# Supplementary material for: Aerobic Methoxydotrophy: Growth on Methoxylated Aromatic Compounds by Methylobacteriaceae
Source: Front Microbiol. 2022 Mar 11;13:849573. doi: 10.3389/fmicb.2022.849573 (PMC8963497; doi:10.3389/fmicb.2022.849573)
Supplement: Supplementary Table 3 — Growth data for Methylobacterium strains on diverse compounds, shown in Figure 5. Time, incubation time in hours. Species, abbreviated strain name. Substrate, carbon substrate. Well, location of the replicate in a multiwell culture plate. OD, optical density at 600 nm. [file Table_3.CSV]

Time	Species	Substrate	Well	OD
0	M_sp_AMS-5	Benzoate	B2	-0.002191037
4.438611111	M_sp_AMS-5	Benzoate	B2	-0.023415109
8.965555556	M_sp_AMS-5	Benzoate	B2	-0.000743928
17.37361111	M_sp_AMS-5	Benzoate	B2	-0.003972233
19.55555556	M_sp_AMS-5	Benzoate	B2	-0.002652264
21.52	M_sp_AMS-5	Benzoate	B2	-0.001970184
23.36055556	M_sp_AMS-5	Benzoate	B2	-0.001651841
24.5525	M_sp_AMS-5	Benzoate	B2	-7.16E-05
26.38833333	M_sp_AMS-5	Benzoate	B2	-0.000716215
28.49222222	M_sp_AMS-5	Benzoate	B2	0.000117173
30.46333333	M_sp_AMS-5	Benzoate	B2	9.84E-05
33.73611111	M_sp_AMS-5	Benzoate	B2	-0.000611613
35.62	M_sp_AMS-5	Benzoate	B2	-0.000507026
39.29638889	M_sp_AMS-5	Benzoate	B2	0.001086777
43.64027778	M_sp_AMS-5	Benzoate	B2	-0.003771333
45.48222222	M_sp_AMS-5	Benzoate	B2	-0.001236225
47.48055556	M_sp_AMS-5	Benzoate	B2	-0.003966724
49.50777778	M_sp_AMS-5	Benzoate	B2	-0.002112105
51.40416667	M_sp_AMS-5	Benzoate	B2	-0.000117625
53.50972222	M_sp_AMS-5	Benzoate	B2	0.0029502
56.03638889	M_sp_AMS-5	Benzoate	B2	-0.001522088
58.54444444	M_sp_AMS-5	Benzoate	B2	-0.001452055
60.95333333	M_sp_AMS-5	Benzoate	B2	0.002438351
67.13361111	M_sp_AMS-5	Benzoate	B2	0.006635429
69.52722222	M_sp_AMS-5	Benzoate	B2	0.001240355
72.63333333	M_sp_AMS-5	Benzoate	B2	0.001397703
75.25666667	M_sp_AMS-5	Benzoate	B2	0.00045398
80.60916667	M_sp_AMS-5	Benzoate	B2	0.003214085
11.90611111	M_aquaticum	Benzoate	B2	0.001572403
14.0325	M_aquaticum	Benzoate	B2	0.002284586
15.8525	M_aquaticum	Benzoate	B2	0.00072417
17.68972222	M_aquaticum	Benzoate	B2	0.001436297
18.88083333	M_aquaticum	Benzoate	B2	0.003808174
20.71722222	M_aquaticum	Benzoate	B2	0.001358937
22.82472222	M_aquaticum	Benzoate	B2	0.001565361
24.79388889	M_aquaticum	Benzoate	B2	0.002799032
27.99444444	M_aquaticum	Benzoate	B2	0.002530075
29.97166667	M_aquaticum	Benzoate	B2	0.002329254
33.62833333	M_aquaticum	Benzoate	B2	0.002423205
37.97833333	M_aquaticum	Benzoate	B2	0.003323411
39.81	M_aquaticum	Benzoate	B2	0.00415178
41.80833333	M_aquaticum	Benzoate	B2	0.003367977
43.845	M_aquaticum	Benzoate	B2	0.003494297
45.73361111	M_aquaticum	Benzoate	B2	0.003530887
47.84361111	M_aquaticum	Benzoate	B2	0.003914615
50.36527778	M_aquaticum	Benzoate	B2	0.003921928
52.87555556	M_aquaticum	Benzoate	B2	0.003920924
55.28194444	M_aquaticum	Benzoate	B2	0.004889235
61.46027778	M_aquaticum	Benzoate	B2	0.004400719
63.85666667	M_aquaticum	Benzoate	B2	0.0043856
66.98361111	M_aquaticum	Benzoate	B2	0.004544758
69.58388889	M_aquaticum	Benzoate	B2	0.004450466
74.94972222	M_aquaticum	Benzoate	B2	0.00454953
80.95305556	M_tarhaniae	Benzoate	B2	0.066548001
80.71277778	M_platani	Benzoate	B2	0.026322649
9.146944444	M_nodulans	Benzoate	B2	0.007627386
17.39861111	M_nodulans	Benzoate	B2	0.032910204
19.54333333	M_nodulans	Benzoate	B2	0.044509929
21.60972222	M_nodulans	Benzoate	B2	0.046889403
24.65166667	M_nodulans	Benzoate	B2	0.078706113
26.45194444	M_nodulans	Benzoate	B2	0.0890381
28.59222222	M_nodulans	Benzoate	B2	0.134992415
30.5225	M_nodulans	Benzoate	B2	0.193457861
33.77527778	M_nodulans	Benzoate	B2	0.17645876
35.70388889	M_nodulans	Benzoate	B2	0.178139232
39.36138889	M_nodulans	Benzoate	B2	0.18031237
0	M_nodulans	Benzoate	B2	0.006162683
4.458055556	M_nodulans	Benzoate	B2	0.010254473
47.53666667	M_nodulans	Benzoate	B2	0.180961565
49.59333333	M_nodulans	Benzoate	B2	0.180590734
51.46583333	M_nodulans	Benzoate	B2	0.180535431
53.57666667	M_nodulans	Benzoate	B2	0.180277199
56.09805556	M_nodulans	Benzoate	B2	0.184137828
58.60694444	M_nodulans	Benzoate	B2	0.202314798
61.40805556	M_nodulans	Benzoate	B2	0.195948488
67.18305556	M_nodulans	Benzoate	B2	0.215908613
69.58055556	M_nodulans	Benzoate	B2	0.223014399
72.70388889	M_nodulans	Benzoate	B2	0.215084085
75.345	M_nodulans	Benzoate	B2	0.203595058
43.77583333	M_nodulans	Benzoate	B2	0.182185703
45.56916667	M_nodulans	Benzoate	B2	0.181660637
80.71527778	M_sp_4-46	Benzoate	B2	0.001972803
9.111944444	M_sp_MA-22A	Benzoate	B2	0.003434323
17.50083333	M_sp_MA-22A	Benzoate	B2	0.003349574
19.66916667	M_sp_MA-22A	Benzoate	B2	0.003781761
21.64083333	M_sp_MA-22A	Benzoate	B2	0.003598138
24.66722222	M_sp_MA-22A	Benzoate	B2	0.003531422
26.50416667	M_sp_MA-22A	Benzoate	B2	0.003613621
28.61027778	M_sp_MA-22A	Benzoate	B2	0.00360978
30.57888889	M_sp_MA-22A	Benzoate	B2	0.003931682
33.81944444	M_sp_MA-22A	Benzoate	B2	0.003769108
35.75972222	M_sp_MA-22A	Benzoate	B2	0.003685028
80.70944444	M_nodulans	Benzoate	B2	0.203969546
80.67138889	M_variabile	Benzoate	B2	0.061977317
4.569166667	M_sp_MA-22A	Benzoate	B2	0.003643527
47.59277778	M_sp_MA-22A	Benzoate	B2	0.003595166
49.63666667	M_sp_MA-22A	Benzoate	B2	0.003512942
51.52083333	M_sp_MA-22A	Benzoate	B2	0.003855263
53.62972222	M_sp_MA-22A	Benzoate	B2	0.003248685
56.14972222	M_sp_MA-22A	Benzoate	B2	0.003514755
58.66194444	M_sp_MA-22A	Benzoate	B2	0.003579919
61.21583333	M_sp_MA-22A	Benzoate	B2	0.004386962
67.24472222	M_sp_MA-22A	Benzoate	B2	0.004143958
69.64388889	M_sp_MA-22A	Benzoate	B2	0.004354197
72.76861111	M_sp_MA-22A	Benzoate	B2	0.004303092
39.41611111	M_sp_MA-22A	Benzoate	B2	0.003075784
0	M_sp_MA-22A	Benzoate	B2	0.00489485
45.59388889	M_sp_MA-22A	Benzoate	B2	0.003072732
0	M_aquaticum	Benzoate	B2	0.000296911
3.690833333	M_aquaticum	Benzoate	B2	0.014435533
4.806666667	M_tarhaniae	Benzoate	B2	0.002391389
9.521388889	M_tarhaniae	Benzoate	B2	0.003020863
17.74027778	M_tarhaniae	Benzoate	B2	0.004116441
19.86805556	M_tarhaniae	Benzoate	B2	0.004495209
21.85666667	M_tarhaniae	Benzoate	B2	0.005432573
24.91361111	M_tarhaniae	Benzoate	B2	0.00810447
26.69944444	M_tarhaniae	Benzoate	B2	0.012702132
28.83666667	M_tarhaniae	Benzoate	B2	0.010176721
75.4025	M_sp_MA-22A	Benzoate	B2	0.004266559
43.76277778	M_sp_MA-22A	Benzoate	B2	0.00335354
75.35055556	M_platani	Benzoate	B2	0.024855312
39.60861111	M_tarhaniae	Benzoate	B2	0.022447325
44.01722222	M_tarhaniae	Benzoate	B2	0.022103632
45.81027778	M_tarhaniae	Benzoate	B2	0.023739318
47.78027778	M_tarhaniae	Benzoate	B2	0.025880442
49.83666667	M_tarhaniae	Benzoate	B2	0.026413907
51.70583333	M_tarhaniae	Benzoate	B2	0.027558092
53.82	M_tarhaniae	Benzoate	B2	0.029874889
56.34416667	M_tarhaniae	Benzoate	B2	0.020267487
58.98	M_tarhaniae	Benzoate	B2	0.023691021
61.64944444	M_tarhaniae	Benzoate	B2	0.027488181
30.76472222	M_tarhaniae	Benzoate	B2	0.032150448
80.76694444	M_sp_MA-22A	Benzoate	B2	0.003070166
35.95055556	M_tarhaniae	Benzoate	B2	0.01496251
75.59805556	M_tarhaniae	Benzoate	B2	0.055058894
0	M_sp_4-46	Benzoate	B2	0.004803996
0	M_variabile	Benzoate	B2	0.002111133
4.528333333	M_variabile	Benzoate	B2	0.003086938
9.237777778	M_variabile	Benzoate	B2	0.000553684
17.48194444	M_variabile	Benzoate	B2	0.003410133
19.58805556	M_variabile	Benzoate	B2	0.002782418
21.59027778	M_variabile	Benzoate	B2	0.003308382
24.63416667	M_variabile	Benzoate	B2	0.003370521
26.42138889	M_variabile	Benzoate	B2	0.004242967
67.42638889	M_tarhaniae	Benzoate	B2	0.035426477
34.03666667	M_tarhaniae	Benzoate	B2	0.03833259
72.94444444	M_tarhaniae	Benzoate	B2	0.050372269
35.66972222	M_variabile	Benzoate	B2	0.006923522
39.32833333	M_variabile	Benzoate	B2	0.007973855
43.7375	M_variabile	Benzoate	B2	0.010809457
45.52861111	M_variabile	Benzoate	B2	0.010759232
47.49972222	M_variabile	Benzoate	B2	0.012238325
49.55694444	M_variabile	Benzoate	B2	0.0134684
51.4225	M_variabile	Benzoate	B2	0.014979667
53.53583333	M_variabile	Benzoate	B2	0.017287812
56.06194444	M_variabile	Benzoate	B2	0.019833429
58.69611111	M_variabile	Benzoate	B2	0.024239721
28.56805556	M_variabile	Benzoate	B2	0.005618161
69.82361111	M_tarhaniae	Benzoate	B2	0.037382749
33.75666667	M_variabile	Benzoate	B2	0.006486463
72.66	M_variabile	Benzoate	B2	0.047357763
75.32472222	M_variabile	Benzoate	B2	0.055454556
35.70944444	M_platani	Benzoate	B2	0.011286687
39.36583333	M_platani	Benzoate	B2	0.016831303
0	M_platani	Benzoate	B2	0.004744559
4.587222222	M_platani	Benzoate	B2	0.005621443
9.223333333	M_platani	Benzoate	B2	0.001890151
17.47972222	M_platani	Benzoate	B2	0.005461171
19.62055556	M_platani	Benzoate	B2	0.012156016
21.59555556	M_platani	Benzoate	B2	0.006632345
61.36861111	M_variabile	Benzoate	B2	0.030680812
30.48888889	M_variabile	Benzoate	B2	0.003799004
69.54194444	M_variabile	Benzoate	B2	0.047267242
30.52666667	M_platani	Benzoate	B2	0.015962441
33.78083333	M_platani	Benzoate	B2	0.00864011
72.7125	M_platani	Benzoate	B2	0.02511733
39.36666667	M_sp_4-46	Benzoate	B2	0.002104835
43.71361111	M_platani	Benzoate	B2	0.014555925
45.57277778	M_platani	Benzoate	B2	0.018072316
47.54361111	M_platani	Benzoate	B2	0.020280698
49.59416667	M_platani	Benzoate	B2	0.018496015
51.475	M_platani	Benzoate	B2	0.019640558
53.58166667	M_platani	Benzoate	B2	0.021366182
24.66055556	M_platani	Benzoate	B2	0.01576788
67.14416667	M_variabile	Benzoate	B2	0.041068951
28.56805556	M_platani	Benzoate	B2	0.013948088
67.19055556	M_platani	Benzoate	B2	0.025171759
69.58777778	M_platani	Benzoate	B2	0.024333277
35.71027778	M_sp_4-46	Benzoate	B2	0.004490825
75.35222222	M_sp_4-46	Benzoate	B2	0.002028725
43.70916667	M_sp_4-46	Benzoate	B2	0.00080216
0	M_tarhaniae	Benzoate	B2	0.003577587
8.966111111	M_sp_4-46	Benzoate	B2	0.002836276
17.37361111	M_sp_4-46	Benzoate	B2	0.003080946
19.54722222	M_sp_4-46	Benzoate	B2	0.002824288
21.58805556	M_sp_4-46	Benzoate	B2	0.000670834
56.10166667	M_platani	Benzoate	B2	0.020610103
26.45472222	M_platani	Benzoate	B2	0.01234849
61.15944444	M_platani	Benzoate	B2	0.023018564
30.52694444	M_sp_4-46	Benzoate	B2	0.000110097
33.76861111	M_sp_4-46	Benzoate	B2	0.001955817
72.71527778	M_sp_4-46	Benzoate	B2	0.001426502
49.5875	M_sp_4-46	Benzoate	B2	0.001637046
51.47305556	M_sp_4-46	Benzoate	B2	0.002306862
45.54027778	M_sp_4-46	Benzoate	B2	0.005783347
47.53944444	M_sp_4-46	Benzoate	B2	0.00238316
58.61388889	M_platani	Benzoate	B2	0.021718122
28.56472222	M_sp_4-46	Benzoate	B2	0.001027551
53.58055556	M_sp_4-46	Benzoate	B2	0.005832399
24.65055556	M_sp_4-46	Benzoate	B2	-0.00083122
4.443055556	M_sp_4-46	Benzoate	B2	-0.00357739
26.45194444	M_sp_4-46	Benzoate	B2	0.001241391
67.19222222	M_sp_4-46	Benzoate	B2	0.00415727
69.59055556	M_sp_4-46	Benzoate	B2	0.0118548
56.10222222	M_sp_4-46	Benzoate	B2	0.016018197
61.16305556	M_sp_4-46	Benzoate	B2	0.010629144
58.60916667	M_sp_4-46	Benzoate	B2	0.014331229
20.71722222	M_aquaticum	PCA	B3	0.049026236
22.82472222	M_aquaticum	PCA	B3	0.044835281
18.88083333	M_aquaticum	PCA	B3	0.041497693
21.60972222	M_nodulans	PCA	B3	0.043425872
33.62833333	M_aquaticum	PCA	B3	0.110965995
17.68972222	M_aquaticum	PCA	B3	0.039337144
27.99444444	M_aquaticum	PCA	B3	0.068953097
24.65166667	M_nodulans	PCA	B3	0.05201424
14.0325	M_aquaticum	PCA	B3	0.028419172
15.8525	M_aquaticum	PCA	B3	0.031828342
19.54333333	M_nodulans	PCA	B3	0.036175165
29.97166667	M_aquaticum	PCA	B3	0.08288208
21.64083333	M_sp_MA-22A	PCA	B3	0.042404196
26.45194444	M_nodulans	PCA	B3	0.060898586
24.79388889	M_aquaticum	PCA	B3	0.061080029
19.66916667	M_sp_MA-22A	PCA	B3	0.040908272
33.77527778	M_nodulans	PCA	B3	0.109307964
35.70388889	M_nodulans	PCA	B3	0.121658306
39.36138889	M_nodulans	PCA	B3	0.158454297
30.5225	M_nodulans	PCA	B3	0.083199808
80.60916667	M_sp_AMS-5	PCA	B3	0.037624851
9.146944444	M_nodulans	PCA	B3	0.012374632
17.39861111	M_nodulans	PCA	B3	0.029836521
17.50083333	M_sp_MA-22A	PCA	B3	0.038247988
11.90611111	M_aquaticum	PCA	B3	0.018417649
9.521388889	M_tarhaniae	PCA	B3	0.031004076
24.66722222	M_sp_MA-22A	PCA	B3	0.058446916
28.59222222	M_nodulans	PCA	B3	0.072068066
28.61027778	M_sp_MA-22A	PCA	B3	0.071078307
30.57888889	M_sp_MA-22A	PCA	B3	0.081682878
33.81944444	M_sp_MA-22A	PCA	B3	0.08510292
35.75972222	M_sp_MA-22A	PCA	B3	0.08052513
39.41611111	M_sp_MA-22A	PCA	B3	0.087887307
43.76277778	M_sp_MA-22A	PCA	B3	0.097130047
75.25666667	M_sp_AMS-5	PCA	B3	0.029927848
9.111944444	M_sp_MA-22A	PCA	B3	0.012407505
3.690833333	M_aquaticum	PCA	B3	0.004277459
0	M_variabile	PCA	B3	0.001348527
4.528333333	M_variabile	PCA	B3	0.004028908
17.74027778	M_tarhaniae	PCA	B3	0.052783242
26.50416667	M_sp_MA-22A	PCA	B3	0.068793578
21.85666667	M_tarhaniae	PCA	B3	0.067297565
24.91361111	M_tarhaniae	PCA	B3	0.067555572
26.69944444	M_tarhaniae	PCA	B3	0.069496915
28.83666667	M_tarhaniae	PCA	B3	0.068851881
30.76472222	M_tarhaniae	PCA	B3	0.06912452
34.03666667	M_tarhaniae	PCA	B3	0.068412106
35.95055556	M_tarhaniae	PCA	B3	0.068758325
4.458055556	M_nodulans	PCA	B3	0.007696766
72.63333333	M_sp_AMS-5	PCA	B3	0.024514984
45.56916667	M_nodulans	PCA	B3	0.158113675
4.569166667	M_sp_MA-22A	PCA	B3	0.005958062
9.237777778	M_variabile	PCA	B3	0.009987951
19.86805556	M_tarhaniae	PCA	B3	0.062845013
19.58805556	M_variabile	PCA	B3	0.053984577
21.59027778	M_variabile	PCA	B3	0.055414737
24.63416667	M_variabile	PCA	B3	0.052199101
26.42138889	M_variabile	PCA	B3	0.057114764
28.56805556	M_variabile	PCA	B3	0.056783866
30.48888889	M_variabile	PCA	B3	0.059129884
33.75666667	M_variabile	PCA	B3	0.066322473
35.66972222	M_variabile	PCA	B3	0.071142513
43.77583333	M_nodulans	PCA	B3	0.159600864
0	M_nodulans	PCA	B3	0.006666146
45.59388889	M_sp_MA-22A	PCA	B3	0.101240202
0	M_platani	PCA	B3	0.006986745
17.48194444	M_variabile	PCA	B3	0.040938774
9.223333333	M_platani	PCA	B3	0.013854108
17.47972222	M_platani	PCA	B3	0.045085857
19.62055556	M_platani	PCA	B3	0.046992939
21.59555556	M_platani	PCA	B3	0.056771001
24.66055556	M_platani	PCA	B3	0.068674132
26.45472222	M_platani	PCA	B3	0.073157159
28.56805556	M_platani	PCA	B3	0.076499924
30.52666667	M_platani	PCA	B3	0.076445338
33.78083333	M_platani	PCA	B3	0.071240911
35.70944444	M_platani	PCA	B3	0.065672745
0	M_sp_MA-22A	PCA	B3	0.006300682
0	M_aquaticum	PCA	B3	0.002738636
4.587222222	M_platani	PCA	B3	0.011039215
4.806666667	M_tarhaniae	PCA	B3	0.012237893
17.37361111	M_sp_4-46	PCA	B3	0.021147693
19.54722222	M_sp_4-46	PCA	B3	0.025754583
21.58805556	M_sp_4-46	PCA	B3	0.031022371
24.65055556	M_sp_4-46	PCA	B3	0.035978986
26.45194444	M_sp_4-46	PCA	B3	0.042230325
28.56472222	M_sp_4-46	PCA	B3	0.05091862
30.52694444	M_sp_4-46	PCA	B3	0.058760147
33.76861111	M_sp_4-46	PCA	B3	0.078250622
35.71027778	M_sp_4-46	PCA	B3	0.090525335
39.36666667	M_sp_4-46	PCA	B3	0.118385168
37.97833333	M_aquaticum	PCA	B3	0.125688185
0	M_tarhaniae	PCA	B3	0.015750417
0	M_sp_AMS-5	PCA	B3	0.005565435
4.438611111	M_sp_AMS-5	PCA	B3	0.006784896
8.965555556	M_sp_AMS-5	PCA	B3	0.008400769
17.37361111	M_sp_AMS-5	PCA	B3	0.014735393
19.55555556	M_sp_AMS-5	PCA	B3	0.018151215
21.52	M_sp_AMS-5	PCA	B3	0.016232765
23.36055556	M_sp_AMS-5	PCA	B3	0.020181444
24.5525	M_sp_AMS-5	PCA	B3	0.018058155
26.38833333	M_sp_AMS-5	PCA	B3	0.017471194
28.49222222	M_sp_AMS-5	PCA	B3	0.019317075
30.46333333	M_sp_AMS-5	PCA	B3	0.020124198
33.73611111	M_sp_AMS-5	PCA	B3	0.021683923
35.62	M_sp_AMS-5	PCA	B3	0.021679941
39.29638889	M_sp_AMS-5	PCA	B3	0.026712852
43.64027778	M_sp_AMS-5	PCA	B3	0.024528194
45.48222222	M_sp_AMS-5	PCA	B3	0.024872107
47.48055556	M_sp_AMS-5	PCA	B3	0.022365466
49.50777778	M_sp_AMS-5	PCA	B3	0.027921567
51.40416667	M_sp_AMS-5	PCA	B3	0.040798626
53.50972222	M_sp_AMS-5	PCA	B3	0.023071059
56.03638889	M_sp_AMS-5	PCA	B3	0.027344917
58.54444444	M_sp_AMS-5	PCA	B3	0.023597178
60.95333333	M_sp_AMS-5	PCA	B3	0.024280998
67.13361111	M_sp_AMS-5	PCA	B3	0.033453783
69.52722222	M_sp_AMS-5	PCA	B3	0.029097263
0	M_sp_4-46	PCA	B3	0.00362506
4.443055556	M_sp_4-46	PCA	B3	0.006940535
8.966111111	M_sp_4-46	PCA	B3	0.011254081
49.59333333	M_nodulans	PCA	B3	0.157273554
51.46583333	M_nodulans	PCA	B3	0.156140368
53.57666667	M_nodulans	PCA	B3	0.155836779
56.09805556	M_nodulans	PCA	B3	0.153734911
58.60694444	M_nodulans	PCA	B3	0.154707409
61.40805556	M_nodulans	PCA	B3	0.156476121
67.18305556	M_nodulans	PCA	B3	0.155423646
69.58055556	M_nodulans	PCA	B3	0.154398213
72.70388889	M_nodulans	PCA	B3	0.154194298
75.345	M_nodulans	PCA	B3	0.154945253
43.70916667	M_sp_4-46	PCA	B3	0.172442909
45.54027778	M_sp_4-46	PCA	B3	0.193556263
47.53666667	M_nodulans	PCA	B3	0.157424051
80.67138889	M_variabile	PCA	B3	0.072467189
80.95305556	M_tarhaniae	PCA	B3	0.059749492
47.54361111	M_platani	PCA	B3	0.072388948
49.59416667	M_platani	PCA	B3	0.06509622
51.475	M_platani	PCA	B3	0.067395601
53.58166667	M_platani	PCA	B3	0.067529413
56.10166667	M_platani	PCA	B3	0.059787859
58.61388889	M_platani	PCA	B3	0.068491882
61.15944444	M_platani	PCA	B3	0.059312275
67.19055556	M_platani	PCA	B3	0.059173578
80.70944444	M_nodulans	PCA	B3	0.153049432
72.66	M_variabile	PCA	B3	0.073385788
75.32472222	M_variabile	PCA	B3	0.074502663
43.71361111	M_platani	PCA	B3	0.065184785
45.57277778	M_platani	PCA	B3	0.069572486
39.81	M_aquaticum	PCA	B3	0.131015827
41.80833333	M_aquaticum	PCA	B3	0.142950018
43.845	M_aquaticum	PCA	B3	0.146198544
45.73361111	M_aquaticum	PCA	B3	0.146818149
47.84361111	M_aquaticum	PCA	B3	0.149255817
50.36527778	M_aquaticum	PCA	B3	0.158376891
52.87555556	M_aquaticum	PCA	B3	0.154667213
55.28194444	M_aquaticum	PCA	B3	0.164460155
69.58777778	M_platani	PCA	B3	0.056373537
72.7125	M_platani	PCA	B3	0.053502268
39.36583333	M_platani	PCA	B3	0.06525656
80.71277778	M_platani	PCA	B3	0.050975619
75.59805556	M_tarhaniae	PCA	B3	0.06126392
72.94444444	M_tarhaniae	PCA	B3	0.058781982
39.32833333	M_variabile	PCA	B3	0.07491937
43.7375	M_variabile	PCA	B3	0.078428665
45.52861111	M_variabile	PCA	B3	0.080009296
47.49972222	M_variabile	PCA	B3	0.080517187
49.55694444	M_variabile	PCA	B3	0.080394163
51.4225	M_variabile	PCA	B3	0.079672353
53.53583333	M_variabile	PCA	B3	0.07904869
61.46027778	M_aquaticum	PCA	B3	0.169433276
63.85666667	M_aquaticum	PCA	B3	0.17380727
75.35055556	M_platani	PCA	B3	0.047439253
69.58388889	M_aquaticum	PCA	B3	0.176999581
74.94972222	M_aquaticum	PCA	B3	0.168270998
80.71527778	M_sp_4-46	PCA	B3	0.127943287
80.76694444	M_sp_MA-22A	PCA	B3	0.140410964
69.82361111	M_tarhaniae	PCA	B3	0.061512958
47.59277778	M_sp_MA-22A	PCA	B3	0.102214896
49.63666667	M_sp_MA-22A	PCA	B3	0.110931332
51.52083333	M_sp_MA-22A	PCA	B3	0.110310148
53.62972222	M_sp_MA-22A	PCA	B3	0.114170235
56.14972222	M_sp_MA-22A	PCA	B3	0.119443832
56.06194444	M_variabile	PCA	B3	0.07788268
58.69611111	M_variabile	PCA	B3	0.077954256
66.98361111	M_aquaticum	PCA	B3	0.177698102
67.14416667	M_variabile	PCA	B3	0.07445015
69.54194444	M_variabile	PCA	B3	0.074071919
75.4025	M_sp_MA-22A	PCA	B3	0.149954022
67.42638889	M_tarhaniae	PCA	B3	0.062176515
72.71527778	M_sp_4-46	PCA	B3	0.140695921
75.35222222	M_sp_4-46	PCA	B3	0.132307965
39.60861111	M_tarhaniae	PCA	B3	0.068166158
44.01722222	M_tarhaniae	PCA	B3	0.068263107
45.81027778	M_tarhaniae	PCA	B3	0.067375694
47.78027778	M_tarhaniae	PCA	B3	0.066703843
58.66194444	M_sp_MA-22A	PCA	B3	0.126163421
61.21583333	M_sp_MA-22A	PCA	B3	0.12875977
61.36861111	M_variabile	PCA	B3	0.078981103
69.64388889	M_sp_MA-22A	PCA	B3	0.140460872
72.76861111	M_sp_MA-22A	PCA	B3	0.148318841
61.64944444	M_tarhaniae	PCA	B3	0.062473391
69.59055556	M_sp_4-46	PCA	B3	0.145998278
47.53944444	M_sp_4-46	PCA	B3	0.172922962
49.5875	M_sp_4-46	PCA	B3	0.167180059
49.83666667	M_tarhaniae	PCA	B3	0.066512534
51.70583333	M_tarhaniae	PCA	B3	0.065389936
67.24472222	M_sp_MA-22A	PCA	B3	0.14002107
56.34416667	M_tarhaniae	PCA	B3	0.064276629
58.98	M_tarhaniae	PCA	B3	0.06392778
67.19222222	M_sp_4-46	PCA	B3	0.140321769
53.58055556	M_sp_4-46	PCA	B3	0.163061813
53.82	M_tarhaniae	PCA	B3	0.06510886
58.60916667	M_sp_4-46	PCA	B3	0.163270925
51.47305556	M_sp_4-46	PCA	B3	0.167136325
56.10222222	M_sp_4-46	PCA	B3	0.162409099
61.16305556	M_sp_4-46	PCA	B3	0.158680546
19.55555556	M_sp_AMS-5	Ferulate	B4	0.005607156
21.52	M_sp_AMS-5	Ferulate	B4	0.009584844
17.37361111	M_sp_AMS-5	Ferulate	B4	-0.000853427
24.65166667	M_nodulans	Ferulate	B4	0.019207956
23.36055556	M_sp_AMS-5	Ferulate	B4	0.008751971
24.5525	M_sp_AMS-5	Ferulate	B4	0.013178082
30.5225	M_nodulans	Ferulate	B4	0.015376319
26.38833333	M_sp_AMS-5	Ferulate	B4	0.011702514
26.45194444	M_nodulans	Ferulate	B4	0.016022432
28.59222222	M_nodulans	Ferulate	B4	0.015542051
8.965555556	M_sp_AMS-5	Ferulate	B4	-0.000187206
21.60972222	M_nodulans	Ferulate	B4	0.019349835
28.49222222	M_sp_AMS-5	Ferulate	B4	0.025746361
58.60694444	M_nodulans	Ferulate	B4	0.012299286
61.40805556	M_nodulans	Ferulate	B4	0.013237202
67.18305556	M_nodulans	Ferulate	B4	0.013687602
56.09805556	M_nodulans	Ferulate	B4	0.012604465
35.70388889	M_nodulans	Ferulate	B4	0.010629225
39.36138889	M_nodulans	Ferulate	B4	0.011051437
43.77583333	M_nodulans	Ferulate	B4	0.012279065
33.77527778	M_nodulans	Ferulate	B4	0.012162602
0	M_sp_AMS-5	Ferulate	B4	0.001921719
4.438611111	M_sp_AMS-5	Ferulate	B4	-0.010189781
19.54333333	M_nodulans	Ferulate	B4	0.019741506
53.57666667	M_nodulans	Ferulate	B4	0.012409131
17.47972222	M_platani	Ferulate	B4	0.024289677
19.62055556	M_platani	Ferulate	B4	0.01721181
21.59555556	M_platani	Ferulate	B4	0.006512287
24.66055556	M_platani	Ferulate	B4	0.012965378
69.58055556	M_nodulans	Ferulate	B4	0.013706631
72.70388889	M_nodulans	Ferulate	B4	0.014390084
75.345	M_nodulans	Ferulate	B4	0.014603319
80.70944444	M_nodulans	Ferulate	B4	0.014392119
45.56916667	M_nodulans	Ferulate	B4	0.012011114
47.53666667	M_nodulans	Ferulate	B4	0.012448741
49.59333333	M_nodulans	Ferulate	B4	0.013435679
51.46583333	M_nodulans	Ferulate	B4	0.012666316
9.223333333	M_platani	Ferulate	B4	0.010429101
49.59416667	M_platani	Ferulate	B4	0.019586289
51.475	M_platani	Ferulate	B4	0.020619676
53.58166667	M_platani	Ferulate	B4	0.024795796
56.10166667	M_platani	Ferulate	B4	0.022813318
26.45472222	M_platani	Ferulate	B4	0.011072077
28.56805556	M_platani	Ferulate	B4	0.021234199
30.52666667	M_platani	Ferulate	B4	0.022364818
33.78083333	M_platani	Ferulate	B4	0.01437321
35.70944444	M_platani	Ferulate	B4	0.016168467
39.36583333	M_platani	Ferulate	B4	0.017435565
43.71361111	M_platani	Ferulate	B4	0.013870056
17.39861111	M_nodulans	Ferulate	B4	0.018908589
47.54361111	M_platani	Ferulate	B4	0.020494595
75.25666667	M_sp_AMS-5	Ferulate	B4	0.09379818
80.60916667	M_sp_AMS-5	Ferulate	B4	0.100388537
15.8525	M_aquaticum	Ferulate	B4	0.060823652
17.68972222	M_aquaticum	Ferulate	B4	0.041662654
58.61388889	M_platani	Ferulate	B4	0.023496841
61.15944444	M_platani	Ferulate	B4	0.024723286
67.19055556	M_platani	Ferulate	B4	0.025724422
69.58777778	M_platani	Ferulate	B4	0.025849411
72.7125	M_platani	Ferulate	B4	0.024666998
75.35055556	M_platani	Ferulate	B4	0.027372952
30.46333333	M_sp_AMS-5	Ferulate	B4	0.024565346
45.57277778	M_platani	Ferulate	B4	0.019866492
4.587222222	M_platani	Ferulate	B4	0.003195006
41.80833333	M_aquaticum	Ferulate	B4	0.060154847
43.845	M_aquaticum	Ferulate	B4	0.065098146
45.73361111	M_aquaticum	Ferulate	B4	0.069549887
47.84361111	M_aquaticum	Ferulate	B4	0.075838976
18.88083333	M_aquaticum	Ferulate	B4	0.031575975
20.71722222	M_aquaticum	Ferulate	B4	0.046125893
22.82472222	M_aquaticum	Ferulate	B4	0.020038837
24.79388889	M_aquaticum	Ferulate	B4	0.034184565
27.99444444	M_aquaticum	Ferulate	B4	0.075180223
29.97166667	M_aquaticum	Ferulate	B4	0.032465496
33.62833333	M_aquaticum	Ferulate	B4	0.042138503
37.97833333	M_aquaticum	Ferulate	B4	0.050300077
39.81	M_aquaticum	Ferulate	B4	0.055176469
9.146944444	M_nodulans	Ferulate	B4	0.005363699
0	M_variabile	Ferulate	B4	0.001181335
4.528333333	M_variabile	Ferulate	B4	0.006285073
9.237777778	M_variabile	Ferulate	B4	0.005580668
50.36527778	M_aquaticum	Ferulate	B4	0.08332575
52.87555556	M_aquaticum	Ferulate	B4	0.089131018
55.28194444	M_aquaticum	Ferulate	B4	0.092520959
61.46027778	M_aquaticum	Ferulate	B4	0.093768431
63.85666667	M_aquaticum	Ferulate	B4	0.093135434
66.98361111	M_aquaticum	Ferulate	B4	0.091795491
69.58388889	M_aquaticum	Ferulate	B4	0.092215033
74.94972222	M_aquaticum	Ferulate	B4	0.089591123
0	M_platani	Ferulate	B4	0.00479412
39.32833333	M_variabile	Ferulate	B4	0.008033075
43.7375	M_variabile	Ferulate	B4	0.006972048
45.52861111	M_variabile	Ferulate	B4	0.010338422
47.49972222	M_variabile	Ferulate	B4	0.012355333
17.48194444	M_variabile	Ferulate	B4	0.023560823
19.58805556	M_variabile	Ferulate	B4	0.01662205
21.59027778	M_variabile	Ferulate	B4	0.006497632
24.63416667	M_variabile	Ferulate	B4	0.012392931
26.42138889	M_variabile	Ferulate	B4	0.010102545
28.56805556	M_variabile	Ferulate	B4	0.013243568
30.48888889	M_variabile	Ferulate	B4	0.010006198
33.75666667	M_variabile	Ferulate	B4	0.011155776
35.66972222	M_variabile	Ferulate	B4	0.009157437
75.32472222	M_variabile	Ferulate	B4	0.002578507
4.569166667	M_sp_MA-22A	Ferulate	B4	0.004866665
9.111944444	M_sp_MA-22A	Ferulate	B4	0.00632595
17.50083333	M_sp_MA-22A	Ferulate	B4	0.042650357
49.55694444	M_variabile	Ferulate	B4	0.009577269
51.4225	M_variabile	Ferulate	B4	0.007627105
53.53583333	M_variabile	Ferulate	B4	0.006971395
56.06194444	M_variabile	Ferulate	B4	0.008811766
58.69611111	M_variabile	Ferulate	B4	0.003242776
61.36861111	M_variabile	Ferulate	B4	0.003860303
67.14416667	M_variabile	Ferulate	B4	0.00940586
69.54194444	M_variabile	Ferulate	B4	0.005223833
72.66	M_variabile	Ferulate	B4	0.003656847
4.458055556	M_nodulans	Ferulate	B4	0.004586931
45.59388889	M_sp_MA-22A	Ferulate	B4	0.056943825
47.59277778	M_sp_MA-22A	Ferulate	B4	0.060649824
49.63666667	M_sp_MA-22A	Ferulate	B4	0.065546057
19.66916667	M_sp_MA-22A	Ferulate	B4	0.047876149
21.64083333	M_sp_MA-22A	Ferulate	B4	0.04968671
24.66722222	M_sp_MA-22A	Ferulate	B4	0.060403822
26.50416667	M_sp_MA-22A	Ferulate	B4	0.023365595
28.61027778	M_sp_MA-22A	Ferulate	B4	0.029166263
30.57888889	M_sp_MA-22A	Ferulate	B4	0.029137561
33.81944444	M_sp_MA-22A	Ferulate	B4	0.032863309
35.75972222	M_sp_MA-22A	Ferulate	B4	0.036375854
39.41611111	M_sp_MA-22A	Ferulate	B4	0.042286507
43.76277778	M_sp_MA-22A	Ferulate	B4	0.050648996
72.94444444	M_tarhaniae	Ferulate	B4	0.167184753
69.52722222	M_sp_AMS-5	Ferulate	B4	0.096464331
72.63333333	M_sp_AMS-5	Ferulate	B4	0.090353514
51.52083333	M_sp_MA-22A	Ferulate	B4	0.070907573
53.62972222	M_sp_MA-22A	Ferulate	B4	0.079705663
56.14972222	M_sp_MA-22A	Ferulate	B4	0.08415197
58.66194444	M_sp_MA-22A	Ferulate	B4	0.094306877
61.21583333	M_sp_MA-22A	Ferulate	B4	0.097768052
67.24472222	M_sp_MA-22A	Ferulate	B4	0.106719509
69.64388889	M_sp_MA-22A	Ferulate	B4	0.111028843
72.76861111	M_sp_MA-22A	Ferulate	B4	0.106672922
75.4025	M_sp_MA-22A	Ferulate	B4	0.107304109
80.76694444	M_sp_MA-22A	Ferulate	B4	0.105329385
0	M_sp_MA-22A	Ferulate	B4	0.005276658
35.95055556	M_tarhaniae	Ferulate	B4	0.150828247
39.60861111	M_tarhaniae	Ferulate	B4	0.180466731
11.90611111	M_aquaticum	Ferulate	B4	0.005101547
14.0325	M_aquaticum	Ferulate	B4	0.008439799
9.521388889	M_tarhaniae	Ferulate	B4	0.024735083
17.74027778	M_tarhaniae	Ferulate	B4	0.027815485
19.86805556	M_tarhaniae	Ferulate	B4	0.032703712
21.85666667	M_tarhaniae	Ferulate	B4	0.040484801
24.91361111	M_tarhaniae	Ferulate	B4	0.058671895
26.69944444	M_tarhaniae	Ferulate	B4	0.064622101
28.83666667	M_tarhaniae	Ferulate	B4	0.076728071
30.76472222	M_tarhaniae	Ferulate	B4	0.086998079
34.03666667	M_tarhaniae	Ferulate	B4	0.129065018
80.71527778	M_sp_4-46	Ferulate	B4	0.009292524
75.59805556	M_tarhaniae	Ferulate	B4	0.166727679
44.01722222	M_tarhaniae	Ferulate	B4	0.17984892
45.81027778	M_tarhaniae	Ferulate	B4	0.176262529
47.78027778	M_tarhaniae	Ferulate	B4	0.174386297
49.83666667	M_tarhaniae	Ferulate	B4	0.174583001
51.70583333	M_tarhaniae	Ferulate	B4	0.171405751
53.82	M_tarhaniae	Ferulate	B4	0.17062721
56.34416667	M_tarhaniae	Ferulate	B4	0.172707528
58.98	M_tarhaniae	Ferulate	B4	0.170398417
61.64944444	M_tarhaniae	Ferulate	B4	0.16717443
67.42638889	M_tarhaniae	Ferulate	B4	0.168862165
69.82361111	M_tarhaniae	Ferulate	B4	0.166258708
0	M_nodulans	Ferulate	B4	0.005890351
0	M_sp_4-46	Ferulate	B4	0.004682132
4.443055556	M_sp_4-46	Ferulate	B4	0.011523651
8.966111111	M_sp_4-46	Ferulate	B4	0.004746963
17.37361111	M_sp_4-46	Ferulate	B4	0.008974201
19.54722222	M_sp_4-46	Ferulate	B4	0.008006555
21.58805556	M_sp_4-46	Ferulate	B4	0.012898975
24.65055556	M_sp_4-46	Ferulate	B4	0.009477414
26.45194444	M_sp_4-46	Ferulate	B4	0.012556424
28.56472222	M_sp_4-46	Ferulate	B4	0.013300904
30.52694444	M_sp_4-46	Ferulate	B4	0.012696328
33.76861111	M_sp_4-46	Ferulate	B4	0.010497296
35.71027778	M_sp_4-46	Ferulate	B4	0.010194349
39.36666667	M_sp_4-46	Ferulate	B4	0.015408228
43.70916667	M_sp_4-46	Ferulate	B4	0.014738958
45.54027778	M_sp_4-46	Ferulate	B4	0.011403125
47.53944444	M_sp_4-46	Ferulate	B4	0.009048083
49.5875	M_sp_4-46	Ferulate	B4	0.00845659
51.47305556	M_sp_4-46	Ferulate	B4	0.020460862
53.58055556	M_sp_4-46	Ferulate	B4	0.008305278
56.10222222	M_sp_4-46	Ferulate	B4	0.007980463
58.60916667	M_sp_4-46	Ferulate	B4	0.007274517
61.16305556	M_sp_4-46	Ferulate	B4	0.007985747
67.19222222	M_sp_4-46	Ferulate	B4	0.011321476
69.59055556	M_sp_4-46	Ferulate	B4	0.006255392
72.71527778	M_sp_4-46	Ferulate	B4	0.007410842
75.35222222	M_sp_4-46	Ferulate	B4	0.007135561
60.95333333	M_sp_AMS-5	Ferulate	B4	0.099664216
67.13361111	M_sp_AMS-5	Ferulate	B4	0.095365009
33.73611111	M_sp_AMS-5	Ferulate	B4	0.037580833
80.67138889	M_variabile	Ferulate	B4	0.005180618
39.29638889	M_sp_AMS-5	Ferulate	B4	0.046285888
43.64027778	M_sp_AMS-5	Ferulate	B4	0.072934853
45.48222222	M_sp_AMS-5	Ferulate	B4	0.097741901
47.48055556	M_sp_AMS-5	Ferulate	B4	0.110862027
49.50777778	M_sp_AMS-5	Ferulate	B4	0.108803073
51.40416667	M_sp_AMS-5	Ferulate	B4	0.103933206
53.50972222	M_sp_AMS-5	Ferulate	B4	0.104969524
56.03638889	M_sp_AMS-5	Ferulate	B4	0.095791926
58.54444444	M_sp_AMS-5	Ferulate	B4	0.094465946
0	M_tarhaniae	Ferulate	B4	0.01005664
4.806666667	M_tarhaniae	Ferulate	B4	0.001459874
0	M_aquaticum	Ferulate	B4	0.001410351
3.690833333	M_aquaticum	Ferulate	B4	0.012448371
35.62	M_sp_AMS-5	Ferulate	B4	0.04120246
80.95305556	M_tarhaniae	Ferulate	B4	0.167441779
80.71277778	M_platani	Ferulate	B4	0.025477461
0	M_sp_MA-22A	PHB	B5	0.003789833
58.60694444	M_nodulans	PHB	B5	0.154713283
0	M_nodulans	PHB	B5	0.00468689
53.57666667	M_nodulans	PHB	B5	0.155830689
56.09805556	M_nodulans	PHB	B5	0.155061738
72.70388889	M_nodulans	PHB	B5	0.15296426
61.40805556	M_nodulans	PHB	B5	0.155753893
67.18305556	M_nodulans	PHB	B5	0.154149126
69.58055556	M_nodulans	PHB	B5	0.153124642
75.32472222	M_variabile	PHB	B5	0.065738597
75.345	M_nodulans	PHB	B5	0.155477644
80.70944444	M_nodulans	PHB	B5	0.15176544
72.66	M_variabile	PHB	B5	0.065150358
43.64027778	M_sp_AMS-5	PHB	B5	0.073456034
45.48222222	M_sp_AMS-5	PHB	B5	0.089004779
47.48055556	M_sp_AMS-5	PHB	B5	0.103818485
39.29638889	M_sp_AMS-5	PHB	B5	0.056999322
51.40416667	M_sp_AMS-5	PHB	B5	0.10034177
53.50972222	M_sp_AMS-5	PHB	B5	0.091570594
56.03638889	M_sp_AMS-5	PHB	B5	0.086548195
49.50777778	M_sp_AMS-5	PHB	B5	0.106230659
60.95333333	M_sp_AMS-5	PHB	B5	0.078385543
4.458055556	M_nodulans	PHB	B5	0.005519653
80.67138889	M_variabile	PHB	B5	0.064813467
58.54444444	M_sp_AMS-5	PHB	B5	0.08176817
19.54333333	M_nodulans	PHB	B5	0.046175978
21.60972222	M_nodulans	PHB	B5	0.060682701
24.65166667	M_nodulans	PHB	B5	0.092651044
26.45194444	M_nodulans	PHB	B5	0.128650093
28.59222222	M_nodulans	PHB	B5	0.152591407
30.5225	M_nodulans	PHB	B5	0.160648117
33.77527778	M_nodulans	PHB	B5	0.158158508
35.70388889	M_nodulans	PHB	B5	0.157846362
39.36138889	M_nodulans	PHB	B5	0.158436818
43.77583333	M_nodulans	PHB	B5	0.159414569
45.56916667	M_nodulans	PHB	B5	0.157233873
47.53666667	M_nodulans	PHB	B5	0.156276532
35.62	M_sp_AMS-5	PHB	B5	0.038726837
51.46583333	M_nodulans	PHB	B5	0.155812912
0	M_sp_AMS-5	PHB	B5	0.004086685
4.438611111	M_sp_AMS-5	PHB	B5	0.003655572
8.965555556	M_sp_AMS-5	PHB	B5	0.017702771
17.37361111	M_sp_AMS-5	PHB	B5	0.007834095
19.55555556	M_sp_AMS-5	PHB	B5	0.008312965
21.52	M_sp_AMS-5	PHB	B5	0.009824677
23.36055556	M_sp_AMS-5	PHB	B5	0.014498038
24.5525	M_sp_AMS-5	PHB	B5	0.013037105
26.38833333	M_sp_AMS-5	PHB	B5	0.015444952
28.49222222	M_sp_AMS-5	PHB	B5	0.021048658
30.46333333	M_sp_AMS-5	PHB	B5	0.022789665
49.59333333	M_nodulans	PHB	B5	0.156198197
80.95305556	M_tarhaniae	PHB	B5	0.062016322
75.25666667	M_sp_AMS-5	PHB	B5	0.074709265
80.60916667	M_sp_AMS-5	PHB	B5	0.075035298
15.8525	M_aquaticum	PHB	B5	0.052714426
17.68972222	M_aquaticum	PHB	B5	0.026162265
18.88083333	M_aquaticum	PHB	B5	0.033846168
20.71722222	M_aquaticum	PHB	B5	0.040980952
22.82472222	M_aquaticum	PHB	B5	0.068908966
24.79388889	M_aquaticum	PHB	B5	0.061199195
27.99444444	M_aquaticum	PHB	B5	0.06431003
29.97166667	M_aquaticum	PHB	B5	0.068704234
67.13361111	M_sp_AMS-5	PHB	B5	0.075336977
33.73611111	M_sp_AMS-5	PHB	B5	0.03350718
17.39861111	M_nodulans	PHB	B5	0.036476512
41.80833333	M_aquaticum	PHB	B5	0.09680869
43.845	M_aquaticum	PHB	B5	0.094713715
45.73361111	M_aquaticum	PHB	B5	0.097272293
47.84361111	M_aquaticum	PHB	B5	0.091771409
50.36527778	M_aquaticum	PHB	B5	0.144500016
52.87555556	M_aquaticum	PHB	B5	0.102042061
55.28194444	M_aquaticum	PHB	B5	0.093192523
61.46027778	M_aquaticum	PHB	B5	0.120832447
63.85666667	M_aquaticum	PHB	B5	0.087817805
66.98361111	M_aquaticum	PHB	B5	0.088927645
33.62833333	M_aquaticum	PHB	B5	0.082471505
37.97833333	M_aquaticum	PHB	B5	0.099186306
39.81	M_aquaticum	PHB	B5	0.095672086
9.146944444	M_nodulans	PHB	B5	0.019793261
17.37361111	M_sp_4-46	PHB	B5	0.003465767
19.54722222	M_sp_4-46	PHB	B5	0.004918346
21.58805556	M_sp_4-46	PHB	B5	0.026087243
24.65055556	M_sp_4-46	PHB	B5	0.038359364
26.45194444	M_sp_4-46	PHB	B5	0.052715579
28.56472222	M_sp_4-46	PHB	B5	0.074645426
30.52694444	M_sp_4-46	PHB	B5	0.099456364
33.76861111	M_sp_4-46	PHB	B5	0.149995696
35.71027778	M_sp_4-46	PHB	B5	0.172859353
69.58388889	M_aquaticum	PHB	B5	0.088079777
74.94972222	M_aquaticum	PHB	B5	0.086403939
75.59805556	M_tarhaniae	PHB	B5	0.060113148
47.53944444	M_sp_4-46	PHB	B5	0.135938824
49.5875	M_sp_4-46	PHB	B5	0.127336413
51.47305556	M_sp_4-46	PHB	B5	0.125082542
53.58055556	M_sp_4-46	PHB	B5	0.133154578
56.10222222	M_sp_4-46	PHB	B5	0.134136121
58.60916667	M_sp_4-46	PHB	B5	0.117453573
61.16305556	M_sp_4-46	PHB	B5	0.116597272
67.19222222	M_sp_4-46	PHB	B5	0.119924847
69.59055556	M_sp_4-46	PHB	B5	0.113718552
72.71527778	M_sp_4-46	PHB	B5	0.114400926
39.36666667	M_sp_4-46	PHB	B5	0.16690417
0	M_sp_4-46	PHB	B5	0.003276041
69.52722222	M_sp_AMS-5	PHB	B5	0.074589581
80.71277778	M_platani	PHB	B5	0.066663917
0	M_platani	PHB	B5	0.003918076
4.587222222	M_platani	PHB	B5	0.003601822
9.223333333	M_platani	PHB	B5	0.007981032
17.47972222	M_platani	PHB	B5	0.025108998
19.62055556	M_platani	PHB	B5	0.019874905
21.59555556	M_platani	PHB	B5	0.035818968
24.66055556	M_platani	PHB	B5	0.043478374
26.45472222	M_platani	PHB	B5	0.045845404
28.56805556	M_platani	PHB	B5	0.051746812
75.35222222	M_sp_4-46	PHB	B5	0.114576952
43.70916667	M_sp_4-46	PHB	B5	0.150020121
45.54027778	M_sp_4-46	PHB	B5	0.14563471
4.443055556	M_sp_4-46	PHB	B5	0.004397316
43.71361111	M_platani	PHB	B5	0.059972872
45.57277778	M_platani	PHB	B5	0.068313719
47.54361111	M_platani	PHB	B5	0.062246103
49.59416667	M_platani	PHB	B5	0.066850885
51.475	M_platani	PHB	B5	0.060648751
53.58166667	M_platani	PHB	B5	0.060413374
56.10166667	M_platani	PHB	B5	0.063821829
58.61388889	M_platani	PHB	B5	0.071604521
61.15944444	M_platani	PHB	B5	0.06330358
30.52666667	M_platani	PHB	B5	0.051553166
80.71527778	M_sp_4-46	PHB	B5	0.126254864
75.35055556	M_platani	PHB	B5	0.069519342
39.36583333	M_platani	PHB	B5	0.065673589
72.94444444	M_tarhaniae	PHB	B5	0.059263874
0	M_aquaticum	PHB	B5	0.001483452
72.63333333	M_sp_AMS-5	PHB	B5	0.0757123
11.90611111	M_aquaticum	PHB	B5	0.006865446
14.0325	M_aquaticum	PHB	B5	0.025000644
9.521388889	M_tarhaniae	PHB	B5	0.004055362
17.74027778	M_tarhaniae	PHB	B5	0.015964408
19.86805556	M_tarhaniae	PHB	B5	0.020491612
21.85666667	M_tarhaniae	PHB	B5	0.021672366
67.19055556	M_platani	PHB	B5	0.066949697
33.78083333	M_platani	PHB	B5	0.059333497
35.70944444	M_platani	PHB	B5	0.061654298
69.82361111	M_tarhaniae	PHB	B5	0.057526809
34.03666667	M_tarhaniae	PHB	B5	0.045134116
35.95055556	M_tarhaniae	PHB	B5	0.046380538
39.60861111	M_tarhaniae	PHB	B5	0.045737487
44.01722222	M_tarhaniae	PHB	B5	0.047340188
45.81027778	M_tarhaniae	PHB	B5	0.046965726
47.78027778	M_tarhaniae	PHB	B5	0.047963155
49.83666667	M_tarhaniae	PHB	B5	0.049870922
51.70583333	M_tarhaniae	PHB	B5	0.050279087
53.82	M_tarhaniae	PHB	B5	0.052138862
24.91361111	M_tarhaniae	PHB	B5	0.025390021
69.58777778	M_platani	PHB	B5	0.061504015
72.7125	M_platani	PHB	B5	0.068899091
30.76472222	M_tarhaniae	PHB	B5	0.030965805
69.54194444	M_variabile	PHB	B5	0.065883902
80.76694444	M_sp_MA-22A	PHB	B5	0.093830528
35.66972222	M_variabile	PHB	B5	0.047454283
8.966111111	M_sp_4-46	PHB	B5	0.015282957
0	M_variabile	PHB	B5	0.001458763
4.528333333	M_variabile	PHB	B5	-0.003882974
9.237777778	M_variabile	PHB	B5	0.000897
17.48194444	M_variabile	PHB	B5	0.024327088
19.58805556	M_variabile	PHB	B5	0.038304689
56.34416667	M_tarhaniae	PHB	B5	0.052464105
26.69944444	M_tarhaniae	PHB	B5	0.025527199
28.83666667	M_tarhaniae	PHB	B5	0.029224235
67.42638889	M_tarhaniae	PHB	B5	0.057043335
30.48888889	M_variabile	PHB	B5	0.043458561
33.75666667	M_variabile	PHB	B5	0.046621733
39.41611111	M_sp_MA-22A	PHB	B5	0.11825571
39.32833333	M_variabile	PHB	B5	0.053650032
43.7375	M_variabile	PHB	B5	0.056241181
45.52861111	M_variabile	PHB	B5	0.059719653
47.49972222	M_variabile	PHB	B5	0.063035155
49.55694444	M_variabile	PHB	B5	0.066818888
51.4225	M_variabile	PHB	B5	0.068511581
21.59027778	M_variabile	PHB	B5	0.040344211
58.98	M_tarhaniae	PHB	B5	0.054343864
61.64944444	M_tarhaniae	PHB	B5	0.054265062
28.56805556	M_variabile	PHB	B5	0.041038272
67.14416667	M_variabile	PHB	B5	0.066478278
75.4025	M_sp_MA-22A	PHB	B5	0.09796482
17.50083333	M_sp_MA-22A	PHB	B5	0.03232433
43.76277778	M_sp_MA-22A	PHB	B5	0.113543407
4.569166667	M_sp_MA-22A	PHB	B5	0.004355005
9.111944444	M_sp_MA-22A	PHB	B5	0.007669879
24.63416667	M_variabile	PHB	B5	0.044772804
19.66916667	M_sp_MA-22A	PHB	B5	0.040277375
21.64083333	M_sp_MA-22A	PHB	B5	0.046421833
53.53583333	M_variabile	PHB	B5	0.069633642
35.75972222	M_sp_MA-22A	PHB	B5	0.112666559
26.42138889	M_variabile	PHB	B5	0.051195248
61.36861111	M_variabile	PHB	B5	0.068942751
33.81944444	M_sp_MA-22A	PHB	B5	0.103228714
47.59277778	M_sp_MA-22A	PHB	B5	0.112854752
49.63666667	M_sp_MA-22A	PHB	B5	0.113793348
51.52083333	M_sp_MA-22A	PHB	B5	0.113542723
45.59388889	M_sp_MA-22A	PHB	B5	0.112789998
24.66722222	M_sp_MA-22A	PHB	B5	0.054716861
56.06194444	M_variabile	PHB	B5	0.070382199
58.69611111	M_variabile	PHB	B5	0.069324974
53.62972222	M_sp_MA-22A	PHB	B5	0.105931339
69.64388889	M_sp_MA-22A	PHB	B5	0.099158878
72.76861111	M_sp_MA-22A	PHB	B5	0.09763077
3.690833333	M_aquaticum	PHB	B5	0.004796001
30.57888889	M_sp_MA-22A	PHB	B5	0.087483879
4.806666667	M_tarhaniae	PHB	B5	0.001633134
56.14972222	M_sp_MA-22A	PHB	B5	0.105419164
26.50416667	M_sp_MA-22A	PHB	B5	0.066881492
0	M_tarhaniae	PHB	B5	0.003205695
67.24472222	M_sp_MA-22A	PHB	B5	0.102188528
28.61027778	M_sp_MA-22A	PHB	B5	0.080474084
61.21583333	M_sp_MA-22A	PHB	B5	0.107007865
58.66194444	M_sp_MA-22A	PHB	B5	0.103784981
80.60916667	M_sp_AMS-5	Glucose	B6	0.008622675
28.59222222	M_nodulans	Glucose	B6	0.005019511
33.77527778	M_nodulans	Glucose	B6	0.005764288
19.54722222	M_sp_4-46	Glucose	B6	0.00888126
26.45194444	M_nodulans	Glucose	B6	0.002960127
21.60972222	M_nodulans	Glucose	B6	0.002767735
24.65166667	M_nodulans	Glucose	B6	0.002937702
17.68972222	M_aquaticum	Glucose	B6	0.006873971
30.5225	M_nodulans	Glucose	B6	0.005125867
18.88083333	M_aquaticum	Glucose	B6	0.023807559
20.71722222	M_aquaticum	Glucose	B6	0.027321357
4.587222222	M_platani	Glucose	B6	0.00139559
21.58805556	M_sp_4-46	Glucose	B6	0.015578262
43.77583333	M_nodulans	Glucose	B6	0.007116586
29.97166667	M_aquaticum	Glucose	B6	0.023019283
35.70388889	M_nodulans	Glucose	B6	0.005704705
39.36138889	M_nodulans	Glucose	B6	0.006566325
19.54333333	M_nodulans	Glucose	B6	0.00014311
72.63333333	M_sp_AMS-5	Glucose	B6	0.007123429
75.25666667	M_sp_AMS-5	Glucose	B6	0.038044251
67.13361111	M_sp_AMS-5	Glucose	B6	0.006779904
9.223333333	M_platani	Glucose	B6	0.003902035
24.65055556	M_sp_4-46	Glucose	B6	0.010995384
26.45194444	M_sp_4-46	Glucose	B6	0.013464353
22.82472222	M_aquaticum	Glucose	B6	0.046063894
24.79388889	M_aquaticum	Glucose	B6	0.053810113
27.99444444	M_aquaticum	Glucose	B6	0.015432247
35.71027778	M_sp_4-46	Glucose	B6	0.010303898
39.36666667	M_sp_4-46	Glucose	B6	0.01040833
43.70916667	M_sp_4-46	Glucose	B6	0.012421631
17.39861111	M_nodulans	Glucose	B6	4.92E-05
9.146944444	M_nodulans	Glucose	B6	0.001273992
17.37361111	M_sp_4-46	Glucose	B6	0.007533569
37.97833333	M_aquaticum	Glucose	B6	0.032711692
69.52722222	M_sp_AMS-5	Glucose	B6	0.007612656
17.47972222	M_platani	Glucose	B6	0.0095997
19.62055556	M_platani	Glucose	B6	0.030613488
28.56472222	M_sp_4-46	Glucose	B6	0.019120855
30.52694444	M_sp_4-46	Glucose	B6	0.022289526
33.76861111	M_sp_4-46	Glucose	B6	0.009962001
28.56805556	M_platani	Glucose	B6	0.011156346
30.52666667	M_platani	Glucose	B6	0.015489601
33.78083333	M_platani	Glucose	B6	0.013092881
35.70944444	M_platani	Glucose	B6	0.0138238
39.36583333	M_platani	Glucose	B6	0.009329165
0	M_platani	Glucose	B6	0.004805691
4.458055556	M_nodulans	Glucose	B6	-0.000133498
4.443055556	M_sp_4-46	Glucose	B6	0.002698412
11.90611111	M_aquaticum	Glucose	B6	0.004559204
14.0325	M_aquaticum	Glucose	B6	0.004743144
21.59555556	M_platani	Glucose	B6	0.007027723
24.66055556	M_platani	Glucose	B6	0.010183917
26.45472222	M_platani	Glucose	B6	0.017991367
21.85666667	M_tarhaniae	Glucose	B6	0.085813536
24.91361111	M_tarhaniae	Glucose	B6	0.106548625
26.69944444	M_tarhaniae	Glucose	B6	0.110672126
28.83666667	M_tarhaniae	Glucose	B6	0.125375606
30.76472222	M_tarhaniae	Glucose	B6	0.139753599
33.62833333	M_aquaticum	Glucose	B6	0.035160176
33.75666667	M_variabile	Glucose	B6	0.014135724
35.66972222	M_variabile	Glucose	B6	0.016921865
8.966111111	M_sp_4-46	Glucose	B6	0.00676669
0	M_variabile	Glucose	B6	4.41E-06
15.8525	M_aquaticum	Glucose	B6	0.005660027
17.74027778	M_tarhaniae	Glucose	B6	0.051454141
19.86805556	M_tarhaniae	Glucose	B6	0.067303922
19.58805556	M_variabile	Glucose	B6	0.008119049
21.59027778	M_variabile	Glucose	B6	0.00899582
24.63416667	M_variabile	Glucose	B6	0.009498825
26.42138889	M_variabile	Glucose	B6	0.015838669
28.56805556	M_variabile	Glucose	B6	0.011131299
30.48888889	M_variabile	Glucose	B6	0.011734149
0	M_nodulans	Glucose	B6	0.001830107
0	M_sp_4-46	Glucose	B6	0.004676995
0	M_sp_MA-22A	Glucose	B6	0.005147156
4.569166667	M_sp_MA-22A	Glucose	B6	0.012153515
4.528333333	M_variabile	Glucose	B6	0.00152615
9.237777778	M_variabile	Glucose	B6	0.000569271
17.48194444	M_variabile	Glucose	B6	0.005521264
21.64083333	M_sp_MA-22A	Glucose	B6	0.019171095
24.66722222	M_sp_MA-22A	Glucose	B6	0.047905295
26.50416667	M_sp_MA-22A	Glucose	B6	0.04428323
28.61027778	M_sp_MA-22A	Glucose	B6	0.051802467
30.57888889	M_sp_MA-22A	Glucose	B6	0.039502684
33.81944444	M_sp_MA-22A	Glucose	B6	0.072372282
35.75972222	M_sp_MA-22A	Glucose	B6	0.052992669
39.41611111	M_sp_MA-22A	Glucose	B6	0.015543704
43.76277778	M_sp_MA-22A	Glucose	B6	0.019485328
43.71361111	M_platani	Glucose	B6	0.013455646
9.111944444	M_sp_MA-22A	Glucose	B6	0.005695035
17.50083333	M_sp_MA-22A	Glucose	B6	0.029278657
19.66916667	M_sp_MA-22A	Glucose	B6	0.039400949
0	M_sp_AMS-5	Glucose	B6	0.006100325
4.438611111	M_sp_AMS-5	Glucose	B6	0.020008897
8.965555556	M_sp_AMS-5	Glucose	B6	0.005592155
17.37361111	M_sp_AMS-5	Glucose	B6	0.008402832
19.55555556	M_sp_AMS-5	Glucose	B6	0.007514249
21.52	M_sp_AMS-5	Glucose	B6	0.00847768
23.36055556	M_sp_AMS-5	Glucose	B6	0.009418117
24.5525	M_sp_AMS-5	Glucose	B6	0.008330383
26.38833333	M_sp_AMS-5	Glucose	B6	0.00796942
28.49222222	M_sp_AMS-5	Glucose	B6	0.007759044
30.46333333	M_sp_AMS-5	Glucose	B6	0.005645653
33.73611111	M_sp_AMS-5	Glucose	B6	0.007438828
35.62	M_sp_AMS-5	Glucose	B6	0.007660967
39.29638889	M_sp_AMS-5	Glucose	B6	0.007686277
43.64027778	M_sp_AMS-5	Glucose	B6	0.00752254
45.48222222	M_sp_AMS-5	Glucose	B6	0.007294469
47.48055556	M_sp_AMS-5	Glucose	B6	0.010973099
49.50777778	M_sp_AMS-5	Glucose	B6	0.007455729
53.50972222	M_sp_AMS-5	Glucose	B6	0.013527954
56.03638889	M_sp_AMS-5	Glucose	B6	0.005636226
58.54444444	M_sp_AMS-5	Glucose	B6	0.005261277
60.95333333	M_sp_AMS-5	Glucose	B6	0.00799369
0	M_aquaticum	Glucose	B6	-0.000408827
3.690833333	M_aquaticum	Glucose	B6	0.007151261
0	M_tarhaniae	Glucose	B6	0.003572895
4.806666667	M_tarhaniae	Glucose	B6	0.001864577
9.521388889	M_tarhaniae	Glucose	B6	0.008808319
49.83666667	M_tarhaniae	Glucose	B6	0.212433299
51.70583333	M_tarhaniae	Glucose	B6	0.216681891
53.82	M_tarhaniae	Glucose	B6	0.216270395
56.34416667	M_tarhaniae	Glucose	B6	0.224999811
58.98	M_tarhaniae	Glucose	B6	0.224894696
61.64944444	M_tarhaniae	Glucose	B6	0.226682385
67.42638889	M_tarhaniae	Glucose	B6	0.230479917
34.03666667	M_tarhaniae	Glucose	B6	0.163660217
35.95055556	M_tarhaniae	Glucose	B6	0.177890893
39.60861111	M_tarhaniae	Glucose	B6	0.187868464
44.01722222	M_tarhaniae	Glucose	B6	0.201553561
45.81027778	M_tarhaniae	Glucose	B6	0.204053531
47.78027778	M_tarhaniae	Glucose	B6	0.209915025
51.46583333	M_nodulans	Glucose	B6	0.012077913
53.57666667	M_nodulans	Glucose	B6	0.011133904
56.09805556	M_nodulans	Glucose	B6	0.01050437
58.60694444	M_nodulans	Glucose	B6	0.016209549
61.40805556	M_nodulans	Glucose	B6	0.013880069
67.18305556	M_nodulans	Glucose	B6	0.010531472
69.58055556	M_nodulans	Glucose	B6	0.01698469
69.82361111	M_tarhaniae	Glucose	B6	0.230557439
72.94444444	M_tarhaniae	Glucose	B6	0.234143665
75.59805556	M_tarhaniae	Glucose	B6	0.234012892
80.95305556	M_tarhaniae	Glucose	B6	0.23745512
80.67138889	M_variabile	Glucose	B6	0.022304511
49.59333333	M_nodulans	Glucose	B6	0.014595542
47.54361111	M_platani	Glucose	B6	0.015158316
49.59416667	M_platani	Glucose	B6	0.012790533
51.475	M_platani	Glucose	B6	0.013721486
53.58166667	M_platani	Glucose	B6	0.011454896
56.10166667	M_platani	Glucose	B6	0.012416872
58.61388889	M_platani	Glucose	B6	0.012995138
61.15944444	M_platani	Glucose	B6	0.011367454
72.70388889	M_nodulans	Glucose	B6	0.008162891
75.345	M_nodulans	Glucose	B6	0.011407412
80.70944444	M_nodulans	Glucose	B6	0.012696158
45.56916667	M_nodulans	Glucose	B6	0.008749712
47.53666667	M_nodulans	Glucose	B6	0.007151781
45.57277778	M_platani	Glucose	B6	0.014422992
45.54027778	M_sp_4-46	Glucose	B6	0.010577536
39.81	M_aquaticum	Glucose	B6	0.033671211
41.80833333	M_aquaticum	Glucose	B6	0.038885156
43.845	M_aquaticum	Glucose	B6	0.044115765
45.73361111	M_aquaticum	Glucose	B6	0.047550799
47.84361111	M_aquaticum	Glucose	B6	0.02409637
50.36527778	M_aquaticum	Glucose	B6	0.024860241
67.19055556	M_platani	Glucose	B6	0.012503853
69.58777778	M_platani	Glucose	B6	0.016688789
72.7125	M_platani	Glucose	B6	0.017616742
72.66	M_variabile	Glucose	B6	0.022417466
75.32472222	M_variabile	Glucose	B6	0.021443103
74.94972222	M_aquaticum	Glucose	B6	0.054021704
80.76694444	M_sp_MA-22A	Glucose	B6	0.065717969
69.54194444	M_variabile	Glucose	B6	0.018741417
47.53944444	M_sp_4-46	Glucose	B6	0.011172663
49.5875	M_sp_4-46	Glucose	B6	0.011972149
51.47305556	M_sp_4-46	Glucose	B6	0.011380633
53.58055556	M_sp_4-46	Glucose	B6	0.01235646
56.10222222	M_sp_4-46	Glucose	B6	0.011740266
52.87555556	M_aquaticum	Glucose	B6	0.027343215
55.28194444	M_aquaticum	Glucose	B6	0.028469832
61.46027778	M_aquaticum	Glucose	B6	0.033979702
75.35055556	M_platani	Glucose	B6	0.016059957
45.59388889	M_sp_MA-22A	Glucose	B6	0.026557494
69.58388889	M_aquaticum	Glucose	B6	0.049609647
80.71527778	M_sp_4-46	Glucose	B6	0.025828829
75.4025	M_sp_MA-22A	Glucose	B6	0.057816438
67.14416667	M_variabile	Glucose	B6	0.018594309
58.60916667	M_sp_4-46	Glucose	B6	0.028776299
47.59277778	M_sp_MA-22A	Glucose	B6	0.023057881
49.63666667	M_sp_MA-22A	Glucose	B6	0.027953321
51.52083333	M_sp_MA-22A	Glucose	B6	0.02892761
80.71277778	M_platani	Glucose	B6	0.02004575
61.16305556	M_sp_4-46	Glucose	B6	0.025839985
67.19222222	M_sp_4-46	Glucose	B6	0.015653107
63.85666667	M_aquaticum	Glucose	B6	0.036470235
43.7375	M_variabile	Glucose	B6	0.017269246
75.35222222	M_sp_4-46	Glucose	B6	0.023320954
72.76861111	M_sp_MA-22A	Glucose	B6	0.052545288
61.36861111	M_variabile	Glucose	B6	0.017494483
69.59055556	M_sp_4-46	Glucose	B6	0.026350596
53.62972222	M_sp_MA-22A	Glucose	B6	0.031362523
56.14972222	M_sp_MA-22A	Glucose	B6	0.032606637
39.32833333	M_variabile	Glucose	B6	0.013817071
49.55694444	M_variabile	Glucose	B6	0.022770949
66.98361111	M_aquaticum	Glucose	B6	0.042222228
69.64388889	M_sp_MA-22A	Glucose	B6	0.048078042
58.66194444	M_sp_MA-22A	Glucose	B6	0.034080237
53.53583333	M_variabile	Glucose	B6	0.018887855
61.21583333	M_sp_MA-22A	Glucose	B6	0.037578229
45.52861111	M_variabile	Glucose	B6	0.022797369
58.69611111	M_variabile	Glucose	B6	0.01681958
72.71527778	M_sp_4-46	Glucose	B6	0.019375381
47.49972222	M_variabile	Glucose	B6	0.016376747
51.4225	M_variabile	Glucose	B6	0.024098274
56.06194444	M_variabile	Glucose	B6	0.017313631
67.24472222	M_sp_MA-22A	Glucose	B6	0.044094299
17.37361111	M_sp_AMS-5	Succinate	B7	0.047735274
8.965555556	M_sp_AMS-5	Succinate	B7	0.014086031
80.60916667	M_sp_AMS-5	Succinate	B7	0.091344404
4.438611111	M_sp_AMS-5	Succinate	B7	0.009723682
23.36055556	M_sp_AMS-5	Succinate	B7	0.114815616
19.55555556	M_sp_AMS-5	Succinate	B7	0.053701232
21.52	M_sp_AMS-5	Succinate	B7	0.082510348
75.25666667	M_sp_AMS-5	Succinate	B7	0.091062472
0	M_sp_AMS-5	Succinate	B7	0.008318902
24.65166667	M_nodulans	Succinate	B7	0.199540075
72.63333333	M_sp_AMS-5	Succinate	B7	0.091387157
21.60972222	M_nodulans	Succinate	B7	0.116975529
69.52722222	M_sp_AMS-5	Succinate	B7	0.092892447
26.45194444	M_nodulans	Succinate	B7	0.193197668
56.09805556	M_nodulans	Succinate	B7	0.18343413
19.54333333	M_nodulans	Succinate	B7	0.079586013
53.57666667	M_nodulans	Succinate	B7	0.184100291
19.62055556	M_platani	Succinate	B7	0.091917071
58.60694444	M_nodulans	Succinate	B7	0.18272351
28.59222222	M_nodulans	Succinate	B7	0.18752134
30.5225	M_nodulans	Succinate	B7	0.186514008
33.77527778	M_nodulans	Succinate	B7	0.187280699
35.70388889	M_nodulans	Succinate	B7	0.184616417
39.36138889	M_nodulans	Succinate	B7	0.185287567
43.77583333	M_nodulans	Succinate	B7	0.191728417
67.13361111	M_sp_AMS-5	Succinate	B7	0.091734854
17.39861111	M_nodulans	Succinate	B7	0.054686208
51.46583333	M_nodulans	Succinate	B7	0.184158447
17.47972222	M_platani	Succinate	B7	0.089269467
51.475	M_platani	Succinate	B7	0.076583585
21.59555556	M_platani	Succinate	B7	0.085597019
61.40805556	M_nodulans	Succinate	B7	0.182897143
67.18305556	M_nodulans	Succinate	B7	0.181467032
69.58055556	M_nodulans	Succinate	B7	0.180682581
72.70388889	M_nodulans	Succinate	B7	0.179590526
75.345	M_nodulans	Succinate	B7	0.182706965
80.70944444	M_nodulans	Succinate	B7	0.178433108
45.56916667	M_nodulans	Succinate	B7	0.181556865
47.53666667	M_nodulans	Succinate	B7	0.181330481
49.59333333	M_nodulans	Succinate	B7	0.180615809
9.223333333	M_platani	Succinate	B7	0.01271132
49.59416667	M_platani	Succinate	B7	0.077190912
53.58166667	M_platani	Succinate	B7	0.076190918
24.66055556	M_platani	Succinate	B7	0.082687611
26.45472222	M_platani	Succinate	B7	0.081975811
28.56805556	M_platani	Succinate	B7	0.08256529
30.52666667	M_platani	Succinate	B7	0.083627821
33.78083333	M_platani	Succinate	B7	0.084958937
35.70944444	M_platani	Succinate	B7	0.085106687
39.36583333	M_platani	Succinate	B7	0.082357117
43.71361111	M_platani	Succinate	B7	0.079478881
4.587222222	M_platani	Succinate	B7	0.007166173
47.54361111	M_platani	Succinate	B7	0.078981429
41.80833333	M_aquaticum	Succinate	B7	0.114218714
56.10166667	M_platani	Succinate	B7	0.075511722
58.61388889	M_platani	Succinate	B7	0.074675299
61.15944444	M_platani	Succinate	B7	0.07435128
67.19055556	M_platani	Succinate	B7	0.073830083
69.58777778	M_platani	Succinate	B7	0.073053989
72.7125	M_platani	Succinate	B7	0.073011357
75.35055556	M_platani	Succinate	B7	0.0730063
24.5525	M_sp_AMS-5	Succinate	B7	0.132455681
45.57277778	M_platani	Succinate	B7	0.078808061
60.95333333	M_sp_AMS-5	Succinate	B7	0.095366731
39.81	M_aquaticum	Succinate	B7	0.185607769
9.146944444	M_nodulans	Succinate	B7	0.014735483
43.845	M_aquaticum	Succinate	B7	0.096947212
18.88083333	M_aquaticum	Succinate	B7	0.026917379
20.71722222	M_aquaticum	Succinate	B7	0.040224338
22.82472222	M_aquaticum	Succinate	B7	0.050237541
24.79388889	M_aquaticum	Succinate	B7	0.0542411
27.99444444	M_aquaticum	Succinate	B7	0.071199986
29.97166667	M_aquaticum	Succinate	B7	0.070127885
33.62833333	M_aquaticum	Succinate	B7	0.072909455
37.97833333	M_aquaticum	Succinate	B7	0.093897871
4.458055556	M_nodulans	Succinate	B7	0.008677585
47.53944444	M_sp_4-46	Succinate	B7	0.144223109
17.37361111	M_sp_4-46	Succinate	B7	0.017517767
45.73361111	M_aquaticum	Succinate	B7	0.087667979
47.84361111	M_aquaticum	Succinate	B7	0.168189591
50.36527778	M_aquaticum	Succinate	B7	0.216474042
52.87555556	M_aquaticum	Succinate	B7	0.170773336
55.28194444	M_aquaticum	Succinate	B7	0.097794112
61.46027778	M_aquaticum	Succinate	B7	0.122877265
63.85666667	M_aquaticum	Succinate	B7	0.106270156
66.98361111	M_aquaticum	Succinate	B7	0.087398231
69.58388889	M_aquaticum	Succinate	B7	0.088730683
26.38833333	M_sp_AMS-5	Succinate	B7	0.122511968
45.54027778	M_sp_4-46	Succinate	B7	0.150227941
75.32472222	M_variabile	Succinate	B7	0.045739541
49.5875	M_sp_4-46	Succinate	B7	0.137690643
19.54722222	M_sp_4-46	Succinate	B7	0.020625204
21.58805556	M_sp_4-46	Succinate	B7	0.029545724
24.65055556	M_sp_4-46	Succinate	B7	0.040615967
26.45194444	M_sp_4-46	Succinate	B7	0.062502376
28.56472222	M_sp_4-46	Succinate	B7	0.050022961
30.52694444	M_sp_4-46	Succinate	B7	0.064793727
33.76861111	M_sp_4-46	Succinate	B7	0.088588175
35.71027778	M_sp_4-46	Succinate	B7	0.111977613
39.36666667	M_sp_4-46	Succinate	B7	0.163921462
43.70916667	M_sp_4-46	Succinate	B7	0.167466291
72.66	M_variabile	Succinate	B7	0.051127668
0	M_sp_MA-22A	Succinate	B7	0.008476967
4.569166667	M_sp_MA-22A	Succinate	B7	0.005960111
51.47305556	M_sp_4-46	Succinate	B7	0.135723449
53.58055556	M_sp_4-46	Succinate	B7	0.134325219
56.10222222	M_sp_4-46	Succinate	B7	0.133750112
58.60916667	M_sp_4-46	Succinate	B7	0.134605789
61.16305556	M_sp_4-46	Succinate	B7	0.130614875
67.19222222	M_sp_4-46	Succinate	B7	0.128153038
69.59055556	M_sp_4-46	Succinate	B7	0.126078051
72.71527778	M_sp_4-46	Succinate	B7	0.124669132
75.35222222	M_sp_4-46	Succinate	B7	0.121524426
80.71527778	M_sp_4-46	Succinate	B7	0.121432279
0	M_platani	Succinate	B7	0.009074334
43.76277778	M_sp_MA-22A	Succinate	B7	0.102354031
45.59388889	M_sp_MA-22A	Succinate	B7	0.102964219
9.111944444	M_sp_MA-22A	Succinate	B7	0.017132311
17.50083333	M_sp_MA-22A	Succinate	B7	0.068637483
19.66916667	M_sp_MA-22A	Succinate	B7	0.075931642
21.64083333	M_sp_MA-22A	Succinate	B7	0.068805582
24.66722222	M_sp_MA-22A	Succinate	B7	0.06856069
26.50416667	M_sp_MA-22A	Succinate	B7	0.069642018
28.61027778	M_sp_MA-22A	Succinate	B7	0.073980427
30.57888889	M_sp_MA-22A	Succinate	B7	0.078401222
33.81944444	M_sp_MA-22A	Succinate	B7	0.084432614
35.75972222	M_sp_MA-22A	Succinate	B7	0.087952936
39.41611111	M_sp_MA-22A	Succinate	B7	0.094067101
80.76694444	M_sp_MA-22A	Succinate	B7	0.102208245
80.71277778	M_platani	Succinate	B7	0.072910717
47.59277778	M_sp_MA-22A	Succinate	B7	0.104728984
49.63666667	M_sp_MA-22A	Succinate	B7	0.107792435
51.52083333	M_sp_MA-22A	Succinate	B7	0.105703256
53.62972222	M_sp_MA-22A	Succinate	B7	0.107758488
56.14972222	M_sp_MA-22A	Succinate	B7	0.108572333
58.66194444	M_sp_MA-22A	Succinate	B7	0.108638654
61.21583333	M_sp_MA-22A	Succinate	B7	0.107678839
67.24472222	M_sp_MA-22A	Succinate	B7	0.10718619
69.64388889	M_sp_MA-22A	Succinate	B7	0.105570903
72.76861111	M_sp_MA-22A	Succinate	B7	0.105135752
75.4025	M_sp_MA-22A	Succinate	B7	0.104707684
0	M_nodulans	Succinate	B7	0.0088299
58.54444444	M_sp_AMS-5	Succinate	B7	0.095750987
0	M_aquaticum	Succinate	B7	0.006009432
3.690833333	M_aquaticum	Succinate	B7	0.005470037
11.90611111	M_aquaticum	Succinate	B7	0.007388427
14.0325	M_aquaticum	Succinate	B7	0.01853146
15.8525	M_aquaticum	Succinate	B7	0.014342833
17.68972222	M_aquaticum	Succinate	B7	0.027289154
19.58805556	M_variabile	Succinate	B7	0.092337402
21.59027778	M_variabile	Succinate	B7	0.077061317
24.63416667	M_variabile	Succinate	B7	0.114413476
26.42138889	M_variabile	Succinate	B7	0.111584332
28.56805556	M_variabile	Succinate	B7	0.102144122
30.48888889	M_variabile	Succinate	B7	0.095324009
33.75666667	M_variabile	Succinate	B7	0.091239946
35.66972222	M_variabile	Succinate	B7	0.091589709
39.32833333	M_variabile	Succinate	B7	0.053343887
43.7375	M_variabile	Succinate	B7	0.04824151
45.52861111	M_variabile	Succinate	B7	0.046817953
47.49972222	M_variabile	Succinate	B7	0.052496929
49.55694444	M_variabile	Succinate	B7	0.050770033
51.4225	M_variabile	Succinate	B7	0.046857277
53.53583333	M_variabile	Succinate	B7	0.050320969
56.06194444	M_variabile	Succinate	B7	0.050287652
58.69611111	M_variabile	Succinate	B7	0.048962398
61.36861111	M_variabile	Succinate	B7	0.050170855
67.14416667	M_variabile	Succinate	B7	0.050496227
69.54194444	M_variabile	Succinate	B7	0.052251551
74.94972222	M_aquaticum	Succinate	B7	0.256846734
28.49222222	M_sp_AMS-5	Succinate	B7	0.113799483
30.46333333	M_sp_AMS-5	Succinate	B7	0.110628901
33.73611111	M_sp_AMS-5	Succinate	B7	0.10456106
35.62	M_sp_AMS-5	Succinate	B7	0.102464121
39.29638889	M_sp_AMS-5	Succinate	B7	0.101322339
43.64027778	M_sp_AMS-5	Succinate	B7	0.0992738
45.48222222	M_sp_AMS-5	Succinate	B7	0.099101726
47.48055556	M_sp_AMS-5	Succinate	B7	0.098437644
49.50777778	M_sp_AMS-5	Succinate	B7	0.097659344
51.40416667	M_sp_AMS-5	Succinate	B7	0.096678906
53.50972222	M_sp_AMS-5	Succinate	B7	0.096830306
56.03638889	M_sp_AMS-5	Succinate	B7	0.0957053
0	M_sp_4-46	Succinate	B7	0.010769221
4.443055556	M_sp_4-46	Succinate	B7	0.009809135
8.966111111	M_sp_4-46	Succinate	B7	0.011412107
0	M_variabile	Succinate	B7	0.00641108
4.528333333	M_variabile	Succinate	B7	0.006586177
9.237777778	M_variabile	Succinate	B7	0.010498119
17.48194444	M_variabile	Succinate	B7	0.079115926
80.67138889	M_variabile	Succinate	B7	0.046142434
0	M_sp_AMS-5	Ferulate	C2	-0.00129414
19.55555556	M_sp_AMS-5	Ferulate	C2	-0.001404029
4.438611111	M_sp_AMS-5	Ferulate	C2	-0.027056226
8.965555556	M_sp_AMS-5	Ferulate	C2	-0.004603166
17.37361111	M_sp_AMS-5	Ferulate	C2	-0.006355719
26.38833333	M_sp_AMS-5	Ferulate	C2	0.022395288
21.52	M_sp_AMS-5	Ferulate	C2	-5.42E-05
23.36055556	M_sp_AMS-5	Ferulate	C2	0.003956318
24.5525	M_sp_AMS-5	Ferulate	C2	0.005231521
35.62	M_sp_AMS-5	Ferulate	C2	0.049233856
39.29638889	M_sp_AMS-5	Ferulate	C2	0.04204571
43.64027778	M_sp_AMS-5	Ferulate	C2	0.07302571
45.48222222	M_sp_AMS-5	Ferulate	C2	0.091566162
47.48055556	M_sp_AMS-5	Ferulate	C2	0.100147987
49.50777778	M_sp_AMS-5	Ferulate	C2	0.098598789
51.40416667	M_sp_AMS-5	Ferulate	C2	0.093961794
53.50972222	M_sp_AMS-5	Ferulate	C2	0.095465265
0	M_sp_4-46	Ferulate	C2	0.003901218
4.443055556	M_sp_4-46	Ferulate	C2	0.007669328
28.49222222	M_sp_AMS-5	Ferulate	C2	0.061682423
30.46333333	M_sp_AMS-5	Ferulate	C2	0.051824065
33.73611111	M_sp_AMS-5	Ferulate	C2	0.039193224
21.58805556	M_sp_4-46	Ferulate	C2	0.011773959
24.65055556	M_sp_4-46	Ferulate	C2	0.011240687
26.45194444	M_sp_4-46	Ferulate	C2	0.019529364
28.56472222	M_sp_4-46	Ferulate	C2	0.017761122
30.52694444	M_sp_4-46	Ferulate	C2	0.01239011
33.76861111	M_sp_4-46	Ferulate	C2	0.020201716
35.71027778	M_sp_4-46	Ferulate	C2	0.020237314
39.36666667	M_sp_4-46	Ferulate	C2	0.011529343
43.70916667	M_sp_4-46	Ferulate	C2	0.011606959
45.54027778	M_sp_4-46	Ferulate	C2	0.013123428
47.53944444	M_sp_4-46	Ferulate	C2	0.011460114
49.5875	M_sp_4-46	Ferulate	C2	0.012130576
19.54722222	M_sp_4-46	Ferulate	C2	0.01069803
53.58055556	M_sp_4-46	Ferulate	C2	0.009301577
56.10222222	M_sp_4-46	Ferulate	C2	0.009806887
58.60916667	M_sp_4-46	Ferulate	C2	0.012972166
61.16305556	M_sp_4-46	Ferulate	C2	0.007510063
67.19222222	M_sp_4-46	Ferulate	C2	0.014625382
69.59055556	M_sp_4-46	Ferulate	C2	0.010347038
72.71527778	M_sp_4-46	Ferulate	C2	0.007978609
75.35222222	M_sp_4-46	Ferulate	C2	0.011463942
80.71527778	M_sp_4-46	Ferulate	C2	0.011743041
80.70944444	M_nodulans	Ferulate	C2	0.019189243
72.66	M_variabile	Ferulate	C2	0.033766173
75.32472222	M_variabile	Ferulate	C2	0.039828564
51.47305556	M_sp_4-46	Ferulate	C2	0.009041069
9.223333333	M_platani	Ferulate	C2	0.006820662
17.47972222	M_platani	Ferulate	C2	0.024803336
19.62055556	M_platani	Ferulate	C2	0.013196408
21.59555556	M_platani	Ferulate	C2	0.010059078
24.66055556	M_platani	Ferulate	C2	0.026630014
26.45472222	M_platani	Ferulate	C2	0.014557916
28.56805556	M_platani	Ferulate	C2	0.00939436
30.52666667	M_platani	Ferulate	C2	0.011509068
33.78083333	M_platani	Ferulate	C2	0.010203573
35.70944444	M_platani	Ferulate	C2	0.011264844
0	M_sp_MA-22A	Ferulate	C2	0.004797127
8.966111111	M_sp_4-46	Ferulate	C2	0.01010979
80.67138889	M_variabile	Ferulate	C2	0.010690549
47.54361111	M_platani	Ferulate	C2	0.017720485
49.59416667	M_platani	Ferulate	C2	0.020750824
51.475	M_platani	Ferulate	C2	0.018722645
53.58166667	M_platani	Ferulate	C2	0.020003078
56.10166667	M_platani	Ferulate	C2	0.022198948
58.61388889	M_platani	Ferulate	C2	0.02300629
61.15944444	M_platani	Ferulate	C2	0.022903242
67.19055556	M_platani	Ferulate	C2	0.02462566
69.58777778	M_platani	Ferulate	C2	0.024846215
72.7125	M_platani	Ferulate	C2	0.023814028
39.36583333	M_platani	Ferulate	C2	0.013258679
43.71361111	M_platani	Ferulate	C2	0.013988815
45.57277778	M_platani	Ferulate	C2	0.01577854
80.95305556	M_tarhaniae	Ferulate	C2	0.059836707
58.54444444	M_sp_AMS-5	Ferulate	C2	0.085455958
60.95333333	M_sp_AMS-5	Ferulate	C2	0.090502516
67.13361111	M_sp_AMS-5	Ferulate	C2	0.086835111
69.52722222	M_sp_AMS-5	Ferulate	C2	0.087822706
72.63333333	M_sp_AMS-5	Ferulate	C2	0.083361418
75.25666667	M_sp_AMS-5	Ferulate	C2	0.086994097
80.60916667	M_sp_AMS-5	Ferulate	C2	0.092972317
26.69944444	M_tarhaniae	Ferulate	C2	0.020364624
28.83666667	M_tarhaniae	Ferulate	C2	0.022806787
75.35055556	M_platani	Ferulate	C2	0.025043086
80.71277778	M_platani	Ferulate	C2	0.02674347
75.59805556	M_tarhaniae	Ferulate	C2	0.06088423
4.587222222	M_platani	Ferulate	C2	0.002466802
44.01722222	M_tarhaniae	Ferulate	C2	0.084211486
45.81027778	M_tarhaniae	Ferulate	C2	0.077034255
47.78027778	M_tarhaniae	Ferulate	C2	0.074463316
49.83666667	M_tarhaniae	Ferulate	C2	0.072854626
51.70583333	M_tarhaniae	Ferulate	C2	0.069306435
53.82	M_tarhaniae	Ferulate	C2	0.066227283
56.34416667	M_tarhaniae	Ferulate	C2	0.063710073
58.98	M_tarhaniae	Ferulate	C2	0.063114108
61.64944444	M_tarhaniae	Ferulate	C2	0.061382421
30.76472222	M_tarhaniae	Ferulate	C2	0.028860056
34.03666667	M_tarhaniae	Ferulate	C2	0.040028757
0	M_platani	Ferulate	C2	0.003879597
39.60861111	M_tarhaniae	Ferulate	C2	0.074081257
74.94972222	M_aquaticum	Ferulate	C2	0.164307369
17.37361111	M_sp_4-46	Ferulate	C2	0.009892267
17.39861111	M_nodulans	Ferulate	C2	0.008167482
19.54333333	M_nodulans	Ferulate	C2	0.011970554
21.60972222	M_nodulans	Ferulate	C2	0.008462852
24.65166667	M_nodulans	Ferulate	C2	0.008688868
26.45194444	M_nodulans	Ferulate	C2	0.010477845
28.59222222	M_nodulans	Ferulate	C2	0.016335317
30.5225	M_nodulans	Ferulate	C2	0.01866405
67.42638889	M_tarhaniae	Ferulate	C2	0.062172485
69.82361111	M_tarhaniae	Ferulate	C2	0.060803414
35.95055556	M_tarhaniae	Ferulate	C2	0.050985077
69.58388889	M_aquaticum	Ferulate	C2	0.091130288
4.458055556	M_nodulans	Ferulate	C2	0.004250086
47.53666667	M_nodulans	Ferulate	C2	0.013708044
49.59333333	M_nodulans	Ferulate	C2	0.014154467
51.46583333	M_nodulans	Ferulate	C2	0.013476273
53.57666667	M_nodulans	Ferulate	C2	0.014251799
56.09805556	M_nodulans	Ferulate	C2	0.014195306
58.60694444	M_nodulans	Ferulate	C2	0.01574424
61.40805556	M_nodulans	Ferulate	C2	0.014286349
67.18305556	M_nodulans	Ferulate	C2	0.016307863
33.77527778	M_nodulans	Ferulate	C2	0.015994065
35.70388889	M_nodulans	Ferulate	C2	0.011734026
72.94444444	M_tarhaniae	Ferulate	C2	0.061358945
0	M_nodulans	Ferulate	C2	0.00557134
45.56916667	M_nodulans	Ferulate	C2	0.013276236
4.569166667	M_sp_MA-22A	Ferulate	C2	0.004822256
9.111944444	M_sp_MA-22A	Ferulate	C2	0.002233728
17.50083333	M_sp_MA-22A	Ferulate	C2	0.014764248
19.66916667	M_sp_MA-22A	Ferulate	C2	0.045012479
21.64083333	M_sp_MA-22A	Ferulate	C2	0.037919041
24.66722222	M_sp_MA-22A	Ferulate	C2	0.06415195
26.50416667	M_sp_MA-22A	Ferulate	C2	0.032695857
28.61027778	M_sp_MA-22A	Ferulate	C2	0.027083877
69.58055556	M_nodulans	Ferulate	C2	0.015569724
72.70388889	M_nodulans	Ferulate	C2	0.017836274
39.36138889	M_nodulans	Ferulate	C2	0.012052628
43.77583333	M_nodulans	Ferulate	C2	0.012537004
43.76277778	M_sp_MA-22A	Ferulate	C2	0.052588711
45.59388889	M_sp_MA-22A	Ferulate	C2	0.051709857
47.59277778	M_sp_MA-22A	Ferulate	C2	0.054821433
49.63666667	M_sp_MA-22A	Ferulate	C2	0.060230232
51.52083333	M_sp_MA-22A	Ferulate	C2	0.063657715
53.62972222	M_sp_MA-22A	Ferulate	C2	0.069094739
56.14972222	M_sp_MA-22A	Ferulate	C2	0.077702815
58.66194444	M_sp_MA-22A	Ferulate	C2	0.08221134
61.21583333	M_sp_MA-22A	Ferulate	C2	0.088369325
30.57888889	M_sp_MA-22A	Ferulate	C2	0.032227696
33.81944444	M_sp_MA-22A	Ferulate	C2	0.031208506
75.345	M_nodulans	Ferulate	C2	0.017028095
69.54194444	M_variabile	Ferulate	C2	0.024181333
80.76694444	M_sp_MA-22A	Ferulate	C2	0.099130797
29.97166667	M_aquaticum	Ferulate	C2	0.038325555
33.62833333	M_aquaticum	Ferulate	C2	0.070960652
56.03638889	M_sp_AMS-5	Ferulate	C2	0.08689261
0	M_tarhaniae	Ferulate	C2	0.003404929
4.806666667	M_tarhaniae	Ferulate	C2	0.002792505
9.521388889	M_tarhaniae	Ferulate	C2	0.002913794
17.74027778	M_tarhaniae	Ferulate	C2	0.024161507
19.86805556	M_tarhaniae	Ferulate	C2	0.043856227
67.24472222	M_sp_MA-22A	Ferulate	C2	0.103036775
69.64388889	M_sp_MA-22A	Ferulate	C2	0.105747641
35.75972222	M_sp_MA-22A	Ferulate	C2	0.034391773
39.41611111	M_sp_MA-22A	Ferulate	C2	0.038989173
27.99444444	M_aquaticum	Ferulate	C2	0.047009005
66.98361111	M_aquaticum	Ferulate	C2	0.097576316
30.48888889	M_variabile	Ferulate	C2	0.016774069
37.97833333	M_aquaticum	Ferulate	C2	0.054555185
39.81	M_aquaticum	Ferulate	C2	0.061178949
41.80833333	M_aquaticum	Ferulate	C2	0.065824689
43.845	M_aquaticum	Ferulate	C2	0.070560454
45.73361111	M_aquaticum	Ferulate	C2	0.077119345
47.84361111	M_aquaticum	Ferulate	C2	0.080763442
21.85666667	M_tarhaniae	Ferulate	C2	0.010253889
24.91361111	M_tarhaniae	Ferulate	C2	0.015155361
72.76861111	M_sp_MA-22A	Ferulate	C2	0.102234805
75.4025	M_sp_MA-22A	Ferulate	C2	0.101463868
63.85666667	M_aquaticum	Ferulate	C2	0.091112375
28.56805556	M_variabile	Ferulate	C2	0.036231401
67.14416667	M_variabile	Ferulate	C2	0.035038045
33.75666667	M_variabile	Ferulate	C2	0.027709489
35.66972222	M_variabile	Ferulate	C2	0.02758761
9.146944444	M_nodulans	Ferulate	C2	0.005154115
0	M_variabile	Ferulate	C2	0.005916759
4.528333333	M_variabile	Ferulate	C2	0.000409722
9.237777778	M_variabile	Ferulate	C2	0.008333536
50.36527778	M_aquaticum	Ferulate	C2	0.087375271
52.87555556	M_aquaticum	Ferulate	C2	0.093196054
22.82472222	M_aquaticum	Ferulate	C2	0.025149771
24.79388889	M_aquaticum	Ferulate	C2	0.036324068
26.42138889	M_variabile	Ferulate	C2	0.0143653
61.36861111	M_variabile	Ferulate	C2	0.024220802
43.7375	M_variabile	Ferulate	C2	0.038869719
45.52861111	M_variabile	Ferulate	C2	0.04089086
47.49972222	M_variabile	Ferulate	C2	0.035060596
39.32833333	M_variabile	Ferulate	C2	0.032521888
19.58805556	M_variabile	Ferulate	C2	0.012499951
55.28194444	M_aquaticum	Ferulate	C2	0.092914852
61.46027778	M_aquaticum	Ferulate	C2	0.093007217
17.48194444	M_variabile	Ferulate	C2	0.013250366
49.55694444	M_variabile	Ferulate	C2	0.034295164
0	M_aquaticum	Ferulate	C2	0.002731714
3.690833333	M_aquaticum	Ferulate	C2	0.025599658
58.69611111	M_variabile	Ferulate	C2	0.024763712
20.71722222	M_aquaticum	Ferulate	C2	0.020304361
51.4225	M_variabile	Ferulate	C2	0.034923639
21.59027778	M_variabile	Ferulate	C2	0.012642036
11.90611111	M_aquaticum	Ferulate	C2	0.006340758
56.06194444	M_variabile	Ferulate	C2	0.036707208
14.0325	M_aquaticum	Ferulate	C2	0.012566004
15.8525	M_aquaticum	Ferulate	C2	0.032815799
24.63416667	M_variabile	Ferulate	C2	0.01738176
17.68972222	M_aquaticum	Ferulate	C2	0.039856973
18.88083333	M_aquaticum	Ferulate	C2	0.021705751
53.53583333	M_variabile	Ferulate	C2	0.04045248
30.52694444	M_sp_4-46	PHB	C3	0.100388333
26.45194444	M_sp_4-46	PHB	C3	0.053332206
28.56472222	M_sp_4-46	PHB	C3	0.077824016
21.59555556	M_platani	PHB	C3	0.033222467
24.66055556	M_platani	PHB	C3	0.036523673
24.65055556	M_sp_4-46	PHB	C3	0.038922886
19.62055556	M_platani	PHB	C3	0.027023315
58.54444444	M_sp_AMS-5	PHB	C3	0.094008399
60.95333333	M_sp_AMS-5	PHB	C3	0.088307718
33.76861111	M_sp_4-46	PHB	C3	0.141380456
17.47972222	M_platani	PHB	C3	0.02439401
35.71027778	M_sp_4-46	PHB	C3	0.175728034
39.36666667	M_sp_4-46	PHB	C3	0.181454036
67.13361111	M_sp_AMS-5	PHB	C3	0.083848273
26.45472222	M_platani	PHB	C3	0.044431176
56.03638889	M_sp_AMS-5	PHB	C3	0.099872011
17.37361111	M_sp_4-46	PHB	C3	0.00330205
43.70916667	M_sp_4-46	PHB	C3	0.14055516
21.58805556	M_sp_4-46	PHB	C3	0.026194616
69.52722222	M_sp_AMS-5	PHB	C3	0.084149984
28.56805556	M_platani	PHB	C3	0.047042816
17.39861111	M_nodulans	PHB	C3	0.035540676
19.54333333	M_nodulans	PHB	C3	0.046195497
35.70944444	M_platani	PHB	C3	0.053690518
39.36583333	M_platani	PHB	C3	0.056499735
30.52666667	M_platani	PHB	C3	0.048488793
33.78083333	M_platani	PHB	C3	0.051080065
9.223333333	M_platani	PHB	C3	0.005353201
4.587222222	M_platani	PHB	C3	0.004053051
8.966111111	M_sp_4-46	PHB	C3	0.00098433
9.111944444	M_sp_MA-22A	PHB	C3	0.008202473
17.50083333	M_sp_MA-22A	PHB	C3	0.02824858
21.60972222	M_nodulans	PHB	C3	0.061531298
72.63333333	M_sp_AMS-5	PHB	C3	0.083512586
75.25666667	M_sp_AMS-5	PHB	C3	0.081308564
80.60916667	M_sp_AMS-5	PHB	C3	0.083488675
28.83666667	M_tarhaniae	PHB	C3	0.037465472
30.76472222	M_tarhaniae	PHB	C3	0.040261879
34.03666667	M_tarhaniae	PHB	C3	0.047117578
19.54722222	M_sp_4-46	PHB	C3	0.00529581
0	M_platani	PHB	C3	0.003825323
4.443055556	M_sp_4-46	PHB	C3	0.002554876
43.71361111	M_platani	PHB	C3	0.058613119
4.569166667	M_sp_MA-22A	PHB	C3	0.004612286
53.50972222	M_sp_AMS-5	PHB	C3	0.103347876
19.66916667	M_sp_MA-22A	PHB	C3	0.039737436
24.65166667	M_nodulans	PHB	C3	0.094814996
26.45194444	M_nodulans	PHB	C3	0.125699604
28.59222222	M_nodulans	PHB	C3	0.153041771
30.5225	M_nodulans	PHB	C3	0.164371946
33.77527778	M_nodulans	PHB	C3	0.158599864
35.70388889	M_nodulans	PHB	C3	0.162508995
39.36138889	M_nodulans	PHB	C3	0.158096945
43.77583333	M_nodulans	PHB	C3	0.156037536
43.76277778	M_sp_MA-22A	PHB	C3	0.118362361
0	M_sp_MA-22A	PHB	C3	0.005106368
35.95055556	M_tarhaniae	PHB	C3	0.046395174
39.60861111	M_tarhaniae	PHB	C3	0.04645039
0	M_tarhaniae	PHB	C3	0.003840794
21.64083333	M_sp_MA-22A	PHB	C3	0.042339535
24.66722222	M_sp_MA-22A	PHB	C3	0.050548252
26.50416667	M_sp_MA-22A	PHB	C3	0.050301488
28.61027778	M_sp_MA-22A	PHB	C3	0.059785793
30.57888889	M_sp_MA-22A	PHB	C3	0.074815266
33.81944444	M_sp_MA-22A	PHB	C3	0.082236064
35.75972222	M_sp_MA-22A	PHB	C3	0.092826496
39.41611111	M_sp_MA-22A	PHB	C3	0.104076253
27.99444444	M_aquaticum	PHB	C3	0.058017744
29.97166667	M_aquaticum	PHB	C3	0.066640022
0	M_sp_4-46	PHB	C3	0.002814753
0	M_nodulans	PHB	C3	0.005027723
4.458055556	M_nodulans	PHB	C3	0.00547518
4.806666667	M_tarhaniae	PHB	C3	0.00133854
9.521388889	M_tarhaniae	PHB	C3	0.008662256
17.74027778	M_tarhaniae	PHB	C3	0.019618122
19.86805556	M_tarhaniae	PHB	C3	0.025242644
21.85666667	M_tarhaniae	PHB	C3	0.027608251
24.91361111	M_tarhaniae	PHB	C3	0.031598408
26.69944444	M_tarhaniae	PHB	C3	0.034809362
24.79388889	M_aquaticum	PHB	C3	0.042870311
26.42138889	M_variabile	PHB	C3	0.045567163
28.56805556	M_variabile	PHB	C3	0.041755712
30.48888889	M_variabile	PHB	C3	0.04307216
33.75666667	M_variabile	PHB	C3	0.047672649
35.66972222	M_variabile	PHB	C3	0.044288575
9.146944444	M_nodulans	PHB	C3	0.011061502
0	M_variabile	PHB	C3	0.000563533
4.528333333	M_variabile	PHB	C3	-0.004843934
9.237777778	M_variabile	PHB	C3	-0.000146364
17.48194444	M_variabile	PHB	C3	0.026284445
19.58805556	M_variabile	PHB	C3	0.038851424
21.59027778	M_variabile	PHB	C3	0.041582074
24.63416667	M_variabile	PHB	C3	0.042409776
67.19222222	M_sp_4-46	PHB	C3	0.111809849
69.59055556	M_sp_4-46	PHB	C3	0.109794968
72.71527778	M_sp_4-46	PHB	C3	0.116316521
75.35222222	M_sp_4-46	PHB	C3	0.133081498
80.71527778	M_sp_4-46	PHB	C3	0.114515047
80.70944444	M_nodulans	PHB	C3	0.149782159
80.67138889	M_variabile	PHB	C3	0.061788674
24.5525	M_sp_AMS-5	PHB	C3	0.009229662
26.38833333	M_sp_AMS-5	PHB	C3	0.011721785
28.49222222	M_sp_AMS-5	PHB	C3	0.015805899
30.46333333	M_sp_AMS-5	PHB	C3	0.017560386
33.73611111	M_sp_AMS-5	PHB	C3	0.029175242
35.62	M_sp_AMS-5	PHB	C3	0.035795942
39.29638889	M_sp_AMS-5	PHB	C3	0.044949939
43.64027778	M_sp_AMS-5	PHB	C3	0.063056604
45.48222222	M_sp_AMS-5	PHB	C3	0.062338098
47.48055556	M_sp_AMS-5	PHB	C3	0.077589291
49.50777778	M_sp_AMS-5	PHB	C3	0.089860803
51.40416667	M_sp_AMS-5	PHB	C3	0.104094666
0	M_aquaticum	PHB	C3	0.001669795
3.690833333	M_aquaticum	PHB	C3	0.016262445
11.90611111	M_aquaticum	PHB	C3	0.028325128
14.0325	M_aquaticum	PHB	C3	0.010946119
15.8525	M_aquaticum	PHB	C3	0.015955168
17.68972222	M_aquaticum	PHB	C3	0.02342666
18.88083333	M_aquaticum	PHB	C3	0.033646942
20.71722222	M_aquaticum	PHB	C3	0.044134187
22.82472222	M_aquaticum	PHB	C3	0.032632975
4.438611111	M_sp_AMS-5	PHB	C3	0.001654981
8.965555556	M_sp_AMS-5	PHB	C3	0.016003594
17.37361111	M_sp_AMS-5	PHB	C3	0.017207476
33.62833333	M_aquaticum	PHB	C3	0.08165898
45.54027778	M_sp_4-46	PHB	C3	0.148325338
47.53944444	M_sp_4-46	PHB	C3	0.130715344
49.5875	M_sp_4-46	PHB	C3	0.129386457
51.47305556	M_sp_4-46	PHB	C3	0.141991912
53.58055556	M_sp_4-46	PHB	C3	0.14250564
56.10222222	M_sp_4-46	PHB	C3	0.135398152
58.60916667	M_sp_4-46	PHB	C3	0.138542553
61.16305556	M_sp_4-46	PHB	C3	0.141816759
0	M_sp_AMS-5	PHB	C3	0.002076171
58.98	M_tarhaniae	PHB	C3	0.057695726
61.64944444	M_tarhaniae	PHB	C3	0.057399513
67.42638889	M_tarhaniae	PHB	C3	0.061122047
19.55555556	M_sp_AMS-5	PHB	C3	0.013432998
21.52	M_sp_AMS-5	PHB	C3	0.026417819
23.36055556	M_sp_AMS-5	PHB	C3	0.008303702
74.94972222	M_aquaticum	PHB	C3	0.10091695
45.81027778	M_tarhaniae	PHB	C3	0.049554585
47.78027778	M_tarhaniae	PHB	C3	0.051109623
49.83666667	M_tarhaniae	PHB	C3	0.052680589
51.70583333	M_tarhaniae	PHB	C3	0.054461557
53.82	M_tarhaniae	PHB	C3	0.055287177
56.34416667	M_tarhaniae	PHB	C3	0.056362766
56.09805556	M_nodulans	PHB	C3	0.153635215
58.60694444	M_nodulans	PHB	C3	0.154014267
61.40805556	M_nodulans	PHB	C3	0.154111969
69.82361111	M_tarhaniae	PHB	C3	0.061889285
72.94444444	M_tarhaniae	PHB	C3	0.063257055
37.97833333	M_aquaticum	PHB	C3	0.08798157
44.01722222	M_tarhaniae	PHB	C3	0.049239985
80.71277778	M_platani	PHB	C3	0.052585879
45.56916667	M_nodulans	PHB	C3	0.155091278
47.53666667	M_nodulans	PHB	C3	0.155454901
49.59333333	M_nodulans	PHB	C3	0.15526968
51.46583333	M_nodulans	PHB	C3	0.156063164
53.57666667	M_nodulans	PHB	C3	0.155598947
51.475	M_platani	PHB	C3	0.053619578
53.58166667	M_platani	PHB	C3	0.061799167
56.10166667	M_platani	PHB	C3	0.054688287
67.18305556	M_nodulans	PHB	C3	0.152443543
69.58055556	M_nodulans	PHB	C3	0.160608709
75.59805556	M_tarhaniae	PHB	C3	0.063740969
80.95305556	M_tarhaniae	PHB	C3	0.071562765
39.32833333	M_variabile	PHB	C3	0.050428174
69.58388889	M_aquaticum	PHB	C3	0.094095713
45.59388889	M_sp_MA-22A	PHB	C3	0.12047226
45.57277778	M_platani	PHB	C3	0.059645
47.54361111	M_platani	PHB	C3	0.056143622
49.59416667	M_platani	PHB	C3	0.053246467
41.80833333	M_aquaticum	PHB	C3	0.088157347
43.845	M_aquaticum	PHB	C3	0.085942098
45.73361111	M_aquaticum	PHB	C3	0.086264653
58.61388889	M_platani	PHB	C3	0.058673656
61.15944444	M_platani	PHB	C3	0.054051821
72.70388889	M_nodulans	PHB	C3	0.151297861
75.345	M_nodulans	PHB	C3	0.151183148
75.32472222	M_variabile	PHB	C3	0.061386406
75.35055556	M_platani	PHB	C3	0.050592697
80.76694444	M_sp_MA-22A	PHB	C3	0.093371466
72.66	M_variabile	PHB	C3	0.062983918
43.7375	M_variabile	PHB	C3	0.057566112
39.81	M_aquaticum	PHB	C3	0.092410553
45.52861111	M_variabile	PHB	C3	0.060180368
47.49972222	M_variabile	PHB	C3	0.059729867
49.55694444	M_variabile	PHB	C3	0.061324151
47.84361111	M_aquaticum	PHB	C3	0.084684208
50.36527778	M_aquaticum	PHB	C3	0.090837238
67.19055556	M_platani	PHB	C3	0.056975075
69.58777778	M_platani	PHB	C3	0.05331006
72.7125	M_platani	PHB	C3	0.057693562
63.85666667	M_aquaticum	PHB	C3	0.077666335
66.98361111	M_aquaticum	PHB	C3	0.078457312
72.76861111	M_sp_MA-22A	PHB	C3	0.092920787
75.4025	M_sp_MA-22A	PHB	C3	0.105197312
51.4225	M_variabile	PHB	C3	0.062286682
53.53583333	M_variabile	PHB	C3	0.063645322
47.59277778	M_sp_MA-22A	PHB	C3	0.116181026
49.63666667	M_sp_MA-22A	PHB	C3	0.120244782
61.46027778	M_aquaticum	PHB	C3	0.09692319
67.14416667	M_variabile	PHB	C3	0.064593295
52.87555556	M_aquaticum	PHB	C3	0.084991177
55.28194444	M_aquaticum	PHB	C3	0.087755539
58.69611111	M_variabile	PHB	C3	0.066761245
51.52083333	M_sp_MA-22A	PHB	C3	0.118225684
69.54194444	M_variabile	PHB	C3	0.064681899
56.06194444	M_variabile	PHB	C3	0.064944061
56.14972222	M_sp_MA-22A	PHB	C3	0.113839331
61.36861111	M_variabile	PHB	C3	0.06642995
53.62972222	M_sp_MA-22A	PHB	C3	0.105965031
69.64388889	M_sp_MA-22A	PHB	C3	0.094585231
58.66194444	M_sp_MA-22A	PHB	C3	0.10062885
67.24472222	M_sp_MA-22A	PHB	C3	0.108007107
61.21583333	M_sp_MA-22A	PHB	C3	0.102565204
28.56472222	M_sp_4-46	Glucose	C4	0.005334577
24.65055556	M_sp_4-46	Glucose	C4	0.003834123
26.45194444	M_sp_4-46	Glucose	C4	0.004867385
69.59055556	M_sp_4-46	Glucose	C4	0.00677663
72.71527778	M_sp_4-46	Glucose	C4	0.018424615
75.35222222	M_sp_4-46	Glucose	C4	0.019414741
61.16305556	M_sp_4-46	Glucose	C4	0.006902669
30.52694444	M_sp_4-46	Glucose	C4	0.006922317
67.19222222	M_sp_4-46	Glucose	C4	0.013647876
56.10222222	M_sp_4-46	Glucose	C4	0.017692768
58.60916667	M_sp_4-46	Glucose	C4	0.006943919
21.85666667	M_tarhaniae	Glucose	C4	0.048417235
43.70916667	M_sp_4-46	Glucose	C4	0.006230803
33.76861111	M_sp_4-46	Glucose	C4	0.006131069
35.71027778	M_sp_4-46	Glucose	C4	0.006135112
39.36666667	M_sp_4-46	Glucose	C4	0.006294936
19.54722222	M_sp_4-46	Glucose	C4	0.004698329
21.58805556	M_sp_4-46	Glucose	C4	0.003441498
17.74027778	M_tarhaniae	Glucose	C4	0.038060557
19.86805556	M_tarhaniae	Glucose	C4	0.0457492
53.82	M_tarhaniae	Glucose	C4	0.171020752
24.91361111	M_tarhaniae	Glucose	C4	0.058572027
0	M_sp_AMS-5	Glucose	C4	0.005145641
4.438611111	M_sp_AMS-5	Glucose	C4	0.015215966
8.965555556	M_sp_AMS-5	Glucose	C4	0.003930811
80.71527778	M_sp_4-46	Glucose	C4	0.008487764
45.54027778	M_sp_4-46	Glucose	C4	0.016854814
47.53944444	M_sp_4-46	Glucose	C4	0.006331997
17.37361111	M_sp_4-46	Glucose	C4	0.004805692
51.47305556	M_sp_4-46	Glucose	C4	0.009982589
53.58055556	M_sp_4-46	Glucose	C4	0.008566017
49.83666667	M_tarhaniae	Glucose	C4	0.160358191
51.70583333	M_tarhaniae	Glucose	C4	0.155246338
19.54333333	M_nodulans	Glucose	C4	-0.000951377
56.34416667	M_tarhaniae	Glucose	C4	0.173424615
26.69944444	M_tarhaniae	Glucose	C4	0.064556591
28.83666667	M_tarhaniae	Glucose	C4	0.069308041
30.76472222	M_tarhaniae	Glucose	C4	0.074888599
34.03666667	M_tarhaniae	Glucose	C4	0.08468291
35.95055556	M_tarhaniae	Glucose	C4	0.10194749
39.60861111	M_tarhaniae	Glucose	C4	0.112821054
49.5875	M_sp_4-46	Glucose	C4	0.010089998
4.806666667	M_tarhaniae	Glucose	C4	0.002934285
9.521388889	M_tarhaniae	Glucose	C4	0.007131969
9.146944444	M_nodulans	Glucose	C4	-0.000865075
17.39861111	M_nodulans	Glucose	C4	-0.001389057
51.46583333	M_nodulans	Glucose	C4	0.005961242
21.60972222	M_nodulans	Glucose	C4	0.001129922
58.98	M_tarhaniae	Glucose	C4	0.177447366
61.64944444	M_tarhaniae	Glucose	C4	0.180190288
67.42638889	M_tarhaniae	Glucose	C4	0.184841932
69.82361111	M_tarhaniae	Glucose	C4	0.192665975
72.94444444	M_tarhaniae	Glucose	C4	0.190648765
75.59805556	M_tarhaniae	Glucose	C4	0.193965909
44.01722222	M_tarhaniae	Glucose	C4	0.131824002
45.81027778	M_tarhaniae	Glucose	C4	0.145488424
47.78027778	M_tarhaniae	Glucose	C4	0.150331706
47.53666667	M_nodulans	Glucose	C4	0.004256339
49.59333333	M_nodulans	Glucose	C4	0.005238689
9.223333333	M_platani	Glucose	C4	0.004371227
53.57666667	M_nodulans	Glucose	C4	0.00580154
24.65166667	M_nodulans	Glucose	C4	0.001834844
26.45194444	M_nodulans	Glucose	C4	0.001820944
28.59222222	M_nodulans	Glucose	C4	0.003342869
30.5225	M_nodulans	Glucose	C4	0.003769672
33.77527778	M_nodulans	Glucose	C4	0.004017143
35.70388889	M_nodulans	Glucose	C4	0.004019321
39.36138889	M_nodulans	Glucose	C4	0.003689126
43.77583333	M_nodulans	Glucose	C4	0.004341129
4.458055556	M_nodulans	Glucose	C4	-0.002100051
0	M_platani	Glucose	C4	0.00564287
4.587222222	M_platani	Glucose	C4	0.003083322
47.54361111	M_platani	Glucose	C4	0.016776039
17.47972222	M_platani	Glucose	C4	0.007038275
56.09805556	M_nodulans	Glucose	C4	0.00621287
58.60694444	M_nodulans	Glucose	C4	0.005519422
61.40805556	M_nodulans	Glucose	C4	0.005570048
67.18305556	M_nodulans	Glucose	C4	0.005274113
69.58055556	M_nodulans	Glucose	C4	0.005340246
72.70388889	M_nodulans	Glucose	C4	0.005024037
75.345	M_nodulans	Glucose	C4	0.006760051
75.32472222	M_variabile	Glucose	C4	0.020097432
45.56916667	M_nodulans	Glucose	C4	0.004522141
43.71361111	M_platani	Glucose	C4	0.027668085
45.57277778	M_platani	Glucose	C4	0.018845891
51.40416667	M_sp_AMS-5	Glucose	C4	0.003710919
49.59416667	M_platani	Glucose	C4	0.037924229
19.62055556	M_platani	Glucose	C4	0.004800882
21.59555556	M_platani	Glucose	C4	0.023636087
24.66055556	M_platani	Glucose	C4	0.021886511
26.45472222	M_platani	Glucose	C4	0.024845537
28.56805556	M_platani	Glucose	C4	0.018658758
30.52666667	M_platani	Glucose	C4	0.029288258
33.78083333	M_platani	Glucose	C4	0.009477472
35.70944444	M_platani	Glucose	C4	0.022952632
39.36583333	M_platani	Glucose	C4	0.028433276
17.37361111	M_sp_AMS-5	Glucose	C4	0.004265662
0	M_tarhaniae	Glucose	C4	0.004670997
37.97833333	M_aquaticum	Glucose	C4	0.025643627
53.50972222	M_sp_AMS-5	Glucose	C4	0.003895282
51.475	M_platani	Glucose	C4	0.013617565
53.58166667	M_platani	Glucose	C4	0.014425252
56.10166667	M_platani	Glucose	C4	0.014362896
58.61388889	M_platani	Glucose	C4	0.012169195
61.15944444	M_platani	Glucose	C4	0.012051312
67.19055556	M_platani	Glucose	C4	0.016655073
69.58777778	M_platani	Glucose	C4	0.016938994
72.7125	M_platani	Glucose	C4	0.01695809
75.35055556	M_platani	Glucose	C4	0.017097655
8.966111111	M_sp_4-46	Glucose	C4	0.003917481
33.62833333	M_aquaticum	Glucose	C4	0.023312928
19.55555556	M_sp_AMS-5	Glucose	C4	0.003667387
39.81	M_aquaticum	Glucose	C4	0.025801885
56.03638889	M_sp_AMS-5	Glucose	C4	0.001832189
58.54444444	M_sp_AMS-5	Glucose	C4	0.001978828
60.95333333	M_sp_AMS-5	Glucose	C4	0.004305886
67.13361111	M_sp_AMS-5	Glucose	C4	0.00514607
69.52722222	M_sp_AMS-5	Glucose	C4	0.005643104
72.63333333	M_sp_AMS-5	Glucose	C4	0.003028432
75.25666667	M_sp_AMS-5	Glucose	C4	0.008764779
80.60916667	M_sp_AMS-5	Glucose	C4	0.003922472
27.99444444	M_aquaticum	Glucose	C4	0.056075693
29.97166667	M_aquaticum	Glucose	C4	0.070009203
69.58388889	M_aquaticum	Glucose	C4	0.030928053
0	M_nodulans	Glucose	C4	0.000252735
0	M_variabile	Glucose	C4	0.000339556
41.80833333	M_aquaticum	Glucose	C4	0.031621019
43.845	M_aquaticum	Glucose	C4	0.0401158
45.73361111	M_aquaticum	Glucose	C4	0.035094576
47.84361111	M_aquaticum	Glucose	C4	0.035840695
50.36527778	M_aquaticum	Glucose	C4	0.037486271
52.87555556	M_aquaticum	Glucose	C4	0.018509771
55.28194444	M_aquaticum	Glucose	C4	0.084776855
61.46027778	M_aquaticum	Glucose	C4	0.203776165
63.85666667	M_aquaticum	Glucose	C4	0.029969831
66.98361111	M_aquaticum	Glucose	C4	0.060915326
4.443055556	M_sp_4-46	Glucose	C4	0.002685078
39.32833333	M_variabile	Glucose	C4	0.012815748
43.7375	M_variabile	Glucose	C4	0.015263747
4.528333333	M_variabile	Glucose	C4	0.002793239
9.237777778	M_variabile	Glucose	C4	0.002916001
17.48194444	M_variabile	Glucose	C4	0.006038457
19.58805556	M_variabile	Glucose	C4	0.008924143
21.59027778	M_variabile	Glucose	C4	0.012090482
24.63416667	M_variabile	Glucose	C4	0.015206271
26.42138889	M_variabile	Glucose	C4	0.011339717
28.56805556	M_variabile	Glucose	C4	0.021697444
30.48888889	M_variabile	Glucose	C4	0.011446665
33.75666667	M_variabile	Glucose	C4	0.013181603
35.66972222	M_variabile	Glucose	C4	0.012941244
80.76694444	M_sp_MA-22A	Glucose	C4	0.03523003
0	M_sp_MA-22A	Glucose	C4	0.005853185
45.52861111	M_variabile	Glucose	C4	0.013827175
47.49972222	M_variabile	Glucose	C4	0.014644287
49.55694444	M_variabile	Glucose	C4	0.016522787
51.4225	M_variabile	Glucose	C4	0.018218405
53.53583333	M_variabile	Glucose	C4	0.018497763
56.06194444	M_variabile	Glucose	C4	0.015655059
58.69611111	M_variabile	Glucose	C4	0.014014217
61.36861111	M_variabile	Glucose	C4	0.019531033
67.14416667	M_variabile	Glucose	C4	0.015723387
69.54194444	M_variabile	Glucose	C4	0.017227411
72.66	M_variabile	Glucose	C4	0.020308446
0	M_sp_4-46	Glucose	C4	0.005436232
43.76277778	M_sp_MA-22A	Glucose	C4	0.040921926
4.569166667	M_sp_MA-22A	Glucose	C4	0.019165379
9.111944444	M_sp_MA-22A	Glucose	C4	0.004572285
17.50083333	M_sp_MA-22A	Glucose	C4	0.005348723
19.66916667	M_sp_MA-22A	Glucose	C4	0.004850375
21.64083333	M_sp_MA-22A	Glucose	C4	0.004103992
24.66722222	M_sp_MA-22A	Glucose	C4	0.004261854
26.50416667	M_sp_MA-22A	Glucose	C4	0.014786208
28.61027778	M_sp_MA-22A	Glucose	C4	0.016376687
30.57888889	M_sp_MA-22A	Glucose	C4	0.035208558
33.81944444	M_sp_MA-22A	Glucose	C4	0.04412381
35.75972222	M_sp_MA-22A	Glucose	C4	0.039349863
39.41611111	M_sp_MA-22A	Glucose	C4	0.042894129
45.48222222	M_sp_AMS-5	Glucose	C4	0.00614674
45.59388889	M_sp_MA-22A	Glucose	C4	0.052527304
47.59277778	M_sp_MA-22A	Glucose	C4	0.055335168
49.63666667	M_sp_MA-22A	Glucose	C4	0.057504943
51.52083333	M_sp_MA-22A	Glucose	C4	0.068658641
53.62972222	M_sp_MA-22A	Glucose	C4	0.074177434
56.14972222	M_sp_MA-22A	Glucose	C4	0.057791948
58.66194444	M_sp_MA-22A	Glucose	C4	0.041187902
61.21583333	M_sp_MA-22A	Glucose	C4	0.063191438
67.24472222	M_sp_MA-22A	Glucose	C4	0.044060353
69.64388889	M_sp_MA-22A	Glucose	C4	0.07075947
72.76861111	M_sp_MA-22A	Glucose	C4	0.033310553
75.4025	M_sp_MA-22A	Glucose	C4	0.031973822
23.36055556	M_sp_AMS-5	Glucose	C4	0.004603347
47.48055556	M_sp_AMS-5	Glucose	C4	0.004693059
74.94972222	M_aquaticum	Glucose	C4	0.031428754
21.52	M_sp_AMS-5	Glucose	C4	0.004166873
30.46333333	M_sp_AMS-5	Glucose	C4	0.003774862
24.5525	M_sp_AMS-5	Glucose	C4	0.004496149
26.38833333	M_sp_AMS-5	Glucose	C4	0.004730204
28.49222222	M_sp_AMS-5	Glucose	C4	0.005692177
43.64027778	M_sp_AMS-5	Glucose	C4	0.006580109
33.73611111	M_sp_AMS-5	Glucose	C4	0.005534961
35.62	M_sp_AMS-5	Glucose	C4	0.005457658
39.29638889	M_sp_AMS-5	Glucose	C4	0.006152427
0	M_aquaticum	Glucose	C4	-0.000164466
3.690833333	M_aquaticum	Glucose	C4	0.013687369
11.90611111	M_aquaticum	Glucose	C4	0.002709413
49.50777778	M_sp_AMS-5	Glucose	C4	0.00429193
15.8525	M_aquaticum	Glucose	C4	0.004433943
17.68972222	M_aquaticum	Glucose	C4	0.022847642
18.88083333	M_aquaticum	Glucose	C4	0.02165319
14.0325	M_aquaticum	Glucose	C4	0.004071264
22.82472222	M_aquaticum	Glucose	C4	0.009128271
24.79388889	M_aquaticum	Glucose	C4	0.030858174
80.95305556	M_tarhaniae	Glucose	C4	0.194759083
20.71722222	M_aquaticum	Glucose	C4	0.041470962
80.71277778	M_platani	Glucose	C4	0.019171775
80.67138889	M_variabile	Glucose	C4	0.019679018
80.70944444	M_nodulans	Glucose	C4	0.006724769
0	M_sp_4-46	Succinate	C5	0.008278968
0	M_sp_MA-22A	Succinate	C5	0.007753856
0	M_sp_AMS-5	Succinate	C5	0.007118158
4.438611111	M_sp_AMS-5	Succinate	C5	0.007988165
4.443055556	M_sp_4-46	Succinate	C5	0.00948721
24.5525	M_sp_AMS-5	Succinate	C5	0.125512366
26.38833333	M_sp_AMS-5	Succinate	C5	0.112342606
28.49222222	M_sp_AMS-5	Succinate	C5	0.104582232
8.965555556	M_sp_AMS-5	Succinate	C5	0.012821839
33.73611111	M_sp_AMS-5	Succinate	C5	0.091802236
35.62	M_sp_AMS-5	Succinate	C5	0.091739715
39.29638889	M_sp_AMS-5	Succinate	C5	0.090555171
30.46333333	M_sp_AMS-5	Succinate	C5	0.098733634
45.48222222	M_sp_AMS-5	Succinate	C5	0.086870162
4.569166667	M_sp_MA-22A	Succinate	C5	0.034082373
19.55555556	M_sp_AMS-5	Succinate	C5	0.050077112
43.64027778	M_sp_AMS-5	Succinate	C5	0.086943701
23.36055556	M_sp_AMS-5	Succinate	C5	0.109373876
9.521388889	M_tarhaniae	Succinate	C5	0.018240384
17.74027778	M_tarhaniae	Succinate	C5	0.061918813
19.86805556	M_tarhaniae	Succinate	C5	0.066221812
21.85666667	M_tarhaniae	Succinate	C5	0.082256445
24.91361111	M_tarhaniae	Succinate	C5	0.103266758
26.69944444	M_tarhaniae	Succinate	C5	0.113746002
28.83666667	M_tarhaniae	Succinate	C5	0.116568798
30.76472222	M_tarhaniae	Succinate	C5	0.114382528
34.03666667	M_tarhaniae	Succinate	C5	0.109128893
35.95055556	M_tarhaniae	Succinate	C5	0.105856933
39.60861111	M_tarhaniae	Succinate	C5	0.100766065
21.52	M_sp_AMS-5	Succinate	C5	0.080756026
4.806666667	M_tarhaniae	Succinate	C5	0.007981013
47.78027778	M_tarhaniae	Succinate	C5	0.093916992
49.83666667	M_tarhaniae	Succinate	C5	0.091841845
51.70583333	M_tarhaniae	Succinate	C5	0.090616462
53.82	M_tarhaniae	Succinate	C5	0.089792901
56.34416667	M_tarhaniae	Succinate	C5	0.087513821
58.98	M_tarhaniae	Succinate	C5	0.083071135
61.64944444	M_tarhaniae	Succinate	C5	0.075167749
67.42638889	M_tarhaniae	Succinate	C5	0.069589098
69.82361111	M_tarhaniae	Succinate	C5	0.068250296
72.94444444	M_tarhaniae	Succinate	C5	0.064674437
75.59805556	M_tarhaniae	Succinate	C5	0.053153623
44.01722222	M_tarhaniae	Succinate	C5	0.096410324
45.81027778	M_tarhaniae	Succinate	C5	0.094543978
17.37361111	M_sp_4-46	Succinate	C5	0.022431068
19.54722222	M_sp_4-46	Succinate	C5	0.023666472
21.58805556	M_sp_4-46	Succinate	C5	0.035027468
24.65055556	M_sp_4-46	Succinate	C5	0.054602311
26.45194444	M_sp_4-46	Succinate	C5	0.049445468
28.56472222	M_sp_4-46	Succinate	C5	0.059316445
30.52694444	M_sp_4-46	Succinate	C5	0.075869995
33.76861111	M_sp_4-46	Succinate	C5	0.105948014
35.71027778	M_sp_4-46	Succinate	C5	0.124582201
39.36666667	M_sp_4-46	Succinate	C5	0.19038712
43.70916667	M_sp_4-46	Succinate	C5	0.168919371
80.95305556	M_tarhaniae	Succinate	C5	0.02791013
80.67138889	M_variabile	Succinate	C5	0.049007602
49.5875	M_sp_4-46	Succinate	C5	0.139748587
51.47305556	M_sp_4-46	Succinate	C5	0.138129981
53.58055556	M_sp_4-46	Succinate	C5	0.134976628
56.10222222	M_sp_4-46	Succinate	C5	0.138321738
58.60916667	M_sp_4-46	Succinate	C5	0.130544701
61.16305556	M_sp_4-46	Succinate	C5	0.128804504
67.19222222	M_sp_4-46	Succinate	C5	0.125682616
69.59055556	M_sp_4-46	Succinate	C5	0.122936551
72.71527778	M_sp_4-46	Succinate	C5	0.121228288
75.35222222	M_sp_4-46	Succinate	C5	0.119836595
80.71527778	M_sp_4-46	Succinate	C5	0.117521239
45.54027778	M_sp_4-46	Succinate	C5	0.151273909
47.53944444	M_sp_4-46	Succinate	C5	0.143570134
80.71277778	M_platani	Succinate	C5	0.067730306
17.50083333	M_sp_MA-22A	Succinate	C5	0.069277126
19.66916667	M_sp_MA-22A	Succinate	C5	0.078991374
21.64083333	M_sp_MA-22A	Succinate	C5	0.085654043
[truncated: 3,179 more rows]
