# Supplementary material for: Aerobic Methoxydotrophy: Growth on Methoxylated Aromatic Compounds by Methylobacteriaceae
Source: Front Microbiol. 2022 Mar 11;13:849573. doi: 10.3389/fmicb.2022.849573 (PMC8963497; doi:10.3389/fmicb.2022.849573)
Supplement: Supplementary Table 4 — Growth data for Methylobacterium strains on methanol, shown in Figure 5. Time, incubation time in hours. Species, abbreviated strain name. Substrate, carbon substrate. Rep, replicate designation (A, B, or C). OD, optical density at 600 nm. [file Table_4.CSV]

Time	Species	Substrate	Rep	OD
0	M_aquaticum	Methanol	A	-0.02
0	M_aquaticum	Methanol	B	-0.04
0	M_aquaticum	Methanol	C	-0.02
0	M_nodulans	Methanol	A	0.02
0	M_nodulans	Methanol	B	0.14
0	M_nodulans	Methanol	C	0.01
0	M_platani	Methanol	A	0.08
0	M_platani	Methanol	B	0.1
0	M_platani	Methanol	C	0
0	M_sp_4-46	Methanol	A	0.08
0	M_sp_4-46	Methanol	B	0.02
0	M_sp_4-46	Methanol	C	0.06
0	M_sp_AMS-5	Methanol	A	0.05
0	M_sp_AMS-5	Methanol	B	0.09
0	M_sp_AMS-5	Methanol	C	-0.01
0	M_sp_MA-22A	Methanol	A	0.01
0	M_sp_MA-22A	Methanol	B	0.16
0	M_sp_MA-22A	Methanol	C	0.04
0	M_tarhaniae	Methanol	A	0.05
0	M_tarhaniae	Methanol	B	0.07
0	M_tarhaniae	Methanol	C	0
0	M_variabile	Methanol	A	0.06
0	M_variabile	Methanol	B	-0.02
0	M_variabile	Methanol	C	-0.01
8	M_aquaticum	Methanol	A	0.03
8	M_aquaticum	Methanol	B	0.05
8	M_aquaticum	Methanol	C	0.08
8	M_nodulans	Methanol	A	0.05
8	M_nodulans	Methanol	B	0.09
8	M_nodulans	Methanol	C	0.06
8	M_platani	Methanol	A	0.17
8	M_platani	Methanol	B	0.15
8	M_platani	Methanol	C	0.09
8	M_sp_4-46	Methanol	A	0.07
8	M_sp_4-46	Methanol	B	0.04
8	M_sp_4-46	Methanol	C	0.06
8	M_sp_AMS-5	Methanol	A	0.25
8	M_sp_AMS-5	Methanol	B	0.1
8	M_sp_AMS-5	Methanol	C	0.17
8	M_sp_MA-22A	Methanol	A	0.07
8	M_sp_MA-22A	Methanol	B	0.19
8	M_sp_MA-22A	Methanol	C	0.06
8	M_tarhaniae	Methanol	A	0.08
8	M_tarhaniae	Methanol	B	0.1
8	M_tarhaniae	Methanol	C	0.08
8	M_variabile	Methanol	A	0.18
8	M_variabile	Methanol	B	0.17
8	M_variabile	Methanol	C	0.07
17	M_aquaticum	Methanol	A	0.18
17	M_aquaticum	Methanol	B	0.12
17	M_aquaticum	Methanol	C	0.13
17	M_nodulans	Methanol	A	0.08
17	M_nodulans	Methanol	B	0.34
17	M_nodulans	Methanol	C	0.41
17	M_platani	Methanol	A	0.07
17	M_platani	Methanol	B	0.08
17	M_platani	Methanol	C	0.09
17	M_sp_4-46	Methanol	A	0.09
17	M_sp_4-46	Methanol	B	0.19
17	M_sp_4-46	Methanol	C	0.09
17	M_sp_AMS-5	Methanol	A	0.43
17	M_sp_AMS-5	Methanol	B	0.34
17	M_sp_AMS-5	Methanol	C	0.24
17	M_sp_MA-22A	Methanol	A	0.15
17	M_sp_MA-22A	Methanol	B	0.08
17	M_sp_MA-22A	Methanol	C	0.22
17	M_tarhaniae	Methanol	A	0.22
17	M_tarhaniae	Methanol	B	0.22
17	M_tarhaniae	Methanol	C	0.4
17	M_variabile	Methanol	A	0.13
17	M_variabile	Methanol	B	0.17
17	M_variabile	Methanol	C	0.16
19	M_aquaticum	Methanol	A	0.1
19	M_aquaticum	Methanol	B	0.19
19	M_aquaticum	Methanol	C	0.14
19	M_nodulans	Methanol	A	0.18
19	M_nodulans	Methanol	B	0.53
19	M_nodulans	Methanol	C	0.59
19	M_platani	Methanol	A	0.13
19	M_platani	Methanol	B	0.03
19	M_platani	Methanol	C	0.08
19	M_sp_4-46	Methanol	A	0.08
19	M_sp_4-46	Methanol	B	0.13
19	M_sp_4-46	Methanol	C	0.09
19	M_sp_AMS-5	Methanol	A	0.5
19	M_sp_AMS-5	Methanol	B	0.45
19	M_sp_AMS-5	Methanol	C	0.64
19	M_sp_MA-22A	Methanol	A	0.32
19	M_sp_MA-22A	Methanol	B	0.18
19	M_sp_MA-22A	Methanol	C	0.19
19	M_tarhaniae	Methanol	A	0.22
19	M_tarhaniae	Methanol	B	0.15
19	M_tarhaniae	Methanol	C	0.24
19	M_variabile	Methanol	A	0.16
19	M_variabile	Methanol	B	0.03
19	M_variabile	Methanol	C	0.06
21	M_aquaticum	Methanol	A	0.12
21	M_aquaticum	Methanol	B	0.17
21	M_aquaticum	Methanol	C	0.21
21	M_nodulans	Methanol	A	0.09
21	M_nodulans	Methanol	B	0.67
21	M_nodulans	Methanol	C	0.45
21	M_platani	Methanol	A	0.2
21	M_platani	Methanol	B	0.06
21	M_platani	Methanol	C	0.07
21	M_sp_4-46	Methanol	A	0.1
21	M_sp_4-46	Methanol	B	0.15
21	M_sp_4-46	Methanol	C	0.1
21	M_sp_AMS-5	Methanol	A	0.65
21	M_sp_AMS-5	Methanol	B	0.68
21	M_sp_AMS-5	Methanol	C	0.77
21	M_sp_MA-22A	Methanol	A	0.2
21	M_sp_MA-22A	Methanol	B	0.12
21	M_sp_MA-22A	Methanol	C	0.28
21	M_tarhaniae	Methanol	A	0.3
21	M_tarhaniae	Methanol	B	0.17
21	M_tarhaniae	Methanol	C	0.33
21	M_variabile	Methanol	A	0.05
21	M_variabile	Methanol	B	0.15
21	M_variabile	Methanol	C	0.05
24	M_aquaticum	Methanol	A	0.16
24	M_aquaticum	Methanol	B	0.44
24	M_aquaticum	Methanol	C	0.28
24	M_nodulans	Methanol	A	0.16
24	M_nodulans	Methanol	B	1.03
24	M_nodulans	Methanol	C	1.09
24	M_platani	Methanol	A	0.19
24	M_platani	Methanol	B	0.05
24	M_platani	Methanol	C	0.04
24	M_sp_4-46	Methanol	A	0.15
24	M_sp_4-46	Methanol	B	0.26
24	M_sp_4-46	Methanol	C	0.18
24	M_sp_AMS-5	Methanol	A	0.72
24	M_sp_AMS-5	Methanol	B	0.79
24	M_sp_AMS-5	Methanol	C	0.78
24	M_sp_MA-22A	Methanol	A	0.2
24	M_sp_MA-22A	Methanol	B	0.32
24	M_sp_MA-22A	Methanol	C	0.26
24	M_tarhaniae	Methanol	A	0.47
24	M_tarhaniae	Methanol	B	0.24
24	M_tarhaniae	Methanol	C	0.54
24	M_variabile	Methanol	A	0.05
24	M_variabile	Methanol	B	0.1
24	M_variabile	Methanol	C	0.21
26	M_aquaticum	Methanol	A	0.33
26	M_aquaticum	Methanol	B	0.35
26	M_aquaticum	Methanol	C	0.27
26	M_nodulans	Methanol	A	0.04
26	M_nodulans	Methanol	B	1.08
26	M_nodulans	Methanol	C	1.11
26	M_platani	Methanol	A	0.19
26	M_platani	Methanol	B	0.09
26	M_platani	Methanol	C	0.2
26	M_sp_4-46	Methanol	A	0.2
26	M_sp_4-46	Methanol	B	0.17
26	M_sp_4-46	Methanol	C	0.13
26	M_sp_AMS-5	Methanol	A	0.66
26	M_sp_AMS-5	Methanol	B	0.66
26	M_sp_AMS-5	Methanol	C	0.75
26	M_sp_MA-22A	Methanol	A	0.16
26	M_sp_MA-22A	Methanol	B	0.2
26	M_sp_MA-22A	Methanol	C	0.32
26	M_tarhaniae	Methanol	A	0.49
26	M_tarhaniae	Methanol	B	0.59
26	M_tarhaniae	Methanol	C	0.6
26	M_variabile	Methanol	A	0.02
26	M_variabile	Methanol	B	0.02
26	M_variabile	Methanol	C	0.05
28	M_aquaticum	Methanol	A	0.27
28	M_aquaticum	Methanol	B	0.43
28	M_aquaticum	Methanol	C	0.46
28	M_nodulans	Methanol	A	0.19
28	M_nodulans	Methanol	B	1.1
28	M_nodulans	Methanol	C	1.15
28	M_platani	Methanol	A	0.15
28	M_platani	Methanol	B	0.27
28	M_platani	Methanol	C	0.21
28	M_sp_4-46	Methanol	A	0.29
28	M_sp_4-46	Methanol	B	0.28
28	M_sp_4-46	Methanol	C	0.32
28	M_sp_AMS-5	Methanol	A	0.66
28	M_sp_AMS-5	Methanol	B	0.8
28	M_sp_AMS-5	Methanol	C	0.79
28	M_sp_MA-22A	Methanol	A	0.29
28	M_sp_MA-22A	Methanol	B	0.28
28	M_sp_MA-22A	Methanol	C	0.29
28	M_tarhaniae	Methanol	A	0.49
28	M_tarhaniae	Methanol	B	0.51
28	M_tarhaniae	Methanol	C	0.59
28	M_variabile	Methanol	A	0.07
28	M_variabile	Methanol	B	0.08
28	M_variabile	Methanol	C	0.05
30	M_aquaticum	Methanol	A	0.27
30	M_aquaticum	Methanol	B	0.5
30	M_aquaticum	Methanol	C	0.49
30	M_nodulans	Methanol	A	0.1
30	M_nodulans	Methanol	B	1.14
30	M_nodulans	Methanol	C	1.13
30	M_platani	Methanol	A	0.22
30	M_platani	Methanol	B	0.21
30	M_platani	Methanol	C	0.14
30	M_sp_4-46	Methanol	A	0.3
30	M_sp_4-46	Methanol	B	0.28
30	M_sp_4-46	Methanol	C	0.14
30	M_sp_AMS-5	Methanol	A	0.69
30	M_sp_AMS-5	Methanol	B	0.79
30	M_sp_AMS-5	Methanol	C	0.67
30	M_sp_MA-22A	Methanol	A	0.33
30	M_sp_MA-22A	Methanol	B	0.41
30	M_sp_MA-22A	Methanol	C	0.41
30	M_tarhaniae	Methanol	A	0.53
30	M_tarhaniae	Methanol	B	0.42
30	M_tarhaniae	Methanol	C	0.78
30	M_variabile	Methanol	A	0.04
30	M_variabile	Methanol	B	0.13
30	M_variabile	Methanol	C	0.1
33	M_aquaticum	Methanol	A	0.15
33	M_aquaticum	Methanol	B	0.48
33	M_aquaticum	Methanol	C	0.29
33	M_nodulans	Methanol	A	0.06
33	M_nodulans	Methanol	B	0.95
33	M_nodulans	Methanol	C	1.01
33	M_platani	Methanol	A	0.11
33	M_platani	Methanol	B	0.17
33	M_platani	Methanol	C	0.28
33	M_sp_4-46	Methanol	A	0.41
33	M_sp_4-46	Methanol	B	0.44
33	M_sp_4-46	Methanol	C	0.27
33	M_sp_AMS-5	Methanol	A	0.61
33	M_sp_AMS-5	Methanol	B	0.64
33	M_sp_AMS-5	Methanol	C	0.69
33	M_sp_MA-22A	Methanol	A	0.24
33	M_sp_MA-22A	Methanol	B	0.24
33	M_sp_MA-22A	Methanol	C	0.38
33	M_tarhaniae	Methanol	A	0.53
33	M_tarhaniae	Methanol	B	0.41
33	M_tarhaniae	Methanol	C	0.67
33	M_variabile	Methanol	A	-0.06
33	M_variabile	Methanol	B	-0.05
33	M_variabile	Methanol	C	-0.03
