# Supplementary material for: Aerobic Methoxydotrophy: Growth on Methoxylated Aromatic Compounds by Methylobacteriaceae
Source: Front Microbiol. 2022 Mar 11;13:849573. doi: 10.3389/fmicb.2022.849573 (PMC8963497; doi:10.3389/fmicb.2022.849573)
Supplement: Supplementary Table 9 — Metagenomes surveyed for BLAST hits to each of 18 Methylobacteriaceae query genomes. [file Table_9.XLSX]

## Sheet: TableS10_metagenomessurveyed
Supplementary Table 9. Metagenomes surveyed for BLAST hits to each of 18 Methylobacteriaceae query genomes.
taxon_oid	Domain	SequencingStatus	StudyName	GenomeName_SampleName	SequencingCenter	IMGGenomeID	GeographicLocation	Ecosystem	EcosystemCategory	EcosystemSubtype	EcosystemType	Habitat	GenomeSize	GeneCount	sampletype
3300035524	*Microbiome	Permanent Draft	Methane metabolizing microbial communities from different methane-rich environments from various locations	Oil reservoir microbial communities from oil well in Texas, United States - B1.1_Sample1.Rodeo1.Well667	DOE Joint Genome Institute (JGI)	3300035524	USA: Texas	Environmental	Terrestrial	Unclassified	Oil reservoir	oil reservoir	116600525	191865	other
3300027174	*Microbiome	Permanent Draft	Forest soil microbial communities from Harvard Forest Long Term Ecological Research (LTER) site in Petersham, MA, for long-term soil warming studies	Forest soil microbial communities from Harvard Forest Long Term Ecological Research site in Petersham, Massachusetts, USA - MetaG HF040 (SPAdes)	DOE Joint Genome Institute (JGI)	3300027174	Harvard Forest LTER, Petersham, MA, USA	Environmental	Terrestrial	Loam	Soil	Forest soil	113243718	301562	soil
3300001621	*Microbiome	Permanent Draft	Forest soil microbial communities from Harvard Forest Long Term Ecological Research (LTER) site in Petersham, MA, for long-term soil warming studies	Forest soil microbial communities from Harvard Forest Long Term Ecological Research site in Petersham, Massachusetts, USA - MetaG HF019	DOE Joint Genome Institute (JGI)	3300001621	Harvard Forest LTER, Petersham, MA, USA	Environmental	Terrestrial	Loam	Soil	Forest soil	1567620	5503	soil
3300034399	*Microbiome	Permanent Draft	Coal bed microbial communities from various locations in the United States	Enriched cells from coal slurry in the Powder River Basin, Montana, United States - Total cells T11 rep2 HSBNCT.T11.5000.01.I5	DOE Joint Genome Institute (JGI)	3300034399	USA: Montana	Environmental	Terrestrial	Mine	Geologic	coal slurry	6500945	6490	other
3300028864	*Microbiome	Permanent Draft	Peat permafrost microbial communities from Stordalen Mire near Abisko, Sweden	Peat permafrost microbial communities from Stordalen Mire near Abisko, Sweden - II_Fen_N3_1	DOE Joint Genome Institute (JGI)	3300028864	Sweden: Abisko, Stordalen Mire	Environmental	Terrestrial	Unclassified	Peat	fen	835354612	1674461	plant biomass
3300004120	*Microbiome	Permanent Draft	Forest soil microbial communities from Harvard Forest Long Term Ecological Research (LTER) site in Petersham, MA, for long-term soil warming studies	Forest soil microbial communities from Harvard Forest Long Term Ecological Research site in Petersham, Massachusetts, USA - MetaT HF238 (Metagenome Metatranscriptome)	DOE Joint Genome Institute (JGI)	3300004120	Harvard Forest LTER, Petersham, MA, USA	Environmental	Terrestrial	Loam	Soil	Forest soil	187456884	597559	soil
3300016495	*Microbiome	Permanent Draft	Subsurface microbial communities from deep shales in Ohio and West Virginia, USA	Sorted cell/s from deep shales in West Virginia, USA - MahaSR_06_J11	DOE Joint Genome Institute (JGI)	3300016495	USA: West Virginia	Environmental	Terrestrial	Unclassified	Deep subsurface	deep subsurface	151313	201	other
3300026656	*Microbiome	Permanent Draft	Soil microbial communities from 10 grassland sites in CA, CO, KS, KY, MN, MO, NM, SC, TX, that have been nitrogen fertilized	Grasslands soil microbial communities from Kansas, USA, that are Nitrogen fertilized - NN577 (SPAdes)	DOE Joint Genome Institute (JGI)	3300026656	Manhattan, Kansas, USA	Environmental	Terrestrial	Loam	Soil	Soil	6643647	18885	soil
3300034263	*Microbiome	Permanent Draft	Coal bed microbial communities from various locations in the United States	Enriched cells from coal slurry in the Powder River Basin, Montana, United States - BONCAT cells FG11 rep2 HSBNCT.FG11.300.03.G8	DOE Joint Genome Institute (JGI)	3300034263	USA: Montana	Environmental	Terrestrial	Mine	Geologic	coal slurry	1603324	1608	other
3300035039	*Microbiome	Permanent Draft	Methane metabolizing microbial communities from different methane-rich environments from various locations	Oil reservoir microbial communities from oil well in Texas, United States - B3.7_Sample3.Rodeo7.Well667	DOE Joint Genome Institute (JGI)	3300035039	USA: Texas	Environmental	Terrestrial	Unclassified	Oil reservoir	oil reservoir	262425409	428341	other
3300030580	*Microbiome	Permanent Draft	Peat permafrost microbial communities from Stordalen Mire near Abisko, Sweden	II_Palsa_N1 coassembly	DOE Joint Genome Institute (JGI)	3300030580	Sweden: Abisko, Stordalen Mire	Environmental	Terrestrial	Unclassified	Peat	palsa	3744996439	7634552	plant biomass
3300005471	*Microbiome	Permanent Draft	Corn, switchgrass and miscanthus rhizosphere microbial communities from Kellogg Biological Station, Michigan, USA	Corn, switchgrass and miscanthus rhizosphere microbial communities from Kellogg Biological Station, Michigan, USA - KBS K1-50-2 metaG	DOE Joint Genome Institute (JGI)	3300005471	USA: Michigan: Kellogg Biological Station	Environmental	Terrestrial	Loam	Soil	Corn, switchgrass and miscanthus rhizosphere	4930262566	12466515	soil
3300001593	*Microbiome	Permanent Draft	Forest soil microbial communities from multiple locations in Canada and USA	Forest soil microbial communities from Thunder Bay, Ontario, Canada - Black Spruce, Ontario site 2_A8_OM2_M2	DOE Joint Genome Institute (JGI)	3300001593	Thunder Bay, Ontario, Canada	Environmental	Terrestrial	Loam	Soil	Forest soil	2121184375	5166274	soil
3300037230	*Microbiome	Permanent Draft	Peatland microbial communities from Stordalen Mire, Sweden	Peatland microbial communities from Stordalen Mire, Sweden - 713 CPON2-1-M	DOE Joint Genome Institute (JGI)	3300037230	Sweden: Norrbotten County, Stordalen Mire	Environmental	Terrestrial	Unclassified	Peat	soil	900231507	1727349	plant biomass
3300038477	*Microbiome	Permanent Draft	Peatland microbial communities from Stordalen Mire, Sweden	Peat soil microbial communities from Stordalen Mire, Sweden - 714 E2 5-9	DOE Joint Genome Institute (JGI)	3300038477	Sweden: Norrbotten County, Stordalen Mire	Environmental	Terrestrial	Unclassified	Peat	soil	716217248	1543114	plant biomass
3300030833	*Microbiome	Permanent Draft	Soil, plant litter and rhizosphere microbial communities from European coniferous forests	Metatranscriptome of plant litter microbial communities from Maridalen valley, Oslo, Norway - NLA2 (Metagenome Metatranscriptome)	DOE Joint Genome Institute (JGI)	3300030833	Norway: Oslo	Environmental	Terrestrial	Unclassified	Plant litter	plant litter	11734111	22682	plant biomass
3300036889	*Microbiome	Permanent Draft	Peatland microbial communities from Stordalen Mire, Sweden	Peat soil microbial communities from Stordalen Mire, Sweden - 714 S1 30-34	DOE Joint Genome Institute (JGI)	3300036889	Sweden: Norrbotten County, Stordalen Mire	Environmental	Terrestrial	Unclassified	Peat	soil	501446031	802825	plant biomass
3300010836	*Microbiome	Permanent Draft	Bacterial and archaeal communities from various locations to study Microbial Dark Matter (Phase II)	Sorted cell/s from aquifer well water in Beatty, Nevada, USA - Cell_enrichment_23_SCGC_AG-159-I03	DOE Joint Genome Institute (JGI)	3300010836	USA: Beatty, Nevada	Environmental	Terrestrial	Aquifer	Deep subsurface	Subsurface	597818	796	other
3300005602	*Microbiome	Permanent Draft	Soil microbial communities from the Hubbard Brook experimental Forest, New Hampshire, under manipulated climate change conditions.	Reference soil microbial communities from the Hubbard Brook experimental Forest, New Hampshire, USA - Hubbard Brook CCASE Soil Metagenome REF2	DOE Joint Genome Institute (JGI)	3300005602	USA: New Hampshire, Hubbard Brook experimental Forest	Environmental	Terrestrial	Loam	Soil	Soil	3010894137	8839356	soil
3300005921	*Microbiome	Permanent Draft	Soil microbial communities from the Hubbard Brook experimental Forest, New Hampshire, under manipulated climate change conditions.	Warmed and freeze-thawed soil microbial communities from the Hubbard Brook experimental Forest, New Hampshire - Hubbard Brook CCASE Soil Metagenome WFT 6	DOE Joint Genome Institute (JGI)	3300005921	USA: New Hampshire, Hubbard Brook experimental Forest	Environmental	Terrestrial	Loam	Soil	Soil	2953428149	8571932	soil
3300027092	*Microbiome	Permanent Draft	Forest soil microbial communities from Harvard Forest Long Term Ecological Research (LTER) site in Petersham, MA, for long-term soil warming studies	Forest soil microbial communities from Harvard Forest Long Term Ecological Research site in Petersham, Massachusetts, USA - MetaG HF023 (SPAdes)	DOE Joint Genome Institute (JGI)	3300027092	Harvard Forest LTER, Petersham, MA, USA	Environmental	Terrestrial	Loam	Soil	Forest soil	9156595	30177	soil
3300034259	*Microbiome	Permanent Draft	Coal bed microbial communities from various locations in the United States	Enriched cells from coal slurry in the Powder River Basin, Montana, United States - Total cells FG11 rep1 HSBNCT.FG11.300.03.N3	DOE Joint Genome Institute (JGI)	3300034259	USA: Montana	Environmental	Terrestrial	Mine	Geologic	coal slurry	2885136	3036	other
3300037149	*Microbiome	Permanent Draft	Peatland microbial communities from Stordalen Mire, Sweden	Peatland microbial communities from Stordalen Mire, Sweden - 713 CPN2-1-S	DOE Joint Genome Institute (JGI)	3300037149	Sweden: Norrbotten County, Stordalen Mire	Environmental	Terrestrial	Unclassified	Peat	soil	646142523	1218555	plant biomass
3300036910	*Microbiome	Permanent Draft	Peatland microbial communities from Stordalen Mire, Sweden	Peat soil microbial communities from Stordalen Mire, Sweden - 715 E2 1-5	DOE Joint Genome Institute (JGI)	3300036910	Sweden: Norrbotten County, Stordalen Mire	Environmental	Terrestrial	Unclassified	Peat	soil	359821777	815858	plant biomass
3300032903	*Microbiome	Permanent Draft	Coal bed microbial communities from various locations in the United States	Enriched cells from coal bed in the Powder River Basin, Montana, United States - Total cells FGM rep2 HSBNCT.FGM.300.1.N11	DOE Joint Genome Institute (JGI)	3300032903	USA: Montana	Environmental	Terrestrial	Mine	Geologic	coal bed	11817539	10943	other
3300027313	*Microbiome	Permanent Draft	Tropical forest soil microbial communities from Luquillo Experimental Forest, Puerto Rico	Tropical forest soil microbial communities from Luquillo Experimental Forest, Puerto Rico - Sample 45 (SPAdes)	DOE Joint Genome Institute (JGI)	3300027313	Luquillo Experimental Forest Soil, Puerto Rico	Environmental	Terrestrial	Loam	Soil	Tropical forest soil	206272783	481964	soil
3300028857	*Microbiome	Permanent Draft	Peat permafrost microbial communities from Stordalen Mire near Abisko, Sweden	Peat permafrost microbial communities from Stordalen Mire near Abisko, Sweden - III_Fen_N1_2	DOE Joint Genome Institute (JGI)	3300028857	Sweden: Abisko, Stordalen Mire	Environmental	Terrestrial	Unclassified	Peat	fen	405531812	975740	plant biomass
3300032528	*Microbiome	Permanent Draft	Coal bed microbial communities from various locations in the United States	Enriched cells from coal bed in the Powder River Basin, Montana, United States - Total cells T11 rep1 HSBNCT.T11.300.1.M5	DOE Joint Genome Institute (JGI)	3300032528	USA: Montana	Environmental	Terrestrial	Mine	Geologic	coal bed	10318296	8751	other
3300001107	*Microbiome	Permanent Draft	Forest soil microbial communities from multiple locations in Canada and USA	Forest soil microbial communities from Davy Crockett National Forest, Groveton, Texas, USA - Texas A ecozone_OM1H0_O2	DOE Joint Genome Institute (JGI)	3300001107	Davy Crockett National Forest, Groveton, Texas, USA	Environmental	Terrestrial	Loam	Soil	Forest soil	3675266	11826	soil
3300034328	*Microbiome	Permanent Draft	Coal bed microbial communities from various locations in the United States	Enriched cells from coal slurry in the Powder River Basin, Montana, United States - BONCAT cells FG11 rep2 HSBNCT.FG11.5000.02.H6	DOE Joint Genome Institute (JGI)	3300034328	USA: Montana	Environmental	Terrestrial	Mine	Geologic	coal slurry	7465856	7382	other
3300033087	*Microbiome	Permanent Draft	Coal bed microbial communities from various locations in the United States	Enriched cells from coal bed in the Powder River Basin, Montana, United States - Total cells N11 rep2 HSBNCT.N11.300.1.L8	DOE Joint Genome Institute (JGI)	3300033087	USA: Montana	Environmental	Terrestrial	Mine	Geologic	coal bed	2758450	2832	other
3300023074	*Microbiome	Permanent Draft	Soil microbial communities from Arlington Agricultural Research Station in Wisconsin and Kellogg Biological Station in Michigan, replicating the bioenergy cropping systems trials (BCSTs)	Plant litter microbial communities from Arlington Agricultural Research Station in Wisconsin, United States - UWRJ-L028-104C-2	DOE Joint Genome Institute (JGI)	3300023074	USA: Wisconsin	Environmental	Terrestrial	Unclassified	Plant litter	plant litter	430434393	920495	plant biomass
3300032945	*Microbiome	Permanent Draft	Coal bed microbial communities from various locations in the United States	Enriched cells from coal bed in the Powder River Basin, Montana, United States - Total cells T11 rep2 HSBNCT.T11.300.1.M8	DOE Joint Genome Institute (JGI)	3300032945	USA: Montana	Environmental	Terrestrial	Mine	Geologic	coal bed	10552833	8678	other
3300001469	*Microbiome	Permanent Draft	Soil microbial communities from 10 grassland sites in CA, CO, KS, KY, MN, MO, NM, SC, TX, that have been nitrogen fertilized	Forest soil microbial communities from Browns Valley, California, USA, that are Nitrogen fertilized - NN103	DOE Joint Genome Institute (JGI)	3300001469	Browns Valley, California, USA	Environmental	Terrestrial	Loam	Soil	Soil	451045	1490	soil
3300002529	*Microbiome	Permanent Draft	Soil microbial communities from Rifle, Colorado, USA	Soil microbial communities from Rifle, Colorado - Rifle CSP2_plank highO2_0.2	DOE Joint Genome Institute (JGI)	3300002529	Rifle, Colorado, United States	Environmental	Terrestrial	Loam	Soil	Soil	940025225	2102800	soil
3300021064	*Microbiome	Permanent Draft	Subsurface microbial communities from deep shales in Ohio and West Virginia, USA	Subsurface sediment microbial communities from Mancos shale, Colorado, United States - Mancos B2	DOE Joint Genome Institute (JGI)	3300021064	USA: Colorado	Environmental	Terrestrial	Unclassified	Deep subsurface	Deep subsurface sediment	307874459	797334	other
3300032814	*Microbiome	Permanent Draft	Coal bed microbial communities from various locations in the United States	Enriched cells from coal bed in the Powder River Basin, Montana, United States - BONCAT cells FGM rep3 HSBNCT.FGM.300.1.E14	DOE Joint Genome Institute (JGI)	3300032814	USA: Montana	Environmental	Terrestrial	Mine	Geologic	coal bed	7854393	7258	other
3300025910	*Microbiome	Permanent Draft	Corn, switchgrass and miscanthus rhizosphere microbial communities from Kellogg Biological Station, Michigan, USA	Corn, switchgrass and miscanthus rhizosphere microbial communities from Kellogg Biological Station, Michigan, USA - KBS K5-50-1 metaG (SPAdes)	DOE Joint Genome Institute (JGI)	3300025910	USA: Michigan: Kellogg Biological Station	Environmental	Terrestrial	Loam	Soil	Corn, switchgrass and miscanthus rhizosphere	3174253560	6899223	soil
3300001644	*Microbiome	Permanent Draft	Forest soil microbial communities from Harvard Forest Long Term Ecological Research (LTER) site in Petersham, MA, for long-term soil warming studies	Forest soil microbial communities from Harvard Forest Long Term Ecological Research site in Petersham, Massachusetts, USA - MetaG HF045	DOE Joint Genome Institute (JGI)	3300001644	Harvard Forest LTER, Petersham, MA, USA	Environmental	Terrestrial	Loam	Soil	Forest soil	6868805	23523	soil
3300001475	*Microbiome	Permanent Draft	Soil microbial communities from 10 grassland sites in CA, CO, KS, KY, MN, MO, NM, SC, TX, that have been nitrogen fertilized	Forest soil microbial communities from Browns Valley, California, USA, that are Nitrogen fertilized - NN102	DOE Joint Genome Institute (JGI)	3300001475	Browns Valley, California, USA	Environmental	Terrestrial	Loam	Soil	Soil	41193602	130421	soil
3300023171	*Microbiome	Permanent Draft	Soil microbial communities from Arlington Agricultural Research Station in Wisconsin and Kellogg Biological Station in Michigan, replicating the bioenergy cropping systems trials (BCSTs)	Plant litter microbial communities from Arlington Agricultural Research Station in Wisconsin, United States - UWRJ-L169-409C-1	DOE Joint Genome Institute (JGI)	3300023171	USA: Wisconsin	Environmental	Terrestrial	Unclassified	Plant litter	plant litter	786445810	1570955	plant biomass
3300000898	*Microbiome	Permanent Draft	Tropical forest soil microbial communities from Luquillo Experimental Forest, Puerto Rico	Tropical forest soil microbial communities from Luquillo Experimental Forest, Puerto Rico - Sample 58	DOE Joint Genome Institute (JGI)	3300000898	Luquillo Experimental Forest Soil, Puerto Rico	Environmental	Terrestrial	Loam	Soil	Tropical forest soil	7475555	22057	soil
3300003728	*Microbiome	Permanent Draft	Serpentinite rock and fluid microbial communities from Tablelands Ophiolite (Newfoundland), Coast Range Ophiolite (California) and Ligurian Springs (Italy)	Serpentinite rock and fluid subsurface biosphere microbial communities from McLaughlin Reserve, California, USA - CSWold_Dec13 (Metagenome Metatranscriptome)	DOE Joint Genome Institute (JGI)	3300003728	USA: California, McLaughlin Reserve	Environmental	Terrestrial	Unclassified	Deep subsurface	Serpentinite rock and fluid	14634949	25683	other
3300005232	*Microbiome	Permanent Draft	Forest soil microbial communities from Harvard Forest Long Term Ecological Research (LTER) site in Petersham, MA, for long-term soil warming studies	Forest soil microbial communities from Harvard Forest Long Term Ecological Research (LTER) site in Petersham, MA, for long-term soil warming studies	JGI facility at Oak Ridge National Laboratory	3300005232	USA: Phillipston, Massachusetts	Environmental	Terrestrial	Loam	Soil	Soil	2765620200	17805264	soil
3300037225	*Microbiome	Permanent Draft	Peatland microbial communities from Stordalen Mire, Sweden	Peatland microbial communities from Stordalen Mire, Sweden - 712 E-3-X	DOE Joint Genome Institute (JGI)	3300037225	Sweden: Norrbotten County, Stordalen Mire	Environmental	Terrestrial	Unclassified	Peat	soil	818881819	1494146	plant biomass
3300001158	*Microbiome	Permanent Draft	Forest soil microbial communities from multiple locations in Canada and USA	Forest soil microbial communities from Davy Crockett National Forest, Groveton, Texas, USA - Texas A ecozone_OM1H0_O1	DOE Joint Genome Institute (JGI)	3300001158	Davy Crockett National Forest, Groveton, Texas, USA	Environmental	Terrestrial	Loam	Soil	Forest soil	2069778	6304	soil
3300021455	*Microbiome	Permanent Draft	Terrestrial sediment cell enrichment communities for BONCAT metagenomics from Utah, United States	Terrestrial sediment cell enrichment communities for BONCAT metagenomics from Utah, United States - 21hB_Boncat_minus	DOE Joint Genome Institute (JGI)	3300021455	United States: Utah	Environmental	Terrestrial	Sediment	Geologic	Terrestrial sediment	78087796	190984	other
3300037207	*Microbiome	Permanent Draft	Peatland microbial communities from Stordalen Mire, Sweden	Peatland microbial communities from Stordalen Mire, Sweden - 711 S-2-M	DOE Joint Genome Institute (JGI)	3300037207	Sweden: Norrbotten County, Stordalen Mire	Environmental	Terrestrial	Unclassified	Peat	soil	777196524	1331390	plant biomass
3300002149	*Microbiome	Permanent Draft	Soil microbial communities from Rifle, Colorado, USA	Soil microbial communities from Rifle, Colorado - Rifle CSP2_sed 19_2	DOE Joint Genome Institute (JGI)	3300002149	Rifle, Colorado, United States	Environmental	Terrestrial	Loam	Soil	Soil	298185379	778692	soil
3300000449	*Microbiome	Permanent Draft	Forest soil microbial communities from multiple locations in Canada and USA	Forest soil microbial communities from El Dorado National Forest, California, USA - Mediterranean Blodgett CA OM2_M3	DOE Joint Genome Institute (JGI)	3300000449	El Dorado National Forest, Georgetown, California, USA	Environmental	Terrestrial	Loam	Soil	Forest soil	884169	2768	soil
3300037434	*Microbiome	Permanent Draft	Peat permafrost microbial communities from Stordalen Mire near Abisko, Sweden	Peat permafrost microbial communities from Stordalen Mire near Abisko, Sweden - III_Bog_C1	DOE Joint Genome Institute (JGI)	3300037434	Sweden: Abisko, Stordalen Mire	Environmental	Terrestrial	Unclassified	Peat	peat	536768822	1131771	plant biomass
3300037169	*Microbiome	Permanent Draft	Peatland microbial communities from Stordalen Mire, Sweden	Peatland microbial communities from Stordalen Mire, Sweden - 716 S1 10-14	DOE Joint Genome Institute (JGI)	3300037169	Sweden: Norrbotten County, Stordalen Mire	Environmental	Terrestrial	Unclassified	Peat	soil	692687853	1209815	plant biomass
3300031869	*Microbiome	Permanent Draft	Soil, plant litter and rhizosphere microbial communities from European coniferous forests	Spruce litter microbial communities from Bohemian Forest, Czech Republic - CLI2 metaT (Metagenome Metatranscriptome) (v2)	DOE Joint Genome Institute (JGI)	3300031869	Czech Republic: South Bohemian Region	Environmental	Terrestrial	Unclassified	Plant litter	Plant litter	22166303	44668	plant biomass
3300032848	*Microbiome	Permanent Draft	Coal bed microbial communities from various locations in the United States	Enriched cells from coal bed in the Powder River Basin, Montana, United States - Total cells FGM rep3 HSBNCT.FGM.300.1.L15	DOE Joint Genome Institute (JGI)	3300032848	USA: Montana	Environmental	Terrestrial	Mine	Geologic	coal bed	11996517	11530	other
3300032984	*Microbiome	Permanent Draft	Coal bed microbial communities from various locations in the United States	Enriched cells from coal bed in the Powder River Basin, Montana, United States - Total cells T11 rep2 HSBNCT.T11.300.1.L10	DOE Joint Genome Institute (JGI)	3300032984	USA: Montana	Environmental	Terrestrial	Mine	Geologic	coal bed	10998113	9235	other
3300030685	*Microbiome	Permanent Draft	Peat permafrost microbial communities from Stordalen Mire near Abisko, Sweden	Peat permafrost microbial communities from Stordalen Mire near Abisko, Sweden - III_Fen_E2_2	DOE Joint Genome Institute (JGI)	3300030685	Sweden: Abisko, Stordalen Mire	Environmental	Terrestrial	Unclassified	Peat	fen	703323980	1498745	plant biomass
3300023018	*Microbiome	Permanent Draft	Soil and plant litter microbial communities from temperate forests in California, United States	Leaf litter microbial communities from Shasta-Trinity National Forest, California, United States - GEON-DECOMP-233	DOE Joint Genome Institute (JGI)	3300023018	USA: California	Environmental	Terrestrial	Unclassified	Plant litter	leaf litter	58366655	110195	plant biomass
3300037262	*Microbiome	Permanent Draft	Peatland microbial communities from Stordalen Mire, Sweden	Peatland microbial communities from Stordalen Mire, Sweden - 711 P-2-S	DOE Joint Genome Institute (JGI)	3300037262	Sweden: Norrbotten County, Stordalen Mire	Environmental	Terrestrial	Unclassified	Peat	soil	1255657087	2515386	plant biomass
3300032831	*Microbiome	Permanent Draft	Coal bed microbial communities from various locations in the United States	Enriched cells from coal bed in the Powder River Basin, Montana, United States - Total cells FGM rep2 HSBNCT.FGM.300.1.L8	DOE Joint Genome Institute (JGI)	3300032831	USA: Montana	Environmental	Terrestrial	Mine	Geologic	coal bed	15129091	13080	other
3300001009	*Microbiome	Permanent Draft	Soil microbial communities from 10 grassland sites in CA, CO, KS, KY, MN, MO, NM, SC, TX, that have been nitrogen fertilized	Grasslands soil microbial communities from Chapel Hill, North Carolina, USA that are Nitrogen fertilized -NN352	DOE Joint Genome Institute (JGI)	3300001009	Chapel Hill, North Carolina, USA	Environmental	Terrestrial	Loam	Soil	Soil	117241	366	soil
3300036894	*Microbiome	Permanent Draft	Peatland microbial communities from Stordalen Mire, Sweden	Peat soil microbial communities from Stordalen Mire, Sweden - 714 S3 5-9	DOE Joint Genome Institute (JGI)	3300036894	Sweden: Norrbotten County, Stordalen Mire	Environmental	Terrestrial	Unclassified	Peat	soil	862621634	1619205	plant biomass
3300036317	*Microbiome	Permanent Draft	Methane metabolizing microbial communities from different methane-rich environments from various locations	Oil reservoir microbial communities from oil well in Texas, United States - B6.3_Sample6.Rodeo3.Well662	DOE Joint Genome Institute (JGI)	3300036317	USA: Texas	Environmental	Terrestrial	Unclassified	Oil reservoir	oil reservoir	57638688	94156	other
3300036387	*Microbiome	Permanent Draft	Peat permafrost microbial communities from Stordalen Mire near Abisko, Sweden	Peat permafrost microbial communities from Stordalen Mire near Abisko, Sweden - I_Fen_C3	DOE Joint Genome Institute (JGI)	3300036387	Sweden: Abisko, Stordalen Mire	Environmental	Terrestrial	Unclassified	Peat	peat	112354413	347992	plant biomass
3300001787	*Microbiome	Permanent Draft	Serpentinite rock and fluid microbial communities from Tablelands Ophiolite (Newfoundland), Coast Range Ophiolite (California) and Ligurian Springs (Italy)	Serpentinite rock and fluid subsurface biosphere microbial communities from McLaughlin Reserve, California, USA - CR11Jul_8A2	DOE Joint Genome Institute (JGI)	3300001787	USA: California, McLaughlin Reserve	Environmental	Terrestrial	Unclassified	Deep subsurface	Serpentinite rock and fluid	39055228	73560	other
3300030764	*Microbiome	Permanent Draft	Soil, plant litter and rhizosphere microbial communities from European coniferous forests	Metatranscriptome of plant litter microbial communities from Maridalen valley, Oslo, Norway - NLI1 (Metagenome Metatranscriptome)	DOE Joint Genome Institute (JGI)	3300030764	Norway: Oslo	Environmental	Terrestrial	Unclassified	Plant litter	plant litter	61850100	160714	plant biomass
3300027994	*Microbiome	Permanent Draft	Soil microbial communities from Arlington Agricultural Research Station in Wisconsin and Kellogg Biological Station in Michigan, replicating the bioenergy cropping systems trials (BCSTs)	Plant litter microbial communities from Arlington Agricultural Research Station in Wisconsin, United States - UWRJ-L134-311R-1	DOE Joint Genome Institute (JGI)	3300027994	USA: Wisconsin	Environmental	Terrestrial	Unclassified	Plant litter	plant litter	398404505	931932	plant biomass
3300029989	*Microbiome	Permanent Draft	Peat permafrost microbial communities from Stordalen Mire near Abisko, Sweden	III_Fen_N1 coassembly	DOE Joint Genome Institute (JGI)	3300029989	Sweden: Abisko, Stordalen Mire	Environmental	Terrestrial	Unclassified	Peat	fen	3772674424	8585477	plant biomass
3300030838	*Microbiome	Permanent Draft	Peat permafrost microbial communities from Stordalen Mire near Abisko, Sweden	I_Fen_N1 coassembly	DOE Joint Genome Institute (JGI)	3300030838	Sweden: Abisko, Stordalen Mire	Environmental	Terrestrial	Unclassified	Peat	fen	2955819658	7237759	plant biomass
3300001151	*Microbiome	Permanent Draft	Forest soil microbial communities from multiple locations in Canada and USA	Forest soil microbial communities from Algoma, Ontario, Canada - Jack Pine, Ontario site 1_JW_Ref_O3	DOE Joint Genome Institute (JGI)	3300001151	Algoma, Ontario, Canada	Environmental	Terrestrial	Loam	Soil	Forest soil	65938277	171061	soil
3300001081	*Microbiome	Permanent Draft	Forest soil microbial communities from multiple locations in Canada and USA	Forest soil microbial communities from Algoma, Ontario, Canada - Jack Pine, Ontario site 1_JW_OM3H0_M3	DOE Joint Genome Institute (JGI)	3300001081	Algoma, Ontario, Canada	Environmental	Terrestrial	Loam	Soil	Forest soil	53568349	153404	soil
3300028649	*Microbiome	Permanent Draft	Peat permafrost microbial communities from Stordalen Mire near Abisko, Sweden	Peat permafrost microbial communities from Stordalen Mire near Abisko, Sweden - I_Fen_E2_2	DOE Joint Genome Institute (JGI)	3300028649	Sweden: Abisko, Stordalen Mire	Environmental	Terrestrial	Unclassified	Peat	fen	577268008	1557184	plant biomass
3300027074	*Microbiome	Permanent Draft	Forest soil microbial communities from Harvard Forest Long Term Ecological Research (LTER) site in Petersham, MA, for long-term soil warming studies	Forest soil microbial communities from Harvard Forest Long Term Ecological Research site in Petersham, Massachusetts, USA - MetaG HF014 (SPAdes)	DOE Joint Genome Institute (JGI)	3300027074	Harvard Forest LTER, Petersham, MA, USA	Environmental	Terrestrial	Loam	Soil	Forest soil	37900199	107749	soil
3300037138	*Microbiome	Permanent Draft	Peatland microbial communities from Stordalen Mire, Sweden	Peatland microbial communities from Stordalen Mire, Sweden - 714 P3 30-34	DOE Joint Genome Institute (JGI)	3300037138	Sweden: Norrbotten County, Stordalen Mire	Environmental	Terrestrial	Unclassified	Peat	soil	807759379	1397058	plant biomass
3300001643	*Microbiome	Permanent Draft	Forest soil microbial communities from Harvard Forest Long Term Ecological Research (LTER) site in Petersham, MA, for long-term soil warming studies	Forest soil microbial communities from Harvard Forest Long Term Ecological Research site in Petersham, Massachusetts, USA - MetaG HF044	DOE Joint Genome Institute (JGI)	3300001643	Harvard Forest LTER, Petersham, MA, USA	Environmental	Terrestrial	Loam	Soil	Forest soil	5565701	17644	soil
3300036912	*Microbiome	Permanent Draft	Peatland microbial communities from Stordalen Mire, Sweden	Peat soil microbial communities from Stordalen Mire, Sweden - 715 E2 20-24	DOE Joint Genome Institute (JGI)	3300036912	Sweden: Norrbotten County, Stordalen Mire	Environmental	Terrestrial	Unclassified	Peat	soil	582583203	1137462	plant biomass
3300028586	*Microbiome	Permanent Draft	Plant litter microbial communities from East Loma Ridge, Irvine, California	Plant litter microbial communities from East Loma Ridge, Irvine, California - P3 T30	DOE Joint Genome Institute (JGI)	3300028586	USA: California	Environmental	Terrestrial	Unclassified	Plant litter	plant litter	2364763104	4278380	plant biomass
3300039303	*Microbiome	Permanent Draft	Terrestrial microbial communities from various environments and locations	Rock surface microbial communities from Maniniholo Cave, near Haena, Kauai, HI, United States - 20190625_3	DOE Joint Genome Institute (JGI)	3300039303	USA: Hawaii	Environmental	Terrestrial	Unclassified	Rock-dwelling (subaerial biofilms)	Rock surface	121604844	148170	rock
3300031108	*Microbiome	Permanent Draft	Plant litter microbial communities from East Loma Ridge, Irvine, California	Metatranscriptome of plant litter microbial communities from East Loma Ridge, Irvine, California - P3 T15 (Metagenome Metatranscriptome)	DOE Joint Genome Institute (JGI)	3300031108	USA: California	Environmental	Terrestrial	Unclassified	Plant litter	plant litter	31925261	63516	plant biomass
3300001636	*Microbiome	Permanent Draft	Forest soil microbial communities from Harvard Forest Long Term Ecological Research (LTER) site in Petersham, MA, for long-term soil warming studies	Forest soil microbial communities from Harvard Forest Long Term Ecological Research site in Petersham, Massachusetts, USA - MetaG HF002	DOE Joint Genome Institute (JGI)	3300001636	Harvard Forest LTER, Petersham, MA, USA	Environmental	Terrestrial	Loam	Soil	Forest soil	8640548	26142	soil
3300034314	*Microbiome	Permanent Draft	Coal bed microbial communities from various locations in the United States	Enriched cells from coal slurry in the Powder River Basin, Montana, United States - BONCAT cells T11 rep3 HSBNCT.T11.5000.01.K4	DOE Joint Genome Institute (JGI)	3300034314	USA: Montana	Environmental	Terrestrial	Mine	Geologic	coal slurry	7926428	7929	other
3300010848	*Microbiome	Permanent Draft	Bacterial and archaeal communities from various locations to study Microbial Dark Matter (Phase II)	Sorted cell/s from aquifer well water in Beatty, Nevada, USA - Cell_enrichment_7_SCGC_AG-159-D02	DOE Joint Genome Institute (JGI)	3300010848	USA: Beatty, Nevada	Environmental	Terrestrial	Aquifer	Deep subsurface	Subsurface	1148181	1369	other
3300030517	*Microbiome	Permanent Draft	Rock endolithic microbial communities from Victoria Land, Antarctica	Rock endolithic microbial communities from Victoria Land, Antarctica - Battleship Promontory nord	DOE Joint Genome Institute (JGI)	3300030517	Antarctica: Victoria Land	Environmental	Terrestrial	Unclassified	Rock-dwelling (endoliths)	rock	456721885	678172	rock
3300036388	*Microbiome	Permanent Draft	Peat permafrost microbial communities from Stordalen Mire near Abisko, Sweden	Peat permafrost microbial communities from Stordalen Mire near Abisko, Sweden - II_Fen_C1	DOE Joint Genome Institute (JGI)	3300036388	Sweden: Abisko, Stordalen Mire	Environmental	Terrestrial	Unclassified	Peat	peat	40724717	125458	plant biomass
3300001805	*Microbiome	Permanent Draft	Serpentinite rock and fluid microbial communities from Tablelands Ophiolite (Newfoundland), Coast Range Ophiolite (California) and Ligurian Springs (Italy)	Serpentinite rock and fluid subsurface biosphere microbial communities from McLaughlin Reserve, California, USA - CR12Mar_QV11C	DOE Joint Genome Institute (JGI)	3300001805	USA: California, McLaughlin Reserve	Environmental	Terrestrial	Unclassified	Deep subsurface	Serpentinite rock and fluid	17346492	22798	other
3300032856	*Microbiome	Permanent Draft	Coal bed microbial communities from various locations in the United States	Enriched cells from coal bed in the Powder River Basin, Montana, United States - BONCAT cells FGM rep1 HSBNCT.FGM.300.1.E5	DOE Joint Genome Institute (JGI)	3300032856	USA: Montana	Environmental	Terrestrial	Mine	Geologic	coal bed	5338835	5143	other
3300024238	*Microbiome	Permanent Draft	Peatland microbial communities from Stordalen Mire, Sweden	Peat soil microbial communities from Stordalen Mire, Sweden - C.F.S.T50	DOE Joint Genome Institute (JGI)	3300024238	Sweden: Norrbotten County, Stordalen Mire	Environmental	Terrestrial	Unclassified	Peat	soil	323124358	651570	plant biomass
3300038479	*Microbiome	Permanent Draft	Peatland microbial communities from Stordalen Mire, Sweden	Peat soil microbial communities from Stordalen Mire, Sweden - 715 P2 1-5	DOE Joint Genome Institute (JGI)	3300038479	Sweden: Norrbotten County, Stordalen Mire	Environmental	Terrestrial	Unclassified	Peat	soil	1075311839	2234042	plant biomass
3300030490	*Microbiome	Permanent Draft	Peat permafrost microbial communities from Stordalen Mire near Abisko, Sweden	Peat permafrost microbial communities from Stordalen Mire near Abisko, Sweden - I_Palsa_N3_3	DOE Joint Genome Institute (JGI)	3300030490	Sweden: Abisko, Stordalen Mire	Environmental	Terrestrial	Unclassified	Peat	palsa	861776733	1777988	plant biomass
3300001774	*Microbiome	Permanent Draft	Serpentinite rock and fluid microbial communities from Tablelands Ophiolite (Newfoundland), Coast Range Ophiolite (California) and Ligurian Springs (Italy)	Serpentinite rock and fluid subsurface biosphere microbial communities from McLaughlin Reserve, California, USA - CR12Aug_QV11A	DOE Joint Genome Institute (JGI)	3300001774	USA: California, McLaughlin Reserve	Environmental	Terrestrial	Unclassified	Deep subsurface	Serpentinite rock and fluid	18218343	26131	other
3300033030	*Microbiome	Permanent Draft	Coal bed microbial communities from various locations in the United States	Enriched cells from coal bed in the Powder River Basin, Montana, United States - BONCAT cells N11 rep2 HSBNCT.N11.300.1.C9	DOE Joint Genome Institute (JGI)	3300033030	USA: Montana	Environmental	Terrestrial	Mine	Geologic	coal bed	2675516	3066	other
3300010812	*Microbiome	Permanent Draft	Bacterial and archaeal communities from various locations to study Microbial Dark Matter (Phase II)	Sorted cell/s from aquifer well water in Beatty, Nevada, USA - Cell_enrichment_2_SCGC_AG-159-A08	DOE Joint Genome Institute (JGI)	3300010812	USA: Beatty, Nevada	Environmental	Terrestrial	Aquifer	Deep subsurface	Subsurface	426604	518	other
3300037367	*Microbiome	Permanent Draft	Peatland microbial communities from Stordalen Mire, Sweden	Peat soil microbial communities from Stordalen Mire, Sweden - 717 P2 1-5 (v2)	DOE Joint Genome Institute (JGI)	3300037367	Sweden: Norrbotten County, Stordalen Mire	Environmental	Terrestrial	Unclassified	Peat	soil	977569707	1966691	plant biomass
3300029944	*Microbiome	Permanent Draft	Peat permafrost microbial communities from Stordalen Mire near Abisko, Sweden	II_Palsa_E1 coassembly	DOE Joint Genome Institute (JGI)	3300029944	Sweden: Abisko, Stordalen Mire	Environmental	Terrestrial	Unclassified	Peat	palsa	2955022015	6159919	plant biomass
3300032921	*Microbiome	Permanent Draft	Coal bed microbial communities from various locations in the United States	Enriched cells from coal bed in the Powder River Basin, Montana, United States - BONCAT cells FGM rep3 HSBNCT.FGM.300.1.D13	DOE Joint Genome Institute (JGI)	3300032921	USA: Montana	Environmental	Terrestrial	Mine	Geologic	coal bed	7132140	6943	other
3300027030	*Microbiome	Permanent Draft	Forest soil microbial communities from Harvard Forest Long Term Ecological Research (LTER) site in Petersham, MA, for long-term soil warming studies	Forest soil microbial communities from Harvard Forest Long Term Ecological Research site in Petersham, Massachusetts, USA - MetaG HF041 (SPAdes)	DOE Joint Genome Institute (JGI)	3300027030	Harvard Forest LTER, Petersham, MA, USA	Environmental	Terrestrial	Loam	Soil	Forest soil	105564830	289228	soil
3300025510	*Microbiome	Permanent Draft	Serpentinite rock and fluid microbial communities from Tablelands Ophiolite (Newfoundland), Coast Range Ophiolite (California) and Ligurian Springs (Italy)	Serpentinite rock and fluid subsurface biosphere microbial communities from McLaughlin Reserve, California, USA - CR12Aug_8Aab (SPAdes)	DOE Joint Genome Institute (JGI)	3300025510	USA: California, McLaughlin Reserve	Environmental	Terrestrial	Unclassified	Deep subsurface	Serpentinite rock and fluid	62162519	96779	other
3300000754	*Microbiome	Draft	Soil microbial communities from Kansas Great Prairie, USA, amended with BrdU	Amended soil microbial communities from Kansas Great Prairies, USA - acetate Total DNA F2.4TB	DOE Joint Genome Institute (JGI)	3300000754	Kanza Prairie, Kansas, USA	Environmental	Terrestrial	Loam	Soil	Soil	30174236	99902	soil
3300001071	*Microbiome	Permanent Draft	Soil microbial communities from 10 grassland sites in CA, CO, KS, KY, MN, MO, NM, SC, TX, that have been nitrogen fertilized	Forest soil microbial communities from Willamette National Forest, Oregon, USA, amended with Nitrogen - NN411	DOE Joint Genome Institute (JGI)	3300001071	Willamette National Forest, Oregon, USA	Environmental	Terrestrial	Loam	Soil	Soil	161085	459	soil
3300022840	*Microbiome	Permanent Draft	Peatland microbial communities from Stordalen Mire, Sweden	Peat soil microbial communities from Stordalen Mire, Sweden - 717 P3 1-5	DOE Joint Genome Institute (JGI)	3300022840	Sweden: Norrbotten County, Stordalen Mire	Environmental	Terrestrial	Unclassified	Peat	soil	128687113	304103	plant biomass
3300028764	*Microbiome	Permanent Draft	Peat permafrost microbial communities from Stordalen Mire near Abisko, Sweden	Peat permafrost microbial communities from Stordalen Mire near Abisko, Sweden - II_Fen_E1_4	DOE Joint Genome Institute (JGI)	3300028764	Sweden: Abisko, Stordalen Mire	Environmental	Terrestrial	Unclassified	Peat	fen	321343700	817934	plant biomass
3300037353	*Microbiome	Permanent Draft	Peatland microbial communities from Stordalen Mire, Sweden	Peat soil microbial communities from Stordalen Mire, Sweden - 715 P3 30-34	DOE Joint Genome Institute (JGI)	3300037353	Sweden: Norrbotten County, Stordalen Mire	Environmental	Terrestrial	Unclassified	Peat	soil	745640211	1254049	plant biomass
3300033115	*Microbiome	Permanent Draft	Coal bed microbial communities from various locations in the United States	Enriched cells from coal bed in the Powder River Basin, Montana, United States - Total cells N11 rep3 HSBNCT.N11.300.1.L13	DOE Joint Genome Institute (JGI)	3300033115	USA: Montana	Environmental	Terrestrial	Mine	Geologic	coal bed	3343173	3658	other
3300005444	*Microbiome	Permanent Draft	Corn, switchgrass and miscanthus rhizosphere microbial communities from Kellogg Biological Station, Michigan, USA	Corn, switchgrass and miscanthus rhizosphere microbial communities from Kellogg Biological Station, Michigan, USA - KBS K1-25-1 metaG	DOE Joint Genome Institute (JGI)	3300005444	USA: Michigan: Kellogg Biological Station	Environmental	Terrestrial	Loam	Soil	Corn, switchgrass and miscanthus rhizosphere	4571613329	12685945	soil
3300025323	*Microbiome	Permanent Draft	Soil microbial communities from Rifle, Colorado, USA	Soil microbial communities from Rifle, Colorado - Rifle CSP2_plank highO2_0.1 (SPAdes)	DOE Joint Genome Institute (JGI)	3300025323	Rifle, Colorado, United States	Environmental	Terrestrial	Loam	Soil	Soil	2291696989	4091278	soil
3300031451	*Microbiome	Permanent Draft	Rock endolithic microbial communities from Victoria Land, Antarctica	Rock endolithic microbial communities from Victoria Land, Antarctica - Siegfried Peak nord	DOE Joint Genome Institute (JGI)	3300031451	Antarctica: Victoria Land	Environmental	Terrestrial	Unclassified	Rock-dwelling (endoliths)	rock	625260004	960855	rock
3300033825	*Microbiome	Permanent Draft	Peatland microbial communities from Stordalen Mire, Sweden	Peat soil microbial communities from Stordalen Mire, Sweden - 714 E1 1-5	DOE Joint Genome Institute (JGI)	3300033825	Sweden: Norrbotten County, Stordalen Mire	Environmental	Terrestrial	Unclassified	Peat	soil	188040273	501210	plant biomass
3300034202	*Microbiome	Permanent Draft	Coal bed microbial communities from various locations in the United States	Enriched cells from coal slurry in the Powder River Basin, Montana, United States - BONCAT cells FG11 rep1 HSBNCT.FG11.300.03.D4	DOE Joint Genome Institute (JGI)	3300034202	USA: Montana	Environmental	Terrestrial	Mine	Geologic	coal slurry	1710654	1844	other
3300033743	*Microbiome	Permanent Draft	Peatland microbial communities from Stordalen Mire, Sweden	Peat soil microbial communities from Stordalen Mire, Sweden - 714 E1 5-9	DOE Joint Genome Institute (JGI)	3300033743	Sweden: Norrbotten County, Stordalen Mire	Environmental	Terrestrial	Unclassified	Peat	soil	275979700	664864	plant biomass
3300038777	*Microbiome	Permanent Draft	Peat microbial communities from Degero Stormyr, Kulbacksliden Experimental Forest, Vasterbotten, Sweden	Peat microbial communities from Degero Stormyr, Kulbacksliden Experimental Forest, Vasterbotten, Sweden - Degero_peatbog56	BILS	3300038777	Sweden: Vasterbotten	Environmental	Terrestrial	Unclassified	Peat	peat	2450503	6073	plant biomass
3300028033	*Microbiome	Permanent Draft	Subsurface microbial communities from deep shales in Ohio and West Virginia, USA	Subsurface sediment microbial communities from gas well in West Virginia, United States - MSEEL Well Study Marcellus 3H_2015_12_15	DOE Joint Genome Institute (JGI)	3300028033	USA: West Virginia	Environmental	Terrestrial	Unclassified	Deep subsurface	deep subsurface sediment	34407386	43997	other
3300030796	*Microbiome	Permanent Draft	Plant litter microbial communities from East Loma Ridge, Irvine, California	Metatranscriptome of plant litter microbial communities from East Loma Ridge, Irvine, California - P1 T3 (Metagenome Metatranscriptome)	DOE Joint Genome Institute (JGI)	3300030796	USA: California	Environmental	Terrestrial	Unclassified	Plant litter	plant litter	45473594	90860	plant biomass
3300027365	*Microbiome	Permanent Draft	Subsurface microbial communities from deep shales in Ohio and West Virginia, USA	Subsurface microbial communities from deep shales in Ohio, USA - Utica-3 well 1 S input2 RT (SPAdes)	DOE Joint Genome Institute (JGI)	3300027365	Ohio, USA	Environmental	Terrestrial	Unclassified	Deep subsurface	Deep subsurface	179892240	331694	other
3300030693	*Microbiome	Permanent Draft	Peat permafrost microbial communities from Stordalen Mire near Abisko, Sweden	Peat permafrost microbial communities from Stordalen Mire near Abisko, Sweden - III_Palsa_N2_2	DOE Joint Genome Institute (JGI)	3300030693	Sweden: Abisko, Stordalen Mire	Environmental	Terrestrial	Unclassified	Peat	palsa	962657942	2097705	plant biomass
3300034212	*Microbiome	Permanent Draft	Coal bed microbial communities from various locations in the United States	Enriched cells from coal slurry in the Powder River Basin, Montana, United States - Total cells FG11 rep3 HSBNCT.FG11.300.03.J15	DOE Joint Genome Institute (JGI)	3300034212	USA: Montana	Environmental	Terrestrial	Mine	Geologic	coal slurry	8775050	7992	other
3300037449	*Microbiome	Permanent Draft	Peatland microbial communities from Stordalen Mire, Sweden	Peat soil microbial communities from Stordalen Mire, Sweden - 717 S2 30-34 (v2)	DOE Joint Genome Institute (JGI)	3300037449	Sweden: Norrbotten County, Stordalen Mire	Environmental	Terrestrial	Unclassified	Peat	soil	574902459	963891	plant biomass
3300023023	*Microbiome	Permanent Draft	Soil and plant litter microbial communities from temperate forests in California, United States	Leaf litter microbial communities from Shasta-Trinity National Forest, California, United States - GEON-DECOMP-296	DOE Joint Genome Institute (JGI)	3300023023	USA: California	Environmental	Terrestrial	Unclassified	Plant litter	leaf litter	68106032	123675	plant biomass
3300037403	*Microbiome	Permanent Draft	Peat permafrost microbial communities from Stordalen Mire near Abisko, Sweden	Peat permafrost microbial communities from Stordalen Mire near Abisko, Sweden - I_Bog_C3	DOE Joint Genome Institute (JGI)	3300037403	Sweden: Abisko, Stordalen Mire	Environmental	Terrestrial	Unclassified	Peat	peat	431937000	924676	plant biomass
3300001042	*Microbiome	Permanent Draft	Soil microbial communities from 10 grassland sites in CA, CO, KS, KY, MN, MO, NM, SC, TX, that have been nitrogen fertilized	Grasslands soil microbial communities from Kansas, USA, that are Nitrogen fertilized - NN593	DOE Joint Genome Institute (JGI)	3300001042	Manhattan, Kansas, USA	Environmental	Terrestrial	Loam	Soil	Soil	162145	553	soil
3300025944	*Microbiome	Permanent Draft	Corn, switchgrass and miscanthus rhizosphere microbial communities from Kellogg Biological Station, Michigan, USA	Corn rhizosphere microbial communities from Kellogg Biological Station, Michigan, USA - KBS C7.1-3L metaG (SPAdes)	DOE Joint Genome Institute (JGI)	3300025944	USA: Michigan, Kellogg Biological Station	Environmental	Terrestrial	Loam	Soil	Corn rhizosphere	3856590347	8897280	soil
3300007269	*Microbiome	Permanent Draft	Methanogenic Incubations using Athabaskan Oil Sands from Alberta Canada	Combined Assembly of Gp0125721, Gp0125670	Shell Corporation	3300007269	Alberta, Canada	Environmental	Terrestrial	Unclassified	Oil reservoir	Oil Sands	85381986	124563	other
3300030812	*Microbiome	Permanent Draft	Soil, plant litter and rhizosphere microbial communities from European coniferous forests	Metatranscriptome of plant litter microbial communities from Maridalen valley, Oslo, Norway - NLE6 (Metagenome Metatranscriptome)	DOE Joint Genome Institute (JGI)	3300030812	Norway: Oslo	Environmental	Terrestrial	Unclassified	Plant litter	plant litter	14210161	27071	plant biomass
3300017919	*Microbiome	Permanent Draft	Subsurface microbial communities from deep shales in Ohio and West Virginia, USA	Subsurface microbial communities from deep shales in Ohio, USA - hydraulic fracturing test GB_TM_B	DOE Joint Genome Institute (JGI)	3300017919	USA: Ohio	Environmental	Terrestrial	Fracking water	Deep subsurface	Fracking water	29469814	63678	other
3300004134	*Microbiome	Permanent Draft	Forest soil microbial communities from Harvard Forest Long Term Ecological Research (LTER) site in Petersham, MA, for long-term soil warming studies	Forest soil microbial communities from Harvard Forest Long Term Ecological Research site in Petersham, Massachusetts, USA - MetaT HF248 (Metagenome Metatranscriptome)	DOE Joint Genome Institute (JGI)	3300004134	Harvard Forest LTER, Petersham, MA, USA	Environmental	Terrestrial	Loam	Soil	Forest soil	95495440	347176	soil
3300030002	*Microbiome	Permanent Draft	Peat permafrost microbial communities from Stordalen Mire near Abisko, Sweden	II_Fen_N1 coassembly	DOE Joint Genome Institute (JGI)	3300030002	Sweden: Abisko, Stordalen Mire	Environmental	Terrestrial	Unclassified	Peat	fen	3892256227	8792987	plant biomass
3300030808	*Microbiome	Permanent Draft	Plant litter microbial communities from East Loma Ridge, Irvine, California	Metatranscriptome of plant litter microbial communities from East Loma Ridge, Irvine, California - P1 T4 (Metagenome Metatranscriptome)	DOE Joint Genome Institute (JGI)	3300030808	USA: California	Environmental	Terrestrial	Unclassified	Plant litter	plant litter	39557192	82704	plant biomass
3300027102	*Microbiome	Permanent Draft	Forest soil microbial communities from Harvard Forest Long Term Ecological Research (LTER) site in Petersham, MA, for long-term soil warming studies	Forest soil microbial communities from Harvard Forest Long Term Ecological Research site in Petersham, Massachusetts, USA - MetaG HF028 (SPAdes)	DOE Joint Genome Institute (JGI)	3300027102	Harvard Forest LTER, Petersham, MA, USA	Environmental	Terrestrial	Loam	Soil	Forest soil	17778847	55230	soil
3300027010	*Microbiome	Permanent Draft	Tropical forest soil microbial communities from Luquillo Experimental Forest, Puerto Rico	Tropical forest soil microbial communities from Luquillo Experimental Forest, Puerto Rico - Sample 64 (SPAdes)	DOE Joint Genome Institute (JGI)	3300027010	Luquillo Experimental Forest Soil, Puerto Rico	Environmental	Terrestrial	Loam	Soil	Tropical forest soil	104652154	259653	soil
3300001654	*Microbiome	Permanent Draft	Soil microbial communities from 10 grassland sites in CA, CO, KS, KY, MN, MO, NM, SC, TX, that have been nitrogen fertilized	Grasslands soil microbial communities from Gorham, Kansas, USA that are Nitrogen fertilized - NN614	DOE Joint Genome Institute (JGI)	3300001654	Gorham, Kansas, USA	Environmental	Terrestrial	Loam	Soil	Soil	1677	7	soil
3300001036	*Microbiome	Permanent Draft	Grassland microbial communities from Loma Ridge, Irvine, California, USA, for plant litter decomposition studies	Grassland microbial communities from Loma Ridge, Irvine, California, USA, for plant litter decomposition studies - fosmids	DOE Joint Genome Institute (JGI)	3300001036	Loma Ridge, Irvine, California, USA	Environmental	Terrestrial	Loam	Soil	Grassland	6514843	6182	soil
3300029994	*Microbiome	Permanent Draft	Peat permafrost microbial communities from Stordalen Mire near Abisko, Sweden	Peat permafrost microbial communities from Stordalen Mire near Abisko, Sweden - III_Fen_E1_4	DOE Joint Genome Institute (JGI)	3300029994	Sweden: Abisko, Stordalen Mire	Environmental	Terrestrial	Unclassified	Peat	fen	686585930	1251807	plant biomass
3300027109	*Microbiome	Permanent Draft	Forest soil microbial communities from Harvard Forest Long Term Ecological Research (LTER) site in Petersham, MA, for long-term soil warming studies	Forest soil microbial communities from Harvard Forest Long Term Ecological Research site in Petersham, Massachusetts, USA - MetaG HF008 (SPAdes)	DOE Joint Genome Institute (JGI)	3300027109	Harvard Forest LTER, Petersham, MA, USA	Environmental	Terrestrial	Loam	Soil	Forest soil	155019271	375147	soil
3300036902	*Microbiome	Permanent Draft	Peatland microbial communities from Stordalen Mire, Sweden	Peat soil microbial communities from Stordalen Mire, Sweden - 715 P2 10-14	DOE Joint Genome Institute (JGI)	3300036902	Sweden: Norrbotten County, Stordalen Mire	Environmental	Terrestrial	Unclassified	Peat	soil	597565727	1116365	plant biomass
3300034213	*Microbiome	Permanent Draft	Coal bed microbial communities from various locations in the United States	Enriched cells from coal slurry in the Powder River Basin, Montana, United States - Total cells FG11 rep3 HSBNCT.FG11.300.03.J16	DOE Joint Genome Institute (JGI)	3300034213	USA: Montana	Environmental	Terrestrial	Mine	Geologic	coal slurry	7850862	7669	other
3300011738	*Microbiome	Permanent Draft	Mine pit pond microbial communities from Vermont, USA	Mine pit pond microbial communities from Vermont, USA - 1M	University of Vermont	3300011738	USA: Vermont	Environmental	Terrestrial	Mine	Geologic	Mine pit pond	26682203	54046	other
3300027330	*Microbiome	Permanent Draft	Tropical forest soil microbial communities from Luquillo Experimental Forest, Puerto Rico	Tropical forest soil microbial communities from Luquillo Experimental Forest, Puerto Rico - Sample 35 (SPAdes)	DOE Joint Genome Institute (JGI)	3300027330	Luquillo Experimental Forest Soil, Puerto Rico	Environmental	Terrestrial	Loam	Soil	Tropical forest soil	208674086	485793	soil
2199352028	*Microbiome	Permanent Draft	Subaerial biofilm microbial communities from sulfidic caves, Italy, that are extremely acidic	Subaerial biofilm microbial communities from sulfidic caves, Italy, that are extremely acidic - Acquasanta AS5	Pennsylvania State University	2199352028	Grotta Nuova di Rio Garrafo, near Acquasanta Terme, Italy	Environmental	Terrestrial	Unclassified	Rock-dwelling (subaerial biofilms)	Subaerial biofilm	7103528	13784	rock
3300027031	*Microbiome	Permanent Draft	Forest soil microbial communities from multiple locations in Canada and USA	Forest soil microbial communities from El Dorado National Forest, California, USA - Mediterranean Blodgett CA OM1_O2 (SPAdes)	DOE Joint Genome Institute (JGI)	3300027031	El Dorado National Forest, Georgetown, California, USA	Environmental	Terrestrial	Loam	Soil	Forest soil	91600004	253190	soil
3300004133	*Microbiome	Permanent Draft	Forest soil microbial communities from Harvard Forest Long Term Ecological Research (LTER) site in Petersham, MA, for long-term soil warming studies	Forest soil microbial communities from Harvard Forest Long Term Ecological Research site in Petersham, Massachusetts, USA - MetaT HF220 (Metagenome Metatranscriptome)	DOE Joint Genome Institute (JGI)	3300004133	Harvard Forest LTER, Petersham, MA, USA	Environmental	Terrestrial	Loam	Soil	Forest soil	87145539	324323	soil
3300025073	*Microbiome	Permanent Draft	Soil microbial communities from Rifle, Colorado, USA	Soil microbial communities from Rifle, Colorado - Rifle Oxygen_injection C1 (SPAdes)	DOE Joint Genome Institute (JGI)	3300025073	Rifle, Colorado, United States	Environmental	Terrestrial	Loam	Soil	Soil	242485428	443898	soil
3300010841	*Microbiome	Permanent Draft	Bacterial and archaeal communities from various locations to study Microbial Dark Matter (Phase II)	Sorted cell/s from aquifer well water in Beatty, Nevada, USA - Cell_enrichment_24_SCGC_AG-159-I08	DOE Joint Genome Institute (JGI)	3300010841	USA: Beatty, Nevada	Environmental	Terrestrial	Aquifer	Deep subsurface	Subsurface	710296	878	other
3300001163	*Microbiome	Permanent Draft	Forest soil microbial communities from multiple locations in Canada and USA	Forest soil microbial communities from Davy Crockett National Forest, Groveton, Texas, USA - Texas A ecozone_OM1H0_M2	DOE Joint Genome Institute (JGI)	3300001163	Davy Crockett National Forest, Groveton, Texas, USA	Environmental	Terrestrial	Loam	Soil	Forest soil	4197416	12955	soil
3300037105	*Microbiome	Permanent Draft	Peatland microbial communities from Stordalen Mire, Sweden	Peatland microbial communities from Stordalen Mire, Sweden - 712 E-2-D	DOE Joint Genome Institute (JGI)	3300037105	Sweden: Norrbotten County, Stordalen Mire	Environmental	Terrestrial	Unclassified	Peat	soil	838538272	1645066	plant biomass
3300036876	*Microbiome	Permanent Draft	Peatland microbial communities from Stordalen Mire, Sweden	Peat soil microbial communities from Stordalen Mire, Sweden - 713 S-1-M	DOE Joint Genome Institute (JGI)	3300036876	Sweden: Norrbotten County, Stordalen Mire	Environmental	Terrestrial	Unclassified	Peat	soil	685707086	1140508	plant biomass
3300010863	*Microbiome	Permanent Draft	Tropical forest soil microbial communities from Panama analyzed to predict greenhouse gas emissions	Tropical forest soil microbial communities from Panama analyzed to predict greenhouse gas emissions - Panama Soil - Plot 1 (PacBio error correction)	DOE Joint Genome Institute (JGI)	3300010863	Panama: Oeste	Environmental	Terrestrial	Loam	Soil	Tropical forest soil	232586881	389958	soil
3300037549	*Microbiome	Permanent Draft	Peatland microbial communities from Stordalen Mire, Sweden	Peat soil microbial communities from Stordalen Mire, Sweden - 717 E1 1-5 (v2)	DOE Joint Genome Institute (JGI)	3300037549	Sweden: Norrbotten County, Stordalen Mire	Environmental	Terrestrial	Unclassified	Peat	soil	1272465259	2577752	plant biomass
3300036680	*Microbiome	Permanent Draft	Coal bed microbial communities from various locations in the United States	Enriched cells from coal slurry in the Powder River Basin, Montana, United States - BONCAT cells T11 rep3 HSBNCT.T11.5000.01.K3	DOE Joint Genome Institute (JGI)	3300036680	USA: Montana	Environmental	Terrestrial	Mine	Geologic	coal slurry	7266597	7761	other
3300037181	*Microbiome	Permanent Draft	Peatland microbial communities from Stordalen Mire, Sweden	Peat soil microbial communities from Stordalen Mire, Sweden - 713 S-2-S	DOE Joint Genome Institute (JGI)	3300037181	Sweden: Norrbotten County, Stordalen Mire	Environmental	Terrestrial	Unclassified	Peat	soil	710997328	1297288	plant biomass
3300037107	*Microbiome	Permanent Draft	Peatland microbial communities from Stordalen Mire, Sweden	Peatland microbial communities from Stordalen Mire, Sweden - 713 C-1-X0	DOE Joint Genome Institute (JGI)	3300037107	Sweden: Norrbotten County, Stordalen Mire	Environmental	Terrestrial	Unclassified	Peat	soil	670549265	1316054	plant biomass
3300022526	*Microbiome	Permanent Draft	Peatland microbial communities from Stordalen Mire, Sweden	Peat soil microbial communities from Stordalen Mire, Sweden - 717 E1 10-14	DOE Joint Genome Institute (JGI)	3300022526	Sweden: Norrbotten County, Stordalen Mire	Environmental	Terrestrial	Unclassified	Peat	soil	167795401	375155	plant biomass
3300005815	*Microbiome	Permanent Draft	Microbial communities of produced water from Jiangsu Oil field in Yangzhou, China	Microbial communities of produced water from Jiangsu Oil field in Yangzhou, China - Well_W9	University of California, San Diego	3300005815	Yangzhou, China	Environmental	Terrestrial	Unclassified	Oil reservoir	Petroleum reservoir	20635737	49028	other
3300031136	*Microbiome	Permanent Draft	Plant litter microbial communities from East Loma Ridge, Irvine, California	Metatranscriptome of plant litter microbial communities from East Loma Ridge, Irvine, California - P3 T16 (Metagenome Metatranscriptome)	DOE Joint Genome Institute (JGI)	3300031136	USA: California	Environmental	Terrestrial	Unclassified	Plant litter	plant litter	72739551	138639	plant biomass
3300036705	*Microbiome	Permanent Draft	Coal bed microbial communities from various locations in the United States	Enriched cells from coal slurry in the Powder River Basin, Montana, United States - Total cells FG11 rep2 HSBNCT.FG11.5000.02.I4	DOE Joint Genome Institute (JGI)	3300036705	USA: Montana	Environmental	Terrestrial	Mine	Geologic	coal slurry	11096964	12160	other
3300026682	*Microbiome	Permanent Draft	Deep subsurface shale carbon reservoir microbial communities from Ohio and West Virginia, USA	Deep subsurface shale carbon reservoir microbial communities from Ohio, USA - Utica-2 Time Series 2014_1_29 (SPAdes)	DOE Joint Genome Institute (JGI)	3300026682	USA: Ohio	Environmental	Terrestrial	Unclassified	Deep subsurface	Deep subsurface	14232479	28619	other
3300001142	*Microbiome	Permanent Draft	Forest soil microbial communities from multiple locations in Canada and USA	Forest soil microbial communities from Algoma, Ontario, Canada - Jack Pine, Ontario site 1_JW_Ref_M1	DOE Joint Genome Institute (JGI)	3300001142	Algoma, Ontario, Canada	Environmental	Terrestrial	Loam	Soil	Forest soil	1720555	4981	soil
3300010729	*Microbiome	Permanent Draft	Bacterial and archaeal communities from various locations to study Microbial Dark Matter (Phase II)	Sorted cell/s from aquifer well water in Beatty, Nevada, USA - Cell_enrichment_17_SCGC_AG-159-F02	DOE Joint Genome Institute (JGI)	3300010729	USA: Beatty, Nevada	Environmental	Terrestrial	Aquifer	Deep subsurface	Subsurface	82913	107	other
3300027930	*Microbiome	Permanent Draft	Deep subsurface shale carbon reservoir microbial communities from Ohio and West Virginia, USA	Deep subsurface shale carbon reservoir microbial communities from Ohio, USA - Utica-2 Time Series 2014_10_18 (SPAdes)	DOE Joint Genome Institute (JGI)	3300027930	USA: Ohio	Environmental	Terrestrial	Unclassified	Deep subsurface	Deep subsurface	30999565	40266	other
3300030617	*Microbiome	Permanent Draft	Peat permafrost microbial communities from Stordalen Mire near Abisko, Sweden	II_Palsa_N2 coassembly	DOE Joint Genome Institute (JGI)	3300030617	Sweden: Abisko, Stordalen Mire	Environmental	Terrestrial	Unclassified	Peat	palsa	3990753734	8467599	plant biomass
3300012981	*Microbiome	Permanent Draft	Weathered mine tailings microbial communities from Hibbing, Minnesota, USA	Weathered mine tailings microbial communities from Hibbing, Minnesota, USA - DT8	University of Minnesota - Twin Cities	3300012981	Hibbing, MN, USA	Environmental	Terrestrial	Mine	Geologic	Weathered mine tailings	101332091	146757	other
3300031261	*Microbiome	Permanent Draft	Peat permafrost microbial communities from Stordalen Mire near Abisko, Sweden	Peat permafrost microbial communities from Stordalen Mire near Abisko, Sweden - I_Bog_E1_1	DOE Joint Genome Institute (JGI)	3300031261	Sweden: Abisko, Stordalen Mire	Environmental	Terrestrial	Unclassified	Peat	bog	2494940321	4665732	plant biomass
3300001619	*Microbiome	Permanent Draft	Forest soil microbial communities from Harvard Forest Long Term Ecological Research (LTER) site in Petersham, MA, for long-term soil warming studies	Forest soil microbial communities from Harvard Forest Long Term Ecological Research site in Petersham, Massachusetts, USA - MetaG HF016	DOE Joint Genome Institute (JGI)	3300001619	Harvard Forest LTER, Petersham, MA, USA	Environmental	Terrestrial	Loam	Soil	Forest soil	9959739	27557	soil
3300000676	*Microbiome	Permanent Draft	Tropical forest soil microbial communities from Luquillo Experimental Forest, Puerto Rico	Tropical forest soil microbial communities from Luquillo Experimental Forest, Puerto Rico - Sample 27	DOE Joint Genome Institute (JGI)	3300000676	Luquillo Experimental Forest Soil, Puerto Rico	Environmental	Terrestrial	Loam	Soil	Tropical forest soil	5585350	16893	soil
3300037100	*Microbiome	Permanent Draft	Peatland microbial communities from Stordalen Mire, Sweden	Peatland microbial communities from Stordalen Mire, Sweden - 712 S-1-S	DOE Joint Genome Institute (JGI)	3300037100	Sweden: Norrbotten County, Stordalen Mire	Environmental	Terrestrial	Unclassified	Peat	soil	739671897	1586302	plant biomass
3300032919	*Microbiome	Permanent Draft	Coal bed microbial communities from various locations in the United States	Enriched cells from coal bed in the Powder River Basin, Montana, United States - BONCAT cells FGM rep2 HSBNCT.FGM.300.1.C10	DOE Joint Genome Institute (JGI)	3300032919	USA: Montana	Environmental	Terrestrial	Mine	Geologic	coal bed	5651378	5527	other
3300026701	*Microbiome	Permanent Draft	Soil microbial communities from 10 grassland sites in CA, CO, KS, KY, MN, MO, NM, SC, TX, that have been nitrogen fertilized	Forest soil microbial communities from Willamette National Forest, Oregon, USA, amended with Nitrogen - NN407 (SPAdes)	DOE Joint Genome Institute (JGI)	3300026701	Willamette National Forest, Oregon, USA	Environmental	Terrestrial	Loam	Soil	Soil	15233200	49683	soil
3300028748	*Microbiome	Permanent Draft	Peat permafrost microbial communities from Stordalen Mire near Abisko, Sweden	Peat permafrost microbial communities from Stordalen Mire near Abisko, Sweden - I_Bog_N3_2	DOE Joint Genome Institute (JGI)	3300028748	Sweden: Abisko, Stordalen Mire	Environmental	Terrestrial	Unclassified	Peat	bog	1061108328	2151518	plant biomass
3300026998	*Microbiome	Permanent Draft	Forest soil microbial communities from Harvard Forest Long Term Ecological Research (LTER) site in Petersham, MA, for long-term soil warming studies	Forest soil microbial communities from Harvard Forest Long Term Ecological Research site in Petersham, Massachusetts, USA - MetaG HF046 (SPAdes)	DOE Joint Genome Institute (JGI)	3300026998	Harvard Forest LTER, Petersham, MA, USA	Environmental	Terrestrial	Loam	Soil	Forest soil	84994676	239610	soil
3300035104	*Microbiome	Permanent Draft	Methane metabolizing microbial communities from different methane-rich environments from various locations	Oil reservoir microbial communities from oil well in Texas, United States - B5.3_Sample5.Rodeo3.Well662	DOE Joint Genome Institute (JGI)	3300035104	USA: Texas	Environmental	Terrestrial	Unclassified	Oil reservoir	oil reservoir	47577583	72830	other
3300026928	*Microbiome	Permanent Draft	Tropical forest soil microbial communities from Luquillo Experimental Forest, Puerto Rico	Tropical forest soil microbial communities from Luquillo Experimental Forest, Puerto Rico - Sample 44 (SPAdes)	DOE Joint Genome Institute (JGI)	3300026928	Luquillo Experimental Forest Soil, Puerto Rico	Environmental	Terrestrial	Loam	Soil	Tropical forest soil	90459670	199943	soil
3300035052	*Microbiome	Permanent Draft	Methane metabolizing microbial communities from different methane-rich environments from various locations	Oil reservoir microbial communities from oil well in Texas, United States - B4.9_Sample4.Rodeo9.Well667	DOE Joint Genome Institute (JGI)	3300035052	USA: Texas	Environmental	Terrestrial	Unclassified	Oil reservoir	oil reservoir	177248887	288315	other
3300037360	*Microbiome	Permanent Draft	Peatland microbial communities from Stordalen Mire, Sweden	Peat soil microbial communities from Stordalen Mire, Sweden - 717 E1 30-34 (v2)	DOE Joint Genome Institute (JGI)	3300037360	Sweden: Norrbotten County, Stordalen Mire	Environmental	Terrestrial	Unclassified	Peat	soil	656412052	1286367	plant biomass
3300031060	*Microbiome	Permanent Draft	Plant litter microbial communities from East Loma Ridge, Irvine, California	Metatranscriptome of plant litter microbial communities from East Loma Ridge, Irvine, California - P2 T15 (Metagenome Metatranscriptome)	DOE Joint Genome Institute (JGI)	3300031060	USA: California	Environmental	Terrestrial	Unclassified	Plant litter	plant litter	24599588	48624	plant biomass
3300037158	*Microbiome	Permanent Draft	Peatland microbial communities from Stordalen Mire, Sweden	Peatland microbial communities from Stordalen Mire, Sweden - 716 P3 10-14	DOE Joint Genome Institute (JGI)	3300037158	Sweden: Norrbotten County, Stordalen Mire	Environmental	Terrestrial	Unclassified	Peat	soil	592403595	1258018	plant biomass
3300037256	*Microbiome	Permanent Draft	Peat permafrost microbial communities from Stordalen Mire near Abisko, Sweden	Peat permafrost microbial communities from Stordalen Mire near Abisko, Sweden - III_Palsa_C3	DOE Joint Genome Institute (JGI)	3300037256	Sweden: Abisko, Stordalen Mire	Environmental	Terrestrial	Unclassified	Peat	peat	608761718	1444321	plant biomass
3300030797	*Microbiome	Permanent Draft	Plant litter microbial communities from East Loma Ridge, Irvine, California	Metatranscriptome of plant litter microbial communities from East Loma Ridge, Irvine, California - P3 T0 (Metagenome Metatranscriptome)	DOE Joint Genome Institute (JGI)	3300030797	USA: California	Environmental	Terrestrial	Unclassified	Plant litter	plant litter	23602539	47679	plant biomass
3300036698	*Microbiome	Permanent Draft	Coal bed microbial communities from various locations in the United States	Enriched cells from coal slurry in the Powder River Basin, Montana, United States - Total cells N11 rep3 HSBNCT.N11.5000.01.L4	DOE Joint Genome Institute (JGI)	3300036698	USA: Montana	Environmental	Terrestrial	Mine	Geologic	coal slurry	3910535	4324	other
3300035046	*Microbiome	Permanent Draft	Methane metabolizing microbial communities from different methane-rich environments from various locations	Oil reservoir microbial communities from oil well in Texas, United States - B4.2_Sample4.Rodeo2.Well667	DOE Joint Genome Institute (JGI)	3300035046	USA: Texas	Environmental	Terrestrial	Unclassified	Oil reservoir	oil reservoir	94073907	161691	other
3300033780	*Microbiome	Permanent Draft	Peatland microbial communities from Stordalen Mire, Sweden	Peat soil microbial communities from Stordalen Mire, Sweden - 715 E3 1-5	DOE Joint Genome Institute (JGI)	3300033780	Sweden: Norrbotten County, Stordalen Mire	Environmental	Terrestrial	Unclassified	Peat	soil	76590966	248463	plant biomass
3300038420	*Microbiome	Permanent Draft	Peat soil microbial communities from Marcell Experimental Forest, MN, USA	Peat soil microbial communities from Marcell Experimental Forest, MN, USA - P10_D8	DOE Joint Genome Institute (JGI)	3300038420	USA: Minnesota	Environmental	Terrestrial	Unclassified	Peat	peat soil	862015496	1221693	plant biomass
3300034270	*Microbiome	Permanent Draft	Coal bed microbial communities from various locations in the United States	Enriched cells from coal slurry in the Powder River Basin, Montana, United States - BONCAT cells FG11 rep3 HSBNCT.FG11.300.03.E14	DOE Joint Genome Institute (JGI)	3300034270	USA: Montana	Environmental	Terrestrial	Mine	Geologic	coal slurry	2754650	2900	other
3300027610	*Microbiome	Permanent Draft	Forest soil microbial communities from multiple locations in Canada and USA	Forest soil microbial communities from Algoma, Ontario, Canada - Jack Pine, Ontario site 1_JW_OM2H0_M3 (SPAdes)	DOE Joint Genome Institute (JGI)	3300027610	Algoma, Ontario, Canada	Environmental	Terrestrial	Loam	Soil	Forest soil	300133207	732784	soil
3300034114	*Microbiome	Permanent Draft	Sediment microbial communities from Colorado River basin floodplains, Colorado, United States	Sediment microbial communities from East River floodplain, Colorado, United States - 9_s17	DOE Joint Genome Institute (JGI)	3300034114	USA: Colorado	Environmental	Terrestrial	Sediment	Floodplain	sediment	363671413	1050567	soil
3300010785	*Microbiome	Permanent Draft	Bacterial and archaeal communities from various locations to study Microbial Dark Matter (Phase II)	Sorted cell/s from aquifer well water in Beatty, Nevada, USA - Cell_enrichment_39_SCGC_AG-159-N15	DOE Joint Genome Institute (JGI)	3300010785	USA: Beatty, Nevada	Environmental	Terrestrial	Aquifer	Deep subsurface	Subsurface	388800	388	other
3300023226	*Microbiome	Permanent Draft	Peatland microbial communities from Stordalen Mire, Sweden	Peat soil microbial communities from Stordalen Mire, Sweden - 717 E2 1-5	DOE Joint Genome Institute (JGI)	3300023226	Sweden: Norrbotten County, Stordalen Mire	Environmental	Terrestrial	Unclassified	Peat	soil	69118274	190023	plant biomass
3300032877	*Microbiome	Permanent Draft	Coal bed microbial communities from various locations in the United States	Enriched cells from coal bed in the Powder River Basin, Montana, United States - Total cells FGM rep1 HSBNCT.FGM.300.1.M4	DOE Joint Genome Institute (JGI)	3300032877	USA: Montana	Environmental	Terrestrial	Mine	Geologic	coal bed	12131989	10398	other
3300037215	*Microbiome	Permanent Draft	Peatland microbial communities from Stordalen Mire, Sweden	Peatland microbial communities from Stordalen Mire, Sweden - 711 E-3-M	DOE Joint Genome Institute (JGI)	3300037215	Sweden: Norrbotten County, Stordalen Mire	Environmental	Terrestrial	Unclassified	Peat	soil	418408394	950516	plant biomass
3300038429	*Microbiome	Permanent Draft	Peat soil microbial communities from Marcell Experimental Forest, MN, USA	Peat soil microbial communities from Marcell Experimental Forest, MN, USA - P8_D10	DOE Joint Genome Institute (JGI)	3300038429	USA: Minnesota	Environmental	Terrestrial	Unclassified	Peat	peat soil	603699850	828374	plant biomass
3300026645	*Microbiome	Permanent Draft	Soil microbial communities from 10 grassland sites in CA, CO, KS, KY, MN, MO, NM, SC, TX, that have been nitrogen fertilized	Grasslands soil microbial communities from Chapel Hill, North Carolina, USA that are Nitrogen fertilized -Nitrogen NN342 (SPAdes)	DOE Joint Genome Institute (JGI)	3300026645	Chapel Hill, North Carolina, USA	Environmental	Terrestrial	Loam	Soil	Soil	3077562	10174	soil
3300023391	*Microbiome	Permanent Draft	Terrestrial sediment cell enrichment communities for BONCAT metagenomics from Utah, United States	Terrestrial sediment cell enrichment communities from Utah, United States - BONCAT_SYTO_Terrestrial_sediment - 1	DOE Joint Genome Institute (JGI)	3300023391	USA: Utah	Environmental	Terrestrial	Sediment	Geologic	Terrestrial sediment	109883857	331512	other
3300036377	*Microbiome	Permanent Draft	Peatland microbial communities from Stordalen Mire, Sweden	Peat soil microbial communities from Stordalen Mire, Sweden - C.F.S.T25 (v2)	DOE Joint Genome Institute (JGI)	3300036377	Sweden: Norrbotten County, Stordalen Mire	Environmental	Terrestrial	Unclassified	Peat	soil	114072193	222536	plant biomass
3300010775	*Microbiome	Permanent Draft	Bacterial and archaeal communities from various locations to study Microbial Dark Matter (Phase II)	Sorted cell/s from aquifer well water in Beatty, Nevada, USA - Cell_enrichment_1_SCGC_AG-159-A03	DOE Joint Genome Institute (JGI)	3300010775	USA: Beatty, Nevada	Environmental	Terrestrial	Aquifer	Deep subsurface	Subsurface	247057	328	other
3300008979	*Microbiome	Permanent Draft	Methanogenic Incubations using Athabaskan Oil Sands from Alberta Canada	Final time point T65 (1) (BES) benzoate enrichments of Methanogenic microbial communities using Athabasca oil sands as inoculum DE NOVO (2)	Shell Corporation	3300008979	Canada: Alberta	Environmental	Terrestrial	Unclassified	Oil reservoir	Oil Sands	75476119	236647	other
3300029914	*Microbiome	Permanent Draft	Peat permafrost microbial communities from Stordalen Mire near Abisko, Sweden	III_Bog_E2 coassembly	DOE Joint Genome Institute (JGI)	3300029914	Sweden: Abisko, Stordalen Mire	Environmental	Terrestrial	Unclassified	Peat	bog	2484693065	4673838	plant biomass
3300005332	*Microbiome	Permanent Draft	Tropical forest soil microbial communities from Panama analyzed to predict greenhouse gas emissions	Tropical forest soil microbial communities from Panama analyzed to predict greenhouse gas emissions - Panama Soil - Plot 6 (Hybrid Assembly)	DOE Joint Genome Institute (JGI)	3300005332	Panama: Oeste	Environmental	Terrestrial	Loam	Soil	Tropical forest soil	17491572566	45672840	soil
3300037364	*Microbiome	Permanent Draft	Peatland microbial communities from Stordalen Mire, Sweden	Peat soil microbial communities from Stordalen Mire, Sweden - 717 E3 20-24 (v2)	DOE Joint Genome Institute (JGI)	3300037364	Sweden: Norrbotten County, Stordalen Mire	Environmental	Terrestrial	Unclassified	Peat	soil	909268082	1889259	plant biomass
3300033813	*Microbiome	Permanent Draft	Sediment microbial communities from Colorado River basin floodplains, Colorado, United States	Sediment microbial communities from East River floodplain, Colorado, United States - 30_j17	DOE Joint Genome Institute (JGI)	3300033813	USA: Colorado	Environmental	Terrestrial	Sediment	Floodplain	sediment	440687027	1194950	soil
3300033006	*Microbiome	Permanent Draft	Coal bed microbial communities from various locations in the United States	Enriched cells from coal bed in the Powder River Basin, Montana, United States - Total cells N11 rep3 HSBNCT.N11.300.1.M14	DOE Joint Genome Institute (JGI)	3300033006	USA: Montana	Environmental	Terrestrial	Mine	Geologic	coal bed	3211252	3461	other
3300025525	*Microbiome	Permanent Draft	Serpentinite rock and fluid microbial communities from Tablelands Ophiolite (Newfoundland), Coast Range Ophiolite (California) and Ligurian Springs (Italy)	Serpentinite rock and fluid subsurface biosphere microbial communities from McLaughlin Reserve, California, USA - CR12Aug_5A (SPAdes)	DOE Joint Genome Institute (JGI)	3300025525	USA: California, McLaughlin Reserve	Environmental	Terrestrial	Unclassified	Deep subsurface	Serpentinite rock and fluid	144067389	211812	other
3300038822	*Microbiome	Permanent Draft	Peat microbial communities from Degero Stormyr, Kulbacksliden Experimental Forest, Vasterbotten, Sweden	Peat microbial communities from Degero Stormyr, Kulbacksliden Experimental Forest, Vasterbotten, Sweden - Degero_peatbog15	BILS	3300038822	Sweden: Vasterbotten	Environmental	Terrestrial	Unclassified	Peat	peat	4865711	12117	plant biomass
3300032773	*Microbiome	Permanent Draft	Coal bed microbial communities from various locations in the United States	Enriched cells from coal bed in the Powder River Basin, Montana, United States - BONCAT cells T11 rep1 HSBNCT.T11.300.1.D6	DOE Joint Genome Institute (JGI)	3300032773	USA: Montana	Environmental	Terrestrial	Mine	Geologic	coal bed	7008374	7397	other
3300032525	*Microbiome	Permanent Draft	Coal bed microbial communities from various locations in the United States	Enriched cells from coal bed in the Powder River Basin, Montana, United States - BONCAT cells T11 rep1 HSBNCT.T11.300.1.C3	DOE Joint Genome Institute (JGI)	3300032525	USA: Montana	Environmental	Terrestrial	Mine	Geologic	coal bed	11115664	9766	other
3300000694	*Microbiome	Permanent Draft	Tropical forest soil microbial communities from Luquillo Experimental Forest, Puerto Rico	Tropical forest soil microbial communities from Luquillo Experimental Forest, Puerto Rico - Sample 15	DOE Joint Genome Institute (JGI)	3300000694	Luquillo Experimental Forest Soil, Puerto Rico	Environmental	Terrestrial	Loam	Soil	Tropical forest soil	7182717	23509	soil
3300033046	*Microbiome	Permanent Draft	Coal bed microbial communities from various locations in the United States	Enriched cells from coal bed in the Powder River Basin, Montana, United States - BONCAT cells N11 rep2 HSBNCT.N11.300.1.D9	DOE Joint Genome Institute (JGI)	3300033046	USA: Montana	Environmental	Terrestrial	Mine	Geologic	coal bed	4419969	4696	other
3300004102	*Microbiome	Permanent Draft	Forest soil microbial communities from Harvard Forest Long Term Ecological Research (LTER) site in Petersham, MA, for long-term soil warming studies	Forest soil microbial communities from Harvard Forest Long Term Ecological Research site in Petersham, Massachusetts, USA - MetaT HF212 (Metagenome Metatranscriptome)	DOE Joint Genome Institute (JGI)	3300004102	Harvard Forest LTER, Petersham, MA, USA	Environmental	Terrestrial	Loam	Soil	Forest soil	139373593	474952	soil
3300026876	*Microbiome	Permanent Draft	Tropical forest soil microbial communities from Luquillo Experimental Forest, Puerto Rico	Tropical forest soil microbial communities from Luquillo Experimental Forest, Puerto Rico - Sample 58 (SPAdes)	DOE Joint Genome Institute (JGI)	3300026876	Luquillo Experimental Forest Soil, Puerto Rico	Environmental	Terrestrial	Loam	Soil	Tropical forest soil	58449354	141199	soil
2140918002	*Microbiome	Permanent Draft	Rhizosphere and bulk soil microbial communities from the Great Lakes	Rhizosphere and bulk soil microbial communities from the Great Lakes - Sample MSB1	DOE Joint Genome Institute (JGI)	2140918002	Rose Lake, Michigan, USA	Environmental	Terrestrial	Loam	Soil	Rhizosphere and bulk soil	9701071	15835	soil
3300000682	*Microbiome	Permanent Draft	Tropical forest soil microbial communities from Luquillo Experimental Forest, Puerto Rico	Tropical forest soil microbial communities from Luquillo Experimental Forest, Puerto Rico - Sample 59	DOE Joint Genome Institute (JGI)	3300000682	Luquillo Experimental Forest Soil, Puerto Rico	Environmental	Terrestrial	Loam	Soil	Tropical forest soil	6023350	18636	soil
3300034400	*Microbiome	Permanent Draft	Coal bed microbial communities from various locations in the United States	Enriched cells from coal slurry in the Powder River Basin, Montana, United States - Total cells N11 rep2 HSBNCT.N11.5000.01.I4	DOE Joint Genome Institute (JGI)	3300034400	USA: Montana	Environmental	Terrestrial	Mine	Geologic	coal slurry	5111254	5483	other
3300005781	*Microbiome	Permanent Draft	Carbonate cave metagenome	Microbial communities from carbonate cave ?Grotte des Collemboles,? Comblain-au-Pont, Belgium	Centre de Recherche Public Gabriel Lippmann	3300005781	Comblain-au-Pont, Belgium	Environmental	Terrestrial	Unclassified	Deep subsurface	speleothem	0	0	other
3300009625	*Microbiome	Permanent Draft	Subsurface microbial communities from deep shales in Ohio and West Virginia, USA	Subsurface microbial communities from deep shales in Ohio, USA - Utica-3 well 1 S-1-Day59	DOE Joint Genome Institute (JGI)	3300009625	Ohio, USA	Environmental	Terrestrial	Unclassified	Deep subsurface	Deep subsurface	17229256	38778	other
3300001053	*Microbiome	Permanent Draft	Soil microbial communities from 10 grassland sites in CA, CO, KS, KY, MN, MO, NM, SC, TX, that have been nitrogen fertilized	Grasslands soil microbial communities from Kansas, USA, that are Nitrogen fertilized - NN588	DOE Joint Genome Institute (JGI)	3300001053	Manhattan, Kansas, USA	Environmental	Terrestrial	Loam	Soil	Soil	62391	204	soil
3300002480	*Microbiome	Permanent Draft	Fumarolic subsurface microbial communities from Tramway Ridge at Mt. Erebus, Antarctica for carbon cycling studies in geothermal environments	Geothermal fumarole subsurface microbial communities from Mt. Erebus, Antarctica - 1A2E	DOE Joint Genome Institute (JGI)	3300002480	Mt. Erebus, Antarctica	Environmental	Terrestrial	Fumaroles	Volcanic	Fumarolic subsurface	2494345	4180	rock
3300031069	*Microbiome	Permanent Draft	Plant litter microbial communities from East Loma Ridge, Irvine, California	Metatranscriptome of plant litter microbial communities from East Loma Ridge, Irvine, California - P3 T19 (Metagenome Metatranscriptome)	DOE Joint Genome Institute (JGI)	3300031069	USA: California	Environmental	Terrestrial	Unclassified	Plant litter	plant litter	22795760	45079	plant biomass
3300023042	*Microbiome	Permanent Draft	Soil and plant litter microbial communities from temperate forests in California, United States	Leaf litter microbial communities from Shasta-Trinity National Forest, California, United States - GEON-DECOMP-241	DOE Joint Genome Institute (JGI)	3300023042	USA: California	Environmental	Terrestrial	Unclassified	Plant litter	leaf litter	117035040	227733	plant biomass
3300037143	*Microbiome	Permanent Draft	Peatland microbial communities from Stordalen Mire, Sweden	Peatland microbial communities from Stordalen Mire, Sweden - 716 P2 30-34	DOE Joint Genome Institute (JGI)	3300037143	Sweden: Norrbotten County, Stordalen Mire	Environmental	Terrestrial	Unclassified	Peat	soil	616111155	1136201	plant biomass
3300023099	*Microbiome	Permanent Draft	Soil microbial communities from Arlington Agricultural Research Station in Wisconsin and Kellogg Biological Station in Michigan, replicating the bioenergy cropping systems trials (BCSTs)	Plant litter microbial communities from Arlington Agricultural Research Station in Wisconsin, United States - UWRJ-L014-104B-1	DOE Joint Genome Institute (JGI)	3300023099	USA: Wisconsin	Environmental	Terrestrial	Unclassified	Plant litter	plant litter	637855321	1357314	plant biomass
3300026988	*Microbiome	Permanent Draft	Tropical forest soil microbial communities from Luquillo Experimental Forest, Puerto Rico	Tropical forest soil microbial communities from Luquillo Experimental Forest, Puerto Rico - Sample 5 (SPAdes)	DOE Joint Genome Institute (JGI)	3300026988	Luquillo Experimental Forest Soil, Puerto Rico	Environmental	Terrestrial	Loam	Soil	Tropical forest soil	101927473	204570	soil
3300026366	*Microbiome	Permanent Draft	Peatland microbial communities from Stordalen Mire, Sweden	Peat soil microbial communities from Stordalen Mire, Sweden - G.F.S.T75.r2	DOE Joint Genome Institute (JGI)	3300026366	Sweden: Norrbotten County, Stordalen Mire	Environmental	Terrestrial	Unclassified	Peat	soil	71950205	170758	plant biomass
3300026665	*Microbiome	Permanent Draft	Soil microbial communities from 10 grassland sites in CA, CO, KS, KY, MN, MO, NM, SC, TX, that have been nitrogen fertilized	Grasslands soil microbial communities from Kansas, USA, that are Nitrogen fertilized - NN588 (SPAdes)	DOE Joint Genome Institute (JGI)	3300026665	Manhattan, Kansas, USA	Environmental	Terrestrial	Loam	Soil	Soil	6903973	23088	soil
3300002680	*Microbiome	Permanent Draft	Forest soil microbial communities from Harvard Forest Long Term Ecological Research (LTER) site in Petersham, MA, for long-term soil warming studies	Forest soil microbial communities from Harvard Forest Long Term Ecological Research site in Petersham, Massachusetts, USA - MetaT HF132 (Metagenome Metatranscriptome, Counting Only)	DOE Joint Genome Institute (JGI)	3300002680	Harvard Forest LTER, Petersham, MA, USA	Environmental	Terrestrial	Loam	Soil	Forest soil	13827099	41933	soil
3300004119	*Microbiome	Permanent Draft	Forest soil microbial communities from Harvard Forest Long Term Ecological Research (LTER) site in Petersham, MA, for long-term soil warming studies	Forest soil microbial communities from Harvard Forest Long Term Ecological Research site in Petersham, Massachusetts, USA - MetaT HF210 (Metagenome Metatranscriptome)	DOE Joint Genome Institute (JGI)	3300004119	Harvard Forest LTER, Petersham, MA, USA	Environmental	Terrestrial	Loam	Soil	Forest soil	154538642	519834	soil
3300001464	*Microbiome	Permanent Draft	Soil microbial communities from 10 grassland sites in CA, CO, KS, KY, MN, MO, NM, SC, TX, that have been nitrogen fertilized	Forest soil microbial communities from Browns Valley, California, USA, that are Nitrogen fertilized - NN91	DOE Joint Genome Institute (JGI)	3300001464	Browns Valley, California, USA	Environmental	Terrestrial	Loam	Soil	Soil	8234805	9296	soil
3300031472	*Microbiome	Permanent Draft	Rock endolithic microbial communities from Victoria Land, Antarctica	Rock endolithic microbial communities from Victoria Land, Antarctica - Richard Nunatak red sandstone	DOE Joint Genome Institute (JGI)	3300031472	Antarctica: Victoria Land	Environmental	Terrestrial	Unclassified	Rock-dwelling (endoliths)	rock	1099460845	1767563	rock
3300001607	*Microbiome	Permanent Draft	Forest soil microbial communities from Harvard Forest Long Term Ecological Research (LTER) site in Petersham, MA, for long-term soil warming studies	Forest soil microbial communities from Harvard Forest Long Term Ecological Research site in Petersham, Massachusetts, USA - MetaG HF025	DOE Joint Genome Institute (JGI)	3300001607	Harvard Forest LTER, Petersham, MA, USA	Environmental	Terrestrial	Loam	Soil	Forest soil	282222	992	soil
3300037177	*Microbiome	Permanent Draft	Peatland microbial communities from Stordalen Mire, Sweden	Peatland microbial communities from Stordalen Mire, Sweden - 716 P1 10-14	DOE Joint Genome Institute (JGI)	3300037177	Sweden: Norrbotten County, Stordalen Mire	Environmental	Terrestrial	Unclassified	Peat	soil	724261970	1495969	plant biomass
3300022830	*Microbiome	Permanent Draft	Peatland microbial communities from Stordalen Mire, Sweden	Peat soil microbial communities from Stordalen Mire, Sweden - IR.F.S.T-25	DOE Joint Genome Institute (JGI)	3300022830	Sweden: Norrbotten County, Stordalen Mire	Environmental	Terrestrial	Unclassified	Peat	soil	123641472	271023	plant biomass
3300028650	*Microbiome	Permanent Draft	Peat permafrost microbial communities from Stordalen Mire near Abisko, Sweden	Peat permafrost microbial communities from Stordalen Mire near Abisko, Sweden - I_Fen_N2_1	DOE Joint Genome Institute (JGI)	3300028650	Sweden: Abisko, Stordalen Mire	Environmental	Terrestrial	Unclassified	Peat	fen	545518785	1352536	plant biomass
3300032817	*Microbiome	Permanent Draft	Coal bed microbial communities from various locations in the United States	Enriched cells from coal bed in the Powder River Basin, Montana, United States - BONCAT cells FGM rep3 HSBNCT.FGM.300.1.C13	DOE Joint Genome Institute (JGI)	3300032817	USA: Montana	Environmental	Terrestrial	Mine	Geologic	coal bed	6426416	5885	other
3300001039	*Microbiome	Permanent Draft	Soil microbial communities from 10 grassland sites in CA, CO, KS, KY, MN, MO, NM, SC, TX, that have been nitrogen fertilized	Forest soil microbial communities from Willamette National Forest, Oregon, USA, amended with Nitrogen - NN412	DOE Joint Genome Institute (JGI)	3300001039	Willamette National Forest, Oregon, USA	Environmental	Terrestrial	Loam	Soil	Soil	295561	901	soil
3300036685	*Microbiome	Permanent Draft	Peatland microbial communities from Stordalen Mire, Sweden	Peatland microbial communities from Stordalen Mire, Sweden - 713 CPN1-1-X1	DOE Joint Genome Institute (JGI)	3300036685	Sweden: Norrbotten County, Stordalen Mire	Environmental	Terrestrial	Unclassified	Peat	soil	283482342	473745	plant biomass
3300023092	*Microbiome	Permanent Draft	Soil microbial communities from Arlington Agricultural Research Station in Wisconsin and Kellogg Biological Station in Michigan, replicating the bioenergy cropping systems trials (BCSTs)	Plant litter microbial communities from Arlington Agricultural Research Station in Wisconsin, United States - UWRJ-L148-409B-2	DOE Joint Genome Institute (JGI)	3300023092	USA: Wisconsin	Environmental	Terrestrial	Unclassified	Plant litter	plant litter	582255311	1306344	plant biomass
3300025167	*Microbiome	Permanent Draft	Soil microbial communities from Rifle, Colorado, USA	Soil microbial communities from Rifle, Colorado - Rifle CSP2_sed 19_2 (SPAdes)	DOE Joint Genome Institute (JGI)	3300025167	Rifle, Colorado, United States	Environmental	Terrestrial	Loam	Soil	Soil	1344589407	2874124	soil
3300036442	*Microbiome	Permanent Draft	Peat permafrost microbial communities from Stordalen Mire near Abisko, Sweden	Peat permafrost microbial communities from Stordalen Mire near Abisko, Sweden - II_Fen_C3	DOE Joint Genome Institute (JGI)	3300036442	Sweden: Abisko, Stordalen Mire	Environmental	Terrestrial	Unclassified	Peat	peat	95229338	295639	plant biomass
3300028572	*Microbiome	Permanent Draft	Peat permafrost microbial communities from Stordalen Mire near Abisko, Sweden	Peat permafrost microbial communities from Stordalen Mire near Abisko, Sweden - I_Bog_N2_1	DOE Joint Genome Institute (JGI)	3300028572	Sweden: Abisko, Stordalen Mire	Environmental	Terrestrial	Unclassified	Peat	bog	683583674	1592527	plant biomass
3300027023	*Microbiome	Permanent Draft	Tropical forest soil microbial communities from Luquillo Experimental Forest, Puerto Rico	Tropical forest soil microbial communities from Luquillo Experimental Forest, Puerto Rico - Sample 1 (SPAdes)	DOE Joint Genome Institute (JGI)	3300027023	Luquillo Experimental Forest Soil, Puerto Rico	Environmental	Terrestrial	Loam	Soil	Tropical forest soil	26197875	61112	soil
3300033828	*Microbiome	Permanent Draft	Peatland microbial communities from Stordalen Mire, Sweden	Peat soil microbial communities from Stordalen Mire, Sweden - 715 P1 1-5	DOE Joint Genome Institute (JGI)	3300033828	Sweden: Norrbotten County, Stordalen Mire	Environmental	Terrestrial	Unclassified	Peat	soil	265359776	598301	plant biomass
3300034151	*Microbiome	Permanent Draft	Sediment microbial communities from Colorado River basin floodplains, Colorado, United States	Sediment microbial communities from East River floodplain, Colorado, United States - 2_s17	DOE Joint Genome Institute (JGI)	3300034151	USA: Colorado	Environmental	Terrestrial	Sediment	Floodplain	sediment	668007686	1713140	soil
3300002648	*Microbiome	Permanent Draft	Forest soil microbial communities from Harvard Forest Long Term Ecological Research (LTER) site in Petersham, MA, for long-term soil warming studies	Forest soil microbial communities from Harvard Forest Long Term Ecological Research site in Petersham, Massachusetts, USA - MetaT HF117 (Metagenome Metatranscriptome, Counting Only)	DOE Joint Genome Institute (JGI)	3300002648	Harvard Forest LTER, Petersham, MA, USA	Environmental	Terrestrial	Loam	Soil	Forest soil	4534938	11343	soil
3300027432	*Microbiome	Permanent Draft	Forest soil microbial communities from multiple locations in Canada and USA	Forest soil microbial communities from Thunder Bay, Ontario, Canada - Black Spruce, Ontario site 2_A8_OM2_O2 (SPAdes)	DOE Joint Genome Institute (JGI)	3300027432	Thunder Bay, Ontario, Canada	Environmental	Terrestrial	Loam	Soil	Forest soil	241021136	567816	soil
3300019360	*Microbiome	Permanent Draft	Deep subsurface microbial communities from various oceans to uncover new lineages of life (NeLLi)	White microbial mat communities from a lava cave in the Kipuka Kanohina Cave System on the Island of Hawaii, USA - GBC170108-1 metaG	DOE Joint Genome Institute (JGI)	3300019360	USA: Hawaii	Environmental	Terrestrial	Unclassified	Cave	Microbial mat on rocks	1023564476	1808083	rock
3300029923	*Microbiome	Permanent Draft	Peat permafrost microbial communities from Stordalen Mire near Abisko, Sweden	II_Fen_E1 coassembly	DOE Joint Genome Institute (JGI)	3300029923	Sweden: Abisko, Stordalen Mire	Environmental	Terrestrial	Unclassified	Peat	fen	2097831094	4827707	plant biomass
3300030114	*Microbiome	Permanent Draft	Peat permafrost microbial communities from Stordalen Mire near Abisko, Sweden	I_Fen_E2 coassembly	DOE Joint Genome Institute (JGI)	3300030114	Sweden: Abisko, Stordalen Mire	Environmental	Terrestrial	Unclassified	Peat	fen	4231401372	10308992	plant biomass
3300032864	*Microbiome	Permanent Draft	Coal bed microbial communities from various locations in the United States	Enriched cells from coal bed in the Powder River Basin, Montana, United States - Total cells FGM rep1 HSBNCT.FGM.300.1.L5	DOE Joint Genome Institute (JGI)	3300032864	USA: Montana	Environmental	Terrestrial	Mine	Geologic	coal bed	12488841	10718	other
3300020032	*Microbiome	Permanent Draft	Subsurface microbial communities from deep shales in Ohio and West Virginia, USA	Subsurface microbial communities from deep shales in Texas, USA - hydraulic fracturing test 4_PW_90	DOE Joint Genome Institute (JGI)	3300020032	USA: Texas	Environmental	Terrestrial	Fracking water	Deep subsurface	Fracking water	31279278	41948	other
3300023035	*Microbiome	Permanent Draft	Soil and plant litter microbial communities from temperate forests in California, United States	Leaf litter microbial communities from Shasta-Trinity National Forest, California, United States - GEON-DECOMP-273	DOE Joint Genome Institute (JGI)	3300023035	USA: California	Environmental	Terrestrial	Unclassified	Plant litter	leaf litter	93072583	166325	plant biomass
3300023079	*Microbiome	Permanent Draft	Soil microbial communities from Arlington Agricultural Research Station in Wisconsin and Kellogg Biological Station in Michigan, replicating the bioenergy cropping systems trials (BCSTs)	Plant litter microbial communities from Arlington Agricultural Research Station in Wisconsin, United States - UWRJ-L156-409C-4	DOE Joint Genome Institute (JGI)	3300023079	USA: Wisconsin	Environmental	Terrestrial	Unclassified	Plant litter	plant litter	516708213	1157537	plant biomass
3300001144	*Microbiome	Permanent Draft	Forest soil microbial communities from multiple locations in Canada and USA	Forest soil microbial communities from Algoma, Ontario, Canada - Jack Pine, Ontario site 1_JW_OM1H0_O1	DOE Joint Genome Institute (JGI)	3300001144	Algoma, Ontario, Canada	Environmental	Terrestrial	Loam	Soil	Forest soil	16235956	52557	soil
3300000722	*Microbiome	Permanent Draft	Tropical forest soil microbial communities from Luquillo Experimental Forest, Puerto Rico	Tropical forest soil microbial communities from Luquillo Experimental Forest, Puerto Rico - Sample 45	DOE Joint Genome Institute (JGI)	3300000722	Luquillo Experimental Forest Soil, Puerto Rico	Environmental	Terrestrial	Loam	Soil	Tropical forest soil	12926656	52379	soil
3300034521	*Microbiome	Permanent Draft	Subsurface microbial communities from deep shales in Ohio and West Virginia, USA	Fracking water microbial communities from deep shales in Oklahoma, United States - M2-7-2	DOE Joint Genome Institute (JGI)	3300034521	USA: Oklahoma	Environmental	Terrestrial	Unclassified	Deep subsurface	fracking water	208117037	311305	other
3300026672	*Microbiome	Permanent Draft	Soil microbial communities from 10 grassland sites in CA, CO, KS, KY, MN, MO, NM, SC, TX, that have been nitrogen fertilized	Grasslands soil microbial communities from Nunn, Colorado, USA, that are Nitrogen fertilized - NN1102 (SPAdes)	DOE Joint Genome Institute (JGI)	3300026672	Nunn, Colorado, USA	Environmental	Terrestrial	Loam	Soil	Soil	9882279	26340	soil
3300006930	*Microbiome	Permanent Draft	Deep subsurface shale carbon reservoir microbial communities from Ohio and West Virginia, USA	Deep subsurface shale carbon reservoir microbial communities from Ohio, USA - Methanogen_OWC	DOE Joint Genome Institute (JGI)	3300006930	USA: Ohio	Environmental	Terrestrial	Unclassified	Deep subsurface	Deep subsurface	1429935107	4467463	other
3300010161	*Microbiome	Permanent Draft	Insights gained from metagenomic shotgun sequencing of apple fruit epiphytic microbiota	Combined Assembly of Pinova apple microbial communities from Belgium	DNAVision	3300010161	Belgium	Environmental	Terrestrial	Unclassified	Agricultural field	Phyllosphere	313044027	509073	soil
3300026981	*Microbiome	Permanent Draft	Tropical forest soil microbial communities from Luquillo Experimental Forest, Puerto Rico	Tropical forest soil microbial communities from Luquillo Experimental Forest, Puerto Rico - Sample 67 (SPAdes)	DOE Joint Genome Institute (JGI)	3300026981	Luquillo Experimental Forest Soil, Puerto Rico	Environmental	Terrestrial	Loam	Soil	Tropical forest soil	91391974	229518	soil
3300037241	*Microbiome	Permanent Draft	Peatland microbial communities from Stordalen Mire, Sweden	Peatland microbial communities from Stordalen Mire, Sweden - 712 P-2-M	DOE Joint Genome Institute (JGI)	3300037241	Sweden: Norrbotten County, Stordalen Mire	Environmental	Terrestrial	Unclassified	Peat	soil	841837021	1613153	plant biomass
3300032803	*Microbiome	Permanent Draft	Coal bed microbial communities from various locations in the United States	Enriched cells from coal bed in the Powder River Basin, Montana, United States - BONCAT cells T11 rep1 HSBNCT.T11.300.1.E5	DOE Joint Genome Institute (JGI)	3300032803	USA: Montana	Environmental	Terrestrial	Mine	Geologic	coal bed	8200562	7912	other
3300036881	*Microbiome	Permanent Draft	Peatland microbial communities from Stordalen Mire, Sweden	Peat soil microbial communities from Stordalen Mire, Sweden - 713 S-2-X0	DOE Joint Genome Institute (JGI)	3300036881	Sweden: Norrbotten County, Stordalen Mire	Environmental	Terrestrial	Unclassified	Peat	soil	484375950	772129	plant biomass
3300032925	*Microbiome	Permanent Draft	Coal bed microbial communities from various locations in the United States	Enriched cells from coal bed in the Powder River Basin, Montana, United States - BONCAT cells FGM rep2 HSBNCT.FGM.300.1.D10	DOE Joint Genome Institute (JGI)	3300032925	USA: Montana	Environmental	Terrestrial	Mine	Geologic	coal bed	4953594	4903	other
3300026930	*Microbiome	Permanent Draft	Soil microbial communities from 10 grassland sites in CA, CO, KS, KY, MN, MO, NM, SC, TX, that have been nitrogen fertilized	Grasslands soil microbial communities from Chapel Hill, North Carolina, USA that are Nitrogen fertilized -NN336 (SPAdes)	DOE Joint Genome Institute (JGI)	3300026930	Chapel Hill, North Carolina, USA	Environmental	Terrestrial	Loam	Soil	Soil	4884166	16512	soil
3300030011	*Microbiome	Permanent Draft	Peat permafrost microbial communities from Stordalen Mire near Abisko, Sweden	Peat permafrost microbial communities from Stordalen Mire near Abisko, Sweden - III_Bog_E2_3	DOE Joint Genome Institute (JGI)	3300030011	Sweden: Abisko, Stordalen Mire	Environmental	Terrestrial	Unclassified	Peat	bog	1481681825	2981163	plant biomass
3300033093	*Microbiome	Permanent Draft	Coal bed microbial communities from various locations in the United States	Enriched cells from coal bed in the Powder River Basin, Montana, United States - Total cells N11 rep1 HSBNCT.N11.300.1.M5	DOE Joint Genome Institute (JGI)	3300033093	USA: Montana	Environmental	Terrestrial	Mine	Geologic	coal bed	2456691	2727	other
3300001204	*Microbiome	Permanent Draft	Forest soil microbial communities from multiple locations in Canada and USA	Forest soil microbial communities from Davy Crockett National Forest, Groveton, Texas, USA - Texas A ecozone_OM3H0_M3	DOE Joint Genome Institute (JGI)	3300001204	Davy Crockett National Forest, Groveton, Texas, USA	Environmental	Terrestrial	Loam	Soil	Forest soil	8884293	27896	soil
3300027283	*Microbiome	Permanent Draft	Deep subsurface microbial communities from Mt. Terri Underground Rock Laboratory, Switzerland, that are autotrophic	Deep subsurface microbial communities from Mt. Terri, Switzerland - Autotrophic microbial communities BRH/37_all (SPAdes)	DOE Joint Genome Institute (JGI)	3300027283	Mt. Terri, Switzerland	Environmental	Terrestrial	Clay	Deep subsurface	Deep surbsurface	287083245	414815	other
3300026706	*Microbiome	Permanent Draft	Soil microbial communities from 10 grassland sites in CA, CO, KS, KY, MN, MO, NM, SC, TX, that have been nitrogen fertilized	Grasslands soil microbial communities from Gorham, Kansas, USA that are Nitrogen fertilized - NN624 (SPAdes)	DOE Joint Genome Institute (JGI)	3300026706	Gorham, Kansas, USA	Environmental	Terrestrial	Loam	Soil	Soil	9556115	31706	soil
3300037860	*Microbiome	Permanent Draft	Terrestrial microbial communities from various environments and locations	Rock surface microbial communities from Slovak Paradise National Park, Hrabusice, Kosice Region, Slovakia - 20190130_56	DOE Joint Genome Institute (JGI)	3300037860	Slovakia: Kosice Region	Environmental	Terrestrial	Unclassified	Rock-dwelling (subaerial biofilms)	Rock surface	106473287	124567	rock
3300036380	*Microbiome	Permanent Draft	Peatland microbial communities from Stordalen Mire, Sweden	Peat soil microbial communities from Stordalen Mire, Sweden - C.B.S.T-25.v15 (v2)	DOE Joint Genome Institute (JGI)	3300036380	Sweden: Norrbotten County, Stordalen Mire	Environmental	Terrestrial	Unclassified	Peat	soil	130182810	230512	plant biomass
3300035008	*Microbiome	Permanent Draft	Terrestrial microbial communities from various environments and locations	Cave wall surface microbial communities from Makauwahi Cave, Kauai, Hawaii, United States - 20181107_10A	DOE Joint Genome Institute (JGI)	3300035008	USA: Hawaii	Environmental	Terrestrial	Unclassified	Cave	Cave wall surface	55096560	83036	rock
3300030057	*Microbiome	Permanent Draft	Peat permafrost microbial communities from Stordalen Mire near Abisko, Sweden	Peat permafrost microbial communities from Stordalen Mire near Abisko, Sweden - I_Palsa_E1_1	DOE Joint Genome Institute (JGI)	3300030057	Sweden: Abisko, Stordalen Mire	Environmental	Terrestrial	Unclassified	Peat	palsa	915562553	2035418	plant biomass
3300032802	*Microbiome	Permanent Draft	Coal bed microbial communities from various locations in the United States	Enriched cells from coal bed in the Powder River Basin, Montana, United States - BONCAT cells T11 rep1 HSBNCT.T11.300.1.E6	DOE Joint Genome Institute (JGI)	3300032802	USA: Montana	Environmental	Terrestrial	Mine	Geologic	coal bed	7801781	8220	other
3300027168	*Microbiome	Permanent Draft	Forest soil microbial communities from Harvard Forest Long Term Ecological Research (LTER) site in Petersham, MA, for long-term soil warming studies	Forest soil microbial communities from Harvard Forest Long Term Ecological Research site in Petersham, Massachusetts, USA - MetaG HF037 (SPAdes)	DOE Joint Genome Institute (JGI)	3300027168	Harvard Forest LTER, Petersham, MA, USA	Environmental	Terrestrial	Loam	Soil	Forest soil	79541193	224380	soil
3300001056	*Microbiome	Permanent Draft	Soil microbial communities from 10 grassland sites in CA, CO, KS, KY, MN, MO, NM, SC, TX, that have been nitrogen fertilized	Grasslands soil microbial communities from Kansas, USA, that are Nitrogen fertilized - NN581	DOE Joint Genome Institute (JGI)	3300001056	Manhattan, Kansas, USA	Environmental	Terrestrial	Loam	Soil	Soil	409720	1427	soil
3300002489	*Microbiome	Permanent Draft	Deep subsurface microbial communities from Mt. Terri Underground Rock Laboratory, Switzerland, that are sulfate-reducing	Deep subsurface microbial communities from Mt. Terri Underground Rock Laboratory, Switzerland - cluster_20_Desulfobulbaceae		3300002489	Mt. Terri, Switzerland	Environmental	Terrestrial	Clay	Deep subsurface	Deep subsurface	6515854	6124	other
3300030824	*Microbiome	Permanent Draft	Soil, plant litter and rhizosphere microbial communities from European coniferous forests	Metatranscriptome of plant litter microbial communities from Maridalen valley, Oslo, Norway - NLU2 (Metagenome Metatranscriptome)	DOE Joint Genome Institute (JGI)	3300030824	Norway: Oslo	Environmental	Terrestrial	Unclassified	Plant litter	plant litter	14885290	28975	plant biomass
3300036593	*Microbiome	Permanent Draft	Methane metabolizing microbial communities from different methane-rich environments from various locations	Oil reservoir microbial communities from oil well in Texas, United States - B6.5_Sample6.Rodeo5.Well1210	DOE Joint Genome Institute (JGI)	3300036593	USA: Texas	Environmental	Terrestrial	Unclassified	Oil reservoir	oil reservoir	233047734	423049	other
3300001611	*Microbiome	Permanent Draft	Forest soil microbial communities from Harvard Forest Long Term Ecological Research (LTER) site in Petersham, MA, for long-term soil warming studies	Forest soil microbial communities from Harvard Forest Long Term Ecological Research site in Petersham, Massachusetts, USA - MetaG HF023	DOE Joint Genome Institute (JGI)	3300001611	Harvard Forest LTER, Petersham, MA, USA	Environmental	Terrestrial	Loam	Soil	Forest soil	319045	849	soil
3300032950	*Microbiome	Permanent Draft	Coal bed microbial communities from various locations in the United States	Enriched cells from coal bed in the Powder River Basin, Montana, United States - Total cells T11 rep2 HSBNCT.T11.300.1.M9	DOE Joint Genome Institute (JGI)	3300032950	USA: Montana	Environmental	Terrestrial	Mine	Geologic	coal bed	9772990	8652	other
3300022518	*Microbiome	Permanent Draft	Peatland microbial communities from Stordalen Mire, Sweden	Peat soil microbial communities from Stordalen Mire, Sweden - 717 P2 20-24	DOE Joint Genome Institute (JGI)	3300022518	Sweden: Norrbotten County, Stordalen Mire	Environmental	Terrestrial	Unclassified	Peat	soil	105503676	280988	plant biomass
3300030927	*Microbiome	Permanent Draft	Plant litter microbial communities from East Loma Ridge, Irvine, California	Metatranscriptome of plant litter microbial communities from East Loma Ridge, Irvine, California - P3 T28 (Metagenome Metatranscriptome)	DOE Joint Genome Institute (JGI)	3300030927	USA: California	Environmental	Terrestrial	Unclassified	Plant litter	plant litter	30334139	59272	plant biomass
3300016534	*Microbiome	Permanent Draft	Subsurface microbial communities from deep shales in Ohio and West Virginia, USA	Sorted cell/s from deep shales in West Virginia, USA - MahaSR_06_C3	DOE Joint Genome Institute (JGI)	3300016534	USA: West Virginia	Environmental	Terrestrial	Unclassified	Deep subsurface	deep subsurface	585671	686	other
3300023063	*Microbiome	Permanent Draft	Soil and plant litter microbial communities from temperate forests in California, United States	Leaf litter microbial communities from Shasta-Trinity National Forest, California, United States - GEON-DECOMP-222	DOE Joint Genome Institute (JGI)	3300023063	USA: California	Environmental	Terrestrial	Unclassified	Plant litter	leaf litter	197356059	407602	plant biomass
3300037198	*Microbiome	Permanent Draft	Peatland microbial communities from Stordalen Mire, Sweden	Peatland microbial communities from Stordalen Mire, Sweden - 716 E3 30-34	DOE Joint Genome Institute (JGI)	3300037198	Sweden: Norrbotten County, Stordalen Mire	Environmental	Terrestrial	Unclassified	Peat	soil	851683083	1776412	plant biomass
3300036690	*Microbiome	Permanent Draft	Coal bed microbial communities from various locations in the United States	Enriched cells from coal slurry in the Powder River Basin, Montana, United States - Total cells N11 rep1 HSBNCT.N11.5000.01.F3	DOE Joint Genome Institute (JGI)	3300036690	USA: Montana	Environmental	Terrestrial	Mine	Geologic	coal slurry	6206557	6734	other
3300000518	*Microbiome	Permanent Draft	Forest soil microbial communities from multiple locations in Canada and USA	Forest soil microbial communities from El Dorado National Forest, California, USA - Mediterranean Blodgett CA OM3_M2	DOE Joint Genome Institute (JGI)	3300000518	El Dorado National Forest, Georgetown, California, USA	Environmental	Terrestrial	Loam	Soil	Forest soil	3361323	11030	soil
3300031103	*Microbiome	Permanent Draft	Plant litter microbial communities from East Loma Ridge, Irvine, California	Metatranscriptome of plant litter microbial communities from East Loma Ridge, Irvine, California - P3 T7 (Metagenome Metatranscriptome)	DOE Joint Genome Institute (JGI)	3300031103	USA: California	Environmental	Terrestrial	Unclassified	Plant litter	plant litter	56005899	109834	plant biomass
3300005175	*Microbiome	Permanent Draft	Grasslands soil microbial communities from the Angelo Coastal Reserve, California, USA	Grasslands soil microbial communities from the Angelo Coastal Reserve, California, USA - Sample Angelo_122	DOE Joint Genome Institute (JGI)	3300005175	USA: California: Angelo Coastal Reserve	Environmental	Terrestrial	Loam	Soil	Soil	2225358916	6323618	soil
3300038417	*Microbiome	Permanent Draft	Peat soil microbial communities from Marcell Experimental Forest, MN, USA	Peat soil microbial communities from Marcell Experimental Forest, MN, USA - P11_D10	DOE Joint Genome Institute (JGI)	3300038417	USA: Minnesota	Environmental	Terrestrial	Unclassified	Peat	peat soil	752669310	1042625	plant biomass
3300001086	*Microbiome	Permanent Draft	Forest soil microbial communities from multiple locations in Canada and USA	Forest soil microbial communities from Thunder Bay, Ontario, Canada - Black Spruce, Ontario site 2_A8_OM3_M3	DOE Joint Genome Institute (JGI)	3300001086	Thunder Bay, Ontario, Canada	Environmental	Terrestrial	Loam	Soil	Forest soil	65338933	171907	soil
3300030766	*Microbiome	Permanent Draft	Plant litter microbial communities from East Loma Ridge, Irvine, California	Metatranscriptome of plant litter microbial communities from East Loma Ridge, Irvine, California - P2 T25 (Metagenome Metatranscriptome)	DOE Joint Genome Institute (JGI)	3300030766	USA: California	Environmental	Terrestrial	Unclassified	Plant litter	plant litter	39507075	75020	plant biomass
3300030041	*Microbiome	Permanent Draft	Peat permafrost microbial communities from Stordalen Mire near Abisko, Sweden	Peat permafrost microbial communities from Stordalen Mire near Abisko, Sweden - III_Bog_N2_1	DOE Joint Genome Institute (JGI)	3300030041	Sweden: Abisko, Stordalen Mire	Environmental	Terrestrial	Unclassified	Peat	bog	1034257408	1903262	plant biomass
3300005406	*Microbiome	Permanent Draft	Corn, switchgrass and miscanthus rhizosphere microbial communities from Kellogg Biological Station, Michigan, USA	Corn, switchgrass and miscanthus rhizosphere microbial communities from Kellogg Biological Station, Michigan, USA - KBS K5-25-1 metaG	DOE Joint Genome Institute (JGI)	3300005406	USA: Michigan: Kellogg Biological Station	Environmental	Terrestrial	Loam	Soil	Corn, switchgrass and miscanthus rhizosphere	1724258953	5202057	soil
3300036488	*Microbiome	Permanent Draft	Peatland microbial communities from Stordalen Mire, Sweden	Peat soil microbial communities from Stordalen Mire, Sweden - C.F.S.T-25 (v2)	DOE Joint Genome Institute (JGI)	3300036488	Sweden: Norrbotten County, Stordalen Mire	Environmental	Terrestrial	Unclassified	Peat	soil	61648834	120699	plant biomass
3300023265	*Microbiome	Permanent Draft	Soil microbial communities from Arlington Agricultural Research Station in Wisconsin and Kellogg Biological Station in Michigan, replicating the bioenergy cropping systems trials (BCSTs)	Plant litter microbial communities from Arlington Agricultural Research Station in Wisconsin, United States - UWRJ-L079-202R-5	DOE Joint Genome Institute (JGI)	3300023265	USA: Wisconsin	Environmental	Terrestrial	Unclassified	Plant litter	plant litter	474305741	1038753	plant biomass
3300006176	*Microbiome	Permanent Draft	Soil microbial communities from the Hubbard Brook experimental Forest, New Hampshire, under manipulated climate change conditions.	Warmed and freeze-thawed soil microbial communities from the Hubbard Brook experimental Forest, New Hampshire - Hubbard Brook CCASE Soil Metagenome WFT 5	DOE Joint Genome Institute (JGI)	3300006176	USA: New Hampshire, Hubbard Brook experimental Forest	Environmental	Terrestrial	Loam	Soil	Soil	4941882266	13742264	soil
3300022878	*Microbiome	Permanent Draft	Soil microbial communities from Arlington Agricultural Research Station in Wisconsin and Kellogg Biological Station in Michigan, replicating the bioenergy cropping systems trials (BCSTs)	Plant litter microbial communities from Arlington Agricultural Research Station in Wisconsin, United States - UWRJ-L111-311C-4	DOE Joint Genome Institute (JGI)	3300022878	USA: Wisconsin	Environmental	Terrestrial	Unclassified	Plant litter	plant litter	306803990	760676	plant biomass
3300035017	*Microbiome	Permanent Draft	Terrestrial microbial communities from various environments and locations	Rock surface microbial communities from Grand Staircase Escalante National Monument, Utah, United States - 20181204_57	DOE Joint Genome Institute (JGI)	3300035017	USA: Utah	Environmental	Terrestrial	Unclassified	Rock-dwelling (subaerial biofilms)	Rock surface	65679130	70695	rock
3300016578	*Microbiome	Permanent Draft	Subsurface microbial communities from deep shales in Ohio and West Virginia, USA	Sorted cell/s from deep shales in West Virginia, USA - MahaSR_06_I3	DOE Joint Genome Institute (JGI)	3300016578	USA: West Virginia	Environmental	Terrestrial	Unclassified	Deep subsurface	deep subsurface	1690730	1816	other
3300033698	*Microbiome	Permanent Draft	Subsurface microbial communities from deep shales in Ohio and West Virginia, USA	Fracking water microbial communities from gas well in Marcellus Shale, West Virginia, United States - MIP5H_12222015	Ohio State University	3300033698	USA: West Virginia	Environmental	Terrestrial	Fracking water	Deep subsurface	Fracking Water	24287839	24272	other
3300001019	*Microbiome	Permanent Draft	Soil microbial communities from 10 grassland sites in CA, CO, KS, KY, MN, MO, NM, SC, TX, that have been nitrogen fertilized	Grasslands soil microbial communities from Nunn, Colorado, USA, that are Nitrogen fertilized - NN1094	DOE Joint Genome Institute (JGI)	3300001019	Nunn, Colorado, USA	Environmental	Terrestrial	Loam	Soil	Soil	131940	452	soil
3300001031	*Microbiome	Permanent Draft	Soil microbial communities from 10 grassland sites in CA, CO, KS, KY, MN, MO, NM, SC, TX, that have been nitrogen fertilized	Grasslands soil microbial communities from Nunn, Colorado, USA, that are Nitrogen fertilized - NN1116	DOE Joint Genome Institute (JGI)	3300001031	Nunn, Colorado, USA	Environmental	Terrestrial	Loam	Soil	Soil	236327	711	soil
3300031012	*Microbiome	Permanent Draft	Plant litter microbial communities from East Loma Ridge, Irvine, California	Metatranscriptome of plant litter microbial communities from East Loma Ridge, Irvine, California - P2 T33 (Metagenome Metatranscriptome)	DOE Joint Genome Institute (JGI)	3300031012	USA: California	Environmental	Terrestrial	Unclassified	Plant litter	plant litter	46022006	83869	plant biomass
3300032530	*Microbiome	Permanent Draft	Coal bed microbial communities from various locations in the United States	Enriched cells from coal bed in the Powder River Basin, Montana, United States - BONCAT cells T11 rep1 HSBNCT.T11.300.1.E3	DOE Joint Genome Institute (JGI)	3300032530	USA: Montana	Environmental	Terrestrial	Mine	Geologic	coal bed	4789879	4928	other
3300026780	*Microbiome	Permanent Draft	Subsurface microbial communities from deep shales in Ohio and West Virginia, USA	Subsurface microbial communities from deep shales in West Virginia, USA - MSEEL M_DM5 (SPAdes)	DOE Joint Genome Institute (JGI)	3300026780	West Virginia, USA	Environmental	Terrestrial	Unclassified	Deep subsurface	Deep subsurface	25831004	79492	other
3300000862	*Microbiome	Permanent Draft	Tropical forest soil microbial communities from Luquillo Experimental Forest, Puerto Rico	Tropical forest soil microbial communities from Luquillo Experimental Forest, Puerto Rico - Sample 64	DOE Joint Genome Institute (JGI)	3300000862	Luquillo Experimental Forest Soil, Puerto Rico	Environmental	Terrestrial	Loam	Soil	Tropical forest soil	14926982	39649	soil
3300006633	*Microbiome	Permanent Draft	Deep subsurface shale carbon reservoir microbial communities from Ohio and West Virginia, USA	Deep subsurface shale carbon reservoir microbial communities from Ohio, USA - Utica-2 Time Series 2014_10_11	DOE Joint Genome Institute (JGI)	3300006633	USA: Ohio	Environmental	Terrestrial	Unclassified	Deep subsurface	Deep subsurface	16549434	46338	other
3300037179	*Microbiome	Permanent Draft	Peatland microbial communities from Stordalen Mire, Sweden	Peatland microbial communities from Stordalen Mire, Sweden - 716 P2 1-5	DOE Joint Genome Institute (JGI)	3300037179	Sweden: Norrbotten County, Stordalen Mire	Environmental	Terrestrial	Unclassified	Peat	soil	804903285	1721610	plant biomass
3300026908	*Microbiome	Permanent Draft	Tropical forest soil microbial communities from Luquillo Experimental Forest, Puerto Rico	Tropical forest soil microbial communities from Luquillo Experimental Forest, Puerto Rico - Sample 77 (SPAdes)	DOE Joint Genome Institute (JGI)	3300026908	Luquillo Experimental Forest Soil, Puerto Rico	Environmental	Terrestrial	Loam	Soil	Tropical forest soil	76880979	188041	soil
3300032987	*Microbiome	Permanent Draft	Coal bed microbial communities from various locations in the United States	Enriched cells from coal bed in the Powder River Basin, Montana, United States - BONCAT cells FGM rep1 HSBNCT.FGM.300.1.D5	DOE Joint Genome Institute (JGI)	3300032987	USA: Montana	Environmental	Terrestrial	Mine	Geologic	coal bed	3847914	3649	other
3300030491	*Microbiome	Permanent Draft	Peat permafrost microbial communities from Stordalen Mire near Abisko, Sweden	Peat permafrost microbial communities from Stordalen Mire near Abisko, Sweden - II_Fen_E3_3	DOE Joint Genome Institute (JGI)	3300030491	Sweden: Abisko, Stordalen Mire	Environmental	Terrestrial	Unclassified	Peat	fen	586454378	1427420	plant biomass
3300030906	*Microbiome	Permanent Draft	Peat permafrost microbial communities from Stordalen Mire near Abisko, Sweden	Peat permafrost microbial communities from Stordalen Mire near Abisko, Sweden - III_Palsa_N2_3	DOE Joint Genome Institute (JGI)	3300030906	Sweden: Abisko, Stordalen Mire	Environmental	Terrestrial	Unclassified	Peat	palsa	3989702171	7570745	plant biomass
3300013016	*Microbiome	Permanent Draft	Subsurface microbial communities from deep shales in Ohio and West Virginia, USA	Subsurface microbial communities from deep shales in West Virginia, USA - MSEEL Well Study Marcellus 5H_2016_03_03	DOE Joint Genome Institute (JGI)	3300013016	USA: West Virginia	Environmental	Terrestrial	Unclassified	Deep subsurface	deep subsurface	24217903	43203	other
3300032900	*Microbiome	Permanent Draft	Coal bed microbial communities from various locations in the United States	Enriched cells from coal bed in the Powder River Basin, Montana, United States - Total cells FGM rep3 HSBNCT.FGM.300.1.M15	DOE Joint Genome Institute (JGI)	3300032900	USA: Montana	Environmental	Terrestrial	Mine	Geologic	coal bed	13689545	12780	other
3300010804	*Microbiome	Permanent Draft	Bacterial and archaeal communities from various locations to study Microbial Dark Matter (Phase II)	Sorted cell/s from aquifer well water in Beatty, Nevada, USA - Cell_enrichment_41_SCGC_AG-159-N20	DOE Joint Genome Institute (JGI)	3300010804	USA: Beatty, Nevada	Environmental	Terrestrial	Aquifer	Deep subsurface	Subsurface	401485	473	other
3300026864	*Microbiome	Permanent Draft	Forest soil microbial communities from multiple locations in Canada and USA	Forest soil microbial communities from Davy Crockett National Forest, Groveton, Texas, USA - Texas A ecozone_OM2H0_O3 (SPAdes)	DOE Joint Genome Institute (JGI)	3300026864	Davy Crockett National Forest, Groveton, Texas, USA	Environmental	Terrestrial	Loam	Soil	Forest soil	51998141	145989	soil
3300005530	*Microbiome	Permanent Draft	Corn, switchgrass and miscanthus rhizosphere microbial communities from Kellogg Biological Station, Michigan, USA	Corn rhizosphere microbial communities from Kellogg Biological Station, Michigan, USA - KBS C6-3B metaG	DOE Joint Genome Institute (JGI)	3300005530	USA: Michigan, Kellogg Biological Station	Environmental	Terrestrial	Loam	Soil	Corn rhizosphere	4969523751	12780905	soil
3300004138	*Microbiome	Permanent Draft	Forest soil microbial communities from Harvard Forest Long Term Ecological Research (LTER) site in Petersham, MA, for long-term soil warming studies	Forest soil microbial communities from Harvard Forest Long Term Ecological Research site in Petersham, Massachusetts, USA - MetaT HF246 (Metagenome Metatranscriptome)	DOE Joint Genome Institute (JGI)	3300004138	Harvard Forest LTER, Petersham, MA, USA	Environmental	Terrestrial	Loam	Soil	Forest soil	159037758	589936	soil
3300002671	*Microbiome	Permanent Draft	Forest soil microbial communities from Harvard Forest Long Term Ecological Research (LTER) site in Petersham, MA, for long-term soil warming studies	Forest soil microbial communities from Harvard Forest Long Term Ecological Research site in Petersham, Massachusetts, USA - MetaT HF130 (Metagenome Metatranscriptome, Counting Only)	DOE Joint Genome Institute (JGI)	3300002671	Harvard Forest LTER, Petersham, MA, USA	Environmental	Terrestrial	Loam	Soil	Forest soil	10055399	28660	soil
3300033014	*Microbiome	Permanent Draft	Coal bed microbial communities from various locations in the United States	Enriched cells from coal bed in the Powder River Basin, Montana, United States - BONCAT cells N11 rep3 HSBNCT.N11.300.1.E13	DOE Joint Genome Institute (JGI)	3300033014	USA: Montana	Environmental	Terrestrial	Mine	Geologic	coal bed	3560511	3700	other
3300022903	*Microbiome	Permanent Draft	Soil microbial communities from Arlington Agricultural Research Station in Wisconsin and Kellogg Biological Station in Michigan, replicating the bioenergy cropping systems trials (BCSTs)	Plant litter microbial communities from Arlington Agricultural Research Station in Wisconsin, United States - UWRJ-L001-104B-6	DOE Joint Genome Institute (JGI)	3300022903	USA: Wisconsin	Environmental	Terrestrial	Unclassified	Plant litter	plant litter	400403789	851025	plant biomass
3300033028	*Microbiome	Permanent Draft	Coal bed microbial communities from various locations in the United States	Enriched cells from coal bed in the Powder River Basin, Montana, United States - BONCAT cells N11 rep1 HSBNCT.N11.300.1.D4	DOE Joint Genome Institute (JGI)	3300033028	USA: Montana	Environmental	Terrestrial	Mine	Geologic	coal bed	2261731	2425	other
3300027518	*Microbiome	Permanent Draft	Deep subsurface shale carbon reservoir microbial communities from Ohio and West Virginia, USA	Deep subsurface shale carbon reservoir microbial communities from Ohio, USA - Utica-2 Time Series HT 2014_7_11 (SPAdes)	DOE Joint Genome Institute (JGI)	3300027518	USA: Ohio	Environmental	Terrestrial	Unclassified	Deep subsurface	Deep subsurface	325903707	644059	other
3300031074	*Microbiome	Permanent Draft	Plant litter microbial communities from East Loma Ridge, Irvine, California	Metatranscriptome of plant litter microbial communities from East Loma Ridge, Irvine, California - P1 T13 (Metagenome Metatranscriptome)	DOE Joint Genome Institute (JGI)	3300031074	USA: California	Environmental	Terrestrial	Unclassified	Plant litter	plant litter	33289867	63308	plant biomass
3300031871	*Microbiome	Permanent Draft	Soil, plant litter and rhizosphere microbial communities from European coniferous forests	Spruce litter microbial communities from Bohemian Forest, Czech Republic - CLE2 metaT (Metagenome Metatranscriptome) (v2)	DOE Joint Genome Institute (JGI)	3300031871	Czech Republic: South Bohemian Region	Environmental	Terrestrial	Unclassified	Plant litter	Plant litter	34562667	75042	plant biomass
3300016558	*Microbiome	Permanent Draft	Subsurface microbial communities from deep shales in Ohio and West Virginia, USA	Sorted cell/s from deep shales in West Virginia, USA - MahaSR_06_G3	DOE Joint Genome Institute (JGI)	3300016558	USA: West Virginia	Environmental	Terrestrial	Unclassified	Deep subsurface	deep subsurface	1214573	1334	other
3300003442	*Microbiome	Permanent Draft	Volcano-associated fumarole microbial communities from Mt. Erebus, Antarctica, that are thermophilic	Combined Assembly of Gp0111447, Gp0111475, Gp0111489	University of California, Los Angeles, University of Waikato	3300003442	Mt. Erebus, Antarctica	Environmental	Terrestrial	Fumaroles	Volcanic	Volcano-associated fumarole sediment	39702683	59829	rock
3300033103	*Microbiome	Permanent Draft	Coal bed microbial communities from various locations in the United States	Enriched cells from coal bed in the Powder River Basin, Montana, United States - Total cells N11 rep1 HSBNCT.N11.300.1.L4	DOE Joint Genome Institute (JGI)	3300033103	USA: Montana	Environmental	Terrestrial	Mine	Geologic	coal bed	2591360	2704	other
3300034222	*Microbiome	Permanent Draft	Coal bed microbial communities from various locations in the United States	Enriched cells from coal slurry in the Powder River Basin, Montana, United States - Total cells FG11 rep1 HSBNCT.FG11.300.03.M3	DOE Joint Genome Institute (JGI)	3300034222	USA: Montana	Environmental	Terrestrial	Mine	Geologic	coal slurry	2644216	2976	other
3300037091	*Microbiome	Permanent Draft	Peatland microbial communities from Stordalen Mire, Sweden	Peat soil microbial communities from Stordalen Mire, Sweden - 713 E-3-X1	DOE Joint Genome Institute (JGI)	3300037091	Sweden: Norrbotten County, Stordalen Mire	Environmental	Terrestrial	Unclassified	Peat	soil	407647215	745733	plant biomass
3300037040	*Microbiome	Permanent Draft	Peatland microbial communities from Stordalen Mire, Sweden	Peat soil microbial communities from Stordalen Mire, Sweden - 713 S-3-X0	DOE Joint Genome Institute (JGI)	3300037040	Sweden: Norrbotten County, Stordalen Mire	Environmental	Terrestrial	Unclassified	Peat	soil	453720592	765943	plant biomass
3300010999	*Microbiome	Permanent Draft	Subsurface hydrocarbon microbial communities from various worldwide Shell locations	Agricultural soil microbial communities from Tamara ranch near Red Deer, Alberta, Canada - d1t3i015	Shell Corporation	3300010999	Ranch near Red Deer, Alberta, Canada	Environmental	Terrestrial	Unclassified	Agricultural field	soil	2128591836	9506058	soil
3300031083	*Microbiome	Permanent Draft	Plant litter microbial communities from East Loma Ridge, Irvine, California	Metatranscriptome of plant litter microbial communities from East Loma Ridge, Irvine, California - P2 T18 (Metagenome Metatranscriptome)	DOE Joint Genome Institute (JGI)	3300031083	USA: California	Environmental	Terrestrial	Unclassified	Plant litter	plant litter	24763101	48865	plant biomass
3300032949	*Microbiome	Permanent Draft	Coal bed microbial communities from various locations in the United States	Enriched cells from coal bed in the Powder River Basin, Montana, United States - BONCAT cells T11 rep3 HSBNCT.T11.300.1.G15	DOE Joint Genome Institute (JGI)	3300032949	USA: Montana	Environmental	Terrestrial	Mine	Geologic	coal bed	3830415	4045	other
3300000700	*Microbiome	Permanent Draft	Tropical forest soil microbial communities from Luquillo Experimental Forest, Puerto Rico	Tropical forest soil microbial communities from Luquillo Experimental Forest, Puerto Rico - Sample 56	DOE Joint Genome Institute (JGI)	3300000700	Luquillo Experimental Forest Soil, Puerto Rico	Environmental	Terrestrial	Loam	Soil	Tropical forest soil	9381243	28305	soil
3300010838	*Microbiome	Permanent Draft	Bacterial and archaeal communities from various locations to study Microbial Dark Matter (Phase II)	Sorted cell/s from aquifer well water in Beatty, Nevada, USA - Cell_enrichment_12_SCGC_AG-159-D14	DOE Joint Genome Institute (JGI)	3300010838	USA: Beatty, Nevada	Environmental	Terrestrial	Aquifer	Deep subsurface	Subsurface	800982	810	other
3300039257	*Microbiome	Permanent Draft	Peat soil microbial communities from Marcell Experimental Forest, MN, USA	Peat soil microbial communities from Marcell Experimental Forest, MN, USA - P13_D5	DOE Joint Genome Institute (JGI)	3300039257	USA: Minnesota	Environmental	Terrestrial	Unclassified	Peat	peat soil	215446235	334368	plant biomass
3300023675	*Microbiome	Permanent Draft	Soil, plant litter and rhizosphere microbial communities from European coniferous forests	Metatranscriptome of spruce litter microbial communities from Bohemian Forest, Czech Republic - CLI5 (Metagenome Metatranscriptome)	DOE Joint Genome Institute (JGI)	3300023675	Czech Republic: South Bohemian Region	Environmental	Terrestrial	Unclassified	Plant litter	plant litter	11834181	23839	plant biomass
3300035544	*Microbiome	Permanent Draft	Methane metabolizing microbial communities from different methane-rich environments from various locations	Oil reservoir microbial communities from oil well in Texas, United States - B3.1_Sample3.Rodeo1.Well665	DOE Joint Genome Institute (JGI)	3300035544	USA: Texas	Environmental	Terrestrial	Unclassified	Oil reservoir	oil reservoir	152691170	227435	other
3300003343	*Microbiome	Permanent Draft	Soil microbial communities from Rifle, Colorado, USA	Soil microbial communities from Rifle, Colorado - Rifle Oxygen_injection D2	DOE Joint Genome Institute (JGI)	3300003343	Rifle, Colorado, United States	Environmental	Terrestrial	Loam	Soil	Soil	63081345	135194	soil
3300001120	*Microbiome	Permanent Draft	Forest soil microbial communities from multiple locations in Canada and USA	Forest soil microbial communities from El Dorado National Forest, California, USA - Mediterranean Blodgett CA OM3_M3	DOE Joint Genome Institute (JGI)	3300001120	El Dorado National Forest, Georgetown, California, USA	Environmental	Terrestrial	Loam	Soil	Forest soil	16435888	51159	soil
3300033018	*Microbiome	Permanent Draft	Coal bed microbial communities from various locations in the United States	Enriched cells from coal bed in the Powder River Basin, Montana, United States - BONCAT cells N11 rep3 HSBNCT.N11.300.1.C14	DOE Joint Genome Institute (JGI)	3300033018	USA: Montana	Environmental	Terrestrial	Mine	Geologic	coal bed	2821891	2951	other
3300034254	*Microbiome	Permanent Draft	Coal bed microbial communities from various locations in the United States	Enriched cells from coal slurry in the Powder River Basin, Montana, United States - BONCAT cells FG11 rep3 HSBNCT.FG11.300.03.F16	DOE Joint Genome Institute (JGI)	3300034254	USA: Montana	Environmental	Terrestrial	Mine	Geologic	coal slurry	2512673	2183	other
3300001111	*Microbiome	Permanent Draft	Forest soil microbial communities from multiple locations in Canada and USA	Forest soil microbial communities from Davy Crockett National Forest, Groveton, Texas, USA - Texas A ecozone_RefH0_M3	DOE Joint Genome Institute (JGI)	3300001111	Davy Crockett National Forest, Groveton, Texas, USA	Environmental	Terrestrial	Loam	Soil	Forest soil	8113018	26914	soil
3300027011	*Microbiome	Permanent Draft	Tropical forest soil microbial communities from Luquillo Experimental Forest, Puerto Rico	Tropical forest soil microbial communities from Luquillo Experimental Forest, Puerto Rico - Sample 29 (SPAdes)	DOE Joint Genome Institute (JGI)	3300027011	Luquillo Experimental Forest Soil, Puerto Rico	Environmental	Terrestrial	Loam	Soil	Tropical forest soil	99345800	226343	soil
3300002546	*Microbiome	Permanent Draft	Deep subsurface microbial communities from Mt. Terri Underground Rock Laboratory, Switzerland, that are autotrophic	Deep subsurface microbial communities from Mt. Terri, Switzerland - Autotrophic microbial communities BRH/9	DOE Joint Genome Institute (JGI)	3300002546	Mt. Terri, Switzerland	Environmental	Terrestrial	Clay	Deep subsurface	Deep subsurface	135800316	237611	other
3300023388	*Microbiome	Permanent Draft	Terrestrial sediment cell enrichment communities for BONCAT metagenomics from Utah, United States	Terrestrial sediment cell enrichment communities from Utah, United States - BONCAT_SYTO_Terrestrial_sediment - 14	DOE Joint Genome Institute (JGI)	3300023388	USA: Utah	Environmental	Terrestrial	Sediment	Geologic	Terrestrial sediment	92725137	240644	other
3300026626	*Microbiome	Permanent Draft	Deep subsurface shale carbon reservoir microbial communities from Ohio and West Virginia, USA	Deep subsurface shale carbon reservoir microbial communities from Ohio, USA - Utica-2 Time Series 2014_10_20 (SPAdes)	DOE Joint Genome Institute (JGI)	3300026626	USA: Ohio	Environmental	Terrestrial	Unclassified	Deep subsurface	Deep subsurface	26141227	36342	other
3300008968	*Microbiome	Permanent Draft	Methanogenic Incubations using Athabaskan Oil Sands from Alberta Canada	T0 (3) T34 (live) enrichments of Methanogenic microbial communities using Athabascan oil sands DE NOVO (2)	Shell Corporation	3300008968	Canada: Alberta	Environmental	Terrestrial	Unclassified	Oil reservoir	Oil Sands	74094274	283301	other
3300037088	*Microbiome	Permanent Draft	Peatland microbial communities from Stordalen Mire, Sweden	Peat soil microbial communities from Stordalen Mire, Sweden - 713 E-2-X1	DOE Joint Genome Institute (JGI)	3300037088	Sweden: Norrbotten County, Stordalen Mire	Environmental	Terrestrial	Unclassified	Peat	soil	641553749	1161024	plant biomass
3300033755	*Microbiome	Permanent Draft	Lab enriched peat soil microbial communities from two peatlands near Ithaca, NY, United States	Lab enriched peat soil microbial communities from McLean, Ithaca, NY, United States - MB26FY SIP fraction	DOE Joint Genome Institute (JGI)	3300033755	USA: McLean, Ithaca, New York	Environmental	Terrestrial	Unclassified	Peat	peat soil	1225506441	2204527	plant biomass
3300027633	*Microbiome	Permanent Draft	Forest soil microbial communities from multiple locations in Canada and USA	Forest soil microbial communities from El Dorado National Forest, California, USA - Mediterranean Blodgett CA Ref_M1 (SPAdes)	DOE Joint Genome Institute (JGI)	3300027633	El Dorado National Forest, Georgetown, California, USA	Environmental	Terrestrial	Loam	Soil	Forest soil	333334921	792296	soil
3300030898	*Microbiome	Permanent Draft	Plant litter microbial communities from East Loma Ridge, Irvine, California	Metatranscriptome of plant litter microbial communities from East Loma Ridge, Irvine, California - P3 T24 (Metagenome Metatranscriptome)	DOE Joint Genome Institute (JGI)	3300030898	USA: California	Environmental	Terrestrial	Unclassified	Plant litter	plant litter	49466251	87980	plant biomass
3300036661	*Microbiome	Permanent Draft	Peatland microbial communities from Stordalen Mire, Sweden	Peatland microbial communities from Stordalen Mire, Sweden - 712 E-2-X	DOE Joint Genome Institute (JGI)	3300036661	Sweden: Norrbotten County, Stordalen Mire	Environmental	Terrestrial	Unclassified	Peat	soil	263752811	672506	plant biomass
3300012938	*Microbiome	Permanent Draft	Subsurface hydrocarbon microbial communities from various worldwide Shell locations	Agricultural soil microbial communities from Tamara ranch near Red Deer, Alberta, Canada - d1t2i015	Shell Corporation	3300012938	Ranch near Red Deer, Alberta, Canada	Environmental	Terrestrial	Unclassified	Agricultural field	soil	2684419311	11285235	soil
3300037394	*Microbiome	Permanent Draft	Peatland microbial communities from Stordalen Mire, Sweden	Peat soil microbial communities from Stordalen Mire, Sweden - 717 P3 20-24 (v2)	DOE Joint Genome Institute (JGI)	3300037394	Sweden: Norrbotten County, Stordalen Mire	Environmental	Terrestrial	Unclassified	Peat	soil	906545739	1825816	plant biomass
3300033038	*Microbiome	Permanent Draft	Coal bed microbial communities from various locations in the United States	Enriched cells from coal bed in the Powder River Basin, Montana, United States - BONCAT cells N11 rep2 HSBNCT.N11.300.1.E9	DOE Joint Genome Institute (JGI)	3300033038	USA: Montana	Environmental	Terrestrial	Mine	Geologic	coal bed	3016505	3214	other
3300034115	*Microbiome	Permanent Draft	Sediment microbial communities from Colorado River basin floodplains, Colorado, United States	Sediment microbial communities from East River floodplain, Colorado, United States - 29_s17	DOE Joint Genome Institute (JGI)	3300034115	USA: Colorado	Environmental	Terrestrial	Sediment	Floodplain	sediment	568783812	1394757	soil
3300027562	*Microbiome	Permanent Draft	Forest soil microbial communities from multiple locations in Canada and USA	Forest soil microbial communities from Thunder Bay, Ontario, Canada - Black Spruce, Ontario site 2_A8_Ref_M2 (SPAdes)	DOE Joint Genome Institute (JGI)	3300027562	Thunder Bay, Ontario, Canada	Environmental	Terrestrial	Loam	Soil	Forest soil	299194425	755671	soil
3300006175	*Microbiome	Permanent Draft	Corn, switchgrass and miscanthus rhizosphere microbial communities from Kellogg Biological Station, Michigan, USA	Corn, switchgrass and miscanthus rhizosphere microbial communities from Kellogg Biological Station, Michigan, USA - LAR L8-1 metaG	DOE Joint Genome Institute (JGI)	3300006175	USA: Michigan: Kellogg Biological Station	Environmental	Terrestrial	Loam	Soil	Corn, switchgrass and miscanthus rhizosphere	4454265680	12881757	soil
3300031520	*Microbiome	Permanent Draft	Rock endolithic microbial communities from Victoria Land, Antarctica	Rock endolithic microbial communities from Victoria Land, Antarctica - Finger Mt nord	DOE Joint Genome Institute (JGI)	3300031520	Antarctica: Victoria Land	Environmental	Terrestrial	Unclassified	Rock-dwelling (endoliths)	rock	1094441555	1652791	rock
3300037164	*Microbiome	Permanent Draft	Peatland microbial communities from Stordalen Mire, Sweden	Peatland microbial communities from Stordalen Mire, Sweden - 716 E1 30-34	DOE Joint Genome Institute (JGI)	3300037164	Sweden: Norrbotten County, Stordalen Mire	Environmental	Terrestrial	Unclassified	Peat	soil	752720061	1555562	plant biomass
3300028646	*Microbiome	Permanent Draft	Peat permafrost microbial communities from Stordalen Mire near Abisko, Sweden	Peat permafrost microbial communities from Stordalen Mire near Abisko, Sweden - I_Fen_E1_2	DOE Joint Genome Institute (JGI)	3300028646	Sweden: Abisko, Stordalen Mire	Environmental	Terrestrial	Unclassified	Peat	fen	499280535	1341012	plant biomass
3300001630	*Microbiome	Permanent Draft	Forest soil microbial communities from Harvard Forest Long Term Ecological Research (LTER) site in Petersham, MA, for long-term soil warming studies	Forest soil microbial communities from Harvard Forest Long Term Ecological Research site in Petersham, Massachusetts, USA - MetaG HF037	DOE Joint Genome Institute (JGI)	3300001630	Harvard Forest LTER, Petersham, MA, USA	Environmental	Terrestrial	Loam	Soil	Forest soil	4380169	15282	soil
3300030520	*Microbiome	Permanent Draft	Peat permafrost microbial communities from Stordalen Mire near Abisko, Sweden	III_Palsa_N2 coassembly	DOE Joint Genome Institute (JGI)	3300030520	Sweden: Abisko, Stordalen Mire	Environmental	Terrestrial	Unclassified	Peat	palsa	6188896390	11621143	plant biomass
3300026652	*Microbiome	Permanent Draft	Soil microbial communities from 10 grassland sites in CA, CO, KS, KY, MN, MO, NM, SC, TX, that have been nitrogen fertilized	Grasslands soil microbial communities from Nunn, Colorado, USA, that are Nitrogen fertilized - NN1117 (SPAdes)	DOE Joint Genome Institute (JGI)	3300026652	Nunn, Colorado, USA	Environmental	Terrestrial	Loam	Soil	Soil	4944441	14266	soil
3300001615	*Microbiome	Permanent Draft	Forest soil microbial communities from Harvard Forest Long Term Ecological Research (LTER) site in Petersham, MA, for long-term soil warming studies	Forest soil microbial communities from Harvard Forest Long Term Ecological Research site in Petersham, Massachusetts, USA - MetaG HF020	DOE Joint Genome Institute (JGI)	3300001615	Harvard Forest LTER, Petersham, MA, USA	Environmental	Terrestrial	Loam	Soil	Forest soil	1199291	3385	soil
3300008965	*Microbiome	Permanent Draft	Methanogenic Incubations using Athabaskan Oil Sands from Alberta Canada	T0 (1) T34 (live) enrichments of Methanogenic microbial communities using Athabascan oil sands DE NOVO (2)	Shell Corporation	3300008965	Canada: Alberta	Environmental	Terrestrial	Unclassified	Oil reservoir	Oil Sands	69112995	253241	other
3300000734	*Microbiome	Permanent Draft	Tropical forest soil microbial communities from Luquillo Experimental Forest, Puerto Rico	Tropical forest soil microbial communities from Luquillo Experimental Forest, Puerto Rico - Sample 81	DOE Joint Genome Institute (JGI)	3300000734	Luquillo Experimental Forest Soil, Puerto Rico	Environmental	Terrestrial	Loam	Soil	Tropical forest soil	60616743	171177	soil
3300030894	*Microbiome	Permanent Draft	Plant litter microbial communities from East Loma Ridge, Irvine, California	Metatranscriptome of plant litter microbial communities from East Loma Ridge, Irvine, California - P2 T32 (Metagenome Metatranscriptome)	DOE Joint Genome Institute (JGI)	3300030894	USA: California	Environmental	Terrestrial	Unclassified	Plant litter	plant litter	46166465	83268	plant biomass
3300031076	*Microbiome	Permanent Draft	Plant litter microbial communities from East Loma Ridge, Irvine, California	Metatranscriptome of plant litter microbial communities from East Loma Ridge, Irvine, California - P3 T8 (Metagenome Metatranscriptome)	DOE Joint Genome Institute (JGI)	3300031076	USA: California	Environmental	Terrestrial	Unclassified	Plant litter	plant litter	42239010	83832	plant biomass
3300027065	*Microbiome	Permanent Draft	Forest soil microbial communities from Harvard Forest Long Term Ecological Research (LTER) site in Petersham, MA, for long-term soil warming studies	Forest soil microbial communities from Harvard Forest Long Term Ecological Research site in Petersham, Massachusetts, USA - MetaG HF006 (SPAdes)	DOE Joint Genome Institute (JGI)	3300027065	Harvard Forest LTER, Petersham, MA, USA	Environmental	Terrestrial	Loam	Soil	Forest soil	48220602	145716	soil
3300001124	*Microbiome	Permanent Draft	Forest soil microbial communities from multiple locations in Canada and USA	Forest soil microbial communities from Thunder Bay, Ontario, Canada - Black Spruce, Ontario site 2_A8_Ref_O3	DOE Joint Genome Institute (JGI)	3300001124	Thunder Bay, Ontario, Canada	Environmental	Terrestrial	Loam	Soil	Forest soil	35909008	104536	soil
3300036394	*Microbiome	Permanent Draft	Terrestrial microbial communities from various environments and locations	Rock surface microbial communities from Grand Staircase-escalante National Monument, Utah, United States - 20190225_38	DOE Joint Genome Institute (JGI)	3300036394	USA: Utah	Environmental	Terrestrial	Unclassified	Rock-dwelling (subaerial biofilms)	Rock surface	41371435	41947	rock
3300026689	*Microbiome	Permanent Draft	Soil microbial communities from 10 grassland sites in CA, CO, KS, KY, MN, MO, NM, SC, TX, that have been nitrogen fertilized	Grasslands soil microbial communities from Kansas, USA, that are Nitrogen fertilized - NN581 (SPAdes)	DOE Joint Genome Institute (JGI)	3300026689	Manhattan, Kansas, USA	Environmental	Terrestrial	Loam	Soil	Soil	12089800	35116	soil
3300004631	*Microbiome	Permanent Draft	Forest soil microbial communities from Harvard Forest Long Term Ecological Research (LTER) site in Petersham, MA, for long-term soil warming studies	Forest soil microbial communities from Harvard Forest Long Term Ecological Research site in Petersham, Massachusetts, USA - MetaT HF234 (Metagenome Metatranscriptome)	DOE Joint Genome Institute (JGI)	3300004631	Harvard Forest LTER, Petersham, MA, USA	Environmental	Terrestrial	Loam	Soil	Forest soil	804488241	2450255	soil
3300036421	*Microbiome	Permanent Draft	Peatland microbial communities from Stordalen Mire, Sweden	Peat soil microbial communities from Stordalen Mire, Sweden - C.B.S.T100 (v2)	DOE Joint Genome Institute (JGI)	3300036421	Sweden: Norrbotten County, Stordalen Mire	Environmental	Terrestrial	Unclassified	Peat	soil	102967024	157875	plant biomass
3300037878	*Microbiome	Permanent Draft	Lab enriched peat soil microbial communities from two peatlands near Ithaca, NY, United States	MHF metagenomes combined assembly	DOE Joint Genome Institute (JGI)	3300037878	USA: New York	Environmental	Terrestrial	Unclassified	Peat	peat soil	7275120850	11329044	plant biomass
3300036913	*Microbiome	Permanent Draft	Peatland microbial communities from Stordalen Mire, Sweden	Peat soil microbial communities from Stordalen Mire, Sweden - 715 E2 30-34	DOE Joint Genome Institute (JGI)	3300036913	Sweden: Norrbotten County, Stordalen Mire	Environmental	Terrestrial	Unclassified	Peat	soil	545660158	1040411	plant biomass
3300028741	*Microbiome	Permanent Draft	Peat permafrost microbial communities from Stordalen Mire near Abisko, Sweden	Peat permafrost microbial communities from Stordalen Mire near Abisko, Sweden - I_Fen_E3_4	DOE Joint Genome Institute (JGI)	3300028741	Sweden: Abisko, Stordalen Mire	Environmental	Terrestrial	Unclassified	Peat	fen	522197653	1354978	plant biomass
3300024039	*Microbiome	Permanent Draft	Soil and plant litter microbial communities from temperate forests in California, United States	Leaf litter microbial communities from Shasta-Trinity National Forest, California, United States - GEON-DECOMP-277	DOE Joint Genome Institute (JGI)	3300024039	USA: California	Environmental	Terrestrial	Unclassified	Plant litter	leaf litter	67504605	121607	plant biomass
3300034267	*Microbiome	Permanent Draft	Coal bed microbial communities from various locations in the United States	Enriched cells from coal slurry in the Powder River Basin, Montana, United States - Total cells FG11 rep3 HSBNCT.FG11.300.03.I14	DOE Joint Genome Institute (JGI)	3300034267	USA: Montana	Environmental	Terrestrial	Mine	Geologic	coal slurry	8673033	8544	other
3300026632	*Microbiome	Permanent Draft	Soil microbial communities from 10 grassland sites in CA, CO, KS, KY, MN, MO, NM, SC, TX, that have been nitrogen fertilized	Grasslands soil microbial communities from Chapel Hill, North Carolina, USA that are Nitrogen fertilized -NN346 (SPAdes)	DOE Joint Genome Institute (JGI)	3300026632	Chapel Hill, North Carolina, USA	Environmental	Terrestrial	Loam	Soil	Soil	2451489	7468	soil
3300028777	*Microbiome	Permanent Draft	Peat permafrost microbial communities from Stordalen Mire near Abisko, Sweden	Peat permafrost microbial communities from Stordalen Mire near Abisko, Sweden - III_Fen_N1_3	DOE Joint Genome Institute (JGI)	3300028777	Sweden: Abisko, Stordalen Mire	Environmental	Terrestrial	Unclassified	Peat	fen	536906562	1411866	plant biomass
2209111007	*Microbiome	Permanent Draft	Speleothem and rock wall surfaces microbial communities from Kartchner Caverns, Benson, Arizona, USA	Cave microbial community (Dry rock wall)	Arizona Genomics Institute	2209111007	USA: Maryland: Natonal Institute of Health	Environmental	Terrestrial	Unclassified	Rock-dwelling (subaerial biofilms)	Speleothem and rock wall surfaces	195239798	555572	rock
3300027524	*Microbiome	Permanent Draft	Forest soil microbial communities from multiple locations in Canada and USA	Forest soil microbial communities from El Dorado National Forest, California, USA - Mediterranean Blodgett CA OM2_M2 (SPAdes)	DOE Joint Genome Institute (JGI)	3300027524	El Dorado National Forest, Georgetown, California, USA	Environmental	Terrestrial	Loam	Soil	Forest soil	217792000	572560	soil
3300016559	*Microbiome	Permanent Draft	Subsurface microbial communities from deep shales in Ohio and West Virginia, USA	Sorted cell/s from deep shales in West Virginia, USA - MahaSR_06_H3	DOE Joint Genome Institute (JGI)	3300016559	USA: West Virginia	Environmental	Terrestrial	Unclassified	Deep subsurface	deep subsurface	1194492	1376	other
3300003664	*Microbiome	Permanent Draft	Petroleum reservoir microbial communities from Reconcavo Basin, Brazil, analyzing oil degradation	Petroleum reservoir microbial communities from Reconcavo Basin, Brazil, analyzing oil degradation - Bahia-well BA- 1		3300003664	Brazil: State of Bahia	Environmental	Terrestrial	Unclassified	Unclassified	Petroleum reservoir	87932751	174103	other
3300008989	*Microbiome	Permanent Draft	Methanogenic Incubations using Athabaskan Oil Sands from Alberta Canada	Combined Assembly of De NOVO T65 (BES) FTP Oil sands Benzoate Gp0125717, Gp0125718, Gp0125719	Shell Corporation	3300008989	Canada: Alberta	Environmental	Terrestrial	Unclassified	Oil reservoir	Oil Sands	107833939	304233	other
3300003364	*Microbiome	Permanent Draft	Deep subsurface microbial communities from Mt. Terri Underground Rock Laboratory, Switzerland, that are autotrophic	Deep subsurface microbial communities from Mt. Terri, Switzerland - Autotrophic microbial communities BRH/21	DOE Joint Genome Institute (JGI)	3300003364	Mt. Terri, Switzerland	Environmental	Terrestrial	Clay	Deep subsurface	Deep subsurface	81327445	135168	other
3300001085	*Microbiome	Permanent Draft	Forest soil microbial communities from multiple locations in Canada and USA	Forest soil microbial communities from El Dorado National Forest, California, USA - Mediterranean Blodgett CA OM1_O1	DOE Joint Genome Institute (JGI)	3300001085	El Dorado National Forest, Georgetown, California, USA	Environmental	Terrestrial	Loam	Soil	Forest soil	5417318	17111	soil
3300000711	*Microbiome	Permanent Draft	Tropical forest soil microbial communities from Luquillo Experimental Forest, Puerto Rico	Tropical forest soil microbial communities from Luquillo Experimental Forest, Puerto Rico - Sample 26	DOE Joint Genome Institute (JGI)	3300000711	Luquillo Experimental Forest Soil, Puerto Rico	Environmental	Terrestrial	Loam	Soil	Tropical forest soil	11770306	34132	soil
3300037243	*Microbiome	Permanent Draft	Peatland microbial communities from Stordalen Mire, Sweden	Peatland microbial communities from Stordalen Mire, Sweden - 713 CPN2-1-M	DOE Joint Genome Institute (JGI)	3300037243	Sweden: Norrbotten County, Stordalen Mire	Environmental	Terrestrial	Unclassified	Peat	soil	1235000987	2267282	plant biomass
3300036381	*Microbiome	Permanent Draft	Peatland microbial communities from Stordalen Mire, Sweden	Peat soil microbial communities from Stordalen Mire, Sweden - H.B.S.T-25.r1 (v2)	DOE Joint Genome Institute (JGI)	3300036381	Sweden: Norrbotten County, Stordalen Mire	Environmental	Terrestrial	Unclassified	Peat	soil	116912943	218229	plant biomass
3300028767	*Microbiome	Permanent Draft	Peat permafrost microbial communities from Stordalen Mire near Abisko, Sweden	Peat permafrost microbial communities from Stordalen Mire near Abisko, Sweden - III_Fen_N1_1	DOE Joint Genome Institute (JGI)	3300028767	Sweden: Abisko, Stordalen Mire	Environmental	Terrestrial	Unclassified	Peat	fen	520159768	982142	plant biomass
3300037402	*Microbiome	Permanent Draft	Peat permafrost microbial communities from Stordalen Mire near Abisko, Sweden	Peat permafrost microbial communities from Stordalen Mire near Abisko, Sweden - I_Bog_C2	DOE Joint Genome Institute (JGI)	3300037402	Sweden: Abisko, Stordalen Mire	Environmental	Terrestrial	Unclassified	Peat	peat	511946781	1101892	plant biomass
3300025313	*Microbiome	Permanent Draft	Soil microbial communities from Rifle, Colorado, USA	Soil microbial communities from Rifle, Colorado - Rifle CSP2_sed 13_3 (SPAdes)	DOE Joint Genome Institute (JGI)	3300025313	Rifle, Colorado, United States	Environmental	Terrestrial	Loam	Soil	Soil	2102740675	4350400	soil
3300037204	*Microbiome	Permanent Draft	Peatland microbial communities from Stordalen Mire, Sweden	Peatland microbial communities from Stordalen Mire, Sweden - 711 P-3-M	DOE Joint Genome Institute (JGI)	3300037204	Sweden: Norrbotten County, Stordalen Mire	Environmental	Terrestrial	Unclassified	Peat	soil	1172142812	2301891	plant biomass
3300006094	*Microbiome	Permanent Draft	Petroleum reservoir microbial communities from Reconcavo Basin, Brazil, analyzing oil degradation	Petroleum reservoir microbial communities from Reconcavo Basin, Brazil, analyzing oil degradation - Bahia-well BA- 1		3300006094	Brazil: State of Bahia	Environmental	Terrestrial	Unclassified	Unclassified	Petroleum reservoir	131955512	255814	other
3300034247	*Microbiome	Permanent Draft	Coal bed microbial communities from various locations in the United States	Enriched cells from coal slurry in the Powder River Basin, Montana, United States - Total cells FG11 rep2 HSBNCT.FG11.300.03.L11	DOE Joint Genome Institute (JGI)	3300034247	USA: Montana	Environmental	Terrestrial	Mine	Geologic	coal slurry	7409963	7136	other
3300008967	*Microbiome	Permanent Draft	Methanogenic Incubations using Athabaskan Oil Sands from Alberta Canada	T0 (2) T34 (live) enrichments of Methanogenic microbial communities using Athabascan oil sands DE NOVO (2)	Shell Corporation	3300008967	Canada: Alberta	Environmental	Terrestrial	Unclassified	Oil reservoir	Oil Sands	66145640	246395	other
3300028780	*Microbiome	Permanent Draft	Peat permafrost microbial communities from Stordalen Mire near Abisko, Sweden	Peat permafrost microbial communities from Stordalen Mire near Abisko, Sweden - II_Palsa_E3_2	DOE Joint Genome Institute (JGI)	3300028780	Sweden: Abisko, Stordalen Mire	Environmental	Terrestrial	Unclassified	Peat	palsa	1208289179	2635211	plant biomass
3300027376	*Microbiome	Permanent Draft	Forest soil microbial communities from multiple locations in Canada and USA	Forest soil microbial communities from Davy Crockett National Forest, Groveton, Texas, USA - Texas A ecozone_RefH0_M1 (SPAdes)	DOE Joint Genome Institute (JGI)	3300027376	Davy Crockett National Forest, Groveton, Texas, USA	Environmental	Terrestrial	Loam	Soil	Forest soil	187946141	470216	soil
3300027559	*Microbiome	Permanent Draft	Forest soil microbial communities from multiple locations in Canada and USA	Forest soil microbial communities from Thunder Bay, Ontario, Canada - Black Spruce, Ontario site 2_A8_Ref_O3 (SPAdes)	DOE Joint Genome Institute (JGI)	3300027559	Thunder Bay, Ontario, Canada	Environmental	Terrestrial	Loam	Soil	Forest soil	267455872	649653	soil
3300035492	*Microbiome	Permanent Draft	Methane metabolizing microbial communities from different methane-rich environments from various locations	Tar microbial communities from Pitch Lake, Trinidad and Tobago - PitchLake_TarA_star	DOE Joint Genome Institute (JGI)	3300035492	Trinidad and Tobago: La Brea, Pitch Lake	Environmental	Terrestrial	Tar	Asphalt lakes	tar	269765692	460672	other
3300031726	*Microbiome	Permanent Draft	Peat permafrost microbial communities from Stordalen Mire near Abisko, Sweden	Peat permafrost microbial communities from Stordalen Mire near Abisko, Sweden - Fen_T0_1	DOE Joint Genome Institute (JGI)	3300031726	Sweden: Abisko, Stordalen Mire	Environmental	Terrestrial	Unclassified	Peat	fen	7068032155	16933770	plant biomass
3300034369	*Microbiome	Permanent Draft	Coal bed microbial communities from various locations in the United States	Enriched cells from coal slurry in the Powder River Basin, Montana, United States - BONCAT cells T11 rep3 HSBNCT.T11.5000.01.K5	DOE Joint Genome Institute (JGI)	3300034369	USA: Montana	Environmental	Terrestrial	Mine	Geologic	coal slurry	7118950	7330	other
3300022750	*Microbiome	Permanent Draft	Soil microbial communities from Arlington Agricultural Research Station in Wisconsin and Kellogg Biological Station in Michigan, replicating the bioenergy cropping systems trials (BCSTs)	Plant litter microbial communities from Arlington Agricultural Research Station in Wisconsin, United States - UWRJ-L149-409B-1	DOE Joint Genome Institute (JGI)	3300022750	USA: Wisconsin	Environmental	Terrestrial	Unclassified	Plant litter	plant litter	750494808	1483527	plant biomass
3300004137	*Microbiome	Permanent Draft	Forest soil microbial communities from Harvard Forest Long Term Ecological Research (LTER) site in Petersham, MA, for long-term soil warming studies	Forest soil microbial communities from Harvard Forest Long Term Ecological Research site in Petersham, Massachusetts, USA - MetaT HF202 (Metagenome Metatranscriptome)	DOE Joint Genome Institute (JGI)	3300004137	Harvard Forest LTER, Petersham, MA, USA	Environmental	Terrestrial	Loam	Soil	Forest soil	159988194	560289	soil
3300037277	*Microbiome	Permanent Draft	Peat permafrost microbial communities from Stordalen Mire near Abisko, Sweden	Peat permafrost microbial communities from Stordalen Mire near Abisko, Sweden - III_Fen_C3	DOE Joint Genome Institute (JGI)	3300037277	Sweden: Abisko, Stordalen Mire	Environmental	Terrestrial	Unclassified	Peat	peat	285657749	837235	plant biomass
3300027117	*Microbiome	Permanent Draft	Forest soil microbial communities from multiple locations in Canada and USA	Forest soil microbial communities from Algoma, Ontario, Canada - Jack Pine, Ontario site 1_JW_OM1H0_O1 (SPAdes)	DOE Joint Genome Institute (JGI)	3300027117	Algoma, Ontario, Canada	Environmental	Terrestrial	Loam	Soil	Forest soil	169604166	387266	soil
3300037112	*Microbiome	Permanent Draft	Peatland microbial communities from Stordalen Mire, Sweden	Peatland microbial communities from Stordalen Mire, Sweden - 713 CPN1-2-X0	DOE Joint Genome Institute (JGI)	3300037112	Sweden: Norrbotten County, Stordalen Mire	Environmental	Terrestrial	Unclassified	Peat	soil	401789056	659600	plant biomass
3300003547	*Microbiome	Permanent Draft	Serpentinite rock and fluid microbial communities from Tablelands Ophiolite (Newfoundland), Coast Range Ophiolite (California) and Ligurian Springs (Italy)	Serpentinite rock and fluid subsurface biosphere microbial communities from McLaughlin Reserve, California, USA - QV1.1_AUG13 (Metagenome Metatranscriptome, Counting Only)	DOE Joint Genome Institute (JGI)	3300003547	USA: California, McLaughlin Reserve	Environmental	Terrestrial	Unclassified	Deep subsurface	Serpentinite rock and fluid	8188330	15378	other
3300027070	*Microbiome	Permanent Draft	Forest soil microbial communities from Harvard Forest Long Term Ecological Research (LTER) site in Petersham, MA, for long-term soil warming studies	Forest soil microbial communities from Harvard Forest Long Term Ecological Research site in Petersham, Massachusetts, USA - MetaG HF004 (SPAdes)	DOE Joint Genome Institute (JGI)	3300027070	Harvard Forest LTER, Petersham, MA, USA	Environmental	Terrestrial	Loam	Soil	Forest soil	133369086	354417	soil
3300021451	*Microbiome	Permanent Draft	Terrestrial sediment cell enrichment communities for BONCAT metagenomics from Utah, United States	Terrestrial sediment cell enrichment communities for BONCAT metagenomics from Utah, United States - 21hA_Boncat_plus	DOE Joint Genome Institute (JGI)	3300021451	United States: Utah	Environmental	Terrestrial	Sediment	Geologic	Terrestrial sediment	16835341	55274	other
3300007027	*Microbiome	Permanent Draft	Methanogenic Incubations using Athabaskan Oil Sands from Alberta Canada	Combined Assembly of Gp0125713, Gp0125714, Gp0125715	Shell Corporation	3300007027	Canada: Alberta	Environmental	Terrestrial	Unclassified	Oil reservoir	Oil Sands	50380121	86397	other
3300005440	*Microbiome	Permanent Draft	Corn, switchgrass and miscanthus rhizosphere microbial communities from Kellogg Biological Station, Michigan, USA	Corn, switchgrass and miscanthus rhizosphere microbial communities from Kellogg Biological Station, Michigan, USA - KBS K5-25-3 metaG	DOE Joint Genome Institute (JGI)	3300005440	USA: Michigan: Kellogg Biological Station	Environmental	Terrestrial	Loam	Soil	Corn, switchgrass and miscanthus rhizosphere	4744393835	13644103	soil
3300036706	*Microbiome	Permanent Draft	Coal bed microbial communities from various locations in the United States	Enriched cells from coal slurry in the Powder River Basin, Montana, United States - BONCAT cells FG11 rep3 HSBNCT.FG11.5000.02.K3	DOE Joint Genome Institute (JGI)	3300036706	USA: Montana	Environmental	Terrestrial	Mine	Geologic	coal slurry	9811154	9384	other
3300035043	*Microbiome	Permanent Draft	Methane metabolizing microbial communities from different methane-rich environments from various locations	Oil reservoir microbial communities from oil well in Texas, United States - B4.10_Sample4.Rodeo10.Well1210	DOE Joint Genome Institute (JGI)	3300035043	USA: Texas	Environmental	Terrestrial	Unclassified	Oil reservoir	oil reservoir	316630258	520306	other
3300024239	*Microbiome	Permanent Draft	Subsurface microbial communities from deep shales in Ohio and West Virginia, USA	Subsurface sediment microbial communities from gas well in Oklahoma, United States - OK STACK MC-2-E	DOE Joint Genome Institute (JGI)	3300024239	USA: Oklahoma	Environmental	Terrestrial	Unclassified	Deep subsurface	deep subsurface sediment	206026064	377630	other
3300038416	*Microbiome	Permanent Draft	Peat soil microbial communities from Marcell Experimental Forest, MN, USA	Peat soil microbial communities from Marcell Experimental Forest, MN, USA - P13_D10	DOE Joint Genome Institute (JGI)	3300038416	USA: Minnesota	Environmental	Terrestrial	Unclassified	Peat	peat soil	647442961	899976	plant biomass
3300033747	*Microbiome	Permanent Draft	Subsurface microbial communities from deep shales in Ohio and West Virginia, USA	Fracking water microbial communities from gas well in Marcellus Shale, West Virginia, United States - MIP3H_02172016	Ohio State University	3300033747	USA: West Virginia	Environmental	Terrestrial	Fracking water	Deep subsurface	Fracking Water	27943434	26954	other
3300036672	*Microbiome	Permanent Draft	Peat permafrost microbial communities from Stordalen Mire near Abisko, Sweden	Peat permafrost microbial communities from Stordalen Mire near Abisko, Sweden - IV_Palsa_F1	DOE Joint Genome Institute (JGI)	3300036672	Sweden: Abisko, Stordalen Mire	Environmental	Terrestrial	Unclassified	Peat	peat	273381418	637094	plant biomass
3300032907	*Microbiome	Permanent Draft	Coal bed microbial communities from various locations in the United States	Enriched cells from coal bed in the Powder River Basin, Montana, United States - Total cells T11 rep1 HSBNCT.T11.300.1.L6	DOE Joint Genome Institute (JGI)	3300032907	USA: Montana	Environmental	Terrestrial	Mine	Geologic	coal bed	11011794	9138	other
3300032908	*Microbiome	Permanent Draft	Coal bed microbial communities from various locations in the United States	Enriched cells from coal bed in the Powder River Basin, Montana, United States - BONCAT cells T11 rep2 HSBNCT.T11.300.1.D8	DOE Joint Genome Institute (JGI)	3300032908	USA: Montana	Environmental	Terrestrial	Mine	Geologic	coal bed	5657904	5538	other
3300019173	*Microbiome	Permanent Draft	Soil, plant litter and rhizosphere microbial communities from European coniferous forests	Spruce litter microbial communities from Bohemian Forest, Czech Republic - CLE2 metaT (Metagenome Metatranscriptome)	DOE Joint Genome Institute (JGI)	3300019173	Czech Republic: South Bohemian Region	Environmental	Terrestrial	Unclassified	Plant litter	Plant litter	10345409	20712	plant biomass
3300000433	*Microbiome	Permanent Draft	Forest soil microbial communities from multiple locations in Canada and USA	Forest soil microbial communities from El Dorado National Forest, California, USA - Mediterranean Blodgett CA Ref_M3	DOE Joint Genome Institute (JGI)	3300000433	El Dorado National Forest, Georgetown, California, USA	Environmental	Terrestrial	Loam	Soil	Forest soil	2026191	6467	soil
3300038474	*Microbiome	Permanent Draft	Peatland microbial communities from Stordalen Mire, Sweden	Peat soil microbial communities from Stordalen Mire, Sweden - 713 E-3-S	DOE Joint Genome Institute (JGI)	3300038474	Sweden: Norrbotten County, Stordalen Mire	Environmental	Terrestrial	Unclassified	Peat	soil	788906726	1691154	plant biomass
3300032957	*Microbiome	Permanent Draft	Coal bed microbial communities from various locations in the United States	Enriched cells from coal bed in the Powder River Basin, Montana, United States - BONCAT cells FGM rep3 HSBNCT.FGM.300.1.E15	DOE Joint Genome Institute (JGI)	3300032957	USA: Montana	Environmental	Terrestrial	Mine	Geologic	coal bed	7079941	6554	other
3300037173	*Microbiome	Permanent Draft	Peatland microbial communities from Stordalen Mire, Sweden	Peatland microbial communities from Stordalen Mire, Sweden - 716 S2 10-14	DOE Joint Genome Institute (JGI)	3300037173	Sweden: Norrbotten County, Stordalen Mire	Environmental	Terrestrial	Unclassified	Peat	soil	982168051	1645528	plant biomass
3300025486	*Microbiome	Permanent Draft	Serpentinite rock and fluid microbial communities from Tablelands Ophiolite (Newfoundland), Coast Range Ophiolite (California) and Ligurian Springs (Italy)	Serpentinite rock and fluid subsurface biosphere microbial communities from McLaughlin Reserve, California, USA - CR11_CSW11_NovA (SPAdes)	DOE Joint Genome Institute (JGI)	3300025486	USA: California, McLaughlin Reserve	Environmental	Terrestrial	Unclassified	Deep subsurface	Serpentinite rock and fluid	14049486	20164	other
3300024045	*Microbiome	Permanent Draft	Soil and plant litter microbial communities from temperate forests in California, United States	Leaf litter microbial communities from Shasta-Trinity National Forest, California, United States - GEON-DECOMP-285	DOE Joint Genome Institute (JGI)	3300024045	USA: California	Environmental	Terrestrial	Unclassified	Plant litter	leaf litter	122490458	238052	plant biomass
3300028562	*Microbiome	Permanent Draft	Peat permafrost microbial communities from Stordalen Mire near Abisko, Sweden	Peat permafrost microbial communities from Stordalen Mire near Abisko, Sweden - I_Bog_N1_3	DOE Joint Genome Institute (JGI)	3300028562	Sweden: Abisko, Stordalen Mire	Environmental	Terrestrial	Unclassified	Peat	bog	635275259	1374317	plant biomass
3300012939	*Microbiome	Permanent Draft	Subsurface hydrocarbon microbial communities from various worldwide Shell locations	Agricultural soil microbial communities from Tamara ranch near Red Deer, Alberta, Canada - d1t1i015	Shell Corporation	3300012939	Ranch near Red Deer, Alberta, Canada	Environmental	Terrestrial	Unclassified	Agricultural field	soil	2772840374	11700059	soil
3300037096	*Microbiome	Permanent Draft	Peatland microbial communities from Stordalen Mire, Sweden	Peat soil microbial communities from Stordalen Mire, Sweden - 715 P1 20-24	DOE Joint Genome Institute (JGI)	3300037096	Sweden: Norrbotten County, Stordalen Mire	Environmental	Terrestrial	Unclassified	Peat	soil	656087581	1164776	plant biomass
3300022727	*Microbiome	Permanent Draft	Soil, plant litter and rhizosphere microbial communities from European coniferous forests	Spruce litter microbial communities from Bohemian Forest, Czech Republic - CLU3	DOE Joint Genome Institute (JGI)	3300022727	Czech Republic: South Bohemian Region	Environmental	Terrestrial	Unclassified	Plant litter	plant litter	18865254	53499	plant biomass
3300034522	*Microbiome	Permanent Draft	Subsurface microbial communities from deep shales in Ohio and West Virginia, USA	Fracking water microbial communities from deep shales in Oklahoma, United States - K-3-A	DOE Joint Genome Institute (JGI)	3300034522	USA: Oklahoma	Environmental	Terrestrial	Unclassified	Deep subsurface	fracking water	0	0	other
3300002243	*Microbiome	Permanent Draft	Soil microbial communities from Rifle, Colorado, USA	Soil microbial communities from Rifle, Colorado - Rifle CSP2_sed 16_2	DOE Joint Genome Institute (JGI)	3300002243	Rifle, Colorado, United States	Environmental	Terrestrial	Loam	Soil	Soil	742520532	1843038	soil
3300008951	*Microbiome	Permanent Draft	Methanogenic Incubations using Athabaskan Oil Sands from Alberta Canada	Combined Assembly of De NOVO T65 (live) FTP Oil sands Benzoate Gp0125671, Gp0125672, Gp0125716	Shell Corporation	3300008951	Alberta, Canada	Environmental	Terrestrial	Unclassified	Oil reservoir	Oil Sands	123006042	300451	other
3300038967	*Microbiome	Permanent Draft	Peat microbial communities from Marcell Experimental Forest bog in Minnesota, USA	Peat microbial communities from Marcell Experimental Forest bog in Minnesota, USA - MG_Fen1_75cm	Georgia Institute of Technology	3300038967	USA: Minnesota	Environmental	Terrestrial	Unclassified	Peat	Peat	152559292	246677	plant biomass
3300034231	*Microbiome	Permanent Draft	Coal bed microbial communities from various locations in the United States	Enriched cells from coal slurry in the Powder River Basin, Montana, United States - Total cells FG11 rep2 HSBNCT.FG11.300.03.M10	DOE Joint Genome Institute (JGI)	3300034231	USA: Montana	Environmental	Terrestrial	Mine	Geologic	coal slurry	10413065	9775	other
3300027646	*Microbiome	Permanent Draft	Tropical forest soil microbial communities from Panama analyzed to predict greenhouse gas emissions	Tropical forest soil microbial communities from Panama analyzed to predict greenhouse gas emissions - Panama Soil Plot 30 MoBio (SPAdes)	DOE Joint Genome Institute (JGI)	3300027646	Panama: Oeste	Environmental	Terrestrial	Loam	Soil	Tropical forest soil	336227422	901027	soil
3300030875	*Microbiome	Permanent Draft	Soil, plant litter and rhizosphere microbial communities from European coniferous forests	Metatranscriptome of plant litter microbial communities from Maridalen valley, Oslo, Norway - NLU4 (Metagenome Metatranscriptome)	DOE Joint Genome Institute (JGI)	3300030875	Norway: Oslo	Environmental	Terrestrial	Unclassified	Plant litter	plant litter	8033249	14800	plant biomass
3300007174	*Microbiome	Permanent Draft	Deep subsurface shale carbon reservoir microbial communities from Ohio and West Virginia, USA	Deep subsurface shale carbon reservoir microbial communities from Ohio, USA - Halanaerobium induction	DOE Joint Genome Institute (JGI)	3300007174	USA: Ohio	Environmental	Terrestrial	Unclassified	Deep subsurface	Deep subsurface	33918434	135915	other
3300001154	*Microbiome	Permanent Draft	Forest soil microbial communities from multiple locations in Canada and USA	Forest soil microbial communities from Thunder Bay, Ontario, Canada - Black Spruce, Ontario site 2_A8_Ref_M1	DOE Joint Genome Institute (JGI)	3300001154	Thunder Bay, Ontario, Canada	Environmental	Terrestrial	Loam	Soil	Forest soil	116611990	290587	soil
3300010844	*Microbiome	Permanent Draft	Bacterial and archaeal communities from various locations to study Microbial Dark Matter (Phase II)	Sorted cell/s from aquifer well water in Beatty, Nevada, USA - Cell_enrichment_32_SCGC_AG-159-L03	DOE Joint Genome Institute (JGI)	3300010844	USA: Beatty, Nevada	Environmental	Terrestrial	Aquifer	Deep subsurface	Subsurface	711468	954	other
3300037391	*Microbiome	Permanent Draft	Peatland microbial communities from Stordalen Mire, Sweden	Peat soil microbial communities from Stordalen Mire, Sweden - 717 P2 10-14 (v2)	DOE Joint Genome Institute (JGI)	3300037391	Sweden: Norrbotten County, Stordalen Mire	Environmental	Terrestrial	Unclassified	Peat	soil	875083798	1702096	plant biomass
3300001098	*Microbiome	Permanent Draft	Forest soil microbial communities from multiple locations in Canada and USA	Forest soil microbial communities from Algoma, Ontario, Canada - Jack Pine, Ontario site 1_JW_Ref_O1	DOE Joint Genome Institute (JGI)	3300001098	Algoma, Ontario, Canada	Environmental	Terrestrial	Loam	Soil	Forest soil	25123493	75313	soil
3300034332	*Microbiome	Permanent Draft	Coal bed microbial communities from various locations in the United States	Enriched cells from coal slurry in the Powder River Basin, Montana, United States - BONCAT cells FG11 rep3 HSBNCT.FG11.5000.02.K6	DOE Joint Genome Institute (JGI)	3300034332	USA: Montana	Environmental	Terrestrial	Mine	Geologic	coal slurry	8764866	8258	other
3300032902	*Microbiome	Permanent Draft	Coal bed microbial communities from various locations in the United States	Enriched cells from coal bed in the Powder River Basin, Montana, United States - BONCAT cells FGM rep3 HSBNCT.FGM.300.1.F13	DOE Joint Genome Institute (JGI)	3300032902	USA: Montana	Environmental	Terrestrial	Mine	Geologic	coal bed	8134943	7572	other
3300030767	*Microbiome	Permanent Draft	Plant litter microbial communities from East Loma Ridge, Irvine, California	Metatranscriptome of plant litter microbial communities from East Loma Ridge, Irvine, California - P2 T26 (Metagenome Metatranscriptome)	DOE Joint Genome Institute (JGI)	3300030767	USA: California	Environmental	Terrestrial	Unclassified	Plant litter	plant litter	27059045	52276	plant biomass
3300026898	*Microbiome	Permanent Draft	Tropical forest soil microbial communities from Luquillo Experimental Forest, Puerto Rico	Tropical forest soil microbial communities from Luquillo Experimental Forest, Puerto Rico - Sample 79 (SPAdes)	DOE Joint Genome Institute (JGI)	3300026898	Luquillo Experimental Forest Soil, Puerto Rico	Environmental	Terrestrial	Loam	Soil	Tropical forest soil	65703777	161526	soil
3300027087	*Microbiome	Permanent Draft	Forest soil microbial communities from Harvard Forest Long Term Ecological Research (LTER) site in Petersham, MA, for long-term soil warming studies	Forest soil microbial communities from Harvard Forest Long Term Ecological Research site in Petersham, Massachusetts, USA - MetaG HF017 (SPAdes)	DOE Joint Genome Institute (JGI)	3300027087	Harvard Forest LTER, Petersham, MA, USA	Environmental	Terrestrial	Loam	Soil	Forest soil	12254333	38361	soil
3300036694	*Microbiome	Permanent Draft	Coal bed microbial communities from various locations in the United States	Enriched cells from coal slurry in the Powder River Basin, Montana, United States - Total cells N11 rep3 HSBNCT.N11.5000.01.L5	DOE Joint Genome Institute (JGI)	3300036694	USA: Montana	Environmental	Terrestrial	Mine	Geologic	coal slurry	5645574	6199	other
3300029892	*Microbiome	Permanent Draft	Fracture fluid microbial communities from borehole on the 26 level of Beatrix Gold Mine, Welkom, South Africa	Fracture fluid microbial communities from borehole on the 26 level of Beatrix Gold Mine, Welkom, South Africa - Be326_2011_MF	Princeton University	3300029892	South Africa: Welkom	Environmental	Terrestrial	Fracking water	Deep subsurface	Fracture fluid	88034589	131788	other
3300032572	*Microbiome	Permanent Draft	Coal bed microbial communities from various locations in the United States	Enriched cells from coal bed in the Powder River Basin, Montana, United States - Total cells T11 rep3 HSBNCT.T11.300.1.N14	DOE Joint Genome Institute (JGI)	3300032572	USA: Montana	Environmental	Terrestrial	Mine	Geologic	coal bed	3669941	3498	other
3300001811	*Microbiome	Permanent Draft	Serpentinite rock and fluid microbial communities from Tablelands Ophiolite (Newfoundland), Coast Range Ophiolite (California) and Ligurian Springs (Italy)	Serpentinite rock and fluid subsurface biosphere microbial communities from McLaughlin Reserve, California, USA - CR11_8A_Aug	DOE Joint Genome Institute (JGI)	3300001811	USA: California, McLaughlin Reserve	Environmental	Terrestrial	Unclassified	Deep subsurface	Serpentinite rock and fluid	39542105	73409	other
3300027014	*Microbiome	Permanent Draft	Tropical forest soil microbial communities from Luquillo Experimental Forest, Puerto Rico	Tropical forest soil microbial communities from Luquillo Experimental Forest, Puerto Rico - Sample 4 (SPAdes)	DOE Joint Genome Institute (JGI)	3300027014	Luquillo Experimental Forest Soil, Puerto Rico	Environmental	Terrestrial	Loam	Soil	Tropical forest soil	102013575	241417	soil
3300007044	*Microbiome	Permanent Draft	Methanogenic Incubations using Athabaskan Oil Sands from Alberta Canada	Combined Assembly of Gp0125668, Gp0125720, Gp0125669	Shell Corporation	3300007044	Alberta, Canada	Environmental	Terrestrial	Unclassified	Oil reservoir	Oil Sands	90658098	133186	other
3300022918	*Microbiome	Permanent Draft	Soil microbial communities from Arlington Agricultural Research Station in Wisconsin and Kellogg Biological Station in Michigan, replicating the bioenergy cropping systems trials (BCSTs)	Plant litter microbial communities from Arlington Agricultural Research Station in Wisconsin, United States - UWRJ-L179-409R-1	DOE Joint Genome Institute (JGI)	3300022918	USA: Wisconsin	Environmental	Terrestrial	Unclassified	Plant litter	plant litter	760353071	1505065	plant biomass
3300034242	*Microbiome	Permanent Draft	Coal bed microbial communities from various locations in the United States	Enriched cells from coal slurry in the Powder River Basin, Montana, United States - Total cells FG11 rep3 HSBNCT.FG11.300.03.I15	DOE Joint Genome Institute (JGI)	3300034242	USA: Montana	Environmental	Terrestrial	Mine	Geologic	coal slurry	7939108	7397	other
3300007352	*Microbiome	Permanent Draft	Sanford Underground Research Facility - Deep subsurface aquifer microbial community from Lead, South Dakota	Deep subsurface aquifer microbial community from Lead, South Dakota (DUSEL-D aquifer)	National Aeronautics and Space Administration (NASA)	3300007352	Lead, South Dakota, USA	Environmental	Terrestrial	Aquifer	Deep subsurface	Deep subsurface aquifer	513212813	815222	other
3300027276	*Microbiome	Permanent Draft	Deep subsurface shale carbon reservoir microbial communities from Ohio and West Virginia, USA	Deep subsurface shale carbon reservoir microbial communities from Ohio, USA - LMS_cellobiose_enrichment (SPAdes)	DOE Joint Genome Institute (JGI)	3300027276	USA: Ohio	Environmental	Terrestrial	Unclassified	Deep subsurface	Deep subsurface	288227685	417227	other
3300037351	*Microbiome	Permanent Draft	Peatland microbial communities from Stordalen Mire, Sweden	Peat soil microbial communities from Stordalen Mire, Sweden - 715 P1 30-34	DOE Joint Genome Institute (JGI)	3300037351	Sweden: Norrbotten County, Stordalen Mire	Environmental	Terrestrial	Unclassified	Peat	soil	760844086	1362588	plant biomass
3300021463	*Microbiome	Permanent Draft	Terrestrial sediment cell enrichment communities for BONCAT metagenomics from Utah, United States	Terrestrial sediment cell enrichment communities for BONCAT metagenomics from Utah, United States - 4hA_Boncat_minus	DOE Joint Genome Institute (JGI)	3300021463	United States: Utah	Environmental	Terrestrial	Sediment	Geologic	Terrestrial sediment	67837251	202445	other
3300030005	*Microbiome	Permanent Draft	Peat permafrost microbial communities from Stordalen Mire near Abisko, Sweden	Peat permafrost microbial communities from Stordalen Mire near Abisko, Sweden - I_Fen_N3_2	DOE Joint Genome Institute (JGI)	3300030005	Sweden: Abisko, Stordalen Mire	Environmental	Terrestrial	Unclassified	Peat	fen	590862182	1513347	plant biomass
3300027567	*Microbiome	Permanent Draft	Forest soil microbial communities from multiple locations in Canada and USA	Forest soil microbial communities from Algoma, Ontario, Canada - Jack Pine, Ontario site 1_JW_OM2H0_O2 (SPAdes)	DOE Joint Genome Institute (JGI)	3300027567	Algoma, Ontario, Canada	Environmental	Terrestrial	Loam	Soil	Forest soil	308616746	756968	soil
3300037221	*Microbiome	Permanent Draft	Peatland microbial communities from Stordalen Mire, Sweden	Peatland microbial communities from Stordalen Mire, Sweden - 712 P-3-M	DOE Joint Genome Institute (JGI)	3300037221	Sweden: Norrbotten County, Stordalen Mire	Environmental	Terrestrial	Unclassified	Peat	soil	697309400	1328778	plant biomass
3300023432	*Microbiome	Permanent Draft	Terrestrial sediment cell enrichment communities for BONCAT metagenomics from Utah, United States	Terrestrial sediment cell enrichment communities from Utah, United States - BONCAT_SYTO_Terrestrial_sediment - 11	DOE Joint Genome Institute (JGI)	3300023432	USA: Utah	Environmental	Terrestrial	Sediment	Geologic	Terrestrial sediment	101129387	297456	other
3300029915	*Microbiome	Permanent Draft	Peat permafrost microbial communities from Stordalen Mire near Abisko, Sweden	III_Bog_E1 coassembly	DOE Joint Genome Institute (JGI)	3300029915	Sweden: Abisko, Stordalen Mire	Environmental	Terrestrial	Unclassified	Peat	bog	2529485356	4639424	plant biomass
3300027096	*Microbiome	Permanent Draft	Forest soil microbial communities from Harvard Forest Long Term Ecological Research (LTER) site in Petersham, MA, for long-term soil warming studies	Forest soil microbial communities from Harvard Forest Long Term Ecological Research site in Petersham, Massachusetts, USA - MetaG HF043 (SPAdes)	DOE Joint Genome Institute (JGI)	3300027096	Harvard Forest LTER, Petersham, MA, USA	Environmental	Terrestrial	Loam	Soil	Forest soil	129280093	331180	soil
3300023095	*Microbiome	Permanent Draft	Soil microbial communities from Arlington Agricultural Research Station in Wisconsin and Kellogg Biological Station in Michigan, replicating the bioenergy cropping systems trials (BCSTs)	Plant litter microbial communities from Arlington Agricultural Research Station in Wisconsin, United States - UWRJ-L193-509B-2	DOE Joint Genome Institute (JGI)	3300023095	USA: Wisconsin	Environmental	Terrestrial	Unclassified	Plant litter	plant litter	611536959	1350726	plant biomass
3300033888	*Microbiome	Permanent Draft	Peatland microbial communities from Stordalen Mire, Sweden	Peat soil microbial communities from Stordalen Mire, Sweden - 713 P-3-X1	DOE Joint Genome Institute (JGI)	3300033888	Sweden: Norrbotten County, Stordalen Mire	Environmental	Terrestrial	Unclassified	Peat	soil	366449741	653188	plant biomass
3300034354	*Microbiome	Permanent Draft	Sediment microbial communities from Colorado River basin floodplains, Colorado, United States	Sediment microbial communities from East River floodplain, Colorado, United States - 23_s17	DOE Joint Genome Institute (JGI)	3300034354	USA: Colorado	Environmental	Terrestrial	Sediment	Floodplain	sediment	895891170	2274796	soil
3300029987	*Microbiome	Permanent Draft	Peat permafrost microbial communities from Stordalen Mire near Abisko, Sweden	I_Fen_E3 coassembly	DOE Joint Genome Institute (JGI)	3300029987	Sweden: Abisko, Stordalen Mire	Environmental	Terrestrial	Unclassified	Peat	fen	4013543180	9817852	plant biomass
3300027161	*Microbiome	Permanent Draft	Forest soil microbial communities from Harvard Forest Long Term Ecological Research (LTER) site in Petersham, MA, for long-term soil warming studies	Forest soil microbial communities from Harvard Forest Long Term Ecological Research site in Petersham, Massachusetts, USA - MetaG HF032 (SPAdes)	DOE Joint Genome Institute (JGI)	3300027161	Harvard Forest LTER, Petersham, MA, USA	Environmental	Terrestrial	Loam	Soil	Forest soil	34439701	101447	soil
3300034149	*Microbiome	Permanent Draft	Sediment microbial communities from Colorado River basin floodplains, Colorado, United States	Sediment microbial communities from East River floodplain, Colorado, United States - 20_j17	DOE Joint Genome Institute (JGI)	3300034149	USA: Colorado	Environmental	Terrestrial	Sediment	Floodplain	sediment	738342344	1882725	soil
3300037255	*Microbiome	Permanent Draft	Peat permafrost microbial communities from Stordalen Mire near Abisko, Sweden	Peat permafrost microbial communities from Stordalen Mire near Abisko, Sweden - III_Palsa_C2	DOE Joint Genome Institute (JGI)	3300037255	Sweden: Abisko, Stordalen Mire	Environmental	Terrestrial	Unclassified	Peat	peat	838606057	1993242	plant biomass
3300002649	*Microbiome	Permanent Draft	Forest soil microbial communities from Harvard Forest Long Term Ecological Research (LTER) site in Petersham, MA, for long-term soil warming studies	Forest soil microbial communities from Harvard Forest Long Term Ecological Research site in Petersham, Massachusetts, USA - MetaT HF121 (Metagenome Metatranscriptome, Counting Only)	DOE Joint Genome Institute (JGI)	3300002649	Harvard Forest LTER, Petersham, MA, USA	Environmental	Terrestrial	Loam	Soil	Forest soil	4421872	11365	soil
3300035530	*Microbiome	Permanent Draft	Methane metabolizing microbial communities from different methane-rich environments from various locations	Oil reservoir microbial communities from oil well in Texas, United States - B1.6_Sample1.Rodeo6.Well665	DOE Joint Genome Institute (JGI)	3300035530	USA: Texas	Environmental	Terrestrial	Unclassified	Oil reservoir	oil reservoir	174343814	283984	other
3300026860	*Microbiome	Permanent Draft	Tropical forest soil microbial communities from Luquillo Experimental Forest, Puerto Rico	Tropical forest soil microbial communities from Luquillo Experimental Forest, Puerto Rico - Sample 70 (SPAdes)	DOE Joint Genome Institute (JGI)	3300026860	Luquillo Experimental Forest Soil, Puerto Rico	Environmental	Terrestrial	Loam	Soil	Tropical forest soil	38776090	93099	soil
3300031460	*Microbiome	Permanent Draft	Rock endolithic microbial communities from Victoria Land, Antarctica	Rock endolithic microbial communities from Victoria Land, Antarctica - Linnaeus Terrace nord	DOE Joint Genome Institute (JGI)	3300031460	Antarctica: Victoria Land	Environmental	Terrestrial	Unclassified	Rock-dwelling (endoliths)	rock	751820237	1015910	rock
3300033812	*Microbiome	Permanent Draft	Sediment microbial communities from Colorado River basin floodplains, Colorado, United States	Sediment microbial communities from East River floodplain, Colorado, United States - 65_j17	DOE Joint Genome Institute (JGI)	3300033812	USA: Colorado	Environmental	Terrestrial	Sediment	Floodplain	sediment	351769498	969239	soil
3300000559	*Microbiome	Permanent Draft	Soil microbial communities from Kansas Great Prairie, USA, amended with BrdU	Amended soil microbial communities from Kansas Great Prairies, USA - control no BrdU total DNA F1.4 TC clc assemly	DOE Joint Genome Institute (JGI)	3300000559	Kanza Prairie, Kansas, USA	Environmental	Terrestrial	Loam	Soil	Soil	4215398323	18017326	soil
3300025929	*Microbiome	Permanent Draft	Corn, switchgrass and miscanthus rhizosphere microbial communities from Kellogg Biological Station, Michigan, USA	Corn, switchgrass and miscanthus rhizosphere microbial communities from Kellogg Biological Station, Michigan, USA - LAR L8-3 metaG (SPAdes)	DOE Joint Genome Institute (JGI)	3300025929	USA: Michigan: Kellogg Biological Station	Environmental	Terrestrial	Loam	Soil	Agricultural soil	3483434663	7842026	soil
3300026947	*Microbiome	Permanent Draft	Tropical forest soil microbial communities from Luquillo Experimental Forest, Puerto Rico	Tropical forest soil microbial communities from Luquillo Experimental Forest, Puerto Rico - Sample 6 (SPAdes)	DOE Joint Genome Institute (JGI)	3300026947	Luquillo Experimental Forest Soil, Puerto Rico	Environmental	Terrestrial	Loam	Soil	Tropical forest soil	105586595	219527	soil
3300000667	*Microbiome	Permanent Draft	Tropical forest soil microbial communities from Luquillo Experimental Forest, Puerto Rico	Tropical forest soil microbial communities from Luquillo Experimental Forest, Puerto Rico - Sample 43	DOE Joint Genome Institute (JGI)	3300000667	Luquillo Experimental Forest Soil, Puerto Rico	Environmental	Terrestrial	Loam	Soil	Tropical forest soil	3501267	11754	soil
3300037140	*Microbiome	Permanent Draft	Peatland microbial communities from Stordalen Mire, Sweden	Peatland microbial communities from Stordalen Mire, Sweden - 714 P3 50-54	DOE Joint Genome Institute (JGI)	3300037140	Sweden: Norrbotten County, Stordalen Mire	Environmental	Terrestrial	Unclassified	Peat	soil	877535600	1625122	plant biomass
3300038772	*Microbiome	Permanent Draft	Peat microbial communities from Degero Stormyr, Kulbacksliden Experimental Forest, Vasterbotten, Sweden	Peat microbial communities from Degero Stormyr, Kulbacksliden Experimental Forest, Vasterbotten, Sweden - Degero_peatbog73	BILS	3300038772	Sweden: Vasterbotten	Environmental	Terrestrial	Unclassified	Peat	peat	8226109	21406	plant biomass
3300026914	*Microbiome	Permanent Draft	Soil microbial communities from 10 grassland sites in CA, CO, KS, KY, MN, MO, NM, SC, TX, that have been nitrogen fertilized	Forest soil microbial communities from Browns Valley, California, USA, that are Nitrogen fertilized - NN94 (SPAdes)	DOE Joint Genome Institute (JGI)	3300026914	Browns Valley, California, USA	Environmental	Terrestrial	Loam	Soil	Soil	11918430	40092	soil
3300001647	*Microbiome	Permanent Draft	Forest soil microbial communities from Harvard Forest Long Term Ecological Research (LTER) site in Petersham, MA, for long-term soil warming studies	Forest soil microbial communities from Harvard Forest Long Term Ecological Research site in Petersham, Massachusetts, USA - MetaG HF043	DOE Joint Genome Institute (JGI)	3300001647	Harvard Forest LTER, Petersham, MA, USA	Environmental	Terrestrial	Loam	Soil	Forest soil	14198901	47120	soil
3300000824	*Microbiome	Permanent Draft	Subaerial biofilm microbial communities from sulfidic caves, Italy, that are extremely acidic	Subaerial biofilm microbial communities from sulfidic caves, Italy, that are extremely acidic - Ramo Sulfureo RS9	Pennsylvania State University	3300000824	Frasassi cave system, Italy	Environmental	Terrestrial	Unclassified	Rock-dwelling (subaerial biofilms)	Subaerial biofilm	6740218	12825	rock
3300023078	*Microbiome	Permanent Draft	Soil microbial communities from Arlington Agricultural Research Station in Wisconsin and Kellogg Biological Station in Michigan, replicating the bioenergy cropping systems trials (BCSTs)	Plant litter microbial communities from Arlington Agricultural Research Station in Wisconsin, United States - UWRJ-L066-202C-4	DOE Joint Genome Institute (JGI)	3300023078	USA: Wisconsin	Environmental	Terrestrial	Unclassified	Plant litter	plant litter	260874820	666718	plant biomass
3300026735	*Microbiome	Permanent Draft	Subsurface microbial communities from deep shales in Ohio and West Virginia, USA	Subsurface microbial communities from deep shales in Ohio, USA - Utica-3 well 1 S-1-Day23 (SPAdes)	DOE Joint Genome Institute (JGI)	3300026735	Ohio, USA	Environmental	Terrestrial	Unclassified	Deep subsurface	Deep subsurface	14162303	31451	other
3300033100	*Microbiome	Permanent Draft	Coal bed microbial communities from various locations in the United States	Enriched cells from coal bed in the Powder River Basin, Montana, United States - BONCAT cells N11 rep3 HSBNCT.N11.300.1.E14	DOE Joint Genome Institute (JGI)	3300033100	USA: Montana	Environmental	Terrestrial	Mine	Geologic	coal bed	3428602	3601	other
3300034329	*Microbiome	Permanent Draft	Coal bed microbial communities from various locations in the United States	Enriched cells from coal slurry in the Powder River Basin, Montana, United States - Total cells FG11 rep2 HSBNCT.FG11.5000.02.I3	DOE Joint Genome Institute (JGI)	3300034329	USA: Montana	Environmental	Terrestrial	Mine	Geologic	coal slurry	12291973	13349	other
3300034324	*Microbiome	Permanent Draft	Coal bed microbial communities from various locations in the United States	Enriched cells from coal slurry in the Powder River Basin, Montana, United States - BONCAT cells FG11 rep1 HSBNCT.FG11.5000.02.E6	DOE Joint Genome Institute (JGI)	3300034324	USA: Montana	Environmental	Terrestrial	Mine	Geologic	coal slurry	7017272	6939	other
3300028084	*Microbiome	Permanent Draft	Peatland microbial communities from Stordalen Mire, Sweden	Peat soil microbial communities from Stordalen Mire, Sweden - H.B.S.T100	DOE Joint Genome Institute (JGI)	3300028084	Sweden: Norrbotten County, Stordalen Mire	Environmental	Terrestrial	Unclassified	Peat	soil	196423122	290283	plant biomass
3300032549	*Microbiome	Permanent Draft	Coal bed microbial communities from various locations in the United States	Enriched cells from coal bed in the Powder River Basin, Montana, United States - Total cells T11 rep3 HSBNCT.T11.300.1.N15	DOE Joint Genome Institute (JGI)	3300032549	USA: Montana	Environmental	Terrestrial	Mine	Geologic	coal bed	5502945	5342	other
3300010962	*Microbiome	Permanent Draft	Subsoil microbial communities from Rio Tinto Huelva, Spain	Subsoil microbial communities from Rio Tinto Huelva, Spain - T25	Autonomous University of Barcelona	3300010962	Huelva, Spain	Environmental	Terrestrial	Unclassified	Geologic	subsoil	12099291	17939	other
3300001000	*Microbiome	Permanent Draft	Soil microbial communities from 10 grassland sites in CA, CO, KS, KY, MN, MO, NM, SC, TX, that have been nitrogen fertilized	Grasslands soil microbial communities from Chapel Hill, North Carolina, USA that are Nitrogen fertilized -NN356	DOE Joint Genome Institute (JGI)	3300001000	Chapel Hill, North Carolina, USA	Environmental	Terrestrial	Loam	Soil	Soil	122002	387	soil
3300037101	*Microbiome	Permanent Draft	Peatland microbial communities from Stordalen Mire, Sweden	Peatland microbial communities from Stordalen Mire, Sweden - 712 S-2-X	DOE Joint Genome Institute (JGI)	3300037101	Sweden: Norrbotten County, Stordalen Mire	Environmental	Terrestrial	Unclassified	Peat	soil	467447358	743558	plant biomass
3300034207	*Microbiome	Permanent Draft	Coal bed microbial communities from various locations in the United States	Enriched cells from coal slurry in the Powder River Basin, Montana, United States - Total cells FG11 rep1 HSBNCT.FG11.300.03.N6	DOE Joint Genome Institute (JGI)	3300034207	USA: Montana	Environmental	Terrestrial	Mine	Geologic	coal slurry	748986	776	other
3300001005	*Microbiome	Permanent Draft	Soil microbial communities from 10 grassland sites in CA, CO, KS, KY, MN, MO, NM, SC, TX, that have been nitrogen fertilized	Grasslands soil microbial communities from Nunn, Colorado, USA, that are Nitrogen fertilized - NN1117	DOE Joint Genome Institute (JGI)	3300001005	Nunn, Colorado, USA	Environmental	Terrestrial	Loam	Soil	Soil	138790	485	soil
3300032979	*Microbiome	Permanent Draft	Coal bed microbial communities from various locations in the United States	Enriched cells from coal bed in the Powder River Basin, Montana, United States - Total cells T11 rep3 HSBNCT.T11.300.1.L15	DOE Joint Genome Institute (JGI)	3300032979	USA: Montana	Environmental	Terrestrial	Mine	Geologic	coal bed	9854876	8424	other
3300010789	*Microbiome	Permanent Draft	Bacterial and archaeal communities from various locations to study Microbial Dark Matter (Phase II)	Sorted cell/s from aquifer well water in Beatty, Nevada, USA - Cell_enrichment_14_SCGC_AG-159-E06	DOE Joint Genome Institute (JGI)	3300010789	USA: Beatty, Nevada	Environmental	Terrestrial	Aquifer	Deep subsurface	Subsurface	290926	398	other
3300036787	*Microbiome	Permanent Draft	Peatland microbial communities from Stordalen Mire, Sweden	Peat soil microbial communities from Stordalen Mire, Sweden - 713 S-1-X2	DOE Joint Genome Institute (JGI)	3300036787	Sweden: Norrbotten County, Stordalen Mire	Environmental	Terrestrial	Unclassified	Peat	soil	374549618	550489	plant biomass
3300001624	*Microbiome	Permanent Draft	Forest soil microbial communities from Harvard Forest Long Term Ecological Research (LTER) site in Petersham, MA, for long-term soil warming studies	Forest soil microbial communities from Harvard Forest Long Term Ecological Research site in Petersham, Massachusetts, USA - MetaG HF022	DOE Joint Genome Institute (JGI)	3300001624	Harvard Forest LTER, Petersham, MA, USA	Environmental	Terrestrial	Loam	Soil	Forest soil	1487226	4288	soil
3300029951	*Microbiome	Permanent Draft	Peat permafrost microbial communities from Stordalen Mire near Abisko, Sweden	III_Palsa_N1 coassembly	DOE Joint Genome Institute (JGI)	3300029951	Sweden: Abisko, Stordalen Mire	Environmental	Terrestrial	Unclassified	Peat	palsa	5283020085	9896003	plant biomass
3300001381	*Microbiome	Permanent Draft	Forest soil microbial communities from multiple locations in Canada and USA	Forest soil microbial communities from El Dorado National Forest, California, USA - Mediterranean Blodgett CA OM1_O2	DOE Joint Genome Institute (JGI)	3300001381	El Dorado National Forest, Georgetown, California, USA	Environmental	Terrestrial	Loam	Soil	Forest soil	3307816	10536	soil
3300023103	*Microbiome	Permanent Draft	Soil microbial communities from Arlington Agricultural Research Station in Wisconsin and Kellogg Biological Station in Michigan, replicating the bioenergy cropping systems trials (BCSTs)	Plant litter microbial communities from Arlington Agricultural Research Station in Wisconsin, United States - UWRJ-L058-202B-2	DOE Joint Genome Institute (JGI)	3300023103	USA: Wisconsin	Environmental	Terrestrial	Unclassified	Plant litter	plant litter	691705532	1506553	plant biomass
3300037340	*Microbiome	Permanent Draft	Peatland microbial communities from Stordalen Mire, Sweden	Peat soil microbial communities from Stordalen Mire, Sweden - 717 P2 20-24 (v2)	DOE Joint Genome Institute (JGI)	3300037340	Sweden: Norrbotten County, Stordalen Mire	Environmental	Terrestrial	Unclassified	Peat	soil	960726895	1961960	plant biomass
3300010842	*Microbiome	Permanent Draft	Bacterial and archaeal communities from various locations to study Microbial Dark Matter (Phase II)	Sorted cell/s from aquifer well water in Beatty, Nevada, USA - Cell_enrichment_8_SCGC_AG-159-D03	DOE Joint Genome Institute (JGI)	3300010842	USA: Beatty, Nevada	Environmental	Terrestrial	Aquifer	Deep subsurface	Subsurface	704581	883	other
3300033034	*Microbiome	Permanent Draft	Coal bed microbial communities from various locations in the United States	Enriched cells from coal bed in the Powder River Basin, Montana, United States - Total cells N11 rep1 HSBNCT.N11.300.1.M3	DOE Joint Genome Institute (JGI)	3300033034	USA: Montana	Environmental	Terrestrial	Mine	Geologic	coal bed	3291474	3589	other
3300026924	*Microbiome	Permanent Draft	Soil microbial communities from 10 grassland sites in CA, CO, KS, KY, MN, MO, NM, SC, TX, that have been nitrogen fertilized	Grasslands soil microbial communities from Chapel Hill, North Carolina, USA that are Nitrogen fertilized -Nitrogen NN332 (SPAdes)	DOE Joint Genome Institute (JGI)	3300026924	Chapel Hill, North Carolina, USA	Environmental	Terrestrial	Loam	Soil	Soil	5000550	16928	soil
3300001167	*Microbiome	Permanent Draft	Forest soil microbial communities from multiple locations in Canada and USA	Forest soil microbial communities from Algoma, Ontario, Canada - Jack Pine, Ontario site 1_JW_Ref_M2	DOE Joint Genome Institute (JGI)	3300001167	Algoma, Ontario, Canada	Environmental	Terrestrial	Loam	Soil	Forest soil	33882872	99905	soil
3300034353	*Microbiome	Permanent Draft	Coal bed microbial communities from various locations in the United States	Enriched cells from coal slurry in the Powder River Basin, Montana, United States - BONCAT cells FG11 rep3 HSBNCT.FG11.300.03.E16	DOE Joint Genome Institute (JGI)	3300034353	USA: Montana	Environmental	Terrestrial	Mine	Geologic	coal slurry	4213892	4080	other
3300035048	*Microbiome	Permanent Draft	Methane metabolizing microbial communities from different methane-rich environments from various locations	Oil reservoir microbial communities from oil well in Texas, United States - B4.4_Sample4.Rodeo4.Well667	DOE Joint Genome Institute (JGI)	3300035048	USA: Texas	Environmental	Terrestrial	Unclassified	Oil reservoir	oil reservoir	50068740	81530	other
3300002656	*Microbiome	Permanent Draft	Forest soil microbial communities from Harvard Forest Long Term Ecological Research (LTER) site in Petersham, MA, for long-term soil warming studies	Forest soil microbial communities from Harvard Forest Long Term Ecological Research site in Petersham, Massachusetts, USA - MetaT HF143 (Metagenome Metatranscriptome, Counting Only)	DOE Joint Genome Institute (JGI)	3300002656	Harvard Forest LTER, Petersham, MA, USA	Environmental	Terrestrial	Loam	Soil	Forest soil	6021844	16619	soil
3300001648	*Microbiome	Permanent Draft	Forest soil microbial communities from Harvard Forest Long Term Ecological Research (LTER) site in Petersham, MA, for long-term soil warming studies	Forest soil microbial communities from Harvard Forest Long Term Ecological Research site in Petersham, Massachusetts, USA - MetaG HF008	DOE Joint Genome Institute (JGI)	3300001648	Harvard Forest LTER, Petersham, MA, USA	Environmental	Terrestrial	Loam	Soil	Forest soil	25568094	75820	soil
3300005341	*Microbiome	Permanent Draft	Corn, switchgrass and miscanthus rhizosphere microbial communities from Kellogg Biological Station, Michigan, USA	Corn, switchgrass and miscanthus rhizosphere microbial communities from Kellogg Biological Station, Michigan, USA - KBS K1-10-1 metaG	DOE Joint Genome Institute (JGI)	3300005341	USA: Michigan: Kellogg Biological Station	Environmental	Terrestrial	Loam	Soil	Corn, switchgrass and miscanthus rhizosphere	3014391022	8986338	soil
3300032850	*Microbiome	Permanent Draft	Coal bed microbial communities from various locations in the United States	Enriched cells from coal bed in the Powder River Basin, Montana, United States - BONCAT cells T11 rep1 HSBNCT.T11.300.1.C6	DOE Joint Genome Institute (JGI)	3300032850	USA: Montana	Environmental	Terrestrial	Mine	Geologic	coal bed	7547557	7976	other
3300039307	*Microbiome	Permanent Draft	Peat soil microbial communities from Marcell Experimental Forest, MN, USA	Peat soil microbial communities from Marcell Experimental Forest, MN, USA - P19_D8	DOE Joint Genome Institute (JGI)	3300039307	USA: Minnesota	Environmental	Terrestrial	Unclassified	Peat	peat soil	698900004	992830	plant biomass
3300001545	*Microbiome	Permanent Draft	Forest soil microbial communities from multiple locations in Canada and USA	Forest soil microbial communities from Algoma, Ontario, Canada - Jack Pine, Ontario site 1_JW_OM2H0_M1	DOE Joint Genome Institute (JGI)	3300001545	Algoma, Ontario, Canada	Environmental	Terrestrial	Loam	Soil	Forest soil	309631441	845060	soil
3300004103	*Microbiome	Permanent Draft	Forest soil microbial communities from Harvard Forest Long Term Ecological Research (LTER) site in Petersham, MA, for long-term soil warming studies	Forest soil microbial communities from Harvard Forest Long Term Ecological Research site in Petersham, Massachusetts, USA - MetaT HF242 (Metagenome Metatranscriptome)	DOE Joint Genome Institute (JGI)	3300004103	Harvard Forest LTER, Petersham, MA, USA	Environmental	Terrestrial	Loam	Soil	Forest soil	171551025	554246	soil
3300025514	*Microbiome	Permanent Draft	Serpentinite rock and fluid microbial communities from Tablelands Ophiolite (Newfoundland), Coast Range Ophiolite (California) and Ligurian Springs (Italy)	Serpentinite rock and fluid subsurface biosphere microbial communities from McLaughlin Reserve, California, USA - CR11Aug_CSWold (SPAdes)	DOE Joint Genome Institute (JGI)	3300025514	USA: California, McLaughlin Reserve	Environmental	Terrestrial	Unclassified	Deep subsurface	Serpentinite rock and fluid	99093335	150933	other
3300036687	*Microbiome	Permanent Draft	Coal bed microbial communities from various locations in the United States	Enriched cells from coal slurry in the Powder River Basin, Montana, United States - BONCAT cells N11 rep1 HSBNCT.N11.5000.01.E4	DOE Joint Genome Institute (JGI)	3300036687	USA: Montana	Environmental	Terrestrial	Mine	Geologic	coal slurry	3817084	4028	other
3300038452	*Microbiome	Permanent Draft	Peatland microbial communities from Stordalen Mire, Sweden	Peat soil microbial communities from Stordalen Mire, Sweden - 713 S-1-X1	DOE Joint Genome Institute (JGI)	3300038452	Sweden: Norrbotten County, Stordalen Mire	Environmental	Terrestrial	Unclassified	Peat	soil	158783706	255607	plant biomass
3300030890	*Microbiome	Permanent Draft	Plant litter microbial communities from East Loma Ridge, Irvine, California	Metatranscriptome of plant litter microbial communities from East Loma Ridge, Irvine, California - P2 T29 (Metagenome Metatranscriptome)	DOE Joint Genome Institute (JGI)	3300030890	USA: California	Environmental	Terrestrial	Unclassified	Plant litter	plant litter	52993535	99001	plant biomass
3300026315	*Microbiome	Permanent Draft	Grasslands soil microbial communities from the Angelo Coastal Reserve, California, USA	Grasslands soil microbial communities from the Angelo Coastal Reserve, California, USA - Sample Angelo_126 (SPAdes)	DOE Joint Genome Institute (JGI)	3300026315	USA: California: Angelo Coastal Reserve	Environmental	Terrestrial	Loam	Soil	Soil	423585893	760504	soil
3300010770	*Microbiome	Permanent Draft	Bacterial and archaeal communities from various locations to study Microbial Dark Matter (Phase II)	Sorted cell/s from aquifer well water in Beatty, Nevada, USA - Cell_enrichment_35_SCGC_AG-159-L09	DOE Joint Genome Institute (JGI)	3300010770	USA: Beatty, Nevada	Environmental	Terrestrial	Aquifer	Deep subsurface	Subsurface	210718	273	other
3300026824	*Microbiome	Permanent Draft	Tropical forest soil microbial communities from Luquillo Experimental Forest, Puerto Rico	Tropical forest soil microbial communities from Luquillo Experimental Forest, Puerto Rico - Sample 27 (SPAdes)	DOE Joint Genome Institute (JGI)	3300026824	Luquillo Experimental Forest Soil, Puerto Rico	Environmental	Terrestrial	Loam	Soil	Tropical forest soil	43775853	103697	soil
3300026800	*Microbiome	Permanent Draft	Tropical forest soil microbial communities from Luquillo Experimental Forest, Puerto Rico	Tropical forest soil microbial communities from Luquillo Experimental Forest, Puerto Rico - Sample 43 (SPAdes)	DOE Joint Genome Institute (JGI)	3300026800	Luquillo Experimental Forest Soil, Puerto Rico	Environmental	Terrestrial	Loam	Soil	Tropical forest soil	38843936	90103	soil
3300038459	*Microbiome	Permanent Draft	Peatland microbial communities from Stordalen Mire, Sweden	Peat soil microbial communities from Stordalen Mire, Sweden - 713 E-1-D	DOE Joint Genome Institute (JGI)	3300038459	Sweden: Norrbotten County, Stordalen Mire	Environmental	Terrestrial	Unclassified	Peat	soil	843888207	1679425	plant biomass
3300010811	*Microbiome	Permanent Draft	Bacterial and archaeal communities from various locations to study Microbial Dark Matter (Phase II)	Sorted cell/s from aquifer well water in Beatty, Nevada, USA - Cell_enrichment_27_SCGC_AG-159-J11	DOE Joint Genome Institute (JGI)	3300010811	USA: Beatty, Nevada	Environmental	Terrestrial	Aquifer	Deep subsurface	Subsurface	370826	513	other
3300038352	*Microbiome	Permanent Draft	Peat microbial communities from Degero Stormyr, Kulbacksliden Experimental Forest, Vasterbotten, Sweden	Peat microbial communities from Degero Stormyr, Kulbacksliden Experimental Forest, Vasterbotten, Sweden - Degero_peatbog1	BILS	3300038352	Sweden: Vasterbotten	Environmental	Terrestrial	Unclassified	Peat	peat	8306188	21376	plant biomass
3300005435	*Microbiome	Permanent Draft	Corn, switchgrass and miscanthus rhizosphere microbial communities from Kellogg Biological Station, Michigan, USA	Corn, switchgrass and miscanthus rhizosphere microbial communities from Kellogg Biological Station, Michigan, USA - LAR L8-3 metaG	DOE Joint Genome Institute (JGI)	3300005435	USA: Michigan: Kellogg Biological Station	Environmental	Terrestrial	Loam	Soil	Agricultural soil	5267213981	13703664	soil
3300028772	*Microbiome	Permanent Draft	Peat permafrost microbial communities from Stordalen Mire near Abisko, Sweden	Peat permafrost microbial communities from Stordalen Mire near Abisko, Sweden - II_Fen_E3_1	DOE Joint Genome Institute (JGI)	3300028772	Sweden: Abisko, Stordalen Mire	Environmental	Terrestrial	Unclassified	Peat	fen	551908238	1215469	plant biomass
3300035538	*Microbiome	Permanent Draft	Methane metabolizing microbial communities from different methane-rich environments from various locations	Oil reservoir microbial communities from oil well in Texas, United States - B2.4_Sample2.Rodeo4.Well665	DOE Joint Genome Institute (JGI)	3300035538	USA: Texas	Environmental	Terrestrial	Unclassified	Oil reservoir	oil reservoir	125139301	206663	other
3300026641	*Microbiome	Permanent Draft	Deep subsurface shale carbon reservoir microbial communities from Ohio and West Virginia, USA	Deep subsurface shale carbon reservoir microbial communities from Ohio, USA - Utica-2 Time Series 2014_11_19 (SPAdes)	DOE Joint Genome Institute (JGI)	3300026641	USA: Ohio	Environmental	Terrestrial	Unclassified	Deep subsurface	Deep subsurface	7397754	10471	other
3300033694	*Microbiome	Permanent Draft	Subsurface microbial communities from deep shales in Ohio and West Virginia, USA	Fracking water microbial communities from gas well in Marcellus Shale, West Virginia, United States - MIP3H_04122017	Ohio State University	3300033694	USA: West Virginia	Environmental	Terrestrial	Fracking water	Deep subsurface	Fracking Water	1998979	2275	other
3300032162	*Microbiome	Permanent Draft	Rock endolithic microbial communities from Victoria Land, Antarctica	Rock endolithic microbial communities from Victoria Land, Antarctica - Pudding Butte nord	DOE Joint Genome Institute (JGI)	3300032162	Antarctica: Victoria Land	Environmental	Terrestrial	Unclassified	Rock-dwelling (endoliths)	rock	954171931	1409749	rock
3300022930	*Microbiome	Permanent Draft	Soil microbial communities from Arlington Agricultural Research Station in Wisconsin and Kellogg Biological Station in Michigan, replicating the bioenergy cropping systems trials (BCSTs)	Plant litter microbial communities from Arlington Agricultural Research Station in Wisconsin, United States - UWRJ-L209-509C-1	DOE Joint Genome Institute (JGI)	3300022930	USA: Wisconsin	Environmental	Terrestrial	Unclassified	Plant litter	plant litter	832423818	1757518	plant biomass
3300037185	*Microbiome	Permanent Draft	Peatland microbial communities from Stordalen Mire, Sweden	Peatland microbial communities from Stordalen Mire, Sweden - 713 C-2-D	DOE Joint Genome Institute (JGI)	3300037185	Sweden: Norrbotten County, Stordalen Mire	Environmental	Terrestrial	Unclassified	Peat	soil	731021948	1384532	plant biomass
3300011102	*Microbiome	Permanent Draft	Composted filter cake microbial communities from Nova Europa, Brazil, from a cane sugar milling plant	Composted filter cake microbial communities from Nova Europa, Brazil, from a cane sugar milling plant re-assembly	Sao Paulo State University	3300011102	Nova Europa, Brazil	Environmental	Terrestrial	Unclassified	Agricultural field	Filter cake produced in cane sugar milling plant	270989624	478297	soil
3300035540	*Microbiome	Permanent Draft	Methane metabolizing microbial communities from different methane-rich environments from various locations	Oil reservoir microbial communities from oil well in Texas, United States - B2.6_Sample2.Rodeo6.Well665	DOE Joint Genome Institute (JGI)	3300035540	USA: Texas	Environmental	Terrestrial	Unclassified	Oil reservoir	oil reservoir	258307488	424084	other
3300028731	*Microbiome	Permanent Draft	Peat permafrost microbial communities from Stordalen Mire near Abisko, Sweden	Peat permafrost microbial communities from Stordalen Mire near Abisko, Sweden - III_Palsa_E1_2	DOE Joint Genome Institute (JGI)	3300028731	Sweden: Abisko, Stordalen Mire	Environmental	Terrestrial	Unclassified	Peat	palsa	356285919	700023	plant biomass
3300001015	*Microbiome	Permanent Draft	Soil microbial communities from 10 grassland sites in CA, CO, KS, KY, MN, MO, NM, SC, TX, that have been nitrogen fertilized	Grasslands soil microbial communities from Nunn, Colorado, USA, that are Nitrogen fertilized - NN1120	DOE Joint Genome Institute (JGI)	3300001015	Nunn, Colorado, USA	Environmental	Terrestrial	Loam	Soil	Soil	94572	268	soil
3300026979	*Microbiome	Permanent Draft	Tropical forest soil microbial communities from Luquillo Experimental Forest, Puerto Rico	Tropical forest soil microbial communities from Luquillo Experimental Forest, Puerto Rico - Sample 13 (SPAdes)	DOE Joint Genome Institute (JGI)	3300026979	Luquillo Experimental Forest Soil, Puerto Rico	Environmental	Terrestrial	Loam	Soil	Tropical forest soil	81920775	197536	soil
3300001182	*Microbiome	Permanent Draft	Forest soil microbial communities from multiple locations in Canada and USA	Forest soil microbial communities from Algoma, Ontario, Canada - Jack Pine, Ontario site 1_JW_OM1H0_M2	DOE Joint Genome Institute (JGI)	3300001182	Algoma, Ontario, Canada	Environmental	Terrestrial	Loam	Soil	Forest soil	36853430	112932	soil
3300029954	*Microbiome	Permanent Draft	Peat permafrost microbial communities from Stordalen Mire near Abisko, Sweden	I_Bog_N3 coassembly	DOE Joint Genome Institute (JGI)	3300029954	Sweden: Abisko, Stordalen Mire	Environmental	Terrestrial	Unclassified	Peat	bog	3651945173	7049691	plant biomass
3300031115	*Microbiome	Permanent Draft	Plant litter microbial communities from East Loma Ridge, Irvine, California	Metatranscriptome of plant litter microbial communities from East Loma Ridge, Irvine, California - P1 T7 (Metagenome Metatranscriptome)	DOE Joint Genome Institute (JGI)	3300031115	USA: California	Environmental	Terrestrial	Unclassified	Plant litter	plant litter	63378902	111494	plant biomass
3300031576	*Microbiome	Permanent Draft	Subsurface microbial communities from deep shales in Ohio and West Virginia, USA	Biofilm microbial communities from Wishing Well Cave, Virginia, United States - WW16-25	DOE Joint Genome Institute (JGI)	3300031576	USA: Virginia	Environmental	Terrestrial	Unclassified	Cave	biofilm	2688849188	4912229	rock
3300004281	*Microbiome	Permanent Draft	Tropical forest soil microbial communities from Panama analyzed to predict greenhouse gas emissions	Tropical forest soil microbial communities from Panama analyzed to predict greenhouse gas emissions - Panama Soil Plot 30 MoBio	DOE Joint Genome Institute (JGI)	3300004281	Panama: Oeste	Environmental	Terrestrial	Loam	Soil	Tropical forest soil	656908634	2157267	soil
3300021464	*Microbiome	Permanent Draft	Terrestrial sediment cell enrichment communities for BONCAT metagenomics from Utah, United States	Terrestrial sediment cell enrichment communities for BONCAT metagenomics from Utah, United States - 21hC_Boncat_minus	DOE Joint Genome Institute (JGI)	3300021464	United States: Utah	Environmental	Terrestrial	Sediment	Geologic	Terrestrial sediment	117600969	317189	other
3300026984	*Microbiome	Permanent Draft	Forest soil microbial communities from Harvard Forest Long Term Ecological Research (LTER) site in Petersham, MA, for long-term soil warming studies	Forest soil microbial communities from Harvard Forest Long Term Ecological Research site in Petersham, Massachusetts, USA - MetaG HF048 (SPAdes)	DOE Joint Genome Institute (JGI)	3300026984	Harvard Forest LTER, Petersham, MA, USA	Environmental	Terrestrial	Loam	Soil	Forest soil	82558844	238416	soil
3300036441	*Microbiome	Permanent Draft	Peat permafrost microbial communities from Stordalen Mire near Abisko, Sweden	Peat permafrost microbial communities from Stordalen Mire near Abisko, Sweden - II_Fen_C2	DOE Joint Genome Institute (JGI)	3300036441	Sweden: Abisko, Stordalen Mire	Environmental	Terrestrial	Unclassified	Peat	peat	92470128	286617	plant biomass
3300039035	*Microbiome	Permanent Draft	Biogeographic diversity and light adaptation of endolithic cyanobacteria from deserts around the world	Halite microbial communities from Salar Grande, Tarapac Region, Chile - H-SG-2P1	DOE Joint Genome Institute (JGI)	3300039035	Chile: Salar Grande, Tarapac Region	Environmental	Terrestrial	Unclassified	Rock-dwelling (subaerial biofilms)	Halite	43085964	46782	rock
3300032610	*Microbiome	Permanent Draft	Coal bed microbial communities from various locations in the United States	Enriched cells from coal bed in the Powder River Basin, Montana, United States - Total cells T11 rep3 HSBNCT.T11.300.1.M14	DOE Joint Genome Institute (JGI)	3300032610	USA: Montana	Environmental	Terrestrial	Mine	Geologic	coal bed	5056946	4813	other
3300028738	*Microbiome	Permanent Draft	Peat permafrost microbial communities from Stordalen Mire near Abisko, Sweden	Peat permafrost microbial communities from Stordalen Mire near Abisko, Sweden - III_Fen_N2_1	DOE Joint Genome Institute (JGI)	3300028738	Sweden: Abisko, Stordalen Mire	Environmental	Terrestrial	Unclassified	Peat	fen	612919482	1164549	plant biomass
3300027514	*Microbiome	Permanent Draft	Soil microbial communities from 10 grassland sites in CA, CO, KS, KY, MN, MO, NM, SC, TX, that have been nitrogen fertilized	Forest soil microbial communities from Browns Valley, California, USA, that are Nitrogen fertilized - NN91 (SPAdes)	DOE Joint Genome Institute (JGI)	3300027514	Browns Valley, California, USA	Environmental	Terrestrial	Loam	Soil	Soil	169023987	559852	soil
3300000704	*Microbiome	Permanent Draft	Tropical forest soil microbial communities from Luquillo Experimental Forest, Puerto Rico	Tropical forest soil microbial communities from Luquillo Experimental Forest, Puerto Rico - Sample 9	DOE Joint Genome Institute (JGI)	3300000704	Luquillo Experimental Forest Soil, Puerto Rico	Environmental	Terrestrial	Loam	Soil	Tropical forest soil	9942666	30648	soil
3300033522	*Microbiome	Permanent Draft	Halite endoliths microbial communities diversity study	Halite endolithic microbial communities from Salar Grande, Atacama Desert, Chile - SG1-2017-02 NexteraXT library manual curation and re-assembly	Johns Hopkins School of Medicine	3300033522	Atacama Desert, Chile	Environmental	Terrestrial	Unclassified	Rock-dwelling (subaerial biofilms)	Halite pinnacle	349586398	454074	rock
3300034226	*Microbiome	Permanent Draft	Coal bed microbial communities from various locations in the United States	Enriched cells from coal slurry in the Powder River Basin, Montana, United States - BONCAT cells FG11 rep1 HSBNCT.FG11.300.03.H6	DOE Joint Genome Institute (JGI)	3300034226	USA: Montana	Environmental	Terrestrial	Mine	Geologic	coal slurry	1390660	1378	other
3300038461	*Microbiome	Permanent Draft	Peatland microbial communities from Stordalen Mire, Sweden	Peat soil microbial communities from Stordalen Mire, Sweden - 713 E-2-X0	DOE Joint Genome Institute (JGI)	3300038461	Sweden: Norrbotten County, Stordalen Mire	Environmental	Terrestrial	Unclassified	Peat	soil	607233040	1380409	plant biomass
3300037357	*Microbiome	Permanent Draft	Peatland microbial communities from Stordalen Mire, Sweden	Peatland microbial communities from Stordalen Mire, Sweden - 713 CPN1-1-M	DOE Joint Genome Institute (JGI)	3300037357	Sweden: Norrbotten County, Stordalen Mire	Environmental	Terrestrial	Unclassified	Peat	soil	552917698	900678	plant biomass
3300034217	*Microbiome	Permanent Draft	Coal bed microbial communities from various locations in the United States	Enriched cells from coal slurry in the Powder River Basin, Montana, United States - BONCAT cells FG11 rep2 HSBNCT.FG11.300.03.C9	DOE Joint Genome Institute (JGI)	3300034217	USA: Montana	Environmental	Terrestrial	Mine	Geologic	coal slurry	3436564	3386	other
3300027050	*Microbiome	Permanent Draft	Forest soil microbial communities from multiple locations in Canada and USA	Forest soil microbial communities from Davy Crockett National Forest, Groveton, Texas, USA - Texas A ecozone_OM1H0_M1 (SPAdes)	DOE Joint Genome Institute (JGI)	3300027050	Davy Crockett National Forest, Groveton, Texas, USA	Environmental	Terrestrial	Loam	Soil	Forest soil	106973104	284254	soil
3300031449	*Microbiome	Permanent Draft	Rock endolithic microbial communities from Victoria Land, Antarctica	Rock endolithic microbial communities from Victoria Land, Antarctica - Finger Mt sud	DOE Joint Genome Institute (JGI)	3300031449	Antarctica: Victoria Land	Environmental	Terrestrial	Unclassified	Rock-dwelling (endoliths)	rock	864613965	1273941	rock
3300033133	*Microbiome	Permanent Draft	Coal bed microbial communities from various locations in the United States	Enriched cells from coal bed in the Powder River Basin, Montana, United States - BONCAT cells N11 rep2 HSBNCT.N11.300.1.C11	DOE Joint Genome Institute (JGI)	3300033133	USA: Montana	Environmental	Terrestrial	Mine	Geologic	coal bed	3780262	4045	other
3300005712	*Microbiome	Permanent Draft	Soil microbial communities from the Hubbard Brook experimental Forest, New Hampshire, under manipulated climate change conditions.	Warmed soil microbial communities from the Hubbard Brook experimental Forest, New Hampshire - Hubbard Brook CCASE Soil Metagenome WRM 4	DOE Joint Genome Institute (JGI)	3300005712	USA: New Hampshire, Hubbard Brook experimental Forest	Environmental	Terrestrial	Loam	Soil	Soil	2662930472	7958900	soil
3300032936	*Microbiome	Permanent Draft	Coal bed microbial communities from various locations in the United States	Enriched cells from coal bed in the Powder River Basin, Montana, United States - Total cells FGM rep1 HSBNCT.FGM.300.1.M6	DOE Joint Genome Institute (JGI)	3300032936	USA: Montana	Environmental	Terrestrial	Mine	Geologic	coal bed	11246823	9376	other
3300037155	*Microbiome	Permanent Draft	Peatland microbial communities from Stordalen Mire, Sweden	Peatland microbial communities from Stordalen Mire, Sweden - 714 P1 40-44	DOE Joint Genome Institute (JGI)	3300037155	Sweden: Norrbotten County, Stordalen Mire	Environmental	Terrestrial	Unclassified	Peat	soil	802467134	1414250	plant biomass
3300000690	*Microbiome	Permanent Draft	Tropical forest soil microbial communities from Luquillo Experimental Forest, Puerto Rico	Tropical forest soil microbial communities from Luquillo Experimental Forest, Puerto Rico - Sample 75	DOE Joint Genome Institute (JGI)	3300000690	Luquillo Experimental Forest Soil, Puerto Rico	Environmental	Terrestrial	Loam	Soil	Tropical forest soil	7101410	21347	soil
3300003536	*Microbiome	Permanent Draft	Petroleum reservoir microbial communities from Reconcavo Basin, Brazil, analyzing oil degradation	Petroleum reservoir microbial communities from Reconcavo Basin, Brazil, analyzing oil degradation - Bahia-well BA-2 Water		3300003536	Brazil: State of Brazil	Environmental	Terrestrial	Unclassified	Unclassified	Petroleum reservoir	106668796	198109	other
3300032529	*Microbiome	Permanent Draft	Coal bed microbial communities from various locations in the United States	Enriched cells from coal bed in the Powder River Basin, Montana, United States - BONCAT cells T11 rep2 HSBNCT.T11.300.1.E9	DOE Joint Genome Institute (JGI)	3300032529	USA: Montana	Environmental	Terrestrial	Mine	Geologic	coal bed	4333017	4558	other
3300030770	*Microbiome	Permanent Draft	Plant litter microbial communities from East Loma Ridge, Irvine, California	Metatranscriptome of plant litter microbial communities from East Loma Ridge, Irvine, California - P2 T30 (Metagenome Metatranscriptome)	DOE Joint Genome Institute (JGI)	3300030770	USA: California	Environmental	Terrestrial	Unclassified	Plant litter	plant litter	29542298	54623	plant biomass
3300009744	*Microbiome	Permanent Draft	Subsurface microbial communities from deep shales in Ohio and West Virginia, USA	Subsurface microbial communities from deep shales in Ohio, USA - Utica-3 well 1 S-1-Day9	DOE Joint Genome Institute (JGI)	3300009744	Ohio, USA	Environmental	Terrestrial	Unclassified	Deep subsurface	Deep subsurface	33123761	61354	other
3300038648	*Microbiome	Permanent Draft	Peat soil microbial communities from Marcell Experimental Forest, MN, USA	Peat soil microbial communities from Marcell Experimental Forest, MN, USA - P6_D2	DOE Joint Genome Institute (JGI)	3300038648	USA: Minnesota	Environmental	Terrestrial	Unclassified	Peat	peat soil	1279175307	1889613	plant biomass
3300026678	*Microbiome	Permanent Draft	Soil microbial communities from 10 grassland sites in CA, CO, KS, KY, MN, MO, NM, SC, TX, that have been nitrogen fertilized	Grasslands soil microbial communities from Gorham, Kansas, USA that are Nitrogen fertilized -NN620 (SPAdes)	DOE Joint Genome Institute (JGI)	3300026678	Gorham, Kansas, USA	Environmental	Terrestrial	Loam	Soil	Soil	3605433	11476	soil
3300001014	*Microbiome	Permanent Draft	Soil microbial communities from 10 grassland sites in CA, CO, KS, KY, MN, MO, NM, SC, TX, that have been nitrogen fertilized	Grasslands soil microbial communities from Nunn, Colorado, USA, that are Nitrogen fertilized - NN1095	DOE Joint Genome Institute (JGI)	3300001014	Nunn, Colorado, USA	Environmental	Terrestrial	Loam	Soil	Soil	68097	232	soil
3300036882	*Microbiome	Permanent Draft	Peatland microbial communities from Stordalen Mire, Sweden	Peat soil microbial communities from Stordalen Mire, Sweden - 713 S-3-D	DOE Joint Genome Institute (JGI)	3300036882	Sweden: Norrbotten County, Stordalen Mire	Environmental	Terrestrial	Unclassified	Peat	soil	422440591	716102	plant biomass
3300003552	*Microbiome	Permanent Draft	Serpentinite rock and fluid microbial communities from Tablelands Ophiolite (Newfoundland), Coast Range Ophiolite (California) and Ligurian Springs (Italy)	Serpentinite rock and fluid subsurface biosphere microbial communities from McLaughlin Reserve, California, USA - QV1.2_AUG13 (Metagenome Metatranscriptome, Counting Only)	DOE Joint Genome Institute (JGI)	3300003552	USA: California, McLaughlin Reserve	Environmental	Terrestrial	Unclassified	Deep subsurface	Serpentinite rock and fluid	23717608	51288	other
3300031909	*Microbiome	Permanent Draft	Rock endolithic microbial communities from Victoria Land, Antarctica	Rock endolithic microbial communities from Victoria Land, Antarctica - Buttleship Promontory sud	DOE Joint Genome Institute (JGI)	3300031909	Antarctica: Victoria Land	Environmental	Terrestrial	Unclassified	Rock-dwelling (endoliths)	rock	349617378	544634	rock
3300003453	*Microbiome	Permanent Draft	Volcano-associated fumarole microbial communities from Mt. Erebus, Antarctica, that are thermophilic	Combined Assembly of Gp0111477, Gp0111476	University of California, Davis	3300003453	Mt. Erebus, Antarctica	Environmental	Terrestrial	Fumaroles	Volcanic	Volcano-associated fumarole	118195343	167177	rock
3300032924	*Microbiome	Permanent Draft	Coal bed microbial communities from various locations in the United States	Enriched cells from coal bed in the Powder River Basin, Montana, United States - Total cells FGM rep1 HSBNCT.FGM.300.1.N4	DOE Joint Genome Institute (JGI)	3300032924	USA: Montana	Environmental	Terrestrial	Mine	Geologic	coal bed	10824088	9186	other
3300036885	*Microbiome	Permanent Draft	Peatland microbial communities from Stordalen Mire, Sweden	Peat soil microbial communities from Stordalen Mire, Sweden - 713 E-3-D	DOE Joint Genome Institute (JGI)	3300036885	Sweden: Norrbotten County, Stordalen Mire	Environmental	Terrestrial	Unclassified	Peat	soil	511404386	978003	plant biomass
3300037061	*Microbiome	Permanent Draft	Peatland microbial communities from Stordalen Mire, Sweden	Peat soil microbial communities from Stordalen Mire, Sweden - 715 E1 1-5	DOE Joint Genome Institute (JGI)	3300037061	Sweden: Norrbotten County, Stordalen Mire	Environmental	Terrestrial	Unclassified	Peat	soil	503233873	1013195	plant biomass
3300034370	*Microbiome	Permanent Draft	Coal bed microbial communities from various locations in the United States	Enriched cells from coal slurry in the Powder River Basin, Montana, United States - BONCAT cells N11 rep2 HSBNCT.N11.5000.01.H3	DOE Joint Genome Institute (JGI)	3300034370	USA: Montana	Environmental	Terrestrial	Mine	Geologic	coal slurry	6640055	7160	other
3300006892	*Microbiome	Permanent Draft	Methanogenic Incubations using Athabaskan Oil Sands from Alberta Canada	Final time point T65 (1) (live) benzoate enrichments of Methanogenic microbial communities using Athabasca oil sands as inoculum	Shell Corporation	3300006892	Alberta, Canada	Environmental	Terrestrial	Unclassified	Oil reservoir	Oil Sands	50309126	69927	other
3300023259	*Microbiome	Permanent Draft	Peatland microbial communities from Stordalen Mire, Sweden	Peat soil microbial communities from Stordalen Mire, Sweden - 717 P3 20-24	DOE Joint Genome Institute (JGI)	3300023259	Sweden: Norrbotten County, Stordalen Mire	Environmental	Terrestrial	Unclassified	Peat	soil	197532099	478313	plant biomass
3300003176	*Microbiome	Permanent Draft	Deep subsurface microbial communities from Mt. Terri Underground Rock Laboratory, Switzerland, that are sulfate-reducing	Deep subsurface microbial communities from Mt. Terri Underground Rock Laboratory, Switzerland - BIC-A1 borehole		3300003176	Mt. Terri, Switzerland	Environmental	Terrestrial	Clay	Deep subsurface	Deep subsurface	49750184	51299	other
3300034260	*Microbiome	Permanent Draft	Coal bed microbial communities from various locations in the United States	Enriched cells from coal slurry in the Powder River Basin, Montana, United States - BONCAT cells FG11 rep2 HSBNCT.FG11.300.03.E9	DOE Joint Genome Institute (JGI)	3300034260	USA: Montana	Environmental	Terrestrial	Mine	Geologic	coal slurry	4671308	4683	other
3300026852	*Microbiome	Permanent Draft	Tropical forest soil microbial communities from Luquillo Experimental Forest, Puerto Rico	Tropical forest soil microbial communities from Luquillo Experimental Forest, Puerto Rico - Sample 62 (SPAdes)	DOE Joint Genome Institute (JGI)	3300026852	Luquillo Experimental Forest Soil, Puerto Rico	Environmental	Terrestrial	Loam	Soil	Tropical forest soil	24305883	60571	soil
3300000717	*Microbiome	Permanent Draft	Tropical forest soil microbial communities from Luquillo Experimental Forest, Puerto Rico	Tropical forest soil microbial communities from Luquillo Experimental Forest, Puerto Rico - Sample 68	DOE Joint Genome Institute (JGI)	3300000717	Luquillo Experimental Forest Soil, Puerto Rico	Environmental	Terrestrial	Loam	Soil	Tropical forest soil	13597321	39041	soil
3300001023	*Microbiome	Permanent Draft	Soil microbial communities from 10 grassland sites in CA, CO, KS, KY, MN, MO, NM, SC, TX, that have been nitrogen fertilized	Grasslands soil microbial communities from Gorham, Kansas, USA that are Nitrogen fertilized - NN611	DOE Joint Genome Institute (JGI)	3300001023	Gorham, Kansas, USA	Environmental	Terrestrial	Loam	Soil	Soil	99862	342	soil
3300037200	*Microbiome	Permanent Draft	Peatland microbial communities from Stordalen Mire, Sweden	Peatland microbial communities from Stordalen Mire, Sweden - 711 P-1-S	DOE Joint Genome Institute (JGI)	3300037200	Sweden: Norrbotten County, Stordalen Mire	Environmental	Terrestrial	Unclassified	Peat	soil	1060374400	2186536	plant biomass
3300026693	*Microbiome	Permanent Draft	Soil microbial communities from 10 grassland sites in CA, CO, KS, KY, MN, MO, NM, SC, TX, that have been nitrogen fertilized	Grasslands soil microbial communities from Kansas, USA, that are Nitrogen fertilized - NN595 (SPAdes)	DOE Joint Genome Institute (JGI)	3300026693	Manhattan, Kansas, USA	Environmental	Terrestrial	Loam	Soil	Soil	14009580	39720	soil
3300023060	*Microbiome	Permanent Draft	Peatland microbial communities from Stordalen Mire, Sweden	Peat soil microbial communities from Stordalen Mire, Sweden - IR.B.S.T0	DOE Joint Genome Institute (JGI)	3300023060	Sweden: Norrbotten County, Stordalen Mire	Environmental	Terrestrial	Unclassified	Peat	soil	128170762	315718	plant biomass
3300001653	*Microbiome	Permanent Draft	Forest soil microbial communities from Harvard Forest Long Term Ecological Research (LTER) site in Petersham, MA, for long-term soil warming studies	Forest soil microbial communities from Harvard Forest Long Term Ecological Research site in Petersham, Massachusetts, USA - MetaG HF041	DOE Joint Genome Institute (JGI)	3300001653	Harvard Forest LTER, Petersham, MA, USA	Environmental	Terrestrial	Loam	Soil	Forest soil	9168459	30045	soil
3300023107	*Microbiome	Permanent Draft	Soil microbial communities from Arlington Agricultural Research Station in Wisconsin and Kellogg Biological Station in Michigan, replicating the bioenergy cropping systems trials (BCSTs)	Plant litter microbial communities from Arlington Agricultural Research Station in Wisconsin, United States - UWRJ-L133-311R-2	DOE Joint Genome Institute (JGI)	3300023107	USA: Wisconsin	Environmental	Terrestrial	Unclassified	Plant litter	plant litter	691982176	1539211	plant biomass
3300036446	*Microbiome	Permanent Draft	Terrestrial microbial communities from various environments and locations	Cave wall surface microbial communities from Waikapalae Cave, Hawaii, United States - 20190126_53	DOE Joint Genome Institute (JGI)	3300036446	USA: Hawaii	Environmental	Terrestrial	Unclassified	Rock-dwelling (subaerial biofilms)	Cave wall surface	97448996	114609	rock
3300010779	*Microbiome	Permanent Draft	Bacterial and archaeal communities from various locations to study Microbial Dark Matter (Phase II)	Sorted cell/s from aquifer well water in Beatty, Nevada, USA - Cell_enrichment_4_SCGC_AG-159-B02	DOE Joint Genome Institute (JGI)	3300010779	USA: Beatty, Nevada	Environmental	Terrestrial	Aquifer	Deep subsurface	Subsurface	305338	344	other
3300038465	*Microbiome	Permanent Draft	Peatland microbial communities from Stordalen Mire, Sweden	Peat soil microbial communities from Stordalen Mire, Sweden - 714 S2 5-9	DOE Joint Genome Institute (JGI)	3300038465	Sweden: Norrbotten County, Stordalen Mire	Environmental	Terrestrial	Unclassified	Peat	soil	872418054	1537870	plant biomass
3300025915	*Microbiome	Permanent Draft	Corn, switchgrass and miscanthus rhizosphere microbial communities from Kellogg Biological Station, Michigan, USA	Corn, switchgrass and miscanthus rhizosphere microbial communities from Kellogg Biological Station, Michigan, USA - LAR L8-1 metaG (SPAdes)	DOE Joint Genome Institute (JGI)	3300025915	USA: Michigan: Kellogg Biological Station	Environmental	Terrestrial	Loam	Soil	Corn, switchgrass and miscanthus rhizosphere	2970155547	7042865	soil
3300001172	*Microbiome	Permanent Draft	Forest soil microbial communities from multiple locations in Canada and USA	Forest soil microbial communities from Thunder Bay, Ontario, Canada - Black Spruce, Ontario site 2_A8_OM2_O1	DOE Joint Genome Institute (JGI)	3300001172	Thunder Bay, Ontario, Canada	Environmental	Terrestrial	Loam	Soil	Forest soil	31205676	91294	soil
3300026365	*Microbiome	Permanent Draft	Peatland microbial communities from Stordalen Mire, Sweden	Peat soil microbial communities from Stordalen Mire, Sweden - G.F.S.T50	DOE Joint Genome Institute (JGI)	3300026365	Sweden: Norrbotten County, Stordalen Mire	Environmental	Terrestrial	Unclassified	Peat	soil	93611526	217743	plant biomass
3300006981	*Microbiome	Permanent Draft	Methanogenic Incubations using Athabaskan Oil Sands from Alberta Canada	T0 (2) T65 (live) enrichments of Methanogenic microbial communities using Athabascan oil sands	Shell Corporation	3300006981	Canada: Alberta	Environmental	Terrestrial	Unclassified	Oil reservoir	Oil Sands	30655547	58250	other
3300037083	*Microbiome	Permanent Draft	Peatland microbial communities from Stordalen Mire, Sweden	Peat soil microbial communities from Stordalen Mire, Sweden - 713 S-3-S	DOE Joint Genome Institute (JGI)	3300037083	Sweden: Norrbotten County, Stordalen Mire	Environmental	Terrestrial	Unclassified	Peat	soil	902390459	1707388	plant biomass
3300037361	*Microbiome	Permanent Draft	Peatland microbial communities from Stordalen Mire, Sweden	Peat soil microbial communities from Stordalen Mire, Sweden - 717 E2 1-5 (v2)	DOE Joint Genome Institute (JGI)	3300037361	Sweden: Norrbotten County, Stordalen Mire	Environmental	Terrestrial	Unclassified	Peat	soil	740630044	1756985	plant biomass
3300036425	*Microbiome	Permanent Draft	Peatland microbial communities from Stordalen Mire, Sweden	Peat soil microbial communities from Stordalen Mire, Sweden - C.B.S.T-25.v5 (v2)	DOE Joint Genome Institute (JGI)	3300036425	Sweden: Norrbotten County, Stordalen Mire	Environmental	Terrestrial	Unclassified	Peat	soil	171487637	303717	plant biomass
3300026927	*Microbiome	Permanent Draft	Tropical forest soil microbial communities from Luquillo Experimental Forest, Puerto Rico	Tropical forest soil microbial communities from Luquillo Experimental Forest, Puerto Rico - Sample 56 (SPAdes)	DOE Joint Genome Institute (JGI)	3300026927	Luquillo Experimental Forest Soil, Puerto Rico	Environmental	Terrestrial	Loam	Soil	Tropical forest soil	72240907	175671	soil
3300004268	*Microbiome	Permanent Draft	Tropical forest soil microbial communities from Panama analyzed to predict greenhouse gas emissions	Tropical forest soil microbial communities from Panama analyzed to predict greenhouse gas emissions - Panama Soil Plot 36 MoBio	DOE Joint Genome Institute (JGI)	3300004268	Panama: Oeste	Environmental	Terrestrial	Loam	Soil	Tropical forest soil	703617339	2230090	soil
3300026669	*Microbiome	Permanent Draft	Soil microbial communities from 10 grassland sites in CA, CO, KS, KY, MN, MO, NM, SC, TX, that have been nitrogen fertilized	Grasslands soil microbial communities from Gorham, Kansas, USA that are Nitrogen fertilized - NN619 (SPAdes)	DOE Joint Genome Institute (JGI)	3300026669	Gorham, Kansas, USA	Environmental	Terrestrial	Loam	Soil	Soil	5436863	18751	soil
3300035004	*Microbiome	Permanent Draft	Terrestrial microbial communities from various environments and locations	Cave wall surface microbial communities from Maniniholo Cave, Kauai, Hawaii, United States - 20181031_20A	DOE Joint Genome Institute (JGI)	3300035004	USA: Hawaii	Environmental	Terrestrial	Unclassified	Cave	Cave wall surface	23626291	23258	rock
3300000424	*Microbiome	Permanent Draft	Soil microbial communities from Kansas Great Prairie, USA, amended with BrdU	Amended soil microbial communities from Kansas Great Prairies, USA - acetate RNA F2RNA lane4 clc assemly	DOE Joint Genome Institute (JGI)	3300000424	Kanza Prairie, Kansas, USA	Environmental	Terrestrial	Loam	Soil	Soil	1163884	8122	soil
3300028871	*Microbiome	Permanent Draft	Peat permafrost microbial communities from Stordalen Mire near Abisko, Sweden	Peat permafrost microbial communities from Stordalen Mire near Abisko, Sweden - II_Palsa_N2_1	DOE Joint Genome Institute (JGI)	3300028871	Sweden: Abisko, Stordalen Mire	Environmental	Terrestrial	Unclassified	Peat	palsa	995970895	2214149	plant biomass
3300033017	*Microbiome	Permanent Draft	Coal bed microbial communities from various locations in the United States	Enriched cells from coal bed in the Powder River Basin, Montana, United States - Total cells N11 rep2 HSBNCT.N11.300.1.N8	DOE Joint Genome Institute (JGI)	3300033017	USA: Montana	Environmental	Terrestrial	Mine	Geologic	coal bed	4761218	4953	other
3300025119	*Microbiome	Permanent Draft	Soil microbial communities from Rifle, Colorado, USA	Soil microbial communities from Rifle, Colorado - Rifle CSP2_sed 19_1 (SPAdes)	DOE Joint Genome Institute (JGI)	3300025119	Rifle, Colorado, United States	Environmental	Terrestrial	Loam	Soil	Soil	398385407	908780	soil
3300025939	*Microbiome	Permanent Draft	Corn, switchgrass and miscanthus rhizosphere microbial communities from Kellogg Biological Station, Michigan, USA	Corn, switchgrass and miscanthus rhizosphere microbial communities from Kellogg Biological Station, Michigan, USA - LAR L11-2 metaG (SPAdes)	DOE Joint Genome Institute (JGI)	3300025939	USA: Michigan: Kellogg Biological Station	Environmental	Terrestrial	Loam	Soil	Corn, switchgrass and miscanthus rhizosphere	3370442482	8527851	soil
3300030819	*Microbiome	Permanent Draft	Plant litter microbial communities from East Loma Ridge, Irvine, California	Metatranscriptome of plant litter microbial communities from East Loma Ridge, Irvine, California - P2 T34 (Metagenome Metatranscriptome)	DOE Joint Genome Institute (JGI)	3300030819	USA: California	Environmental	Terrestrial	Unclassified	Plant litter	plant litter	26517686	49857	plant biomass
3300029919	*Microbiome	Permanent Draft	Peat permafrost microbial communities from Stordalen Mire near Abisko, Sweden	Peat permafrost microbial communities from Stordalen Mire near Abisko, Sweden - I_Bog_E1_2	DOE Joint Genome Institute (JGI)	3300029919	Sweden: Abisko, Stordalen Mire	Environmental	Terrestrial	Unclassified	Peat	bog	447079194	1036226	plant biomass
3300027575	*Microbiome	Permanent Draft	Forest soil microbial communities from multiple locations in Canada and USA	Forest soil microbial communities from Algoma, Ontario, Canada - Jack Pine, Ontario site 1_JW_Ref_O1 (SPAdes)	DOE Joint Genome Institute (JGI)	3300027575	Algoma, Ontario, Canada	Environmental	Terrestrial	Loam	Soil	Forest soil	302034044	678578	soil
3300000661	*Microbiome	Permanent Draft	Tropical forest soil microbial communities from Luquillo Experimental Forest, Puerto Rico	Tropical forest soil microbial communities from Luquillo Experimental Forest, Puerto Rico - Sample 1	DOE Joint Genome Institute (JGI)	3300000661	Luquillo Experimental Forest Soil, Puerto Rico	Environmental	Terrestrial	Loam	Soil	Tropical forest soil	1876340	5970	soil
3300031071	*Microbiome	Permanent Draft	Plant litter microbial communities from East Loma Ridge, Irvine, California	Metatranscriptome of plant litter microbial communities from East Loma Ridge, Irvine, California - P1 T10 (Metagenome Metatranscriptome)	DOE Joint Genome Institute (JGI)	3300031071	USA: California	Environmental	Terrestrial	Unclassified	Plant litter	plant litter	45864022	81402	plant biomass
3300034262	*Microbiome	Permanent Draft	Coal bed microbial communities from various locations in the United States	Enriched cells from coal slurry in the Powder River Basin, Montana, United States - BONCAT cells FG11 rep1 HSBNCT.FG11.300.03.F4	DOE Joint Genome Institute (JGI)	3300034262	USA: Montana	Environmental	Terrestrial	Mine	Geologic	coal slurry	1271168	1414	other
3300003505	*Microbiome	Permanent Draft	Forest soil microbial communities from Harvard Forest Long Term Ecological Research (LTER) site in Petersham, MA, for long-term soil warming studies	Forest soil microbial communities from Harvard Forest LTER, USA - Combined assembly of forest soil metaG samples (ASSEMBLY_DATE=20140924)	DOE Joint Genome Institute (JGI)	3300003505	Harvard Forest LTER, Petersham, MA, USA	Environmental	Terrestrial	Loam	Soil	Forest soil	814320942	1794298	soil
3300000905	*Microbiome	Permanent Draft	Tropical forest soil microbial communities from Luquillo Experimental Forest, Puerto Rico	Tropical forest soil microbial communities from Luquillo Experimental Forest, Puerto Rico - Sample 42	DOE Joint Genome Institute (JGI)	3300000905	Luquillo Experimental Forest Soil, Puerto Rico	Environmental	Terrestrial	Loam	Soil	Tropical forest soil	17704443	53341	soil
3300031452	*Microbiome	Permanent Draft	Rock endolithic microbial communities from Victoria Land, Antarctica	Rock endolithic microbial communities from Victoria Land, Antarctica - Mt New Zealand nord	DOE Joint Genome Institute (JGI)	3300031452	Antarctica: Victoria Land	Environmental	Terrestrial	Unclassified	Rock-dwelling (endoliths)	rock	645594413	941485	rock
3300001034	*Microbiome	Permanent Draft	Soil microbial communities from 10 grassland sites in CA, CO, KS, KY, MN, MO, NM, SC, TX, that have been nitrogen fertilized	Grasslands soil microbial communities from Gorham, Kansas, USA that are Nitrogen fertilized -NN607	DOE Joint Genome Institute (JGI)	3300001034	Gorham, Kansas, USA	Environmental	Terrestrial	Loam	Soil	Soil	926756	3098	soil
3300034398	*Microbiome	Permanent Draft	Coal bed microbial communities from various locations in the United States	Enriched cells from coal slurry in the Powder River Basin, Montana, United States - BONCAT cells T11 rep1 HSBNCT.T11.5000.01.E6	DOE Joint Genome Institute (JGI)	3300034398	USA: Montana	Environmental	Terrestrial	Mine	Geologic	coal slurry	6806878	7194	other
3300033001	*Microbiome	Permanent Draft	Coal bed microbial communities from various locations in the United States	Enriched cells from coal bed in the Powder River Basin, Montana, United States - Total cells FGM rep1 HSBNCT.FGM.300.1.L4	DOE Joint Genome Institute (JGI)	3300033001	USA: Montana	Environmental	Terrestrial	Mine	Geologic	coal bed	11110944	9477	other
3300037231	*Microbiome	Permanent Draft	Peatland microbial communities from Stordalen Mire, Sweden	Peatland microbial communities from Stordalen Mire, Sweden - 713 CPON2-1-D	DOE Joint Genome Institute (JGI)	3300037231	Sweden: Norrbotten County, Stordalen Mire	Environmental	Terrestrial	Unclassified	Peat	soil	796486630	1330750	plant biomass
3300037076	*Microbiome	Permanent Draft	Peatland microbial communities from Stordalen Mire, Sweden	Peatland microbial communities from Stordalen Mire, Sweden - 714 P1 30-34	DOE Joint Genome Institute (JGI)	3300037076	Sweden: Norrbotten County, Stordalen Mire	Environmental	Terrestrial	Unclassified	Peat	soil	713448881	1244461	plant biomass
3300026621	*Microbiome	Permanent Draft	Soil microbial communities from 10 grassland sites in CA, CO, KS, KY, MN, MO, NM, SC, TX, that have been nitrogen fertilized	Grasslands soil microbial communities from Chapel Hill, North Carolina, USA that are Nitrogen fertilized - NN339 (SPAdes)	DOE Joint Genome Institute (JGI)	3300026621	Chapel Hill, North Carolina, USA	Environmental	Terrestrial	Loam	Soil	Soil	70267	223	soil
3300027548	*Microbiome	Permanent Draft	Forest soil microbial communities from multiple locations in Canada and USA	Forest soil microbial communities from Davy Crockett National Forest, Groveton, Texas, USA - Texas A ecozone_OM3H0_M1 (SPAdes)	DOE Joint Genome Institute (JGI)	3300027548	Davy Crockett National Forest, Groveton, Texas, USA	Environmental	Terrestrial	Loam	Soil	Forest soil	270996144	687346	soil
3300001065	*Microbiome	Permanent Draft	Soil microbial communities from 10 grassland sites in CA, CO, KS, KY, MN, MO, NM, SC, TX, that have been nitrogen fertilized	Grasslands soil microbial communities from Chapel Hill, North Carolina, USA that are Nitrogen fertilized -NN344	DOE Joint Genome Institute (JGI)	3300001065	Chapel Hill, North Carolina, USA	Environmental	Terrestrial	Loam	Soil	Soil	262414	772	soil
3300030835	*Microbiome	Permanent Draft	Soil, plant litter and rhizosphere microbial communities from European coniferous forests	Metatranscriptome of plant litter microbial communities from Maridalen valley, Oslo, Norway - NLU1 (Metagenome Metatranscriptome)	DOE Joint Genome Institute (JGI)	3300030835	Norway: Oslo	Environmental	Terrestrial	Unclassified	Plant litter	plant litter	8382299	16351	plant biomass
3300022906	*Microbiome	Permanent Draft	Soil microbial communities from Arlington Agricultural Research Station in Wisconsin and Kellogg Biological Station in Michigan, replicating the bioenergy cropping systems trials (BCSTs)	Plant litter microbial communities from Arlington Agricultural Research Station in Wisconsin, United States - UWRJ-L223-509R-6	DOE Joint Genome Institute (JGI)	3300022906	USA: Wisconsin	Environmental	Terrestrial	Unclassified	Plant litter	plant litter	420965229	994550	plant biomass
3300033042	*Microbiome	Permanent Draft	Coal bed microbial communities from various locations in the United States	Enriched cells from coal bed in the Powder River Basin, Montana, United States - Total cells N11 rep1 HSBNCT.N11.300.1.N5	DOE Joint Genome Institute (JGI)	3300033042	USA: Montana	Environmental	Terrestrial	Mine	Geologic	coal bed	2027982	2334	other
3300025117	*Microbiome	Permanent Draft	Soil microbial communities from Rifle, Colorado, USA	Soil microbial communities from Rifle, Colorado - Rifle Oxygen_injection B1 (SPAdes)	DOE Joint Genome Institute (JGI)	3300025117	Rifle, Colorado, United States	Environmental	Terrestrial	Loam	Soil	Soil	439981598	774321	soil
3300017711	*Microbiome	Permanent Draft	Deep subsurface shale carbon reservoir microbial communities from Ohio and West Virginia, USA	Deep subsurface shale carbon reservoir viral communities from Ohio, USA - WG14 viral induction ssDNA	DOE Joint Genome Institute (JGI)	3300017711	USA: Ohio	Environmental	Terrestrial	Fracking water	Deep subsurface	Fracking water	6461570	11370	other
3300027651	*Microbiome	Permanent Draft	Forest soil microbial communities from multiple locations in Canada and USA	Forest soil microbial communities from Algoma, Ontario, Canada - Jack Pine, Ontario site 1_JW_OM3H0_M2 (SPAdes)	DOE Joint Genome Institute (JGI)	3300027651	Algoma, Ontario, Canada	Environmental	Terrestrial	Loam	Soil	Forest soil	425272059	962470	soil
3300010824	*Microbiome	Permanent Draft	Bacterial and archaeal communities from various locations to study Microbial Dark Matter (Phase II)	Sorted cell/s from aquifer well water in Beatty, Nevada, USA - Cell_enrichment_9_SCGC_AG-159-D05	DOE Joint Genome Institute (JGI)	3300010824	USA: Beatty, Nevada	Environmental	Terrestrial	Aquifer	Deep subsurface	Subsurface	565411	648	other
3300000707	*Microbiome	Permanent Draft	Tropical forest soil microbial communities from Luquillo Experimental Forest, Puerto Rico	Tropical forest soil microbial communities from Luquillo Experimental Forest, Puerto Rico - Sample 39	DOE Joint Genome Institute (JGI)	3300000707	Luquillo Experimental Forest Soil, Puerto Rico	Environmental	Terrestrial	Loam	Soil	Tropical forest soil	10000255	32545	soil
3300023248	*Microbiome	Permanent Draft	Peatland microbial communities from Stordalen Mire, Sweden	Peat soil microbial communities from Stordalen Mire, Sweden - C.F.S.T100	DOE Joint Genome Institute (JGI)	3300023248	Sweden: Norrbotten County, Stordalen Mire	Environmental	Terrestrial	Unclassified	Peat	soil	203589358	386995	plant biomass
3300025152	*Microbiome	Permanent Draft	Soil microbial communities from Rifle, Colorado, USA	Soil microbial communities from Rifle, Colorado - Rifle Oxygen_injection C2 (SPAdes)	DOE Joint Genome Institute (JGI)	3300025152	Rifle, Colorado, United States	Environmental	Terrestrial	Loam	Soil	Soil	736356823	1281304	soil
3300007158	*Microbiome	Permanent Draft	Deep subsurface shale carbon reservoir microbial communities from Ohio and West Virginia, USA	Deep subsurface shale carbon reservoir microbial communities from Ohio, USA - Utica-2 Time Series 2014_10_12	DOE Joint Genome Institute (JGI)	3300007158	USA: Ohio	Environmental	Terrestrial	Unclassified	Deep subsurface	Deep subsurface	22175348	44519	other
3300006884	*Microbiome	Permanent Draft	Methanogenic Incubations using Athabaskan Oil Sands from Alberta Canada	Final time point T34 (1) (live) benzoate enrichments of Methanogenic microbial communities using Athabasca oil sands as inoculum	Shell Corporation	3300006884	Alberta, Canada	Environmental	Terrestrial	Unclassified	Oil reservoir	Oil Sands	46032848	74770	other
3300032527	*Microbiome	Permanent Draft	Coal bed microbial communities from various locations in the United States	Enriched cells from coal bed in the Powder River Basin, Montana, United States - BONCAT cells T11 rep2 HSBNCT.T11.300.1.E10	DOE Joint Genome Institute (JGI)	3300032527	USA: Montana	Environmental	Terrestrial	Mine	Geologic	coal bed	5250808	5391	other
3300021456	*Microbiome	Permanent Draft	Terrestrial sediment cell enrichment communities for BONCAT metagenomics from Utah, United States	Terrestrial sediment cell enrichment communities for BONCAT metagenomics from Utah, United States - 21hC_Boncat_plus	DOE Joint Genome Institute (JGI)	3300021456	United States: Utah	Environmental	Terrestrial	Sediment	Geologic	Terrestrial sediment	65215027	198011	other
3300001197	*Microbiome	Permanent Draft	Hydrocarbon resource environments microbial communities from Canada and USA	Wastewater microbial communities from Syncrude, Ft. McMurray, Alberta - Microbes from Sediment core from a heavy oil reservoir,Alberta Canada Inniskillen 614.3	McGill University	3300001197	Alberta, Canada	Environmental	Terrestrial	Unclassified	Oil reservoir	Hydrocarbon resource environments	89229498	204944	other
3300022881	*Microbiome	Permanent Draft	Peatland microbial communities from Stordalen Mire, Sweden	Peat soil microbial communities from Stordalen Mire, Sweden - 717 P1 20-24	DOE Joint Genome Institute (JGI)	3300022881	Sweden: Norrbotten County, Stordalen Mire	Environmental	Terrestrial	Unclassified	Peat	soil	152954916	364541	plant biomass
3300027546	*Microbiome	Permanent Draft	Forest soil microbial communities from multiple locations in Canada and USA	Forest soil microbial communities from El Dorado National Forest, California, USA - Mediterranean Blodgett CA OM3_M3 (SPAdes)	DOE Joint Genome Institute (JGI)	3300027546	El Dorado National Forest, Georgetown, California, USA	Environmental	Terrestrial	Loam	Soil	Forest soil	279260315	700265	soil
3300031234	*Microbiome	Permanent Draft	Peat permafrost microbial communities from Stordalen Mire near Abisko, Sweden	Peat permafrost microbial communities from Stordalen Mire near Abisko, Sweden - Palsa_T0_2	DOE Joint Genome Institute (JGI)	3300031234	Sweden: Abisko, Stordalen Mire	Environmental	Terrestrial	Unclassified	Peat	palsa	6722079910	12703659	plant biomass
3300004099	*Microbiome	Permanent Draft	Forest soil microbial communities from Harvard Forest Long Term Ecological Research (LTER) site in Petersham, MA, for long-term soil warming studies	Forest soil microbial communities from Harvard Forest Long Term Ecological Research site in Petersham, Massachusetts, USA - MetaT HF236 (Metagenome Metatranscriptome)	DOE Joint Genome Institute (JGI)	3300004099	Harvard Forest LTER, Petersham, MA, USA	Environmental	Terrestrial	Loam	Soil	Forest soil	129980747	442722	soil
3300033432	*Microbiome	Permanent Draft	Lab enriched peat soil microbial communities from two peatlands near Ithaca, NY, United States	Lab enriched peat soil microbial communities from Michigan Hollow, Ithaca, NY, United States - MHF6AY SIP fraction	DOE Joint Genome Institute (JGI)	3300033432	USA: New York	Environmental	Terrestrial	Unclassified	Peat	peat soil	164693393	375451	plant biomass
3300028860	*Microbiome	Permanent Draft	Peat permafrost microbial communities from Stordalen Mire near Abisko, Sweden	Peat permafrost microbial communities from Stordalen Mire near Abisko, Sweden - II_Bog_N2_3	DOE Joint Genome Institute (JGI)	3300028860	Sweden: Abisko, Stordalen Mire	Environmental	Terrestrial	Unclassified	Peat	bog	549339405	1152753	plant biomass
3300037060	*Microbiome	Permanent Draft	Peatland microbial communities from Stordalen Mire, Sweden	Peat soil microbial communities from Stordalen Mire, Sweden - 715 S2 20-24	DOE Joint Genome Institute (JGI)	3300037060	Sweden: Norrbotten County, Stordalen Mire	Environmental	Terrestrial	Unclassified	Peat	soil	541733987	908334	plant biomass
3300030046	*Microbiome	Permanent Draft	Peat permafrost microbial communities from Stordalen Mire near Abisko, Sweden	Peat permafrost microbial communities from Stordalen Mire near Abisko, Sweden - III_Palsa_E2_3	DOE Joint Genome Institute (JGI)	3300030046	Sweden: Abisko, Stordalen Mire	Environmental	Terrestrial	Unclassified	Peat	palsa	667850626	1306834	plant biomass
3300001067	*Microbiome	Permanent Draft	Soil microbial communities from 10 grassland sites in CA, CO, KS, KY, MN, MO, NM, SC, TX, that have been nitrogen fertilized	Grasslands soil microbial communities from Kansas, USA, that are Nitrogen fertilized - NN589	DOE Joint Genome Institute (JGI)	3300001067	Manhattan, Kansas, USA	Environmental	Terrestrial	Loam	Soil	Soil	95450	304	soil
3300027727	*Microbiome	Permanent Draft	Forest soil microbial communities from multiple locations in Canada and USA	Forest soil microbial communities from Algoma, Ontario, Canada - Jack Pine, Ontario site 1_JW_OM3H0_M1 (SPAdes)	DOE Joint Genome Institute (JGI)	3300027727	Algoma, Ontario, Canada	Environmental	Terrestrial	Loam	Soil	Forest soil	537423756	1303280	soil
3300027047	*Microbiome	Permanent Draft	Forest soil microbial communities from Harvard Forest Long Term Ecological Research (LTER) site in Petersham, MA, for long-term soil warming studies	Forest soil microbial communities from Harvard Forest Long Term Ecological Research site in Petersham, Massachusetts, USA - MetaG HF042 (SPAdes)	DOE Joint Genome Institute (JGI)	3300027047	Harvard Forest LTER, Petersham, MA, USA	Environmental	Terrestrial	Loam	Soil	Forest soil	104381523	283907	soil
3300031107	*Microbiome	Permanent Draft	Plant litter microbial communities from East Loma Ridge, Irvine, California	Metatranscriptome of plant litter microbial communities from East Loma Ridge, Irvine, California - P1 T6 (Metagenome Metatranscriptome)	DOE Joint Genome Institute (JGI)	3300031107	USA: California	Environmental	Terrestrial	Unclassified	Plant litter	plant litter	67500116	132469	plant biomass
3300033021	*Microbiome	Permanent Draft	Coal bed microbial communities from various locations in the United States	Enriched cells from coal bed in the Powder River Basin, Montana, United States - Total cells N11 rep2 HSBNCT.N11.300.1.M9	DOE Joint Genome Institute (JGI)	3300033021	USA: Montana	Environmental	Terrestrial	Mine	Geologic	coal bed	3813240	4034	other
3300037228	*Microbiome	Permanent Draft	Peatland microbial communities from Stordalen Mire, Sweden	Peatland microbial communities from Stordalen Mire, Sweden - 713 CPON1-1-S	DOE Joint Genome Institute (JGI)	3300037228	Sweden: Norrbotten County, Stordalen Mire	Environmental	Terrestrial	Unclassified	Peat	soil	944980517	1755459	plant biomass
3300034229	*Microbiome	Permanent Draft	Coal bed microbial communities from various locations in the United States	Enriched cells from coal slurry in the Powder River Basin, Montana, United States - Total cells FG11 rep1 HSBNCT.FG11.300.03.L6	DOE Joint Genome Institute (JGI)	3300034229	USA: Montana	Environmental	Terrestrial	Mine	Geologic	coal slurry	806515	884	other
3300033107	*Microbiome	Permanent Draft	Coal bed microbial communities from various locations in the United States	Enriched cells from coal bed in the Powder River Basin, Montana, United States - BONCAT cells N11 rep1 HSBNCT.N11.300.1.D5	DOE Joint Genome Institute (JGI)	3300033107	USA: Montana	Environmental	Terrestrial	Mine	Geologic	coal bed	4022546	4251	other
3300036699	*Microbiome	Permanent Draft	Coal bed microbial communities from various locations in the United States	Enriched cells from coal slurry in the Powder River Basin, Montana, United States - Total cells N11 rep3 HSBNCT.N11.5000.01.L6	DOE Joint Genome Institute (JGI)	3300036699	USA: Montana	Environmental	Terrestrial	Mine	Geologic	coal slurry	4604896	5153	other
3300001078	*Microbiome	Permanent Draft	Forest soil microbial communities from multiple locations in Canada and USA	Forest soil microbial communities from Davy Crockett National Forest, Groveton, Texas, USA - Texas A ecozone_RefH0_O2	DOE Joint Genome Institute (JGI)	3300001078	Davy Crockett National Forest, Groveton, Texas, USA	Environmental	Terrestrial	Loam	Soil	Forest soil	5533486	17715	soil
3300010764	*Microbiome	Permanent Draft	Bacterial and archaeal communities from various locations to study Microbial Dark Matter (Phase II)	Sorted cell/s from aquifer well water in Beatty, Nevada, USA - Cell_enrichment_43_SCGC_AG-159-O10	DOE Joint Genome Institute (JGI)	3300010764	USA: Beatty, Nevada	Environmental	Terrestrial	Aquifer	Deep subsurface	Subsurface	182411	247	other
3300032983	*Microbiome	Permanent Draft	Coal bed microbial communities from various locations in the United States	Enriched cells from coal bed in the Powder River Basin, Montana, United States - Total cells T11 rep2 HSBNCT.T11.300.1.L8	DOE Joint Genome Institute (JGI)	3300032983	USA: Montana	Environmental	Terrestrial	Mine	Geologic	coal bed	10625067	8881	other
3300031964	*Microbiome	Permanent Draft	Peat permafrost microbial communities from Stordalen Mire near Abisko, Sweden	III_Palsa_N3 coassembly	DOE Joint Genome Institute (JGI)	3300031964	Sweden: Abisko, Stordalen Mire	Environmental	Terrestrial	Unclassified	Peat	palsa	4001244624	7727972	plant biomass
3300034277	*Microbiome	Permanent Draft	Coal bed microbial communities from various locations in the United States	Enriched cells from coal slurry in the Powder River Basin, Montana, United States - Total cells FG11 rep2 HSBNCT.FG11.300.03.L9	DOE Joint Genome Institute (JGI)	3300034277	USA: Montana	Environmental	Terrestrial	Mine	Geologic	coal slurry	9591205	8837	other
3300036413	*Microbiome	Permanent Draft	Peatland microbial communities from Stordalen Mire, Sweden	Peat soil microbial communities from Stordalen Mire, Sweden - IR.F.S.T-25 (v2)	DOE Joint Genome Institute (JGI)	3300036413	Sweden: Norrbotten County, Stordalen Mire	Environmental	Terrestrial	Unclassified	Peat	soil	110585915	217941	plant biomass
3300003440	*Microbiome	Permanent Draft	Subsurface hydrocarbon microbial communities from various worldwide Shell locations	Hydrocarbon microbial community from Medicine Hat (2PWMHGC)		3300003440	Medicine Hat, Alberta, Canada	Environmental	Terrestrial	Unclassified	Unclassified	Subsurface hydrocarbon	18425208	32069	other
3300008972	*Microbiome	Permanent Draft	Methanogenic Incubations using Athabaskan Oil Sands from Alberta Canada	T0 (2) T65 (live) enrichments of Methanogenic microbial communities using Athabascan oil sands DE NOVO (2)	Shell Corporation	3300008972	Canada: Alberta	Environmental	Terrestrial	Unclassified	Oil reservoir	Oil Sands	85314641	321911	other
3300031059	*Microbiome	Permanent Draft	Plant litter microbial communities from East Loma Ridge, Irvine, California	Metatranscriptome of plant litter microbial communities from East Loma Ridge, Irvine, California - P3 T17 (Metagenome Metatranscriptome)	DOE Joint Genome Institute (JGI)	3300031059	USA: California	Environmental	Terrestrial	Unclassified	Plant litter	plant litter	63972749	118022	plant biomass
3300039418	*Microbiome	Permanent Draft	Biogeographic diversity and light adaptation of endolithic cyanobacteria from deserts around the world	Ignimbrite microbial communities from Atacama Desert, Antofagasta Region, Chile - I-MTQ-3P1	DOE Joint Genome Institute (JGI)	3300039418	Chile: Atacama Desert, Antofagasta Region	Environmental	Terrestrial	Unclassified	Rock-dwelling (subaerial biofilms)	Ignimbrite	28161199	39038	rock
3300030587	*Microbiome	Permanent Draft	Metatranscriptome of decayed wood fungal communities from Pinus contorta in National Forests from Montana, United States	Metatranscriptome of plant litter fungal communities from Pinus contorta in Tenderfoot Creek Experimental Forest, Montana, United States - TCEF3-LITTER (Eukaryote Community Metatranscriptome)	DOE Joint Genome Institute (JGI)	3300030587	USA: Montana	Environmental	Terrestrial	Unclassified	Plant litter	plant litter	258154153	571944	plant biomass
3300037219	*Microbiome	Permanent Draft	Peatland microbial communities from Stordalen Mire, Sweden	Peatland microbial communities from Stordalen Mire, Sweden - 712 P-2-S	DOE Joint Genome Institute (JGI)	3300037219	Sweden: Norrbotten County, Stordalen Mire	Environmental	Terrestrial	Unclassified	Peat	soil	929740846	1941117	plant biomass
3300028867	*Microbiome	Permanent Draft	Peat permafrost microbial communities from Stordalen Mire near Abisko, Sweden	Peat permafrost microbial communities from Stordalen Mire near Abisko, Sweden - I_Bog_E3_3	DOE Joint Genome Institute (JGI)	3300028867	Sweden: Abisko, Stordalen Mire	Environmental	Terrestrial	Unclassified	Peat	bog	849475044	1840278	plant biomass
3300010835	*Microbiome	Permanent Draft	Bacterial and archaeal communities from various locations to study Microbial Dark Matter (Phase II)	Sorted cell/s from aquifer well water in Beatty, Nevada, USA - Cell_enrichment_45_SCGC_AG-159-O19	DOE Joint Genome Institute (JGI)	3300010835	USA: Beatty, Nevada	Environmental	Terrestrial	Aquifer	Deep subsurface	Subsurface	624185	792	other
3300023383	*Microbiome	Permanent Draft	Terrestrial sediment cell enrichment communities for BONCAT metagenomics from Utah, United States	Terrestrial sediment cell enrichment communities from Utah, United States - BONCAT_SYTO_Terrestrial_sediment - 2	DOE Joint Genome Institute (JGI)	3300023383	USA: Utah	Environmental	Terrestrial	Sediment	Geologic	Terrestrial sediment	62359969	181874	other
3300001179	*Microbiome	Permanent Draft	Forest soil microbial communities from multiple locations in Canada and USA	Forest soil microbial communities from Algoma, Ontario, Canada - Jack Pine, Ontario site 1_JW_OM1H0_M3	DOE Joint Genome Institute (JGI)	3300001179	Algoma, Ontario, Canada	Environmental	Terrestrial	Loam	Soil	Forest soil	18909311	61652	soil
3300029910	*Microbiome	Permanent Draft	Peat permafrost microbial communities from Stordalen Mire near Abisko, Sweden	III_Palsa_E2 coassembly	DOE Joint Genome Institute (JGI)	3300029910	Sweden: Abisko, Stordalen Mire	Environmental	Terrestrial	Unclassified	Peat	palsa	2854786806	5423131	plant biomass
3300000686	*Microbiome	Permanent Draft	Tropical forest soil microbial communities from Luquillo Experimental Forest, Puerto Rico	Tropical forest soil microbial communities from Luquillo Experimental Forest, Puerto Rico - Sample 49	DOE Joint Genome Institute (JGI)	3300000686	Luquillo Experimental Forest Soil, Puerto Rico	Environmental	Terrestrial	Loam	Soil	Tropical forest soil	5817519	19477	soil
3300034682	*Microbiome	Permanent Draft	Subsurface microbial communities from deep shales in Ohio and West Virginia, USA	Fracking water microbial communities from deep shales in Oklahoma, United States - MC-4-A	DOE Joint Genome Institute (JGI)	3300034682	USA: Oklahoma	Environmental	Terrestrial	Unclassified	Deep subsurface	fracking water	322029956	559094	other
3300013012	*Microbiome	Permanent Draft	Gypsum rock endolithic and hypoendolithic microbial communities	Gypsum rock endolithic microbial communities from the Atacama Desert, Chile - Cordon de Lila	Johns Hopkins Bayview Research CORES	3300013012	Chile: Atacama Desert	Environmental	Terrestrial	Unclassified	Rock-dwelling (subaerial biofilms)	rock	353839798	962115	rock
3300006961	*Microbiome	Permanent Draft	Methanogenic Incubations using Athabaskan Oil Sands from Alberta Canada	T0 (2) T34 (live) enrichments of Methanogenic microbial communities using Athabascan oil sands	Shell Corporation	3300006961	Canada: Alberta	Environmental	Terrestrial	Unclassified	Oil reservoir	Oil Sands	23869084	41797	other
3300025326	*Microbiome	Permanent Draft	Soil microbial communities from Rifle, Colorado, USA	Soil microbial communities from Rifle, Colorado - Rifle CSP2_sed 16_2 (SPAdes)	DOE Joint Genome Institute (JGI)	3300025326	Rifle, Colorado, United States	Environmental	Terrestrial	Loam	Soil	Soil	2430898236	4804127	soil
3300031450	*Microbiome	Permanent Draft	Rock endolithic microbial communities from Victoria Land, Antarctica	Rock endolithic microbial communities from Victoria Land, Antarctica - University Valley sud	DOE Joint Genome Institute (JGI)	3300031450	Antarctica: Victoria Land	Environmental	Terrestrial	Unclassified	Rock-dwelling (endoliths)	rock	1152383524	1872072	rock
3300026845	*Microbiome	Permanent Draft	Tropical forest soil microbial communities from Luquillo Experimental Forest, Puerto Rico	Tropical forest soil microbial communities from Luquillo Experimental Forest, Puerto Rico - Sample 24 (SPAdes)	DOE Joint Genome Institute (JGI)	3300026845	Luquillo Experimental Forest Soil, Puerto Rico	Environmental	Terrestrial	Loam	Soil	Tropical forest soil	48583672	117856	soil
3300025497	*Microbiome	Permanent Draft	Serpentinite rock and fluid microbial communities from Tablelands Ophiolite (Newfoundland), Coast Range Ophiolite (California) and Ligurian Springs (Italy)	Serpentinite rock and fluid subsurface biosphere microbial communities from McLaughlin Reserve, California, USA - CR11_8A_Apr (SPAdes)	DOE Joint Genome Institute (JGI)	3300025497	USA: California, McLaughlin Reserve	Environmental	Terrestrial	Unclassified	Deep subsurface	Serpentinite rock and fluid	62172879	94867	other
3300027000	*Microbiome	Permanent Draft	Tropical forest soil microbial communities from Luquillo Experimental Forest, Puerto Rico	Tropical forest soil microbial communities from Luquillo Experimental Forest, Puerto Rico - Sample 41 (SPAdes)	DOE Joint Genome Institute (JGI)	3300027000	Luquillo Experimental Forest Soil, Puerto Rico	Environmental	Terrestrial	Loam	Soil	Tropical forest soil	98641627	228138	soil
3300037162	*Microbiome	Permanent Draft	Peatland microbial communities from Stordalen Mire, Sweden	Peatland microbial communities from Stordalen Mire, Sweden - 716 E1 10-14	DOE Joint Genome Institute (JGI)	3300037162	Sweden: Norrbotten County, Stordalen Mire	Environmental	Terrestrial	Unclassified	Peat	soil	579990503	1357678	plant biomass
3300007162	*Microbiome	Permanent Draft	Deep subsurface shale carbon reservoir microbial communities from Ohio and West Virginia, USA	Deep subsurface shale carbon reservoir microbial communities from Ohio, USA - Utica-2 Time Series HT 2014_7_11	DOE Joint Genome Institute (JGI)	3300007162	USA: Ohio	Environmental	Terrestrial	Unclassified	Deep subsurface	Deep subsurface	517486149	1364976	other
3300026638	*Microbiome	Permanent Draft	Deep subsurface shale carbon reservoir microbial communities from Ohio and West Virginia, USA	Deep subsurface shale carbon reservoir microbial communities from Ohio, USA - Utica-2 Time Series 2014_12_3 (SPAdes)	DOE Joint Genome Institute (JGI)	3300026638	USA: Ohio	Environmental	Terrestrial	Unclassified	Deep subsurface	Deep subsurface	8757031	10038	other
3300037131	*Microbiome	Permanent Draft	Peatland microbial communities from Stordalen Mire, Sweden	Peatland microbial communities from Stordalen Mire, Sweden - 713 CPN1-1-X0	DOE Joint Genome Institute (JGI)	3300037131	Sweden: Norrbotten County, Stordalen Mire	Environmental	Terrestrial	Unclassified	Peat	soil	348578712	606599	plant biomass
3300036547	*Microbiome	Permanent Draft	Peat permafrost microbial communities from Stordalen Mire near Abisko, Sweden	Peat permafrost microbial communities from Stordalen Mire near Abisko, Sweden - IV_Palsa_F2	DOE Joint Genome Institute (JGI)	3300036547	Sweden: Abisko, Stordalen Mire	Environmental	Terrestrial	Unclassified	Peat	peat	84377833	226025	plant biomass
3300000695	*Microbiome	Permanent Draft	Tropical forest soil microbial communities from Luquillo Experimental Forest, Puerto Rico	Tropical forest soil microbial communities from Luquillo Experimental Forest, Puerto Rico - Sample 74	DOE Joint Genome Institute (JGI)	3300000695	Luquillo Experimental Forest Soil, Puerto Rico	Environmental	Terrestrial	Loam	Soil	Tropical forest soil	8332006	24073	soil
3300027895	*Microbiome	Permanent Draft	Forest soil microbial communities from multiple locations in Canada and USA	Forest soil microbial communities from Algoma, Ontario, Canada - Jack Pine, Ontario site 1_JW_OM2H0_O1 (SPAdes)	DOE Joint Genome Institute (JGI)	3300027895	Algoma, Ontario, Canada	Environmental	Terrestrial	Loam	Soil	Forest soil	2023984978	4353140	soil
3300000699	*Microbiome	Permanent Draft	Tropical forest soil microbial communities from Luquillo Experimental Forest, Puerto Rico	Tropical forest soil microbial communities from Luquillo Experimental Forest, Puerto Rico - Sample 79	DOE Joint Genome Institute (JGI)	3300000699	Luquillo Experimental Forest Soil, Puerto Rico	Environmental	Terrestrial	Loam	Soil	Tropical forest soil	9424338	27148	soil
3300037334	*Microbiome	Permanent Draft	Peatland microbial communities from Stordalen Mire, Sweden	Peat soil microbial communities from Stordalen Mire, Sweden - 717 P1 1-5 (v2)	DOE Joint Genome Institute (JGI)	3300037334	Sweden: Norrbotten County, Stordalen Mire	Environmental	Terrestrial	Unclassified	Peat	soil	591317331	1390216	plant biomass
3300028060	*Microbiome	Permanent Draft	Peatland microbial communities from Stordalen Mire, Sweden	Peat soil microbial communities from Stordalen Mire, Sweden - G.F.S.T25	DOE Joint Genome Institute (JGI)	3300028060	Sweden: Norrbotten County, Stordalen Mire	Environmental	Terrestrial	Unclassified	Peat	soil	62811171	126007	plant biomass
3300036681	*Microbiome	Permanent Draft	Coal bed microbial communities from various locations in the United States	Enriched cells from coal slurry in the Powder River Basin, Montana, United States - BONCAT cells T11 rep3 HSBNCT.T11.5000.01.K6	DOE Joint Genome Institute (JGI)	3300036681	USA: Montana	Environmental	Terrestrial	Mine	Geologic	coal slurry	14189724	13818	other
3300030492	*Microbiome	Permanent Draft	Peat permafrost microbial communities from Stordalen Mire near Abisko, Sweden	Peat permafrost microbial communities from Stordalen Mire near Abisko, Sweden - II_Fen_N1_2	DOE Joint Genome Institute (JGI)	3300030492	Sweden: Abisko, Stordalen Mire	Environmental	Terrestrial	Unclassified	Peat	fen	468735190	1072430	plant biomass
3300031425	*Microbiome	Permanent Draft	Plant litter microbial communities from East Loma Ridge, Irvine, California	Metatranscriptome of plant litter microbial communities from East Loma Ridge, Irvine, California - P3 T14 (Metagenome Metatranscriptome)	DOE Joint Genome Institute (JGI)	3300031425	USA: California	Environmental	Terrestrial	Unclassified	Plant litter	plant litter	25155116	47469	plant biomass
3300005445	*Microbiome	Permanent Draft	Corn, switchgrass and miscanthus rhizosphere microbial communities from Kellogg Biological Station, Michigan, USA	Corn, switchgrass and miscanthus rhizosphere microbial communities from Kellogg Biological Station, Michigan, USA - KBS K5-50-3 metaG	DOE Joint Genome Institute (JGI)	3300005445	USA: Michigan: Kellogg Biological Station	Environmental	Terrestrial	Loam	Soil	Corn, switchgrass and miscanthus rhizosphere	5018993808	13113649	soil
3300002472	*Microbiome	Permanent Draft	Fumarolic subsurface microbial communities from Tramway Ridge at Mt. Erebus, Antarctica for carbon cycling studies in geothermal environments	Geothermal fumarole subsurface microbial communities from Mt. Erebus, Antarctica - 1A2A	DOE Joint Genome Institute (JGI)	3300002472	Mt. Erebus, Antarctica	Environmental	Terrestrial	Fumaroles	Volcanic	Fumarolic subsurface	5406195	9286	rock
3300037106	*Microbiome	Permanent Draft	Peatland microbial communities from Stordalen Mire, Sweden	Peatland microbial communities from Stordalen Mire, Sweden - 712 E-3-D	DOE Joint Genome Institute (JGI)	3300037106	Sweden: Norrbotten County, Stordalen Mire	Environmental	Terrestrial	Unclassified	Peat	soil	763344684	1488782	plant biomass
3300028069	*Microbiome	Permanent Draft	Peatland microbial communities from Stordalen Mire, Sweden	Peat soil microbial communities from Stordalen Mire, Sweden - G.F.S.T0	DOE Joint Genome Institute (JGI)	3300028069	Sweden: Norrbotten County, Stordalen Mire	Environmental	Terrestrial	Unclassified	Peat	soil	126587474	297597	plant biomass
3300030897	*Microbiome	Permanent Draft	Plant litter microbial communities from East Loma Ridge, Irvine, California	Metatranscriptome of plant litter microbial communities from East Loma Ridge, Irvine, California - P1 T34 (Metagenome Metatranscriptome)	DOE Joint Genome Institute (JGI)	3300030897	USA: California	Environmental	Terrestrial	Unclassified	Plant litter	plant litter	39242008	70903	plant biomass
3300006885	*Microbiome	Permanent Draft	Methanogenic Incubations using Athabaskan Oil Sands from Alberta Canada	Final time point T34 (3) (live) benzoate enrichments of Methanogenic microbial communities using Athabasca oil sands as inoculum	Shell Corporation	3300006885	Alberta, Canada	Environmental	Terrestrial	Unclassified	Oil reservoir	Oil Sands	49588317	79834	other
3300000728	*Microbiome	Permanent Draft	Tropical forest soil microbial communities from Luquillo Experimental Forest, Puerto Rico	Tropical forest soil microbial communities from Luquillo Experimental Forest, Puerto Rico - Sample 11	DOE Joint Genome Institute (JGI)	3300000728	Luquillo Experimental Forest Soil, Puerto Rico	Environmental	Terrestrial	Loam	Soil	Tropical forest soil	28987603	76831	soil
3300032920	*Microbiome	Permanent Draft	Coal bed microbial communities from various locations in the United States	Enriched cells from coal bed in the Powder River Basin, Montana, United States - Total cells FGM rep3 HSBNCT.FGM.300.1.K14	DOE Joint Genome Institute (JGI)	3300032920	USA: Montana	Environmental	Terrestrial	Mine	Geologic	coal bed	13668979	12594	other
3300035103	*Microbiome	Permanent Draft	Methane metabolizing microbial communities from different methane-rich environments from various locations	Oil reservoir microbial communities from oil well in Texas, United States - B5.2_Sample5.Rodeo2.Well1132	DOE Joint Genome Institute (JGI)	3300035103	USA: Texas	Environmental	Terrestrial	Unclassified	Oil reservoir	oil reservoir	247305843	418764	other
3300010808	*Microbiome	Permanent Draft	Bacterial and archaeal communities from various locations to study Microbial Dark Matter (Phase II)	Sorted cell/s from aquifer well water in Beatty, Nevada, USA - Cell_enrichment_10_SCGC_AG-159-D09	DOE Joint Genome Institute (JGI)	3300010808	USA: Beatty, Nevada	Environmental	Terrestrial	Aquifer	Deep subsurface	Subsurface	352937	505	other
3300037180	*Microbiome	Permanent Draft	Peatland microbial communities from Stordalen Mire, Sweden	Peatland microbial communities from Stordalen Mire, Sweden - 711 P-1-M	DOE Joint Genome Institute (JGI)	3300037180	Sweden: Norrbotten County, Stordalen Mire	Environmental	Terrestrial	Unclassified	Peat	soil	785312745	1580001	plant biomass
3300034211	*Microbiome	Permanent Draft	Coal bed microbial communities from various locations in the United States	Enriched cells from coal slurry in the Powder River Basin, Montana, United States - Total cells FG11 rep2 HSBNCT.FG11.300.03.N8	DOE Joint Genome Institute (JGI)	3300034211	USA: Montana	Environmental	Terrestrial	Mine	Geologic	coal slurry	7312981	7222	other
3300037265	*Microbiome	Permanent Draft	Peat permafrost microbial communities from Stordalen Mire near Abisko, Sweden	Peat permafrost microbial communities from Stordalen Mire near Abisko, Sweden - II_Palsa_C2	DOE Joint Genome Institute (JGI)	3300037265	Sweden: Abisko, Stordalen Mire	Environmental	Terrestrial	Unclassified	Peat	peat	783303658	1885449	plant biomass
3300013018	*Microbiome	Permanent Draft	Subsurface microbial communities from deep shales in Ohio and West Virginia, USA	Subsurface microbial communities from deep shales in West Virginia, USA - MSEEL Well Study Marcellus 5H_2016_02_17	DOE Joint Genome Institute (JGI)	3300013018	USA: West Virginia	Environmental	Terrestrial	Unclassified	Deep subsurface	deep subsurface	73301315	119134	other
3300037407	*Microbiome	Permanent Draft	Peat permafrost microbial communities from Stordalen Mire near Abisko, Sweden	Peat permafrost microbial communities from Stordalen Mire near Abisko, Sweden - II_Palsa_C1	DOE Joint Genome Institute (JGI)	3300037407	Sweden: Abisko, Stordalen Mire	Environmental	Terrestrial	Unclassified	Peat	peat	330964390	802342	plant biomass
3300023024	*Microbiome	Permanent Draft	Soil and plant litter microbial communities from temperate forests in California, United States	Leaf litter microbial communities from Shasta-Trinity National Forest, California, United States - GEON-DECOMP-209	DOE Joint Genome Institute (JGI)	3300023024	USA: California	Environmental	Terrestrial	Unclassified	Plant litter	leaf litter	80449751	150150	plant biomass
3300034206	*Microbiome	Permanent Draft	Coal bed microbial communities from various locations in the United States	Enriched cells from coal slurry in the Powder River Basin, Montana, United States - BONCAT cells FG11 rep1 HSBNCT.FG11.300.03.H3	DOE Joint Genome Institute (JGI)	3300034206	USA: Montana	Environmental	Terrestrial	Mine	Geologic	coal slurry	2474610	2588	other
3300035533	*Microbiome	Permanent Draft	Methane metabolizing microbial communities from different methane-rich environments from various locations	Oil reservoir microbial communities from oil well in Texas, United States - B1.9_Sample1.Rodeo9.Well665	DOE Joint Genome Institute (JGI)	3300035533	USA: Texas	Environmental	Terrestrial	Unclassified	Oil reservoir	oil reservoir	105185132	183673	other
3300036528	*Microbiome	Permanent Draft	Peatland microbial communities from Stordalen Mire, Sweden	Peatland microbial communities from Stordalen Mire, Sweden - 716 E1 1-5	DOE Joint Genome Institute (JGI)	3300036528	Sweden: Norrbotten County, Stordalen Mire	Environmental	Terrestrial	Unclassified	Peat	soil	188550606	522724	plant biomass
3300013017	*Microbiome	Permanent Draft	Subsurface microbial communities from deep shales in Ohio and West Virginia, USA	Subsurface microbial communities from deep shales in West Virginia, USA - MSEEL Well Study Marcellus 5H_2016_09_14	DOE Joint Genome Institute (JGI)	3300013017	USA: West Virginia	Environmental	Terrestrial	Unclassified	Deep subsurface	deep subsurface	35743880	68444	other
3300036880	*Microbiome	Permanent Draft	Peatland microbial communities from Stordalen Mire, Sweden	Peat soil microbial communities from Stordalen Mire, Sweden - 713 S-2-D	DOE Joint Genome Institute (JGI)	3300036880	Sweden: Norrbotten County, Stordalen Mire	Environmental	Terrestrial	Unclassified	Peat	soil	608104319	996139	plant biomass
3300022520	*Microbiome	Permanent Draft	Peatland microbial communities from Stordalen Mire, Sweden	Peat soil microbial communities from Stordalen Mire, Sweden - 717 E2 20-24	DOE Joint Genome Institute (JGI)	3300022520	Sweden: Norrbotten County, Stordalen Mire	Environmental	Terrestrial	Unclassified	Peat	soil	87106692	222768	plant biomass
3300037108	*Microbiome	Permanent Draft	Peatland microbial communities from Stordalen Mire, Sweden	Peatland microbial communities from Stordalen Mire, Sweden - 713 C-2-M	DOE Joint Genome Institute (JGI)	3300037108	Sweden: Norrbotten County, Stordalen Mire	Environmental	Terrestrial	Unclassified	Peat	soil	766103624	1423183	plant biomass
3300002892	*Microbiome	Permanent Draft	Contaminated subsurface sediment microbial communities from Dusseldorf, Germany, analyzing toluene degradation	Tol_9112115		3300002892	Dusseldorf-Flingern, Germany	Environmental	Terrestrial	Unclassified	Deep subsurface	Contaminated subsurface sediment	50879	65	other
3300010840	*Microbiome	Permanent Draft	Bacterial and archaeal communities from various locations to study Microbial Dark Matter (Phase II)	Sorted cell/s from aquifer well water in Beatty, Nevada, USA - Cell_enrichment_48_SCGC_AG-159-P19	DOE Joint Genome Institute (JGI)	3300010840	USA: Beatty, Nevada	Environmental	Terrestrial	Aquifer	Deep subsurface	Subsurface	775984	838	other
3300007017	*Microbiome	Permanent Draft	Methanogenic Incubations using Athabaskan Oil Sands from Alberta Canada	Final time point T65 (3) (live) benzoate enrichments of Methanogenic microbial communities using Athabasca oil sands as inoculum	Shell Corporation	3300007017	Canada: Alberta	Environmental	Terrestrial	Unclassified	Oil reservoir	Oil Sands	40439275	66176	other
3300029993	*Microbiome	Permanent Draft	Peat permafrost microbial communities from Stordalen Mire near Abisko, Sweden	Peat permafrost microbial communities from Stordalen Mire near Abisko, Sweden - III_Palsa_E2_2	DOE Joint Genome Institute (JGI)	3300029993	Sweden: Abisko, Stordalen Mire	Environmental	Terrestrial	Unclassified	Peat	palsa	747485897	1559318	plant biomass
3300026887	*Microbiome	Permanent Draft	Tropical forest soil microbial communities from Luquillo Experimental Forest, Puerto Rico	Tropical forest soil microbial communities from Luquillo Experimental Forest, Puerto Rico - Sample 49 (SPAdes)	DOE Joint Genome Institute (JGI)	3300026887	Luquillo Experimental Forest Soil, Puerto Rico	Environmental	Terrestrial	Loam	Soil	Tropical forest soil	65261237	150920	soil
3300001141	*Microbiome	Permanent Draft	Forest soil microbial communities from multiple locations in Canada and USA	Forest soil microbial communities from Davy Crockett National Forest, Groveton, Texas, USA - Texas A ecozone_OM3H0_M2	DOE Joint Genome Institute (JGI)	3300001141	Davy Crockett National Forest, Groveton, Texas, USA	Environmental	Terrestrial	Loam	Soil	Forest soil	14173219	43232	soil
3300007030	*Microbiome	Permanent Draft	Methanogenic Incubations using Athabaskan Oil Sands from Alberta Canada	Combined Assembly of Gp0125717, Gp0125718, Gp0125719	Shell Corporation	3300007030	Canada: Alberta	Environmental	Terrestrial	Unclassified	Oil reservoir	Oil Sands	63083031	98389	other
3300001655	*Microbiome	Permanent Draft	Soil microbial communities from 10 grassland sites in CA, CO, KS, KY, MN, MO, NM, SC, TX, that have been nitrogen fertilized	Grasslands soil microbial communities from Kansas, USA, that are Nitrogen fertilized - NN584	DOE Joint Genome Institute (JGI)	3300001655	Manhattan, Kansas, USA	Environmental	Terrestrial	Loam	Soil	Soil	2714	9	soil
3300005329	*Microbiome	Permanent Draft	Corn, switchgrass and miscanthus rhizosphere microbial communities from Kellogg Biological Station, Michigan, USA	Corn rhizosphere microbial communities from Kellogg Biological Station, Michigan, USA - KBS C7.1-3L metaG	DOE Joint Genome Institute (JGI)	3300005329	USA: Michigan, Kellogg Biological Station	Environmental	Terrestrial	Loam	Soil	Corn rhizosphere	5446028685	14316219	soil
3300006028	*Microbiome	Permanent Draft	Corn, switchgrass and miscanthus rhizosphere microbial communities from Kellogg Biological Station, Michigan, USA	Corn, switchgrass and miscanthus rhizosphere microbial communities from Kellogg Biological Station, Michigan, USA - LAR L11-3 metaG	DOE Joint Genome Institute (JGI)	3300006028	USA: Michigan: Kellogg Biological Station	Environmental	Terrestrial	Loam	Soil	Corn, switchgrass and miscanthus rhizosphere	4502491703	12308638	soil
3300036901	*Microbiome	Permanent Draft	Peatland microbial communities from Stordalen Mire, Sweden	Peat soil microbial communities from Stordalen Mire, Sweden - 715 P1 10-14	DOE Joint Genome Institute (JGI)	3300036901	Sweden: Norrbotten County, Stordalen Mire	Environmental	Terrestrial	Unclassified	Peat	soil	744733167	1361250	plant biomass
3300031891	*Microbiome	Permanent Draft	Soil, plant litter and rhizosphere microbial communities from European coniferous forests	Spruce litter microbial communities from Bohemian Forest, Czech Republic - CLA3 metaT (Metagenome Metatranscriptome) (v2)	DOE Joint Genome Institute (JGI)	3300031891	Czech Republic: South Bohemian Region	Environmental	Terrestrial	Unclassified	Plant litter	Plant litter	34653779	74182	plant biomass
3300030809	*Microbiome	Permanent Draft	Plant litter microbial communities from East Loma Ridge, Irvine, California	Metatranscriptome of plant litter microbial communities from East Loma Ridge, Irvine, California - P2 T4 (Metagenome Metatranscriptome)	DOE Joint Genome Institute (JGI)	3300030809	USA: California	Environmental	Terrestrial	Unclassified	Plant litter	plant litter	25141621	51891	plant biomass
3300030508	*Microbiome	Permanent Draft	Peat permafrost microbial communities from Stordalen Mire near Abisko, Sweden	Peat permafrost microbial communities from Stordalen Mire near Abisko, Sweden - II_Bog_E1_2	DOE Joint Genome Institute (JGI)	3300030508	Sweden: Abisko, Stordalen Mire	Environmental	Terrestrial	Unclassified	Peat	bog	768137449	1569968	plant biomass
3300010773	*Microbiome	Permanent Draft	Bacterial and archaeal communities from various locations to study Microbial Dark Matter (Phase II)	Sorted cell/s from aquifer well water in Beatty, Nevada, USA - Cell_enrichment_46_SCGC_AG-159-P07	DOE Joint Genome Institute (JGI)	3300010773	USA: Beatty, Nevada	Environmental	Terrestrial	Aquifer	Deep subsurface	Subsurface	186207	279	other
3300036677	*Microbiome	Permanent Draft	Coal bed microbial communities from various locations in the United States	Enriched cells from coal slurry in the Powder River Basin, Montana, United States - BONCAT cells T11 rep1 HSBNCT.T11.5000.01.E4	DOE Joint Genome Institute (JGI)	3300036677	USA: Montana	Environmental	Terrestrial	Mine	Geologic	coal slurry	9852599	9535	other
3300030985	*Microbiome	Permanent Draft	Plant litter microbial communities from East Loma Ridge, Irvine, California	Metatranscriptome of plant litter microbial communities from East Loma Ridge, Irvine, California - P3 T23 (Metagenome Metatranscriptome)	DOE Joint Genome Institute (JGI)	3300030985	USA: California	Environmental	Terrestrial	Unclassified	Plant litter	plant litter	42253093	85184	plant biomass
3300028745	*Microbiome	Permanent Draft	Peat permafrost microbial communities from Stordalen Mire near Abisko, Sweden	Peat permafrost microbial communities from Stordalen Mire near Abisko, Sweden - III_Bog_E1_3	DOE Joint Genome Institute (JGI)	3300028745	Sweden: Abisko, Stordalen Mire	Environmental	Terrestrial	Unclassified	Peat	bog	1080012215	2055276	plant biomass
3300010239	*Microbiome	Permanent Draft	Terrestrial oil reservoir microbial communities from Alaska	Terrestrial oil reservoir microbial community from Kuparuk Formation, Alaska - K3	Yale Center for Genome Analysis	3300010239	Alaska	Environmental	Terrestrial	Unclassified	Oil reservoir	produced fluid	1368912897	6970012	other
3300037212	*Microbiome	Permanent Draft	Peatland microbial communities from Stordalen Mire, Sweden	Peatland microbial communities from Stordalen Mire, Sweden - 711 E-2-M	DOE Joint Genome Institute (JGI)	3300037212	Sweden: Norrbotten County, Stordalen Mire	Environmental	Terrestrial	Unclassified	Peat	soil	701696182	1539198	plant biomass
3300005365	*Microbiome	Permanent Draft	Corn, switchgrass and miscanthus rhizosphere microbial communities from Kellogg Biological Station, Michigan, USA	Switchgrass rhizosphere microbial communities from Kellogg Biological Station, Michigan, USA - KBS S1-3H metaG	DOE Joint Genome Institute (JGI)	3300005365	USA: Michigan, Kellogg Biological Station	Environmental	Terrestrial	Loam	Soil	Switchgrass rhizosphere	4265998722	11962745	soil
3300002727	*Microbiome	Permanent Draft	Soil microbial communities from Rifle, Colorado, USA	Soil microbial communities from Rifle, Colorado - Rifle Oxygen_injection B1	DOE Joint Genome Institute (JGI)	3300002727	Rifle, Colorado, United States	Environmental	Terrestrial	Loam	Soil	Soil	105275472	232174	soil
3300000679	*Microbiome	Permanent Draft	Tropical forest soil microbial communities from Luquillo Experimental Forest, Puerto Rico	Tropical forest soil microbial communities from Luquillo Experimental Forest, Puerto Rico - Sample 23	DOE Joint Genome Institute (JGI)	3300000679	Luquillo Experimental Forest Soil, Puerto Rico	Environmental	Terrestrial	Loam	Soil	Tropical forest soil	5612930	18032	soil
3300027528	*Microbiome	Permanent Draft	Forest soil microbial communities from multiple locations in Canada and USA	Forest soil microbial communities from El Dorado National Forest, California, USA - Mediterranean Blodgett CA Ref_O1 (SPAdes)	DOE Joint Genome Institute (JGI)	3300027528	El Dorado National Forest, Georgetown, California, USA	Environmental	Terrestrial	Loam	Soil	Forest soil	234846570	574857	soil
3300006965	*Microbiome	Permanent Draft	Methanogenic Incubations using Athabaskan Oil Sands from Alberta Canada	T0 (3) T34 (live) enrichments of Methanogenic microbial communities using Athabascan oil sands	Shell Corporation	3300006965	Canada: Alberta	Environmental	Terrestrial	Unclassified	Oil reservoir	Oil Sands	24527687	42400	other
3300027521	*Microbiome	Permanent Draft	Forest soil microbial communities from multiple locations in Canada and USA	Forest soil microbial communities from Algoma, Ontario, Canada - Jack Pine, Ontario site 1_JW_OM1H0_M1 (SPAdes)	DOE Joint Genome Institute (JGI)	3300027521	Algoma, Ontario, Canada	Environmental	Terrestrial	Loam	Soil	Forest soil	264778874	650226	soil
3300000452	*Microbiome	Permanent Draft	Forest soil microbial communities from multiple locations in Canada and USA	Forest soil microbial communities from El Dorado National Forest, California, USA - Mediterranean Blodgett CA Ref_M2	DOE Joint Genome Institute (JGI)	3300000452	El Dorado National Forest, Georgetown, California, USA	Environmental	Terrestrial	Loam	Soil	Forest soil	1278111	3953	soil
3300030795	*Microbiome	Permanent Draft	Plant litter microbial communities from East Loma Ridge, Irvine, California	Metatranscriptome of plant litter microbial communities from East Loma Ridge, Irvine, California - P1 T5 (Metagenome Metatranscriptome)	DOE Joint Genome Institute (JGI)	3300030795	USA: California	Environmental	Terrestrial	Unclassified	Plant litter	plant litter	45831902	94525	plant biomass
3300013021	*Microbiome	Permanent Draft	Subsurface microbial communities from deep shales in Ohio and West Virginia, USA	Subsurface microbial communities from deep shales in West Virginia, USA - MSEEL Well Study Marcellus 5H_2016_04_06	DOE Joint Genome Institute (JGI)	3300013021	USA: West Virginia	Environmental	Terrestrial	Unclassified	Deep subsurface	deep subsurface	64472640	139816	other
3300000509	*Microbiome	Permanent Draft	Forest soil microbial communities from multiple locations in Canada and USA	Forest soil microbial communities from El Dorado National Forest, California, USA - Mediterranean Blodgett CA Ref_O2	DOE Joint Genome Institute (JGI)	3300000509	El Dorado National Forest, Georgetown, California, USA	Environmental	Terrestrial	Loam	Soil	Forest soil	912826	3047	soil
3300027660	*Microbiome	Permanent Draft	Forest soil microbial communities from multiple locations in Canada and USA	Forest soil microbial communities from Thunder Bay, Ontario, Canada - Black Spruce, Ontario site 2_A8_Ref_M3 (SPAdes)	DOE Joint Genome Institute (JGI)	3300027660	Thunder Bay, Ontario, Canada	Environmental	Terrestrial	Loam	Soil	Forest soil	432992817	997446	soil
3300001626	*Microbiome	Permanent Draft	Forest soil microbial communities from Harvard Forest Long Term Ecological Research (LTER) site in Petersham, MA, for long-term soil warming studies	Forest soil microbial communities from Harvard Forest Long Term Ecological Research site in Petersham, Massachusetts, USA - MetaG HF013	DOE Joint Genome Institute (JGI)	3300001626	Harvard Forest LTER, Petersham, MA, USA	Environmental	Terrestrial	Loam	Soil	Forest soil	3967586	13916	soil
3300030618	*Microbiome	Permanent Draft	Peat permafrost microbial communities from Stordalen Mire near Abisko, Sweden	II_Palsa_E3 coassembly	DOE Joint Genome Institute (JGI)	3300030618	Sweden: Abisko, Stordalen Mire	Environmental	Terrestrial	Unclassified	Peat	palsa	3911848083	7939522	plant biomass
3300001618	*Microbiome	Permanent Draft	Forest soil microbial communities from Harvard Forest Long Term Ecological Research (LTER) site in Petersham, MA, for long-term soil warming studies	Forest soil microbial communities from Harvard Forest Long Term Ecological Research site in Petersham, Massachusetts, USA - MetaG HF030	DOE Joint Genome Institute (JGI)	3300001618	Harvard Forest LTER, Petersham, MA, USA	Environmental	Terrestrial	Loam	Soil	Forest soil	1434058	4031	soil
3300001134	*Microbiome	Permanent Draft	Forest soil microbial communities from multiple locations in Canada and USA	Forest soil microbial communities from Davy Crockett National Forest, Groveton, Texas, USA - Texas A ecozone_OM3H0_O1	DOE Joint Genome Institute (JGI)	3300001134	Davy Crockett National Forest, Groveton, Texas, USA	Environmental	Terrestrial	Loam	Soil	Forest soil	4133869	13404	soil
3300026817	*Microbiome	Permanent Draft	Tropical forest soil microbial communities from Luquillo Experimental Forest, Puerto Rico	Tropical forest soil microbial communities from Luquillo Experimental Forest, Puerto Rico - Sample 17 (SPAdes)	DOE Joint Genome Institute (JGI)	3300026817	Luquillo Experimental Forest Soil, Puerto Rico	Environmental	Terrestrial	Loam	Soil	Tropical forest soil	42257291	100766	soil
3300001143	*Microbiome	Permanent Draft	Forest soil microbial communities from multiple locations in Canada and USA	Forest soil microbial communities from Davy Crockett National Forest, Groveton, Texas, USA - Texas A ecozone_OM3H0_M1	DOE Joint Genome Institute (JGI)	3300001143	Davy Crockett National Forest, Groveton, Texas, USA	Environmental	Terrestrial	Loam	Soil	Forest soil	15453478	48948	soil
3300022897	*Microbiome	Permanent Draft	Soil microbial communities from Arlington Agricultural Research Station in Wisconsin and Kellogg Biological Station in Michigan, replicating the bioenergy cropping systems trials (BCSTs)	Plant litter microbial communities from Arlington Agricultural Research Station in Wisconsin, United States - UWRJ-L051-202B-4	DOE Joint Genome Institute (JGI)	3300022897	USA: Wisconsin	Environmental	Terrestrial	Unclassified	Plant litter	plant litter	559439517	1224061	plant biomass
3300031068	*Microbiome	Permanent Draft	Plant litter microbial communities from East Loma Ridge, Irvine, California	Metatranscriptome of plant litter microbial communities from East Loma Ridge, Irvine, California - P3 T10 (Metagenome Metatranscriptome)	DOE Joint Genome Institute (JGI)	3300031068	USA: California	Environmental	Terrestrial	Unclassified	Plant litter	plant litter	39098742	77312	plant biomass
3300036940	*Microbiome	Permanent Draft	Methane metabolizing microbial communities from different methane-rich environments from various locations	Oil reservoir microbial communities from oil well in Texas, United States - B6.10_Sample6.Rodeo10.Well662	DOE Joint Genome Institute (JGI)	3300036940	USA: Texas	Environmental	Terrestrial	Unclassified	Oil reservoir	oil reservoir	416869539	668495	other
3300034113	*Microbiome	Permanent Draft	Sediment microbial communities from Colorado River basin floodplains, Colorado, United States	Sediment microbial communities from East River floodplain, Colorado, United States - 7_s17	DOE Joint Genome Institute (JGI)	3300034113	USA: Colorado	Environmental	Terrestrial	Sediment	Floodplain	sediment	375116069	1053157	soil
3300001595	*Microbiome	Permanent Draft	Grassland microbial communities from Loma Ridge, Irvine, California, USA, for plant litter decomposition studies	Grassland microbial communities from Loma Ridge, Irvine, California, USA, for plant litter decomposition studies - fosmids	DOE Joint Genome Institute (JGI)	3300001595	Loma Ridge, Irvine, California, USA	Environmental	Terrestrial	Loam	Soil	Grassland	4277007	4116	soil
3300003720	*Microbiome	Permanent Draft	Serpentinite rock and fluid microbial communities from Tablelands Ophiolite (Newfoundland), Coast Range Ophiolite (California) and Ligurian Springs (Italy)	Serpentinite rock and fluid subsurface biosphere microbial communities from McLaughlin Reserve, California, USA - QV1.2_Dec13 (Metagenome Metatranscriptome)	DOE Joint Genome Institute (JGI)	3300003720	USA: California, McLaughlin Reserve	Environmental	Terrestrial	Unclassified	Deep subsurface	Serpentinite rock and fluid	24946657	46284	other
3300036693	*Microbiome	Permanent Draft	Coal bed microbial communities from various locations in the United States	Enriched cells from coal slurry in the Powder River Basin, Montana, United States - BONCAT cells N11 rep2 HSBNCT.N11.5000.01.H5	DOE Joint Genome Institute (JGI)	3300036693	USA: Montana	Environmental	Terrestrial	Mine	Geologic	coal slurry	5992137	6526	other
3300031457	*Microbiome	Permanent Draft	Plant litter microbial communities from East Loma Ridge, Irvine, California	Metatranscriptome of plant litter microbial communities from East Loma Ridge, Irvine, California - P1 T11 (Metagenome Metatranscriptome)	DOE Joint Genome Institute (JGI)	3300031457	USA: California	Environmental	Terrestrial	Unclassified	Plant litter	plant litter	69441646	132615	plant biomass
3300031521	*Microbiome	Permanent Draft	Peat permafrost microbial communities from Stordalen Mire near Abisko, Sweden	III_Fen_E2 coassembly	DOE Joint Genome Institute (JGI)	3300031521	Sweden: Abisko, Stordalen Mire	Environmental	Terrestrial	Unclassified	Peat	fen	4992175589	11175032	plant biomass
3300010829	*Microbiome	Permanent Draft	Bacterial and archaeal communities from various locations to study Microbial Dark Matter (Phase II)	Sorted cell/s from aquifer well water in Beatty, Nevada, USA - Cell_enrichment_40_SCGC_AG-159-N18	DOE Joint Genome Institute (JGI)	3300010829	USA: Beatty, Nevada	Environmental	Terrestrial	Aquifer	Deep subsurface	Subsurface	644583	754	other
3300032710	*Microbiome	Permanent Draft	Coal bed microbial communities from various locations in the United States	Enriched cells from coal bed in the Powder River Basin, Montana, United States - Total cells T11 rep3 HSBNCT.T11.300.1.M15	DOE Joint Genome Institute (JGI)	3300032710	USA: Montana	Environmental	Terrestrial	Mine	Geologic	coal bed	1624590	1569	other
3300036688	*Microbiome	Permanent Draft	Coal bed microbial communities from various locations in the United States	Enriched cells from coal slurry in the Powder River Basin, Montana, United States - BONCAT cells N11 rep1 HSBNCT.N11.5000.01.E5	DOE Joint Genome Institute (JGI)	3300036688	USA: Montana	Environmental	Terrestrial	Mine	Geologic	coal slurry	3946162	4147	other
3300026744	*Microbiome	Permanent Draft	Subsurface microbial communities from deep shales in Ohio and West Virginia, USA	Subsurface microbial communities from deep shales in Ohio, USA - Utica-3 well 1 S-1-Day87 (SPAdes)	DOE Joint Genome Institute (JGI)	3300026744	Ohio, USA	Environmental	Terrestrial	Unclassified	Deep subsurface	Deep subsurface	6235909	7609	other
3300038423	*Microbiome	Permanent Draft	Peat soil microbial communities from Marcell Experimental Forest, MN, USA	Peat soil microbial communities from Marcell Experimental Forest, MN, USA - P17_D8	DOE Joint Genome Institute (JGI)	3300038423	USA: Minnesota	Environmental	Terrestrial	Unclassified	Peat	peat soil	1169979863	1693607	plant biomass
3300012941	*Microbiome	Permanent Draft	Subsurface hydrocarbon microbial communities from various worldwide Shell locations	Agricultural soil microbial communities from Tamara ranch near Red Deer, Alberta, Canada - d1t4i015	Shell Corporation	3300012941	Ranch near Red Deer, Alberta, Canada	Environmental	Terrestrial	Unclassified	Agricultural field	soil	2874749251	11876964	soil
3300022924	*Microbiome	Permanent Draft	Soil microbial communities from Arlington Agricultural Research Station in Wisconsin and Kellogg Biological Station in Michigan, replicating the bioenergy cropping systems trials (BCSTs)	Plant litter microbial communities from Arlington Agricultural Research Station in Wisconsin, United States - UWRJ-L089-202R-1	DOE Joint Genome Institute (JGI)	3300022924	USA: Wisconsin	Environmental	Terrestrial	Unclassified	Plant litter	plant litter	772826163	1576708	plant biomass
3300000675	*Microbiome	Permanent Draft	Tropical forest soil microbial communities from Luquillo Experimental Forest, Puerto Rico	Tropical forest soil microbial communities from Luquillo Experimental Forest, Puerto Rico - Sample 54	DOE Joint Genome Institute (JGI)	3300000675	Luquillo Experimental Forest Soil, Puerto Rico	Environmental	Terrestrial	Loam	Soil	Tropical forest soil	5118095	16726	soil
3300032876	*Microbiome	Permanent Draft	Coal bed microbial communities from various locations in the United States	Enriched cells from coal bed in the Powder River Basin, Montana, United States - Total cells FGM rep1 HSBNCT.FGM.300.1.N5	DOE Joint Genome Institute (JGI)	3300032876	USA: Montana	Environmental	Terrestrial	Mine	Geologic	coal bed	11376230	9276	other
3300027383	*Microbiome	Permanent Draft	Forest soil microbial communities from multiple locations in Canada and USA	Forest soil microbial communities from El Dorado National Forest, California, USA - Mediterranean Blodgett CA OM1_M2 (SPAdes)	DOE Joint Genome Institute (JGI)	3300027383	El Dorado National Forest, Georgetown, California, USA	Environmental	Terrestrial	Loam	Soil	Forest soil	215115111	537512	soil
3300023043	*Microbiome	Permanent Draft	Soil and plant litter microbial communities from temperate forests in California, United States	Leaf litter microbial communities from Shasta-Trinity National Forest, California, United States - GEON-DECOMP-289	DOE Joint Genome Institute (JGI)	3300023043	USA: California	Environmental	Terrestrial	Unclassified	Plant litter	leaf litter	109859957	209753	plant biomass
3300001798	*Microbiome	Permanent Draft	Serpentinite rock and fluid microbial communities from Tablelands Ophiolite (Newfoundland), Coast Range Ophiolite (California) and Ligurian Springs (Italy)	Serpentinite rock and fluid subsurface biosphere microbial communities from McLaughlin Reserve, California, USA - CR12Aug_8Ca	DOE Joint Genome Institute (JGI)	3300001798	USA: California, McLaughlin Reserve	Environmental	Terrestrial	Unclassified	Deep subsurface	Serpentinite rock and fluid	108343839	231450	other
3300005434	*Microbiome	Permanent Draft	Corn, switchgrass and miscanthus rhizosphere microbial communities from Kellogg Biological Station, Michigan, USA	Corn, switchgrass and miscanthus rhizosphere microbial communities from Kellogg Biological Station, Michigan, USA - LAR L5-1 metaG	DOE Joint Genome Institute (JGI)	3300005434	USA: Michigan: Kellogg Biological Station	Environmental	Terrestrial	Loam	Soil	Corn, switchgrass and miscanthus rhizosphere	4003641639	10894879	soil
3300036704	*Microbiome	Permanent Draft	Coal bed microbial communities from various locations in the United States	Enriched cells from coal slurry in the Powder River Basin, Montana, United States - BONCAT cells FG11 rep2 HSBNCT.FG11.5000.02.H5	DOE Joint Genome Institute (JGI)	3300036704	USA: Montana	Environmental	Terrestrial	Mine	Geologic	coal slurry	6764479	6739	other
3300035047	*Microbiome	Permanent Draft	Methane metabolizing microbial communities from different methane-rich environments from various locations	Oil reservoir microbial communities from oil well in Texas, United States - B4.3_Sample4.Rodeo3.Well1209	DOE Joint Genome Institute (JGI)	3300035047	USA: Texas	Environmental	Terrestrial	Unclassified	Oil reservoir	oil reservoir	357111462	612094	other
3300038476	*Microbiome	Permanent Draft	Peatland microbial communities from Stordalen Mire, Sweden	Peat soil microbial communities from Stordalen Mire, Sweden - 714 E2 1-5	DOE Joint Genome Institute (JGI)	3300038476	Sweden: Norrbotten County, Stordalen Mire	Environmental	Terrestrial	Unclassified	Peat	soil	524561942	1345483	plant biomass
3300027480	*Microbiome	Permanent Draft	Forest soil microbial communities from multiple locations in Canada and USA	Forest soil microbial communities from El Dorado National Forest, California, USA - Mediterranean Blodgett CA OM2_M3 (SPAdes)	DOE Joint Genome Institute (JGI)	3300027480	El Dorado National Forest, Georgetown, California, USA	Environmental	Terrestrial	Loam	Soil	Forest soil	222376612	574459	soil
3300000681	*Microbiome	Permanent Draft	Tropical forest soil microbial communities from Luquillo Experimental Forest, Puerto Rico	Tropical forest soil microbial communities from Luquillo Experimental Forest, Puerto Rico - Sample 48	DOE Joint Genome Institute (JGI)	3300000681	Luquillo Experimental Forest Soil, Puerto Rico	Environmental	Terrestrial	Loam	Soil	Tropical forest soil	5600810	18614	soil
3300027412	*Microbiome	Permanent Draft	Deep subsurface and oceanic microbial communities from Witwatersrand Basin, South Africa, and the Canadian and Fennoscandian shields and at the Lost City Hydrothermal Field	Deep subsurface microbial communities from North Pacific Ocean - 450_OLKR46/470m Metagenome (SPAdes)	DOE Joint Genome Institute (JGI)	3300027412	North Pacific Ocean	Environmental	Terrestrial	Unclassified	Deep subsurface	Deep subsurface	144576246	242822	other
3300037139	*Microbiome	Permanent Draft	Peatland microbial communities from Stordalen Mire, Sweden	Peatland microbial communities from Stordalen Mire, Sweden - 714 P3 40-44	DOE Joint Genome Institute (JGI)	3300037139	Sweden: Norrbotten County, Stordalen Mire	Environmental	Terrestrial	Unclassified	Peat	soil	789752646	1349439	plant biomass
3300038478	*Microbiome	Permanent Draft	Peatland microbial communities from Stordalen Mire, Sweden	Peat soil microbial communities from Stordalen Mire, Sweden - 715 P1 1-5	DOE Joint Genome Institute (JGI)	3300038478	Sweden: Norrbotten County, Stordalen Mire	Environmental	Terrestrial	Unclassified	Peat	soil	951267007	1947690	plant biomass
3300032762	*Microbiome	Permanent Draft	Coal bed microbial communities from various locations in the United States	Enriched cells from coal bed in the Powder River Basin, Montana, United States - BONCAT cells FGM rep3 HSBNCT.FGM.300.1.C15	DOE Joint Genome Institute (JGI)	3300032762	USA: Montana	Environmental	Terrestrial	Mine	Geologic	coal bed	7741289	7285	other
3300028909	*Microbiome	Permanent Draft	Peat permafrost microbial communities from Stordalen Mire near Abisko, Sweden	Peat permafrost microbial communities from Stordalen Mire near Abisko, Sweden - II_Bog_N3_1	DOE Joint Genome Institute (JGI)	3300028909	Sweden: Abisko, Stordalen Mire	Environmental	Terrestrial	Unclassified	Peat	bog	1178596134	2314557	plant biomass
3300037222	*Microbiome	Permanent Draft	Peatland microbial communities from Stordalen Mire, Sweden	Peatland microbial communities from Stordalen Mire, Sweden - 712 P-3-D	DOE Joint Genome Institute (JGI)	3300037222	Sweden: Norrbotten County, Stordalen Mire	Environmental	Terrestrial	Unclassified	Peat	soil	639014590	1276206	plant biomass
3300032813	*Microbiome	Permanent Draft	Coal bed microbial communities from various locations in the United States	Enriched cells from coal bed in the Powder River Basin, Montana, United States - Total cells FGM rep1 HSBNCT.FGM.300.1.L6	DOE Joint Genome Institute (JGI)	3300032813	USA: Montana	Environmental	Terrestrial	Mine	Geologic	coal bed	11275451	9372	other
3300019159	*Microbiome	Permanent Draft	Soil, plant litter and rhizosphere microbial communities from European coniferous forests	Spruce litter microbial communities from Bohemian Forest, Czech Republic - CLE1 metaT (Metagenome Metatranscriptome)	DOE Joint Genome Institute (JGI)	3300019159	Czech Republic: South Bohemian Region	Environmental	Terrestrial	Unclassified	Plant litter	Plant litter	12178725	25022	plant biomass
3300032526	*Microbiome	Permanent Draft	Coal bed microbial communities from various locations in the United States	Enriched cells from coal bed in the Powder River Basin, Montana, United States - BONCAT cells T11 rep1 HSBNCT.T11.300.1.E4	DOE Joint Genome Institute (JGI)	3300032526	USA: Montana	Environmental	Terrestrial	Mine	Geologic	coal bed	3342549	3580	other
3300027181	*Microbiome	Permanent Draft	Forest soil microbial communities from multiple locations in Canada and USA	Forest soil microbial communities from El Dorado National Forest, California, USA - Mediterranean Blodgett CA OM2_M1 (SPAdes)	DOE Joint Genome Institute (JGI)	3300027181	El Dorado National Forest, Georgetown, California, USA	Environmental	Terrestrial	Loam	Soil	Forest soil	150970889	400547	soil
3300008084	*Microbiome	Permanent Draft	Methanogenic Incubations using Athabaskan Oil Sands from Alberta Canada	T0 T34 (live) enrichments of Methanogenic microbial communities using Athabasca oil sands. Combined Assembly of Gp0125713, Gp0125714, Gp0125715 (Resub refer gen)	Shell Corporation	3300008084	Canada: Alberta	Environmental	Terrestrial	Unclassified	Oil reservoir	Oil Sands	300353112	1239279	other
3300021063	*Microbiome	Permanent Draft	Subsurface microbial communities from deep shales in Ohio and West Virginia, USA	Subsurface sediment microbial communities from Mancos shale, Colorado, United States - Mancos D4	DOE Joint Genome Institute (JGI)	3300021063	USA: Colorado	Environmental	Terrestrial	Unclassified	Deep subsurface	Deep subsurface sediment	285530536	771572	other
3300002124	*Microbiome	Permanent Draft	Soil microbial communities from Rifle, Colorado, USA	Soil microbial communities from Rifle, Colorado - Rifle CSP2_sed 10_3	DOE Joint Genome Institute (JGI)	3300002124	Rifle, Colorado, United States	Environmental	Terrestrial	Loam	Soil	Soil	694927644	1786976	soil
3300016487	*Microbiome	Permanent Draft	Subsurface microbial communities from deep shales in Ohio and West Virginia, USA	Sorted cell/s from deep shales in West Virginia, USA - MahaSR_06_L3	DOE Joint Genome Institute (JGI)	3300016487	USA: West Virginia	Environmental	Terrestrial	Unclassified	Deep subsurface	deep subsurface	89577	126	other
3300033088	*Microbiome	Permanent Draft	Coal bed microbial communities from various locations in the United States	Enriched cells from coal bed in the Powder River Basin, Montana, United States - BONCAT cells N11 rep2 HSBNCT.N11.300.1.D11	DOE Joint Genome Institute (JGI)	3300033088	USA: Montana	Environmental	Terrestrial	Mine	Geologic	coal bed	2651817	2834	other
3300034348	*Microbiome	Permanent Draft	Coal bed microbial communities from various locations in the United States	Enriched cells from coal slurry in the Powder River Basin, Montana, United States - Total cells FG11 rep3 HSBNCT.FG11.300.03.I13	DOE Joint Genome Institute (JGI)	3300034348	USA: Montana	Environmental	Terrestrial	Mine	Geologic	coal slurry	8212807	8118	other
3300002852	*Microbiome	Permanent Draft	Deep subsurface microbial communities from Mt. Terri Underground Rock Laboratory, Switzerland, that are sulfate-reducing	Deep subsurface microbial communities from Mt. Terri Underground Rock Laboratory, Switzerland - BIC-A1 borehole		3300002852	Mt. Terri, Switzerland	Environmental	Terrestrial	Clay	Deep subsurface	Deep subsurface	97523688	206401	other
3300036770	*Microbiome	Permanent Draft	Subsurface microbial communities from deep shales in Ohio and West Virginia, USA	Fracking water microbial communities from deep shales in Oklahoma, United States - MC-1-C	DOE Joint Genome Institute (JGI)	3300036770	USA: Oklahoma	Environmental	Terrestrial	Unclassified	Deep subsurface	fracking water	4590852221	9709263	other
3300026910	*Microbiome	Permanent Draft	Tropical forest soil microbial communities from Luquillo Experimental Forest, Puerto Rico	Tropical forest soil microbial communities from Luquillo Experimental Forest, Puerto Rico - Sample 65 (SPAdes)	DOE Joint Genome Institute (JGI)	3300026910	Luquillo Experimental Forest Soil, Puerto Rico	Environmental	Terrestrial	Loam	Soil	Tropical forest soil	78225448	194369	soil
3300025518	*Microbiome	Permanent Draft	Serpentinite rock and fluid microbial communities from Tablelands Ophiolite (Newfoundland), Coast Range Ophiolite (California) and Ligurian Springs (Italy)	Serpentinite rock and fluid subsurface biosphere microbial communities from McLaughlin Reserve, California, USA - CR12Aug_CSW13A (SPAdes)	DOE Joint Genome Institute (JGI)	3300025518	USA: California, McLaughlin Reserve	Environmental	Terrestrial	Unclassified	Deep subsurface	Serpentinite rock and fluid	110452987	181732	other
3300032849	*Microbiome	Permanent Draft	Coal bed microbial communities from various locations in the United States	Enriched cells from coal bed in the Powder River Basin, Montana, United States - BONCAT cells FGM rep2 HSBNCT.FGM.300.1.C9	DOE Joint Genome Institute (JGI)	3300032849	USA: Montana	Environmental	Terrestrial	Mine	Geologic	coal bed	4803805	4511	other
3300034148	*Microbiome	Permanent Draft	Sediment microbial communities from Colorado River basin floodplains, Colorado, United States	Sediment microbial communities from East River floodplain, Colorado, United States - 18_j17	DOE Joint Genome Institute (JGI)	3300034148	USA: Colorado	Environmental	Terrestrial	Sediment	Floodplain	sediment	559417034	1449713	soil
3300010849	*Microbiome	Permanent Draft	Bacterial and archaeal communities from various locations to study Microbial Dark Matter (Phase II)	Sorted cell/s from aquifer well water in Beatty, Nevada, USA - Cell_enrichment_18_SCGC_AG-159-F05	DOE Joint Genome Institute (JGI)	3300010849	USA: Beatty, Nevada	Environmental	Terrestrial	Aquifer	Deep subsurface	Subsurface	1409862	1444	other
3300034258	*Microbiome	Permanent Draft	Coal bed microbial communities from various locations in the United States	Enriched cells from coal slurry in the Powder River Basin, Montana, United States - Total cells FG11 rep1 HSBNCT.FG11.300.03.M6	DOE Joint Genome Institute (JGI)	3300034258	USA: Montana	Environmental	Terrestrial	Mine	Geologic	coal slurry	3225522	3381	other
3300021454	*Microbiome	Permanent Draft	Terrestrial sediment cell enrichment communities for BONCAT metagenomics from Utah, United States	Terrestrial sediment cell enrichment communities for BONCAT metagenomics from Utah, United States - 21hB_Boncat_plus	DOE Joint Genome Institute (JGI)	3300021454	United States: Utah	Environmental	Terrestrial	Sediment	Geologic	Terrestrial sediment	10822829	35127	other
3300019167	*Microbiome	Permanent Draft	Soil, plant litter and rhizosphere microbial communities from European coniferous forests	Spruce litter microbial communities from Bohemian Forest, Czech Republic - CLU1 metaT (Metagenome Metatranscriptome)	DOE Joint Genome Institute (JGI)	3300019167	Czech Republic: South Bohemian Region	Environmental	Terrestrial	Unclassified	Plant litter	Plant litter	6693659	12733	plant biomass
3300023075	*Microbiome	Permanent Draft	Peatland microbial communities from Stordalen Mire, Sweden	Peat soil microbial communities from Stordalen Mire, Sweden - C.F.S.T-25	DOE Joint Genome Institute (JGI)	3300023075	Sweden: Norrbotten County, Stordalen Mire	Environmental	Terrestrial	Unclassified	Peat	soil	297108821	648180	plant biomass
3300023080	*Microbiome	Permanent Draft	Soil microbial communities from Arlington Agricultural Research Station in Wisconsin and Kellogg Biological Station in Michigan, replicating the bioenergy cropping systems trials (BCSTs)	Plant litter microbial communities from Arlington Agricultural Research Station in Wisconsin, United States - UWRJ-L043-104R-2	DOE Joint Genome Institute (JGI)	3300023080	USA: Wisconsin	Environmental	Terrestrial	Unclassified	Plant litter	plant litter	358656612	838633	plant biomass
3300007165	*Microbiome	Permanent Draft	Deep subsurface shale carbon reservoir microbial communities from Ohio and West Virginia, USA	Deep subsurface shale carbon reservoir microbial communities from Ohio, USA - Utica-2 Time Series FC 2014_7_16	DOE Joint Genome Institute (JGI)	3300007165	USA: Ohio	Environmental	Terrestrial	Unclassified	Deep subsurface	Deep subsurface	286162784	730820	other
3300037208	*Microbiome	Permanent Draft	Peatland microbial communities from Stordalen Mire, Sweden	Peatland microbial communities from Stordalen Mire, Sweden - 711 S-2-D	DOE Joint Genome Institute (JGI)	3300037208	Sweden: Norrbotten County, Stordalen Mire	Environmental	Terrestrial	Unclassified	Peat	soil	711889384	1194691	plant biomass
3300034264	*Microbiome	Permanent Draft	Coal bed microbial communities from various locations in the United States	Enriched cells from coal slurry in the Powder River Basin, Montana, United States - Total cells FG11 rep2 HSBNCT.FG11.300.03.N10	DOE Joint Genome Institute (JGI)	3300034264	USA: Montana	Environmental	Terrestrial	Mine	Geologic	coal slurry	9132569	8717	other
3300026810	*Microbiome	Permanent Draft	Tropical forest soil microbial communities from Luquillo Experimental Forest, Puerto Rico	Tropical forest soil microbial communities from Luquillo Experimental Forest, Puerto Rico - Sample 16 (SPAdes)	DOE Joint Genome Institute (JGI)	3300026810	Luquillo Experimental Forest Soil, Puerto Rico	Environmental	Terrestrial	Loam	Soil	Tropical forest soil	24325575	54316	soil
3300034238	*Microbiome	Permanent Draft	Coal bed microbial communities from various locations in the United States	Enriched cells from coal slurry in the Powder River Basin, Montana, United States - BONCAT cells FG11 rep3 HSBNCT.FG11.300.03.D13	DOE Joint Genome Institute (JGI)	3300034238	USA: Montana	Environmental	Terrestrial	Mine	Geologic	coal slurry	3680861	3315	other
3300025906	*Microbiome	Permanent Draft	Corn, switchgrass and miscanthus rhizosphere microbial communities from Kellogg Biological Station, Michigan, USA	Corn, switchgrass and miscanthus rhizosphere microbial communities from Kellogg Biological Station, Michigan, USA - LAR L5-1 metaG (SPAdes)	DOE Joint Genome Institute (JGI)	3300025906	USA: Michigan: Kellogg Biological Station	Environmental	Terrestrial	Loam	Soil	Corn, switchgrass and miscanthus rhizosphere	2539728087	5913397	soil
3300002904	*Microbiome	Permanent Draft	Contaminated subsurface sediment microbial communities from Dusseldorf, Germany, analyzing toluene degradation	Tol_7		3300002904	Dusseldorf-Flingern, Germany	Environmental	Terrestrial	Unclassified	Deep subsurface	Contaminated subsurface sediment	14126	14	other
3300037166	*Microbiome	Permanent Draft	Peatland microbial communities from Stordalen Mire, Sweden	Peatland microbial communities from Stordalen Mire, Sweden - 716 E2 10-14	DOE Joint Genome Institute (JGI)	3300037166	Sweden: Norrbotten County, Stordalen Mire	Environmental	Terrestrial	Unclassified	Peat	soil	666981400	1269370	plant biomass
3300002645	*Microbiome	Permanent Draft	Forest soil microbial communities from Harvard Forest Long Term Ecological Research (LTER) site in Petersham, MA, for long-term soil warming studies	Forest soil microbial communities from Harvard Forest Long Term Ecological Research site in Petersham, Massachusetts, USA - MetaT HF101 (Metagenome Metatranscriptome, Counting Only)	DOE Joint Genome Institute (JGI)	3300002645	Harvard Forest LTER, Petersham, MA, USA	Environmental	Terrestrial	Loam	Soil	Forest soil	2240654	5802	soil
3300017790	*Microbiome	Permanent Draft	Sorghum rhizosphere soil microbial communities from California, USA	Sorghum microbial community from Fresno, CA, USA. Combined Assembly of 16 sequencing projects	QB3 Vincent J. Coates Genomics Sequencing Laboratory	3300017790	Fresno, CA, USA	Environmental	Terrestrial	Unclassified	Agricultural field	Soil	611403839	1315094	soil
3300029943	*Microbiome	Permanent Draft	Peat permafrost microbial communities from Stordalen Mire near Abisko, Sweden	I_Palsa_N3 coassembly	DOE Joint Genome Institute (JGI)	3300029943	Sweden: Abisko, Stordalen Mire	Environmental	Terrestrial	Unclassified	Peat	palsa	3221319461	6343779	plant biomass
3300033071	*Microbiome	Permanent Draft	Coal bed microbial communities from various locations in the United States	Enriched cells from coal bed in the Powder River Basin, Montana, United States - Total cells N11 rep3 HSBNCT.N11.300.1.K13	DOE Joint Genome Institute (JGI)	3300033071	USA: Montana	Environmental	Terrestrial	Mine	Geologic	coal bed	2935873	3044	other
3300034201	*Microbiome	Permanent Draft	Coal bed microbial communities from various locations in the United States	Enriched cells from coal slurry in the Powder River Basin, Montana, United States - BONCAT cells FG11 rep1 HSBNCT.FG11.300.03.D3	DOE Joint Genome Institute (JGI)	3300034201	USA: Montana	Environmental	Terrestrial	Mine	Geologic	coal slurry	1331029	1490	other
3300037240	*Microbiome	Permanent Draft	Peatland microbial communities from Stordalen Mire, Sweden	Peatland microbial communities from Stordalen Mire, Sweden - 712 P-1-D	DOE Joint Genome Institute (JGI)	3300037240	Sweden: Norrbotten County, Stordalen Mire	Environmental	Terrestrial	Unclassified	Peat	soil	789968913	1475943	plant biomass
3300026692	*Microbiome	Permanent Draft	Tropical forest soil microbial communities from Luquillo Experimental Forest, Puerto Rico	Tropical forest soil microbial communities from Luquillo Experimental Forest, Puerto Rico - Sample 38 (SPAdes)	DOE Joint Genome Institute (JGI)	3300026692	Luquillo Experimental Forest Soil, Puerto Rico	Environmental	Terrestrial	Loam	Soil	Tropical forest soil	15413215	39450	soil
3300033116	*Microbiome	Permanent Draft	Coal bed microbial communities from various locations in the United States	Enriched cells from coal bed in the Powder River Basin, Montana, United States - Total cells N11 rep2 HSBNCT.N11.300.1.N11	DOE Joint Genome Institute (JGI)	3300033116	USA: Montana	Environmental	Terrestrial	Mine	Geologic	coal bed	2819849	2857	other
3300027565	*Microbiome	Permanent Draft	Forest soil microbial communities from multiple locations in Canada and USA	Forest soil microbial communities from Thunder Bay, Ontario, Canada - Black Spruce, Ontario site 2_A8_OM1_M1 (SPAdes)	DOE Joint Genome Institute (JGI)	3300027565	Thunder Bay, Ontario, Canada	Environmental	Terrestrial	Loam	Soil	Forest soil	322760951	758253	soil
3300028087	*Microbiome	Permanent Draft	Peatland microbial communities from Stordalen Mire, Sweden	Peat soil microbial communities from Stordalen Mire, Sweden - H.B.S.T50	DOE Joint Genome Institute (JGI)	3300028087	Sweden: Norrbotten County, Stordalen Mire	Environmental	Terrestrial	Unclassified	Peat	soil	222206927	364732	plant biomass
3300036893	*Microbiome	Permanent Draft	Peatland microbial communities from Stordalen Mire, Sweden	Peat soil microbial communities from Stordalen Mire, Sweden - 714 S3 1-5	DOE Joint Genome Institute (JGI)	3300036893	Sweden: Norrbotten County, Stordalen Mire	Environmental	Terrestrial	Unclassified	Peat	soil	638507005	1269604	plant biomass
3300001028	*Microbiome	Permanent Draft	Soil microbial communities from 10 grassland sites in CA, CO, KS, KY, MN, MO, NM, SC, TX, that have been nitrogen fertilized	Grasslands soil microbial communities from Chapel Hill, North Carolina, USA that are Nitrogen fertilized -NN336	DOE Joint Genome Institute (JGI)	3300001028	Chapel Hill, North Carolina, USA	Environmental	Terrestrial	Loam	Soil	Soil	158248	522	soil
3300023181	*Microbiome	Permanent Draft	Soil microbial communities from Arlington Agricultural Research Station in Wisconsin and Kellogg Biological Station in Michigan, replicating the bioenergy cropping systems trials (BCSTs)	Plant litter microbial communities from Arlington Agricultural Research Station in Wisconsin, United States - UWRJ-L194-509B-1	DOE Joint Genome Institute (JGI)	3300023181	USA: Wisconsin	Environmental	Terrestrial	Unclassified	Plant litter	plant litter	760514773	1518258	plant biomass
3300033824	*Microbiome	Permanent Draft	Peatland microbial communities from Stordalen Mire, Sweden	Peat soil microbial communities from Stordalen Mire, Sweden - 714 S2 5-9	DOE Joint Genome Institute (JGI)	3300033824	Sweden: Norrbotten County, Stordalen Mire	Environmental	Terrestrial	Unclassified	Peat	soil	381548759	732899	plant biomass
3300002655	*Microbiome	Permanent Draft	Forest soil microbial communities from Harvard Forest Long Term Ecological Research (LTER) site in Petersham, MA, for long-term soil warming studies	Forest soil microbial communities from Harvard Forest Long Term Ecological Research site in Petersham, Massachusetts, USA - MetaT HF125 (Metagenome Metatranscriptome, Counting Only)	DOE Joint Genome Institute (JGI)	3300002655	Harvard Forest LTER, Petersham, MA, USA	Environmental	Terrestrial	Loam	Soil	Forest soil	6553649	16468	soil
3300033117	*Microbiome	Permanent Draft	Coal bed microbial communities from various locations in the United States	Enriched cells from coal bed in the Powder River Basin, Montana, United States - BONCAT cells N11 rep3 HSBNCT.N11.300.1.C13	DOE Joint Genome Institute (JGI)	3300033117	USA: Montana	Environmental	Terrestrial	Mine	Geologic	coal bed	1335874	1472	other
3300001642	*Microbiome	Permanent Draft	Forest soil microbial communities from Harvard Forest Long Term Ecological Research (LTER) site in Petersham, MA, for long-term soil warming studies	Forest soil microbial communities from Harvard Forest Long Term Ecological Research site in Petersham, Massachusetts, USA - MetaG HF012	DOE Joint Genome Institute (JGI)	3300001642	Harvard Forest LTER, Petersham, MA, USA	Environmental	Terrestrial	Loam	Soil	Forest soil	4731215	14907	soil
3300000716	*Microbiome	Permanent Draft	Tropical forest soil microbial communities from Luquillo Experimental Forest, Puerto Rico	Tropical forest soil microbial communities from Luquillo Experimental Forest, Puerto Rico - Sample 66	DOE Joint Genome Institute (JGI)	3300000716	Luquillo Experimental Forest Soil, Puerto Rico	Environmental	Terrestrial	Loam	Soil	Tropical forest soil	12978623	38383	soil
3300034331	*Microbiome	Permanent Draft	Coal bed microbial communities from various locations in the United States	Enriched cells from coal slurry in the Powder River Basin, Montana, United States - BONCAT cells FG11 rep3 HSBNCT.FG11.5000.02.K5	DOE Joint Genome Institute (JGI)	3300034331	USA: Montana	Environmental	Terrestrial	Mine	Geologic	coal slurry	6924443	6767	other
3300004121	*Microbiome	Permanent Draft	Forest soil microbial communities from Harvard Forest Long Term Ecological Research (LTER) site in Petersham, MA, for long-term soil warming studies	Forest soil microbial communities from Harvard Forest Long Term Ecological Research site in Petersham, Massachusetts, USA - MetaT HF109 (Metagenome Metatranscriptome)	DOE Joint Genome Institute (JGI)	3300004121	Harvard Forest LTER, Petersham, MA, USA	Environmental	Terrestrial	Loam	Soil	Forest soil	275894391	868190	soil
3300036911	*Microbiome	Permanent Draft	Peatland microbial communities from Stordalen Mire, Sweden	Peat soil microbial communities from Stordalen Mire, Sweden - 715 E2 10-14	DOE Joint Genome Institute (JGI)	3300036911	Sweden: Norrbotten County, Stordalen Mire	Environmental	Terrestrial	Unclassified	Peat	soil	411886828	860291	plant biomass
3300013026	*Microbiome	Permanent Draft	Gypsum rock endolithic and hypoendolithic microbial communities	Gypsum rock hypoendolithic microbial communities from the Atacama Desert, Chile - Cordon de Lila	Johns Hopkins Bayview Research CORES	3300013026	Site Cordon de Lila - Atacama Desert, Chile	Environmental	Terrestrial	Unclassified	Rock-dwelling (subaerial biofilms)	rock	374524122	1053593	rock
3300038464	*Microbiome	Permanent Draft	Peatland microbial communities from Stordalen Mire, Sweden	Peat soil microbial communities from Stordalen Mire, Sweden - 714 S3 30-34	DOE Joint Genome Institute (JGI)	3300038464	Sweden: Norrbotten County, Stordalen Mire	Environmental	Terrestrial	Unclassified	Peat	soil	584307258	961118	plant biomass
3300032833	*Microbiome	Permanent Draft	Coal bed microbial communities from various locations in the United States	Enriched cells from coal bed in the Powder River Basin, Montana, United States - Total cells FGM rep2 HSBNCT.FGM.300.1.M8	DOE Joint Genome Institute (JGI)	3300032833	USA: Montana	Environmental	Terrestrial	Mine	Geologic	coal bed	11917059	11007	other
3300004115	*Microbiome	Permanent Draft	Forest soil microbial communities from Harvard Forest Long Term Ecological Research (LTER) site in Petersham, MA, for long-term soil warming studies	Forest soil microbial communities from Harvard Forest Long Term Ecological Research site in Petersham, Massachusetts, USA - MetaT HF216 (Metagenome Metatranscriptome)	DOE Joint Genome Institute (JGI)	3300004115	Harvard Forest LTER, Petersham, MA, USA	Environmental	Terrestrial	Loam	Soil	Forest soil	21920883	81169	soil
3300031868	*Microbiome	Permanent Draft	Soil, plant litter and rhizosphere microbial communities from European coniferous forests	Spruce litter microbial communities from Bohemian Forest, Czech Republic - CLA1 metaT (Metagenome Metatranscriptome) (v2)	DOE Joint Genome Institute (JGI)	3300031868	Czech Republic: South Bohemian Region	Environmental	Terrestrial	Unclassified	Plant litter	Plant litter	35703245	79767	plant biomass
3300030900	*Microbiome	Permanent Draft	Plant litter microbial communities from East Loma Ridge, Irvine, California	Metatranscriptome of plant litter microbial communities from East Loma Ridge, Irvine, California - P1 T21 (Metagenome Metatranscriptome)	DOE Joint Genome Institute (JGI)	3300030900	USA: California	Environmental	Terrestrial	Unclassified	Plant litter	plant litter	25275012	46625	plant biomass
3300033092	*Microbiome	Permanent Draft	Coal bed microbial communities from various locations in the United States	Enriched cells from coal bed in the Powder River Basin, Montana, United States - Total cells N11 rep3 HSBNCT.N11.300.1.N15	DOE Joint Genome Institute (JGI)	3300033092	USA: Montana	Environmental	Terrestrial	Mine	Geologic	coal bed	2632860	2820	other
3300032830	*Microbiome	Permanent Draft	Coal bed microbial communities from various locations in the United States	Enriched cells from coal bed in the Powder River Basin, Montana, United States - Total cells FGM rep2 HSBNCT.FGM.300.1.M10	DOE Joint Genome Institute (JGI)	3300032830	USA: Montana	Environmental	Terrestrial	Mine	Geologic	coal bed	11782087	10501	other
3300019171	*Microbiome	Permanent Draft	Soil, plant litter and rhizosphere microbial communities from European coniferous forests	Spruce litter microbial communities from Bohemian Forest, Czech Republic - CLU2 metaT (Metagenome Metatranscriptome)	DOE Joint Genome Institute (JGI)	3300019171	Czech Republic: South Bohemian Region	Environmental	Terrestrial	Unclassified	Plant litter	Plant litter	9145832	17800	plant biomass
3300027591	*Microbiome	Permanent Draft	Forest soil microbial communities from multiple locations in Canada and USA	Forest soil microbial communities from Thunder Bay, Ontario, Canada - Black Spruce, Ontario site 2_A8_OM2_M1 (SPAdes)	DOE Joint Genome Institute (JGI)	3300027591	Thunder Bay, Ontario, Canada	Environmental	Terrestrial	Loam	Soil	Forest soil	339766898	789707	soil
3300033500	*Microbiome	Permanent Draft	Lab enriched peat soil microbial communities from two peatlands near Ithaca, NY, United States	Lab enriched peat soil microbial communities from Michigan Hollow, Ithaca, NY, United States - MHF7AN SIP fraction	DOE Joint Genome Institute (JGI)	3300033500	USA: New York	Environmental	Terrestrial	Unclassified	Peat	peat soil	223967854	506133	plant biomass
3300034343	*Microbiome	Permanent Draft	Coal bed microbial communities from various locations in the United States	Enriched cells from coal slurry in the Powder River Basin, Montana, United States - Total cells FG11 rep1 HSBNCT.FG11.300.03.N5	DOE Joint Genome Institute (JGI)	3300034343	USA: Montana	Environmental	Terrestrial	Mine	Geologic	coal slurry	4352024	4490	other
3300031135	*Microbiome	Permanent Draft	Plant litter microbial communities from East Loma Ridge, Irvine, California	Metatranscriptome of plant litter microbial communities from East Loma Ridge, Irvine, California - P1 T20 (Metagenome Metatranscriptome)	DOE Joint Genome Institute (JGI)	3300031135	USA: California	Environmental	Terrestrial	Unclassified	Plant litter	plant litter	47885765	90262	plant biomass
3300001152	*Microbiome	Permanent Draft	Forest soil microbial communities from multiple locations in Canada and USA	Forest soil microbial communities from Davy Crockett National Forest, Groveton, Texas, USA - Texas A ecozone_RefH0_O1	DOE Joint Genome Institute (JGI)	3300001152	Davy Crockett National Forest, Groveton, Texas, USA	Environmental	Terrestrial	Loam	Soil	Forest soil	11889675	34656	soil
3300036888	*Microbiome	Permanent Draft	Peatland microbial communities from Stordalen Mire, Sweden	Peat soil microbial communities from Stordalen Mire, Sweden - 714 S1 20-24	DOE Joint Genome Institute (JGI)	3300036888	Sweden: Norrbotten County, Stordalen Mire	Environmental	Terrestrial	Unclassified	Peat	soil	509027813	806340	plant biomass
3300027982	*Microbiome	Permanent Draft	Longitudinal study of halite endolithic microbial communities	Halite endolithic microbial communities from Salar Grande, Atacama Desert, Chile. Combined Assembly of Full timeline	Johns Hopkins University	3300027982	Atacama Desert, Chile	Environmental	Terrestrial	Unclassified	Rock-dwelling (subaerial biofilms)	Halite pinnacle	575194396	716955	rock
3300025322	*Microbiome	Permanent Draft	Soil microbial communities from Rifle, Colorado, USA	Soil microbial communities from Rifle, Colorado - Rifle CSP2_sed 16_1 (SPAdes)	DOE Joint Genome Institute (JGI)	3300025322	Rifle, Colorado, United States	Environmental	Terrestrial	Loam	Soil	Soil	1914779833	3917261	soil
3300017923	*Microbiome	Permanent Draft	Subsurface microbial communities from deep shales in Ohio and West Virginia, USA	Subsurface microbial communities from deep shales in Texas, USA - hydraulic fracturing test 6_PW_210	DOE Joint Genome Institute (JGI)	3300017923	USA: Texas	Environmental	Terrestrial	Fracking water	Deep subsurface	Fracking water	124760682	221266	other
3300032705	*Microbiome	Permanent Draft	Coal bed microbial communities from various locations in the United States	Enriched cells from coal bed in the Powder River Basin, Montana, United States - BONCAT cells T11 rep3 HSBNCT.T11.300.1.H15	DOE Joint Genome Institute (JGI)	3300032705	USA: Montana	Environmental	Terrestrial	Mine	Geologic	coal bed	3250982	3124	other
3300001610	*Microbiome	Permanent Draft	Forest soil microbial communities from Harvard Forest Long Term Ecological Research (LTER) site in Petersham, MA, for long-term soil warming studies	Forest soil microbial communities from Harvard Forest Long Term Ecological Research site in Petersham, Massachusetts, USA - MetaG HF026	DOE Joint Genome Institute (JGI)	3300001610	Harvard Forest LTER, Petersham, MA, USA	Environmental	Terrestrial	Loam	Soil	Forest soil	681669	1822	soil
3300030864	*Microbiome	Permanent Draft	Plant litter microbial communities from East Loma Ridge, Irvine, California	Metatranscriptome of plant litter microbial communities from East Loma Ridge, Irvine, California - P3 T22 (Metagenome Metatranscriptome)	DOE Joint Genome Institute (JGI)	3300030864	USA: California	Environmental	Terrestrial	Unclassified	Plant litter	plant litter	50611157	100108	plant biomass
3300037094	*Microbiome	Permanent Draft	Peatland microbial communities from Stordalen Mire, Sweden	Peat soil microbial communities from Stordalen Mire, Sweden - 714 S3 20-24	DOE Joint Genome Institute (JGI)	3300037094	Sweden: Norrbotten County, Stordalen Mire	Environmental	Terrestrial	Unclassified	Peat	soil	441179175	713183	plant biomass
3300029983	*Microbiome	Permanent Draft	Peat permafrost microbial communities from Stordalen Mire near Abisko, Sweden	Peat permafrost microbial communities from Stordalen Mire near Abisko, Sweden - III_Fen_E2_1	DOE Joint Genome Institute (JGI)	3300029983	Sweden: Abisko, Stordalen Mire	Environmental	Terrestrial	Unclassified	Peat	fen	461847704	889698	plant biomass
3300021162	*Microbiome	Permanent Draft	Terrestrial sediment cell enrichment communities for BONCAT metagenomics from Utah, United States	Terrestrial sediment cell enrichment communities for BONCAT metagenomics from Utah, United States - 4hC_Boncat_minus	DOE Joint Genome Institute (JGI)	3300021162	United States: Utah	Environmental	Terrestrial	Sediment	Geologic	Terrestrial sediment	87487021	239302	other
3300022849	*Microbiome	Permanent Draft	Peatland microbial communities from Stordalen Mire, Sweden	Peat soil microbial communities from Stordalen Mire, Sweden - C.B.S.T100	DOE Joint Genome Institute (JGI)	3300022849	Sweden: Norrbotten County, Stordalen Mire	Environmental	Terrestrial	Unclassified	Peat	soil	158976827	249134	plant biomass
3300001161	*Microbiome	Permanent Draft	Forest soil microbial communities from multiple locations in Canada and USA	Forest soil microbial communities from El Dorado National Forest, California, USA - Mediterranean Blodgett CA OM2_M2	DOE Joint Genome Institute (JGI)	3300001161	El Dorado National Forest, Georgetown, California, USA	Environmental	Terrestrial	Loam	Soil	Forest soil	12321105	34652	soil
3300032933	*Microbiome	Permanent Draft	Coal bed microbial communities from various locations in the United States	Enriched cells from coal bed in the Powder River Basin, Montana, United States - Total cells FGM rep2 HSBNCT.FGM.300.1.N8	DOE Joint Genome Institute (JGI)	3300032933	USA: Montana	Environmental	Terrestrial	Mine	Geologic	coal bed	12385460	11094	other
3300000863	*Microbiome	Permanent Draft	Tropical forest soil microbial communities from Luquillo Experimental Forest, Puerto Rico	Tropical forest soil microbial communities from Luquillo Experimental Forest, Puerto Rico - Sample 30	DOE Joint Genome Institute (JGI)	3300000863	Luquillo Experimental Forest Soil, Puerto Rico	Environmental	Terrestrial	Loam	Soil	Tropical forest soil	17139194	52631	soil
3300033040	*Microbiome	Permanent Draft	Coal bed microbial communities from various locations in the United States	Enriched cells from coal bed in the Powder River Basin, Montana, United States - Total cells N11 rep1 HSBNCT.N11.300.1.M6	DOE Joint Genome Institute (JGI)	3300033040	USA: Montana	Environmental	Terrestrial	Mine	Geologic	coal bed	2327766	2512	other
3300025936	*Microbiome	Permanent Draft	Corn, switchgrass and miscanthus rhizosphere microbial communities from Kellogg Biological Station, Michigan, USA	Switchgrass rhizosphere microbial communities from Kellogg Biological Station, Michigan, USA - KBS S2-3H metaG (SPAdes)	DOE Joint Genome Institute (JGI)	3300025936	USA: Michigan, Kellogg Biological Station	Environmental	Terrestrial	Loam	Soil	Switchgrass rhizosphere	3434819018	8146781	soil
3300004135	*Microbiome	Permanent Draft	Forest soil microbial communities from Harvard Forest Long Term Ecological Research (LTER) site in Petersham, MA, for long-term soil warming studies	Forest soil microbial communities from Harvard Forest Long Term Ecological Research site in Petersham, Massachusetts, USA - MetaT HF204 (Metagenome Metatranscriptome)	DOE Joint Genome Institute (JGI)	3300004135	Harvard Forest LTER, Petersham, MA, USA	Environmental	Terrestrial	Loam	Soil	Forest soil	120216724	413494	soil
3300031028	*Microbiome	Permanent Draft	Peat permafrost microbial communities from Stordalen Mire near Abisko, Sweden	Peat permafrost microbial communities from Stordalen Mire near Abisko, Sweden - I_Palsa_E3_2	DOE Joint Genome Institute (JGI)	3300031028	Sweden: Abisko, Stordalen Mire	Environmental	Terrestrial	Unclassified	Peat	palsa	1294642018	2685249	plant biomass
3300000396	*Microbiome	Draft	Soil microbial communities from Kansas Great Prairie, USA, amended with BrdU	Amended soil microbial communities from Kansas Great Prairies, USA - acetate and BrdU F2.3 B, extraction BrdU only, no abundance	DOE Joint Genome Institute (JGI)	3300000396	USA: Maryland: Natonal Institute of Health	Environmental	Terrestrial	Loam	Soil	Soil	1006284	3755	soil
3300035543	*Microbiome	Permanent Draft	Methane metabolizing microbial communities from different methane-rich environments from various locations	Oil reservoir microbial communities from oil well in Texas, United States - B2.9_Sample2.Rodeo9.Well665	DOE Joint Genome Institute (JGI)	3300035543	USA: Texas	Environmental	Terrestrial	Unclassified	Oil reservoir	oil reservoir	89955684	159016	other
3300030042	*Microbiome	Permanent Draft	Peat permafrost microbial communities from Stordalen Mire near Abisko, Sweden	Peat permafrost microbial communities from Stordalen Mire near Abisko, Sweden - III_Palsa_E1_1	DOE Joint Genome Institute (JGI)	3300030042	Sweden: Abisko, Stordalen Mire	Environmental	Terrestrial	Unclassified	Peat	palsa	464853879	838946	plant biomass
3300030811	*Microbiome	Permanent Draft	Soil, plant litter and rhizosphere microbial communities from European coniferous forests	Metatranscriptome of plant litter microbial communities from Maridalen valley, Oslo, Norway - NLA1 (Metagenome Metatranscriptome)	DOE Joint Genome Institute (JGI)	3300030811	Norway: Oslo	Environmental	Terrestrial	Unclassified	Plant litter	plant litter	19660883	41244	plant biomass
3300030928	*Microbiome	Permanent Draft	Plant litter microbial communities from East Loma Ridge, Irvine, California	Metatranscriptome of plant litter microbial communities from East Loma Ridge, Irvine, California - P3 T26 (Metagenome Metatranscriptome)	DOE Joint Genome Institute (JGI)	3300030928	USA: California	Environmental	Terrestrial	Unclassified	Plant litter	plant litter	20099886	40800	plant biomass
3300037176	*Microbiome	Permanent Draft	Peatland microbial communities from Stordalen Mire, Sweden	Peatland microbial communities from Stordalen Mire, Sweden - 716 S3 20-24	DOE Joint Genome Institute (JGI)	3300037176	Sweden: Norrbotten County, Stordalen Mire	Environmental	Terrestrial	Unclassified	Peat	soil	618557998	1067621	plant biomass
3300026804	*Microbiome	Permanent Draft	Tropical forest soil microbial communities from Luquillo Experimental Forest, Puerto Rico	Tropical forest soil microbial communities from Luquillo Experimental Forest, Puerto Rico - Sample 2 (SPAdes)	DOE Joint Genome Institute (JGI)	3300026804	Luquillo Experimental Forest Soil, Puerto Rico	Environmental	Terrestrial	Loam	Soil	Tropical forest soil	26809480	63157	soil
3300030765	*Microbiome	Permanent Draft	Plant litter microbial communities from East Loma Ridge, Irvine, California	Metatranscriptome of plant litter microbial communities from East Loma Ridge, Irvine, California - P3 T34 (Metagenome Metatranscriptome)	DOE Joint Genome Institute (JGI)	3300030765	USA: California	Environmental	Terrestrial	Unclassified	Plant litter	plant litter	20412659	40994	plant biomass
3300001447	*Microbiome	Permanent Draft	Soil microbial communities from 10 grassland sites in CA, CO, KS, KY, MN, MO, NM, SC, TX, that have been nitrogen fertilized	Forest soil microbial communities from Browns Valley, California, USA, that are Nitrogen fertilized - NN95	DOE Joint Genome Institute (JGI)	3300001447	Browns Valley, California, USA	Environmental	Terrestrial	Loam	Soil	Forest Soil	805505	2802	soil
3300005439	*Microbiome	Permanent Draft	Corn, switchgrass and miscanthus rhizosphere microbial communities from Kellogg Biological Station, Michigan, USA	Corn, switchgrass and miscanthus rhizosphere microbial communities from Kellogg Biological Station, Michigan, USA - LAR L5-3 metaG	DOE Joint Genome Institute (JGI)	3300005439	USA: Michigan: Kellogg Biological Station	Environmental	Terrestrial	Loam	Soil	Corn, switchgrass and miscanthus rhizosphere	4687837367	12904272	soil
3300005549	*Microbiome	Permanent Draft	Corn, switchgrass and miscanthus rhizosphere microbial communities from Kellogg Biological Station, Michigan, USA	Corn, switchgrass and miscanthus rhizosphere microbial communities from Kellogg Biological Station, Michigan, USA - KBS K5-25-2 metaG	DOE Joint Genome Institute (JGI)	3300005549	USA: Michigan: Kellogg Biological Station	Environmental	Terrestrial	Loam	Soil	Corn, switchgrass and miscanthus rhizosphere	5246415568	14518195	soil
3300026502	*Microbiome	Permanent Draft	Peatland microbial communities from Stordalen Mire, Sweden	Peat soil microbial communities from Stordalen Mire, Sweden - H.B.S.T-25.r1	DOE Joint Genome Institute (JGI)	3300026502	Sweden: Norrbotten County, Stordalen Mire	Environmental	Terrestrial	Unclassified	Peat	soil	262912563	516935	plant biomass
3300023314	*Microbiome	Permanent Draft	Soil microbial communities from Arlington Agricultural Research Station in Wisconsin and Kellogg Biological Station in Michigan, replicating the bioenergy cropping systems trials (BCSTs)	Plant litter microbial communities from Arlington Agricultural Research Station in Wisconsin, United States - UWRJ-L029-104C-1	DOE Joint Genome Institute (JGI)	3300023314	USA: Wisconsin	Environmental	Terrestrial	Unclassified	Plant litter	plant litter	648945580	1410600	plant biomass
3300037178	*Microbiome	Permanent Draft	Peatland microbial communities from Stordalen Mire, Sweden	Peatland microbial communities from Stordalen Mire, Sweden - 716 P1 30-34	DOE Joint Genome Institute (JGI)	3300037178	Sweden: Norrbotten County, Stordalen Mire	Environmental	Terrestrial	Unclassified	Peat	soil	841432186	1548586	plant biomass
3300023669	*Microbiome	Permanent Draft	Soil, plant litter and rhizosphere microbial communities from European coniferous forests	Metatranscriptome of spruce litter microbial communities from Bohemian Forest, Czech Republic - CLA5 (Metagenome Metatranscriptome)	DOE Joint Genome Institute (JGI)	3300023669	Czech Republic: South Bohemian Region	Environmental	Terrestrial	Unclassified	Plant litter	plant litter	5907544	11355	plant biomass
3300027928	*Microbiome	Permanent Draft	Deep subsurface shale carbon reservoir microbial communities from Ohio and West Virginia, USA	Deep subsurface shale carbon reservoir microbial communities from Ohio, USA - Utica-2 Time Series 2014_10_10 (SPAdes)	DOE Joint Genome Institute (JGI)	3300027928	USA: Ohio	Environmental	Terrestrial	Unclassified	Deep subsurface	Deep subsurface	13645902	21957	other
3300033015	*Microbiome	Permanent Draft	Coal bed microbial communities from various locations in the United States	Enriched cells from coal bed in the Powder River Basin, Montana, United States - BONCAT cells N11 rep3 HSBNCT.N11.300.1.D15	DOE Joint Genome Institute (JGI)	3300033015	USA: Montana	Environmental	Terrestrial	Mine	Geologic	coal bed	1705906	1820	other
3300026634	*Microbiome	Permanent Draft	Deep subsurface shale carbon reservoir microbial communities from Ohio and West Virginia, USA	Deep subsurface shale carbon reservoir microbial communities from Ohio, USA - Utica-2 Time Series 2015_1_7 (SPAdes)	DOE Joint Genome Institute (JGI)	3300026634	USA: Ohio	Environmental	Terrestrial	Unclassified	Deep subsurface	Deep subsurface	6754109	8212	other
3300006629	*Microbiome	Permanent Draft	Deep subsurface shale carbon reservoir microbial communities from Ohio and West Virginia, USA	Deep subsurface shale carbon reservoir microbial communities from Ohio, USA - Utica-2 Time Series 2014_12_3	DOE Joint Genome Institute (JGI)	3300006629	USA: Ohio	Environmental	Terrestrial	Unclassified	Deep subsurface	Deep subsurface	15421198	42693	other
3300004139	*Microbiome	Permanent Draft	Forest soil microbial communities from Harvard Forest Long Term Ecological Research (LTER) site in Petersham, MA, for long-term soil warming studies	Forest soil microbial communities from Harvard Forest Long Term Ecological Research site in Petersham, Massachusetts, USA - MetaT HF230 (Metagenome Metatranscriptome)	DOE Joint Genome Institute (JGI)	3300004139	Harvard Forest LTER, Petersham, MA, USA	Environmental	Terrestrial	Loam	Soil	Forest soil	428185153	1273896	soil
3300028775	*Microbiome	Permanent Draft	Peat permafrost microbial communities from Stordalen Mire near Abisko, Sweden	Peat permafrost microbial communities from Stordalen Mire near Abisko, Sweden - II_Palsa_N2_2	DOE Joint Genome Institute (JGI)	3300028775	Sweden: Abisko, Stordalen Mire	Environmental	Terrestrial	Unclassified	Peat	palsa	1091190133	2528521	plant biomass
3300034255	*Microbiome	Permanent Draft	Coal bed microbial communities from various locations in the United States	Enriched cells from coal slurry in the Powder River Basin, Montana, United States - Total cells FG11 rep1 HSBNCT.FG11.300.03.L5	DOE Joint Genome Institute (JGI)	3300034255	USA: Montana	Environmental	Terrestrial	Mine	Geologic	coal slurry	4847382	4688	other
3300006628	*Microbiome	Permanent Draft	Deep subsurface shale carbon reservoir microbial communities from Ohio and West Virginia, USA	Deep subsurface shale carbon reservoir microbial communities from Ohio, USA - Utica-2 Time Series 2014_12_17	DOE Joint Genome Institute (JGI)	3300006628	USA: Ohio	Environmental	Terrestrial	Unclassified	Deep subsurface	Deep subsurface	15488382	42433	other
3300033104	*Microbiome	Permanent Draft	Coal bed microbial communities from various locations in the United States	Enriched cells from coal bed in the Powder River Basin, Montana, United States - BONCAT cells N11 rep2 HSBNCT.N11.300.1.D8	DOE Joint Genome Institute (JGI)	3300033104	USA: Montana	Environmental	Terrestrial	Mine	Geologic	coal bed	3030653	3310	other
3300033998	*Microbiome	Permanent Draft	Subsurface microbial communities from deep shales in Ohio and West Virginia, USA	Fracking water microbial communities from deep shales in Oklahoma, United States - M1-7-1	DOE Joint Genome Institute (JGI)	3300033998	USA: Oklahoma	Environmental	Terrestrial	Unclassified	Deep subsurface	fracking water	203557508	290900	other
3300037551	*Microbiome	Permanent Draft	Peatland microbial communities from Stordalen Mire, Sweden	Peat soil microbial communities from Stordalen Mire, Sweden - 717 E2 20-24 (v2)	DOE Joint Genome Institute (JGI)	3300037551	Sweden: Norrbotten County, Stordalen Mire	Environmental	Terrestrial	Unclassified	Peat	soil	633520324	1405872	plant biomass
3300028863	*Microbiome	Permanent Draft	Peat permafrost microbial communities from Stordalen Mire near Abisko, Sweden	Peat permafrost microbial communities from Stordalen Mire near Abisko, Sweden - II_Palsa_E1_1	DOE Joint Genome Institute (JGI)	3300028863	Sweden: Abisko, Stordalen Mire	Environmental	Terrestrial	Unclassified	Peat	palsa	668260898	1513146	plant biomass
3300026865	*Microbiome	Permanent Draft	Tropical forest soil microbial communities from Luquillo Experimental Forest, Puerto Rico	Tropical forest soil microbial communities from Luquillo Experimental Forest, Puerto Rico - Sample 75 (SPAdes)	DOE Joint Genome Institute (JGI)	3300026865	Luquillo Experimental Forest Soil, Puerto Rico	Environmental	Terrestrial	Loam	Soil	Tropical forest soil	52679460	125425	soil
3300036391	*Microbiome	Permanent Draft	Terrestrial microbial communities from various environments and locations	Rock surface microbial communities from Slovak Paradise National Park, Hrabusice, Kosice Region, Slovakia - 20190125_17	DOE Joint Genome Institute (JGI)	3300036391	Slovakia: Kosice Region	Environmental	Terrestrial	Unclassified	Rock-dwelling (subaerial biofilms)	Rock surface	66971559	80706	rock
3300006096	*Microbiome	Permanent Draft	Petroleum reservoir microbial communities from Reconcavo Basin, Brazil, analyzing oil degradation	Petroleum reservoir microbial communities from Reconcavo Basin, Brazil, analyzing oil degradation - Bahia-well BA-2		3300006096	Brazil: State of Brazil	Environmental	Terrestrial	Unclassified	Unclassified	Petroleum reservoir	71419684	144969	other
3300000909	*Microbiome	Permanent Draft	Tropical forest soil microbial communities from Luquillo Experimental Forest, Puerto Rico	Tropical forest soil microbial communities from Luquillo Experimental Forest, Puerto Rico - Sample 37	DOE Joint Genome Institute (JGI)	3300000909	Luquillo Experimental Forest Soil, Puerto Rico	Environmental	Terrestrial	Loam	Soil	Tropical forest soil	26999708	78133	soil
3300001658	*Microbiome	Permanent Draft	Forest soil microbial communities from Harvard Forest Long Term Ecological Research (LTER) site in Petersham, MA, for long-term soil warming studies	Forest soil microbial communities from Harvard Forest Long Term Ecological Research site in Petersham, Massachusetts, USA - MetaG HF048	DOE Joint Genome Institute (JGI)	3300001658	Harvard Forest LTER, Petersham, MA, USA	Environmental	Terrestrial	Loam	Soil	Forest soil	4088584	12561	soil
3300022904	*Microbiome	Permanent Draft	Soil microbial communities from Arlington Agricultural Research Station in Wisconsin and Kellogg Biological Station in Michigan, replicating the bioenergy cropping systems trials (BCSTs)	Plant litter microbial communities from Arlington Agricultural Research Station in Wisconsin, United States - UWRJ-L166-409R-6	DOE Joint Genome Institute (JGI)	3300022904	USA: Wisconsin	Environmental	Terrestrial	Unclassified	Plant litter	plant litter	403273191	889582	plant biomass
3300000903	*Microbiome	Permanent Draft	Forest soil microbial communities from multiple locations in Canada and USA	Forest soil microbial communities from El Dorado National Forest, California, USA - Mediterranean Blodgett CA Ref_O1	DOE Joint Genome Institute (JGI)	3300000903	El Dorado National Forest, Georgetown, California, USA	Environmental	Terrestrial	Loam	Soil	Forest soil	15360111	48915	soil
3300038319	*Microbiome	Permanent Draft	Peat microbial communities from Marcell Experimental Forest bog in Minnesota, USA	Peat microbial communities from Marcell Experimental Forest bog in Minnesota, USA - MG_T3M_75cm	Georgia Institute of Technology	3300038319	USA: Minnesota	Environmental	Terrestrial	Unclassified	Peat	Peat	133273734	209343	plant biomass
3300028566	*Microbiome	Permanent Draft	Peat permafrost microbial communities from Stordalen Mire near Abisko, Sweden	Peat permafrost microbial communities from Stordalen Mire near Abisko, Sweden - I_Bog_E3_2	DOE Joint Genome Institute (JGI)	3300028566	Sweden: Abisko, Stordalen Mire	Environmental	Terrestrial	Unclassified	Peat	bog	643086772	1419963	plant biomass
3300028742	*Microbiome	Permanent Draft	Peat permafrost microbial communities from Stordalen Mire near Abisko, Sweden	Peat permafrost microbial communities from Stordalen Mire near Abisko, Sweden - II_Palsa_E1_3	DOE Joint Genome Institute (JGI)	3300028742	Sweden: Abisko, Stordalen Mire	Environmental	Terrestrial	Unclassified	Peat	palsa	832344890	1773958	plant biomass
3300000710	*Microbiome	Permanent Draft	Tropical forest soil microbial communities from Luquillo Experimental Forest, Puerto Rico	Tropical forest soil microbial communities from Luquillo Experimental Forest, Puerto Rico - Sample 67	DOE Joint Genome Institute (JGI)	3300000710	Luquillo Experimental Forest Soil, Puerto Rico	Environmental	Terrestrial	Loam	Soil	Tropical forest soil	11650658	33878	soil
3300023387	*Microbiome	Permanent Draft	Terrestrial sediment cell enrichment communities for BONCAT metagenomics from Utah, United States	Terrestrial sediment cell enrichment communities from Utah, United States - BONCAT_SYTO_Terrestrial_sediment - 5	DOE Joint Genome Institute (JGI)	3300023387	USA: Utah	Environmental	Terrestrial	Sediment	Geologic	Terrestrial sediment	113784721	292740	other
3300039310	*Microbiome	Permanent Draft	Peat soil microbial communities from Marcell Experimental Forest, MN, USA	Peat soil microbial communities from Marcell Experimental Forest, MN, USA - P8_D5	DOE Joint Genome Institute (JGI)	3300039310	USA: Minnesota	Environmental	Terrestrial	Unclassified	Peat	peat soil	728720842	987995	plant biomass
3300027089	*Microbiome	Permanent Draft	Forest soil microbial communities from Harvard Forest Long Term Ecological Research (LTER) site in Petersham, MA, for long-term soil warming studies	Forest soil microbial communities from Harvard Forest Long Term Ecological Research site in Petersham, Massachusetts, USA - MetaG HF015 (SPAdes)	DOE Joint Genome Institute (JGI)	3300027089	Harvard Forest LTER, Petersham, MA, USA	Environmental	Terrestrial	Loam	Soil	Forest soil	38972373	105425	soil
3300023076	*Microbiome	Permanent Draft	Soil microbial communities from Arlington Agricultural Research Station in Wisconsin and Kellogg Biological Station in Michigan, replicating the bioenergy cropping systems trials (BCSTs)	Plant litter microbial communities from Arlington Agricultural Research Station in Wisconsin, United States - UWRJ-L088-202R-2	DOE Joint Genome Institute (JGI)	3300023076	USA: Wisconsin	Environmental	Terrestrial	Unclassified	Plant litter	plant litter	431477431	1013028	plant biomass
3300030677	*Microbiome	Permanent Draft	Peat permafrost microbial communities from Stordalen Mire near Abisko, Sweden	Peat permafrost microbial communities from Stordalen Mire near Abisko, Sweden - III_Palsa_N3_3	DOE Joint Genome Institute (JGI)	3300030677	Sweden: Abisko, Stordalen Mire	Environmental	Terrestrial	Unclassified	Peat	palsa	1070429718	2275950	plant biomass
3300026854	*Microbiome	Permanent Draft	Tropical forest soil microbial communities from Luquillo Experimental Forest, Puerto Rico	Tropical forest soil microbial communities from Luquillo Experimental Forest, Puerto Rico - Sample 48 (SPAdes)	DOE Joint Genome Institute (JGI)	3300026854	Luquillo Experimental Forest Soil, Puerto Rico	Environmental	Terrestrial	Loam	Soil	Tropical forest soil	53135859	121003	soil
3300001176	*Microbiome	Permanent Draft	Forest soil microbial communities from multiple locations in Canada and USA	Forest soil microbial communities from Thunder Bay, Ontario, Canada - Black Spruce, Ontario site 2_A8_OM1_O2	DOE Joint Genome Institute (JGI)	3300001176	Thunder Bay, Ontario, Canada	Environmental	Terrestrial	Loam	Soil	Forest soil	12912481	42143	soil
3300006163	*Microbiome	Permanent Draft	Corn, switchgrass and miscanthus rhizosphere microbial communities from Kellogg Biological Station, Michigan, USA	Corn, switchgrass and miscanthus rhizosphere microbial communities from Kellogg Biological Station, Michigan, USA - LAR L11-1 metaG	DOE Joint Genome Institute (JGI)	3300006163	USA: Michigan: Kellogg Biological Station	Environmental	Terrestrial	Loam	Soil	Corn, switchgrass and miscanthus rhizosphere	3014042421	9705132	soil
3300008940	*Microbiome	Permanent Draft	Methanogenic Incubations using Athabaskan Oil Sands from Alberta Canada	Final time point T34 (2) (live) benzoate enrichments of Methanogenic microbial communities using Athabasca oil sands as inoculum DE NOVO (2)	Shell Corporation	3300008940	Canada: Alberta	Environmental	Terrestrial	Unclassified	Oil reservoir	Oil Sands	68049203	200560	other
3300037199	*Microbiome	Permanent Draft	Peatland microbial communities from Stordalen Mire, Sweden	Peatland microbial communities from Stordalen Mire, Sweden - 716 S3 10-14	DOE Joint Genome Institute (JGI)	3300037199	Sweden: Norrbotten County, Stordalen Mire	Environmental	Terrestrial	Unclassified	Peat	soil	835948486	1408200	plant biomass
3300001057	*Microbiome	Permanent Draft	Soil microbial communities from 10 grassland sites in CA, CO, KS, KY, MN, MO, NM, SC, TX, that have been nitrogen fertilized	Grasslands soil microbial communities from Nunn, Colorado, USA, that are Nitrogen fertilized - NN1105	DOE Joint Genome Institute (JGI)	3300001057	Nunn, Colorado, USA	Environmental	Terrestrial	Loam	Soil	Soil	204361	604	soil
3300023264	*Microbiome	Permanent Draft	Soil microbial communities from Arlington Agricultural Research Station in Wisconsin and Kellogg Biological Station in Michigan, replicating the bioenergy cropping systems trials (BCSTs)	Plant litter microbial communities from Arlington Agricultural Research Station in Wisconsin, United States - UWRJ-L151-409C-6	DOE Joint Genome Institute (JGI)	3300023264	USA: Wisconsin	Environmental	Terrestrial	Unclassified	Plant litter	plant litter	306581973	725560	plant biomass
3300031075	*Microbiome	Permanent Draft	Plant litter microbial communities from East Loma Ridge, Irvine, California	Metatranscriptome of plant litter microbial communities from East Loma Ridge, Irvine, California - P3 T11 (Metagenome Metatranscriptome)	DOE Joint Genome Institute (JGI)	3300031075	USA: California	Environmental	Terrestrial	Unclassified	Plant litter	plant litter	18035460	35831	plant biomass
3300034215	*Microbiome	Permanent Draft	Coal bed microbial communities from various locations in the United States	Enriched cells from coal slurry in the Powder River Basin, Montana, United States - Total cells FG11 rep3 HSBNCT.FG11.300.03.K15	DOE Joint Genome Institute (JGI)	3300034215	USA: Montana	Environmental	Terrestrial	Mine	Geologic	coal slurry	6583084	6599	other
3300006896	*Microbiome	Permanent Draft	Methanogenic Incubations using Athabaskan Oil Sands from Alberta Canada	Final time point T34 (3) (BES) benzoate enrichments of Methanogenic microbial communities using Athabasca oil sands as inoculum	Shell Corporation	3300006896	Alberta, Canada	Environmental	Terrestrial	Unclassified	Oil reservoir	Oil Sands	65566820	101832	other
3300026835	*Microbiome	Permanent Draft	Tropical forest soil microbial communities from Luquillo Experimental Forest, Puerto Rico	Tropical forest soil microbial communities from Luquillo Experimental Forest, Puerto Rico - Sample 60 (SPAdes)	DOE Joint Genome Institute (JGI)	3300026835	Luquillo Experimental Forest Soil, Puerto Rico	Environmental	Terrestrial	Loam	Soil	Tropical forest soil	49268811	115709	soil
3300027106	*Microbiome	Permanent Draft	Forest soil microbial communities from Harvard Forest Long Term Ecological Research (LTER) site in Petersham, MA, for long-term soil warming studies	Forest soil microbial communities from Harvard Forest Long Term Ecological Research site in Petersham, Massachusetts, USA - MetaG HF031 (SPAdes)	DOE Joint Genome Institute (JGI)	3300027106	Harvard Forest LTER, Petersham, MA, USA	Environmental	Terrestrial	Loam	Soil	Forest soil	22179385	66275	soil
3300036546	*Microbiome	Permanent Draft	Methane metabolizing microbial communities from different methane-rich environments from various locations	Shale gas microbial communities from Fort St. John, British Columbia, Canada - UGR 12	DOE Joint Genome Institute (JGI)	3300036546	Canada: British Columbia	Environmental	Terrestrial	Unclassified	Geologic	shale gas	202067474	336526	other
3300034773	*Microbiome	Permanent Draft	Sediment microbial communities from Colorado River basin floodplains, Colorado, United States	Sediment microbial communities from East River floodplain, Colorado, United States - 4_s17	DOE Joint Genome Institute (JGI)	3300034773	USA: Colorado	Environmental	Terrestrial	Sediment	Floodplain	sediment	341247106	948080	soil
3300037089	*Microbiome	Permanent Draft	Peatland microbial communities from Stordalen Mire, Sweden	Peat soil microbial communities from Stordalen Mire, Sweden - 713 E-2-X2	DOE Joint Genome Institute (JGI)	3300037089	Sweden: Norrbotten County, Stordalen Mire	Environmental	Terrestrial	Unclassified	Peat	soil	560313888	1034276	plant biomass
3300001622	*Microbiome	Permanent Draft	Forest soil microbial communities from Harvard Forest Long Term Ecological Research (LTER) site in Petersham, MA, for long-term soil warming studies	Forest soil microbial communities from Harvard Forest Long Term Ecological Research site in Petersham, Massachusetts, USA - MetaG HF018	DOE Joint Genome Institute (JGI)	3300001622	Harvard Forest LTER, Petersham, MA, USA	Environmental	Terrestrial	Loam	Soil	Forest soil	6025796	19029	soil
3300027173	*Microbiome	Permanent Draft	Forest soil microbial communities from Harvard Forest Long Term Ecological Research (LTER) site in Petersham, MA, for long-term soil warming studies	Forest soil microbial communities from Harvard Forest Long Term Ecological Research site in Petersham, Massachusetts, USA - MetaG HF036 (SPAdes)	DOE Joint Genome Institute (JGI)	3300027173	Harvard Forest LTER, Petersham, MA, USA	Environmental	Terrestrial	Loam	Soil	Forest soil	100198781	267279	soil
3300033019	*Microbiome	Permanent Draft	Coal bed microbial communities from various locations in the United States	Enriched cells from coal bed in the Powder River Basin, Montana, United States - BONCAT cells N11 rep3 HSBNCT.N11.300.1.D14	DOE Joint Genome Institute (JGI)	3300033019	USA: Montana	Environmental	Terrestrial	Mine	Geologic	coal bed	2707907	2905	other
3300026683	*Microbiome	Permanent Draft	Soil microbial communities from 10 grassland sites in CA, CO, KS, KY, MN, MO, NM, SC, TX, that have been nitrogen fertilized	Grasslands soil microbial communities from Chapel Hill, North Carolina, USA that are Nitrogen fertilized -NN352 (SPAdes)	DOE Joint Genome Institute (JGI)	3300026683	Chapel Hill, North Carolina, USA	Environmental	Terrestrial	Loam	Soil	Soil	8592918	28492	soil
3300037087	*Microbiome	Permanent Draft	Peatland microbial communities from Stordalen Mire, Sweden	Peat soil microbial communities from Stordalen Mire, Sweden - 713 E-1-X2	DOE Joint Genome Institute (JGI)	3300037087	Sweden: Norrbotten County, Stordalen Mire	Environmental	Terrestrial	Unclassified	Peat	soil	705227296	1197439	plant biomass
3300038823	*Microbiome	Permanent Draft	Peat microbial communities from Degero Stormyr, Kulbacksliden Experimental Forest, Vasterbotten, Sweden	Peat microbial communities from Degero Stormyr, Kulbacksliden Experimental Forest, Vasterbotten, Sweden - Degero_peatbog11	BILS	3300038823	Sweden: Vasterbotten	Environmental	Terrestrial	Unclassified	Peat	peat	2242721	5889	plant biomass
3300037257	*Microbiome	Permanent Draft	Peat permafrost microbial communities from Stordalen Mire near Abisko, Sweden	Peat permafrost microbial communities from Stordalen Mire near Abisko, Sweden - IV_Fen_F1	DOE Joint Genome Institute (JGI)	3300037257	Sweden: Abisko, Stordalen Mire	Environmental	Terrestrial	Unclassified	Peat	peat	461146241	1291525	plant biomass
3300008978	*Microbiome	Permanent Draft	Methanogenic Incubations using Athabaskan Oil Sands from Alberta Canada	Final time point T65 (1) (live) benzoate enrichments of Methanogenic microbial communities using Athabasca oil sands as inoculum DE NOVO (2)	Shell Corporation	3300008978	Alberta, Canada	Environmental	Terrestrial	Unclassified	Oil reservoir	Oil Sands	77186187	185883	other
3300030739	*Microbiome	Permanent Draft	Peat permafrost microbial communities from Stordalen Mire near Abisko, Sweden	Peat permafrost microbial communities from Stordalen Mire near Abisko, Sweden - III_Palsa_N1_3	DOE Joint Genome Institute (JGI)	3300030739	Sweden: Abisko, Stordalen Mire	Environmental	Terrestrial	Unclassified	Peat	palsa	2100041290	4200912	plant biomass
3300022910	*Microbiome	Permanent Draft	Soil microbial communities from Arlington Agricultural Research Station in Wisconsin and Kellogg Biological Station in Michigan, replicating the bioenergy cropping systems trials (BCSTs)	Plant litter microbial communities from Arlington Agricultural Research Station in Wisconsin, United States - UWRJ-L016-104C-6	DOE Joint Genome Institute (JGI)	3300022910	USA: Wisconsin	Environmental	Terrestrial	Unclassified	Plant litter	plant litter	532527760	1126639	plant biomass
3300030003	*Microbiome	Permanent Draft	Peat permafrost microbial communities from Stordalen Mire near Abisko, Sweden	Peat permafrost microbial communities from Stordalen Mire near Abisko, Sweden - I_Fen_N2_3	DOE Joint Genome Institute (JGI)	3300030003	Sweden: Abisko, Stordalen Mire	Environmental	Terrestrial	Unclassified	Peat	fen	766448116	2014153	plant biomass
3300027039	*Microbiome	Permanent Draft	Tropical forest soil microbial communities from Luquillo Experimental Forest, Puerto Rico	Tropical forest soil microbial communities from Luquillo Experimental Forest, Puerto Rico - Sample 14 (SPAdes)	DOE Joint Genome Institute (JGI)	3300027039	Luquillo Experimental Forest Soil, Puerto Rico	Environmental	Terrestrial	Loam	Soil	Tropical forest soil	128418550	309131	soil
3300032771	*Microbiome	Permanent Draft	Coal bed microbial communities from various locations in the United States	Enriched cells from coal bed in the Powder River Basin, Montana, United States - Total cells T11 rep1 HSBNCT.T11.300.1.N4	DOE Joint Genome Institute (JGI)	3300032771	USA: Montana	Environmental	Terrestrial	Mine	Geologic	coal bed	11784938	10149	other
3300028651	*Microbiome	Permanent Draft	Peat permafrost microbial communities from Stordalen Mire near Abisko, Sweden	Peat permafrost microbial communities from Stordalen Mire near Abisko, Sweden - I_Fen_N2_2	DOE Joint Genome Institute (JGI)	3300028651	Sweden: Abisko, Stordalen Mire	Environmental	Terrestrial	Unclassified	Peat	fen	586834897	1592137	plant biomass
3300034177	*Microbiome	Permanent Draft	Sediment microbial communities from Colorado River basin floodplains, Colorado, United States	Sediment microbial communities from East River floodplain, Colorado, United States - 17_j17	DOE Joint Genome Institute (JGI)	3300034177	USA: Colorado	Environmental	Terrestrial	Sediment	Floodplain	sediment	777187732	1812365	soil
3300019160	*Microbiome	Permanent Draft	Soil, plant litter and rhizosphere microbial communities from European coniferous forests	Spruce litter microbial communities from Bohemian Forest, Czech Republic - CLA1 metaT (Metagenome Metatranscriptome)	DOE Joint Genome Institute (JGI)	3300019160	Czech Republic: South Bohemian Region	Environmental	Terrestrial	Unclassified	Plant litter	Plant litter	10189675	20798	plant biomass
3300033814	*Microbiome	Permanent Draft	Sediment microbial communities from Colorado River basin floodplains, Colorado, United States	Sediment microbial communities from East River floodplain, Colorado, United States - 55_j17	DOE Joint Genome Institute (JGI)	3300033814	USA: Colorado	Environmental	Terrestrial	Sediment	Floodplain	sediment	634856778	1476973	soil
3300033137	*Microbiome	Permanent Draft	Coal bed microbial communities from various locations in the United States	Enriched cells from coal bed in the Powder River Basin, Montana, United States - BONCAT cells N11 rep1 HSBNCT.N11.300.1.D3	DOE Joint Genome Institute (JGI)	3300033137	USA: Montana	Environmental	Terrestrial	Mine	Geologic	coal bed	1706844	1876	other
3300023392	*Microbiome	Permanent Draft	Terrestrial sediment cell enrichment communities for BONCAT metagenomics from Utah, United States	Terrestrial sediment cell enrichment communities from Utah, United States - BONCAT_SYTO_Terrestrial_sediment - 9	DOE Joint Genome Institute (JGI)	3300023392	USA: Utah	Environmental	Terrestrial	Sediment	Geologic	Terrestrial sediment	158410625	443513	other
3300030294	*Microbiome	Permanent Draft	Peat permafrost microbial communities from Stordalen Mire near Abisko, Sweden	II_Fen_E3 coassembly	DOE Joint Genome Institute (JGI)	3300030294	Sweden: Abisko, Stordalen Mire	Environmental	Terrestrial	Unclassified	Peat	fen	4290063941	9661226	plant biomass
3300022875	*Microbiome	Permanent Draft	Peatland microbial communities from Stordalen Mire, Sweden	Peat soil microbial communities from Stordalen Mire, Sweden - 717 S2 10-14	DOE Joint Genome Institute (JGI)	3300022875	Sweden: Norrbotten County, Stordalen Mire	Environmental	Terrestrial	Unclassified	Peat	soil	240333990	462271	plant biomass
3300027067	*Microbiome	Permanent Draft	Forest soil microbial communities from Harvard Forest Long Term Ecological Research (LTER) site in Petersham, MA, for long-term soil warming studies	Forest soil microbial communities from Harvard Forest Long Term Ecological Research site in Petersham, Massachusetts, USA - MetaG HF007 (SPAdes)	DOE Joint Genome Institute (JGI)	3300027067	Harvard Forest LTER, Petersham, MA, USA	Environmental	Terrestrial	Loam	Soil	Forest soil	78879878	207913	soil
3300031918	*Microbiome	Permanent Draft	Peat permafrost microbial communities from Stordalen Mire near Abisko, Sweden	III_Fen_N3 coassembly	DOE Joint Genome Institute (JGI)	3300031918	Sweden: Abisko, Stordalen Mire	Environmental	Terrestrial	Unclassified	Peat	fen	4487148368	9664934	plant biomass
3300032941	*Microbiome	Permanent Draft	Coal bed microbial communities from various locations in the United States	Enriched cells from coal bed in the Powder River Basin, Montana, United States - BONCAT cells T11 rep2 HSBNCT.T11.300.1.D10	DOE Joint Genome Institute (JGI)	3300032941	USA: Montana	Environmental	Terrestrial	Mine	Geologic	coal bed	3041070	2942	other
3300036403	*Microbiome	Permanent Draft	Subsurface microbial communities from deep shales in Ohio and West Virginia, USA	Fracking water microbial communities from deep shales in Oklahoma, United States - K-2-A	DOE Joint Genome Institute (JGI)	3300036403	USA: Oklahoma	Environmental	Terrestrial	Unclassified	Deep subsurface	fracking water	3233917651	4964864	other
3300035007	*Microbiome	Permanent Draft	Terrestrial microbial communities from various environments and locations	Rock surface microbial communities from Grand Staircase Escalante National Monument, Utah, United States - 20181105_59A	DOE Joint Genome Institute (JGI)	3300035007	USA: Utah	Environmental	Terrestrial	Unclassified	Rock-dwelling (subaerial biofilms)	Rock surface	37104176	42979	rock
3300026654	*Microbiome	Permanent Draft	Fumarolic subsurface microbial communities from Tramway Ridge at Mt. Erebus, Antarctica for carbon cycling studies in geothermal environments	Geothermal fumarole subsurface microbial communities from Mt. Erebus, Antarctica - 1A2D (SPAdes)	DOE Joint Genome Institute (JGI)	3300026654	Mt. Erebus, Antarctica	Environmental	Terrestrial	Fumaroles	Volcanic	Fumarolic subsurface	5572302	15989	rock
3300001116	*Microbiome	Permanent Draft	Forest soil microbial communities from multiple locations in Canada and USA	Forest soil microbial communities from Davy Crockett National Forest, Groveton, Texas, USA - Texas A ecozone_OM2H0_M2	DOE Joint Genome Institute (JGI)	3300001116	Davy Crockett National Forest, Groveton, Texas, USA	Environmental	Terrestrial	Loam	Soil	Forest soil	23208599	45243	soil
3300037132	*Microbiome	Permanent Draft	Peatland microbial communities from Stordalen Mire, Sweden	Peatland microbial communities from Stordalen Mire, Sweden - 713 CPN1-1-X4	DOE Joint Genome Institute (JGI)	3300037132	Sweden: Norrbotten County, Stordalen Mire	Environmental	Terrestrial	Unclassified	Peat	soil	480845375	808828	plant biomass
3300039251	*Microbiome	Permanent Draft	Peat soil microbial communities from Marcell Experimental Forest, MN, USA	Peat soil microbial communities from Marcell Experimental Forest, MN, USA - P11_D8	DOE Joint Genome Institute (JGI)	3300039251	USA: Minnesota	Environmental	Terrestrial	Unclassified	Peat	peat soil	289136767	403594	plant biomass
3300005544	*Microbiome	Permanent Draft	Corn, switchgrass and miscanthus rhizosphere microbial communities from Kellogg Biological Station, Michigan, USA	Switchgrass rhizosphere microbial communities from Kellogg Biological Station, Michigan, USA - KBS S2-3L metaG	DOE Joint Genome Institute (JGI)	3300005544	USA: Michigan, Kellogg Biological Station	Environmental	Terrestrial	Loam	Soil	Switchgrass rhizosphere	4670020045	13164505	soil
3300037142	*Microbiome	Permanent Draft	Peatland microbial communities from Stordalen Mire, Sweden	Peatland microbial communities from Stordalen Mire, Sweden - 716 P2 10-14	DOE Joint Genome Institute (JGI)	3300037142	Sweden: Norrbotten County, Stordalen Mire	Environmental	Terrestrial	Unclassified	Peat	soil	1075699459	2180306	plant biomass
3300037054	*Microbiome	Permanent Draft	Peatland microbial communities from Stordalen Mire, Sweden	Peatland microbial communities from Stordalen Mire, Sweden - 713 CPN2-1-X1	DOE Joint Genome Institute (JGI)	3300037054	Sweden: Norrbotten County, Stordalen Mire	Environmental	Terrestrial	Unclassified	Peat	soil	736818505	1401559	plant biomass
3300027043	*Microbiome	Permanent Draft	Tropical forest soil microbial communities from Luquillo Experimental Forest, Puerto Rico	Tropical forest soil microbial communities from Luquillo Experimental Forest, Puerto Rico - Sample 11 (SPAdes)	DOE Joint Genome Institute (JGI)	3300027043	Luquillo Experimental Forest Soil, Puerto Rico	Environmental	Terrestrial	Loam	Soil	Tropical forest soil	130178681	263054	soil
3300009575	*Microbiome	Permanent Draft	Subsurface microbial communities from deep shales in Ohio and West Virginia, USA	Subsurface microbial communities from deep shales in Ohio, USA - Utica-3 well 1 S-1-Day122	DOE Joint Genome Institute (JGI)	3300009575	Ohio, USA	Environmental	Terrestrial	Unclassified	Deep subsurface	Deep subsurface	10635542	23908	other
3300000669	*Microbiome	Permanent Draft	Tropical forest soil microbial communities from Luquillo Experimental Forest, Puerto Rico	Tropical forest soil microbial communities from Luquillo Experimental Forest, Puerto Rico - Sample 24	DOE Joint Genome Institute (JGI)	3300000669	Luquillo Experimental Forest Soil, Puerto Rico	Environmental	Terrestrial	Loam	Soil	Tropical forest soil	4044798	12957	soil
3300034318	*Microbiome	Permanent Draft	Coal bed microbial communities from various locations in the United States	Enriched cells from coal slurry in the Powder River Basin, Montana, United States - BONCAT cells N11 rep2 HSBNCT.N11.5000.01.H6	DOE Joint Genome Institute (JGI)	3300034318	USA: Montana	Environmental	Terrestrial	Mine	Geologic	coal slurry	5503623	5888	other
3300028874	*Microbiome	Permanent Draft	Peat permafrost microbial communities from Stordalen Mire near Abisko, Sweden	Peat permafrost microbial communities from Stordalen Mire near Abisko, Sweden - I_Bog_N3_1	DOE Joint Genome Institute (JGI)	3300028874	Sweden: Abisko, Stordalen Mire	Environmental	Terrestrial	Unclassified	Peat	bog	1063539956	2278383	plant biomass
3300000443	*Microbiome	Permanent Draft	Soil microbial communities from Kansas Great Prairie, USA, amended with BrdU	Amended soil microbial communities from Kansas Great Prairies, USA - BrdU F1.2B clc assemly	DOE Joint Genome Institute (JGI)	3300000443	Kanza Prairie, Kansas, USA	Environmental	Terrestrial	Loam	Soil	Soil	1218305487	5974293	soil
3300032774	*Microbiome	Permanent Draft	Coal bed microbial communities from various locations in the United States	Enriched cells from coal bed in the Powder River Basin, Montana, United States - BONCAT cells T11 rep1 HSBNCT.T11.300.1.D4	DOE Joint Genome Institute (JGI)	3300032774	USA: Montana	Environmental	Terrestrial	Mine	Geologic	coal bed	7416738	7619	other
3300026642	*Microbiome	Permanent Draft	Deep subsurface shale carbon reservoir microbial communities from Ohio and West Virginia, USA	Deep subsurface shale carbon reservoir microbial communities from Ohio, USA - Utica-2 Time Series 2014_12_17 (SPAdes)	DOE Joint Genome Institute (JGI)	3300026642	USA: Ohio	Environmental	Terrestrial	Unclassified	Deep subsurface	Deep subsurface	9007091	10609	other
3300023433	*Microbiome	Permanent Draft	Terrestrial sediment cell enrichment communities for BONCAT metagenomics from Utah, United States	Terrestrial sediment cell enrichment communities from Utah, United States - BONCAT_SYTO_Terrestrial_sediment - 10	DOE Joint Genome Institute (JGI)	3300023433	USA: Utah	Environmental	Terrestrial	Sediment	Geologic	Terrestrial sediment	161046999	450003	other
3300000732	*Microbiome	Permanent Draft	Forest soil microbial communities from multiple locations in Canada and USA	Forest soil microbial communities from El Dorado National Forest, California, USA - Mediterranean Blodgett CA OM3_M2	DOE Joint Genome Institute (JGI)	3300000732	El Dorado National Forest, Georgetown, California, USA	Environmental	Terrestrial	Loam	Soil	Forest soil	40831740	129210	soil
3300002669	*Microbiome	Permanent Draft	Forest soil microbial communities from Harvard Forest Long Term Ecological Research (LTER) site in Petersham, MA, for long-term soil warming studies	Forest soil microbial communities from Harvard Forest Long Term Ecological Research site in Petersham, Massachusetts, USA - MetaT HF128 (Metagenome Metatranscriptome, Counting Only)	DOE Joint Genome Institute (JGI)	3300002669	Harvard Forest LTER, Petersham, MA, USA	Environmental	Terrestrial	Loam	Soil	Forest soil	9643418	26665	soil
3300025918	*Microbiome	Permanent Draft	Corn, switchgrass and miscanthus rhizosphere microbial communities from Kellogg Biological Station, Michigan, USA	Switchgrass rhizosphere microbial communities from Kellogg Biological Station, Michigan, USA - KBS S3-3L metaG (SPAdes)	DOE Joint Genome Institute (JGI)	3300025918	USA: Michigan, Kellogg Biological Station	Environmental	Terrestrial	Loam	Soil	Switchgrass rhizosphere	2806008178	7266257	soil
3300032854	*Microbiome	Permanent Draft	Coal bed microbial communities from various locations in the United States	Enriched cells from coal bed in the Powder River Basin, Montana, United States - Total cells FGM rep2 HSBNCT.FGM.300.1.L11	DOE Joint Genome Institute (JGI)	3300032854	USA: Montana	Environmental	Terrestrial	Mine	Geologic	coal bed	13380413	11938	other
3300032816	*Microbiome	Permanent Draft	Coal bed microbial communities from various locations in the United States	Enriched cells from coal bed in the Powder River Basin, Montana, United States - BONCAT cells FGM rep2 HSBNCT.FGM.300.1.D11	DOE Joint Genome Institute (JGI)	3300032816	USA: Montana	Environmental	Terrestrial	Mine	Geologic	coal bed	6863957	6570	other
3300023093	*Microbiome	Permanent Draft	Soil microbial communities from Arlington Agricultural Research Station in Wisconsin and Kellogg Biological Station in Michigan, replicating the bioenergy cropping systems trials (BCSTs)	Plant litter microbial communities from Arlington Agricultural Research Station in Wisconsin, United States - UWRJ-L178-409R-2	DOE Joint Genome Institute (JGI)	3300023093	USA: Wisconsin	Environmental	Terrestrial	Unclassified	Plant litter	plant litter	659713778	1350086	plant biomass
3300036682	*Microbiome	Permanent Draft	Coal bed microbial communities from various locations in the United States	Enriched cells from coal slurry in the Powder River Basin, Montana, United States - Total cells T11 rep3 HSBNCT.T11.5000.01.L3	DOE Joint Genome Institute (JGI)	3300036682	USA: Montana	Environmental	Terrestrial	Mine	Geologic	coal slurry	10459460	9604	other
3300004081	*Microbiome	Permanent Draft	Soil microbial communities from Mediterranean grasslands, California	Grasslands soil microbial communities from Hopland, California, USA - 2 (version 2)	DOE Joint Genome Institute (JGI)	3300004081	Hopland, California	Environmental	Terrestrial	Loam	Soil	Soil	4638379991	13243705	soil
3300030503	*Microbiome	Permanent Draft	Peat permafrost microbial communities from Stordalen Mire near Abisko, Sweden	III_Palsa_E3 coassembly	DOE Joint Genome Institute (JGI)	3300030503	Sweden: Abisko, Stordalen Mire	Environmental	Terrestrial	Unclassified	Peat	palsa	4733636633	9000319	plant biomass
3300034759	*Microbiome	Permanent Draft	Subsurface microbial communities from deep shales in Ohio and West Virginia, USA	Fracking water microbial communities from deep shales in Oklahoma, United States - M2-7-4	DOE Joint Genome Institute (JGI)	3300034759	USA: Oklahoma	Environmental	Terrestrial	Unclassified	Deep subsurface	fracking water	182022504	288772	other
3300000721	*Microbiome	Permanent Draft	Tropical forest soil microbial communities from Luquillo Experimental Forest, Puerto Rico	Tropical forest soil microbial communities from Luquillo Experimental Forest, Puerto Rico - Sample 41	DOE Joint Genome Institute (JGI)	3300000721	Luquillo Experimental Forest Soil, Puerto Rico	Environmental	Terrestrial	Loam	Soil	Tropical forest soil	15696697	49465	soil
3300005468	*Microbiome	Permanent Draft	Corn, switchgrass and miscanthus rhizosphere microbial communities from Kellogg Biological Station, Michigan, USA	Corn, switchgrass and miscanthus rhizosphere microbial communities from Kellogg Biological Station, Michigan, USA - KBS K5-50-2 metaG	DOE Joint Genome Institute (JGI)	3300005468	USA: Michigan: Kellogg Biological Station	Environmental	Terrestrial	Loam	Soil	Corn, switchgrass and miscanthus rhizosphere	5108425512	13019115	soil
3300030977	*Microbiome	Permanent Draft	Soil, plant litter and rhizosphere microbial communities from European coniferous forests	Metatranscriptome of plant litter microbial communities from Maridalen valley, Oslo, Norway - NLI2 (Metagenome Metatranscriptome)	DOE Joint Genome Institute (JGI)	3300030977	Norway: Oslo	Environmental	Terrestrial	Unclassified	Plant litter	plant litter	51668179	139834	plant biomass
3300027680	*Microbiome	Permanent Draft	Tropical forest soil microbial communities from Luquillo Experimental Forest, Puerto Rico	Tropical forest soil microbial communities from Luquillo Experimental Forest, Puerto Rico - Sample 80 (SPAdes)	DOE Joint Genome Institute (JGI)	3300027680	Luquillo Experimental Forest Soil, Puerto Rico	Environmental	Terrestrial	Loam	Soil	Tropical forest soil	432323638	1023061	soil
3300038778	*Microbiome	Permanent Draft	Peat microbial communities from Degero Stormyr, Kulbacksliden Experimental Forest, Vasterbotten, Sweden	Peat microbial communities from Degero Stormyr, Kulbacksliden Experimental Forest, Vasterbotten, Sweden - Degero_peatbog54	BILS	3300038778	Sweden: Vasterbotten	Environmental	Terrestrial	Unclassified	Peat	peat	3013946	7955	plant biomass
3300035000	*Microbiome	Permanent Draft	Terrestrial microbial communities from various environments and locations	Cave wall surface microbial communities from Maniniholo Cave, Kauai, Hawaii, United States - 20181024_15A	DOE Joint Genome Institute (JGI)	3300035000	USA: Hawaii	Environmental	Terrestrial	Unclassified	Cave	Cave wall surface	65408878	85594	rock
3300037237	*Microbiome	Permanent Draft	Peatland microbial communities from Stordalen Mire, Sweden	Peatland microbial communities from Stordalen Mire, Sweden - 711 P-3-D	DOE Joint Genome Institute (JGI)	3300037237	Sweden: Norrbotten County, Stordalen Mire	Environmental	Terrestrial	Unclassified	Peat	soil	1353552823	2467132	plant biomass
3300037316	*Microbiome	Permanent Draft	Peatland microbial communities from Stordalen Mire, Sweden	Peatland microbial communities from Stordalen Mire, Sweden - 714 P1 20-24	DOE Joint Genome Institute (JGI)	3300037316	Sweden: Norrbotten County, Stordalen Mire	Environmental	Terrestrial	Unclassified	Peat	soil	806616154	1542667	plant biomass
3300039404	*Microbiome	Permanent Draft	Biogeographic diversity and light adaptation of endolithic cyanobacteria from deserts around the world	Calcite microbial communities from Atacama Desert, Antofagasta Region, Chile - C-VL-3P3	DOE Joint Genome Institute (JGI)	3300039404	Chile: Atacama Desert, Antofagasta Region	Environmental	Terrestrial	Unclassified	Rock-dwelling (subaerial biofilms)	Calcite	11033587	11337	rock
3300033024	*Microbiome	Permanent Draft	Coal bed microbial communities from various locations in the United States	Enriched cells from coal bed in the Powder River Basin, Montana, United States - Total cells N11 rep2 HSBNCT.N11.300.1.M8	DOE Joint Genome Institute (JGI)	3300033024	USA: Montana	Environmental	Terrestrial	Mine	Geologic	coal bed	3045769	3136	other
3300000691	*Microbiome	Permanent Draft	Tropical forest soil microbial communities from Luquillo Experimental Forest, Puerto Rico	Tropical forest soil microbial communities from Luquillo Experimental Forest, Puerto Rico - Sample 53	DOE Joint Genome Institute (JGI)	3300000691	Luquillo Experimental Forest Soil, Puerto Rico	Environmental	Terrestrial	Loam	Soil	Tropical forest soil	6771981	22024	soil
3300037366	*Microbiome	Permanent Draft	Peatland microbial communities from Stordalen Mire, Sweden	Peat soil microbial communities from Stordalen Mire, Sweden - 717 P1 20-24 (v2)	DOE Joint Genome Institute (JGI)	3300037366	Sweden: Norrbotten County, Stordalen Mire	Environmental	Terrestrial	Unclassified	Peat	soil	799294830	1513787	plant biomass
3300030828	*Microbiome	Permanent Draft	Plant litter microbial communities from East Loma Ridge, Irvine, California	Metatranscriptome of plant litter microbial communities from East Loma Ridge, Irvine, California - P2 T27 (Metagenome Metatranscriptome)	DOE Joint Genome Institute (JGI)	3300030828	USA: California	Environmental	Terrestrial	Unclassified	Plant litter	plant litter	58421207	108446	plant biomass
3300002662	*Microbiome	Permanent Draft	Forest soil microbial communities from Harvard Forest Long Term Ecological Research (LTER) site in Petersham, MA, for long-term soil warming studies	Forest soil microbial communities from Harvard Forest Long Term Ecological Research site in Petersham, Massachusetts, USA - MetaT HF105 (Metagenome Metatranscriptome, Counting Only)	DOE Joint Genome Institute (JGI)	3300002662	Harvard Forest LTER, Petersham, MA, USA	Environmental	Terrestrial	Loam	Soil	Forest soil	6940556	17924	soil
3300039115	*Microbiome	Permanent Draft	Peat microbial communities from Degero Stormyr, Kulbacksliden Experimental Forest, Vasterbotten, Sweden	Peat microbial communities from Degero Stormyr, Kulbacksliden Experimental Forest, Vasterbotten, Sweden - Degero_peatbog77	BILS	3300039115	Sweden: Vasterbotten	Environmental	Terrestrial	Unclassified	Peat	peat	11372923	28777	plant biomass
3300033031	*Microbiome	Permanent Draft	Coal bed microbial communities from various locations in the United States	Enriched cells from coal bed in the Powder River Basin, Montana, United States - Total cells FGM rep3 HSBNCT.FGM.300.1.N14	DOE Joint Genome Institute (JGI)	3300033031	USA: Montana	Environmental	Terrestrial	Mine	Geologic	coal bed	13673122	12925	other
3300033078	*Microbiome	Permanent Draft	Coal bed microbial communities from various locations in the United States	Enriched cells from coal bed in the Powder River Basin, Montana, United States - Total cells N11 rep2 HSBNCT.N11.300.1.N9	DOE Joint Genome Institute (JGI)	3300033078	USA: Montana	Environmental	Terrestrial	Mine	Geologic	coal bed	2933649	3097	other
3300028854	*Microbiome	Permanent Draft	Peat permafrost microbial communities from Stordalen Mire near Abisko, Sweden	Peat permafrost microbial communities from Stordalen Mire near Abisko, Sweden - III_Bog_E2_1	DOE Joint Genome Institute (JGI)	3300028854	Sweden: Abisko, Stordalen Mire	Environmental	Terrestrial	Unclassified	Peat	bog	380868795	768839	plant biomass
3300000431	*Microbiome	Permanent Draft	Forest soil microbial communities from multiple locations in Canada and USA	Forest soil microbial communities from El Dorado National Forest, California, USA - Mediterranean Blodgett CA OM1_M1	DOE Joint Genome Institute (JGI)	3300000431	El Dorado National Forest, Georgetown, California, USA	Environmental	Terrestrial	Loam	Soil	Forest soil	701771	2135	soil
3300026673	*Microbiome	Permanent Draft	Soil microbial communities from 10 grassland sites in CA, CO, KS, KY, MN, MO, NM, SC, TX, that have been nitrogen fertilized	Grasslands soil microbial communities from Nunn, Colorado, USA, that are Nitrogen fertilized - NN1116 (SPAdes)	DOE Joint Genome Institute (JGI)	3300026673	Nunn, Colorado, USA	Environmental	Terrestrial	Loam	Soil	Soil	8493578	25509	soil
3300037352	*Microbiome	Permanent Draft	Peatland microbial communities from Stordalen Mire, Sweden	Peat soil microbial communities from Stordalen Mire, Sweden - 715 P3 20-24	DOE Joint Genome Institute (JGI)	3300037352	Sweden: Norrbotten County, Stordalen Mire	Environmental	Terrestrial	Unclassified	Peat	soil	707689770	1285325	plant biomass
3300023050	*Microbiome	Permanent Draft	Soil and plant litter microbial communities from temperate forests in California, United States	Leaf litter microbial communities from Shasta-Trinity National Forest, California, United States - GEON-DECOMP-319	DOE Joint Genome Institute (JGI)	3300023050	USA: California	Environmental	Terrestrial	Unclassified	Plant litter	leaf litter	117736192	237988	plant biomass
3300009194	*Microbiome	Permanent Draft	Subsurface microbial communities from deep shales in Ohio and West Virginia, USA	Subsurface microbial communities from deep shales in Ohio, USA - Utica-3 well 1 S input2 RT	DOE Joint Genome Institute (JGI)	3300009194	Ohio, USA	Environmental	Terrestrial	Unclassified	Deep subsurface	Deep subsurface	272883231	593571	other
3300027042	*Microbiome	Permanent Draft	Tropical forest soil microbial communities from Luquillo Experimental Forest, Puerto Rico	Tropical forest soil microbial communities from Luquillo Experimental Forest, Puerto Rico - Sample 68 (SPAdes)	DOE Joint Genome Institute (JGI)	3300027042	Luquillo Experimental Forest Soil, Puerto Rico	Environmental	Terrestrial	Loam	Soil	Tropical forest soil	103999555	260245	soil
3300030052	*Microbiome	Permanent Draft	Peat permafrost microbial communities from Stordalen Mire near Abisko, Sweden	Peat permafrost microbial communities from Stordalen Mire near Abisko, Sweden - II_Fen_N3_3	DOE Joint Genome Institute (JGI)	3300030052	Sweden: Abisko, Stordalen Mire	Environmental	Terrestrial	Unclassified	Peat	fen	480963882	1293734	plant biomass
3300001178	*Microbiome	Permanent Draft	Forest soil microbial communities from multiple locations in Canada and USA	Forest soil microbial communities from Algoma, Ontario, Canada - Jack Pine, Ontario site 1_JW_Ref_M3	DOE Joint Genome Institute (JGI)	3300001178	Algoma, Ontario, Canada	Environmental	Terrestrial	Loam	Soil	Forest soil	24912506	79138	soil
3300037171	*Microbiome	Permanent Draft	Peatland microbial communities from Stordalen Mire, Sweden	Peatland microbial communities from Stordalen Mire, Sweden - 716 S1 30-34	DOE Joint Genome Institute (JGI)	3300037171	Sweden: Norrbotten County, Stordalen Mire	Environmental	Terrestrial	Unclassified	Peat	soil	644403474	1093492	plant biomass
3300001795	*Microbiome	Permanent Draft	Serpentinite rock and fluid microbial communities from Tablelands Ophiolite (Newfoundland), Coast Range Ophiolite (California) and Ligurian Springs (Italy)	Serpentinite rock and fluid subsurface biosphere microbial communities from McLaughlin Reserve, California, USA - CR12Aug_8Bad	DOE Joint Genome Institute (JGI)	3300001795	USA: California, McLaughlin Reserve	Environmental	Terrestrial	Unclassified	Deep subsurface	Serpentinite rock and fluid	77538149	150733	other
3300034323	*Microbiome	Permanent Draft	Coal bed microbial communities from various locations in the United States	Enriched cells from coal slurry in the Powder River Basin, Montana, United States - BONCAT cells FG11 rep1 HSBNCT.FG11.5000.02.E5	DOE Joint Genome Institute (JGI)	3300034323	USA: Montana	Environmental	Terrestrial	Mine	Geologic	coal slurry	6935658	6724	other
3300036700	*Microbiome	Permanent Draft	Coal bed microbial communities from various locations in the United States	Enriched cells from coal slurry in the Powder River Basin, Montana, United States - BONCAT cells FG11 rep1 HSBNCT.FG11.5000.02.E3	DOE Joint Genome Institute (JGI)	3300036700	USA: Montana	Environmental	Terrestrial	Mine	Geologic	coal slurry	4574256	4947	other
3300026723	*Microbiome	Permanent Draft	Soil microbial communities from 10 grassland sites in CA, CO, KS, KY, MN, MO, NM, SC, TX, that have been nitrogen fertilized	Grasslands soil microbial communities from Chapel Hill, North Carolina, USA that are Nitrogen fertilized - NN357 (SPAdes)	DOE Joint Genome Institute (JGI)	3300026723	Chapel Hill, North Carolina, USA	Environmental	Terrestrial	Loam	Soil	Soil	19484778	61492	soil
3300029893	*Microbiome	Permanent Draft	Fracture fluid microbial communities from borehole on the 26 level of Beatrix Gold Mine, Welkom, South Africa	Fracture fluid microbial communities from borehole on the 26 level of Beatrix Gold Mine, Welkom, South Africa - Be326_2012_MF	Princeton University	3300029893	South Africa: Welkom	Environmental	Terrestrial	Fracking water	Deep subsurface	Fracture fluid	178112486	295121	other
[truncated: 33,005 more rows]
