# Supplementary material for: Aerobic Methoxydotrophy: Growth on Methoxylated Aromatic Compounds by Methylobacteriaceae
Source: Front Microbiol. 2022 Mar 11;13:849573. doi: 10.3389/fmicb.2022.849573 (PMC8963497; doi:10.3389/fmicb.2022.849573)
Supplement: Supplementary Table 10 — Metagenomes in which BLAST hits with 90% similarity to a Methylobacteriaceae query genome were found. [file Table_10.XLSX]

## Sheet: TableS10_Methylo_90percent_hits
Supplementary Table 10. Metagenomes in which BLAST hits with 90% similarity to a Methylobacteriaceae query genome were found. Each row represents one combination of metagenome (IMG identifier given by taxon_oid) and one query genome (abbreviated name given in Query Genome). Num90 = number of genes in the metagenome with 90% similarity to the query genome; Percent90hits = percent of genes with 90%…
taxon_oid	Metagenome.Name	Query Genome	Num90	Percent90hits	SequencingStatus	StudyName	GenomeName_SampleName	SequencingCenter	IMGGenomeID	GeographicLocation	Ecosystem	EcosystemCategory	EcosystemSubtype	EcosystemType	Habitat	GenomeSize	GeneCount	sampletype
2029527002	Soil microbial communities from sample at FACE Site 3 Nevada Test Site Creosote CO2-	Mext	35	0.000109797	Draft	Soil microbial communities from FACE and OTC sites in USA	Soil microbial communities from sample at FACE Site 3 Nevada Test Site Creosote CO2-	DOE Joint Genome Institute (JGI)	2029527002	Nevada Desert Research Center	Environmental	Terrestrial	Sand	Soil	Soil	113475182	318771	soil
2029527002	Soil microbial communities from sample at FACE Site 3 Nevada Test Site Creosote CO2-	MA22A	23	7.21521e-05	Draft	Soil microbial communities from FACE and OTC sites in USA	Soil microbial communities from sample at FACE Site 3 Nevada Test Site Creosote CO2-	DOE Joint Genome Institute (JGI)	2029527002	Nevada Desert Research Center	Environmental	Terrestrial	Sand	Soil	Soil	113475182	318771	soil
2029527002	Soil microbial communities from sample at FACE Site 3 Nevada Test Site Creosote CO2-	AMS5	16	5.01928e-05	Draft	Soil microbial communities from FACE and OTC sites in USA	Soil microbial communities from sample at FACE Site 3 Nevada Test Site Creosote CO2-	DOE Joint Genome Institute (JGI)	2029527002	Nevada Desert Research Center	Environmental	Terrestrial	Sand	Soil	Soil	113475182	318771	soil
2029527002	Soil microbial communities from sample at FACE Site 3 Nevada Test Site Creosote CO2-	M446	23	7.21521e-05	Draft	Soil microbial communities from FACE and OTC sites in USA	Soil microbial communities from sample at FACE Site 3 Nevada Test Site Creosote CO2-	DOE Joint Genome Institute (JGI)	2029527002	Nevada Desert Research Center	Environmental	Terrestrial	Sand	Soil	Soil	113475182	318771	soil
2029527002	Soil microbial communities from sample at FACE Site 3 Nevada Test Site Creosote CO2-	Mnod	25	7.84262e-05	Draft	Soil microbial communities from FACE and OTC sites in USA	Soil microbial communities from sample at FACE Site 3 Nevada Test Site Creosote CO2-	DOE Joint Genome Institute (JGI)	2029527002	Nevada Desert Research Center	Environmental	Terrestrial	Sand	Soil	Soil	113475182	318771	soil
2029527002	Soil microbial communities from sample at FACE Site 3 Nevada Test Site Creosote CO2-	Microvirga	198	0.000621136	Draft	Soil microbial communities from FACE and OTC sites in USA	Soil microbial communities from sample at FACE Site 3 Nevada Test Site Creosote CO2-	DOE Joint Genome Institute (JGI)	2029527002	Nevada Desert Research Center	Environmental	Terrestrial	Sand	Soil	Soil	113475182	318771	soil
2032320002	Soil microbial communities from sample at FACE Site 3 Nevada Test Site Creosote CO2+	M446	33	6.17117e-05	Draft	Soil microbial communities from FACE and OTC sites in USA	Soil microbial communities from sample at FACE Site 3 Nevada Test Site Creosote CO2+	DOE Joint Genome Institute (JGI)	2032320002	FACE Site 3 Nevada Test Site Creosote	Environmental	Terrestrial	Sand	Soil	Soil	202685464	534745	soil
2032320002	Soil microbial communities from sample at FACE Site 3 Nevada Test Site Creosote CO2+	AMS5	43	8.04122e-05	Draft	Soil microbial communities from FACE and OTC sites in USA	Soil microbial communities from sample at FACE Site 3 Nevada Test Site Creosote CO2+	DOE Joint Genome Institute (JGI)	2032320002	FACE Site 3 Nevada Test Site Creosote	Environmental	Terrestrial	Sand	Soil	Soil	202685464	534745	soil
2032320002	Soil microbial communities from sample at FACE Site 3 Nevada Test Site Creosote CO2+	Mext	70	0.000130904	Draft	Soil microbial communities from FACE and OTC sites in USA	Soil microbial communities from sample at FACE Site 3 Nevada Test Site Creosote CO2+	DOE Joint Genome Institute (JGI)	2032320002	FACE Site 3 Nevada Test Site Creosote	Environmental	Terrestrial	Sand	Soil	Soil	202685464	534745	soil
2032320002	Soil microbial communities from sample at FACE Site 3 Nevada Test Site Creosote CO2+	MA22A	30	5.61015e-05	Draft	Soil microbial communities from FACE and OTC sites in USA	Soil microbial communities from sample at FACE Site 3 Nevada Test Site Creosote CO2+	DOE Joint Genome Institute (JGI)	2032320002	FACE Site 3 Nevada Test Site Creosote	Environmental	Terrestrial	Sand	Soil	Soil	202685464	534745	soil
2032320002	Soil microbial communities from sample at FACE Site 3 Nevada Test Site Creosote CO2+	Microvirga	325	0.000607766	Draft	Soil microbial communities from FACE and OTC sites in USA	Soil microbial communities from sample at FACE Site 3 Nevada Test Site Creosote CO2+	DOE Joint Genome Institute (JGI)	2032320002	FACE Site 3 Nevada Test Site Creosote	Environmental	Terrestrial	Sand	Soil	Soil	202685464	534745	soil
2032320002	Soil microbial communities from sample at FACE Site 3 Nevada Test Site Creosote CO2+	Mnod	41	7.66721e-05	Draft	Soil microbial communities from FACE and OTC sites in USA	Soil microbial communities from sample at FACE Site 3 Nevada Test Site Creosote CO2+	DOE Joint Genome Institute (JGI)	2032320002	FACE Site 3 Nevada Test Site Creosote	Environmental	Terrestrial	Sand	Soil	Soil	202685464	534745	soil
2032320003	Soil microbial communities from sample at FACE Site 4 Nevada Test Site Crust CO2-	Microvirga	246	0.000777266	Draft	Soil microbial communities from FACE and OTC sites in USA	Soil microbial communities from sample at FACE Site 4 Nevada Test Site Crust CO2-	DOE Joint Genome Institute (JGI)	2032320003	Nevada Desert Research Center	Environmental	Terrestrial	Sand	Soil	Soil	123178563	316494	soil
2032320003	Soil microbial communities from sample at FACE Site 4 Nevada Test Site Crust CO2-	Mnod	17	5.37135e-05	Draft	Soil microbial communities from FACE and OTC sites in USA	Soil microbial communities from sample at FACE Site 4 Nevada Test Site Crust CO2-	DOE Joint Genome Institute (JGI)	2032320003	Nevada Desert Research Center	Environmental	Terrestrial	Sand	Soil	Soil	123178563	316494	soil
2035918005	Soil microbial communities from sample at FACE Site 4 Nevada Test Site Crust CO2+	M446	37	5.87583e-05	Draft	Soil microbial communities from FACE and OTC sites in USA	Soil microbial communities from sample at FACE Site 4 Nevada Test Site Crust CO2+	DOE Joint Genome Institute (JGI)	2035918005	Nevada Desert Research Center	Environmental	Terrestrial	Sand	Soil	Soil	252083467	629698	soil
2035918005	Soil microbial communities from sample at FACE Site 4 Nevada Test Site Crust CO2+	MA22A	41	6.51106e-05	Draft	Soil microbial communities from FACE and OTC sites in USA	Soil microbial communities from sample at FACE Site 4 Nevada Test Site Crust CO2+	DOE Joint Genome Institute (JGI)	2035918005	Nevada Desert Research Center	Environmental	Terrestrial	Sand	Soil	Soil	252083467	629698	soil
2035918005	Soil microbial communities from sample at FACE Site 4 Nevada Test Site Crust CO2+	Microvirga	441	0.000700336	Draft	Soil microbial communities from FACE and OTC sites in USA	Soil microbial communities from sample at FACE Site 4 Nevada Test Site Crust CO2+	DOE Joint Genome Institute (JGI)	2035918005	Nevada Desert Research Center	Environmental	Terrestrial	Sand	Soil	Soil	252083467	629698	soil
2035918005	Soil microbial communities from sample at FACE Site 4 Nevada Test Site Crust CO2+	Mnod	40	6.35225e-05	Draft	Soil microbial communities from FACE and OTC sites in USA	Soil microbial communities from sample at FACE Site 4 Nevada Test Site Crust CO2+	DOE Joint Genome Institute (JGI)	2035918005	Nevada Desert Research Center	Environmental	Terrestrial	Sand	Soil	Soil	252083467	629698	soil
2044078005	Switchgrass field bulk soil microbial communities from University of Illinois Energy Farm, Urbana, IL	M446	3	5.66636e-05	Permanent Draft	Switchgrass, Maize and Miscanthus rhizosphere microbial communities from University of Illinois Energy Farm, Urbana, IL	Switchgrass field bulk soil microbial communities from University of Illinois Energy Farm, Urbana, IL	University of Illinois, Urbana-Champaign	2044078005	UIUC Energy Farm, Urbana, Illinois 61801	Environmental	Terrestrial	Unclassified	Soil	Switchgrass, Maize and Miscanthus rhizosphere	18598591	52944	soil
2067725001	Soil microbial communities from Great Prairies - Wisconsin Native Prairie soil	Microvirga	23	5.18317e-05	Permanent Draft	Soil microbial communities from Great Prairies (Kansas, Wisconsin and Iowa)	Soil microbial communities from Great Prairies - Wisconsin Native Prairie soil	DOE Joint Genome Institute (JGI)	2067725001	Wisconsin, USA	Environmental	Terrestrial	Unclassified	Soil	Soil	159807537	443744	soil
2070309009	Soil microbial communities from Great Prairies - Kansas, Native Prairie soil	Microvirga	67	6.29055e-05	Permanent Draft	Soil microbial communities from Great Prairies (Kansas, Wisconsin and Iowa)	Soil microbial communities from Great Prairies - Kansas, Native Prairie soil	DOE Joint Genome Institute (JGI)	2070309009	Kansas, USA	Environmental	Terrestrial	Unclassified	Soil	Soil	375620835	1065090	soil
2081372006	Soil microbial communities from sample at FACE Site NTS_071 Nevada Test Site	Mnod	54	6.46787e-05	Draft	Soil microbial communities from FACE and OTC sites in USA	Soil microbial communities from sample at FACE Site NTS_071 Nevada Test Site	DOE Joint Genome Institute (JGI)	2081372006	Nevada Test Site	Environmental	Terrestrial	Sand	Soil	Soil	336899453	834896	soil
2081372006	Soil microbial communities from sample at FACE Site NTS_071 Nevada Test Site	Microvirga	650	0.00077854	Draft	Soil microbial communities from FACE and OTC sites in USA	Soil microbial communities from sample at FACE Site NTS_071 Nevada Test Site	DOE Joint Genome Institute (JGI)	2081372006	Nevada Test Site	Environmental	Terrestrial	Sand	Soil	Soil	336899453	834896	soil
2081372006	Soil microbial communities from sample at FACE Site NTS_071 Nevada Test Site	M446	58	6.94697e-05	Draft	Soil microbial communities from FACE and OTC sites in USA	Soil microbial communities from sample at FACE Site NTS_071 Nevada Test Site	DOE Joint Genome Institute (JGI)	2081372006	Nevada Test Site	Environmental	Terrestrial	Sand	Soil	Soil	336899453	834896	soil
2081372006	Soil microbial communities from sample at FACE Site NTS_071 Nevada Test Site	MA22A	51	6.10855e-05	Draft	Soil microbial communities from FACE and OTC sites in USA	Soil microbial communities from sample at FACE Site NTS_071 Nevada Test Site	DOE Joint Genome Institute (JGI)	2081372006	Nevada Test Site	Environmental	Terrestrial	Sand	Soil	Soil	336899453	834896	soil
2084038014	Soil microbial community from Hopland, California, USA, that is PCE polluted - No amended	M446	1	0.000103348	Permanent Draft	Soil microbial community from Hopland, California, USA, that is PCE polluted	Soil microbial community from Hopland, California, USA, that is PCE polluted - No amended	GATC-Biotech AG, Konstanz, Germany	2084038014	Hopland, California, USA	Environmental	Terrestrial	Unclassified	Soil	Soil	3430175	9676	soil
2084038014	Soil microbial community from Hopland, California, USA, that is PCE polluted - No amended	Mnod	2	0.000206697	Permanent Draft	Soil microbial community from Hopland, California, USA, that is PCE polluted	Soil microbial community from Hopland, California, USA, that is PCE polluted - No amended	GATC-Biotech AG, Konstanz, Germany	2084038014	Hopland, California, USA	Environmental	Terrestrial	Unclassified	Soil	Soil	3430175	9676	soil
2084038016	Soil microbial communities from Hopland, California, USA, that is PCE polluted - amended with lactate	M446	4	0.0002072	Permanent Draft	Soil microbial community from Hopland, California, USA, that is PCE polluted	Soil microbial communities from Hopland, California, USA, that is PCE polluted - amended with lactate	GATC-Biotech AG, Konstanz, Germany	2084038016	Hopland, California, USA	Environmental	Terrestrial	Unclassified	Soil	Soil	6851318	19305	soil
2084038016	Soil microbial communities from Hopland, California, USA, that is PCE polluted - amended with lactate	Mrad	1	5.18001e-05	Permanent Draft	Soil microbial community from Hopland, California, USA, that is PCE polluted	Soil microbial communities from Hopland, California, USA, that is PCE polluted - amended with lactate	GATC-Biotech AG, Konstanz, Germany	2084038016	Hopland, California, USA	Environmental	Terrestrial	Unclassified	Soil	Soil	6851318	19305	soil
2084038017	Soil microbial communities from Hopland, California, USA, that is PCE polluted - amended with soybean oil	Mext	1	5.47375e-05	Permanent Draft	Soil microbial community from Hopland, California, USA, that is PCE polluted	Soil microbial communities from Hopland, California, USA, that is PCE polluted - amended with soybean oil	GATC-Biotech AG, Konstanz, Germany	2084038017	Hopland, California, USA	Environmental	Terrestrial	Unclassified	Soil	Soil	6498500	18269	soil
2084038017	Soil microbial communities from Hopland, California, USA, that is PCE polluted - amended with soybean oil	Mnod	1	5.47375e-05	Permanent Draft	Soil microbial community from Hopland, California, USA, that is PCE polluted	Soil microbial communities from Hopland, California, USA, that is PCE polluted - amended with soybean oil	GATC-Biotech AG, Konstanz, Germany	2084038017	Hopland, California, USA	Environmental	Terrestrial	Unclassified	Soil	Soil	6498500	18269	soil
2084038017	Soil microbial communities from Hopland, California, USA, that is PCE polluted - amended with soybean oil	Mrad	1	5.47375e-05	Permanent Draft	Soil microbial community from Hopland, California, USA, that is PCE polluted	Soil microbial communities from Hopland, California, USA, that is PCE polluted - amended with soybean oil	GATC-Biotech AG, Konstanz, Germany	2084038017	Hopland, California, USA	Environmental	Terrestrial	Unclassified	Soil	Soil	6498500	18269	soil
2084038017	Soil microbial communities from Hopland, California, USA, that is PCE polluted - amended with soybean oil	M446	1	5.47375e-05	Permanent Draft	Soil microbial community from Hopland, California, USA, that is PCE polluted	Soil microbial communities from Hopland, California, USA, that is PCE polluted - amended with soybean oil	GATC-Biotech AG, Konstanz, Germany	2084038017	Hopland, California, USA	Environmental	Terrestrial	Unclassified	Soil	Soil	6498500	18269	soil
2119805009	Soil microbial communities from sample at FACE Site NTS_007 Nevada Test Site	MA22A	65	6.32763e-05	Draft	Soil microbial communities from FACE and OTC sites in USA	Soil microbial communities from sample at FACE Site NTS_007 Nevada Test Site	DOE Joint Genome Institute (JGI)	2119805009	Nevada Test Site FACE	Environmental	Terrestrial	Sand	Soil	Soil	384251082	1027241	soil
2119805009	Soil microbial communities from sample at FACE Site NTS_007 Nevada Test Site	Mnod	85	8.27459e-05	Draft	Soil microbial communities from FACE and OTC sites in USA	Soil microbial communities from sample at FACE Site NTS_007 Nevada Test Site	DOE Joint Genome Institute (JGI)	2119805009	Nevada Test Site FACE	Environmental	Terrestrial	Sand	Soil	Soil	384251082	1027241	soil
2119805009	Soil microbial communities from sample at FACE Site NTS_007 Nevada Test Site	M446	86	8.37194e-05	Draft	Soil microbial communities from FACE and OTC sites in USA	Soil microbial communities from sample at FACE Site NTS_007 Nevada Test Site	DOE Joint Genome Institute (JGI)	2119805009	Nevada Test Site FACE	Environmental	Terrestrial	Sand	Soil	Soil	384251082	1027241	soil
2119805009	Soil microbial communities from sample at FACE Site NTS_007 Nevada Test Site	Microvirga	899	0.00087516	Draft	Soil microbial communities from FACE and OTC sites in USA	Soil microbial communities from sample at FACE Site NTS_007 Nevada Test Site	DOE Joint Genome Institute (JGI)	2119805009	Nevada Test Site FACE	Environmental	Terrestrial	Sand	Soil	Soil	384251082	1027241	soil
2119805011	Soil microbial communities from sample at Multiple FACE and OTC sites	MA22A	81	8.86303e-05	Permanent Draft	Soil microbial communities from FACE and OTC sites in USA	Soil microbial communities from sample at Multiple FACE and OTC sites	DOE Joint Genome Institute (JGI)	2119805011	USA: Sugar bunker, Nevada	Environmental	Terrestrial	Sand	Soil	Soil	345080991	913909	soil
2119805011	Soil microbial communities from sample at Multiple FACE and OTC sites	Mnod	83	9.08187e-05	Permanent Draft	Soil microbial communities from FACE and OTC sites in USA	Soil microbial communities from sample at Multiple FACE and OTC sites	DOE Joint Genome Institute (JGI)	2119805011	USA: Sugar bunker, Nevada	Environmental	Terrestrial	Sand	Soil	Soil	345080991	913909	soil
2119805011	Soil microbial communities from sample at Multiple FACE and OTC sites	Microvirga	668	0.000730926	Permanent Draft	Soil microbial communities from FACE and OTC sites in USA	Soil microbial communities from sample at Multiple FACE and OTC sites	DOE Joint Genome Institute (JGI)	2119805011	USA: Sugar bunker, Nevada	Environmental	Terrestrial	Sand	Soil	Soil	345080991	913909	soil
2119805011	Soil microbial communities from sample at Multiple FACE and OTC sites	M446	83	9.08187e-05	Permanent Draft	Soil microbial communities from FACE and OTC sites in USA	Soil microbial communities from sample at Multiple FACE and OTC sites	DOE Joint Genome Institute (JGI)	2119805011	USA: Sugar bunker, Nevada	Environmental	Terrestrial	Sand	Soil	Soil	345080991	913909	soil
2119805012	Soil microbial communities from sample at FACE Site NTS_067 Nevada Test Site	Mnod	74	7.14035e-05	Draft	Soil microbial communities from FACE and OTC sites in USA	Soil microbial communities from sample at FACE Site NTS_067 Nevada Test Site	DOE Joint Genome Institute (JGI)	2119805012	USA: Nevada, FACE Site NTS_067 Nevada Test Site	Environmental	Terrestrial	Sand	Soil	Soil	390792833	1036364	soil
2119805012	Soil microbial communities from sample at FACE Site NTS_067 Nevada Test Site	M446	63	6.07895e-05	Draft	Soil microbial communities from FACE and OTC sites in USA	Soil microbial communities from sample at FACE Site NTS_067 Nevada Test Site	DOE Joint Genome Institute (JGI)	2119805012	USA: Nevada, FACE Site NTS_067 Nevada Test Site	Environmental	Terrestrial	Sand	Soil	Soil	390792833	1036364	soil
2119805012	Soil microbial communities from sample at FACE Site NTS_067 Nevada Test Site	MA22A	64	6.17544e-05	Draft	Soil microbial communities from FACE and OTC sites in USA	Soil microbial communities from sample at FACE Site NTS_067 Nevada Test Site	DOE Joint Genome Institute (JGI)	2119805012	USA: Nevada, FACE Site NTS_067 Nevada Test Site	Environmental	Terrestrial	Sand	Soil	Soil	390792833	1036364	soil
2119805012	Soil microbial communities from sample at FACE Site NTS_067 Nevada Test Site	Microvirga	895	0.000863596	Draft	Soil microbial communities from FACE and OTC sites in USA	Soil microbial communities from sample at FACE Site NTS_067 Nevada Test Site	DOE Joint Genome Institute (JGI)	2119805012	USA: Nevada, FACE Site NTS_067 Nevada Test Site	Environmental	Terrestrial	Sand	Soil	Soil	390792833	1036364	soil
2124908045	Soil microbial communities from Great Prairies - Kansas assembly 1 01_01_2011	Microvirga	166	9.76057e-05	Permanent Draft	Soil microbial communities from Great Prairies (Kansas, Wisconsin and Iowa)	Soil microbial communities from Great Prairies - Kansas assembly 1 01_01_2011	DOE Joint Genome Institute (JGI)	2124908045	Kansas, USA	Environmental	Terrestrial	Unclassified	Soil	Soil	561487511	1700721	soil
2170459000	soil microbial communities from McMurdo Dry Valleys (Taylor Valley), Antarctica	M446	1	0.000249501	Permanent Draft	Polar desert microbial communities from McMurdo Dry Valleys, Antarctica	soil microbial communities from McMurdo Dry Valleys (Taylor Valley), Antarctica	University of New Mexico	2170459000	McMurdo Dry Valleys (Taylor Valley), Antarctica	Environmental	Terrestrial	Unclassified	Soil	Polar desert	1663228	4008	soil
2170459002	Grass soil microbial communities from Rothamsted Park, UK - March 2009 direct MP BIO 1O1 lysis 0-21 cm	Mnod	69	7.1704e-05	Finished	Grass soil microbial communities from Rothamsted Park plot 3d, Harpenden, UK	Grass soil microbial communities from Rothamsted Park, UK - March 2009 direct MP BIO 1O1 lysis 0-21 cm	454 Life Sciences	2170459002	Rothamsted, Harpenden, UK	Environmental	Terrestrial	Unclassified	Soil	Grass soil	356103673	962290	soil
2170459003	Grass soil microbial communities from Rothamsted Park, UK - March 2009 indirect MP BIO 1O1 lysis 0-21cm	Mnod	87	6.83173e-05	Finished	Grass soil microbial communities from Rothamsted Park plot 3d, Harpenden, UK	Grass soil microbial communities from Rothamsted Park, UK - March 2009 indirect MP BIO 1O1 lysis 0-21cm	454 Life Sciences	2170459003	Rothamsted, Harpenden, UK	Environmental	Terrestrial	Unclassified	Soil	Grass soil	468178003	1273470	soil
2170459004	Grass soil microbial communities from Rothamsted Park, UK - March 2009 indirect MP BIO 1O1 lysis 0-21cm (2)	Mnod	53	6.16753e-05	Finished	Grass soil microbial communities from Rothamsted Park plot 3d, Harpenden, UK	Grass soil microbial communities from Rothamsted Park, UK - March 2009 indirect MP BIO 1O1 lysis 0-21cm (2)	454 Life Sciences	2170459004	Rothamsted, Harpenden, UK	Environmental	Terrestrial	Unclassified	Soil	Grass soil	319123000	859339	soil
2170459004	Grass soil microbial communities from Rothamsted Park, UK - March 2009 indirect MP BIO 1O1 lysis 0-21cm (2)	M446	49	5.70206e-05	Finished	Grass soil microbial communities from Rothamsted Park plot 3d, Harpenden, UK	Grass soil microbial communities from Rothamsted Park, UK - March 2009 indirect MP BIO 1O1 lysis 0-21cm (2)	454 Life Sciences	2170459004	Rothamsted, Harpenden, UK	Environmental	Terrestrial	Unclassified	Soil	Grass soil	319123000	859339	soil
2170459005	Grass soil microbial communities from Rothamsted Park, UK - July 2009 direct MP BIO1O1 lysis 0-21cm	Mnod	83	6.55578e-05	Finished	Grass soil microbial communities from Rothamsted Park plot 3d, Harpenden, UK	Grass soil microbial communities from Rothamsted Park, UK - July 2009 direct MP BIO1O1 lysis 0-21cm	454 Life Sciences	2170459005	Rothamsted, Harpenden, UK	Environmental	Terrestrial	Unclassified	Soil	Grass soil	463799864	1266059	soil
2170459007	Grass soil microbial communities from Rothamsted Park, UK - March 2009 indirect in plug lysis (for fosmid construction) 10-21cm	Mnod	54	6.5346e-05	Finished	Grass soil microbial communities from Rothamsted Park plot 3d, Harpenden, UK	Grass soil microbial communities from Rothamsted Park, UK - March 2009 indirect in plug lysis (for fosmid construction) 10-21cm	454 Life Sciences	2170459007	Rothamsted, Harpenden, UK	Environmental	Terrestrial	Unclassified	Soil	Grass soil	305312603	826370	soil
2170459009	Grass soil microbial communities from Rothamsted Park, UK - July 2009 indirect DNA Tissue lysis 0-10cm	Mrad	73	5.46841e-05	Finished	Grass soil microbial communities from Rothamsted Park plot 3d, Harpenden, UK	Grass soil microbial communities from Rothamsted Park, UK - July 2009 indirect DNA Tissue lysis 0-10cm	454 Life Sciences	2170459009	Rothamsted, Harpenden, UK	Environmental	Terrestrial	Unclassified	Soil	Grass soil	503178056	1334939	soil
2170459010	Grass soil microbial communities from Rothamsted Park, UK - December 2009 direct MP BIO1O1 lysis 0-9cm (no DNA from 10 to 21cm!!!)	Mnod	71	6.82852e-05	Finished	Grass soil microbial communities from Rothamsted Park plot 3d, Harpenden, UK	Grass soil microbial communities from Rothamsted Park, UK - December 2009 direct MP BIO1O1 lysis 0-9cm (no DNA from 10 to 21cm!!!)	454 Life Sciences	2170459010	Rothamsted, Harpenden, UK	Environmental	Terrestrial	Unclassified	Soil	Grass soil	385492733	1039757	soil
2170459011	Grass soil microbial communities from Rothamsted Park, UK - July 2009 indirect Gram positive lysis 0-10cm	Mrad	95	0.000146914	Finished	Grass soil microbial communities from Rothamsted Park plot 3d, Harpenden, UK	Grass soil microbial communities from Rothamsted Park, UK - July 2009 indirect Gram positive lysis 0-10cm	454 Life Sciences	2170459011	Rothamsted, Harpenden, UK	Environmental	Terrestrial	Unclassified	Soil	Grass soil	249630825	646636	soil
2170459012	Grass soil microbial communities from Rothamsted Park, UK - July 2010 direct MP BIO1O1 lysis Rhizosphere grass	M446	51	5.16382e-05	Finished	Grass soil microbial communities from Rothamsted Park plot 3d, Harpenden, UK	Grass soil microbial communities from Rothamsted Park, UK - July 2010 direct MP BIO1O1 lysis Rhizosphere grass	454 Life Sciences	2170459012	Rothamsted, Harpenden, UK	Environmental	Terrestrial	Unclassified	Soil	Grass soil	368766651	987640	soil
2170459012	Grass soil microbial communities from Rothamsted Park, UK - July 2010 direct MP BIO1O1 lysis Rhizosphere grass	Mnod	62	6.27759e-05	Finished	Grass soil microbial communities from Rothamsted Park plot 3d, Harpenden, UK	Grass soil microbial communities from Rothamsted Park, UK - July 2010 direct MP BIO1O1 lysis Rhizosphere grass	454 Life Sciences	2170459012	Rothamsted, Harpenden, UK	Environmental	Terrestrial	Unclassified	Soil	Grass soil	368766651	987640	soil
2170459013	Grass soil microbial communities from Rothamsted Park, UK - July 2010 direct MP BIO 1O1 lysis soil at the rocks surface 0-21cm	Mnod	64	6.87874e-05	Finished	Grass soil microbial communities from Rothamsted Park plot 3d, Harpenden, UK	Grass soil microbial communities from Rothamsted Park, UK - July 2010 direct MP BIO 1O1 lysis soil at the rocks surface 0-21cm	454 Life Sciences	2170459013	Rothamsted, Harpenden, UK	Environmental	Terrestrial	Unclassified	Soil	Grass soil	341288268	930403	soil
2170459022	Grass soil microbial communities from Rothamsted Park, UK - FA2 (control condition)	Mnod	64	7.34233e-05	Finished	Grass soil microbial communities from Rothamsted Park plot 3d, Harpenden, UK	Grass soil microbial communities from Rothamsted Park, UK - FA2 (control condition)	454 Life Sciences	2170459022	United Kingdom: Rothamsted, Harpenden	Environmental	Terrestrial	Unclassified	Soil	Grass soil	314557970	871658	soil
2170459023	Grass soil microbial communities from Rothamsted Park, UK - FA3 (control condition)	Mnod	80	6.53834e-05	Finished	Grass soil microbial communities from Rothamsted Park plot 3d, Harpenden, UK	Grass soil microbial communities from Rothamsted Park, UK - FA3 (control condition)	454 Life Sciences	2170459023	USA: Maryland: Natonal Institute of Health	Environmental	Terrestrial	Unclassified	Soil	Grass soil	430493607	1223552	soil
2189573000	Grass soil microbial communities from Rothamsted Park, UK - July 2010 direct MP BIO 1O1 lysis 0-21cm (T0 for microcosms)	Mnod	68	5.7569e-05	Finished	Grass soil microbial communities from Rothamsted Park plot 3d, Harpenden, UK	Grass soil microbial communities from Rothamsted Park, UK - July 2010 direct MP BIO 1O1 lysis 0-21cm (T0 for microcosms)	454 Life Sciences	2189573000	Rothamsted, Harpenden, UK	Environmental	Terrestrial	Unclassified	Soil	Grass soil	431207308	1181191	soil
2189573005	Grass soil microbial communities from Rothamsted Park, UK - FG3 (Nitrogen)	Mnod	76	7.28962e-05	Finished	Grass soil microbial communities from Rothamsted Park plot 3d, Harpenden, UK	Grass soil microbial communities from Rothamsted Park, UK - FG3 (Nitrogen)	454 Life Sciences	2189573005	Rothamsted, Harpenden, UK	Environmental	Terrestrial	Unclassified	Soil	Grass soil	374475692	1042578	soil
2209111000	Soil microbial communities from Colorado Plateau, Greene Butte sample - Dark Crust, Colorado Plateau, Green Butte	Mnod	59	5.57491e-05	Draft	Soil microbial communities from four geographically distinct crusts in the Colorado Plateau and Sonoran desert	Soil microbial communities from Colorado Plateau, Greene Butte sample - Dark Crust, Colorado Plateau, Green Butte	DOE Joint Genome Institute (JGI)	2209111000	Moab, Utah	Environmental	Terrestrial	Sand	Soil	Soil	396718301	1058313	soil
2209111000	Soil microbial communities from Colorado Plateau, Greene Butte sample - Dark Crust, Colorado Plateau, Green Butte	Microvirga	336	0.000317486	Draft	Soil microbial communities from four geographically distinct crusts in the Colorado Plateau and Sonoran desert	Soil microbial communities from Colorado Plateau, Greene Butte sample - Dark Crust, Colorado Plateau, Green Butte	DOE Joint Genome Institute (JGI)	2209111000	Moab, Utah	Environmental	Terrestrial	Sand	Soil	Soil	396718301	1058313	soil
2209111022	Grass soil microbial communities from Rothamsted Park, UK - Chitin enrichment	M446	5	6.20255e-05	Finished	Grass soil microbial communities from Rothamsted Park plot 3d, Harpenden, UK	Grass soil microbial communities from Rothamsted Park, UK - Chitin enrichment	454 Life Sciences	2209111022	Rothamsted, Harpenden, UK	Environmental	Terrestrial	Unclassified	Soil	Grass soil	35436790	80612	soil
2209111022	Grass soil microbial communities from Rothamsted Park, UK - Chitin enrichment	Mext	6	7.44306e-05	Finished	Grass soil microbial communities from Rothamsted Park plot 3d, Harpenden, UK	Grass soil microbial communities from Rothamsted Park, UK - Chitin enrichment	454 Life Sciences	2209111022	Rothamsted, Harpenden, UK	Environmental	Terrestrial	Unclassified	Soil	Grass soil	35436790	80612	soil
2209111022	Grass soil microbial communities from Rothamsted Park, UK - Chitin enrichment	Mnod	15	0.000186077	Finished	Grass soil microbial communities from Rothamsted Park plot 3d, Harpenden, UK	Grass soil microbial communities from Rothamsted Park, UK - Chitin enrichment	454 Life Sciences	2209111022	Rothamsted, Harpenden, UK	Environmental	Terrestrial	Unclassified	Soil	Grass soil	35436790	80612	soil
2222084002	Subtropical soil microbial communities from Bundaberg Australia-sugarcane farm	Mrad	3	4.84308e-05	Permanent Draft	Subtropical soil microbial communities from Bundaberg Australia	Subtropical soil microbial communities from Bundaberg Australia-sugarcane farm	Australian Genome Research Facility	2222084002	Australia: Bundaberg, Queensland	Environmental	Terrestrial	Silt	Soil	Subtropical soil	23861439	61944	soil
2222084008	ColmarContigsNoOGM	M446	31	5.70242e-05	Permanent Draft	Traditional grape vine soil microbial communities from Colmar, France	ColmarContigsNoOGM	CEA Genoscope	2222084008	Colmar, France	Environmental	Terrestrial	Unclassified	Soil	Traditional grape vine soil	137411117	543629	soil
2222084009	Transgenic grape vine soil microbial communities from Colmar, France, sample ColmarContigsOGM	Mrad	30	6.05805e-05	Permanent Draft	Transgenic grape vine soil microbial communities from Colmar, France	Transgenic grape vine soil microbial communities from Colmar, France, sample ColmarContigsOGM	CEA Genoscope	2222084009	Colmar, France	Environmental	Terrestrial	Unclassified	Soil	Transgenic grape vine soil	126403318	495209	soil
2222084009	Transgenic grape vine soil microbial communities from Colmar, France, sample ColmarContigsOGM	Mnod	41	8.27933e-05	Permanent Draft	Transgenic grape vine soil microbial communities from Colmar, France	Transgenic grape vine soil microbial communities from Colmar, France, sample ColmarContigsOGM	CEA Genoscope	2222084009	Colmar, France	Environmental	Terrestrial	Unclassified	Soil	Transgenic grape vine soil	126403318	495209	soil
2222084009	Transgenic grape vine soil microbial communities from Colmar, France, sample ColmarContigsOGM	M446	33	6.66385e-05	Permanent Draft	Transgenic grape vine soil microbial communities from Colmar, France	Transgenic grape vine soil microbial communities from Colmar, France, sample ColmarContigsOGM	CEA Genoscope	2222084009	Colmar, France	Environmental	Terrestrial	Unclassified	Soil	Transgenic grape vine soil	126403318	495209	soil
2228664014	Contaminated soil microbial communities from Tipperary, Ireland - enriched with phenanthrene, cDNA isolated at day 31	Mrad	1	1.8909e-05	Permanent Draft	Contaminated soil microbial communities from Tipperary, Ireland, in a timber treatment facility	Contaminated soil microbial communities from Tipperary, Ireland - enriched with phenanthrene, cDNA isolated at day 31	University of Liverpool	2228664014	Ireland: Spaights timber treatment facility, Tipperary	Environmental	Terrestrial	Unclassified	Soil	Contaminated soil	21141842	52885	soil
3300000095	Soil microbial communities from Colorado Plateau, Green Butte sample - Light Crust, Colorado Plateau, Green Butte 2	Mnod	88424	0.179924	Draft	Soil microbial communities from four geographically distinct crusts in the Colorado Plateau and Sonoran desert	Soil microbial communities from Colorado Plateau, Green Butte sample - Light Crust, Colorado Plateau, Green Butte 2	DOE Joint Genome Institute (JGI)	3300000095	USA: Maryland: Natonal Institute of Health	Environmental	Terrestrial	Sand	Soil	Soil	187470877	491453	soil
3300000095	Soil microbial communities from Colorado Plateau, Green Butte sample - Light Crust, Colorado Plateau, Green Butte 2	Mrad	42652	0.0867875	Draft	Soil microbial communities from four geographically distinct crusts in the Colorado Plateau and Sonoran desert	Soil microbial communities from Colorado Plateau, Green Butte sample - Light Crust, Colorado Plateau, Green Butte 2	DOE Joint Genome Institute (JGI)	3300000095	USA: Maryland: Natonal Institute of Health	Environmental	Terrestrial	Sand	Soil	Soil	187470877	491453	soil
3300000095	Soil microbial communities from Colorado Plateau, Green Butte sample - Light Crust, Colorado Plateau, Green Butte 2	Mext	12956	0.0263626	Draft	Soil microbial communities from four geographically distinct crusts in the Colorado Plateau and Sonoran desert	Soil microbial communities from Colorado Plateau, Green Butte sample - Light Crust, Colorado Plateau, Green Butte 2	DOE Joint Genome Institute (JGI)	3300000095	USA: Maryland: Natonal Institute of Health	Environmental	Terrestrial	Sand	Soil	Soil	187470877	491453	soil
3300000095	Soil microbial communities from Colorado Plateau, Green Butte sample - Light Crust, Colorado Plateau, Green Butte 2	M446	77010	0.156699	Draft	Soil microbial communities from four geographically distinct crusts in the Colorado Plateau and Sonoran desert	Soil microbial communities from Colorado Plateau, Green Butte sample - Light Crust, Colorado Plateau, Green Butte 2	DOE Joint Genome Institute (JGI)	3300000095	USA: Maryland: Natonal Institute of Health	Environmental	Terrestrial	Sand	Soil	Soil	187470877	491453	soil
3300000105	KBS GLBRC Intensive site T1R1 Sept09	M446	17622	0.26005	Draft	Soil microbial communities from the Kellog Biological Station, Michigan, US, in response to alternate cropping systems	KBS GLBRC Intensive site T1R1 Sept09	DOE Joint Genome Institute (JGI)	3300000105	Michigan, USA	Environmental	Terrestrial	Unclassified	Soil	Soil	24047474	67764	soil
3300000424	Amended soil microbial communities from Kansas Great Prairies, USA - acetate RNA F2RNA lane4 clc assemly	Mnod	1	0.000123122	Permanent Draft	Soil microbial communities from Kansas Great Prairie, USA, amended with BrdU	Amended soil microbial communities from Kansas Great Prairies, USA - acetate RNA F2RNA lane4 clc assemly	DOE Joint Genome Institute (JGI)	3300000424	Kanza Prairie, Kansas, USA	Environmental	Terrestrial	Loam	Soil	Soil	1163884	8122	soil
3300000424	Amended soil microbial communities from Kansas Great Prairies, USA - acetate RNA F2RNA lane4 clc assemly	Mext	1	0.000123122	Permanent Draft	Soil microbial communities from Kansas Great Prairie, USA, amended with BrdU	Amended soil microbial communities from Kansas Great Prairies, USA - acetate RNA F2RNA lane4 clc assemly	DOE Joint Genome Institute (JGI)	3300000424	Kanza Prairie, Kansas, USA	Environmental	Terrestrial	Loam	Soil	Soil	1163884	8122	soil
3300000443	Amended soil microbial communities from Kansas Great Prairies, USA - BrdU F1.2B clc assemly	Mrad	1320	0.000220947	Permanent Draft	Soil microbial communities from Kansas Great Prairie, USA, amended with BrdU	Amended soil microbial communities from Kansas Great Prairies, USA - BrdU F1.2B clc assemly	DOE Joint Genome Institute (JGI)	3300000443	Kanza Prairie, Kansas, USA	Environmental	Terrestrial	Loam	Soil	Soil	1218305487	5974293	soil
3300000443	Amended soil microbial communities from Kansas Great Prairies, USA - BrdU F1.2B clc assemly	Mext	521	8.7207e-05	Permanent Draft	Soil microbial communities from Kansas Great Prairie, USA, amended with BrdU	Amended soil microbial communities from Kansas Great Prairies, USA - BrdU F1.2B clc assemly	DOE Joint Genome Institute (JGI)	3300000443	Kanza Prairie, Kansas, USA	Environmental	Terrestrial	Loam	Soil	Soil	1218305487	5974293	soil
3300000451	Forest soil microbial communities from El Dorado National Forest, California, USA - Mediterranean Blodgett CA OM1_O3	Mrad	866	0.30644	Permanent Draft	Forest soil microbial communities from multiple locations in Canada and USA	Forest soil microbial communities from El Dorado National Forest, California, USA - Mediterranean Blodgett CA OM1_O3	DOE Joint Genome Institute (JGI)	3300000451	El Dorado National Forest, Georgetown, California, USA	Environmental	Terrestrial	Loam	Soil	Forest soil	1029583	2826	soil
3300000519	Amended soil microbial communities from Kansas Great Prairies, USA - acetate and BrdU F2.1B	Mnod	580	0.00317127	Draft	Soil microbial communities from Kansas Great Prairie, USA, amended with BrdU	Amended soil microbial communities from Kansas Great Prairies, USA - acetate and BrdU F2.1B	DOE Joint Genome Institute (JGI)	3300000519	Kanza Prairie, Kansas, USA	Environmental	Terrestrial	Loam	Soil	Soil	71016757	182892	soil
3300000519	Amended soil microbial communities from Kansas Great Prairies, USA - acetate and BrdU F2.1B	Mext	2184	0.0119415	Draft	Soil microbial communities from Kansas Great Prairie, USA, amended with BrdU	Amended soil microbial communities from Kansas Great Prairies, USA - acetate and BrdU F2.1B	DOE Joint Genome Institute (JGI)	3300000519	Kanza Prairie, Kansas, USA	Environmental	Terrestrial	Loam	Soil	Soil	71016757	182892	soil
3300000519	Amended soil microbial communities from Kansas Great Prairies, USA - acetate and BrdU F2.1B	Mrad	2152	0.0117665	Draft	Soil microbial communities from Kansas Great Prairie, USA, amended with BrdU	Amended soil microbial communities from Kansas Great Prairies, USA - acetate and BrdU F2.1B	DOE Joint Genome Institute (JGI)	3300000519	Kanza Prairie, Kansas, USA	Environmental	Terrestrial	Loam	Soil	Soil	71016757	182892	soil
3300000535	KBS GLBRC Intensive site T1R1 Sept09	Mrad	3483	0.051399	Draft	Soil microbial communities from the Kellog Biological Station, Michigan, US, in response to alternate cropping systems	KBS GLBRC Intensive site T1R1 Sept09	DOE Joint Genome Institute (JGI)	3300000535	Michigan, USA	Environmental	Terrestrial	Unclassified	Soil	Soil	24047474	67764	soil
3300000536	Switchgrass Nitrogen 406 pre-fert 2011	Mnod	3156	0.0490733	Draft	Soil microbial communities from the Kellog Biological Station, Michigan, US, in response to alternate cropping systems	Switchgrass Nitrogen 406 pre-fert 2011	DOE Joint Genome Institute (JGI)	3300000536	USA: Michigan	Environmental	Terrestrial	Unclassified	Soil	Soil	23153078	64312	soil
3300000561	Amended soil microbial communities from Kansas Great Prairies, USA - acetate DNA F2.1B clc assemly	Mext	895	0.000196792	Permanent Draft	Soil microbial communities from Kansas Great Prairie, USA, amended with BrdU	Amended soil microbial communities from Kansas Great Prairies, USA - acetate DNA F2.1B clc assemly	DOE Joint Genome Institute (JGI)	3300000561	Kanza Prairie, Kansas, USA	Environmental	Terrestrial	Loam	Soil	Soil	890834920	4547943	soil
3300000561	Amended soil microbial communities from Kansas Great Prairies, USA - acetate DNA F2.1B clc assemly	Mrad	12837	0.00282259	Permanent Draft	Soil microbial communities from Kansas Great Prairie, USA, amended with BrdU	Amended soil microbial communities from Kansas Great Prairies, USA - acetate DNA F2.1B clc assemly	DOE Joint Genome Institute (JGI)	3300000561	Kanza Prairie, Kansas, USA	Environmental	Terrestrial	Loam	Soil	Soil	890834920	4547943	soil
3300000564	Amended soil microbial communities from Kansas Great Prairies, USA - BrdU F1.2B	Mext	3583	0.0166778	Draft	Soil microbial communities from Kansas Great Prairie, USA, amended with BrdU	Amended soil microbial communities from Kansas Great Prairies, USA - BrdU F1.2B	DOE Joint Genome Institute (JGI)	3300000564	Kanza Prairie, Kansas, USA	Environmental	Terrestrial	Loam	Soil	Soil	66568642	214837	soil
3300000650	Forest soil microbial communities from Amazon forest - Pasture72 2010 replicate I A1	Mnod	5342	0.0233499	Draft	Forest soil microbial communities from Amazon Forest, Brazil	Forest soil microbial communities from Amazon forest - Pasture72 2010 replicate I A1	DOE Joint Genome Institute (JGI)	3300000650	Amazon forest, Fazenda Nova Vida, City of Ariquemes, State of Rondonia, Brazil	Environmental	Terrestrial	Unclassified	Soil	Forest soil	72355858	228780	soil
3300000658	Tropical forest soil microbial communities from Luquillo Experimental Forest, Puerto Rico - Sample 38	Mext	2	0.000773694	Permanent Draft	Tropical forest soil microbial communities from Luquillo Experimental Forest, Puerto Rico	Tropical forest soil microbial communities from Luquillo Experimental Forest, Puerto Rico - Sample 38	DOE Joint Genome Institute (JGI)	3300000658	Luquillo Experimental Forest Soil, Puerto Rico	Environmental	Terrestrial	Loam	Soil	Tropical forest soil	805377	2585	soil
3300000658	Tropical forest soil microbial communities from Luquillo Experimental Forest, Puerto Rico - Sample 38	Mnod	1	0.000386847	Permanent Draft	Tropical forest soil microbial communities from Luquillo Experimental Forest, Puerto Rico	Tropical forest soil microbial communities from Luquillo Experimental Forest, Puerto Rico - Sample 38	DOE Joint Genome Institute (JGI)	3300000658	Luquillo Experimental Forest Soil, Puerto Rico	Environmental	Terrestrial	Loam	Soil	Tropical forest soil	805377	2585	soil
3300000658	Tropical forest soil microbial communities from Luquillo Experimental Forest, Puerto Rico - Sample 38	M446	1	0.000386847	Permanent Draft	Tropical forest soil microbial communities from Luquillo Experimental Forest, Puerto Rico	Tropical forest soil microbial communities from Luquillo Experimental Forest, Puerto Rico - Sample 38	DOE Joint Genome Institute (JGI)	3300000658	Luquillo Experimental Forest Soil, Puerto Rico	Environmental	Terrestrial	Loam	Soil	Tropical forest soil	805377	2585	soil
3300000659	Tropical forest soil microbial communities from Luquillo Experimental Forest, Puerto Rico - Sample 69	Mnod	1	0.000233809	Permanent Draft	Tropical forest soil microbial communities from Luquillo Experimental Forest, Puerto Rico	Tropical forest soil microbial communities from Luquillo Experimental Forest, Puerto Rico - Sample 69	DOE Joint Genome Institute (JGI)	3300000659	Luquillo Experimental Forest Soil, Puerto Rico	Environmental	Terrestrial	Loam	Soil	Tropical forest soil	1347347	4277	soil
3300000659	Tropical forest soil microbial communities from Luquillo Experimental Forest, Puerto Rico - Sample 69	Mext	1	0.000233809	Permanent Draft	Tropical forest soil microbial communities from Luquillo Experimental Forest, Puerto Rico	Tropical forest soil microbial communities from Luquillo Experimental Forest, Puerto Rico - Sample 69	DOE Joint Genome Institute (JGI)	3300000659	Luquillo Experimental Forest Soil, Puerto Rico	Environmental	Terrestrial	Loam	Soil	Tropical forest soil	1347347	4277	soil
3300000659	Tropical forest soil microbial communities from Luquillo Experimental Forest, Puerto Rico - Sample 69	M446	2	0.000467617	Permanent Draft	Tropical forest soil microbial communities from Luquillo Experimental Forest, Puerto Rico	Tropical forest soil microbial communities from Luquillo Experimental Forest, Puerto Rico - Sample 69	DOE Joint Genome Institute (JGI)	3300000659	Luquillo Experimental Forest Soil, Puerto Rico	Environmental	Terrestrial	Loam	Soil	Tropical forest soil	1347347	4277	soil
3300000659	Tropical forest soil microbial communities from Luquillo Experimental Forest, Puerto Rico - Sample 69	Mrad	2	0.000467617	Permanent Draft	Tropical forest soil microbial communities from Luquillo Experimental Forest, Puerto Rico	Tropical forest soil microbial communities from Luquillo Experimental Forest, Puerto Rico - Sample 69	DOE Joint Genome Institute (JGI)	3300000659	Luquillo Experimental Forest Soil, Puerto Rico	Environmental	Terrestrial	Loam	Soil	Tropical forest soil	1347347	4277	soil
3300000660	Tropical forest soil microbial communities from Luquillo Experimental Forest, Puerto Rico - Sample 16	Mrad	1	0.000218723	Permanent Draft	Tropical forest soil microbial communities from Luquillo Experimental Forest, Puerto Rico	Tropical forest soil microbial communities from Luquillo Experimental Forest, Puerto Rico - Sample 16	DOE Joint Genome Institute (JGI)	3300000660	Luquillo Experimental Forest Soil, Puerto Rico	Environmental	Terrestrial	Loam	Soil	Tropical forest soil	1426043	4572	soil
3300000661	Tropical forest soil microbial communities from Luquillo Experimental Forest, Puerto Rico - Sample 1	Mnod	3	0.000502513	Permanent Draft	Tropical forest soil microbial communities from Luquillo Experimental Forest, Puerto Rico	Tropical forest soil microbial communities from Luquillo Experimental Forest, Puerto Rico - Sample 1	DOE Joint Genome Institute (JGI)	3300000661	Luquillo Experimental Forest Soil, Puerto Rico	Environmental	Terrestrial	Loam	Soil	Tropical forest soil	1876340	5970	soil
3300000661	Tropical forest soil microbial communities from Luquillo Experimental Forest, Puerto Rico - Sample 1	Mext	1	0.000167504	Permanent Draft	Tropical forest soil microbial communities from Luquillo Experimental Forest, Puerto Rico	Tropical forest soil microbial communities from Luquillo Experimental Forest, Puerto Rico - Sample 1	DOE Joint Genome Institute (JGI)	3300000661	Luquillo Experimental Forest Soil, Puerto Rico	Environmental	Terrestrial	Loam	Soil	Tropical forest soil	1876340	5970	soil
3300000662	Tropical forest soil microbial communities from Luquillo Experimental Forest, Puerto Rico - Sample 2	Mnod	1	0.000163399	Permanent Draft	Tropical forest soil microbial communities from Luquillo Experimental Forest, Puerto Rico	Tropical forest soil microbial communities from Luquillo Experimental Forest, Puerto Rico - Sample 2	DOE Joint Genome Institute (JGI)	3300000662	Luquillo Experimental Forest Soil, Puerto Rico	Environmental	Terrestrial	Loam	Soil	Tropical forest soil	1723206	6120	soil
3300000663	Tropical forest soil microbial communities from Luquillo Experimental Forest, Puerto Rico - Sample 36	Mnod	1	0.000128966	Permanent Draft	Tropical forest soil microbial communities from Luquillo Experimental Forest, Puerto Rico	Tropical forest soil microbial communities from Luquillo Experimental Forest, Puerto Rico - Sample 36	DOE Joint Genome Institute (JGI)	3300000663	Luquillo Experimental Forest Soil, Puerto Rico	Environmental	Terrestrial	Loam	Soil	Tropical forest soil	2309511	7754	soil
3300000663	Tropical forest soil microbial communities from Luquillo Experimental Forest, Puerto Rico - Sample 36	Mext	1	0.000128966	Permanent Draft	Tropical forest soil microbial communities from Luquillo Experimental Forest, Puerto Rico	Tropical forest soil microbial communities from Luquillo Experimental Forest, Puerto Rico - Sample 36	DOE Joint Genome Institute (JGI)	3300000663	Luquillo Experimental Forest Soil, Puerto Rico	Environmental	Terrestrial	Loam	Soil	Tropical forest soil	2309511	7754	soil
3300000664	Tropical forest soil microbial communities from Luquillo Experimental Forest, Puerto Rico - Sample 62	Mnod	1	0.000114403	Permanent Draft	Tropical forest soil microbial communities from Luquillo Experimental Forest, Puerto Rico	Tropical forest soil microbial communities from Luquillo Experimental Forest, Puerto Rico - Sample 62	DOE Joint Genome Institute (JGI)	3300000664	Luquillo Experimental Forest Soil, Puerto Rico	Environmental	Terrestrial	Loam	Soil	Tropical forest soil	2804079	8741	soil
3300000664	Tropical forest soil microbial communities from Luquillo Experimental Forest, Puerto Rico - Sample 62	M446	1	0.000114403	Permanent Draft	Tropical forest soil microbial communities from Luquillo Experimental Forest, Puerto Rico	Tropical forest soil microbial communities from Luquillo Experimental Forest, Puerto Rico - Sample 62	DOE Joint Genome Institute (JGI)	3300000664	Luquillo Experimental Forest Soil, Puerto Rico	Environmental	Terrestrial	Loam	Soil	Tropical forest soil	2804079	8741	soil
3300000666	Tropical forest soil microbial communities from Luquillo Experimental Forest, Puerto Rico - Sample 17	Mrad	1	9.82898e-05	Permanent Draft	Tropical forest soil microbial communities from Luquillo Experimental Forest, Puerto Rico	Tropical forest soil microbial communities from Luquillo Experimental Forest, Puerto Rico - Sample 17	DOE Joint Genome Institute (JGI)	3300000666	Luquillo Experimental Forest Soil, Puerto Rico	Environmental	Terrestrial	Loam	Soil	Tropical forest soil	3206642	10174	soil
3300000666	Tropical forest soil microbial communities from Luquillo Experimental Forest, Puerto Rico - Sample 17	Mnod	1	9.82898e-05	Permanent Draft	Tropical forest soil microbial communities from Luquillo Experimental Forest, Puerto Rico	Tropical forest soil microbial communities from Luquillo Experimental Forest, Puerto Rico - Sample 17	DOE Joint Genome Institute (JGI)	3300000666	Luquillo Experimental Forest Soil, Puerto Rico	Environmental	Terrestrial	Loam	Soil	Tropical forest soil	3206642	10174	soil
3300000666	Tropical forest soil microbial communities from Luquillo Experimental Forest, Puerto Rico - Sample 17	Mext	1	9.82898e-05	Permanent Draft	Tropical forest soil microbial communities from Luquillo Experimental Forest, Puerto Rico	Tropical forest soil microbial communities from Luquillo Experimental Forest, Puerto Rico - Sample 17	DOE Joint Genome Institute (JGI)	3300000666	Luquillo Experimental Forest Soil, Puerto Rico	Environmental	Terrestrial	Loam	Soil	Tropical forest soil	3206642	10174	soil
3300000667	Tropical forest soil microbial communities from Luquillo Experimental Forest, Puerto Rico - Sample 43	M446	1	8.50774e-05	Permanent Draft	Tropical forest soil microbial communities from Luquillo Experimental Forest, Puerto Rico	Tropical forest soil microbial communities from Luquillo Experimental Forest, Puerto Rico - Sample 43	DOE Joint Genome Institute (JGI)	3300000667	Luquillo Experimental Forest Soil, Puerto Rico	Environmental	Terrestrial	Loam	Soil	Tropical forest soil	3501267	11754	soil
3300000667	Tropical forest soil microbial communities from Luquillo Experimental Forest, Puerto Rico - Sample 43	Mnod	1	8.50774e-05	Permanent Draft	Tropical forest soil microbial communities from Luquillo Experimental Forest, Puerto Rico	Tropical forest soil microbial communities from Luquillo Experimental Forest, Puerto Rico - Sample 43	DOE Joint Genome Institute (JGI)	3300000667	Luquillo Experimental Forest Soil, Puerto Rico	Environmental	Terrestrial	Loam	Soil	Tropical forest soil	3501267	11754	soil
3300000668	Tropical forest soil microbial communities from Luquillo Experimental Forest, Puerto Rico - Sample 19	Mnod	1	8.39772e-05	Permanent Draft	Tropical forest soil microbial communities from Luquillo Experimental Forest, Puerto Rico	Tropical forest soil microbial communities from Luquillo Experimental Forest, Puerto Rico - Sample 19	DOE Joint Genome Institute (JGI)	3300000668	Luquillo Experimental Forest Soil, Puerto Rico	Environmental	Terrestrial	Loam	Soil	Tropical forest soil	3725998	11908	soil
3300000668	Tropical forest soil microbial communities from Luquillo Experimental Forest, Puerto Rico - Sample 19	Mrad	1	8.39772e-05	Permanent Draft	Tropical forest soil microbial communities from Luquillo Experimental Forest, Puerto Rico	Tropical forest soil microbial communities from Luquillo Experimental Forest, Puerto Rico - Sample 19	DOE Joint Genome Institute (JGI)	3300000668	Luquillo Experimental Forest Soil, Puerto Rico	Environmental	Terrestrial	Loam	Soil	Tropical forest soil	3725998	11908	soil
3300000668	Tropical forest soil microbial communities from Luquillo Experimental Forest, Puerto Rico - Sample 19	Mext	1	8.39772e-05	Permanent Draft	Tropical forest soil microbial communities from Luquillo Experimental Forest, Puerto Rico	Tropical forest soil microbial communities from Luquillo Experimental Forest, Puerto Rico - Sample 19	DOE Joint Genome Institute (JGI)	3300000668	Luquillo Experimental Forest Soil, Puerto Rico	Environmental	Terrestrial	Loam	Soil	Tropical forest soil	3725998	11908	soil
3300000669	Tropical forest soil microbial communities from Luquillo Experimental Forest, Puerto Rico - Sample 24	Mext	1	7.71784e-05	Permanent Draft	Tropical forest soil microbial communities from Luquillo Experimental Forest, Puerto Rico	Tropical forest soil microbial communities from Luquillo Experimental Forest, Puerto Rico - Sample 24	DOE Joint Genome Institute (JGI)	3300000669	Luquillo Experimental Forest Soil, Puerto Rico	Environmental	Terrestrial	Loam	Soil	Tropical forest soil	4044798	12957	soil
3300000669	Tropical forest soil microbial communities from Luquillo Experimental Forest, Puerto Rico - Sample 24	Mrad	2	0.000154357	Permanent Draft	Tropical forest soil microbial communities from Luquillo Experimental Forest, Puerto Rico	Tropical forest soil microbial communities from Luquillo Experimental Forest, Puerto Rico - Sample 24	DOE Joint Genome Institute (JGI)	3300000669	Luquillo Experimental Forest Soil, Puerto Rico	Environmental	Terrestrial	Loam	Soil	Tropical forest soil	4044798	12957	soil
3300000670	Tropical forest soil microbial communities from Luquillo Experimental Forest, Puerto Rico - Sample 78	Mnod	3	0.000206968	Permanent Draft	Tropical forest soil microbial communities from Luquillo Experimental Forest, Puerto Rico	Tropical forest soil microbial communities from Luquillo Experimental Forest, Puerto Rico - Sample 78	DOE Joint Genome Institute (JGI)	3300000670	Luquillo Experimental Forest Soil, Puerto Rico	Environmental	Terrestrial	Loam	Soil	Tropical forest soil	4595509	14495	soil
3300000670	Tropical forest soil microbial communities from Luquillo Experimental Forest, Puerto Rico - Sample 78	Mrad	1	6.89893e-05	Permanent Draft	Tropical forest soil microbial communities from Luquillo Experimental Forest, Puerto Rico	Tropical forest soil microbial communities from Luquillo Experimental Forest, Puerto Rico - Sample 78	DOE Joint Genome Institute (JGI)	3300000670	Luquillo Experimental Forest Soil, Puerto Rico	Environmental	Terrestrial	Loam	Soil	Tropical forest soil	4595509	14495	soil
3300000670	Tropical forest soil microbial communities from Luquillo Experimental Forest, Puerto Rico - Sample 78	M446	1	6.89893e-05	Permanent Draft	Tropical forest soil microbial communities from Luquillo Experimental Forest, Puerto Rico	Tropical forest soil microbial communities from Luquillo Experimental Forest, Puerto Rico - Sample 78	DOE Joint Genome Institute (JGI)	3300000670	Luquillo Experimental Forest Soil, Puerto Rico	Environmental	Terrestrial	Loam	Soil	Tropical forest soil	4595509	14495	soil
3300000671	Tropical forest soil microbial communities from Luquillo Experimental Forest, Puerto Rico - Sample 20	Mnod	3	0.000200669	Permanent Draft	Tropical forest soil microbial communities from Luquillo Experimental Forest, Puerto Rico	Tropical forest soil microbial communities from Luquillo Experimental Forest, Puerto Rico - Sample 20	DOE Joint Genome Institute (JGI)	3300000671	Luquillo Experimental Forest Soil, Puerto Rico	Environmental	Terrestrial	Loam	Soil	Tropical forest soil	4712921	14950	soil
3300000671	Tropical forest soil microbial communities from Luquillo Experimental Forest, Puerto Rico - Sample 20	Mrad	1	6.68896e-05	Permanent Draft	Tropical forest soil microbial communities from Luquillo Experimental Forest, Puerto Rico	Tropical forest soil microbial communities from Luquillo Experimental Forest, Puerto Rico - Sample 20	DOE Joint Genome Institute (JGI)	3300000671	Luquillo Experimental Forest Soil, Puerto Rico	Environmental	Terrestrial	Loam	Soil	Tropical forest soil	4712921	14950	soil
3300000672	Forest soil microbial communities from El Dorado National Forest, California, USA - Mediterranean Blodgett CA OM2_M1	Mnod	2	0.000130753	Permanent Draft	Forest soil microbial communities from multiple locations in Canada and USA	Forest soil microbial communities from El Dorado National Forest, California, USA - Mediterranean Blodgett CA OM2_M1	DOE Joint Genome Institute (JGI)	3300000672	El Dorado National Forest, Georgetown, California, USA	Environmental	Terrestrial	Loam	Soil	Forest soil	4623216	15296	soil
3300000672	Forest soil microbial communities from El Dorado National Forest, California, USA - Mediterranean Blodgett CA OM2_M1	Mrad	1	6.53766e-05	Permanent Draft	Forest soil microbial communities from multiple locations in Canada and USA	Forest soil microbial communities from El Dorado National Forest, California, USA - Mediterranean Blodgett CA OM2_M1	DOE Joint Genome Institute (JGI)	3300000672	El Dorado National Forest, Georgetown, California, USA	Environmental	Terrestrial	Loam	Soil	Forest soil	4623216	15296	soil
3300000672	Forest soil microbial communities from El Dorado National Forest, California, USA - Mediterranean Blodgett CA OM2_M1	M446	2	0.000130753	Permanent Draft	Forest soil microbial communities from multiple locations in Canada and USA	Forest soil microbial communities from El Dorado National Forest, California, USA - Mediterranean Blodgett CA OM2_M1	DOE Joint Genome Institute (JGI)	3300000672	El Dorado National Forest, Georgetown, California, USA	Environmental	Terrestrial	Loam	Soil	Forest soil	4623216	15296	soil
3300000674	Tropical forest soil microbial communities from Luquillo Experimental Forest, Puerto Rico - Sample 52	Mnod	3	0.000185128	Permanent Draft	Tropical forest soil microbial communities from Luquillo Experimental Forest, Puerto Rico	Tropical forest soil microbial communities from Luquillo Experimental Forest, Puerto Rico - Sample 52	DOE Joint Genome Institute (JGI)	3300000674	Luquillo Experimental Forest Soil, Puerto Rico	Environmental	Terrestrial	Loam	Soil	Tropical forest soil	4941622	16205	soil
3300000674	Tropical forest soil microbial communities from Luquillo Experimental Forest, Puerto Rico - Sample 52	M446	2	0.000123419	Permanent Draft	Tropical forest soil microbial communities from Luquillo Experimental Forest, Puerto Rico	Tropical forest soil microbial communities from Luquillo Experimental Forest, Puerto Rico - Sample 52	DOE Joint Genome Institute (JGI)	3300000674	Luquillo Experimental Forest Soil, Puerto Rico	Environmental	Terrestrial	Loam	Soil	Tropical forest soil	4941622	16205	soil
3300000674	Tropical forest soil microbial communities from Luquillo Experimental Forest, Puerto Rico - Sample 52	Mrad	3	0.000185128	Permanent Draft	Tropical forest soil microbial communities from Luquillo Experimental Forest, Puerto Rico	Tropical forest soil microbial communities from Luquillo Experimental Forest, Puerto Rico - Sample 52	DOE Joint Genome Institute (JGI)	3300000674	Luquillo Experimental Forest Soil, Puerto Rico	Environmental	Terrestrial	Loam	Soil	Tropical forest soil	4941622	16205	soil
3300000675	Tropical forest soil microbial communities from Luquillo Experimental Forest, Puerto Rico - Sample 54	M446	1	5.97872e-05	Permanent Draft	Tropical forest soil microbial communities from Luquillo Experimental Forest, Puerto Rico	Tropical forest soil microbial communities from Luquillo Experimental Forest, Puerto Rico - Sample 54	DOE Joint Genome Institute (JGI)	3300000675	Luquillo Experimental Forest Soil, Puerto Rico	Environmental	Terrestrial	Loam	Soil	Tropical forest soil	5118095	16726	soil
3300000675	Tropical forest soil microbial communities from Luquillo Experimental Forest, Puerto Rico - Sample 54	Mrad	2	0.000119574	Permanent Draft	Tropical forest soil microbial communities from Luquillo Experimental Forest, Puerto Rico	Tropical forest soil microbial communities from Luquillo Experimental Forest, Puerto Rico - Sample 54	DOE Joint Genome Institute (JGI)	3300000675	Luquillo Experimental Forest Soil, Puerto Rico	Environmental	Terrestrial	Loam	Soil	Tropical forest soil	5118095	16726	soil
3300000676	Tropical forest soil microbial communities from Luquillo Experimental Forest, Puerto Rico - Sample 27	M446	2	0.000118392	Permanent Draft	Tropical forest soil microbial communities from Luquillo Experimental Forest, Puerto Rico	Tropical forest soil microbial communities from Luquillo Experimental Forest, Puerto Rico - Sample 27	DOE Joint Genome Institute (JGI)	3300000676	Luquillo Experimental Forest Soil, Puerto Rico	Environmental	Terrestrial	Loam	Soil	Tropical forest soil	5585350	16893	soil
3300000676	Tropical forest soil microbial communities from Luquillo Experimental Forest, Puerto Rico - Sample 27	Mrad	3	0.000177588	Permanent Draft	Tropical forest soil microbial communities from Luquillo Experimental Forest, Puerto Rico	Tropical forest soil microbial communities from Luquillo Experimental Forest, Puerto Rico - Sample 27	DOE Joint Genome Institute (JGI)	3300000676	Luquillo Experimental Forest Soil, Puerto Rico	Environmental	Terrestrial	Loam	Soil	Tropical forest soil	5585350	16893	soil
3300000677	Tropical forest soil microbial communities from Luquillo Experimental Forest, Puerto Rico - Sample 70	Mrad	1	5.81598e-05	Permanent Draft	Tropical forest soil microbial communities from Luquillo Experimental Forest, Puerto Rico	Tropical forest soil microbial communities from Luquillo Experimental Forest, Puerto Rico - Sample 70	DOE Joint Genome Institute (JGI)	3300000677	Luquillo Experimental Forest Soil, Puerto Rico	Environmental	Terrestrial	Loam	Soil	Tropical forest soil	5647097	17194	soil
3300000677	Tropical forest soil microbial communities from Luquillo Experimental Forest, Puerto Rico - Sample 70	Mnod	5	0.000290799	Permanent Draft	Tropical forest soil microbial communities from Luquillo Experimental Forest, Puerto Rico	Tropical forest soil microbial communities from Luquillo Experimental Forest, Puerto Rico - Sample 70	DOE Joint Genome Institute (JGI)	3300000677	Luquillo Experimental Forest Soil, Puerto Rico	Environmental	Terrestrial	Loam	Soil	Tropical forest soil	5647097	17194	soil
3300000678	Tropical forest soil microbial communities from Luquillo Experimental Forest, Puerto Rico - Sample 46	M446	2	0.000114351	Permanent Draft	Tropical forest soil microbial communities from Luquillo Experimental Forest, Puerto Rico	Tropical forest soil microbial communities from Luquillo Experimental Forest, Puerto Rico - Sample 46	DOE Joint Genome Institute (JGI)	3300000678	Luquillo Experimental Forest Soil, Puerto Rico	Environmental	Terrestrial	Loam	Soil	Tropical forest soil	5238197	17490	soil
3300000678	Tropical forest soil microbial communities from Luquillo Experimental Forest, Puerto Rico - Sample 46	Mnod	1	5.71755e-05	Permanent Draft	Tropical forest soil microbial communities from Luquillo Experimental Forest, Puerto Rico	Tropical forest soil microbial communities from Luquillo Experimental Forest, Puerto Rico - Sample 46	DOE Joint Genome Institute (JGI)	3300000678	Luquillo Experimental Forest Soil, Puerto Rico	Environmental	Terrestrial	Loam	Soil	Tropical forest soil	5238197	17490	soil
3300000678	Tropical forest soil microbial communities from Luquillo Experimental Forest, Puerto Rico - Sample 46	Mext	1	5.71755e-05	Permanent Draft	Tropical forest soil microbial communities from Luquillo Experimental Forest, Puerto Rico	Tropical forest soil microbial communities from Luquillo Experimental Forest, Puerto Rico - Sample 46	DOE Joint Genome Institute (JGI)	3300000678	Luquillo Experimental Forest Soil, Puerto Rico	Environmental	Terrestrial	Loam	Soil	Tropical forest soil	5238197	17490	soil
3300000678	Tropical forest soil microbial communities from Luquillo Experimental Forest, Puerto Rico - Sample 46	Mrad	4	0.000228702	Permanent Draft	Tropical forest soil microbial communities from Luquillo Experimental Forest, Puerto Rico	Tropical forest soil microbial communities from Luquillo Experimental Forest, Puerto Rico - Sample 46	DOE Joint Genome Institute (JGI)	3300000678	Luquillo Experimental Forest Soil, Puerto Rico	Environmental	Terrestrial	Loam	Soil	Tropical forest soil	5238197	17490	soil
3300000679	Tropical forest soil microbial communities from Luquillo Experimental Forest, Puerto Rico - Sample 23	Mrad	1	5.5457e-05	Permanent Draft	Tropical forest soil microbial communities from Luquillo Experimental Forest, Puerto Rico	Tropical forest soil microbial communities from Luquillo Experimental Forest, Puerto Rico - Sample 23	DOE Joint Genome Institute (JGI)	3300000679	Luquillo Experimental Forest Soil, Puerto Rico	Environmental	Terrestrial	Loam	Soil	Tropical forest soil	5612930	18032	soil
3300000679	Tropical forest soil microbial communities from Luquillo Experimental Forest, Puerto Rico - Sample 23	Mnod	4	0.000221828	Permanent Draft	Tropical forest soil microbial communities from Luquillo Experimental Forest, Puerto Rico	Tropical forest soil microbial communities from Luquillo Experimental Forest, Puerto Rico - Sample 23	DOE Joint Genome Institute (JGI)	3300000679	Luquillo Experimental Forest Soil, Puerto Rico	Environmental	Terrestrial	Loam	Soil	Tropical forest soil	5612930	18032	soil
3300000680	Tropical forest soil microbial communities from Luquillo Experimental Forest, Puerto Rico - Sample 32	Mnod	6	0.000325645	Permanent Draft	Tropical forest soil microbial communities from Luquillo Experimental Forest, Puerto Rico	Tropical forest soil microbial communities from Luquillo Experimental Forest, Puerto Rico - Sample 32	DOE Joint Genome Institute (JGI)	3300000680	Luquillo Experimental Forest Soil, Puerto Rico	Environmental	Terrestrial	Loam	Soil	Tropical forest soil	5465220	18425	soil
3300000680	Tropical forest soil microbial communities from Luquillo Experimental Forest, Puerto Rico - Sample 32	M446	1	5.42741e-05	Permanent Draft	Tropical forest soil microbial communities from Luquillo Experimental Forest, Puerto Rico	Tropical forest soil microbial communities from Luquillo Experimental Forest, Puerto Rico - Sample 32	DOE Joint Genome Institute (JGI)	3300000680	Luquillo Experimental Forest Soil, Puerto Rico	Environmental	Terrestrial	Loam	Soil	Tropical forest soil	5465220	18425	soil
3300000680	Tropical forest soil microbial communities from Luquillo Experimental Forest, Puerto Rico - Sample 32	Mrad	1	5.42741e-05	Permanent Draft	Tropical forest soil microbial communities from Luquillo Experimental Forest, Puerto Rico	Tropical forest soil microbial communities from Luquillo Experimental Forest, Puerto Rico - Sample 32	DOE Joint Genome Institute (JGI)	3300000680	Luquillo Experimental Forest Soil, Puerto Rico	Environmental	Terrestrial	Loam	Soil	Tropical forest soil	5465220	18425	soil
3300000681	Tropical forest soil microbial communities from Luquillo Experimental Forest, Puerto Rico - Sample 48	Mext	1	5.3723e-05	Permanent Draft	Tropical forest soil microbial communities from Luquillo Experimental Forest, Puerto Rico	Tropical forest soil microbial communities from Luquillo Experimental Forest, Puerto Rico - Sample 48	DOE Joint Genome Institute (JGI)	3300000681	Luquillo Experimental Forest Soil, Puerto Rico	Environmental	Terrestrial	Loam	Soil	Tropical forest soil	5600810	18614	soil
3300000681	Tropical forest soil microbial communities from Luquillo Experimental Forest, Puerto Rico - Sample 48	M446	3	0.000161169	Permanent Draft	Tropical forest soil microbial communities from Luquillo Experimental Forest, Puerto Rico	Tropical forest soil microbial communities from Luquillo Experimental Forest, Puerto Rico - Sample 48	DOE Joint Genome Institute (JGI)	3300000681	Luquillo Experimental Forest Soil, Puerto Rico	Environmental	Terrestrial	Loam	Soil	Tropical forest soil	5600810	18614	soil
3300000681	Tropical forest soil microbial communities from Luquillo Experimental Forest, Puerto Rico - Sample 48	Mnod	4	0.000214892	Permanent Draft	Tropical forest soil microbial communities from Luquillo Experimental Forest, Puerto Rico	Tropical forest soil microbial communities from Luquillo Experimental Forest, Puerto Rico - Sample 48	DOE Joint Genome Institute (JGI)	3300000681	Luquillo Experimental Forest Soil, Puerto Rico	Environmental	Terrestrial	Loam	Soil	Tropical forest soil	5600810	18614	soil
3300000682	Tropical forest soil microbial communities from Luquillo Experimental Forest, Puerto Rico - Sample 59	Mrad	2	0.000107319	Permanent Draft	Tropical forest soil microbial communities from Luquillo Experimental Forest, Puerto Rico	Tropical forest soil microbial communities from Luquillo Experimental Forest, Puerto Rico - Sample 59	DOE Joint Genome Institute (JGI)	3300000682	Luquillo Experimental Forest Soil, Puerto Rico	Environmental	Terrestrial	Loam	Soil	Tropical forest soil	6023350	18636	soil
3300000682	Tropical forest soil microbial communities from Luquillo Experimental Forest, Puerto Rico - Sample 59	M446	2	0.000107319	Permanent Draft	Tropical forest soil microbial communities from Luquillo Experimental Forest, Puerto Rico	Tropical forest soil microbial communities from Luquillo Experimental Forest, Puerto Rico - Sample 59	DOE Joint Genome Institute (JGI)	3300000682	Luquillo Experimental Forest Soil, Puerto Rico	Environmental	Terrestrial	Loam	Soil	Tropical forest soil	6023350	18636	soil
3300000682	Tropical forest soil microbial communities from Luquillo Experimental Forest, Puerto Rico - Sample 59	Mnod	7	0.000375617	Permanent Draft	Tropical forest soil microbial communities from Luquillo Experimental Forest, Puerto Rico	Tropical forest soil microbial communities from Luquillo Experimental Forest, Puerto Rico - Sample 59	DOE Joint Genome Institute (JGI)	3300000682	Luquillo Experimental Forest Soil, Puerto Rico	Environmental	Terrestrial	Loam	Soil	Tropical forest soil	6023350	18636	soil
3300000683	Tropical forest soil microbial communities from Luquillo Experimental Forest, Puerto Rico - Sample 60	Mrad	1	5.22002e-05	Permanent Draft	Tropical forest soil microbial communities from Luquillo Experimental Forest, Puerto Rico	Tropical forest soil microbial communities from Luquillo Experimental Forest, Puerto Rico - Sample 60	DOE Joint Genome Institute (JGI)	3300000683	Luquillo Experimental Forest Soil, Puerto Rico	Environmental	Terrestrial	Loam	Soil	Tropical forest soil	6274311	19157	soil
3300000683	Tropical forest soil microbial communities from Luquillo Experimental Forest, Puerto Rico - Sample 60	Mnod	4	0.000208801	Permanent Draft	Tropical forest soil microbial communities from Luquillo Experimental Forest, Puerto Rico	Tropical forest soil microbial communities from Luquillo Experimental Forest, Puerto Rico - Sample 60	DOE Joint Genome Institute (JGI)	3300000683	Luquillo Experimental Forest Soil, Puerto Rico	Environmental	Terrestrial	Loam	Soil	Tropical forest soil	6274311	19157	soil
3300000683	Tropical forest soil microbial communities from Luquillo Experimental Forest, Puerto Rico - Sample 60	M446	1	5.22002e-05	Permanent Draft	Tropical forest soil microbial communities from Luquillo Experimental Forest, Puerto Rico	Tropical forest soil microbial communities from Luquillo Experimental Forest, Puerto Rico - Sample 60	DOE Joint Genome Institute (JGI)	3300000683	Luquillo Experimental Forest Soil, Puerto Rico	Environmental	Terrestrial	Loam	Soil	Tropical forest soil	6274311	19157	soil
3300000684	Tropical forest soil microbial communities from Luquillo Experimental Forest, Puerto Rico - Sample 31	Mext	1	5.15889e-05	Permanent Draft	Tropical forest soil microbial communities from Luquillo Experimental Forest, Puerto Rico	Tropical forest soil microbial communities from Luquillo Experimental Forest, Puerto Rico - Sample 31	DOE Joint Genome Institute (JGI)	3300000684	Luquillo Experimental Forest Soil, Puerto Rico	Environmental	Terrestrial	Loam	Soil	Tropical forest soil	5798912	19384	soil
3300000684	Tropical forest soil microbial communities from Luquillo Experimental Forest, Puerto Rico - Sample 31	M446	1	5.15889e-05	Permanent Draft	Tropical forest soil microbial communities from Luquillo Experimental Forest, Puerto Rico	Tropical forest soil microbial communities from Luquillo Experimental Forest, Puerto Rico - Sample 31	DOE Joint Genome Institute (JGI)	3300000684	Luquillo Experimental Forest Soil, Puerto Rico	Environmental	Terrestrial	Loam	Soil	Tropical forest soil	5798912	19384	soil
3300000684	Tropical forest soil microbial communities from Luquillo Experimental Forest, Puerto Rico - Sample 31	Mrad	1	5.15889e-05	Permanent Draft	Tropical forest soil microbial communities from Luquillo Experimental Forest, Puerto Rico	Tropical forest soil microbial communities from Luquillo Experimental Forest, Puerto Rico - Sample 31	DOE Joint Genome Institute (JGI)	3300000684	Luquillo Experimental Forest Soil, Puerto Rico	Environmental	Terrestrial	Loam	Soil	Tropical forest soil	5798912	19384	soil
3300000684	Tropical forest soil microbial communities from Luquillo Experimental Forest, Puerto Rico - Sample 31	Mnod	1	5.15889e-05	Permanent Draft	Tropical forest soil microbial communities from Luquillo Experimental Forest, Puerto Rico	Tropical forest soil microbial communities from Luquillo Experimental Forest, Puerto Rico - Sample 31	DOE Joint Genome Institute (JGI)	3300000684	Luquillo Experimental Forest Soil, Puerto Rico	Environmental	Terrestrial	Loam	Soil	Tropical forest soil	5798912	19384	soil
3300000685	Tropical forest soil microbial communities from Luquillo Experimental Forest, Puerto Rico - Sample 13	Mext	1	5.14007e-05	Permanent Draft	Tropical forest soil microbial communities from Luquillo Experimental Forest, Puerto Rico	Tropical forest soil microbial communities from Luquillo Experimental Forest, Puerto Rico - Sample 13	DOE Joint Genome Institute (JGI)	3300000685	Luquillo Experimental Forest Soil, Puerto Rico	Environmental	Terrestrial	Loam	Soil	Tropical forest soil	6190283	19455	soil
3300000685	Tropical forest soil microbial communities from Luquillo Experimental Forest, Puerto Rico - Sample 13	Mnod	2	0.000102801	Permanent Draft	Tropical forest soil microbial communities from Luquillo Experimental Forest, Puerto Rico	Tropical forest soil microbial communities from Luquillo Experimental Forest, Puerto Rico - Sample 13	DOE Joint Genome Institute (JGI)	3300000685	Luquillo Experimental Forest Soil, Puerto Rico	Environmental	Terrestrial	Loam	Soil	Tropical forest soil	6190283	19455	soil
3300000686	Tropical forest soil microbial communities from Luquillo Experimental Forest, Puerto Rico - Sample 49	M446	2	0.000102685	Permanent Draft	Tropical forest soil microbial communities from Luquillo Experimental Forest, Puerto Rico	Tropical forest soil microbial communities from Luquillo Experimental Forest, Puerto Rico - Sample 49	DOE Joint Genome Institute (JGI)	3300000686	Luquillo Experimental Forest Soil, Puerto Rico	Environmental	Terrestrial	Loam	Soil	Tropical forest soil	5817519	19477	soil
3300000686	Tropical forest soil microbial communities from Luquillo Experimental Forest, Puerto Rico - Sample 49	Mnod	3	0.000154028	Permanent Draft	Tropical forest soil microbial communities from Luquillo Experimental Forest, Puerto Rico	Tropical forest soil microbial communities from Luquillo Experimental Forest, Puerto Rico - Sample 49	DOE Joint Genome Institute (JGI)	3300000686	Luquillo Experimental Forest Soil, Puerto Rico	Environmental	Terrestrial	Loam	Soil	Tropical forest soil	5817519	19477	soil
3300000686	Tropical forest soil microbial communities from Luquillo Experimental Forest, Puerto Rico - Sample 49	Mrad	3	0.000154028	Permanent Draft	Tropical forest soil microbial communities from Luquillo Experimental Forest, Puerto Rico	Tropical forest soil microbial communities from Luquillo Experimental Forest, Puerto Rico - Sample 49	DOE Joint Genome Institute (JGI)	3300000686	Luquillo Experimental Forest Soil, Puerto Rico	Environmental	Terrestrial	Loam	Soil	Tropical forest soil	5817519	19477	soil
3300000686	Tropical forest soil microbial communities from Luquillo Experimental Forest, Puerto Rico - Sample 49	Mext	2	0.000102685	Permanent Draft	Tropical forest soil microbial communities from Luquillo Experimental Forest, Puerto Rico	Tropical forest soil microbial communities from Luquillo Experimental Forest, Puerto Rico - Sample 49	DOE Joint Genome Institute (JGI)	3300000686	Luquillo Experimental Forest Soil, Puerto Rico	Environmental	Terrestrial	Loam	Soil	Tropical forest soil	5817519	19477	soil
3300000687	Tropical forest soil microbial communities from Luquillo Experimental Forest, Puerto Rico - Sample 50	Mnod	4	0.00019996	Permanent Draft	Tropical forest soil microbial communities from Luquillo Experimental Forest, Puerto Rico	Tropical forest soil microbial communities from Luquillo Experimental Forest, Puerto Rico - Sample 50	DOE Joint Genome Institute (JGI)	3300000687	Luquillo Experimental Forest Soil, Puerto Rico	Environmental	Terrestrial	Loam	Soil	Tropical forest soil	6014814	20004	soil
3300000687	Tropical forest soil microbial communities from Luquillo Experimental Forest, Puerto Rico - Sample 50	Mrad	2	9.998e-05	Permanent Draft	Tropical forest soil microbial communities from Luquillo Experimental Forest, Puerto Rico	Tropical forest soil microbial communities from Luquillo Experimental Forest, Puerto Rico - Sample 50	DOE Joint Genome Institute (JGI)	3300000687	Luquillo Experimental Forest Soil, Puerto Rico	Environmental	Terrestrial	Loam	Soil	Tropical forest soil	6014814	20004	soil
3300000688	Tropical forest soil microbial communities from Luquillo Experimental Forest, Puerto Rico - Sample 33	Mnod	1	4.96894e-05	Permanent Draft	Tropical forest soil microbial communities from Luquillo Experimental Forest, Puerto Rico	Tropical forest soil microbial communities from Luquillo Experimental Forest, Puerto Rico - Sample 33	DOE Joint Genome Institute (JGI)	3300000688	Luquillo Experimental Forest Soil, Puerto Rico	Environmental	Terrestrial	Loam	Soil	Tropical forest soil	6186233	20125	soil
3300000689	Tropical forest soil microbial communities from Luquillo Experimental Forest, Puerto Rico - Sample 76	Mnod	3	0.000146121	Permanent Draft	Tropical forest soil microbial communities from Luquillo Experimental Forest, Puerto Rico	Tropical forest soil microbial communities from Luquillo Experimental Forest, Puerto Rico - Sample 76	DOE Joint Genome Institute (JGI)	3300000689	Luquillo Experimental Forest Soil, Puerto Rico	Environmental	Terrestrial	Loam	Soil	Tropical forest soil	6886850	20531	soil
3300000690	Tropical forest soil microbial communities from Luquillo Experimental Forest, Puerto Rico - Sample 75	Mnod	3	0.000140535	Permanent Draft	Tropical forest soil microbial communities from Luquillo Experimental Forest, Puerto Rico	Tropical forest soil microbial communities from Luquillo Experimental Forest, Puerto Rico - Sample 75	DOE Joint Genome Institute (JGI)	3300000690	Luquillo Experimental Forest Soil, Puerto Rico	Environmental	Terrestrial	Loam	Soil	Tropical forest soil	7101410	21347	soil
3300000691	Tropical forest soil microbial communities from Luquillo Experimental Forest, Puerto Rico - Sample 53	Mrad	3	0.000136215	Permanent Draft	Tropical forest soil microbial communities from Luquillo Experimental Forest, Puerto Rico	Tropical forest soil microbial communities from Luquillo Experimental Forest, Puerto Rico - Sample 53	DOE Joint Genome Institute (JGI)	3300000691	Luquillo Experimental Forest Soil, Puerto Rico	Environmental	Terrestrial	Loam	Soil	Tropical forest soil	6771981	22024	soil
3300000691	Tropical forest soil microbial communities from Luquillo Experimental Forest, Puerto Rico - Sample 53	Mnod	2	9.081e-05	Permanent Draft	Tropical forest soil microbial communities from Luquillo Experimental Forest, Puerto Rico	Tropical forest soil microbial communities from Luquillo Experimental Forest, Puerto Rico - Sample 53	DOE Joint Genome Institute (JGI)	3300000691	Luquillo Experimental Forest Soil, Puerto Rico	Environmental	Terrestrial	Loam	Soil	Tropical forest soil	6771981	22024	soil
3300000691	Tropical forest soil microbial communities from Luquillo Experimental Forest, Puerto Rico - Sample 53	M446	2	9.081e-05	Permanent Draft	Tropical forest soil microbial communities from Luquillo Experimental Forest, Puerto Rico	Tropical forest soil microbial communities from Luquillo Experimental Forest, Puerto Rico - Sample 53	DOE Joint Genome Institute (JGI)	3300000691	Luquillo Experimental Forest Soil, Puerto Rico	Environmental	Terrestrial	Loam	Soil	Tropical forest soil	6771981	22024	soil
3300000692	Tropical forest soil microbial communities from Luquillo Experimental Forest, Puerto Rico - Sample 25	Mnod	5	0.000225378	Permanent Draft	Tropical forest soil microbial communities from Luquillo Experimental Forest, Puerto Rico	Tropical forest soil microbial communities from Luquillo Experimental Forest, Puerto Rico - Sample 25	DOE Joint Genome Institute (JGI)	3300000692	Luquillo Experimental Forest Soil, Puerto Rico	Environmental	Terrestrial	Loam	Soil	Tropical forest soil	7426224	22185	soil
3300000692	Tropical forest soil microbial communities from Luquillo Experimental Forest, Puerto Rico - Sample 25	M446	2	9.0151e-05	Permanent Draft	Tropical forest soil microbial communities from Luquillo Experimental Forest, Puerto Rico	Tropical forest soil microbial communities from Luquillo Experimental Forest, Puerto Rico - Sample 25	DOE Joint Genome Institute (JGI)	3300000692	Luquillo Experimental Forest Soil, Puerto Rico	Environmental	Terrestrial	Loam	Soil	Tropical forest soil	7426224	22185	soil
3300000693	Tropical forest soil microbial communities from Luquillo Experimental Forest, Puerto Rico - Sample 3	Mrad	2	8.72106e-05	Permanent Draft	Tropical forest soil microbial communities from Luquillo Experimental Forest, Puerto Rico	Tropical forest soil microbial communities from Luquillo Experimental Forest, Puerto Rico - Sample 3	DOE Joint Genome Institute (JGI)	3300000693	Luquillo Experimental Forest Soil, Puerto Rico	Environmental	Terrestrial	Loam	Soil	Tropical forest soil	7282968	22933	soil
3300000693	Tropical forest soil microbial communities from Luquillo Experimental Forest, Puerto Rico - Sample 3	Mnod	2	8.72106e-05	Permanent Draft	Tropical forest soil microbial communities from Luquillo Experimental Forest, Puerto Rico	Tropical forest soil microbial communities from Luquillo Experimental Forest, Puerto Rico - Sample 3	DOE Joint Genome Institute (JGI)	3300000693	Luquillo Experimental Forest Soil, Puerto Rico	Environmental	Terrestrial	Loam	Soil	Tropical forest soil	7282968	22933	soil
3300000695	Tropical forest soil microbial communities from Luquillo Experimental Forest, Puerto Rico - Sample 74	Mrad	2	8.30806e-05	Permanent Draft	Tropical forest soil microbial communities from Luquillo Experimental Forest, Puerto Rico	Tropical forest soil microbial communities from Luquillo Experimental Forest, Puerto Rico - Sample 74	DOE Joint Genome Institute (JGI)	3300000695	Luquillo Experimental Forest Soil, Puerto Rico	Environmental	Terrestrial	Loam	Soil	Tropical forest soil	8332006	24073	soil
3300000695	Tropical forest soil microbial communities from Luquillo Experimental Forest, Puerto Rico - Sample 74	Mnod	3	0.000124621	Permanent Draft	Tropical forest soil microbial communities from Luquillo Experimental Forest, Puerto Rico	Tropical forest soil microbial communities from Luquillo Experimental Forest, Puerto Rico - Sample 74	DOE Joint Genome Institute (JGI)	3300000695	Luquillo Experimental Forest Soil, Puerto Rico	Environmental	Terrestrial	Loam	Soil	Tropical forest soil	8332006	24073	soil
3300000696	Tropical forest soil microbial communities from Luquillo Experimental Forest, Puerto Rico - Sample 51	Mnod	9	0.000366256	Permanent Draft	Tropical forest soil microbial communities from Luquillo Experimental Forest, Puerto Rico	Tropical forest soil microbial communities from Luquillo Experimental Forest, Puerto Rico - Sample 51	DOE Joint Genome Institute (JGI)	3300000696	Luquillo Experimental Forest Soil, Puerto Rico	Environmental	Terrestrial	Loam	Soil	Tropical forest soil	7492711	24573	soil
3300000696	Tropical forest soil microbial communities from Luquillo Experimental Forest, Puerto Rico - Sample 51	Mrad	3	0.000122085	Permanent Draft	Tropical forest soil microbial communities from Luquillo Experimental Forest, Puerto Rico	Tropical forest soil microbial communities from Luquillo Experimental Forest, Puerto Rico - Sample 51	DOE Joint Genome Institute (JGI)	3300000696	Luquillo Experimental Forest Soil, Puerto Rico	Environmental	Terrestrial	Loam	Soil	Tropical forest soil	7492711	24573	soil
3300000697	Tropical forest soil microbial communities from Luquillo Experimental Forest, Puerto Rico - Sample 71	Mrad	2	7.88271e-05	Permanent Draft	Tropical forest soil microbial communities from Luquillo Experimental Forest, Puerto Rico	Tropical forest soil microbial communities from Luquillo Experimental Forest, Puerto Rico - Sample 71	DOE Joint Genome Institute (JGI)	3300000697	Luquillo Experimental Forest Soil, Puerto Rico	Environmental	Terrestrial	Loam	Soil	Tropical forest soil	8270441	25372	soil
3300000697	Tropical forest soil microbial communities from Luquillo Experimental Forest, Puerto Rico - Sample 71	Mnod	3	0.000118241	Permanent Draft	Tropical forest soil microbial communities from Luquillo Experimental Forest, Puerto Rico	Tropical forest soil microbial communities from Luquillo Experimental Forest, Puerto Rico - Sample 71	DOE Joint Genome Institute (JGI)	3300000697	Luquillo Experimental Forest Soil, Puerto Rico	Environmental	Terrestrial	Loam	Soil	Tropical forest soil	8270441	25372	soil
3300000697	Tropical forest soil microbial communities from Luquillo Experimental Forest, Puerto Rico - Sample 71	M446	2	7.88271e-05	Permanent Draft	Tropical forest soil microbial communities from Luquillo Experimental Forest, Puerto Rico	Tropical forest soil microbial communities from Luquillo Experimental Forest, Puerto Rico - Sample 71	DOE Joint Genome Institute (JGI)	3300000697	Luquillo Experimental Forest Soil, Puerto Rico	Environmental	Terrestrial	Loam	Soil	Tropical forest soil	8270441	25372	soil
3300000698	Tropical forest soil microbial communities from Luquillo Experimental Forest, Puerto Rico - Sample 57	M446	2	7.4118e-05	Permanent Draft	Tropical forest soil microbial communities from Luquillo Experimental Forest, Puerto Rico	Tropical forest soil microbial communities from Luquillo Experimental Forest, Puerto Rico - Sample 57	DOE Joint Genome Institute (JGI)	3300000698	Luquillo Experimental Forest Soil, Puerto Rico	Environmental	Terrestrial	Loam	Soil	Tropical forest soil	9377701	26984	soil
3300000698	Tropical forest soil microbial communities from Luquillo Experimental Forest, Puerto Rico - Sample 57	Mrad	4	0.000148236	Permanent Draft	Tropical forest soil microbial communities from Luquillo Experimental Forest, Puerto Rico	Tropical forest soil microbial communities from Luquillo Experimental Forest, Puerto Rico - Sample 57	DOE Joint Genome Institute (JGI)	3300000698	Luquillo Experimental Forest Soil, Puerto Rico	Environmental	Terrestrial	Loam	Soil	Tropical forest soil	9377701	26984	soil
3300000698	Tropical forest soil microbial communities from Luquillo Experimental Forest, Puerto Rico - Sample 57	Mnod	5	0.000185295	Permanent Draft	Tropical forest soil microbial communities from Luquillo Experimental Forest, Puerto Rico	Tropical forest soil microbial communities from Luquillo Experimental Forest, Puerto Rico - Sample 57	DOE Joint Genome Institute (JGI)	3300000698	Luquillo Experimental Forest Soil, Puerto Rico	Environmental	Terrestrial	Loam	Soil	Tropical forest soil	9377701	26984	soil
3300000700	Tropical forest soil microbial communities from Luquillo Experimental Forest, Puerto Rico - Sample 56	Mrad	3	0.000105988	Permanent Draft	Tropical forest soil microbial communities from Luquillo Experimental Forest, Puerto Rico	Tropical forest soil microbial communities from Luquillo Experimental Forest, Puerto Rico - Sample 56	DOE Joint Genome Institute (JGI)	3300000700	Luquillo Experimental Forest Soil, Puerto Rico	Environmental	Terrestrial	Loam	Soil	Tropical forest soil	9381243	28305	soil
3300000700	Tropical forest soil microbial communities from Luquillo Experimental Forest, Puerto Rico - Sample 56	Mnod	7	0.000247306	Permanent Draft	Tropical forest soil microbial communities from Luquillo Experimental Forest, Puerto Rico	Tropical forest soil microbial communities from Luquillo Experimental Forest, Puerto Rico - Sample 56	DOE Joint Genome Institute (JGI)	3300000700	Luquillo Experimental Forest Soil, Puerto Rico	Environmental	Terrestrial	Loam	Soil	Tropical forest soil	9381243	28305	soil
3300000700	Tropical forest soil microbial communities from Luquillo Experimental Forest, Puerto Rico - Sample 56	M446	2	7.06589e-05	Permanent Draft	Tropical forest soil microbial communities from Luquillo Experimental Forest, Puerto Rico	Tropical forest soil microbial communities from Luquillo Experimental Forest, Puerto Rico - Sample 56	DOE Joint Genome Institute (JGI)	3300000700	Luquillo Experimental Forest Soil, Puerto Rico	Environmental	Terrestrial	Loam	Soil	Tropical forest soil	9381243	28305	soil
3300000701	Tropical forest soil microbial communities from Luquillo Experimental Forest, Puerto Rico - Sample 4	Mnod	3	0.000104991	Permanent Draft	Tropical forest soil microbial communities from Luquillo Experimental Forest, Puerto Rico	Tropical forest soil microbial communities from Luquillo Experimental Forest, Puerto Rico - Sample 4	DOE Joint Genome Institute (JGI)	3300000701	Luquillo Experimental Forest Soil, Puerto Rico	Environmental	Terrestrial	Loam	Soil	Tropical forest soil	9270690	28574	soil
3300000702	Tropical forest soil microbial communities from Luquillo Experimental Forest, Puerto Rico - Sample 77	Mnod	3	9.95983e-05	Permanent Draft	Tropical forest soil microbial communities from Luquillo Experimental Forest, Puerto Rico	Tropical forest soil microbial communities from Luquillo Experimental Forest, Puerto Rico - Sample 77	DOE Joint Genome Institute (JGI)	3300000702	Luquillo Experimental Forest Soil, Puerto Rico	Environmental	Terrestrial	Loam	Soil	Tropical forest soil	10661129	30121	soil
3300000703	Tropical forest soil microbial communities from Luquillo Experimental Forest, Puerto Rico - Sample 14	Mnod	7	0.000230453	Permanent Draft	Tropical forest soil microbial communities from Luquillo Experimental Forest, Puerto Rico	Tropical forest soil microbial communities from Luquillo Experimental Forest, Puerto Rico - Sample 14	DOE Joint Genome Institute (JGI)	3300000703	Luquillo Experimental Forest Soil, Puerto Rico	Environmental	Terrestrial	Loam	Soil	Tropical forest soil	9980880	30375	soil
3300000705	Tropical forest soil microbial communities from Luquillo Experimental Forest, Puerto Rico - Sample 55	Mnod	5	0.000161933	Permanent Draft	Tropical forest soil microbial communities from Luquillo Experimental Forest, Puerto Rico	Tropical forest soil microbial communities from Luquillo Experimental Forest, Puerto Rico - Sample 55	DOE Joint Genome Institute (JGI)	3300000705	Luquillo Experimental Forest Soil, Puerto Rico	Environmental	Terrestrial	Loam	Soil	Tropical forest soil	10918086	30877	soil
3300000705	Tropical forest soil microbial communities from Luquillo Experimental Forest, Puerto Rico - Sample 55	Mrad	5	0.000161933	Permanent Draft	Tropical forest soil microbial communities from Luquillo Experimental Forest, Puerto Rico	Tropical forest soil microbial communities from Luquillo Experimental Forest, Puerto Rico - Sample 55	DOE Joint Genome Institute (JGI)	3300000705	Luquillo Experimental Forest Soil, Puerto Rico	Environmental	Terrestrial	Loam	Soil	Tropical forest soil	10918086	30877	soil
3300000706	Tropical forest soil microbial communities from Luquillo Experimental Forest, Puerto Rico - Sample 65	Mext	2	6.21523e-05	Permanent Draft	Tropical forest soil microbial communities from Luquillo Experimental Forest, Puerto Rico	Tropical forest soil microbial communities from Luquillo Experimental Forest, Puerto Rico - Sample 65	DOE Joint Genome Institute (JGI)	3300000706	Luquillo Experimental Forest Soil, Puerto Rico	Environmental	Terrestrial	Loam	Soil	Tropical forest soil	10918613	32179	soil
3300000706	Tropical forest soil microbial communities from Luquillo Experimental Forest, Puerto Rico - Sample 65	Mrad	2	6.21523e-05	Permanent Draft	Tropical forest soil microbial communities from Luquillo Experimental Forest, Puerto Rico	Tropical forest soil microbial communities from Luquillo Experimental Forest, Puerto Rico - Sample 65	DOE Joint Genome Institute (JGI)	3300000706	Luquillo Experimental Forest Soil, Puerto Rico	Environmental	Terrestrial	Loam	Soil	Tropical forest soil	10918613	32179	soil
3300000706	Tropical forest soil microbial communities from Luquillo Experimental Forest, Puerto Rico - Sample 65	Mnod	4	0.000124305	Permanent Draft	Tropical forest soil microbial communities from Luquillo Experimental Forest, Puerto Rico	Tropical forest soil microbial communities from Luquillo Experimental Forest, Puerto Rico - Sample 65	DOE Joint Genome Institute (JGI)	3300000706	Luquillo Experimental Forest Soil, Puerto Rico	Environmental	Terrestrial	Loam	Soil	Tropical forest soil	10918613	32179	soil
3300000707	Tropical forest soil microbial communities from Luquillo Experimental Forest, Puerto Rico - Sample 39	Mrad	2	6.14534e-05	Permanent Draft	Tropical forest soil microbial communities from Luquillo Experimental Forest, Puerto Rico	Tropical forest soil microbial communities from Luquillo Experimental Forest, Puerto Rico - Sample 39	DOE Joint Genome Institute (JGI)	3300000707	Luquillo Experimental Forest Soil, Puerto Rico	Environmental	Terrestrial	Loam	Soil	Tropical forest soil	10000255	32545	soil
3300000707	Tropical forest soil microbial communities from Luquillo Experimental Forest, Puerto Rico - Sample 39	Mnod	3	9.21801e-05	Permanent Draft	Tropical forest soil microbial communities from Luquillo Experimental Forest, Puerto Rico	Tropical forest soil microbial communities from Luquillo Experimental Forest, Puerto Rico - Sample 39	DOE Joint Genome Institute (JGI)	3300000707	Luquillo Experimental Forest Soil, Puerto Rico	Environmental	Terrestrial	Loam	Soil	Tropical forest soil	10000255	32545	soil
3300000710	Tropical forest soil microbial communities from Luquillo Experimental Forest, Puerto Rico - Sample 67	Mrad	4	0.000118071	Permanent Draft	Tropical forest soil microbial communities from Luquillo Experimental Forest, Puerto Rico	Tropical forest soil microbial communities from Luquillo Experimental Forest, Puerto Rico - Sample 67	DOE Joint Genome Institute (JGI)	3300000710	Luquillo Experimental Forest Soil, Puerto Rico	Environmental	Terrestrial	Loam	Soil	Tropical forest soil	11650658	33878	soil
3300000710	Tropical forest soil microbial communities from Luquillo Experimental Forest, Puerto Rico - Sample 67	Mnod	4	0.000118071	Permanent Draft	Tropical forest soil microbial communities from Luquillo Experimental Forest, Puerto Rico	Tropical forest soil microbial communities from Luquillo Experimental Forest, Puerto Rico - Sample 67	DOE Joint Genome Institute (JGI)	3300000710	Luquillo Experimental Forest Soil, Puerto Rico	Environmental	Terrestrial	Loam	Soil	Tropical forest soil	11650658	33878	soil
3300000710	Tropical forest soil microbial communities from Luquillo Experimental Forest, Puerto Rico - Sample 67	M446	3	8.8553e-05	Permanent Draft	Tropical forest soil microbial communities from Luquillo Experimental Forest, Puerto Rico	Tropical forest soil microbial communities from Luquillo Experimental Forest, Puerto Rico - Sample 67	DOE Joint Genome Institute (JGI)	3300000710	Luquillo Experimental Forest Soil, Puerto Rico	Environmental	Terrestrial	Loam	Soil	Tropical forest soil	11650658	33878	soil
3300000711	Tropical forest soil microbial communities from Luquillo Experimental Forest, Puerto Rico - Sample 26	Mrad	3	8.78941e-05	Permanent Draft	Tropical forest soil microbial communities from Luquillo Experimental Forest, Puerto Rico	Tropical forest soil microbial communities from Luquillo Experimental Forest, Puerto Rico - Sample 26	DOE Joint Genome Institute (JGI)	3300000711	Luquillo Experimental Forest Soil, Puerto Rico	Environmental	Terrestrial	Loam	Soil	Tropical forest soil	11770306	34132	soil
3300000711	Tropical forest soil microbial communities from Luquillo Experimental Forest, Puerto Rico - Sample 26	Mnod	3	8.78941e-05	Permanent Draft	Tropical forest soil microbial communities from Luquillo Experimental Forest, Puerto Rico	Tropical forest soil microbial communities from Luquillo Experimental Forest, Puerto Rico - Sample 26	DOE Joint Genome Institute (JGI)	3300000711	Luquillo Experimental Forest Soil, Puerto Rico	Environmental	Terrestrial	Loam	Soil	Tropical forest soil	11770306	34132	soil
3300000712	Forest soil microbial communities from El Dorado National Forest, California, USA - Mediterranean Blodgett CA OM2_O2	Mnod	5	0.0001464	Permanent Draft	Forest soil microbial communities from multiple locations in Canada and USA	Forest soil microbial communities from El Dorado National Forest, California, USA - Mediterranean Blodgett CA OM2_O2	DOE Joint Genome Institute (JGI)	3300000712	El Dorado National Forest, Georgetown, California, USA	Environmental	Terrestrial	Loam	Soil	Forest soil	10327562	34153	soil
3300000715	Tropical forest soil microbial communities from Luquillo Experimental Forest, Puerto Rico - Sample 73	Mrad	2	5.48697e-05	Permanent Draft	Tropical forest soil microbial communities from Luquillo Experimental Forest, Puerto Rico	Tropical forest soil microbial communities from Luquillo Experimental Forest, Puerto Rico - Sample 73	DOE Joint Genome Institute (JGI)	3300000715	Luquillo Experimental Forest Soil, Puerto Rico	Environmental	Terrestrial	Loam	Soil	Tropical forest soil	12462193	36450	soil
3300000715	Tropical forest soil microbial communities from Luquillo Experimental Forest, Puerto Rico - Sample 73	Mnod	6	0.000164609	Permanent Draft	Tropical forest soil microbial communities from Luquillo Experimental Forest, Puerto Rico	Tropical forest soil microbial communities from Luquillo Experimental Forest, Puerto Rico - Sample 73	DOE Joint Genome Institute (JGI)	3300000715	Luquillo Experimental Forest Soil, Puerto Rico	Environmental	Terrestrial	Loam	Soil	Tropical forest soil	12462193	36450	soil
3300000716	Tropical forest soil microbial communities from Luquillo Experimental Forest, Puerto Rico - Sample 66	Mrad	4	0.000104213	Permanent Draft	Tropical forest soil microbial communities from Luquillo Experimental Forest, Puerto Rico	Tropical forest soil microbial communities from Luquillo Experimental Forest, Puerto Rico - Sample 66	DOE Joint Genome Institute (JGI)	3300000716	Luquillo Experimental Forest Soil, Puerto Rico	Environmental	Terrestrial	Loam	Soil	Tropical forest soil	12978623	38383	soil
3300000716	Tropical forest soil microbial communities from Luquillo Experimental Forest, Puerto Rico - Sample 66	Mnod	4	0.000104213	Permanent Draft	Tropical forest soil microbial communities from Luquillo Experimental Forest, Puerto Rico	Tropical forest soil microbial communities from Luquillo Experimental Forest, Puerto Rico - Sample 66	DOE Joint Genome Institute (JGI)	3300000716	Luquillo Experimental Forest Soil, Puerto Rico	Environmental	Terrestrial	Loam	Soil	Tropical forest soil	12978623	38383	soil
3300000717	Tropical forest soil microbial communities from Luquillo Experimental Forest, Puerto Rico - Sample 68	Mext	2	5.12282e-05	Permanent Draft	Tropical forest soil microbial communities from Luquillo Experimental Forest, Puerto Rico	Tropical forest soil microbial communities from Luquillo Experimental Forest, Puerto Rico - Sample 68	DOE Joint Genome Institute (JGI)	3300000717	Luquillo Experimental Forest Soil, Puerto Rico	Environmental	Terrestrial	Loam	Soil	Tropical forest soil	13597321	39041	soil
3300000717	Tropical forest soil microbial communities from Luquillo Experimental Forest, Puerto Rico - Sample 68	Mnod	7	0.000179299	Permanent Draft	Tropical forest soil microbial communities from Luquillo Experimental Forest, Puerto Rico	Tropical forest soil microbial communities from Luquillo Experimental Forest, Puerto Rico - Sample 68	DOE Joint Genome Institute (JGI)	3300000717	Luquillo Experimental Forest Soil, Puerto Rico	Environmental	Terrestrial	Loam	Soil	Tropical forest soil	13597321	39041	soil
3300000717	Tropical forest soil microbial communities from Luquillo Experimental Forest, Puerto Rico - Sample 68	Mrad	2	5.12282e-05	Permanent Draft	Tropical forest soil microbial communities from Luquillo Experimental Forest, Puerto Rico	Tropical forest soil microbial communities from Luquillo Experimental Forest, Puerto Rico - Sample 68	DOE Joint Genome Institute (JGI)	3300000717	Luquillo Experimental Forest Soil, Puerto Rico	Environmental	Terrestrial	Loam	Soil	Tropical forest soil	13597321	39041	soil
3300000717	Tropical forest soil microbial communities from Luquillo Experimental Forest, Puerto Rico - Sample 68	M446	2	5.12282e-05	Permanent Draft	Tropical forest soil microbial communities from Luquillo Experimental Forest, Puerto Rico	Tropical forest soil microbial communities from Luquillo Experimental Forest, Puerto Rico - Sample 68	DOE Joint Genome Institute (JGI)	3300000717	Luquillo Experimental Forest Soil, Puerto Rico	Environmental	Terrestrial	Loam	Soil	Tropical forest soil	13597321	39041	soil
3300000719	Tropical forest soil microbial communities from Luquillo Experimental Forest, Puerto Rico - Sample 44	Mnod	3	6.87317e-05	Permanent Draft	Tropical forest soil microbial communities from Luquillo Experimental Forest, Puerto Rico	Tropical forest soil microbial communities from Luquillo Experimental Forest, Puerto Rico - Sample 44	DOE Joint Genome Institute (JGI)	3300000719	Luquillo Experimental Forest Soil, Puerto Rico	Environmental	Terrestrial	Loam	Soil	Tropical forest soil	14139040	43648	soil
3300000720	Tropical forest soil microbial communities from Luquillo Experimental Forest, Puerto Rico - Sample 28	Mnod	10	0.000225007	Permanent Draft	Tropical forest soil microbial communities from Luquillo Experimental Forest, Puerto Rico	Tropical forest soil microbial communities from Luquillo Experimental Forest, Puerto Rico - Sample 28	DOE Joint Genome Institute (JGI)	3300000720	Luquillo Experimental Forest Soil, Puerto Rico	Environmental	Terrestrial	Loam	Soil	Tropical forest soil	13917824	44443	soil
3300000721	Tropical forest soil microbial communities from Luquillo Experimental Forest, Puerto Rico - Sample 41	Mnod	5	0.000101082	Permanent Draft	Tropical forest soil microbial communities from Luquillo Experimental Forest, Puerto Rico	Tropical forest soil microbial communities from Luquillo Experimental Forest, Puerto Rico - Sample 41	DOE Joint Genome Institute (JGI)	3300000721	Luquillo Experimental Forest Soil, Puerto Rico	Environmental	Terrestrial	Loam	Soil	Tropical forest soil	15696697	49465	soil
3300000721	Tropical forest soil microbial communities from Luquillo Experimental Forest, Puerto Rico - Sample 41	Mrad	5	0.000101082	Permanent Draft	Tropical forest soil microbial communities from Luquillo Experimental Forest, Puerto Rico	Tropical forest soil microbial communities from Luquillo Experimental Forest, Puerto Rico - Sample 41	DOE Joint Genome Institute (JGI)	3300000721	Luquillo Experimental Forest Soil, Puerto Rico	Environmental	Terrestrial	Loam	Soil	Tropical forest soil	15696697	49465	soil
3300000721	Tropical forest soil microbial communities from Luquillo Experimental Forest, Puerto Rico - Sample 41	M446	3	6.06489e-05	Permanent Draft	Tropical forest soil microbial communities from Luquillo Experimental Forest, Puerto Rico	Tropical forest soil microbial communities from Luquillo Experimental Forest, Puerto Rico - Sample 41	DOE Joint Genome Institute (JGI)	3300000721	Luquillo Experimental Forest Soil, Puerto Rico	Environmental	Terrestrial	Loam	Soil	Tropical forest soil	15696697	49465	soil
3300000722	Tropical forest soil microbial communities from Luquillo Experimental Forest, Puerto Rico - Sample 45	Mnod	3	5.72749e-05	Permanent Draft	Tropical forest soil microbial communities from Luquillo Experimental Forest, Puerto Rico	Tropical forest soil microbial communities from Luquillo Experimental Forest, Puerto Rico - Sample 45	DOE Joint Genome Institute (JGI)	3300000722	Luquillo Experimental Forest Soil, Puerto Rico	Environmental	Terrestrial	Loam	Soil	Tropical forest soil	12926656	52379	soil
3300000722	Tropical forest soil microbial communities from Luquillo Experimental Forest, Puerto Rico - Sample 45	M446	6	0.00011455	Permanent Draft	Tropical forest soil microbial communities from Luquillo Experimental Forest, Puerto Rico	Tropical forest soil microbial communities from Luquillo Experimental Forest, Puerto Rico - Sample 45	DOE Joint Genome Institute (JGI)	3300000722	Luquillo Experimental Forest Soil, Puerto Rico	Environmental	Terrestrial	Loam	Soil	Tropical forest soil	12926656	52379	soil
3300000723	Tropical forest soil microbial communities from Luquillo Experimental Forest, Puerto Rico - Sample 72	Mnod	5	9.51801e-05	Permanent Draft	Tropical forest soil microbial communities from Luquillo Experimental Forest, Puerto Rico	Tropical forest soil microbial communities from Luquillo Experimental Forest, Puerto Rico - Sample 72	DOE Joint Genome Institute (JGI)	3300000723	Luquillo Experimental Forest Soil, Puerto Rico	Environmental	Terrestrial	Loam	Soil	Tropical forest soil	18003684	52532	soil
3300000723	Tropical forest soil microbial communities from Luquillo Experimental Forest, Puerto Rico - Sample 72	Mrad	5	9.51801e-05	Permanent Draft	Tropical forest soil microbial communities from Luquillo Experimental Forest, Puerto Rico	Tropical forest soil microbial communities from Luquillo Experimental Forest, Puerto Rico - Sample 72	DOE Joint Genome Institute (JGI)	3300000723	Luquillo Experimental Forest Soil, Puerto Rico	Environmental	Terrestrial	Loam	Soil	Tropical forest soil	18003684	52532	soil
3300000724	Tropical forest soil microbial communities from Luquillo Experimental Forest, Puerto Rico - Sample 29	Mrad	3	5.63942e-05	Permanent Draft	Tropical forest soil microbial communities from Luquillo Experimental Forest, Puerto Rico	Tropical forest soil microbial communities from Luquillo Experimental Forest, Puerto Rico - Sample 29	DOE Joint Genome Institute (JGI)	3300000724	Luquillo Experimental Forest Soil, Puerto Rico	Environmental	Terrestrial	Loam	Soil	Tropical forest soil	16827352	53197	soil
3300000724	Tropical forest soil microbial communities from Luquillo Experimental Forest, Puerto Rico - Sample 29	M446	3	5.63942e-05	Permanent Draft	Tropical forest soil microbial communities from Luquillo Experimental Forest, Puerto Rico	Tropical forest soil microbial communities from Luquillo Experimental Forest, Puerto Rico - Sample 29	DOE Joint Genome Institute (JGI)	3300000724	Luquillo Experimental Forest Soil, Puerto Rico	Environmental	Terrestrial	Loam	Soil	Tropical forest soil	16827352	53197	soil
3300000724	Tropical forest soil microbial communities from Luquillo Experimental Forest, Puerto Rico - Sample 29	Mnod	5	9.39903e-05	Permanent Draft	Tropical forest soil microbial communities from Luquillo Experimental Forest, Puerto Rico	Tropical forest soil microbial communities from Luquillo Experimental Forest, Puerto Rico - Sample 29	DOE Joint Genome Institute (JGI)	3300000724	Luquillo Experimental Forest Soil, Puerto Rico	Environmental	Terrestrial	Loam	Soil	Tropical forest soil	16827352	53197	soil
3300000728	Tropical forest soil microbial communities from Luquillo Experimental Forest, Puerto Rico - Sample 11	Mnod	6	7.80935e-05	Permanent Draft	Tropical forest soil microbial communities from Luquillo Experimental Forest, Puerto Rico	Tropical forest soil microbial communities from Luquillo Experimental Forest, Puerto Rico - Sample 11	DOE Joint Genome Institute (JGI)	3300000728	Luquillo Experimental Forest Soil, Puerto Rico	Environmental	Terrestrial	Loam	Soil	Tropical forest soil	28987603	76831	soil
3300000731	Tropical forest soil microbial communities from Luquillo Experimental Forest, Puerto Rico - Sample 34	Mnod	12	9.37778e-05	Permanent Draft	Tropical forest soil microbial communities from Luquillo Experimental Forest, Puerto Rico	Tropical forest soil microbial communities from Luquillo Experimental Forest, Puerto Rico - Sample 34	DOE Joint Genome Institute (JGI)	3300000731	Luquillo Experimental Forest Soil, Puerto Rico	Environmental	Terrestrial	Loam	Soil	Tropical forest soil	45582409	127962	soil
3300000732	Forest soil microbial communities from El Dorado National Forest, California, USA - Mediterranean Blodgett CA OM3_M2	Mnod	16	0.000123829	Permanent Draft	Forest soil microbial communities from multiple locations in Canada and USA	Forest soil microbial communities from El Dorado National Forest, California, USA - Mediterranean Blodgett CA OM3_M2	DOE Joint Genome Institute (JGI)	3300000732	El Dorado National Forest, Georgetown, California, USA	Environmental	Terrestrial	Loam	Soil	Forest soil	40831740	129210	soil
3300000732	Forest soil microbial communities from El Dorado National Forest, California, USA - Mediterranean Blodgett CA OM3_M2	Mrad	9	6.96541e-05	Permanent Draft	Forest soil microbial communities from multiple locations in Canada and USA	Forest soil microbial communities from El Dorado National Forest, California, USA - Mediterranean Blodgett CA OM3_M2	DOE Joint Genome Institute (JGI)	3300000732	El Dorado National Forest, Georgetown, California, USA	Environmental	Terrestrial	Loam	Soil	Forest soil	40831740	129210	soil
3300000732	Forest soil microbial communities from El Dorado National Forest, California, USA - Mediterranean Blodgett CA OM3_M2	M446	7	5.41754e-05	Permanent Draft	Forest soil microbial communities from multiple locations in Canada and USA	Forest soil microbial communities from El Dorado National Forest, California, USA - Mediterranean Blodgett CA OM3_M2	DOE Joint Genome Institute (JGI)	3300000732	El Dorado National Forest, Georgetown, California, USA	Environmental	Terrestrial	Loam	Soil	Forest soil	40831740	129210	soil
3300000733	Tropical forest soil microbial communities from Luquillo Experimental Forest, Puerto Rico - Sample 80	Mnod	10	7.10031e-05	Permanent Draft	Tropical forest soil microbial communities from Luquillo Experimental Forest, Puerto Rico	Tropical forest soil microbial communities from Luquillo Experimental Forest, Puerto Rico - Sample 80	DOE Joint Genome Institute (JGI)	3300000733	Luquillo Experimental Forest Soil, Puerto Rico	Environmental	Terrestrial	Loam	Soil	Tropical forest soil	50633401	140839	soil
3300000734	Tropical forest soil microbial communities from Luquillo Experimental Forest, Puerto Rico - Sample 81	Mnod	16	9.34705e-05	Permanent Draft	Tropical forest soil microbial communities from Luquillo Experimental Forest, Puerto Rico	Tropical forest soil microbial communities from Luquillo Experimental Forest, Puerto Rico - Sample 81	DOE Joint Genome Institute (JGI)	3300000734	Luquillo Experimental Forest Soil, Puerto Rico	Environmental	Terrestrial	Loam	Soil	Tropical forest soil	60616743	171177	soil
3300000734	Tropical forest soil microbial communities from Luquillo Experimental Forest, Puerto Rico - Sample 81	Mrad	12	7.01029e-05	Permanent Draft	Tropical forest soil microbial communities from Luquillo Experimental Forest, Puerto Rico	Tropical forest soil microbial communities from Luquillo Experimental Forest, Puerto Rico - Sample 81	DOE Joint Genome Institute (JGI)	3300000734	Luquillo Experimental Forest Soil, Puerto Rico	Environmental	Terrestrial	Loam	Soil	Tropical forest soil	60616743	171177	soil
3300000750	Soil microbial communities from Moab, Utah, sample - Soil Crust Dry out, 3 days (biological replicate A) D5A (Metagenome Metatranscriptome)	Mrad	56	7.27413e-05	Permanent Draft	Soil microbial communities from four geographically distinct crusts in the Colorado Plateau and Sonoran desert	Soil microbial communities from Moab, Utah, sample - Soil Crust Dry out, 3 days (biological replicate A) D5A (Metagenome Metatranscriptome)	DOE Joint Genome Institute (JGI)	3300000750	Moab, Utah	Environmental	Terrestrial	Sand	Soil	Soil	228652846	769851	soil
3300000750	Soil microbial communities from Moab, Utah, sample - Soil Crust Dry out, 3 days (biological replicate A) D5A (Metagenome Metatranscriptome)	Mnod	102	0.000132493	Permanent Draft	Soil microbial communities from four geographically distinct crusts in the Colorado Plateau and Sonoran desert	Soil microbial communities from Moab, Utah, sample - Soil Crust Dry out, 3 days (biological replicate A) D5A (Metagenome Metatranscriptome)	DOE Joint Genome Institute (JGI)	3300000750	Moab, Utah	Environmental	Terrestrial	Sand	Soil	Soil	228652846	769851	soil
3300000750	Soil microbial communities from Moab, Utah, sample - Soil Crust Dry out, 3 days (biological replicate A) D5A (Metagenome Metatranscriptome)	M446	95	0.000123401	Permanent Draft	Soil microbial communities from four geographically distinct crusts in the Colorado Plateau and Sonoran desert	Soil microbial communities from Moab, Utah, sample - Soil Crust Dry out, 3 days (biological replicate A) D5A (Metagenome Metatranscriptome)	DOE Joint Genome Institute (JGI)	3300000750	Moab, Utah	Environmental	Terrestrial	Sand	Soil	Soil	228652846	769851	soil
3300000827	Soil microbial communities from Moab, Utah, sample - Soil Crust Prior wet up (biological replicate B) 0B (Metagenome Metatranscriptome)	M446	51	0.000106494	Permanent Draft	Soil microbial communities from four geographically distinct crusts in the Colorado Plateau and Sonoran desert	Soil microbial communities from Moab, Utah, sample - Soil Crust Prior wet up (biological replicate B) 0B (Metagenome Metatranscriptome)	DOE Joint Genome Institute (JGI)	3300000827	Moab, Utah	Environmental	Terrestrial	Sand	Soil	Soil	141177646	478901	soil
3300000827	Soil microbial communities from Moab, Utah, sample - Soil Crust Prior wet up (biological replicate B) 0B (Metagenome Metatranscriptome)	Mnod	86	0.000179578	Permanent Draft	Soil microbial communities from four geographically distinct crusts in the Colorado Plateau and Sonoran desert	Soil microbial communities from Moab, Utah, sample - Soil Crust Prior wet up (biological replicate B) 0B (Metagenome Metatranscriptome)	DOE Joint Genome Institute (JGI)	3300000827	Moab, Utah	Environmental	Terrestrial	Sand	Soil	Soil	141177646	478901	soil
3300000827	Soil microbial communities from Moab, Utah, sample - Soil Crust Prior wet up (biological replicate B) 0B (Metagenome Metatranscriptome)	Mrad	39	8.14365e-05	Permanent Draft	Soil microbial communities from four geographically distinct crusts in the Colorado Plateau and Sonoran desert	Soil microbial communities from Moab, Utah, sample - Soil Crust Prior wet up (biological replicate B) 0B (Metagenome Metatranscriptome)	DOE Joint Genome Institute (JGI)	3300000827	Moab, Utah	Environmental	Terrestrial	Sand	Soil	Soil	141177646	478901	soil
3300000828	Soil microbial communities from Moab, Utah, sample - Soil Crust Dry out, 3 days (biological replicate C) D5C (Metagenome Metatranscriptome)	M446	92	0.000191675	Permanent Draft	Soil microbial communities from four geographically distinct crusts in the Colorado Plateau and Sonoran desert	Soil microbial communities from Moab, Utah, sample - Soil Crust Dry out, 3 days (biological replicate C) D5C (Metagenome Metatranscriptome)	DOE Joint Genome Institute (JGI)	3300000828	Moab, Utah	Environmental	Terrestrial	Sand	Soil	Soil	166743180	479979	soil
3300000828	Soil microbial communities from Moab, Utah, sample - Soil Crust Dry out, 3 days (biological replicate C) D5C (Metagenome Metatranscriptome)	Mnod	152	0.000316681	Permanent Draft	Soil microbial communities from four geographically distinct crusts in the Colorado Plateau and Sonoran desert	Soil microbial communities from Moab, Utah, sample - Soil Crust Dry out, 3 days (biological replicate C) D5C (Metagenome Metatranscriptome)	DOE Joint Genome Institute (JGI)	3300000828	Moab, Utah	Environmental	Terrestrial	Sand	Soil	Soil	166743180	479979	soil
3300000828	Soil microbial communities from Moab, Utah, sample - Soil Crust Dry out, 3 days (biological replicate C) D5C (Metagenome Metatranscriptome)	Mrad	66	0.000137506	Permanent Draft	Soil microbial communities from four geographically distinct crusts in the Colorado Plateau and Sonoran desert	Soil microbial communities from Moab, Utah, sample - Soil Crust Dry out, 3 days (biological replicate C) D5C (Metagenome Metatranscriptome)	DOE Joint Genome Institute (JGI)	3300000828	Moab, Utah	Environmental	Terrestrial	Sand	Soil	Soil	166743180	479979	soil
3300000829	Soil microbial communities from Moab, Utah, sample - Soil Crust Prior wet up (biological replicate A) 0A (Metagenome Metatranscriptome)	M446	57	0.000107637	Permanent Draft	Soil microbial communities from four geographically distinct crusts in the Colorado Plateau and Sonoran desert	Soil microbial communities from Moab, Utah, sample - Soil Crust Prior wet up (biological replicate A) 0A (Metagenome Metatranscriptome)	DOE Joint Genome Institute (JGI)	3300000829	Moab, Utah	Environmental	Terrestrial	Sand	Soil	Soil	159597644	529556	soil
3300000829	Soil microbial communities from Moab, Utah, sample - Soil Crust Prior wet up (biological replicate A) 0A (Metagenome Metatranscriptome)	Mnod	91	0.000171842	Permanent Draft	Soil microbial communities from four geographically distinct crusts in the Colorado Plateau and Sonoran desert	Soil microbial communities from Moab, Utah, sample - Soil Crust Prior wet up (biological replicate A) 0A (Metagenome Metatranscriptome)	DOE Joint Genome Institute (JGI)	3300000829	Moab, Utah	Environmental	Terrestrial	Sand	Soil	Soil	159597644	529556	soil
3300000829	Soil microbial communities from Moab, Utah, sample - Soil Crust Prior wet up (biological replicate A) 0A (Metagenome Metatranscriptome)	Mrad	64	0.000120856	Permanent Draft	Soil microbial communities from four geographically distinct crusts in the Colorado Plateau and Sonoran desert	Soil microbial communities from Moab, Utah, sample - Soil Crust Prior wet up (biological replicate A) 0A (Metagenome Metatranscriptome)	DOE Joint Genome Institute (JGI)	3300000829	Moab, Utah	Environmental	Terrestrial	Sand	Soil	Soil	159597644	529556	soil
3300000831	Soil microbial communities from Moab, Utah, sample - Soil Crust Dry out, 3 days (biological replicate B) D5B (Metagenome Metatranscriptome)	M446	49	8.21986e-05	Permanent Draft	Soil microbial communities from four geographically distinct crusts in the Colorado Plateau and Sonoran desert	Soil microbial communities from Moab, Utah, sample - Soil Crust Dry out, 3 days (biological replicate B) D5B (Metagenome Metatranscriptome)	DOE Joint Genome Institute (JGI)	3300000831	Moab, Utah	Environmental	Terrestrial	Sand	Soil	Soil	191259902	596117	soil
3300000831	Soil microbial communities from Moab, Utah, sample - Soil Crust Dry out, 3 days (biological replicate B) D5B (Metagenome Metatranscriptome)	Mnod	74	0.000124137	Permanent Draft	Soil microbial communities from four geographically distinct crusts in the Colorado Plateau and Sonoran desert	Soil microbial communities from Moab, Utah, sample - Soil Crust Dry out, 3 days (biological replicate B) D5B (Metagenome Metatranscriptome)	DOE Joint Genome Institute (JGI)	3300000831	Moab, Utah	Environmental	Terrestrial	Sand	Soil	Soil	191259902	596117	soil
3300000831	Soil microbial communities from Moab, Utah, sample - Soil Crust Dry out, 3 days (biological replicate B) D5B (Metagenome Metatranscriptome)	Mrad	35	5.87133e-05	Permanent Draft	Soil microbial communities from four geographically distinct crusts in the Colorado Plateau and Sonoran desert	Soil microbial communities from Moab, Utah, sample - Soil Crust Dry out, 3 days (biological replicate B) D5B (Metagenome Metatranscriptome)	DOE Joint Genome Institute (JGI)	3300000831	Moab, Utah	Environmental	Terrestrial	Sand	Soil	Soil	191259902	596117	soil
3300000833	Soil microbial communities from Moab, Utah, sample - Soil Crust Prior wet up (biological replicate C) 0C (Metagenome Metatranscriptome)	M446	232	0.000175618	Permanent Draft	Soil microbial communities from four geographically distinct crusts in the Colorado Plateau and Sonoran desert	Soil microbial communities from Moab, Utah, sample - Soil Crust Prior wet up (biological replicate C) 0C (Metagenome Metatranscriptome)	DOE Joint Genome Institute (JGI)	3300000833	Moab, Utah	Environmental	Terrestrial	Sand	Soil	Soil	359274629	1321048	soil
3300000833	Soil microbial communities from Moab, Utah, sample - Soil Crust Prior wet up (biological replicate C) 0C (Metagenome Metatranscriptome)	Mrad	190	0.000143825	Permanent Draft	Soil microbial communities from four geographically distinct crusts in the Colorado Plateau and Sonoran desert	Soil microbial communities from Moab, Utah, sample - Soil Crust Prior wet up (biological replicate C) 0C (Metagenome Metatranscriptome)	DOE Joint Genome Institute (JGI)	3300000833	Moab, Utah	Environmental	Terrestrial	Sand	Soil	Soil	359274629	1321048	soil
3300000833	Soil microbial communities from Moab, Utah, sample - Soil Crust Prior wet up (biological replicate C) 0C (Metagenome Metatranscriptome)	Mnod	346	0.000261913	Permanent Draft	Soil microbial communities from four geographically distinct crusts in the Colorado Plateau and Sonoran desert	Soil microbial communities from Moab, Utah, sample - Soil Crust Prior wet up (biological replicate C) 0C (Metagenome Metatranscriptome)	DOE Joint Genome Institute (JGI)	3300000833	Moab, Utah	Environmental	Terrestrial	Sand	Soil	Soil	359274629	1321048	soil
3300000855	Permafrost active layer microbial communities from McGill Arctic Research Station, Canada - (A35-5cm-18A)- 1 week illumina	Mnod	1	0.000182083	Permanent Draft	Permafrost and active layer microbial communities from McGill Arctic Research Station (MARS)	Permafrost active layer microbial communities from McGill Arctic Research Station, Canada - (A35-5cm-18A)- 1 week illumina	University of Tennessee	3300000855	Axel Heiberg Island, Nunavut, Canada	Environmental	Terrestrial	Unclassified	Soil	Permafrost	963491	5492	soil
3300000855	Permafrost active layer microbial communities from McGill Arctic Research Station, Canada - (A35-5cm-18A)- 1 week illumina	M446	1	0.000182083	Permanent Draft	Permafrost and active layer microbial communities from McGill Arctic Research Station (MARS)	Permafrost active layer microbial communities from McGill Arctic Research Station, Canada - (A35-5cm-18A)- 1 week illumina	University of Tennessee	3300000855	Axel Heiberg Island, Nunavut, Canada	Environmental	Terrestrial	Unclassified	Soil	Permafrost	963491	5492	soil
3300000856	Tropical forest soil microbial communities from Luquillo Experimental Forest, Puerto Rico - Sample 47	Mrad	2	0.000150173	Permanent Draft	Tropical forest soil microbial communities from Luquillo Experimental Forest, Puerto Rico	Tropical forest soil microbial communities from Luquillo Experimental Forest, Puerto Rico - Sample 47	DOE Joint Genome Institute (JGI)	3300000856	Luquillo Experimental Forest Soil, Puerto Rico	Environmental	Terrestrial	Loam	Soil	Tropical forest soil	4127475	13318	soil
3300000856	Tropical forest soil microbial communities from Luquillo Experimental Forest, Puerto Rico - Sample 47	M446	1	7.50863e-05	Permanent Draft	Tropical forest soil microbial communities from Luquillo Experimental Forest, Puerto Rico	Tropical forest soil microbial communities from Luquillo Experimental Forest, Puerto Rico - Sample 47	DOE Joint Genome Institute (JGI)	3300000856	Luquillo Experimental Forest Soil, Puerto Rico	Environmental	Terrestrial	Loam	Soil	Tropical forest soil	4127475	13318	soil
3300000856	Tropical forest soil microbial communities from Luquillo Experimental Forest, Puerto Rico - Sample 47	Mnod	3	0.000225259	Permanent Draft	Tropical forest soil microbial communities from Luquillo Experimental Forest, Puerto Rico	Tropical forest soil microbial communities from Luquillo Experimental Forest, Puerto Rico - Sample 47	DOE Joint Genome Institute (JGI)	3300000856	Luquillo Experimental Forest Soil, Puerto Rico	Environmental	Terrestrial	Loam	Soil	Tropical forest soil	4127475	13318	soil
3300000862	Tropical forest soil microbial communities from Luquillo Experimental Forest, Puerto Rico - Sample 64	Mnod	4	0.000100885	Permanent Draft	Tropical forest soil microbial communities from Luquillo Experimental Forest, Puerto Rico	Tropical forest soil microbial communities from Luquillo Experimental Forest, Puerto Rico - Sample 64	DOE Joint Genome Institute (JGI)	3300000862	Luquillo Experimental Forest Soil, Puerto Rico	Environmental	Terrestrial	Loam	Soil	Tropical forest soil	14926982	39649	soil
3300000862	Tropical forest soil microbial communities from Luquillo Experimental Forest, Puerto Rico - Sample 64	Mrad	7	0.000176549	Permanent Draft	Tropical forest soil microbial communities from Luquillo Experimental Forest, Puerto Rico	Tropical forest soil microbial communities from Luquillo Experimental Forest, Puerto Rico - Sample 64	DOE Joint Genome Institute (JGI)	3300000862	Luquillo Experimental Forest Soil, Puerto Rico	Environmental	Terrestrial	Loam	Soil	Tropical forest soil	14926982	39649	soil
3300000862	Tropical forest soil microbial communities from Luquillo Experimental Forest, Puerto Rico - Sample 64	M446	4	0.000100885	Permanent Draft	Tropical forest soil microbial communities from Luquillo Experimental Forest, Puerto Rico	Tropical forest soil microbial communities from Luquillo Experimental Forest, Puerto Rico - Sample 64	DOE Joint Genome Institute (JGI)	3300000862	Luquillo Experimental Forest Soil, Puerto Rico	Environmental	Terrestrial	Loam	Soil	Tropical forest soil	14926982	39649	soil
3300000863	Tropical forest soil microbial communities from Luquillo Experimental Forest, Puerto Rico - Sample 30	Mnod	4	7.60008e-05	Permanent Draft	Tropical forest soil microbial communities from Luquillo Experimental Forest, Puerto Rico	Tropical forest soil microbial communities from Luquillo Experimental Forest, Puerto Rico - Sample 30	DOE Joint Genome Institute (JGI)	3300000863	Luquillo Experimental Forest Soil, Puerto Rico	Environmental	Terrestrial	Loam	Soil	Tropical forest soil	17139194	52631	soil
3300000863	Tropical forest soil microbial communities from Luquillo Experimental Forest, Puerto Rico - Sample 30	Mrad	5	9.5001e-05	Permanent Draft	Tropical forest soil microbial communities from Luquillo Experimental Forest, Puerto Rico	Tropical forest soil microbial communities from Luquillo Experimental Forest, Puerto Rico - Sample 30	DOE Joint Genome Institute (JGI)	3300000863	Luquillo Experimental Forest Soil, Puerto Rico	Environmental	Terrestrial	Loam	Soil	Tropical forest soil	17139194	52631	soil
3300000863	Tropical forest soil microbial communities from Luquillo Experimental Forest, Puerto Rico - Sample 30	M446	3	5.70006e-05	Permanent Draft	Tropical forest soil microbial communities from Luquillo Experimental Forest, Puerto Rico	Tropical forest soil microbial communities from Luquillo Experimental Forest, Puerto Rico - Sample 30	DOE Joint Genome Institute (JGI)	3300000863	Luquillo Experimental Forest Soil, Puerto Rico	Environmental	Terrestrial	Loam	Soil	Tropical forest soil	17139194	52631	soil
3300000891	Soil microbial communities from Great Prairies - Wisconsin, Continuous corn soil	M446	248	5.353e-05	Draft	Soil microbial communities from Great Prairies (Kansas, Wisconsin and Iowa)	Soil microbial communities from Great Prairies - Wisconsin, Continuous corn soil	DOE Joint Genome Institute (JGI)	3300000891	Iowa, USA	Environmental	Terrestrial	Unclassified	Soil	Soil	1463277025	4632915	soil
3300000896	Forest soil microbial communities from El Dorado National Forest, California, USA - Mediterranean Blodgett CA Ref_O3	Mnod	1	6.09273e-05	Permanent Draft	Forest soil microbial communities from multiple locations in Canada and USA	Forest soil microbial communities from El Dorado National Forest, California, USA - Mediterranean Blodgett CA Ref_O3	DOE Joint Genome Institute (JGI)	3300000896	El Dorado National Forest, Georgetown, California, USA	Environmental	Terrestrial	Loam	Soil	Forest soil	5066886	16413	soil
3300000896	Forest soil microbial communities from El Dorado National Forest, California, USA - Mediterranean Blodgett CA Ref_O3	M446	1	6.09273e-05	Permanent Draft	Forest soil microbial communities from multiple locations in Canada and USA	Forest soil microbial communities from El Dorado National Forest, California, USA - Mediterranean Blodgett CA Ref_O3	DOE Joint Genome Institute (JGI)	3300000896	El Dorado National Forest, Georgetown, California, USA	Environmental	Terrestrial	Loam	Soil	Forest soil	5066886	16413	soil
3300000897	Forest soil microbial communities from El Dorado National Forest, California, USA - Mediterranean Blodgett CA OM2_M3	Mrad	6	0.000189215	Permanent Draft	Forest soil microbial communities from multiple locations in Canada and USA	Forest soil microbial communities from El Dorado National Forest, California, USA - Mediterranean Blodgett CA OM2_M3	DOE Joint Genome Institute (JGI)	3300000897	El Dorado National Forest, Georgetown, California, USA	Environmental	Terrestrial	Loam	Soil	Forest soil	9953084	31710	soil
3300000897	Forest soil microbial communities from El Dorado National Forest, California, USA - Mediterranean Blodgett CA OM2_M3	Mnod	8	0.000252286	Permanent Draft	Forest soil microbial communities from multiple locations in Canada and USA	Forest soil microbial communities from El Dorado National Forest, California, USA - Mediterranean Blodgett CA OM2_M3	DOE Joint Genome Institute (JGI)	3300000897	El Dorado National Forest, Georgetown, California, USA	Environmental	Terrestrial	Loam	Soil	Forest soil	9953084	31710	soil
3300000897	Forest soil microbial communities from El Dorado National Forest, California, USA - Mediterranean Blodgett CA OM2_M3	M446	5	0.000157679	Permanent Draft	Forest soil microbial communities from multiple locations in Canada and USA	Forest soil microbial communities from El Dorado National Forest, California, USA - Mediterranean Blodgett CA OM2_M3	DOE Joint Genome Institute (JGI)	3300000897	El Dorado National Forest, Georgetown, California, USA	Environmental	Terrestrial	Loam	Soil	Forest soil	9953084	31710	soil
3300000898	Tropical forest soil microbial communities from Luquillo Experimental Forest, Puerto Rico - Sample 58	M446	9	0.000408034	Permanent Draft	Tropical forest soil microbial communities from Luquillo Experimental Forest, Puerto Rico	Tropical forest soil microbial communities from Luquillo Experimental Forest, Puerto Rico - Sample 58	DOE Joint Genome Institute (JGI)	3300000898	Luquillo Experimental Forest Soil, Puerto Rico	Environmental	Terrestrial	Loam	Soil	Tropical forest soil	7475555	22057	soil
3300000898	Tropical forest soil microbial communities from Luquillo Experimental Forest, Puerto Rico - Sample 58	Mrad	4	0.000181348	Permanent Draft	Tropical forest soil microbial communities from Luquillo Experimental Forest, Puerto Rico	Tropical forest soil microbial communities from Luquillo Experimental Forest, Puerto Rico - Sample 58	DOE Joint Genome Institute (JGI)	3300000898	Luquillo Experimental Forest Soil, Puerto Rico	Environmental	Terrestrial	Loam	Soil	Tropical forest soil	7475555	22057	soil
3300000901	Forest soil microbial communities from El Dorado National Forest, California, USA - Mediterranean Blodgett CA Ref_M2	Mrad	3	7.30496e-05	Permanent Draft	Forest soil microbial communities from multiple locations in Canada and USA	Forest soil microbial communities from El Dorado National Forest, California, USA - Mediterranean Blodgett CA Ref_M2	DOE Joint Genome Institute (JGI)	3300000901	El Dorado National Forest, Georgetown, California, USA	Environmental	Terrestrial	Loam	Soil	Forest soil	12638430	41068	soil
3300000901	Forest soil microbial communities from El Dorado National Forest, California, USA - Mediterranean Blodgett CA Ref_M2	Mnod	5	0.000121749	Permanent Draft	Forest soil microbial communities from multiple locations in Canada and USA	Forest soil microbial communities from El Dorado National Forest, California, USA - Mediterranean Blodgett CA Ref_M2	DOE Joint Genome Institute (JGI)	3300000901	El Dorado National Forest, Georgetown, California, USA	Environmental	Terrestrial	Loam	Soil	Forest soil	12638430	41068	soil
3300000902	Forest soil microbial communities from El Dorado National Forest, California, USA - Mediterranean Blodgett CA Ref_O2	Mrad	6	0.00013107	Permanent Draft	Forest soil microbial communities from multiple locations in Canada and USA	Forest soil microbial communities from El Dorado National Forest, California, USA - Mediterranean Blodgett CA Ref_O2	DOE Joint Genome Institute (JGI)	3300000902	El Dorado National Forest, Georgetown, California, USA	Environmental	Terrestrial	Loam	Soil	Forest soil	14622935	45777	soil
3300000904	Forest soil microbial communities from El Dorado National Forest, California, USA - Mediterranean Blodgett CA OM1_O3	Mrad	3	5.6319e-05	Permanent Draft	Forest soil microbial communities from multiple locations in Canada and USA	Forest soil microbial communities from El Dorado National Forest, California, USA - Mediterranean Blodgett CA OM1_O3	DOE Joint Genome Institute (JGI)	3300000904	El Dorado National Forest, Georgetown, California, USA	Environmental	Terrestrial	Loam	Soil	Forest soil	16560247	53268	soil
3300000904	Forest soil microbial communities from El Dorado National Forest, California, USA - Mediterranean Blodgett CA OM1_O3	M446	3	5.6319e-05	Permanent Draft	Forest soil microbial communities from multiple locations in Canada and USA	Forest soil microbial communities from El Dorado National Forest, California, USA - Mediterranean Blodgett CA OM1_O3	DOE Joint Genome Institute (JGI)	3300000904	El Dorado National Forest, Georgetown, California, USA	Environmental	Terrestrial	Loam	Soil	Forest soil	16560247	53268	soil
3300000905	Tropical forest soil microbial communities from Luquillo Experimental Forest, Puerto Rico - Sample 42	Mrad	7	0.000131231	Permanent Draft	Tropical forest soil microbial communities from Luquillo Experimental Forest, Puerto Rico	Tropical forest soil microbial communities from Luquillo Experimental Forest, Puerto Rico - Sample 42	DOE Joint Genome Institute (JGI)	3300000905	Luquillo Experimental Forest Soil, Puerto Rico	Environmental	Terrestrial	Loam	Soil	Tropical forest soil	17704443	53341	soil
3300000905	Tropical forest soil microbial communities from Luquillo Experimental Forest, Puerto Rico - Sample 42	Mnod	5	9.37365e-05	Permanent Draft	Tropical forest soil microbial communities from Luquillo Experimental Forest, Puerto Rico	Tropical forest soil microbial communities from Luquillo Experimental Forest, Puerto Rico - Sample 42	DOE Joint Genome Institute (JGI)	3300000905	Luquillo Experimental Forest Soil, Puerto Rico	Environmental	Terrestrial	Loam	Soil	Tropical forest soil	17704443	53341	soil
3300000905	Tropical forest soil microbial communities from Luquillo Experimental Forest, Puerto Rico - Sample 42	M446	12	0.000224968	Permanent Draft	Tropical forest soil microbial communities from Luquillo Experimental Forest, Puerto Rico	Tropical forest soil microbial communities from Luquillo Experimental Forest, Puerto Rico - Sample 42	DOE Joint Genome Institute (JGI)	3300000905	Luquillo Experimental Forest Soil, Puerto Rico	Environmental	Terrestrial	Loam	Soil	Tropical forest soil	17704443	53341	soil
3300000907	Forest soil microbial communities from El Dorado National Forest, California, USA - Mediterranean Blodgett CA OM1_M1	Mrad	9	0.000118576	Permanent Draft	Forest soil microbial communities from multiple locations in Canada and USA	Forest soil microbial communities from El Dorado National Forest, California, USA - Mediterranean Blodgett CA OM1_M1	DOE Joint Genome Institute (JGI)	3300000907	El Dorado National Forest, Georgetown, California, USA	Environmental	Terrestrial	Loam	Soil	Forest soil	23670115	75901	soil
3300000907	Forest soil microbial communities from El Dorado National Forest, California, USA - Mediterranean Blodgett CA OM1_M1	Mnod	12	0.000158101	Permanent Draft	Forest soil microbial communities from multiple locations in Canada and USA	Forest soil microbial communities from El Dorado National Forest, California, USA - Mediterranean Blodgett CA OM1_M1	DOE Joint Genome Institute (JGI)	3300000907	El Dorado National Forest, Georgetown, California, USA	Environmental	Terrestrial	Loam	Soil	Forest soil	23670115	75901	soil
3300000907	Forest soil microbial communities from El Dorado National Forest, California, USA - Mediterranean Blodgett CA OM1_M1	M446	8	0.0001054	Permanent Draft	Forest soil microbial communities from multiple locations in Canada and USA	Forest soil microbial communities from El Dorado National Forest, California, USA - Mediterranean Blodgett CA OM1_M1	DOE Joint Genome Institute (JGI)	3300000907	El Dorado National Forest, Georgetown, California, USA	Environmental	Terrestrial	Loam	Soil	Forest soil	23670115	75901	soil
3300000908	Forest soil microbial communities from El Dorado National Forest, California, USA - Mediterranean Blodgett CA Ref_M1	Mnod	5	6.4161e-05	Permanent Draft	Forest soil microbial communities from multiple locations in Canada and USA	Forest soil microbial communities from El Dorado National Forest, California, USA - Mediterranean Blodgett CA Ref_M1	DOE Joint Genome Institute (JGI)	3300000908	El Dorado National Forest, Georgetown, California, USA	Environmental	Terrestrial	Loam	Soil	Forest soil	23944016	77929	soil
3300000908	Forest soil microbial communities from El Dorado National Forest, California, USA - Mediterranean Blodgett CA Ref_M1	M446	10	0.000128322	Permanent Draft	Forest soil microbial communities from multiple locations in Canada and USA	Forest soil microbial communities from El Dorado National Forest, California, USA - Mediterranean Blodgett CA Ref_M1	DOE Joint Genome Institute (JGI)	3300000908	El Dorado National Forest, Georgetown, California, USA	Environmental	Terrestrial	Loam	Soil	Forest soil	23944016	77929	soil
3300000908	Forest soil microbial communities from El Dorado National Forest, California, USA - Mediterranean Blodgett CA Ref_M1	Mrad	7	8.98254e-05	Permanent Draft	Forest soil microbial communities from multiple locations in Canada and USA	Forest soil microbial communities from El Dorado National Forest, California, USA - Mediterranean Blodgett CA Ref_M1	DOE Joint Genome Institute (JGI)	3300000908	El Dorado National Forest, Georgetown, California, USA	Environmental	Terrestrial	Loam	Soil	Forest soil	23944016	77929	soil
3300000909	Tropical forest soil microbial communities from Luquillo Experimental Forest, Puerto Rico - Sample 37	M446	15	0.00019198	Permanent Draft	Tropical forest soil microbial communities from Luquillo Experimental Forest, Puerto Rico	Tropical forest soil microbial communities from Luquillo Experimental Forest, Puerto Rico - Sample 37	DOE Joint Genome Institute (JGI)	3300000909	Luquillo Experimental Forest Soil, Puerto Rico	Environmental	Terrestrial	Loam	Soil	Tropical forest soil	26999708	78133	soil
3300000909	Tropical forest soil microbial communities from Luquillo Experimental Forest, Puerto Rico - Sample 37	Mnod	6	7.67921e-05	Permanent Draft	Tropical forest soil microbial communities from Luquillo Experimental Forest, Puerto Rico	Tropical forest soil microbial communities from Luquillo Experimental Forest, Puerto Rico - Sample 37	DOE Joint Genome Institute (JGI)	3300000909	Luquillo Experimental Forest Soil, Puerto Rico	Environmental	Terrestrial	Loam	Soil	Tropical forest soil	26999708	78133	soil
3300000909	Tropical forest soil microbial communities from Luquillo Experimental Forest, Puerto Rico - Sample 37	Mrad	6	7.67921e-05	Permanent Draft	Tropical forest soil microbial communities from Luquillo Experimental Forest, Puerto Rico	Tropical forest soil microbial communities from Luquillo Experimental Forest, Puerto Rico - Sample 37	DOE Joint Genome Institute (JGI)	3300000909	Luquillo Experimental Forest Soil, Puerto Rico	Environmental	Terrestrial	Loam	Soil	Tropical forest soil	26999708	78133	soil
3300000912	Forest soil microbial communities from El Dorado National Forest, California, USA - Mediterranean Blodgett CA Ref_M3	Mnod	15	0.000108301	Permanent Draft	Forest soil microbial communities from multiple locations in Canada and USA	Forest soil microbial communities from El Dorado National Forest, California, USA - Mediterranean Blodgett CA Ref_M3	DOE Joint Genome Institute (JGI)	3300000912	El Dorado National Forest, Georgetown, California, USA	Environmental	Terrestrial	Loam	Soil	Forest soil	45132697	138503	soil
3300000912	Forest soil microbial communities from El Dorado National Forest, California, USA - Mediterranean Blodgett CA Ref_M3	M446	21	0.000151621	Permanent Draft	Forest soil microbial communities from multiple locations in Canada and USA	Forest soil microbial communities from El Dorado National Forest, California, USA - Mediterranean Blodgett CA Ref_M3	DOE Joint Genome Institute (JGI)	3300000912	El Dorado National Forest, Georgetown, California, USA	Environmental	Terrestrial	Loam	Soil	Forest soil	45132697	138503	soil
3300000912	Forest soil microbial communities from El Dorado National Forest, California, USA - Mediterranean Blodgett CA Ref_M3	Mrad	9	6.49805e-05	Permanent Draft	Forest soil microbial communities from multiple locations in Canada and USA	Forest soil microbial communities from El Dorado National Forest, California, USA - Mediterranean Blodgett CA Ref_M3	DOE Joint Genome Institute (JGI)	3300000912	El Dorado National Forest, Georgetown, California, USA	Environmental	Terrestrial	Loam	Soil	Forest soil	45132697	138503	soil
3300000935	Tropical forest soil microbial communities from Luquillo Experimental Forest, Puerto Rico - Sample 40	Mrad	5	7.79411e-05	Permanent Draft	Tropical forest soil microbial communities from Luquillo Experimental Forest, Puerto Rico	Tropical forest soil microbial communities from Luquillo Experimental Forest, Puerto Rico - Sample 40	DOE Joint Genome Institute (JGI)	3300000935	Luquillo Experimental Forest Soil, Puerto Rico	Environmental	Terrestrial	Loam	Soil	Tropical forest soil	22162570	64151	soil
3300000935	Tropical forest soil microbial communities from Luquillo Experimental Forest, Puerto Rico - Sample 40	M446	10	0.000155882	Permanent Draft	Tropical forest soil microbial communities from Luquillo Experimental Forest, Puerto Rico	Tropical forest soil microbial communities from Luquillo Experimental Forest, Puerto Rico - Sample 40	DOE Joint Genome Institute (JGI)	3300000935	Luquillo Experimental Forest Soil, Puerto Rico	Environmental	Terrestrial	Loam	Soil	Tropical forest soil	22162570	64151	soil
3300000936	Tropical forest soil microbial communities from Luquillo Experimental Forest, Puerto Rico - Sample 22	Mnod	4	6.15148e-05	Permanent Draft	Tropical forest soil microbial communities from Luquillo Experimental Forest, Puerto Rico	Tropical forest soil microbial communities from Luquillo Experimental Forest, Puerto Rico - Sample 22	DOE Joint Genome Institute (JGI)	3300000936	Luquillo Experimental Forest Soil, Puerto Rico	Environmental	Terrestrial	Loam	Soil	Tropical forest soil	25490760	65025	soil
3300000936	Tropical forest soil microbial communities from Luquillo Experimental Forest, Puerto Rico - Sample 22	M446	6	9.22722e-05	Permanent Draft	Tropical forest soil microbial communities from Luquillo Experimental Forest, Puerto Rico	Tropical forest soil microbial communities from Luquillo Experimental Forest, Puerto Rico - Sample 22	DOE Joint Genome Institute (JGI)	3300000936	Luquillo Experimental Forest Soil, Puerto Rico	Environmental	Terrestrial	Loam	Soil	Tropical forest soil	25490760	65025	soil
3300000952	Grasslands soil microbial communities from Chapel Hill, North Carolina, USA that are Nitrogen fertilized -NN346	M446	263	1.39153	Permanent Draft	Soil microbial communities from 10 grassland sites in CA, CO, KS, KY, MN, MO, NM, SC, TX, that have been nitrogen fertilized	Grasslands soil microbial communities from Chapel Hill, North Carolina, USA that are Nitrogen fertilized -NN346	DOE Joint Genome Institute (JGI)	3300000952	Chapel Hill, North Carolina, USA	Environmental	Terrestrial	Loam	Soil	Soil	58817	189	soil
3300000953	Soil microbial communities from Great Prairies - Kansas Corn soil	M446	348	6.4527e-05	Permanent Draft	Soil microbial communities from Great Prairies (Kansas, Wisconsin and Iowa)	Soil microbial communities from Great Prairies - Kansas Corn soil	DOE Joint Genome Institute (JGI)	3300000953	Kansas, USA	Environmental	Terrestrial	Unclassified	Soil	Soil	1342147687	5393094	soil
3300000955	Soil microbial communities from Great Prairies - Iowa, Native Prairie soil	M446	877	7.45467e-05	Draft	Soil microbial communities from Great Prairies (Kansas, Wisconsin and Iowa)	Soil microbial communities from Great Prairies - Iowa, Native Prairie soil	DOE Joint Genome Institute (JGI)	3300000955	USA: Maryland: Natonal Institute of Health	Environmental	Terrestrial	Unclassified	Soil	Soil	3157391525	11764439	soil
3300000955	Soil microbial communities from Great Prairies - Iowa, Native Prairie soil	Mnod	731	6.21364e-05	Draft	Soil microbial communities from Great Prairies (Kansas, Wisconsin and Iowa)	Soil microbial communities from Great Prairies - Iowa, Native Prairie soil	DOE Joint Genome Institute (JGI)	3300000955	USA: Maryland: Natonal Institute of Health	Environmental	Terrestrial	Unclassified	Soil	Soil	3157391525	11764439	soil
3300000956	Soil microbial communities from Great Prairies - Kansas, Native Prairie soil	Mnod	1736	5.44602e-05	Permanent Draft	Soil microbial communities from Great Prairies (Kansas, Wisconsin and Iowa)	Soil microbial communities from Great Prairies - Kansas, Native Prairie soil	DOE Joint Genome Institute (JGI)	3300000956	Kansas, USA	Environmental	Terrestrial	Unclassified	Soil	Soil	9280824611	31876498	soil
3300000956	Soil microbial communities from Great Prairies - Kansas, Native Prairie soil	M446	2748	8.62077e-05	Permanent Draft	Soil microbial communities from Great Prairies (Kansas, Wisconsin and Iowa)	Soil microbial communities from Great Prairies - Kansas, Native Prairie soil	DOE Joint Genome Institute (JGI)	3300000956	Kansas, USA	Environmental	Terrestrial	Unclassified	Soil	Soil	9280824611	31876498	soil
3300000996	Grasslands soil microbial communities from Nunn, Colorado, USA, that are Nitrogen fertilized - NN1093	M446	137	1.69136	Permanent Draft	Soil microbial communities from 10 grassland sites in CA, CO, KS, KY, MN, MO, NM, SC, TX, that have been nitrogen fertilized	Grasslands soil microbial communities from Nunn, Colorado, USA, that are Nitrogen fertilized - NN1093	DOE Joint Genome Institute (JGI)	3300000996	Nunn, Colorado, USA	Environmental	Terrestrial	Loam	Soil	Soil	27926	81	soil
3300000996	Grasslands soil microbial communities from Nunn, Colorado, USA, that are Nitrogen fertilized - NN1093	Mrad	299	3.69136	Permanent Draft	Soil microbial communities from 10 grassland sites in CA, CO, KS, KY, MN, MO, NM, SC, TX, that have been nitrogen fertilized	Grasslands soil microbial communities from Nunn, Colorado, USA, that are Nitrogen fertilized - NN1093	DOE Joint Genome Institute (JGI)	3300000996	Nunn, Colorado, USA	Environmental	Terrestrial	Loam	Soil	Soil	27926	81	soil
3300000998	Grasslands soil microbial communities from Gorham, Kansas, USA that are Nitrogen fertilized - NN603	M446	121	0.643617	Permanent Draft	Soil microbial communities from 10 grassland sites in CA, CO, KS, KY, MN, MO, NM, SC, TX, that have been nitrogen fertilized	Grasslands soil microbial communities from Gorham, Kansas, USA that are Nitrogen fertilized - NN603	DOE Joint Genome Institute (JGI)	3300000998	Gorham, Kansas, USA	Environmental	Terrestrial	Loam	Soil	Soil	59849	188	soil
3300001000	Grasslands soil microbial communities from Chapel Hill, North Carolina, USA that are Nitrogen fertilized -NN356	M446	138	0.356589	Permanent Draft	Soil microbial communities from 10 grassland sites in CA, CO, KS, KY, MN, MO, NM, SC, TX, that have been nitrogen fertilized	Grasslands soil microbial communities from Chapel Hill, North Carolina, USA that are Nitrogen fertilized -NN356	DOE Joint Genome Institute (JGI)	3300001000	Chapel Hill, North Carolina, USA	Environmental	Terrestrial	Loam	Soil	Soil	122002	387	soil
3300001001	Grasslands soil microbial communities from Gorham, Kansas, USA that are Nitrogen fertilized - NN619	M446	193	1.66379	Permanent Draft	Soil microbial communities from 10 grassland sites in CA, CO, KS, KY, MN, MO, NM, SC, TX, that have been nitrogen fertilized	Grasslands soil microbial communities from Gorham, Kansas, USA that are Nitrogen fertilized - NN619	DOE Joint Genome Institute (JGI)	3300001001	Gorham, Kansas, USA	Environmental	Terrestrial	Loam	Soil	Soil	35401	116	soil
3300001002	Forest soil microbial communities from Willamette National Forest, Oregon, USA, amended with Nitrogen - NN413	M446	165	0.207809	Permanent Draft	Soil microbial communities from 10 grassland sites in CA, CO, KS, KY, MN, MO, NM, SC, TX, that have been nitrogen fertilized	Forest soil microbial communities from Willamette National Forest, Oregon, USA, amended with Nitrogen - NN413	DOE Joint Genome Institute (JGI)	3300001002	Willamette National Forest, Oregon, USA	Environmental	Terrestrial	Loam	Soil	Soil	283340	794	soil
3300001003	Grasslands soil microbial communities from Chapel Hill, North Carolina, USA that are Nitrogen fertilized -Nitrogen NN342	M446	189	0.979275	Permanent Draft	Soil microbial communities from 10 grassland sites in CA, CO, KS, KY, MN, MO, NM, SC, TX, that have been nitrogen fertilized	Grasslands soil microbial communities from Chapel Hill, North Carolina, USA that are Nitrogen fertilized -Nitrogen NN342	DOE Joint Genome Institute (JGI)	3300001003	Chapel Hill, North Carolina, USA	Environmental	Terrestrial	Loam	Soil	Soil	62871	193	soil
3300001005	Grasslands soil microbial communities from Nunn, Colorado, USA, that are Nitrogen fertilized - NN1117	Mnod	149	0.307216	Permanent Draft	Soil microbial communities from 10 grassland sites in CA, CO, KS, KY, MN, MO, NM, SC, TX, that have been nitrogen fertilized	Grasslands soil microbial communities from Nunn, Colorado, USA, that are Nitrogen fertilized - NN1117	DOE Joint Genome Institute (JGI)	3300001005	Nunn, Colorado, USA	Environmental	Terrestrial	Loam	Soil	Soil	138790	485	soil
3300001005	Grasslands soil microbial communities from Nunn, Colorado, USA, that are Nitrogen fertilized - NN1117	Mrad	481	0.991753	Permanent Draft	Soil microbial communities from 10 grassland sites in CA, CO, KS, KY, MN, MO, NM, SC, TX, that have been nitrogen fertilized	Grasslands soil microbial communities from Nunn, Colorado, USA, that are Nitrogen fertilized - NN1117	DOE Joint Genome Institute (JGI)	3300001005	Nunn, Colorado, USA	Environmental	Terrestrial	Loam	Soil	Soil	138790	485	soil
3300001007	Grasslands soil microbial communities from Kansas, USA, that are Nitrogen fertilized - NN574	Mnod	197	0.300763	Permanent Draft	Soil microbial communities from 10 grassland sites in CA, CO, KS, KY, MN, MO, NM, SC, TX, that have been nitrogen fertilized	Grasslands soil microbial communities from Kansas, USA, that are Nitrogen fertilized - NN574	DOE Joint Genome Institute (JGI)	3300001007	Manhattan, Kansas, USA	Environmental	Terrestrial	Loam	Soil	Soil	190328	655	soil
3300001007	Grasslands soil microbial communities from Kansas, USA, that are Nitrogen fertilized - NN574	M446	247	0.377099	Permanent Draft	Soil microbial communities from 10 grassland sites in CA, CO, KS, KY, MN, MO, NM, SC, TX, that have been nitrogen fertilized	Grasslands soil microbial communities from Kansas, USA, that are Nitrogen fertilized - NN574	DOE Joint Genome Institute (JGI)	3300001007	Manhattan, Kansas, USA	Environmental	Terrestrial	Loam	Soil	Soil	190328	655	soil
3300001008	Grasslands soil microbial communities from Nunn, Colorado, USA, that are Nitrogen fertilized - NN1118	Mnod	184	1.4375	Permanent Draft	Soil microbial communities from 10 grassland sites in CA, CO, KS, KY, MN, MO, NM, SC, TX, that have been nitrogen fertilized	Grasslands soil microbial communities from Nunn, Colorado, USA, that are Nitrogen fertilized - NN1118	DOE Joint Genome Institute (JGI)	3300001008	Nunn, Colorado, USA	Environmental	Terrestrial	Loam	Soil	Soil	39370	128	soil
3300001008	Grasslands soil microbial communities from Nunn, Colorado, USA, that are Nitrogen fertilized - NN1118	M446	290	2.26562	Permanent Draft	Soil microbial communities from 10 grassland sites in CA, CO, KS, KY, MN, MO, NM, SC, TX, that have been nitrogen fertilized	Grasslands soil microbial communities from Nunn, Colorado, USA, that are Nitrogen fertilized - NN1118	DOE Joint Genome Institute (JGI)	3300001008	Nunn, Colorado, USA	Environmental	Terrestrial	Loam	Soil	Soil	39370	128	soil
3300001008	Grasslands soil microbial communities from Nunn, Colorado, USA, that are Nitrogen fertilized - NN1118	Mrad	428	3.34375	Permanent Draft	Soil microbial communities from 10 grassland sites in CA, CO, KS, KY, MN, MO, NM, SC, TX, that have been nitrogen fertilized	Grasslands soil microbial communities from Nunn, Colorado, USA, that are Nitrogen fertilized - NN1118	DOE Joint Genome Institute (JGI)	3300001008	Nunn, Colorado, USA	Environmental	Terrestrial	Loam	Soil	Soil	39370	128	soil
3300001009	Grasslands soil microbial communities from Chapel Hill, North Carolina, USA that are Nitrogen fertilized -NN352	M446	232	0.63388	Permanent Draft	Soil microbial communities from 10 grassland sites in CA, CO, KS, KY, MN, MO, NM, SC, TX, that have been nitrogen fertilized	Grasslands soil microbial communities from Chapel Hill, North Carolina, USA that are Nitrogen fertilized -NN352	DOE Joint Genome Institute (JGI)	3300001009	Chapel Hill, North Carolina, USA	Environmental	Terrestrial	Loam	Soil	Soil	117241	366	soil
3300001011	Grasslands soil microbial communities from Gorham, Kansas, USA that are Nitrogen fertilized -NN613	M446	258	1.93985	Permanent Draft	Soil microbial communities from 10 grassland sites in CA, CO, KS, KY, MN, MO, NM, SC, TX, that have been nitrogen fertilized	Grasslands soil microbial communities from Gorham, Kansas, USA that are Nitrogen fertilized -NN613	DOE Joint Genome Institute (JGI)	3300001011	Gorham, Kansas, USA	Environmental	Terrestrial	Loam	Soil	Soil	45304	133	soil
3300001011	Grasslands soil microbial communities from Gorham, Kansas, USA that are Nitrogen fertilized -NN613	Mnod	171	1.28571	Permanent Draft	Soil microbial communities from 10 grassland sites in CA, CO, KS, KY, MN, MO, NM, SC, TX, that have been nitrogen fertilized	Grasslands soil microbial communities from Gorham, Kansas, USA that are Nitrogen fertilized -NN613	DOE Joint Genome Institute (JGI)	3300001011	Gorham, Kansas, USA	Environmental	Terrestrial	Loam	Soil	Soil	45304	133	soil
3300001014	Grasslands soil microbial communities from Nunn, Colorado, USA, that are Nitrogen fertilized - NN1095	Mrad	553	2.38362	Permanent Draft	Soil microbial communities from 10 grassland sites in CA, CO, KS, KY, MN, MO, NM, SC, TX, that have been nitrogen fertilized	Grasslands soil microbial communities from Nunn, Colorado, USA, that are Nitrogen fertilized - NN1095	DOE Joint Genome Institute (JGI)	3300001014	Nunn, Colorado, USA	Environmental	Terrestrial	Loam	Soil	Soil	68097	232	soil
3300001014	Grasslands soil microbial communities from Nunn, Colorado, USA, that are Nitrogen fertilized - NN1095	Mnod	248	1.06897	Permanent Draft	Soil microbial communities from 10 grassland sites in CA, CO, KS, KY, MN, MO, NM, SC, TX, that have been nitrogen fertilized	Grasslands soil microbial communities from Nunn, Colorado, USA, that are Nitrogen fertilized - NN1095	DOE Joint Genome Institute (JGI)	3300001014	Nunn, Colorado, USA	Environmental	Terrestrial	Loam	Soil	Soil	68097	232	soil
3300001014	Grasslands soil microbial communities from Nunn, Colorado, USA, that are Nitrogen fertilized - NN1095	M446	337	1.45259	Permanent Draft	Soil microbial communities from 10 grassland sites in CA, CO, KS, KY, MN, MO, NM, SC, TX, that have been nitrogen fertilized	Grasslands soil microbial communities from Nunn, Colorado, USA, that are Nitrogen fertilized - NN1095	DOE Joint Genome Institute (JGI)	3300001014	Nunn, Colorado, USA	Environmental	Terrestrial	Loam	Soil	Soil	68097	232	soil
3300001015	Grasslands soil microbial communities from Nunn, Colorado, USA, that are Nitrogen fertilized - NN1120	M446	319	1.1903	Permanent Draft	Soil microbial communities from 10 grassland sites in CA, CO, KS, KY, MN, MO, NM, SC, TX, that have been nitrogen fertilized	Grasslands soil microbial communities from Nunn, Colorado, USA, that are Nitrogen fertilized - NN1120	DOE Joint Genome Institute (JGI)	3300001015	Nunn, Colorado, USA	Environmental	Terrestrial	Loam	Soil	Soil	94572	268	soil
3300001015	Grasslands soil microbial communities from Nunn, Colorado, USA, that are Nitrogen fertilized - NN1120	Mnod	229	0.854478	Permanent Draft	Soil microbial communities from 10 grassland sites in CA, CO, KS, KY, MN, MO, NM, SC, TX, that have been nitrogen fertilized	Grasslands soil microbial communities from Nunn, Colorado, USA, that are Nitrogen fertilized - NN1120	DOE Joint Genome Institute (JGI)	3300001015	Nunn, Colorado, USA	Environmental	Terrestrial	Loam	Soil	Soil	94572	268	soil
3300001015	Grasslands soil microbial communities from Nunn, Colorado, USA, that are Nitrogen fertilized - NN1120	Mrad	1020	3.80597	Permanent Draft	Soil microbial communities from 10 grassland sites in CA, CO, KS, KY, MN, MO, NM, SC, TX, that have been nitrogen fertilized	Grasslands soil microbial communities from Nunn, Colorado, USA, that are Nitrogen fertilized - NN1120	DOE Joint Genome Institute (JGI)	3300001015	Nunn, Colorado, USA	Environmental	Terrestrial	Loam	Soil	Soil	94572	268	soil
3300001018	Grasslands soil microbial communities from Chapel Hill, North Carolina, USA that are Nitrogen fertilized -Nitrogen NN332	Mnod	272	1.56322	Permanent Draft	Soil microbial communities from 10 grassland sites in CA, CO, KS, KY, MN, MO, NM, SC, TX, that have been nitrogen fertilized	Grasslands soil microbial communities from Chapel Hill, North Carolina, USA that are Nitrogen fertilized -Nitrogen NN332	DOE Joint Genome Institute (JGI)	3300001018	Chapel Hill, North Carolina, USA	Environmental	Terrestrial	Loam	Soil	Soil	55260	174	soil
3300001018	Grasslands soil microbial communities from Chapel Hill, North Carolina, USA that are Nitrogen fertilized -Nitrogen NN332	M446	413	2.37356	Permanent Draft	Soil microbial communities from 10 grassland sites in CA, CO, KS, KY, MN, MO, NM, SC, TX, that have been nitrogen fertilized	Grasslands soil microbial communities from Chapel Hill, North Carolina, USA that are Nitrogen fertilized -Nitrogen NN332	DOE Joint Genome Institute (JGI)	3300001018	Chapel Hill, North Carolina, USA	Environmental	Terrestrial	Loam	Soil	Soil	55260	174	soil
3300001019	Grasslands soil microbial communities from Nunn, Colorado, USA, that are Nitrogen fertilized - NN1094	Mrad	972	2.15044	Permanent Draft	Soil microbial communities from 10 grassland sites in CA, CO, KS, KY, MN, MO, NM, SC, TX, that have been nitrogen fertilized	Grasslands soil microbial communities from Nunn, Colorado, USA, that are Nitrogen fertilized - NN1094	DOE Joint Genome Institute (JGI)	3300001019	Nunn, Colorado, USA	Environmental	Terrestrial	Loam	Soil	Soil	131940	452	soil
3300001019	Grasslands soil microbial communities from Nunn, Colorado, USA, that are Nitrogen fertilized - NN1094	Mnod	247	0.54646	Permanent Draft	Soil microbial communities from 10 grassland sites in CA, CO, KS, KY, MN, MO, NM, SC, TX, that have been nitrogen fertilized	Grasslands soil microbial communities from Nunn, Colorado, USA, that are Nitrogen fertilized - NN1094	DOE Joint Genome Institute (JGI)	3300001019	Nunn, Colorado, USA	Environmental	Terrestrial	Loam	Soil	Soil	131940	452	soil
3300001019	Grasslands soil microbial communities from Nunn, Colorado, USA, that are Nitrogen fertilized - NN1094	M446	351	0.776549	Permanent Draft	Soil microbial communities from 10 grassland sites in CA, CO, KS, KY, MN, MO, NM, SC, TX, that have been nitrogen fertilized	Grasslands soil microbial communities from Nunn, Colorado, USA, that are Nitrogen fertilized - NN1094	DOE Joint Genome Institute (JGI)	3300001019	Nunn, Colorado, USA	Environmental	Terrestrial	Loam	Soil	Soil	131940	452	soil
3300001020	Grasslands soil microbial communities from Nunn, Colorado, USA, that are Nitrogen fertilized - NN1102	Mnod	210	0.0680713	Permanent Draft	Soil microbial communities from 10 grassland sites in CA, CO, KS, KY, MN, MO, NM, SC, TX, that have been nitrogen fertilized	Grasslands soil microbial communities from Nunn, Colorado, USA, that are Nitrogen fertilized - NN1102	DOE Joint Genome Institute (JGI)	3300001020	Nunn, Colorado, USA	Environmental	Terrestrial	Loam	Soil	Soil	889221	3085	soil
3300001020	Grasslands soil microbial communities from Nunn, Colorado, USA, that are Nitrogen fertilized - NN1102	M446	310	0.100486	Permanent Draft	Soil microbial communities from 10 grassland sites in CA, CO, KS, KY, MN, MO, NM, SC, TX, that have been nitrogen fertilized	Grasslands soil microbial communities from Nunn, Colorado, USA, that are Nitrogen fertilized - NN1102	DOE Joint Genome Institute (JGI)	3300001020	Nunn, Colorado, USA	Environmental	Terrestrial	Loam	Soil	Soil	889221	3085	soil
3300001020	Grasslands soil microbial communities from Nunn, Colorado, USA, that are Nitrogen fertilized - NN1102	Mrad	510	0.165316	Permanent Draft	Soil microbial communities from 10 grassland sites in CA, CO, KS, KY, MN, MO, NM, SC, TX, that have been nitrogen fertilized	Grasslands soil microbial communities from Nunn, Colorado, USA, that are Nitrogen fertilized - NN1102	DOE Joint Genome Institute (JGI)	3300001020	Nunn, Colorado, USA	Environmental	Terrestrial	Loam	Soil	Soil	889221	3085	soil
3300001021	Grasslands soil microbial communities from Nunn, Colorado, USA, that are Nitrogen fertilized - NN1111	Mrad	625	0.501605	Permanent Draft	Soil microbial communities from 10 grassland sites in CA, CO, KS, KY, MN, MO, NM, SC, TX, that have been nitrogen fertilized	Grasslands soil microbial communities from Nunn, Colorado, USA, that are Nitrogen fertilized - NN1111	DOE Joint Genome Institute (JGI)	3300001021	Nunn, Colorado, USA	Environmental	Terrestrial	Loam	Soil	Soil	386943	1246	soil
3300001021	Grasslands soil microbial communities from Nunn, Colorado, USA, that are Nitrogen fertilized - NN1111	M446	308	0.247191	Permanent Draft	Soil microbial communities from 10 grassland sites in CA, CO, KS, KY, MN, MO, NM, SC, TX, that have been nitrogen fertilized	Grasslands soil microbial communities from Nunn, Colorado, USA, that are Nitrogen fertilized - NN1111	DOE Joint Genome Institute (JGI)	3300001021	Nunn, Colorado, USA	Environmental	Terrestrial	Loam	Soil	Soil	386943	1246	soil
3300001022	Grasslands soil microbial communities from Nunn, Colorado, USA, that are Nitrogen fertilized - NN1096	Mnod	261	0.223459	Permanent Draft	Soil microbial communities from 10 grassland sites in CA, CO, KS, KY, MN, MO, NM, SC, TX, that have been nitrogen fertilized	Grasslands soil microbial communities from Nunn, Colorado, USA, that are Nitrogen fertilized - NN1096	DOE Joint Genome Institute (JGI)	3300001022	Nunn, Colorado, USA	Environmental	Terrestrial	Loam	Soil	Soil	336010	1168	soil
3300001022	Grasslands soil microbial communities from Nunn, Colorado, USA, that are Nitrogen fertilized - NN1096	M446	382	0.327055	Permanent Draft	Soil microbial communities from 10 grassland sites in CA, CO, KS, KY, MN, MO, NM, SC, TX, that have been nitrogen fertilized	Grasslands soil microbial communities from Nunn, Colorado, USA, that are Nitrogen fertilized - NN1096	DOE Joint Genome Institute (JGI)	3300001022	Nunn, Colorado, USA	Environmental	Terrestrial	Loam	Soil	Soil	336010	1168	soil
3300001023	Grasslands soil microbial communities from Gorham, Kansas, USA that are Nitrogen fertilized - NN611	M446	376	1.09942	Permanent Draft	Soil microbial communities from 10 grassland sites in CA, CO, KS, KY, MN, MO, NM, SC, TX, that have been nitrogen fertilized	Grasslands soil microbial communities from Gorham, Kansas, USA that are Nitrogen fertilized - NN611	DOE Joint Genome Institute (JGI)	3300001023	Gorham, Kansas, USA	Environmental	Terrestrial	Loam	Soil	Soil	99862	342	soil
3300001024	Forest soil microbial communities from Willamette National Forest, Oregon, USA, amended with Nitrogen - NN391	Mrad	246	0.283084	Permanent Draft	Soil microbial communities from 10 grassland sites in CA, CO, KS, KY, MN, MO, NM, SC, TX, that have been nitrogen fertilized	Forest soil microbial communities from Willamette National Forest, Oregon, USA, amended with Nitrogen - NN391	DOE Joint Genome Institute (JGI)	3300001024	Willamette National Forest, Oregon, USA	Environmental	Terrestrial	Loam	Soil	Soil	284044	869	soil
3300001025	Grasslands soil microbial communities from Nunn, Colorado, USA, that are Nitrogen fertilized - NN1097	Mrad	300	0.278293	Permanent Draft	Soil microbial communities from 10 grassland sites in CA, CO, KS, KY, MN, MO, NM, SC, TX, that have been nitrogen fertilized	Grasslands soil microbial communities from Nunn, Colorado, USA, that are Nitrogen fertilized - NN1097	DOE Joint Genome Institute (JGI)	3300001025	Nunn, Colorado, USA	Environmental	Terrestrial	Loam	Soil	Soil	329209	1078	soil
3300001026	Grasslands soil microbial communities from Gorham, Kansas, USA that are Nitrogen fertilized - NN630	Mrad	306	1.00658	Permanent Draft	Soil microbial communities from 10 grassland sites in CA, CO, KS, KY, MN, MO, NM, SC, TX, that have been nitrogen fertilized	Grasslands soil microbial communities from Gorham, Kansas, USA that are Nitrogen fertilized - NN630	DOE Joint Genome Institute (JGI)	3300001026	Gorham, Kansas, USA	Environmental	Terrestrial	Loam	Soil	Soil	94474	304	soil
3300001026	Grasslands soil microbial communities from Gorham, Kansas, USA that are Nitrogen fertilized - NN630	M446	490	1.61184	Permanent Draft	Soil microbial communities from 10 grassland sites in CA, CO, KS, KY, MN, MO, NM, SC, TX, that have been nitrogen fertilized	Grasslands soil microbial communities from Gorham, Kansas, USA that are Nitrogen fertilized - NN630	DOE Joint Genome Institute (JGI)	3300001026	Gorham, Kansas, USA	Environmental	Terrestrial	Loam	Soil	Soil	94474	304	soil
3300001026	Grasslands soil microbial communities from Gorham, Kansas, USA that are Nitrogen fertilized - NN630	Mnod	332	1.09211	Permanent Draft	Soil microbial communities from 10 grassland sites in CA, CO, KS, KY, MN, MO, NM, SC, TX, that have been nitrogen fertilized	Grasslands soil microbial communities from Gorham, Kansas, USA that are Nitrogen fertilized - NN630	DOE Joint Genome Institute (JGI)	3300001026	Gorham, Kansas, USA	Environmental	Terrestrial	Loam	Soil	Soil	94474	304	soil
3300001028	Grasslands soil microbial communities from Chapel Hill, North Carolina, USA that are Nitrogen fertilized -NN336	M446	414	0.793103	Permanent Draft	Soil microbial communities from 10 grassland sites in CA, CO, KS, KY, MN, MO, NM, SC, TX, that have been nitrogen fertilized	Grasslands soil microbial communities from Chapel Hill, North Carolina, USA that are Nitrogen fertilized -NN336	DOE Joint Genome Institute (JGI)	3300001028	Chapel Hill, North Carolina, USA	Environmental	Terrestrial	Loam	Soil	Soil	158248	522	soil
3300001029	Grasslands soil microbial communities from Chapel Hill, North Carolina, USA that are Nitrogen fertilized -NN350	M446	351	0.384026	Permanent Draft	Soil microbial communities from 10 grassland sites in CA, CO, KS, KY, MN, MO, NM, SC, TX, that have been nitrogen fertilized	Grasslands soil microbial communities from Chapel Hill, North Carolina, USA that are Nitrogen fertilized -NN350	DOE Joint Genome Institute (JGI)	3300001029	Chapel Hill, North Carolina, USA	Environmental	Terrestrial	Loam	Soil	Soil	279887	914	soil
3300001030	Grasslands soil microbial communities from Chapel Hill, North Carolina, USA that are Nitrogen fertilized -NN351	M446	366	0.439904	Permanent Draft	Soil microbial communities from 10 grassland sites in CA, CO, KS, KY, MN, MO, NM, SC, TX, that have been nitrogen fertilized	Grasslands soil microbial communities from Chapel Hill, North Carolina, USA that are Nitrogen fertilized -NN351	DOE Joint Genome Institute (JGI)	3300001030	Chapel Hill, North Carolina, USA	Environmental	Terrestrial	Loam	Soil	Soil	245643	832	soil
3300001031	Grasslands soil microbial communities from Nunn, Colorado, USA, that are Nitrogen fertilized - NN1116	Mnod	331	0.465541	Permanent Draft	Soil microbial communities from 10 grassland sites in CA, CO, KS, KY, MN, MO, NM, SC, TX, that have been nitrogen fertilized	Grasslands soil microbial communities from Nunn, Colorado, USA, that are Nitrogen fertilized - NN1116	DOE Joint Genome Institute (JGI)	3300001031	Nunn, Colorado, USA	Environmental	Terrestrial	Loam	Soil	Soil	236327	711	soil
3300001031	Grasslands soil microbial communities from Nunn, Colorado, USA, that are Nitrogen fertilized - NN1116	M446	515	0.724332	Permanent Draft	Soil microbial communities from 10 grassland sites in CA, CO, KS, KY, MN, MO, NM, SC, TX, that have been nitrogen fertilized	Grasslands soil microbial communities from Nunn, Colorado, USA, that are Nitrogen fertilized - NN1116	DOE Joint Genome Institute (JGI)	3300001031	Nunn, Colorado, USA	Environmental	Terrestrial	Loam	Soil	Soil	236327	711	soil
3300001031	Grasslands soil microbial communities from Nunn, Colorado, USA, that are Nitrogen fertilized - NN1116	Mrad	757	1.0647	Permanent Draft	Soil microbial communities from 10 grassland sites in CA, CO, KS, KY, MN, MO, NM, SC, TX, that have been nitrogen fertilized	Grasslands soil microbial communities from Nunn, Colorado, USA, that are Nitrogen fertilized - NN1116	DOE Joint Genome Institute (JGI)	3300001031	Nunn, Colorado, USA	Environmental	Terrestrial	Loam	Soil	Soil	236327	711	soil
3300001032	Forest soil microbial communities from Willamette National Forest, Oregon, USA, amended with Nitrogen - NN410	M446	392	0.471721	Permanent Draft	Soil microbial communities from 10 grassland sites in CA, CO, KS, KY, MN, MO, NM, SC, TX, that have been nitrogen fertilized	Forest soil microbial communities from Willamette National Forest, Oregon, USA, amended with Nitrogen - NN410	DOE Joint Genome Institute (JGI)	3300001032	Willamette National Forest, Oregon, USA	Environmental	Terrestrial	Loam	Soil	Soil	271430	831	soil
3300001033	Forest soil microbial communities from Willamette National Forest, Oregon, USA, amended with Nitrogen - NN393	M446	463	0.236708	Permanent Draft	Soil microbial communities from 10 grassland sites in CA, CO, KS, KY, MN, MO, NM, SC, TX, that have been nitrogen fertilized	Forest soil microbial communities from Willamette National Forest, Oregon, USA, amended with Nitrogen - NN393	DOE Joint Genome Institute (JGI)	3300001033	Willamette National Forest, Oregon, USA	Environmental	Terrestrial	Loam	Soil	Soil	630415	1956	soil
3300001034	Grasslands soil microbial communities from Gorham, Kansas, USA that are Nitrogen fertilized -NN607	Mrad	823	0.265655	Permanent Draft	Soil microbial communities from 10 grassland sites in CA, CO, KS, KY, MN, MO, NM, SC, TX, that have been nitrogen fertilized	Grasslands soil microbial communities from Gorham, Kansas, USA that are Nitrogen fertilized -NN607	DOE Joint Genome Institute (JGI)	3300001034	Gorham, Kansas, USA	Environmental	Terrestrial	Loam	Soil	Soil	926756	3098	soil
3300001034	Grasslands soil microbial communities from Gorham, Kansas, USA that are Nitrogen fertilized -NN607	M446	670	0.216269	Permanent Draft	Soil microbial communities from 10 grassland sites in CA, CO, KS, KY, MN, MO, NM, SC, TX, that have been nitrogen fertilized	Grasslands soil microbial communities from Gorham, Kansas, USA that are Nitrogen fertilized -NN607	DOE Joint Genome Institute (JGI)	3300001034	Gorham, Kansas, USA	Environmental	Terrestrial	Loam	Soil	Soil	926756	3098	soil
3300001038	Grasslands soil microbial communities from Kansas, USA, that are Nitrogen fertilized - NN592	Mrad	12	0.0184332	Permanent Draft	Soil microbial communities from 10 grassland sites in CA, CO, KS, KY, MN, MO, NM, SC, TX, that have been nitrogen fertilized	Grasslands soil microbial communities from Kansas, USA, that are Nitrogen fertilized - NN592	DOE Joint Genome Institute (JGI)	3300001038	Manhattan, Kansas, USA	Environmental	Terrestrial	Loam	Soil	Soil	187950	651	soil
3300001038	Grasslands soil microbial communities from Kansas, USA, that are Nitrogen fertilized - NN592	Mnod	13	0.0199693	Permanent Draft	Soil microbial communities from 10 grassland sites in CA, CO, KS, KY, MN, MO, NM, SC, TX, that have been nitrogen fertilized	Grasslands soil microbial communities from Kansas, USA, that are Nitrogen fertilized - NN592	DOE Joint Genome Institute (JGI)	3300001038	Manhattan, Kansas, USA	Environmental	Terrestrial	Loam	Soil	Soil	187950	651	soil
3300001039	Forest soil microbial communities from Willamette National Forest, Oregon, USA, amended with Nitrogen - NN412	M446	22	0.0244173	Permanent Draft	Soil microbial communities from 10 grassland sites in CA, CO, KS, KY, MN, MO, NM, SC, TX, that have been nitrogen fertilized	Forest soil microbial communities from Willamette National Forest, Oregon, USA, amended with Nitrogen - NN412	DOE Joint Genome Institute (JGI)	3300001039	Willamette National Forest, Oregon, USA	Environmental	Terrestrial	Loam	Soil	Soil	295561	901	soil
3300001039	Forest soil microbial communities from Willamette National Forest, Oregon, USA, amended with Nitrogen - NN412	Mrad	17	0.0188679	Permanent Draft	Soil microbial communities from 10 grassland sites in CA, CO, KS, KY, MN, MO, NM, SC, TX, that have been nitrogen fertilized	Forest soil microbial communities from Willamette National Forest, Oregon, USA, amended with Nitrogen - NN412	DOE Joint Genome Institute (JGI)	3300001039	Willamette National Forest, Oregon, USA	Environmental	Terrestrial	Loam	Soil	Soil	295561	901	soil
3300001039	Forest soil microbial communities from Willamette National Forest, Oregon, USA, amended with Nitrogen - NN412	Mnod	16	0.017758	Permanent Draft	Soil microbial communities from 10 grassland sites in CA, CO, KS, KY, MN, MO, NM, SC, TX, that have been nitrogen fertilized	Forest soil microbial communities from Willamette National Forest, Oregon, USA, amended with Nitrogen - NN412	DOE Joint Genome Institute (JGI)	3300001039	Willamette National Forest, Oregon, USA	Environmental	Terrestrial	Loam	Soil	Soil	295561	901	soil
3300001040	Grasslands soil microbial communities from Gorham, Kansas, USA that are Nitrogen fertilized -NN621	Mrad	32	0.104235	Permanent Draft	Soil microbial communities from 10 grassland sites in CA, CO, KS, KY, MN, MO, NM, SC, TX, that have been nitrogen fertilized	Grasslands soil microbial communities from Gorham, Kansas, USA that are Nitrogen fertilized -NN621	DOE Joint Genome Institute (JGI)	3300001040	Gorham, Kansas, USA	Environmental	Terrestrial	Loam	Soil	Soil	90750	307	soil
3300001042	Grasslands soil microbial communities from Kansas, USA, that are Nitrogen fertilized - NN593	Mnod	50	0.0904159	Permanent Draft	Soil microbial communities from 10 grassland sites in CA, CO, KS, KY, MN, MO, NM, SC, TX, that have been nitrogen fertilized	Grasslands soil microbial communities from Kansas, USA, that are Nitrogen fertilized - NN593	DOE Joint Genome Institute (JGI)	3300001042	Manhattan, Kansas, USA	Environmental	Terrestrial	Loam	Soil	Soil	162145	553	soil
3300001042	Grasslands soil microbial communities from Kansas, USA, that are Nitrogen fertilized - NN593	M446	89	0.16094	Permanent Draft	Soil microbial communities from 10 grassland sites in CA, CO, KS, KY, MN, MO, NM, SC, TX, that have been nitrogen fertilized	Grasslands soil microbial communities from Kansas, USA, that are Nitrogen fertilized - NN593	DOE Joint Genome Institute (JGI)	3300001042	Manhattan, Kansas, USA	Environmental	Terrestrial	Loam	Soil	Soil	162145	553	soil
3300001047	Grasslands soil microbial communities from Gorham, Kansas, USA that are Nitrogen fertilized - NN624	M446	150	0.704225	Permanent Draft	Soil microbial communities from 10 grassland sites in CA, CO, KS, KY, MN, MO, NM, SC, TX, that have been nitrogen fertilized	Grasslands soil microbial communities from Gorham, Kansas, USA that are Nitrogen fertilized - NN624	DOE Joint Genome Institute (JGI)	3300001047	Gorham, Kansas, USA	Environmental	Terrestrial	Loam	Soil	Soil	64505	213	soil
3300001048	Forest soil microbial communities from Browns Valley, California, USA, that are Nitrogen fertilized - NN117	Mrad	167	1.81522	Permanent Draft	Soil microbial communities from 10 grassland sites in CA, CO, KS, KY, MN, MO, NM, SC, TX, that have been nitrogen fertilized	Forest soil microbial communities from Browns Valley, California, USA, that are Nitrogen fertilized - NN117	DOE Joint Genome Institute (JGI)	3300001048	Browns Valley, California, USA	Environmental	Terrestrial	Loam	Soil	Soil	29850	92	soil
3300001048	Forest soil microbial communities from Browns Valley, California, USA, that are Nitrogen fertilized - NN117	Mnod	171	1.8587	Permanent Draft	Soil microbial communities from 10 grassland sites in CA, CO, KS, KY, MN, MO, NM, SC, TX, that have been nitrogen fertilized	Forest soil microbial communities from Browns Valley, California, USA, that are Nitrogen fertilized - NN117	DOE Joint Genome Institute (JGI)	3300001048	Browns Valley, California, USA	Environmental	Terrestrial	Loam	Soil	Soil	29850	92	soil
3300001048	Forest soil microbial communities from Browns Valley, California, USA, that are Nitrogen fertilized - NN117	M446	292	3.17391	Permanent Draft	Soil microbial communities from 10 grassland sites in CA, CO, KS, KY, MN, MO, NM, SC, TX, that have been nitrogen fertilized	Forest soil microbial communities from Browns Valley, California, USA, that are Nitrogen fertilized - NN117	DOE Joint Genome Institute (JGI)	3300001048	Browns Valley, California, USA	Environmental	Terrestrial	Loam	Soil	Soil	29850	92	soil
3300001050	Grasslands soil microbial communities from Kansas, USA, that are Nitrogen fertilized - NN595	Mnod	118	0.0848921	Permanent Draft	Soil microbial communities from 10 grassland sites in CA, CO, KS, KY, MN, MO, NM, SC, TX, that have been nitrogen fertilized	Grasslands soil microbial communities from Kansas, USA, that are Nitrogen fertilized - NN595	DOE Joint Genome Institute (JGI)	3300001050	Manhattan, Kansas, USA	Environmental	Terrestrial	Loam	Soil	Soil	407399	1390	soil
3300001050	Grasslands soil microbial communities from Kansas, USA, that are Nitrogen fertilized - NN595	M446	162	0.116547	Permanent Draft	Soil microbial communities from 10 grassland sites in CA, CO, KS, KY, MN, MO, NM, SC, TX, that have been nitrogen fertilized	Grasslands soil microbial communities from Kansas, USA, that are Nitrogen fertilized - NN595	DOE Joint Genome Institute (JGI)	3300001050	Manhattan, Kansas, USA	Environmental	Terrestrial	Loam	Soil	Soil	407399	1390	soil
3300001052	Forest soil microbial communities from Browns Valley, California, USA, that are Nitrogen fertilized - NN118	M446	322	6.44	Permanent Draft	Soil microbial communities from 10 grassland sites in CA, CO, KS, KY, MN, MO, NM, SC, TX, that have been nitrogen fertilized	Forest soil microbial communities from Browns Valley, California, USA, that are Nitrogen fertilized - NN118	DOE Joint Genome Institute (JGI)	3300001052	Browns Valley, California, USA	Environmental	Terrestrial	Loam	Soil	Soil	16931	50	soil
3300001052	Forest soil microbial communities from Browns Valley, California, USA, that are Nitrogen fertilized - NN118	Mnod	190	3.8	Permanent Draft	Soil microbial communities from 10 grassland sites in CA, CO, KS, KY, MN, MO, NM, SC, TX, that have been nitrogen fertilized	Forest soil microbial communities from Browns Valley, California, USA, that are Nitrogen fertilized - NN118	DOE Joint Genome Institute (JGI)	3300001052	Browns Valley, California, USA	Environmental	Terrestrial	Loam	Soil	Soil	16931	50	soil
3300001052	Forest soil microbial communities from Browns Valley, California, USA, that are Nitrogen fertilized - NN118	Mrad	398	7.96	Permanent Draft	Soil microbial communities from 10 grassland sites in CA, CO, KS, KY, MN, MO, NM, SC, TX, that have been nitrogen fertilized	Forest soil microbial communities from Browns Valley, California, USA, that are Nitrogen fertilized - NN118	DOE Joint Genome Institute (JGI)	3300001052	Browns Valley, California, USA	Environmental	Terrestrial	Loam	Soil	Soil	16931	50	soil
3300001053	Grasslands soil microbial communities from Kansas, USA, that are Nitrogen fertilized - NN588	M446	284	1.39216	Permanent Draft	Soil microbial communities from 10 grassland sites in CA, CO, KS, KY, MN, MO, NM, SC, TX, that have been nitrogen fertilized	Grasslands soil microbial communities from Kansas, USA, that are Nitrogen fertilized - NN588	DOE Joint Genome Institute (JGI)	3300001053	Manhattan, Kansas, USA	Environmental	Terrestrial	Loam	Soil	Soil	62391	204	soil
3300001053	Grasslands soil microbial communities from Kansas, USA, that are Nitrogen fertilized - NN588	Mnod	202	0.990196	Permanent Draft	Soil microbial communities from 10 grassland sites in CA, CO, KS, KY, MN, MO, NM, SC, TX, that have been nitrogen fertilized	Grasslands soil microbial communities from Kansas, USA, that are Nitrogen fertilized - NN588	DOE Joint Genome Institute (JGI)	3300001053	Manhattan, Kansas, USA	Environmental	Terrestrial	Loam	Soil	Soil	62391	204	soil
3300001053	Grasslands soil microbial communities from Kansas, USA, that are Nitrogen fertilized - NN588	Mrad	218	1.06863	Permanent Draft	Soil microbial communities from 10 grassland sites in CA, CO, KS, KY, MN, MO, NM, SC, TX, that have been nitrogen fertilized	Grasslands soil microbial communities from Kansas, USA, that are Nitrogen fertilized - NN588	DOE Joint Genome Institute (JGI)	3300001053	Manhattan, Kansas, USA	Environmental	Terrestrial	Loam	Soil	Soil	62391	204	soil
3300001055	Grasslands soil microbial communities from Chapel Hill, North Carolina, USA that are Nitrogen fertilized -NN338	M446	185	0.898058	Permanent Draft	Soil microbial communities from 10 grassland sites in CA, CO, KS, KY, MN, MO, NM, SC, TX, that have been nitrogen fertilized	Grasslands soil microbial communities from Chapel Hill, North Carolina, USA that are Nitrogen fertilized -NN338	DOE Joint Genome Institute (JGI)	3300001055	Chapel Hill, North Carolina, USA	Environmental	Terrestrial	Loam	Soil	Soil	59291	206	soil
3300001056	Grasslands soil microbial communities from Kansas, USA, that are Nitrogen fertilized - NN581	Mnod	156	0.10932	Permanent Draft	Soil microbial communities from 10 grassland sites in CA, CO, KS, KY, MN, MO, NM, SC, TX, that have been nitrogen fertilized	Grasslands soil microbial communities from Kansas, USA, that are Nitrogen fertilized - NN581	DOE Joint Genome Institute (JGI)	3300001056	Manhattan, Kansas, USA	Environmental	Terrestrial	Loam	Soil	Soil	409720	1427	soil
3300001056	Grasslands soil microbial communities from Kansas, USA, that are Nitrogen fertilized - NN581	M446	192	0.134548	Permanent Draft	Soil microbial communities from 10 grassland sites in CA, CO, KS, KY, MN, MO, NM, SC, TX, that have been nitrogen fertilized	Grasslands soil microbial communities from Kansas, USA, that are Nitrogen fertilized - NN581	DOE Joint Genome Institute (JGI)	3300001056	Manhattan, Kansas, USA	Environmental	Terrestrial	Loam	Soil	Soil	409720	1427	soil
3300001057	Grasslands soil microbial communities from Nunn, Colorado, USA, that are Nitrogen fertilized - NN1105	M446	223	0.369205	Permanent Draft	Soil microbial communities from 10 grassland sites in CA, CO, KS, KY, MN, MO, NM, SC, TX, that have been nitrogen fertilized	Grasslands soil microbial communities from Nunn, Colorado, USA, that are Nitrogen fertilized - NN1105	DOE Joint Genome Institute (JGI)	3300001057	Nunn, Colorado, USA	Environmental	Terrestrial	Loam	Soil	Soil	204361	604	soil
3300001057	Grasslands soil microbial communities from Nunn, Colorado, USA, that are Nitrogen fertilized - NN1105	Mrad	301	0.498344	Permanent Draft	Soil microbial communities from 10 grassland sites in CA, CO, KS, KY, MN, MO, NM, SC, TX, that have been nitrogen fertilized	Grasslands soil microbial communities from Nunn, Colorado, USA, that are Nitrogen fertilized - NN1105	DOE Joint Genome Institute (JGI)	3300001057	Nunn, Colorado, USA	Environmental	Terrestrial	Loam	Soil	Soil	204361	604	soil
3300001059	Grasslands soil microbial communities from Gorham, Kansas, USA that are Nitrogen fertilized -NN620	Mrad	228	1.94872	Permanent Draft	Soil microbial communities from 10 grassland sites in CA, CO, KS, KY, MN, MO, NM, SC, TX, that have been nitrogen fertilized	Grasslands soil microbial communities from Gorham, Kansas, USA that are Nitrogen fertilized -NN620	DOE Joint Genome Institute (JGI)	3300001059	Gorham, Kansas, USA	Environmental	Terrestrial	Loam	Soil	Soil	39858	117	soil
3300001059	Grasslands soil microbial communities from Gorham, Kansas, USA that are Nitrogen fertilized -NN620	M446	193	1.64957	Permanent Draft	Soil microbial communities from 10 grassland sites in CA, CO, KS, KY, MN, MO, NM, SC, TX, that have been nitrogen fertilized	Grasslands soil microbial communities from Gorham, Kansas, USA that are Nitrogen fertilized -NN620	DOE Joint Genome Institute (JGI)	3300001059	Gorham, Kansas, USA	Environmental	Terrestrial	Loam	Soil	Soil	39858	117	soil
3300001061	Grasslands soil microbial communities from Nunn, Colorado, USA, that are Nitrogen fertilized - NN1109	Mrad	547	4.44715	Permanent Draft	Soil microbial communities from 10 grassland sites in CA, CO, KS, KY, MN, MO, NM, SC, TX, that have been nitrogen fertilized	Grasslands soil microbial communities from Nunn, Colorado, USA, that are Nitrogen fertilized - NN1109	DOE Joint Genome Institute (JGI)	3300001061	Nunn, Colorado, USA	Environmental	Terrestrial	Loam	Soil	Soil	41682	123	soil
3300001061	Grasslands soil microbial communities from Nunn, Colorado, USA, that are Nitrogen fertilized - NN1109	M446	259	2.10569	Permanent Draft	Soil microbial communities from 10 grassland sites in CA, CO, KS, KY, MN, MO, NM, SC, TX, that have been nitrogen fertilized	Grasslands soil microbial communities from Nunn, Colorado, USA, that are Nitrogen fertilized - NN1109	DOE Joint Genome Institute (JGI)	3300001061	Nunn, Colorado, USA	Environmental	Terrestrial	Loam	Soil	Soil	41682	123	soil
3300001062	Grasslands soil microbial communities from Nunn, Colorado, USA, that are Nitrogen fertilized - NN1104	M446	263	1.70779	Permanent Draft	Soil microbial communities from 10 grassland sites in CA, CO, KS, KY, MN, MO, NM, SC, TX, that have been nitrogen fertilized	Grasslands soil microbial communities from Nunn, Colorado, USA, that are Nitrogen fertilized - NN1104	DOE Joint Genome Institute (JGI)	3300001062	Nunn, Colorado, USA	Environmental	Terrestrial	Loam	Soil	Soil	55005	154	soil
3300001062	Grasslands soil microbial communities from Nunn, Colorado, USA, that are Nitrogen fertilized - NN1104	Mrad	210	1.36364	Permanent Draft	Soil microbial communities from 10 grassland sites in CA, CO, KS, KY, MN, MO, NM, SC, TX, that have been nitrogen fertilized	Grasslands soil microbial communities from Nunn, Colorado, USA, that are Nitrogen fertilized - NN1104	DOE Joint Genome Institute (JGI)	3300001062	Nunn, Colorado, USA	Environmental	Terrestrial	Loam	Soil	Soil	55005	154	soil
3300001064	Grasslands soil microbial communities from Kansas, USA, that are Nitrogen fertilized - NN577	M446	312	0.436364	Permanent Draft	Soil microbial communities from 10 grassland sites in CA, CO, KS, KY, MN, MO, NM, SC, TX, that have been nitrogen fertilized	Grasslands soil microbial communities from Kansas, USA, that are Nitrogen fertilized - NN577	DOE Joint Genome Institute (JGI)	3300001064	Manhattan, Kansas, USA	Environmental	Terrestrial	Loam	Soil	Soil	201485	715	soil
3300001064	Grasslands soil microbial communities from Kansas, USA, that are Nitrogen fertilized - NN577	Mnod	225	0.314685	Permanent Draft	Soil microbial communities from 10 grassland sites in CA, CO, KS, KY, MN, MO, NM, SC, TX, that have been nitrogen fertilized	Grasslands soil microbial communities from Kansas, USA, that are Nitrogen fertilized - NN577	DOE Joint Genome Institute (JGI)	3300001064	Manhattan, Kansas, USA	Environmental	Terrestrial	Loam	Soil	Soil	201485	715	soil
3300001064	Grasslands soil microbial communities from Kansas, USA, that are Nitrogen fertilized - NN577	Mrad	217	0.303497	Permanent Draft	Soil microbial communities from 10 grassland sites in CA, CO, KS, KY, MN, MO, NM, SC, TX, that have been nitrogen fertilized	Grasslands soil microbial communities from Kansas, USA, that are Nitrogen fertilized - NN577	DOE Joint Genome Institute (JGI)	3300001064	Manhattan, Kansas, USA	Environmental	Terrestrial	Loam	Soil	Soil	201485	715	soil
3300001066	Grasslands soil microbial communities from Gorham, Kansas, USA that are Nitrogen fertilized -NN626	Mrad	271	0.614512	Permanent Draft	Soil microbial communities from 10 grassland sites in CA, CO, KS, KY, MN, MO, NM, SC, TX, that have been nitrogen fertilized	Grasslands soil microbial communities from Gorham, Kansas, USA that are Nitrogen fertilized -NN626	DOE Joint Genome Institute (JGI)	3300001066	Gorham, Kansas, USA	Environmental	Terrestrial	Loam	Soil	Soil	124462	441	soil
3300001066	Grasslands soil microbial communities from Gorham, Kansas, USA that are Nitrogen fertilized -NN626	M446	501	1.13605	Permanent Draft	Soil microbial communities from 10 grassland sites in CA, CO, KS, KY, MN, MO, NM, SC, TX, that have been nitrogen fertilized	Grasslands soil microbial communities from Gorham, Kansas, USA that are Nitrogen fertilized -NN626	DOE Joint Genome Institute (JGI)	3300001066	Gorham, Kansas, USA	Environmental	Terrestrial	Loam	Soil	Soil	124462	441	soil
3300001066	Grasslands soil microbial communities from Gorham, Kansas, USA that are Nitrogen fertilized -NN626	Mnod	335	0.759637	Permanent Draft	Soil microbial communities from 10 grassland sites in CA, CO, KS, KY, MN, MO, NM, SC, TX, that have been nitrogen fertilized	Grasslands soil microbial communities from Gorham, Kansas, USA that are Nitrogen fertilized -NN626	DOE Joint Genome Institute (JGI)	3300001066	Gorham, Kansas, USA	Environmental	Terrestrial	Loam	Soil	Soil	124462	441	soil
3300001067	Grasslands soil microbial communities from Kansas, USA, that are Nitrogen fertilized - NN589	M446	414	1.36184	Permanent Draft	Soil microbial communities from 10 grassland sites in CA, CO, KS, KY, MN, MO, NM, SC, TX, that have been nitrogen fertilized	Grasslands soil microbial communities from Kansas, USA, that are Nitrogen fertilized - NN589	DOE Joint Genome Institute (JGI)	3300001067	Manhattan, Kansas, USA	Environmental	Terrestrial	Loam	Soil	Soil	95450	304	soil
3300001070	Forest soil microbial communities from Willamette National Forest, Oregon, USA, amended with Nitrogen - NN407	M446	378	0.422819	Permanent Draft	Soil microbial communities from 10 grassland sites in CA, CO, KS, KY, MN, MO, NM, SC, TX, that have been nitrogen fertilized	Forest soil microbial communities from Willamette National Forest, Oregon, USA, amended with Nitrogen - NN407	DOE Joint Genome Institute (JGI)	3300001070	Willamette National Forest, Oregon, USA	Environmental	Terrestrial	Loam	Soil	Soil	293912	894	soil
3300001070	Forest soil microbial communities from Willamette National Forest, Oregon, USA, amended with Nitrogen - NN407	Mrad	289	0.323266	Permanent Draft	Soil microbial communities from 10 grassland sites in CA, CO, KS, KY, MN, MO, NM, SC, TX, that have been nitrogen fertilized	Forest soil microbial communities from Willamette National Forest, Oregon, USA, amended with Nitrogen - NN407	DOE Joint Genome Institute (JGI)	3300001070	Willamette National Forest, Oregon, USA	Environmental	Terrestrial	Loam	Soil	Soil	293912	894	soil
3300001072	Grasslands soil microbial communities from Gorham, Kansas, USA that are Nitrogen fertilized -NN628	Mrad	321	0.271115	Permanent Draft	Soil microbial communities from 10 grassland sites in CA, CO, KS, KY, MN, MO, NM, SC, TX, that have been nitrogen fertilized	Grasslands soil microbial communities from Gorham, Kansas, USA that are Nitrogen fertilized -NN628	DOE Joint Genome Institute (JGI)	3300001072	Gorham, Kansas, USA	Environmental	Terrestrial	Loam	Soil	Soil	334290	1184	soil
3300001074	Forest soil microbial communities from Willamette National Forest, Oregon, USA, amended with Nitrogen - NN397	Mrad	432	0.0179828	Permanent Draft	Soil microbial communities from 10 grassland sites in CA, CO, KS, KY, MN, MO, NM, SC, TX, that have been nitrogen fertilized	Forest soil microbial communities from Willamette National Forest, Oregon, USA, amended with Nitrogen - NN397	DOE Joint Genome Institute (JGI)	3300001074	Willamette National Forest, Oregon, USA	Environmental	Terrestrial	Loam	Soil	Soil	7442356	24023	soil
3300001075	Tropical forest soil microbial communities from Luquillo Experimental Forest, Puerto Rico - Sample 63	Mnod	868	0.0267802	Permanent Draft	Tropical forest soil microbial communities from Luquillo Experimental Forest, Puerto Rico	Tropical forest soil microbial communities from Luquillo Experimental Forest, Puerto Rico - Sample 63	DOE Joint Genome Institute (JGI)	3300001075	Luquillo Experimental Forest Soil, Puerto Rico	Environmental	Terrestrial	Loam	Soil	Tropical forest soil	11452645	32412	soil
3300001075	Tropical forest soil microbial communities from Luquillo Experimental Forest, Puerto Rico - Sample 63	M446	1378	0.0425151	Permanent Draft	Tropical forest soil microbial communities from Luquillo Experimental Forest, Puerto Rico	Tropical forest soil microbial communities from Luquillo Experimental Forest, Puerto Rico - Sample 63	DOE Joint Genome Institute (JGI)	3300001075	Luquillo Experimental Forest Soil, Puerto Rico	Environmental	Terrestrial	Loam	Soil	Tropical forest soil	11452645	32412	soil
3300001075	Tropical forest soil microbial communities from Luquillo Experimental Forest, Puerto Rico - Sample 63	Mrad	646	0.0199309	Permanent Draft	Tropical forest soil microbial communities from Luquillo Experimental Forest, Puerto Rico	Tropical forest soil microbial communities from Luquillo Experimental Forest, Puerto Rico - Sample 63	DOE Joint Genome Institute (JGI)	3300001075	Luquillo Experimental Forest Soil, Puerto Rico	Environmental	Terrestrial	Loam	Soil	Tropical forest soil	11452645	32412	soil
3300001078	Forest soil microbial communities from Davy Crockett National Forest, Groveton, Texas, USA - Texas A ecozone_RefH0_O2	Mrad	1180	0.0666102	Permanent Draft	Forest soil microbial communities from multiple locations in Canada and USA	Forest soil microbial communities from Davy Crockett National Forest, Groveton, Texas, USA - Texas A ecozone_RefH0_O2	DOE Joint Genome Institute (JGI)	3300001078	Davy Crockett National Forest, Groveton, Texas, USA	Environmental	Terrestrial	Loam	Soil	Forest soil	5533486	17715	soil
3300001079	Forest soil microbial communities from Davy Crockett National Forest, Groveton, Texas, USA - Texas A ecozone_OM2H0_O1	Mrad	3161	0.24521	Permanent Draft	Forest soil microbial communities from multiple locations in Canada and USA	Forest soil microbial communities from Davy Crockett National Forest, Groveton, Texas, USA - Texas A ecozone_OM2H0_O1	DOE Joint Genome Institute (JGI)	3300001079	Davy Crockett National Forest, Groveton, Texas, USA	Environmental	Terrestrial	Loam	Soil	Forest soil	4108226	12891	soil
3300001079	Forest soil microbial communities from Davy Crockett National Forest, Groveton, Texas, USA - Texas A ecozone_OM2H0_O1	M446	1536	0.119153	Permanent Draft	Forest soil microbial communities from multiple locations in Canada and USA	Forest soil microbial communities from Davy Crockett National Forest, Groveton, Texas, USA - Texas A ecozone_OM2H0_O1	DOE Joint Genome Institute (JGI)	3300001079	Davy Crockett National Forest, Groveton, Texas, USA	Environmental	Terrestrial	Loam	Soil	Forest soil	4108226	12891	soil
3300001080	Forest soil microbial communities from Davy Crockett National Forest, Groveton, Texas, USA - Texas A ecozone_OM1H0_O3	Mnod	1145	0.233912	Permanent Draft	Forest soil microbial communities from multiple locations in Canada and USA	Forest soil microbial communities from Davy Crockett National Forest, Groveton, Texas, USA - Texas A ecozone_OM1H0_O3	DOE Joint Genome Institute (JGI)	3300001080	Davy Crockett National Forest, Groveton, Texas, USA	Environmental	Terrestrial	Loam	Soil	Forest soil	1443535	4895	soil
3300001080	Forest soil microbial communities from Davy Crockett National Forest, Groveton, Texas, USA - Texas A ecozone_OM1H0_O3	M446	1986	0.40572	Permanent Draft	Forest soil microbial communities from multiple locations in Canada and USA	Forest soil microbial communities from Davy Crockett National Forest, Groveton, Texas, USA - Texas A ecozone_OM1H0_O3	DOE Joint Genome Institute (JGI)	3300001080	Davy Crockett National Forest, Groveton, Texas, USA	Environmental	Terrestrial	Loam	Soil	Forest soil	1443535	4895	soil
3300001081	Forest soil microbial communities from Algoma, Ontario, Canada - Jack Pine, Ontario site 1_JW_OM3H0_M3	Mnod	1132	0.00737921	Permanent Draft	Forest soil microbial communities from multiple locations in Canada and USA	Forest soil microbial communities from Algoma, Ontario, Canada - Jack Pine, Ontario site 1_JW_OM3H0_M3	DOE Joint Genome Institute (JGI)	3300001081	Algoma, Ontario, Canada	Environmental	Terrestrial	Loam	Soil	Forest soil	53568349	153404	soil
3300001082	Forest soil microbial communities from Thunder Bay, Ontario, Canada - Black Spruce, Ontario site 2_A8_OM1_O3	M446	1791	0.0207664	Permanent Draft	Forest soil microbial communities from multiple locations in Canada and USA	Forest soil microbial communities from Thunder Bay, Ontario, Canada - Black Spruce, Ontario site 2_A8_OM1_O3	DOE Joint Genome Institute (JGI)	3300001082	Thunder Bay, Ontario, Canada	Environmental	Terrestrial	Loam	Soil	Forest soil	35803705	86245	soil
3300001084	Forest soil microbial communities from Thunder Bay, Ontario, Canada - Black Spruce, Ontario site 2_A8_OM1_O1	M446	2174	0.00828033	Permanent Draft	Forest soil microbial communities from multiple locations in Canada and USA	Forest soil microbial communities from Thunder Bay, Ontario, Canada - Black Spruce, Ontario site 2_A8_OM1_O1	DOE Joint Genome Institute (JGI)	3300001084	Thunder Bay, Ontario, Canada	Environmental	Terrestrial	Loam	Soil	Forest soil	93463616	262550	soil
3300001085	Forest soil microbial communities from El Dorado National Forest, California, USA - Mediterranean Blodgett CA OM1_O1	Mrad	2256	0.131845	Permanent Draft	Forest soil microbial communities from multiple locations in Canada and USA	Forest soil microbial communities from El Dorado National Forest, California, USA - Mediterranean Blodgett CA OM1_O1	DOE Joint Genome Institute (JGI)	3300001085	El Dorado National Forest, Georgetown, California, USA	Environmental	Terrestrial	Loam	Soil	Forest soil	5417318	17111	soil
3300001086	Forest soil microbial communities from Thunder Bay, Ontario, Canada - Black Spruce, Ontario site 2_A8_OM3_M3	Mnod	1206	0.00701542	Permanent Draft	Forest soil microbial communities from multiple locations in Canada and USA	Forest soil microbial communities from Thunder Bay, Ontario, Canada - Black Spruce, Ontario site 2_A8_OM3_M3	DOE Joint Genome Institute (JGI)	3300001086	Thunder Bay, Ontario, Canada	Environmental	Terrestrial	Loam	Soil	Forest soil	65338933	171907	soil
3300001086	Forest soil microbial communities from Thunder Bay, Ontario, Canada - Black Spruce, Ontario site 2_A8_OM3_M3	M446	2101	0.0122217	Permanent Draft	Forest soil microbial communities from multiple locations in Canada and USA	Forest soil microbial communities from Thunder Bay, Ontario, Canada - Black Spruce, Ontario site 2_A8_OM3_M3	DOE Joint Genome Institute (JGI)	3300001086	Thunder Bay, Ontario, Canada	Environmental	Terrestrial	Loam	Soil	Forest soil	65338933	171907	soil
3300001087	Forest soil microbial communities from Algoma, Ontario, Canada - Jack Pine, Ontario site 1_JW_OM2H0_O3	Mrad	1542	0.0128667	Permanent Draft	Forest soil microbial communities from multiple locations in Canada and USA	Forest soil microbial communities from Algoma, Ontario, Canada - Jack Pine, Ontario site 1_JW_OM2H0_O3	DOE Joint Genome Institute (JGI)	3300001087	Algoma, Ontario, Canada	Environmental	Terrestrial	Loam	Soil	Forest soil	47611826	119844	soil
3300001087	Forest soil microbial communities from Algoma, Ontario, Canada - Jack Pine, Ontario site 1_JW_OM2H0_O3	M446	2638	0.0220119	Permanent Draft	Forest soil microbial communities from multiple locations in Canada and USA	Forest soil microbial communities from Algoma, Ontario, Canada - Jack Pine, Ontario site 1_JW_OM2H0_O3	DOE Joint Genome Institute (JGI)	3300001087	Algoma, Ontario, Canada	Environmental	Terrestrial	Loam	Soil	Forest soil	47611826	119844	soil
3300001088	Forest soil microbial communities from Davy Crockett National Forest, Groveton, Texas, USA - Texas A ecozone_OM3H0_O2	Mnod	1410	0.0612511	Permanent Draft	Forest soil microbial communities from multiple locations in Canada and USA	Forest soil microbial communities from Davy Crockett National Forest, Groveton, Texas, USA - Texas A ecozone_OM3H0_O2	DOE Joint Genome Institute (JGI)	3300001088	Davy Crockett National Forest, Groveton, Texas, USA	Environmental	Terrestrial	Loam	Soil	Forest soil	7030713	23020	soil
3300001088	Forest soil microbial communities from Davy Crockett National Forest, Groveton, Texas, USA - Texas A ecozone_OM3H0_O2	Mrad	6139	0.266681	Permanent Draft	Forest soil microbial communities from multiple locations in Canada and USA	Forest soil microbial communities from Davy Crockett National Forest, Groveton, Texas, USA - Texas A ecozone_OM3H0_O2	DOE Joint Genome Institute (JGI)	3300001088	Davy Crockett National Forest, Groveton, Texas, USA	Environmental	Terrestrial	Loam	Soil	Forest soil	7030713	23020	soil
3300001089	Forest soil microbial communities from Thunder Bay, Ontario, Canada - Black Spruce, Ontario site 2_A8_OM1_M3	Mnod	1374	0.00626985	Permanent Draft	Forest soil microbial communities from multiple locations in Canada and USA	Forest soil microbial communities from Thunder Bay, Ontario, Canada - Black Spruce, Ontario site 2_A8_OM1_M3	DOE Joint Genome Institute (JGI)	3300001089	Thunder Bay, Ontario, Canada	Environmental	Terrestrial	Loam	Soil	Forest soil	79380072	219144	soil
3300001089	Forest soil microbial communities from Thunder Bay, Ontario, Canada - Black Spruce, Ontario site 2_A8_OM1_M3	Mrad	1296	0.00591392	Permanent Draft	Forest soil microbial communities from multiple locations in Canada and USA	Forest soil microbial communities from Thunder Bay, Ontario, Canada - Black Spruce, Ontario site 2_A8_OM1_M3	DOE Joint Genome Institute (JGI)	3300001089	Thunder Bay, Ontario, Canada	Environmental	Terrestrial	Loam	Soil	Forest soil	79380072	219144	soil
3300001100	Forest soil microbial communities from Thunder Bay, Ontario, Canada - Black Spruce, Ontario site 2_A8_OM3_M1	Mrad	1182	0.0161088	Permanent Draft	Forest soil microbial communities from multiple locations in Canada and USA	Forest soil microbial communities from Thunder Bay, Ontario, Canada - Black Spruce, Ontario site 2_A8_OM3_M1	DOE Joint Genome Institute (JGI)	3300001100	Thunder Bay, Ontario, Canada	Environmental	Terrestrial	Loam	Soil	Forest soil	24452521	73376	soil
3300001104	Forest soil microbial communities from El Dorado National Forest, California, USA - Mediterranean Blodgett CA OM2_O3	Mnod	2320	0.183617	Permanent Draft	Forest soil microbial communities from multiple locations in Canada and USA	Forest soil microbial communities from El Dorado National Forest, California, USA - Mediterranean Blodgett CA OM2_O3	DOE Joint Genome Institute (JGI)	3300001104	El Dorado National Forest, Georgetown, California, USA	Environmental	Terrestrial	Loam	Soil	Forest soil	4197826	12635	soil
3300001104	Forest soil microbial communities from El Dorado National Forest, California, USA - Mediterranean Blodgett CA OM2_O3	M446	3549	0.280886	Permanent Draft	Forest soil microbial communities from multiple locations in Canada and USA	Forest soil microbial communities from El Dorado National Forest, California, USA - Mediterranean Blodgett CA OM2_O3	DOE Joint Genome Institute (JGI)	3300001104	El Dorado National Forest, Georgetown, California, USA	Environmental	Terrestrial	Loam	Soil	Forest soil	4197826	12635	soil
3300001107	Forest soil microbial communities from Davy Crockett National Forest, Groveton, Texas, USA - Texas A ecozone_OM1H0_O2	Mrad	2337	0.197615	Permanent Draft	Forest soil microbial communities from multiple locations in Canada and USA	Forest soil microbial communities from Davy Crockett National Forest, Groveton, Texas, USA - Texas A ecozone_OM1H0_O2	DOE Joint Genome Institute (JGI)	3300001107	Davy Crockett National Forest, Groveton, Texas, USA	Environmental	Terrestrial	Loam	Soil	Forest soil	3675266	11826	soil
3300001108	Forest soil microbial communities from Algoma, Ontario, Canada - Jack Pine, Ontario site 1_JW_OM2H0_M3	Mrad	1269	0.0157159	Permanent Draft	Forest soil microbial communities from multiple locations in Canada and USA	Forest soil microbial communities from Algoma, Ontario, Canada - Jack Pine, Ontario site 1_JW_OM2H0_M3	DOE Joint Genome Institute (JGI)	3300001108	Algoma, Ontario, Canada	Environmental	Terrestrial	Loam	Soil	Forest soil	25098718	80746	soil
3300001108	Forest soil microbial communities from Algoma, Ontario, Canada - Jack Pine, Ontario site 1_JW_OM2H0_M3	Mnod	1509	0.0186882	Permanent Draft	Forest soil microbial communities from multiple locations in Canada and USA	Forest soil microbial communities from Algoma, Ontario, Canada - Jack Pine, Ontario site 1_JW_OM2H0_M3	DOE Joint Genome Institute (JGI)	3300001108	Algoma, Ontario, Canada	Environmental	Terrestrial	Loam	Soil	Forest soil	25098718	80746	soil
3300001116	Forest soil microbial communities from Davy Crockett National Forest, Groveton, Texas, USA - Texas A ecozone_OM2H0_M2	M446	2423	0.0535552	Permanent Draft	Forest soil microbial communities from multiple locations in Canada and USA	Forest soil microbial communities from Davy Crockett National Forest, Groveton, Texas, USA - Texas A ecozone_OM2H0_M2	DOE Joint Genome Institute (JGI)	3300001116	Davy Crockett National Forest, Groveton, Texas, USA	Environmental	Terrestrial	Loam	Soil	Forest soil	23208599	45243	soil
3300001116	Forest soil microbial communities from Davy Crockett National Forest, Groveton, Texas, USA - Texas A ecozone_OM2H0_M2	Mrad	1198	0.0264792	Permanent Draft	Forest soil microbial communities from multiple locations in Canada and USA	Forest soil microbial communities from Davy Crockett National Forest, Groveton, Texas, USA - Texas A ecozone_OM2H0_M2	DOE Joint Genome Institute (JGI)	3300001116	Davy Crockett National Forest, Groveton, Texas, USA	Environmental	Terrestrial	Loam	Soil	Forest soil	23208599	45243	soil
3300001119	Grasslands soil microbial communities from Nunn, Colorado, USA, that are Nitrogen fertilized - NN1101	Mrad	392	4.04124	Permanent Draft	Soil microbial communities from 10 grassland sites in CA, CO, KS, KY, MN, MO, NM, SC, TX, that have been nitrogen fertilized	Grasslands soil microbial communities from Nunn, Colorado, USA, that are Nitrogen fertilized - NN1101	DOE Joint Genome Institute (JGI)	3300001119	Nunn, Colorado, USA	Environmental	Terrestrial	Loam	Soil	Soil	31477	97	soil
3300001119	Grasslands soil microbial communities from Nunn, Colorado, USA, that are Nitrogen fertilized - NN1101	M446	186	1.91753	Permanent Draft	Soil microbial communities from 10 grassland sites in CA, CO, KS, KY, MN, MO, NM, SC, TX, that have been nitrogen fertilized	Grasslands soil microbial communities from Nunn, Colorado, USA, that are Nitrogen fertilized - NN1101	DOE Joint Genome Institute (JGI)	3300001119	Nunn, Colorado, USA	Environmental	Terrestrial	Loam	Soil	Soil	31477	97	soil
3300001124	Forest soil microbial communities from Thunder Bay, Ontario, Canada - Black Spruce, Ontario site 2_A8_Ref_O3	M446	1834	0.0175442	Permanent Draft	Forest soil microbial communities from multiple locations in Canada and USA	Forest soil microbial communities from Thunder Bay, Ontario, Canada - Black Spruce, Ontario site 2_A8_Ref_O3	DOE Joint Genome Institute (JGI)	3300001124	Thunder Bay, Ontario, Canada	Environmental	Terrestrial	Loam	Soil	Forest soil	35909008	104536	soil
3300001132	Tropical forest soil microbial communities from Luquillo Experimental Forest, Puerto Rico - Sample 10	Mnod	490	0.0120452	Permanent Draft	Tropical forest soil microbial communities from Luquillo Experimental Forest, Puerto Rico	Tropical forest soil microbial communities from Luquillo Experimental Forest, Puerto Rico - Sample 10	DOE Joint Genome Institute (JGI)	3300001132	Luquillo Experimental Forest Soil, Puerto Rico	Environmental	Terrestrial	Loam	Soil	Tropical forest soil	14817980	40680	soil
3300001134	Forest soil microbial communities from Davy Crockett National Forest, Groveton, Texas, USA - Texas A ecozone_OM3H0_O1	Mnod	1358	0.101313	Permanent Draft	Forest soil microbial communities from multiple locations in Canada and USA	Forest soil microbial communities from Davy Crockett National Forest, Groveton, Texas, USA - Texas A ecozone_OM3H0_O1	DOE Joint Genome Institute (JGI)	3300001134	Davy Crockett National Forest, Groveton, Texas, USA	Environmental	Terrestrial	Loam	Soil	Forest soil	4133869	13404	soil
3300001137	Forest soil microbial communities from Thunder Bay, Ontario, Canada - Black Spruce, Ontario site 2_A8_Ref_M3	Mnod	1336	0.00599162	Permanent Draft	Forest soil microbial communities from multiple locations in Canada and USA	Forest soil microbial communities from Thunder Bay, Ontario, Canada - Black Spruce, Ontario site 2_A8_Ref_M3	DOE Joint Genome Institute (JGI)	3300001137	Thunder Bay, Ontario, Canada	Environmental	Terrestrial	Loam	Soil	Forest soil	76318645	222978	soil
3300001137	Forest soil microbial communities from Thunder Bay, Ontario, Canada - Black Spruce, Ontario site 2_A8_Ref_M3	M446	2280	0.0102252	Permanent Draft	Forest soil microbial communities from multiple locations in Canada and USA	Forest soil microbial communities from Thunder Bay, Ontario, Canada - Black Spruce, Ontario site 2_A8_Ref_M3	DOE Joint Genome Institute (JGI)	3300001137	Thunder Bay, Ontario, Canada	Environmental	Terrestrial	Loam	Soil	Forest soil	76318645	222978	soil
3300001138	Grasslands soil microbial communities from Kansas, USA that are Nitrogen fertilized - NN591	Mrad	454	0.104971	Permanent Draft	Soil microbial communities from 10 grassland sites in CA, CO, KS, KY, MN, MO, NM, SC, TX, that have been nitrogen fertilized	Grasslands soil microbial communities from Kansas, USA that are Nitrogen fertilized - NN591	DOE Joint Genome Institute (JGI)	3300001138	Manhattan, Kansas, USA	Environmental	Terrestrial	Loam	Soil	Soil	1272570	4325	soil
3300001138	Grasslands soil microbial communities from Kansas, USA that are Nitrogen fertilized - NN591	Mnod	436	0.100809	Permanent Draft	Soil microbial communities from 10 grassland sites in CA, CO, KS, KY, MN, MO, NM, SC, TX, that have been nitrogen fertilized	Grasslands soil microbial communities from Kansas, USA that are Nitrogen fertilized - NN591	DOE Joint Genome Institute (JGI)	3300001138	Manhattan, Kansas, USA	Environmental	Terrestrial	Loam	Soil	Soil	1272570	4325	soil
3300001138	Grasslands soil microbial communities from Kansas, USA that are Nitrogen fertilized - NN591	M446	629	0.145434	Permanent Draft	Soil microbial communities from 10 grassland sites in CA, CO, KS, KY, MN, MO, NM, SC, TX, that have been nitrogen fertilized	Grasslands soil microbial communities from Kansas, USA that are Nitrogen fertilized - NN591	DOE Joint Genome Institute (JGI)	3300001138	Manhattan, Kansas, USA	Environmental	Terrestrial	Loam	Soil	Soil	1272570	4325	soil
3300001140	Forest soil microbial communities from Davy Crockett National Forest, Groveton, Texas, USA - Texas A ecozone_RefH0_O3	Mrad	2492	0.0472023	Permanent Draft	Forest soil microbial communities from multiple locations in Canada and USA	Forest soil microbial communities from Davy Crockett National Forest, Groveton, Texas, USA - Texas A ecozone_RefH0_O3	DOE Joint Genome Institute (JGI)	3300001140	Davy Crockett National Forest, Groveton, Texas, USA	Environmental	Terrestrial	Loam	Soil	Forest soil	15948097	52794	soil
3300001140	Forest soil microbial communities from Davy Crockett National Forest, Groveton, Texas, USA - Texas A ecozone_RefH0_O3	M446	2574	0.0487555	Permanent Draft	Forest soil microbial communities from multiple locations in Canada and USA	Forest soil microbial communities from Davy Crockett National Forest, Groveton, Texas, USA - Texas A ecozone_RefH0_O3	DOE Joint Genome Institute (JGI)	3300001140	Davy Crockett National Forest, Groveton, Texas, USA	Environmental	Terrestrial	Loam	Soil	Forest soil	15948097	52794	soil
3300001141	Forest soil microbial communities from Davy Crockett National Forest, Groveton, Texas, USA - Texas A ecozone_OM3H0_M2	M446	2001	0.0462852	Permanent Draft	Forest soil microbial communities from multiple locations in Canada and USA	Forest soil microbial communities from Davy Crockett National Forest, Groveton, Texas, USA - Texas A ecozone_OM3H0_M2	DOE Joint Genome Institute (JGI)	3300001141	Davy Crockett National Forest, Groveton, Texas, USA	Environmental	Terrestrial	Loam	Soil	Forest soil	14173219	43232	soil
3300001141	Forest soil microbial communities from Davy Crockett National Forest, Groveton, Texas, USA - Texas A ecozone_OM3H0_M2	Mnod	1462	0.0338175	Permanent Draft	Forest soil microbial communities from multiple locations in Canada and USA	Forest soil microbial communities from Davy Crockett National Forest, Groveton, Texas, USA - Texas A ecozone_OM3H0_M2	DOE Joint Genome Institute (JGI)	3300001141	Davy Crockett National Forest, Groveton, Texas, USA	Environmental	Terrestrial	Loam	Soil	Forest soil	14173219	43232	soil
3300001142	Forest soil microbial communities from Algoma, Ontario, Canada - Jack Pine, Ontario site 1_JW_Ref_M1	M446	952	0.191126	Permanent Draft	Forest soil microbial communities from multiple locations in Canada and USA	Forest soil microbial communities from Algoma, Ontario, Canada - Jack Pine, Ontario site 1_JW_Ref_M1	DOE Joint Genome Institute (JGI)	3300001142	Algoma, Ontario, Canada	Environmental	Terrestrial	Loam	Soil	Forest soil	1720555	4981	soil
3300001143	Forest soil microbial communities from Davy Crockett National Forest, Groveton, Texas, USA - Texas A ecozone_OM3H0_M1	Mnod	1472	0.0300727	Permanent Draft	Forest soil microbial communities from multiple locations in Canada and USA	Forest soil microbial communities from Davy Crockett National Forest, Groveton, Texas, USA - Texas A ecozone_OM3H0_M1	DOE Joint Genome Institute (JGI)	3300001143	Davy Crockett National Forest, Groveton, Texas, USA	Environmental	Terrestrial	Loam	Soil	Forest soil	15453478	48948	soil
3300001144	Forest soil microbial communities from Algoma, Ontario, Canada - Jack Pine, Ontario site 1_JW_OM1H0_O1	M446	1017	0.0193504	Permanent Draft	Forest soil microbial communities from multiple locations in Canada and USA	Forest soil microbial communities from Algoma, Ontario, Canada - Jack Pine, Ontario site 1_JW_OM1H0_O1	DOE Joint Genome Institute (JGI)	3300001144	Algoma, Ontario, Canada	Environmental	Terrestrial	Loam	Soil	Forest soil	16235956	52557	soil
3300001145	Forest soil microbial communities from Thunder Bay, Ontario, Canada - Black Spruce, Ontario site 2_A8_OM3_M2	Mnod	1396	0.0101169	Permanent Draft	Forest soil microbial communities from multiple locations in Canada and USA	Forest soil microbial communities from Thunder Bay, Ontario, Canada - Black Spruce, Ontario site 2_A8_OM3_M2	DOE Joint Genome Institute (JGI)	3300001145	Thunder Bay, Ontario, Canada	Environmental	Terrestrial	Loam	Soil	Forest soil	50776636	137987	soil
3300001145	Forest soil microbial communities from Thunder Bay, Ontario, Canada - Black Spruce, Ontario site 2_A8_OM3_M2	M446	2654	0.0192337	Permanent Draft	Forest soil microbial communities from multiple locations in Canada and USA	Forest soil microbial communities from Thunder Bay, Ontario, Canada - Black Spruce, Ontario site 2_A8_OM3_M2	DOE Joint Genome Institute (JGI)	3300001145	Thunder Bay, Ontario, Canada	Environmental	Terrestrial	Loam	Soil	Forest soil	50776636	137987	soil
3300001147	Forest soil microbial communities from El Dorado National Forest, California, USA - Mediterranean Blodgett CA OM2_O1	Mrad	18172	0.748867	Permanent Draft	Forest soil microbial communities from multiple locations in Canada and USA	Forest soil microbial communities from El Dorado National Forest, California, USA - Mediterranean Blodgett CA OM2_O1	DOE Joint Genome Institute (JGI)	3300001147	El Dorado National Forest, Georgetown, California, USA	Environmental	Terrestrial	Loam	Soil	Forest soil	7955563	24266	soil
3300001147	Forest soil microbial communities from El Dorado National Forest, California, USA - Mediterranean Blodgett CA OM2_O1	M446	3518	0.144977	Permanent Draft	Forest soil microbial communities from multiple locations in Canada and USA	Forest soil microbial communities from El Dorado National Forest, California, USA - Mediterranean Blodgett CA OM2_O1	DOE Joint Genome Institute (JGI)	3300001147	El Dorado National Forest, Georgetown, California, USA	Environmental	Terrestrial	Loam	Soil	Forest soil	7955563	24266	soil
3300001147	Forest soil microbial communities from El Dorado National Forest, California, USA - Mediterranean Blodgett CA OM2_O1	Mext	2360	0.0972554	Permanent Draft	Forest soil microbial communities from multiple locations in Canada and USA	Forest soil microbial communities from El Dorado National Forest, California, USA - Mediterranean Blodgett CA OM2_O1	DOE Joint Genome Institute (JGI)	3300001147	El Dorado National Forest, Georgetown, California, USA	Environmental	Terrestrial	Loam	Soil	Forest soil	7955563	24266	soil
3300001150	Forest soil microbial communities from Algoma, Ontario, Canada - Jack Pine, Ontario site 1_JW_OM1H0_M1	Mnod	797	0.0131803	Permanent Draft	Forest soil microbial communities from multiple locations in Canada and USA	Forest soil microbial communities from Algoma, Ontario, Canada - Jack Pine, Ontario site 1_JW_OM1H0_M1	DOE Joint Genome Institute (JGI)	3300001150	Algoma, Ontario, Canada	Environmental	Terrestrial	Loam	Soil	Forest soil	19195168	60469	soil
3300001150	Forest soil microbial communities from Algoma, Ontario, Canada - Jack Pine, Ontario site 1_JW_OM1H0_M1	Mrad	682	0.0112785	Permanent Draft	Forest soil microbial communities from multiple locations in Canada and USA	Forest soil microbial communities from Algoma, Ontario, Canada - Jack Pine, Ontario site 1_JW_OM1H0_M1	DOE Joint Genome Institute (JGI)	3300001150	Algoma, Ontario, Canada	Environmental	Terrestrial	Loam	Soil	Forest soil	19195168	60469	soil
3300001151	Forest soil microbial communities from Algoma, Ontario, Canada - Jack Pine, Ontario site 1_JW_Ref_O3	M446	1292	0.00755286	Permanent Draft	Forest soil microbial communities from multiple locations in Canada and USA	Forest soil microbial communities from Algoma, Ontario, Canada - Jack Pine, Ontario site 1_JW_Ref_O3	DOE Joint Genome Institute (JGI)	3300001151	Algoma, Ontario, Canada	Environmental	Terrestrial	Loam	Soil	Forest soil	65938277	171061	soil
3300001153	Forest soil microbial communities from Davy Crockett National Forest, Groveton, Texas, USA - Texas A ecozone_OM1H0_M3	Mnod	977	0.0811058	Permanent Draft	Forest soil microbial communities from multiple locations in Canada and USA	Forest soil microbial communities from Davy Crockett National Forest, Groveton, Texas, USA - Texas A ecozone_OM1H0_M3	DOE Joint Genome Institute (JGI)	3300001153	Davy Crockett National Forest, Groveton, Texas, USA	Environmental	Terrestrial	Loam	Soil	Forest soil	3923358	12046	soil
3300001154	Forest soil microbial communities from Thunder Bay, Ontario, Canada - Black Spruce, Ontario site 2_A8_Ref_M1	Mrad	1375	0.0047318	Permanent Draft	Forest soil microbial communities from multiple locations in Canada and USA	Forest soil microbial communities from Thunder Bay, Ontario, Canada - Black Spruce, Ontario site 2_A8_Ref_M1	DOE Joint Genome Institute (JGI)	3300001154	Thunder Bay, Ontario, Canada	Environmental	Terrestrial	Loam	Soil	Forest soil	116611990	290587	soil
3300001154	Forest soil microbial communities from Thunder Bay, Ontario, Canada - Black Spruce, Ontario site 2_A8_Ref_M1	M446	2684	0.00923648	Permanent Draft	Forest soil microbial communities from multiple locations in Canada and USA	Forest soil microbial communities from Thunder Bay, Ontario, Canada - Black Spruce, Ontario site 2_A8_Ref_M1	DOE Joint Genome Institute (JGI)	3300001154	Thunder Bay, Ontario, Canada	Environmental	Terrestrial	Loam	Soil	Forest soil	116611990	290587	soil
3300001155	Forest soil microbial communities from Davy Crockett National Forest, Groveton, Texas, USA - Texas A ecozone_OM1H0_M1	M446	1603	0.207616	Permanent Draft	Forest soil microbial communities from multiple locations in Canada and USA	Forest soil microbial communities from Davy Crockett National Forest, Groveton, Texas, USA - Texas A ecozone_OM1H0_M1	DOE Joint Genome Institute (JGI)	3300001155	Davy Crockett National Forest, Groveton, Texas, USA	Environmental	Terrestrial	Loam	Soil	Forest soil	2520391	7721	soil
3300001155	Forest soil microbial communities from Davy Crockett National Forest, Groveton, Texas, USA - Texas A ecozone_OM1H0_M1	Mnod	1095	0.141821	Permanent Draft	Forest soil microbial communities from multiple locations in Canada and USA	Forest soil microbial communities from Davy Crockett National Forest, Groveton, Texas, USA - Texas A ecozone_OM1H0_M1	DOE Joint Genome Institute (JGI)	3300001155	Davy Crockett National Forest, Groveton, Texas, USA	Environmental	Terrestrial	Loam	Soil	Forest soil	2520391	7721	soil
3300001156	Forest soil microbial communities from Davy Crockett National Forest, Groveton, Texas, USA - Texas A ecozone_RefH0_M2	M446	1644	0.195738	Permanent Draft	Forest soil microbial communities from multiple locations in Canada and USA	Forest soil microbial communities from Davy Crockett National Forest, Groveton, Texas, USA - Texas A ecozone_RefH0_M2	DOE Joint Genome Institute (JGI)	3300001156	Davy Crockett National Forest, Groveton, Texas, USA	Environmental	Terrestrial	Loam	Soil	Forest soil	2682431	8399	soil
3300001156	Forest soil microbial communities from Davy Crockett National Forest, Groveton, Texas, USA - Texas A ecozone_RefH0_M2	Mnod	988	0.117633	Permanent Draft	Forest soil microbial communities from multiple locations in Canada and USA	Forest soil microbial communities from Davy Crockett National Forest, Groveton, Texas, USA - Texas A ecozone_RefH0_M2	DOE Joint Genome Institute (JGI)	3300001156	Davy Crockett National Forest, Groveton, Texas, USA	Environmental	Terrestrial	Loam	Soil	Forest soil	2682431	8399	soil
3300001157	Forest soil microbial communities from Davy Crockett National Forest, Groveton, Texas, USA - Texas A ecozone_OM2H0_O2	Mrad	3436	0.053287	Permanent Draft	Forest soil microbial communities from multiple locations in Canada and USA	Forest soil microbial communities from Davy Crockett National Forest, Groveton, Texas, USA - Texas A ecozone_OM2H0_O2	DOE Joint Genome Institute (JGI)	3300001157	Davy Crockett National Forest, Groveton, Texas, USA	Environmental	Terrestrial	Loam	Soil	Forest soil	25993306	64481	soil
3300001157	Forest soil microbial communities from Davy Crockett National Forest, Groveton, Texas, USA - Texas A ecozone_OM2H0_O2	M446	2788	0.0432375	Permanent Draft	Forest soil microbial communities from multiple locations in Canada and USA	Forest soil microbial communities from Davy Crockett National Forest, Groveton, Texas, USA - Texas A ecozone_OM2H0_O2	DOE Joint Genome Institute (JGI)	3300001157	Davy Crockett National Forest, Groveton, Texas, USA	Environmental	Terrestrial	Loam	Soil	Forest soil	25993306	64481	soil
3300001158	Forest soil microbial communities from Davy Crockett National Forest, Groveton, Texas, USA - Texas A ecozone_OM1H0_O1	Mrad	1513	0.240006	Permanent Draft	Forest soil microbial communities from multiple locations in Canada and USA	Forest soil microbial communities from Davy Crockett National Forest, Groveton, Texas, USA - Texas A ecozone_OM1H0_O1	DOE Joint Genome Institute (JGI)	3300001158	Davy Crockett National Forest, Groveton, Texas, USA	Environmental	Terrestrial	Loam	Soil	Forest soil	2069778	6304	soil
3300001159	Forest soil microbial communities from Thunder Bay, Ontario, Canada - Black Spruce, Ontario site 2_A8_Ref_M2	M446	2569	0.0264976	Permanent Draft	Forest soil microbial communities from multiple locations in Canada and USA	Forest soil microbial communities from Thunder Bay, Ontario, Canada - Black Spruce, Ontario site 2_A8_Ref_M2	DOE Joint Genome Institute (JGI)	3300001159	Thunder Bay, Ontario, Canada	Environmental	Terrestrial	Loam	Soil	Forest soil	30914022	96952	soil
3300001159	Forest soil microbial communities from Thunder Bay, Ontario, Canada - Black Spruce, Ontario site 2_A8_Ref_M2	Mnod	1522	0.0156985	Permanent Draft	Forest soil microbial communities from multiple locations in Canada and USA	Forest soil microbial communities from Thunder Bay, Ontario, Canada - Black Spruce, Ontario site 2_A8_Ref_M2	DOE Joint Genome Institute (JGI)	3300001159	Thunder Bay, Ontario, Canada	Environmental	Terrestrial	Loam	Soil	Forest soil	30914022	96952	soil
3300001160	Forest soil microbial communities from Algoma, Ontario, Canada - Jack Pine, Ontario site 1_JW_OM3H0_M2	M446	1367	0.00728624	Permanent Draft	Forest soil microbial communities from multiple locations in Canada and USA	Forest soil microbial communities from Algoma, Ontario, Canada - Jack Pine, Ontario site 1_JW_OM3H0_M2	DOE Joint Genome Institute (JGI)	3300001160	Algoma, Ontario, Canada	Environmental	Terrestrial	Loam	Soil	Forest soil	60484272	187614	soil
3300001160	Forest soil microbial communities from Algoma, Ontario, Canada - Jack Pine, Ontario site 1_JW_OM3H0_M2	Mnod	835	0.00445063	Permanent Draft	Forest soil microbial communities from multiple locations in Canada and USA	Forest soil microbial communities from Algoma, Ontario, Canada - Jack Pine, Ontario site 1_JW_OM3H0_M2	DOE Joint Genome Institute (JGI)	3300001160	Algoma, Ontario, Canada	Environmental	Terrestrial	Loam	Soil	Forest soil	60484272	187614	soil
3300001161	Forest soil microbial communities from El Dorado National Forest, California, USA - Mediterranean Blodgett CA OM2_M2	Mnod	2217	0.063979	Permanent Draft	Forest soil microbial communities from multiple locations in Canada and USA	Forest soil microbial communities from El Dorado National Forest, California, USA - Mediterranean Blodgett CA OM2_M2	DOE Joint Genome Institute (JGI)	3300001161	El Dorado National Forest, Georgetown, California, USA	Environmental	Terrestrial	Loam	Soil	Forest soil	12321105	34652	soil
3300001162	Forest soil microbial communities from Algoma, Ontario, Canada - Jack Pine, Ontario site 1_JW_OM2H0_M2	Mnod	1142	0.0124108	Permanent Draft	Forest soil microbial communities from multiple locations in Canada and USA	Forest soil microbial communities from Algoma, Ontario, Canada - Jack Pine, Ontario site 1_JW_OM2H0_M2	DOE Joint Genome Institute (JGI)	3300001162	Algoma, Ontario, Canada	Environmental	Terrestrial	Loam	Soil	Forest soil	30428774	92017	soil
3300001162	Forest soil microbial communities from Algoma, Ontario, Canada - Jack Pine, Ontario site 1_JW_OM2H0_M2	Mrad	915	0.00994381	Permanent Draft	Forest soil microbial communities from multiple locations in Canada and USA	Forest soil microbial communities from Algoma, Ontario, Canada - Jack Pine, Ontario site 1_JW_OM2H0_M2	DOE Joint Genome Institute (JGI)	3300001162	Algoma, Ontario, Canada	Environmental	Terrestrial	Loam	Soil	Forest soil	30428774	92017	soil
3300001162	Forest soil microbial communities from Algoma, Ontario, Canada - Jack Pine, Ontario site 1_JW_OM2H0_M2	M446	1885	0.0204853	Permanent Draft	Forest soil microbial communities from multiple locations in Canada and USA	Forest soil microbial communities from Algoma, Ontario, Canada - Jack Pine, Ontario site 1_JW_OM2H0_M2	DOE Joint Genome Institute (JGI)	3300001162	Algoma, Ontario, Canada	Environmental	Terrestrial	Loam	Soil	Forest soil	30428774	92017	soil
3300001163	Forest soil microbial communities from Davy Crockett National Forest, Groveton, Texas, USA - Texas A ecozone_OM1H0_M2	M446	1860	0.143574	Permanent Draft	Forest soil microbial communities from multiple locations in Canada and USA	Forest soil microbial communities from Davy Crockett National Forest, Groveton, Texas, USA - Texas A ecozone_OM1H0_M2	DOE Joint Genome Institute (JGI)	3300001163	Davy Crockett National Forest, Groveton, Texas, USA	Environmental	Terrestrial	Loam	Soil	Forest soil	4197416	12955	soil
3300001165	Forest soil microbial communities from Davy Crockett National Forest, Groveton, Texas, USA - Texas A ecozone_OM2H0_O3	Mrad	2304	0.462094	Permanent Draft	Forest soil microbial communities from multiple locations in Canada and USA	Forest soil microbial communities from Davy Crockett National Forest, Groveton, Texas, USA - Texas A ecozone_OM2H0_O3	DOE Joint Genome Institute (JGI)	3300001165	Davy Crockett National Forest, Groveton, Texas, USA	Environmental	Terrestrial	Loam	Soil	Forest soil	2102383	4986	soil
3300001165	Forest soil microbial communities from Davy Crockett National Forest, Groveton, Texas, USA - Texas A ecozone_OM2H0_O3	Mnod	969	0.194344	Permanent Draft	Forest soil microbial communities from multiple locations in Canada and USA	Forest soil microbial communities from Davy Crockett National Forest, Groveton, Texas, USA - Texas A ecozone_OM2H0_O3	DOE Joint Genome Institute (JGI)	3300001165	Davy Crockett National Forest, Groveton, Texas, USA	Environmental	Terrestrial	Loam	Soil	Forest soil	2102383	4986	soil
3300001167	Forest soil microbial communities from Algoma, Ontario, Canada - Jack Pine, Ontario site 1_JW_Ref_M2	Mnod	1157	0.011581	Permanent Draft	Forest soil microbial communities from multiple locations in Canada and USA	Forest soil microbial communities from Algoma, Ontario, Canada - Jack Pine, Ontario site 1_JW_Ref_M2	DOE Joint Genome Institute (JGI)	3300001167	Algoma, Ontario, Canada	Environmental	Terrestrial	Loam	Soil	Forest soil	33882872	99905	soil
3300001169	Forest soil microbial communities from Algoma, Ontario, Canada - Jack Pine, Ontario site 1_JW_OM2H0_O2	M446	1839	0.0200462	Permanent Draft	Forest soil microbial communities from multiple locations in Canada and USA	Forest soil microbial communities from Algoma, Ontario, Canada - Jack Pine, Ontario site 1_JW_OM2H0_O2	DOE Joint Genome Institute (JGI)	3300001169	Algoma, Ontario, Canada	Environmental	Terrestrial	Loam	Soil	Forest soil	27909242	91738	soil
3300001171	Forest soil microbial communities from Davy Crockett National Forest, Groveton, Texas, USA - Texas A ecozone_OM2H0_M1	Mrad	1059	0.0353283	Permanent Draft	Forest soil microbial communities from multiple locations in Canada and USA	Forest soil microbial communities from Davy Crockett National Forest, Groveton, Texas, USA - Texas A ecozone_OM2H0_M1	DOE Joint Genome Institute (JGI)	3300001171	Davy Crockett National Forest, Groveton, Texas, USA	Environmental	Terrestrial	Loam	Soil	Forest soil	9372384	29976	soil
3300001171	Forest soil microbial communities from Davy Crockett National Forest, Groveton, Texas, USA - Texas A ecozone_OM2H0_M1	Mnod	1349	0.0450027	Permanent Draft	Forest soil microbial communities from multiple locations in Canada and USA	Forest soil microbial communities from Davy Crockett National Forest, Groveton, Texas, USA - Texas A ecozone_OM2H0_M1	DOE Joint Genome Institute (JGI)	3300001171	Davy Crockett National Forest, Groveton, Texas, USA	Environmental	Terrestrial	Loam	Soil	Forest soil	9372384	29976	soil
3300001172	Forest soil microbial communities from Thunder Bay, Ontario, Canada - Black Spruce, Ontario site 2_A8_OM2_O1	Mrad	1088	0.0119175	Permanent Draft	Forest soil microbial communities from multiple locations in Canada and USA	Forest soil microbial communities from Thunder Bay, Ontario, Canada - Black Spruce, Ontario site 2_A8_OM2_O1	DOE Joint Genome Institute (JGI)	3300001172	Thunder Bay, Ontario, Canada	Environmental	Terrestrial	Loam	Soil	Forest soil	31205676	91294	soil
3300001173	Forest soil microbial communities from Algoma, Ontario, Canada - Jack Pine, Ontario site 1_JW_OM1H0_O3	Mnod	1064	0.0130371	Permanent Draft	Forest soil microbial communities from multiple locations in Canada and USA	Forest soil microbial communities from Algoma, Ontario, Canada - Jack Pine, Ontario site 1_JW_OM1H0_O3	DOE Joint Genome Institute (JGI)	3300001173	Algoma, Ontario, Canada	Environmental	Terrestrial	Loam	Soil	Forest soil	24986763	81613	soil
3300001173	Forest soil microbial communities from Algoma, Ontario, Canada - Jack Pine, Ontario site 1_JW_OM1H0_O3	M446	2020	0.024751	Permanent Draft	Forest soil microbial communities from multiple locations in Canada and USA	Forest soil microbial communities from Algoma, Ontario, Canada - Jack Pine, Ontario site 1_JW_OM1H0_O3	DOE Joint Genome Institute (JGI)	3300001173	Algoma, Ontario, Canada	Environmental	Terrestrial	Loam	Soil	Forest soil	24986763	81613	soil
3300001176	Forest soil microbial communities from Thunder Bay, Ontario, Canada - Black Spruce, Ontario site 2_A8_OM1_O2	M446	2695	0.0639489	Permanent Draft	Forest soil microbial communities from multiple locations in Canada and USA	Forest soil microbial communities from Thunder Bay, Ontario, Canada - Black Spruce, Ontario site 2_A8_OM1_O2	DOE Joint Genome Institute (JGI)	3300001176	Thunder Bay, Ontario, Canada	Environmental	Terrestrial	Loam	Soil	Forest soil	12912481	42143	soil
3300001179	Forest soil microbial communities from Algoma, Ontario, Canada - Jack Pine, Ontario site 1_JW_OM1H0_M3	Mrad	1281	0.0207779	Permanent Draft	Forest soil microbial communities from multiple locations in Canada and USA	Forest soil microbial communities from Algoma, Ontario, Canada - Jack Pine, Ontario site 1_JW_OM1H0_M3	DOE Joint Genome Institute (JGI)	3300001179	Algoma, Ontario, Canada	Environmental	Terrestrial	Loam	Soil	Forest soil	18909311	61652	soil
3300001179	Forest soil microbial communities from Algoma, Ontario, Canada - Jack Pine, Ontario site 1_JW_OM1H0_M3	M446	2680	0.0434698	Permanent Draft	Forest soil microbial communities from multiple locations in Canada and USA	Forest soil microbial communities from Algoma, Ontario, Canada - Jack Pine, Ontario site 1_JW_OM1H0_M3	DOE Joint Genome Institute (JGI)	3300001179	Algoma, Ontario, Canada	Environmental	Terrestrial	Loam	Soil	Forest soil	18909311	61652	soil
3300001179	Forest soil microbial communities from Algoma, Ontario, Canada - Jack Pine, Ontario site 1_JW_OM1H0_M3	Mnod	1506	0.0244274	Permanent Draft	Forest soil microbial communities from multiple locations in Canada and USA	Forest soil microbial communities from Algoma, Ontario, Canada - Jack Pine, Ontario site 1_JW_OM1H0_M3	DOE Joint Genome Institute (JGI)	3300001179	Algoma, Ontario, Canada	Environmental	Terrestrial	Loam	Soil	Forest soil	18909311	61652	soil
3300001180	Forest soil microbial communities from Thunder Bay, Ontario, Canada - Black Spruce, Ontario site 2_A8_OM2_M3	M446	2450	0.0163206	Permanent Draft	Forest soil microbial communities from multiple locations in Canada and USA	Forest soil microbial communities from Thunder Bay, Ontario, Canada - Black Spruce, Ontario site 2_A8_OM2_M3	DOE Joint Genome Institute (JGI)	3300001180	Thunder Bay, Ontario, Canada	Environmental	Terrestrial	Loam	Soil	Forest soil	53220358	150117	soil
3300001181	Forest soil microbial communities from Thunder Bay, Ontario, Canada - Black Spruce, Ontario site 2_A8_OM1_M2	M446	2791	0.0393448	Permanent Draft	Forest soil microbial communities from multiple locations in Canada and USA	Forest soil microbial communities from Thunder Bay, Ontario, Canada - Black Spruce, Ontario site 2_A8_OM1_M2	DOE Joint Genome Institute (JGI)	3300001181	Thunder Bay, Ontario, Canada	Environmental	Terrestrial	Loam	Soil	Forest soil	25144067	70937	soil
3300001181	Forest soil microbial communities from Thunder Bay, Ontario, Canada - Black Spruce, Ontario site 2_A8_OM1_M2	Mnod	1443	0.020342	Permanent Draft	Forest soil microbial communities from multiple locations in Canada and USA	Forest soil microbial communities from Thunder Bay, Ontario, Canada - Black Spruce, Ontario site 2_A8_OM1_M2	DOE Joint Genome Institute (JGI)	3300001181	Thunder Bay, Ontario, Canada	Environmental	Terrestrial	Loam	Soil	Forest soil	25144067	70937	soil
3300001181	Forest soil microbial communities from Thunder Bay, Ontario, Canada - Black Spruce, Ontario site 2_A8_OM1_M2	Mrad	1461	0.0205957	Permanent Draft	Forest soil microbial communities from multiple locations in Canada and USA	Forest soil microbial communities from Thunder Bay, Ontario, Canada - Black Spruce, Ontario site 2_A8_OM1_M2	DOE Joint Genome Institute (JGI)	3300001181	Thunder Bay, Ontario, Canada	Environmental	Terrestrial	Loam	Soil	Forest soil	25144067	70937	soil
3300001182	Forest soil microbial communities from Algoma, Ontario, Canada - Jack Pine, Ontario site 1_JW_OM1H0_M2	Mnod	1553	0.0137516	Permanent Draft	Forest soil microbial communities from multiple locations in Canada and USA	Forest soil microbial communities from Algoma, Ontario, Canada - Jack Pine, Ontario site 1_JW_OM1H0_M2	DOE Joint Genome Institute (JGI)	3300001182	Algoma, Ontario, Canada	Environmental	Terrestrial	Loam	Soil	Forest soil	36853430	112932	soil
3300001205	Grasslands soil microbial communities from Hopland, California, USA - 2	Mrad	17721	0.0257087	Permanent Draft	Soil microbial communities from Mediterranean grasslands, California	Grasslands soil microbial communities from Hopland, California, USA - 2	DOE Joint Genome Institute (JGI)	3300001205	Hopland, California	Environmental	Terrestrial	Loam	Soil	Soil	217197900	689301	soil
3300001205	Grasslands soil microbial communities from Hopland, California, USA - 2	M446	21109	0.0306238	Permanent Draft	Soil microbial communities from Mediterranean grasslands, California	Grasslands soil microbial communities from Hopland, California, USA - 2	DOE Joint Genome Institute (JGI)	3300001205	Hopland, California	Environmental	Terrestrial	Loam	Soil	Soil	217197900	689301	soil
3300001283	Forest soil microbial communities from El Dorado National Forest, California, USA - Mediterranean Blodgett CA OM1_M3	M446	1921	0.0330779	Permanent Draft	Forest soil microbial communities from multiple locations in Canada and USA	Forest soil microbial communities from El Dorado National Forest, California, USA - Mediterranean Blodgett CA OM1_M3	DOE Joint Genome Institute (JGI)	3300001283	El Dorado National Forest, Georgetown, California, USA	Environmental	Terrestrial	Loam	Soil	Forest soil	18058404	58075	soil
3300001284	Forest soil microbial communities from Browns Valley, California, USA, that are Nitrogen fertilized - NN106	Mnod	639	2.12292	Permanent Draft	Soil microbial communities from 10 grassland sites in CA, CO, KS, KY, MN, MO, NM, SC, TX, that have been nitrogen fertilized	Forest soil microbial communities from Browns Valley, California, USA, that are Nitrogen fertilized - NN106	DOE Joint Genome Institute (JGI)	3300001284	Browns Valley, California, USA	Environmental	Terrestrial	Loam	Soil	Soil	98179	301	soil
3300001284	Forest soil microbial communities from Browns Valley, California, USA, that are Nitrogen fertilized - NN106	Mrad	967	3.21262	Permanent Draft	Soil microbial communities from 10 grassland sites in CA, CO, KS, KY, MN, MO, NM, SC, TX, that have been nitrogen fertilized	Forest soil microbial communities from Browns Valley, California, USA, that are Nitrogen fertilized - NN106	DOE Joint Genome Institute (JGI)	3300001284	Browns Valley, California, USA	Environmental	Terrestrial	Loam	Soil	Soil	98179	301	soil
3300001285	Tropical forest soil microbial communities from Luquillo Experimental Forest, Puerto Rico - Sample 12	Mnod	622	0.0390189	Permanent Draft	Tropical forest soil microbial communities from Luquillo Experimental Forest, Puerto Rico	Tropical forest soil microbial communities from Luquillo Experimental Forest, Puerto Rico - Sample 12	DOE Joint Genome Institute (JGI)	3300001285	Luquillo Experimental Forest Soil, Puerto Rico	Environmental	Terrestrial	Loam	Soil	Tropical forest soil	5283393	15941	soil
3300001285	Tropical forest soil microbial communities from Luquillo Experimental Forest, Puerto Rico - Sample 12	M446	1108	0.0695063	Permanent Draft	Tropical forest soil microbial communities from Luquillo Experimental Forest, Puerto Rico	Tropical forest soil microbial communities from Luquillo Experimental Forest, Puerto Rico - Sample 12	DOE Joint Genome Institute (JGI)	3300001285	Luquillo Experimental Forest Soil, Puerto Rico	Environmental	Terrestrial	Loam	Soil	Tropical forest soil	5283393	15941	soil
3300001285	Tropical forest soil microbial communities from Luquillo Experimental Forest, Puerto Rico - Sample 12	Mrad	492	0.0308638	Permanent Draft	Tropical forest soil microbial communities from Luquillo Experimental Forest, Puerto Rico	Tropical forest soil microbial communities from Luquillo Experimental Forest, Puerto Rico - Sample 12	DOE Joint Genome Institute (JGI)	3300001285	Luquillo Experimental Forest Soil, Puerto Rico	Environmental	Terrestrial	Loam	Soil	Tropical forest soil	5283393	15941	soil
3300001305	Grasslands soil microbial communities from Hopland, California, USA	Mnod	32148	0.0162686	Permanent Draft	Soil microbial communities from Mediterranean grasslands, California	Grasslands soil microbial communities from Hopland, California, USA	DOE Joint Genome Institute (JGI)	3300001305	USA: Hopland, California	Environmental	Terrestrial	Loam	Soil	Soil	713287419	1976082	soil
3300001316	Permafrost active layer microbial communities from McGill Arctic Research Station, Canada - (A10-35cm)- 6 month illumina	Mnod	1	5.44662e-05	Permanent Draft	Permafrost and active layer microbial communities from McGill Arctic Research Station (MARS)	Permafrost active layer microbial communities from McGill Arctic Research Station, Canada - (A10-35cm)- 6 month illumina	University of Tennessee	3300001316	Axel Heiberg Island, Nunavut, Canada	Environmental	Terrestrial	Unclassified	Soil	Permafrost	3226296	18360	soil
3300001316	Permafrost active layer microbial communities from McGill Arctic Research Station, Canada - (A10-35cm)- 6 month illumina	M446	2	0.000108932	Permanent Draft	Permafrost and active layer microbial communities from McGill Arctic Research Station (MARS)	Permafrost active layer microbial communities from McGill Arctic Research Station, Canada - (A10-35cm)- 6 month illumina	University of Tennessee	3300001316	Axel Heiberg Island, Nunavut, Canada	Environmental	Terrestrial	Unclassified	Soil	Permafrost	3226296	18360	soil
3300001318	Permafrost active layer microbial communities from McGill Arctic Research Station, Canada - (A10-5cm)- 6 month illumina	M446	6	0.000254593	Permanent Draft	Permafrost and active layer microbial communities from McGill Arctic Research Station (MARS)	Permafrost active layer microbial communities from McGill Arctic Research Station, Canada - (A10-5cm)- 6 month illumina	University of Tennessee	3300001318	Axel Heiberg Island, Nunavut, Canada	Environmental	Terrestrial	Unclassified	Soil	Permafrost	4297356	23567	soil
3300001323	Permafrost active layer microbial communities from McGill Arctic Research Station, Canada - (A26-5cm)- 6 month illumina	M446	9	0.000107907	Permanent Draft	Permafrost and active layer microbial communities from McGill Arctic Research Station (MARS)	Permafrost active layer microbial communities from McGill Arctic Research Station, Canada - (A26-5cm)- 6 month illumina	University of Tennessee	3300001323	Axel Heiberg Island, Nunavut, Canada	Environmental	Terrestrial	Unclassified	Soil	Permafrost	15543463	83405	soil
3300001330	Permafrost active layer microbial communities from McGill Arctic Research Station, Canada - (A30-5cm)- 6 month illumina	M446	13	6.48282e-05	Permanent Draft	Permafrost and active layer microbial communities from McGill Arctic Research Station (MARS)	Permafrost active layer microbial communities from McGill Arctic Research Station, Canada - (A30-5cm)- 6 month illumina	University of Tennessee	3300001330	Axel Heiberg Island, Nunavut, Canada	Environmental	Terrestrial	Unclassified	Soil	Permafrost	45272243	200530	soil
3300001330	Permafrost active layer microbial communities from McGill Arctic Research Station, Canada - (A30-5cm)- 6 month illumina	Mrad	14	6.9815e-05	Permanent Draft	Permafrost and active layer microbial communities from McGill Arctic Research Station (MARS)	Permafrost active layer microbial communities from McGill Arctic Research Station, Canada - (A30-5cm)- 6 month illumina	University of Tennessee	3300001330	Axel Heiberg Island, Nunavut, Canada	Environmental	Terrestrial	Unclassified	Soil	Permafrost	45272243	200530	soil
3300001331	Permafrost active layer microbial communities from McGill Arctic Research Station, Canada - (A21-5cm)- 6 month illumina	Mrad	13	6.34026e-05	Permanent Draft	Permafrost and active layer microbial communities from McGill Arctic Research Station (MARS)	Permafrost active layer microbial communities from McGill Arctic Research Station, Canada - (A21-5cm)- 6 month illumina	University of Tennessee	3300001331	Axel Heiberg Island, Nunavut, Canada	Environmental	Terrestrial	Unclassified	Soil	Permafrost	37181636	205039	soil
3300001331	Permafrost active layer microbial communities from McGill Arctic Research Station, Canada - (A21-5cm)- 6 month illumina	M446	16	7.80339e-05	Permanent Draft	Permafrost and active layer microbial communities from McGill Arctic Research Station (MARS)	Permafrost active layer microbial communities from McGill Arctic Research Station, Canada - (A21-5cm)- 6 month illumina	University of Tennessee	3300001331	Axel Heiberg Island, Nunavut, Canada	Environmental	Terrestrial	Unclassified	Soil	Permafrost	37181636	205039	soil
3300001331	Permafrost active layer microbial communities from McGill Arctic Research Station, Canada - (A21-5cm)- 6 month illumina	Mnod	12	5.85255e-05	Permanent Draft	Permafrost and active layer microbial communities from McGill Arctic Research Station (MARS)	Permafrost active layer microbial communities from McGill Arctic Research Station, Canada - (A21-5cm)- 6 month illumina	University of Tennessee	3300001331	Axel Heiberg Island, Nunavut, Canada	Environmental	Terrestrial	Unclassified	Soil	Permafrost	37181636	205039	soil
3300001356	Peat soil microbial communities from Weissenstadt, Germany - SII-SIP-2007	Mrad	2488	0.00123673	Permanent Draft	Peatlands soil microbial communities from Germany and Austria, that are sulfate reducing	Peat soil microbial communities from Weissenstadt, Germany - SII-SIP-2007	DOE Joint Genome Institute (JGI)	3300001356	Germany: Weissenstadt	Environmental	Terrestrial	Unclassified	Soil	Peatlands soil	951145351	2011756	soil
3300001369	Forest soil microbial communities from Algoma, Ontario, Canada - Jack Pine, Ontario site 1_JW_OM3H0_M1	Mnod	1843	0.00952967	Permanent Draft	Forest soil microbial communities from multiple locations in Canada and USA	Forest soil microbial communities from Algoma, Ontario, Canada - Jack Pine, Ontario site 1_JW_OM3H0_M1	DOE Joint Genome Institute (JGI)	3300001369	Algoma, Ontario, Canada	Environmental	Terrestrial	Loam	Soil	Forest soil	62108885	193396	soil
3300001381	Forest soil microbial communities from El Dorado National Forest, California, USA - Mediterranean Blodgett CA OM1_O2	Mrad	3347	0.317673	Permanent Draft	Forest soil microbial communities from multiple locations in Canada and USA	Forest soil microbial communities from El Dorado National Forest, California, USA - Mediterranean Blodgett CA OM1_O2	DOE Joint Genome Institute (JGI)	3300001381	El Dorado National Forest, Georgetown, California, USA	Environmental	Terrestrial	Loam	Soil	Forest soil	3307816	10536	soil
3300001384	Arctic peat soil from Barrow, Alaska - NGEE Surface sample 53-3 shallow-072012	Mrad	418	0.00278907	Permanent Draft	Arctic peat soil microbial communities from the Barrow Environmental Observatory site, Barrow, Alaska, USA	Arctic peat soil from Barrow, Alaska - NGEE Surface sample 53-3 shallow-072012	DOE Joint Genome Institute (JGI)	3300001384	Barrow Environmental Observatory site, Barrow, Alaska	Environmental	Terrestrial	Unclassified	Soil	Arctic peat soil	58832366	149871	soil
3300001384	Arctic peat soil from Barrow, Alaska - NGEE Surface sample 53-3 shallow-072012	M446	701	0.00467736	Permanent Draft	Arctic peat soil microbial communities from the Barrow Environmental Observatory site, Barrow, Alaska, USA	Arctic peat soil from Barrow, Alaska - NGEE Surface sample 53-3 shallow-072012	DOE Joint Genome Institute (JGI)	3300001384	Barrow Environmental Observatory site, Barrow, Alaska	Environmental	Terrestrial	Unclassified	Soil	Arctic peat soil	58832366	149871	soil
3300001399	Arctic peat soil from Barrow, Alaska - NGEE Surface sample 210-3 shallow-072012	M446	966	0.0239976	Permanent Draft	Arctic peat soil microbial communities from the Barrow Environmental Observatory site, Barrow, Alaska, USA	Arctic peat soil from Barrow, Alaska - NGEE Surface sample 210-3 shallow-072012	DOE Joint Genome Institute (JGI)	3300001399	Barrow Environmental Observatory site, Barrow, Alaska	Environmental	Terrestrial	Unclassified	Soil	Arctic peat soil	12281009	40254	soil
3300001400	Arctic peat soil from Barrow, Alaska - NGEE Surface sample 415-3 deep-072012	M446	652	0.00800344	Permanent Draft	Arctic peat soil microbial communities from the Barrow Environmental Observatory site, Barrow, Alaska, USA	Arctic peat soil from Barrow, Alaska - NGEE Surface sample 415-3 deep-072012	DOE Joint Genome Institute (JGI)	3300001400	Barrow Environmental Observatory site, Barrow, Alaska	Environmental	Terrestrial	Unclassified	Soil	Arctic peat soil	26755785	81465	soil
3300001401	Arctic peat soil from Barrow, Alaska - NGEE Surface sample 53-3 deep-072012	M446	915	0.00279411	Permanent Draft	Arctic peat soil microbial communities from the Barrow Environmental Observatory site, Barrow, Alaska, USA	Arctic peat soil from Barrow, Alaska - NGEE Surface sample 53-3 deep-072012	DOE Joint Genome Institute (JGI)	3300001401	Barrow Environmental Observatory site, Barrow, Alaska	Environmental	Terrestrial	Unclassified	Soil	Arctic peat soil	137234926	327474	soil
3300001402	Arctic peat soil from Barrow, Alaska - NGEE Surface sample 210-3 deep-092012	M446	639	0.00225059	Permanent Draft	Arctic peat soil microbial communities from the Barrow Environmental Observatory site, Barrow, Alaska, USA	Arctic peat soil from Barrow, Alaska - NGEE Surface sample 210-3 deep-092012	DOE Joint Genome Institute (JGI)	3300001402	Barrow Environmental Observatory site, Barrow, Alaska	Environmental	Terrestrial	Unclassified	Soil	Arctic peat soil	136248588	283926	soil
3300001404	Arctic peat soil from Barrow, Alaska - NGEE Surface sample 415-2 deep-072012	M446	653	0.00525021	Permanent Draft	Arctic peat soil microbial communities from the Barrow Environmental Observatory site, Barrow, Alaska, USA	Arctic peat soil from Barrow, Alaska - NGEE Surface sample 415-2 deep-072012	DOE Joint Genome Institute (JGI)	3300001404	Barrow Environmental Observatory site, Barrow, Alaska	Environmental	Terrestrial	Unclassified	Soil	Arctic peat soil	51947787	124376	soil
3300001407	Arctic peat soil from Barrow, Alaska - NGEE Surface sample 210 shallow-092012	Mrad	611	0.00547231	Permanent Draft	Arctic peat soil microbial communities from the Barrow Environmental Observatory site, Barrow, Alaska, USA	Arctic peat soil from Barrow, Alaska - NGEE Surface sample 210 shallow-092012	DOE Joint Genome Institute (JGI)	3300001407	Barrow Environmental Observatory site, Barrow, Alaska	Environmental	Terrestrial	Unclassified	Soil	Arctic peat soil	49110769	111653	soil
3300001407	Arctic peat soil from Barrow, Alaska - NGEE Surface sample 210 shallow-092012	M446	977	0.00875032	Permanent Draft	Arctic peat soil microbial communities from the Barrow Environmental Observatory site, Barrow, Alaska, USA	Arctic peat soil from Barrow, Alaska - NGEE Surface sample 210 shallow-092012	DOE Joint Genome Institute (JGI)	3300001407	Barrow Environmental Observatory site, Barrow, Alaska	Environmental	Terrestrial	Unclassified	Soil	Arctic peat soil	49110769	111653	soil
3300001408	Arctic peat soil from Barrow, Alaska - NGEE Surface sample F52-2 deep-092012	M446	778	0.00197859	Permanent Draft	Arctic peat soil microbial communities from the Barrow Environmental Observatory site, Barrow, Alaska, USA	Arctic peat soil from Barrow, Alaska - NGEE Surface sample F52-2 deep-092012	DOE Joint Genome Institute (JGI)	3300001408	Barrow Environmental Observatory site, Barrow, Alaska	Environmental	Terrestrial	Unclassified	Soil	Arctic peat soil	163096863	393210	soil
3300001411	Arctic peat soil from Barrow, Alaska - NGEE Surface sample 415-2 shallow-072012	M446	874	0.020216	Permanent Draft	Arctic peat soil microbial communities from the Barrow Environmental Observatory site, Barrow, Alaska, USA	Arctic peat soil from Barrow, Alaska - NGEE Surface sample 415-2 shallow-072012	DOE Joint Genome Institute (JGI)	3300001411	Barrow Environmental Observatory site, Barrow, Alaska	Environmental	Terrestrial	Unclassified	Soil	Arctic peat soil	14067771	43233	soil
3300001413	Arctic peat soil from Barrow, Alaska - NGEE Surface sample 415-1 shallow-072012	Mrad	730	0.00526244	Permanent Draft	Arctic peat soil microbial communities from the Barrow Environmental Observatory site, Barrow, Alaska, USA	Arctic peat soil from Barrow, Alaska - NGEE Surface sample 415-1 shallow-072012	DOE Joint Genome Institute (JGI)	3300001413	Barrow Environmental Observatory site, Barrow, Alaska	Environmental	Terrestrial	Unclassified	Soil	Arctic peat soil	46943126	138719	soil
3300001414	Arctic peat soil from Barrow, Alaska - NGEE Surface sample 210-1 shallow-072012	Mrad	884	0.00874719	Permanent Draft	Arctic peat soil microbial communities from the Barrow Environmental Observatory site, Barrow, Alaska, USA	Arctic peat soil from Barrow, Alaska - NGEE Surface sample 210-1 shallow-072012	DOE Joint Genome Institute (JGI)	3300001414	Barrow Environmental Observatory site, Barrow, Alaska	Environmental	Terrestrial	Unclassified	Soil	Arctic peat soil	33167563	101061	soil
3300001414	Arctic peat soil from Barrow, Alaska - NGEE Surface sample 210-1 shallow-072012	M446	1377	0.0136254	Permanent Draft	Arctic peat soil microbial communities from the Barrow Environmental Observatory site, Barrow, Alaska, USA	Arctic peat soil from Barrow, Alaska - NGEE Surface sample 210-1 shallow-072012	DOE Joint Genome Institute (JGI)	3300001414	Barrow Environmental Observatory site, Barrow, Alaska	Environmental	Terrestrial	Unclassified	Soil	Arctic peat soil	33167563	101061	soil
3300001417	Arctic peat soil from Barrow, Alaska - NGEE Surface sample 210-3 shallow-092012	Mrad	886	0.00486885	Permanent Draft	Arctic peat soil microbial communities from the Barrow Environmental Observatory site, Barrow, Alaska, USA	Arctic peat soil from Barrow, Alaska - NGEE Surface sample 210-3 shallow-092012	DOE Joint Genome Institute (JGI)	3300001417	Barrow Environmental Observatory site, Barrow, Alaska	Environmental	Terrestrial	Unclassified	Soil	Arctic peat soil	64153891	181973	soil
3300001417	Arctic peat soil from Barrow, Alaska - NGEE Surface sample 210-3 shallow-092012	M446	1427	0.00784182	Permanent Draft	Arctic peat soil microbial communities from the Barrow Environmental Observatory site, Barrow, Alaska, USA	Arctic peat soil from Barrow, Alaska - NGEE Surface sample 210-3 shallow-092012	DOE Joint Genome Institute (JGI)	3300001417	Barrow Environmental Observatory site, Barrow, Alaska	Environmental	Terrestrial	Unclassified	Soil	Arctic peat soil	64153891	181973	soil
3300001418	Arctic peat soil from Barrow, Alaska - NGEE Surface sample 53-2 shallow-072012	M446	1292	0.00697847	Permanent Draft	Arctic peat soil microbial communities from the Barrow Environmental Observatory site, Barrow, Alaska, USA	Arctic peat soil from Barrow, Alaska - NGEE Surface sample 53-2 shallow-072012	DOE Joint Genome Institute (JGI)	3300001418	Barrow Environmental Observatory site, Barrow, Alaska	Environmental	Terrestrial	Unclassified	Soil	Arctic peat soil	74727251	185141	soil
3300001421	Forest soil microbial communities from Browns Valley, California, USA, that are Nitrogen fertilized - NN120	Mrad	422	5.55263	Permanent Draft	Soil microbial communities from 10 grassland sites in CA, CO, KS, KY, MN, MO, NM, SC, TX, that have been nitrogen fertilized	Forest soil microbial communities from Browns Valley, California, USA, that are Nitrogen fertilized - NN120	DOE Joint Genome Institute (JGI)	3300001421	Browns Valley, California, USA	Environmental	Terrestrial	Loam	Soil	Soil	24336	76	soil
3300001421	Forest soil microbial communities from Browns Valley, California, USA, that are Nitrogen fertilized - NN120	M446	387	5.09211	Permanent Draft	Soil microbial communities from 10 grassland sites in CA, CO, KS, KY, MN, MO, NM, SC, TX, that have been nitrogen fertilized	Forest soil microbial communities from Browns Valley, California, USA, that are Nitrogen fertilized - NN120	DOE Joint Genome Institute (JGI)	3300001421	Browns Valley, California, USA	Environmental	Terrestrial	Loam	Soil	Soil	24336	76	soil
3300001421	Forest soil microbial communities from Browns Valley, California, USA, that are Nitrogen fertilized - NN120	Mnod	299	3.93421	Permanent Draft	Soil microbial communities from 10 grassland sites in CA, CO, KS, KY, MN, MO, NM, SC, TX, that have been nitrogen fertilized	Forest soil microbial communities from Browns Valley, California, USA, that are Nitrogen fertilized - NN120	DOE Joint Genome Institute (JGI)	3300001421	Browns Valley, California, USA	Environmental	Terrestrial	Loam	Soil	Soil	24336	76	soil
3300001422	Oil sands microbial communities from Horse River, Alberta, Canada - outcrops	Mrad	2967	0.0846505	Permanent Draft	Hydrocarbon resource environments microbial communities from Canada and USA	Oil sands microbial communities from Horse River, Alberta, Canada - outcrops	McGill University	3300001422	Horse River, Fort McMurray, Alberta, Canada	Environmental	Terrestrial	Sand	Soil	Hydrocarbon resource environments	23719607	35050	soil
3300001422	Oil sands microbial communities from Horse River, Alberta, Canada - outcrops	Mnod	78	0.00222539	Permanent Draft	Hydrocarbon resource environments microbial communities from Canada and USA	Oil sands microbial communities from Horse River, Alberta, Canada - outcrops	McGill University	3300001422	Horse River, Fort McMurray, Alberta, Canada	Environmental	Terrestrial	Sand	Soil	Hydrocarbon resource environments	23719607	35050	soil
3300001422	Oil sands microbial communities from Horse River, Alberta, Canada - outcrops	M446	120	0.00342368	Permanent Draft	Hydrocarbon resource environments microbial communities from Canada and USA	Oil sands microbial communities from Horse River, Alberta, Canada - outcrops	McGill University	3300001422	Horse River, Fort McMurray, Alberta, Canada	Environmental	Terrestrial	Sand	Soil	Hydrocarbon resource environments	23719607	35050	soil
3300001427	Arctic peat soil from Barrow, Alaska - NGEE Surface sample 415-2 shallow-092012	M446	592	0.00439446	Permanent Draft	Arctic peat soil microbial communities from the Barrow Environmental Observatory site, Barrow, Alaska, USA	Arctic peat soil from Barrow, Alaska - NGEE Surface sample 415-2 shallow-092012	DOE Joint Genome Institute (JGI)	3300001427	Barrow Environmental Observatory site, Barrow, Alaska	Environmental	Terrestrial	Unclassified	Soil	Arctic peat soil	60954226	134715	soil
3300001429	Arctic peat soil from Barrow, Alaska - NGEE Surface sample 415-3 shallow-092012	M446	753	0.00577631	Permanent Draft	Arctic peat soil microbial communities from the Barrow Environmental Observatory site, Barrow, Alaska, USA	Arctic peat soil from Barrow, Alaska - NGEE Surface sample 415-3 shallow-092012	DOE Joint Genome Institute (JGI)	3300001429	Barrow Environmental Observatory site, Barrow, Alaska	Environmental	Terrestrial	Unclassified	Soil	Arctic peat soil	53974223	130360	soil
3300001430	Switchgrass rhizosphere bulk soil microbial communities from Kellogg Biological Station, Michigan, USA, with spike-in - S5	M446	968	0.0308506	Permanent Draft	Corn, switchgrass and miscanthus rhizosphere microbial communities from Kellogg Biological Station, Michigan, USA	Switchgrass rhizosphere bulk soil microbial communities from Kellogg Biological Station, Michigan, USA, with spike-in - S5	DOE Joint Genome Institute (JGI)	3300001430	Kellogg Biological Station, Michigan, USA	Environmental	Terrestrial	Unclassified	Soil	Corn, switchgrass and miscanthus rhizosphere	11154685	31377	soil
3300001430	Switchgrass rhizosphere bulk soil microbial communities from Kellogg Biological Station, Michigan, USA, with spike-in - S5	Mrad	836	0.0266437	Permanent Draft	Corn, switchgrass and miscanthus rhizosphere microbial communities from Kellogg Biological Station, Michigan, USA	Switchgrass rhizosphere bulk soil microbial communities from Kellogg Biological Station, Michigan, USA, with spike-in - S5	DOE Joint Genome Institute (JGI)	3300001430	Kellogg Biological Station, Michigan, USA	Environmental	Terrestrial	Unclassified	Soil	Corn, switchgrass and miscanthus rhizosphere	11154685	31377	soil
3300001447	Forest soil microbial communities from Browns Valley, California, USA, that are Nitrogen fertilized - NN95	Mrad	535	0.190935	Permanent Draft	Soil microbial communities from 10 grassland sites in CA, CO, KS, KY, MN, MO, NM, SC, TX, that have been nitrogen fertilized	Forest soil microbial communities from Browns Valley, California, USA, that are Nitrogen fertilized - NN95	DOE Joint Genome Institute (JGI)	3300001447	Browns Valley, California, USA	Environmental	Terrestrial	Loam	Soil	Forest Soil	805505	2802	soil
3300001447	Forest soil microbial communities from Browns Valley, California, USA, that are Nitrogen fertilized - NN95	M446	647	0.230906	Permanent Draft	Soil microbial communities from 10 grassland sites in CA, CO, KS, KY, MN, MO, NM, SC, TX, that have been nitrogen fertilized	Forest soil microbial communities from Browns Valley, California, USA, that are Nitrogen fertilized - NN95	DOE Joint Genome Institute (JGI)	3300001447	Browns Valley, California, USA	Environmental	Terrestrial	Loam	Soil	Forest Soil	805505	2802	soil
3300001452	Arctic peat soil from Barrow, Alaska - NGEE Surface sample F53-1 deep-092012	Mrad	516	0.00201016	Permanent Draft	Arctic peat soil microbial communities from the Barrow Environmental Observatory site, Barrow, Alaska, USA	Arctic peat soil from Barrow, Alaska - NGEE Surface sample F53-1 deep-092012	DOE Joint Genome Institute (JGI)	3300001452	Barrow Environmental Observatory site, Barrow, Alaska	Environmental	Terrestrial	Unclassified	Soil	Arctic peat soil	95606249	256696	soil
3300001454	Arctic peat soil from Barrow, Alaska - NGEE Surface sample F53-1 shallow-092012	M446	882	0.00404255	Permanent Draft	Arctic peat soil microbial communities from the Barrow Environmental Observatory site, Barrow, Alaska, USA	Arctic peat soil from Barrow, Alaska - NGEE Surface sample F53-1 shallow-092012	DOE Joint Genome Institute (JGI)	3300001454	Barrow Environmental Observatory site, Barrow, Alaska	Environmental	Terrestrial	Unclassified	Soil	Arctic peat soil	77590028	218179	soil
3300001455	Forest soil microbial communities from El Dorado National Forest, California, USA - Mediterranean Blodgett CA OM1_M2	Mnod	1157	0.0293632	Permanent Draft	Forest soil microbial communities from multiple locations in Canada and USA	Forest soil microbial communities from El Dorado National Forest, California, USA - Mediterranean Blodgett CA OM1_M2	DOE Joint Genome Institute (JGI)	3300001455	El Dorado National Forest, Georgetown, California, USA	Environmental	Terrestrial	Loam	Soil	Forest soil	12215134	39403	soil
3300001461	Forest soil microbial communities from Davy Crockett National Forest, Groveton, Texas, USA - Texas A ecozone_OM3H0_O3	Mrad	11528	0.0673195	Permanent Draft	Forest soil microbial communities from multiple locations in Canada and USA	Forest soil microbial communities from Davy Crockett National Forest, Groveton, Texas, USA - Texas A ecozone_OM3H0_O3	DOE Joint Genome Institute (JGI)	3300001461	Davy Crockett National Forest, Groveton, Texas, USA	Environmental	Terrestrial	Loam	Soil	Forest soil	53549027	171243	soil
3300001462	Forest soil microbial communities from Browns Valley, California, USA, that are Nitrogen fertilized - NN112	Mrad	297	1.53886	Permanent Draft	Soil microbial communities from 10 grassland sites in CA, CO, KS, KY, MN, MO, NM, SC, TX, that have been nitrogen fertilized	Forest soil microbial communities from Browns Valley, California, USA, that are Nitrogen fertilized - NN112	DOE Joint Genome Institute (JGI)	3300001462	Browns Valley, California, USA	Environmental	Terrestrial	Loam	Soil	Soil	66813	193	soil
3300001462	Forest soil microbial communities from Browns Valley, California, USA, that are Nitrogen fertilized - NN112	M446	209	1.0829	Permanent Draft	Soil microbial communities from 10 grassland sites in CA, CO, KS, KY, MN, MO, NM, SC, TX, that have been nitrogen fertilized	Forest soil microbial communities from Browns Valley, California, USA, that are Nitrogen fertilized - NN112	DOE Joint Genome Institute (JGI)	3300001462	Browns Valley, California, USA	Environmental	Terrestrial	Loam	Soil	Soil	66813	193	soil
3300001467	Forest soil microbial communities from Browns Valley, California, USA, that are Nitrogen fertilized - NN109	Mrad	547	0.375429	Permanent Draft	Soil microbial communities from 10 grassland sites in CA, CO, KS, KY, MN, MO, NM, SC, TX, that have been nitrogen fertilized	Forest soil microbial communities from Browns Valley, California, USA, that are Nitrogen fertilized - NN109	DOE Joint Genome Institute (JGI)	3300001467	Browns Valley, California, USA	Environmental	Terrestrial	Loam	Soil	Soil	446586	1457	soil
3300001471	Forest soil microbial communities from Algoma, Ontario, Canada - Jack Pine, Ontario site 1_JW_Ref_O2	Mrad	4022	0.00280241	Permanent Draft	Forest soil microbial communities from multiple locations in Canada and USA	Forest soil microbial communities from Algoma, Ontario, Canada - Jack Pine, Ontario site 1_JW_Ref_O2	DOE Joint Genome Institute (JGI)	3300001471	Algoma, Ontario, Canada	Environmental	Terrestrial	Loam	Soil	Forest soil	529735656	1435191	soil
3300001475	Forest soil microbial communities from Browns Valley, California, USA, that are Nitrogen fertilized - NN102	Mnod	4616	0.0353931	Permanent Draft	Soil microbial communities from 10 grassland sites in CA, CO, KS, KY, MN, MO, NM, SC, TX, that have been nitrogen fertilized	Forest soil microbial communities from Browns Valley, California, USA, that are Nitrogen fertilized - NN102	DOE Joint Genome Institute (JGI)	3300001475	Browns Valley, California, USA	Environmental	Terrestrial	Loam	Soil	Soil	41193602	130421	soil
3300001526	Permafrost active layer microbial communities from McGill Arctic Research Station, Canada - (A10-5cm-1A)- 1 week illumina	Mnod	60	8.68468e-05	Permanent Draft	Permafrost and active layer microbial communities from McGill Arctic Research Station (MARS)	Permafrost active layer microbial communities from McGill Arctic Research Station, Canada - (A10-5cm-1A)- 1 week illumina	University of Tennessee	3300001526	Axel Heiberg Island, Nunavut, Canada	Environmental	Terrestrial	Unclassified	Soil	Permafrost	162483929	690872	soil
3300001527	Permafrost active layer microbial communities from McGill Arctic Research Station, Canada - (A3-5cm-13A)- 1 week illumina	Mnod	98	0.000127423	Permanent Draft	Permafrost and active layer microbial communities from McGill Arctic Research Station (MARS)	Permafrost active layer microbial communities from McGill Arctic Research Station, Canada - (A3-5cm-13A)- 1 week illumina	University of Tennessee	3300001527	Axel Heiberg Island, Nunavut, Canada	Environmental	Terrestrial	Unclassified	Soil	Permafrost	180094921	769089	soil
3300001545	Forest soil microbial communities from Algoma, Ontario, Canada - Jack Pine, Ontario site 1_JW_OM2H0_M1	Mnod	5193	0.00614513	Permanent Draft	Forest soil microbial communities from multiple locations in Canada and USA	Forest soil microbial communities from Algoma, Ontario, Canada - Jack Pine, Ontario site 1_JW_OM2H0_M1	DOE Joint Genome Institute (JGI)	3300001545	Algoma, Ontario, Canada	Environmental	Terrestrial	Loam	Soil	Forest soil	309631441	845060	soil
3300001545	Forest soil microbial communities from Algoma, Ontario, Canada - Jack Pine, Ontario site 1_JW_OM2H0_M1	Mrad	2792	0.00330391	Permanent Draft	Forest soil microbial communities from multiple locations in Canada and USA	Forest soil microbial communities from Algoma, Ontario, Canada - Jack Pine, Ontario site 1_JW_OM2H0_M1	DOE Joint Genome Institute (JGI)	3300001545	Algoma, Ontario, Canada	Environmental	Terrestrial	Loam	Soil	Forest soil	309631441	845060	soil
3300001546	Forest soil microbial communities from Algoma, Ontario, Canada - Jack Pine, Ontario site 1_JW_OM2H0_O1	Mrad	3271	0.00335323	Permanent Draft	Forest soil microbial communities from multiple locations in Canada and USA	Forest soil microbial communities from Algoma, Ontario, Canada - Jack Pine, Ontario site 1_JW_OM2H0_O1	DOE Joint Genome Institute (JGI)	3300001546	Algoma, Ontario, Canada	Environmental	Terrestrial	Loam	Soil	Forest soil	377687899	975477	soil
3300001565	Permafrost active layer microbial communities from McGill Arctic Research Station, Canada - (A35-5cm-18A)- 1 week illumina new	Mnod	64	0.000130749	Permanent Draft	Permafrost and active layer microbial communities from McGill Arctic Research Station (MARS)	Permafrost active layer microbial communities from McGill Arctic Research Station, Canada - (A35-5cm-18A)- 1 week illumina new	University of Tennessee	3300001565	Axel Heiberg Island, Nunavut, Canada	Environmental	Terrestrial	Unclassified	Soil	Permafrost	113173426	489486	soil
3300001566	Permafrost active layer microbial communities from McGill Arctic Research Station, Canada - (A21-35cm)- 6 week illumina	Mnod	82	9.55787e-05	Permanent Draft	Permafrost and active layer microbial communities from McGill Arctic Research Station (MARS)	Permafrost active layer microbial communities from McGill Arctic Research Station, Canada - (A21-35cm)- 6 week illumina	University of Tennessee	3300001566	Axel Heiberg Island, Nunavut, Canada	Environmental	Terrestrial	Unclassified	Soil	Permafrost	162888768	857932	soil
3300001607	Forest soil microbial communities from Harvard Forest Long Term Ecological Research site in Petersham, Massachusetts, USA - MetaG HF025	Mnod	498	0.502016	Permanent Draft	Forest soil microbial communities from Harvard Forest Long Term Ecological Research (LTER) site in Petersham, MA, for long-term soil warming studies	Forest soil microbial communities from Harvard Forest Long Term Ecological Research site in Petersham, Massachusetts, USA - MetaG HF025	DOE Joint Genome Institute (JGI)	3300001607	Harvard Forest LTER, Petersham, MA, USA	Environmental	Terrestrial	Loam	Soil	Forest soil	282222	992	soil
3300001609	Forest soil microbial communities from Harvard Forest Long Term Ecological Research site in Petersham, Massachusetts, USA - MetaG HF027	Mnod	517	0.536864	Permanent Draft	Forest soil microbial communities from Harvard Forest Long Term Ecological Research (LTER) site in Petersham, MA, for long-term soil warming studies	Forest soil microbial communities from Harvard Forest Long Term Ecological Research site in Petersham, Massachusetts, USA - MetaG HF027	DOE Joint Genome Institute (JGI)	3300001609	Harvard Forest LTER, Petersham, MA, USA	Environmental	Terrestrial	Loam	Soil	Forest soil	295072	963	soil
3300001612	Forest soil microbial communities from Harvard Forest Long Term Ecological Research site in Petersham, Massachusetts, USA - MetaG HF017	Mnod	613	0.342267	Permanent Draft	Forest soil microbial communities from Harvard Forest Long Term Ecological Research (LTER) site in Petersham, MA, for long-term soil warming studies	Forest soil microbial communities from Harvard Forest Long Term Ecological Research site in Petersham, Massachusetts, USA - MetaG HF017	DOE Joint Genome Institute (JGI)	3300001612	Harvard Forest LTER, Petersham, MA, USA	Environmental	Terrestrial	Loam	Soil	Forest soil	662918	1791	soil
3300001613	Forest soil microbial communities from Harvard Forest Long Term Ecological Research site in Petersham, Massachusetts, USA - MetaG HF029	Mnod	511	0.065859	Permanent Draft	Forest soil microbial communities from Harvard Forest Long Term Ecological Research (LTER) site in Petersham, MA, for long-term soil warming studies	Forest soil microbial communities from Harvard Forest Long Term Ecological Research site in Petersham, Massachusetts, USA - MetaG HF029	DOE Joint Genome Institute (JGI)	3300001613	Harvard Forest LTER, Petersham, MA, USA	Environmental	Terrestrial	Loam	Soil	Forest soil	2219984	7759	soil
3300001617	Forest soil microbial communities from Harvard Forest Long Term Ecological Research site in Petersham, Massachusetts, USA - MetaG HF033	Mnod	422	0.149964	Permanent Draft	Forest soil microbial communities from Harvard Forest Long Term Ecological Research (LTER) site in Petersham, MA, for long-term soil warming studies	Forest soil microbial communities from Harvard Forest Long Term Ecological Research site in Petersham, Massachusetts, USA - MetaG HF033	DOE Joint Genome Institute (JGI)	3300001617	Harvard Forest LTER, Petersham, MA, USA	Environmental	Terrestrial	Loam	Soil	Forest soil	765618	2814	soil
3300001618	Forest soil microbial communities from Harvard Forest Long Term Ecological Research site in Petersham, Massachusetts, USA - MetaG HF030	Mnod	624	0.1548	Permanent Draft	Forest soil microbial communities from Harvard Forest Long Term Ecological Research (LTER) site in Petersham, MA, for long-term soil warming studies	Forest soil microbial communities from Harvard Forest Long Term Ecological Research site in Petersham, Massachusetts, USA - MetaG HF030	DOE Joint Genome Institute (JGI)	3300001618	Harvard Forest LTER, Petersham, MA, USA	Environmental	Terrestrial	Loam	Soil	Forest soil	1434058	4031	soil
3300001619	Forest soil microbial communities from Harvard Forest Long Term Ecological Research site in Petersham, Massachusetts, USA - MetaG HF016	Mnod	657	0.0238415	Permanent Draft	Forest soil microbial communities from Harvard Forest Long Term Ecological Research (LTER) site in Petersham, MA, for long-term soil warming studies	Forest soil microbial communities from Harvard Forest Long Term Ecological Research site in Petersham, Massachusetts, USA - MetaG HF016	DOE Joint Genome Institute (JGI)	3300001619	Harvard Forest LTER, Petersham, MA, USA	Environmental	Terrestrial	Loam	Soil	Forest soil	9959739	27557	soil
3300001623	Forest soil microbial communities from Harvard Forest Long Term Ecological Research site in Petersham, Massachusetts, USA - MetaG HF035	Mnod	438	0.0833492	Permanent Draft	Forest soil microbial communities from Harvard Forest Long Term Ecological Research (LTER) site in Petersham, MA, for long-term soil warming studies	Forest soil microbial communities from Harvard Forest Long Term Ecological Research site in Petersham, Massachusetts, USA - MetaG HF035	DOE Joint Genome Institute (JGI)	3300001623	Harvard Forest LTER, Petersham, MA, USA	Environmental	Terrestrial	Loam	Soil	Forest soil	1477303	5255	soil
3300001625	Forest soil microbial communities from Harvard Forest Long Term Ecological Research site in Petersham, Massachusetts, USA - MetaG HF014	Mnod	636	0.0982391	Permanent Draft	Forest soil microbial communities from Harvard Forest Long Term Ecological Research (LTER) site in Petersham, MA, for long-term soil warming studies	Forest soil microbial communities from Harvard Forest Long Term Ecological Research site in Petersham, Massachusetts, USA - MetaG HF014	DOE Joint Genome Institute (JGI)	3300001625	Harvard Forest LTER, Petersham, MA, USA	Environmental	Terrestrial	Loam	Soil	Forest soil	2128820	6474	soil
3300001626	Forest soil microbial communities from Harvard Forest Long Term Ecological Research site in Petersham, Massachusetts, USA - MetaG HF013	Mnod	587	0.0421817	Permanent Draft	Forest soil microbial communities from Harvard Forest Long Term Ecological Research (LTER) site in Petersham, MA, for long-term soil warming studies	Forest soil microbial communities from Harvard Forest Long Term Ecological Research site in Petersham, Massachusetts, USA - MetaG HF013	DOE Joint Genome Institute (JGI)	3300001626	Harvard Forest LTER, Petersham, MA, USA	Environmental	Terrestrial	Loam	Soil	Forest soil	3967586	13916	soil
3300001627	Forest soil microbial communities from Harvard Forest Long Term Ecological Research site in Petersham, Massachusetts, USA - MetaG HF024	Mnod	804	0.0726615	Permanent Draft	Forest soil microbial communities from Harvard Forest Long Term Ecological Research (LTER) site in Petersham, MA, for long-term soil warming studies	Forest soil microbial communities from Harvard Forest Long Term Ecological Research site in Petersham, Massachusetts, USA - MetaG HF024	DOE Joint Genome Institute (JGI)	3300001627	Harvard Forest LTER, Petersham, MA, USA	Environmental	Terrestrial	Loam	Soil	Forest soil	3602557	11065	soil
3300001631	Forest soil microbial communities from Harvard Forest Long Term Ecological Research site in Petersham, Massachusetts, USA - MetaG HF005	Mnod	586	0.105814	Permanent Draft	Forest soil microbial communities from Harvard Forest Long Term Ecological Research (LTER) site in Petersham, MA, for long-term soil warming studies	Forest soil microbial communities from Harvard Forest Long Term Ecological Research site in Petersham, Massachusetts, USA - MetaG HF005	DOE Joint Genome Institute (JGI)	3300001631	Harvard Forest LTER, Petersham, MA, USA	Environmental	Terrestrial	Loam	Soil	Forest soil	1580015	5538	soil
3300001635	Forest soil microbial communities from Harvard Forest Long Term Ecological Research site in Petersham, Massachusetts, USA - MetaG HF009	Mnod	579	0.0110225	Permanent Draft	Forest soil microbial communities from Harvard Forest Long Term Ecological Research (LTER) site in Petersham, MA, for long-term soil warming studies	Forest soil microbial communities from Harvard Forest Long Term Ecological Research site in Petersham, Massachusetts, USA - MetaG HF009	DOE Joint Genome Institute (JGI)	3300001635	Harvard Forest LTER, Petersham, MA, USA	Environmental	Terrestrial	Loam	Soil	Forest soil	15401296	52529	soil
3300001636	Forest soil microbial communities from Harvard Forest Long Term Ecological Research site in Petersham, Massachusetts, USA - MetaG HF002	Mnod	988	0.0377936	Permanent Draft	Forest soil microbial communities from Harvard Forest Long Term Ecological Research (LTER) site in Petersham, MA, for long-term soil warming studies	Forest soil microbial communities from Harvard Forest Long Term Ecological Research site in Petersham, Massachusetts, USA - MetaG HF002	DOE Joint Genome Institute (JGI)	3300001636	Harvard Forest LTER, Petersham, MA, USA	Environmental	Terrestrial	Loam	Soil	Forest soil	8640548	26142	soil
3300001638	Forest soil microbial communities from Harvard Forest Long Term Ecological Research site in Petersham, Massachusetts, USA - MetaG HF039	Mnod	693	0.0987602	Permanent Draft	Forest soil microbial communities from Harvard Forest Long Term Ecological Research (LTER) site in Petersham, MA, for long-term soil warming studies	Forest soil microbial communities from Harvard Forest Long Term Ecological Research site in Petersham, Massachusetts, USA - MetaG HF039	DOE Joint Genome Institute (JGI)	3300001638	Harvard Forest LTER, Petersham, MA, USA	Environmental	Terrestrial	Loam	Soil	Forest soil	2032065	7017	soil
3300001639	Forest soil microbial communities from Harvard Forest Long Term Ecological Research site in Petersham, Massachusetts, USA - MetaG HF003	Mnod	818	0.0371615	Permanent Draft	Forest soil microbial communities from Harvard Forest Long Term Ecological Research (LTER) site in Petersham, MA, for long-term soil warming studies	Forest soil microbial communities from Harvard Forest Long Term Ecological Research site in Petersham, Massachusetts, USA - MetaG HF003	DOE Joint Genome Institute (JGI)	3300001639	Harvard Forest LTER, Petersham, MA, USA	Environmental	Terrestrial	Loam	Soil	Forest soil	6998714	22012	soil
3300001641	Forest soil microbial communities from Harvard Forest Long Term Ecological Research site in Petersham, Massachusetts, USA - MetaG HF004	Mnod	875	0.0206612	Permanent Draft	Forest soil microbial communities from Harvard Forest Long Term Ecological Research (LTER) site in Petersham, MA, for long-term soil warming studies	Forest soil microbial communities from Harvard Forest Long Term Ecological Research site in Petersham, Massachusetts, USA - MetaG HF004	DOE Joint Genome Institute (JGI)	3300001641	Harvard Forest LTER, Petersham, MA, USA	Environmental	Terrestrial	Loam	Soil	Forest soil	13438700	42350	soil
3300001645	Forest soil microbial communities from Harvard Forest Long Term Ecological Research site in Petersham, Massachusetts, USA - MetaG HF036	Mnod	1012	0.0443102	Permanent Draft	Forest soil microbial communities from Harvard Forest Long Term Ecological Research (LTER) site in Petersham, MA, for long-term soil warming studies	Forest soil microbial communities from Harvard Forest Long Term Ecological Research site in Petersham, Massachusetts, USA - MetaG HF036	DOE Joint Genome Institute (JGI)	3300001645	Harvard Forest LTER, Petersham, MA, USA	Environmental	Terrestrial	Loam	Soil	Forest soil	7181706	22839	soil
3300001647	Forest soil microbial communities from Harvard Forest Long Term Ecological Research site in Petersham, Massachusetts, USA - MetaG HF043	Mnod	815	0.0172963	Permanent Draft	Forest soil microbial communities from Harvard Forest Long Term Ecological Research (LTER) site in Petersham, MA, for long-term soil warming studies	Forest soil microbial communities from Harvard Forest Long Term Ecological Research site in Petersham, Massachusetts, USA - MetaG HF043	DOE Joint Genome Institute (JGI)	3300001647	Harvard Forest LTER, Petersham, MA, USA	Environmental	Terrestrial	Loam	Soil	Forest soil	14198901	47120	soil
3300001648	Forest soil microbial communities from Harvard Forest Long Term Ecological Research site in Petersham, Massachusetts, USA - MetaG HF008	Mnod	1056	0.0139277	Permanent Draft	Forest soil microbial communities from Harvard Forest Long Term Ecological Research (LTER) site in Petersham, MA, for long-term soil warming studies	Forest soil microbial communities from Harvard Forest Long Term Ecological Research site in Petersham, Massachusetts, USA - MetaG HF008	DOE Joint Genome Institute (JGI)	3300001648	Harvard Forest LTER, Petersham, MA, USA	Environmental	Terrestrial	Loam	Soil	Forest soil	25568094	75820	soil
3300001649	Forest soil microbial communities from Harvard Forest Long Term Ecological Research site in Petersham, Massachusetts, USA - MetaG HF038	Mnod	1006	0.0649535	Permanent Draft	Forest soil microbial communities from Harvard Forest Long Term Ecological Research (LTER) site in Petersham, MA, for long-term soil warming studies	Forest soil microbial communities from Harvard Forest Long Term Ecological Research site in Petersham, Massachusetts, USA - MetaG HF038	DOE Joint Genome Institute (JGI)	3300001649	Harvard Forest LTER, Petersham, MA, USA	Environmental	Terrestrial	Loam	Soil	Forest soil	4882491	15488	soil
3300001652	Forest soil microbial communities from Harvard Forest Long Term Ecological Research site in Petersham, Massachusetts, USA - MetaG HF040	Mnod	1093	0.0340743	Permanent Draft	Forest soil microbial communities from Harvard Forest Long Term Ecological Research (LTER) site in Petersham, MA, for long-term soil warming studies	Forest soil microbial communities from Harvard Forest Long Term Ecological Research site in Petersham, Massachusetts, USA - MetaG HF040	DOE Joint Genome Institute (JGI)	3300001652	Harvard Forest LTER, Petersham, MA, USA	Environmental	Terrestrial	Loam	Soil	Forest soil	10459433	32077	soil
3300001653	Forest soil microbial communities from Harvard Forest Long Term Ecological Research site in Petersham, Massachusetts, USA - MetaG HF041	Mnod	1000	0.0332834	Permanent Draft	Forest soil microbial communities from Harvard Forest Long Term Ecological Research (LTER) site in Petersham, MA, for long-term soil warming studies	Forest soil microbial communities from Harvard Forest Long Term Ecological Research site in Petersham, Massachusetts, USA - MetaG HF041	DOE Joint Genome Institute (JGI)	3300001653	Harvard Forest LTER, Petersham, MA, USA	Environmental	Terrestrial	Loam	Soil	Forest soil	9168459	30045	soil
3300001658	Forest soil microbial communities from Harvard Forest Long Term Ecological Research site in Petersham, Massachusetts, USA - MetaG HF048	Mnod	1053	0.0838309	Permanent Draft	Forest soil microbial communities from Harvard Forest Long Term Ecological Research (LTER) site in Petersham, MA, for long-term soil warming studies	Forest soil microbial communities from Harvard Forest Long Term Ecological Research site in Petersham, Massachusetts, USA - MetaG HF048	DOE Joint Genome Institute (JGI)	3300001658	Harvard Forest LTER, Petersham, MA, USA	Environmental	Terrestrial	Loam	Soil	Forest soil	4088584	12561	soil
3300001659	Grasslands soil microbial communities from Chapel Hill, North Carolina, USA that are Nitrogen fertilized - NN339	M446	52	5.2	Permanent Draft	Soil microbial communities from 10 grassland sites in CA, CO, KS, KY, MN, MO, NM, SC, TX, that have been nitrogen fertilized	Grasslands soil microbial communities from Chapel Hill, North Carolina, USA that are Nitrogen fertilized - NN339	DOE Joint Genome Institute (JGI)	3300001659	Chapel Hill, North Carolina, USA	Environmental	Terrestrial	Loam	Soil	Soil	1957	10	soil
3300001659	Grasslands soil microbial communities from Chapel Hill, North Carolina, USA that are Nitrogen fertilized - NN339	Mnod	37	3.7	Permanent Draft	Soil microbial communities from 10 grassland sites in CA, CO, KS, KY, MN, MO, NM, SC, TX, that have been nitrogen fertilized	Grasslands soil microbial communities from Chapel Hill, North Carolina, USA that are Nitrogen fertilized - NN339	DOE Joint Genome Institute (JGI)	3300001659	Chapel Hill, North Carolina, USA	Environmental	Terrestrial	Loam	Soil	Soil	1957	10	soil
3300001659	Grasslands soil microbial communities from Chapel Hill, North Carolina, USA that are Nitrogen fertilized - NN339	Mrad	41	4.1	Permanent Draft	Soil microbial communities from 10 grassland sites in CA, CO, KS, KY, MN, MO, NM, SC, TX, that have been nitrogen fertilized	Grasslands soil microbial communities from Chapel Hill, North Carolina, USA that are Nitrogen fertilized - NN339	DOE Joint Genome Institute (JGI)	3300001659	Chapel Hill, North Carolina, USA	Environmental	Terrestrial	Loam	Soil	Soil	1957	10	soil
3300001686	Grasslands soil microbial communities from Hopland, California, USA	Mnod	415	7.82205e-05	Permanent Draft	Soil microbial communities from Mediterranean grasslands, California	Grasslands soil microbial communities from Hopland, California, USA	DOE Joint Genome Institute (JGI)	3300001686	USA: Hopland, California	Environmental	Terrestrial	Loam	Soil	Soil	2209171209	5305512	soil
3300001691	Soil microbial communities from Arlington Agricultural Research Station in Wisconsin, USA - Nitrogen cycling UWRJ-G01A5-12	Mnod	342	0.439024	Permanent Draft	Soil microbial communities from Arlington Agricultural Research Station in Wisconsin and Kellogg Biological Station in Michigan, replicating the bioenergy cropping systems trials (BCSTs)	Soil microbial communities from Arlington Agricultural Research Station in Wisconsin, USA - Nitrogen cycling UWRJ-G01A5-12	DOE Joint Genome Institute (JGI)	3300001691	Wisconsin, United States	Environmental	Terrestrial	Unclassified	Soil	Soil	217372	779	soil
3300001692	Soil microbial communities from Arlington Agricultural Research Station in Wisconsin, USA - Nitrogen cycling UWRJ-G10A1-11	Mnod	415	0.0779636	Permanent Draft	Soil microbial communities from Arlington Agricultural Research Station in Wisconsin and Kellogg Biological Station in Michigan, replicating the bioenergy cropping systems trials (BCSTs)	Soil microbial communities from Arlington Agricultural Research Station in Wisconsin, USA - Nitrogen cycling UWRJ-G10A1-11	DOE Joint Genome Institute (JGI)	3300001692	Wisconsin, United States	Environmental	Terrestrial	Unclassified	Soil	Soil	1549058	5323	soil
3300001694	Soil microbial communities from Arlington Agricultural Research Station in Wisconsin, USA - Nitrogen cycling UWRJ-G01A1-12	Mnod	349	0.680312	Permanent Draft	Soil microbial communities from Arlington Agricultural Research Station in Wisconsin and Kellogg Biological Station in Michigan, replicating the bioenergy cropping systems trials (BCSTs)	Soil microbial communities from Arlington Agricultural Research Station in Wisconsin, USA - Nitrogen cycling UWRJ-G01A1-12	DOE Joint Genome Institute (JGI)	3300001694	Wisconsin, United States	Environmental	Terrestrial	Unclassified	Soil	Soil	142320	513	soil
3300001695	Soil microbial communities from Arlington Agricultural Research Station in Wisconsin, USA - Nitrogen cycling UWRJ-G01A3-12	Mnod	348	0.569558	Permanent Draft	Soil microbial communities from Arlington Agricultural Research Station in Wisconsin and Kellogg Biological Station in Michigan, replicating the bioenergy cropping systems trials (BCSTs)	Soil microbial communities from Arlington Agricultural Research Station in Wisconsin, USA - Nitrogen cycling UWRJ-G01A3-12	DOE Joint Genome Institute (JGI)	3300001695	Wisconsin, United States	Environmental	Terrestrial	Unclassified	Soil	Soil	176064	611	soil
3300001699	Soil microbial communities from Arlington Agricultural Research Station in Wisconsin, USA - Nitrogen cycling UWRJ-G10A5-11	Mnod	394	0.171678	Permanent Draft	Soil microbial communities from Arlington Agricultural Research Station in Wisconsin and Kellogg Biological Station in Michigan, replicating the bioenergy cropping systems trials (BCSTs)	Soil microbial communities from Arlington Agricultural Research Station in Wisconsin, USA - Nitrogen cycling UWRJ-G10A5-11	DOE Joint Genome Institute (JGI)	3300001699	Wisconsin, United States	Environmental	Terrestrial	Unclassified	Soil	Soil	638551	2295	soil
3300001700	Soil microbial communities from Arlington Agricultural Research Station in Wisconsin, USA - Nitrogen cycling UWRJ-G10A1-12	Mnod	413	0.206397	Permanent Draft	Soil microbial communities from Arlington Agricultural Research Station in Wisconsin and Kellogg Biological Station in Michigan, replicating the bioenergy cropping systems trials (BCSTs)	Soil microbial communities from Arlington Agricultural Research Station in Wisconsin, USA - Nitrogen cycling UWRJ-G10A1-12	DOE Joint Genome Institute (JGI)	3300001700	Wisconsin, United States	Environmental	Terrestrial	Unclassified	Soil	Soil	555708	2001	soil
3300001702	Soil microbial communities from Arlington Agricultural Research Station in Wisconsin, USA - Nitrogen cycling UWRJ-G10A2-12	Mnod	483	0.565574	Permanent Draft	Soil microbial communities from Arlington Agricultural Research Station in Wisconsin and Kellogg Biological Station in Michigan, replicating the bioenergy cropping systems trials (BCSTs)	Soil microbial communities from Arlington Agricultural Research Station in Wisconsin, USA - Nitrogen cycling UWRJ-G10A2-12	DOE Joint Genome Institute (JGI)	3300001702	Wisconsin, United States	Environmental	Terrestrial	Unclassified	Soil	Soil	241607	854	soil
3300001703	Soil microbial communities from Arlington Agricultural Research Station in Wisconsin, USA - Nitrogen cycling UWRJ-G01A5-11	Mnod	400	0.253165	Permanent Draft	Soil microbial communities from Arlington Agricultural Research Station in Wisconsin and Kellogg Biological Station in Michigan, replicating the bioenergy cropping systems trials (BCSTs)	Soil microbial communities from Arlington Agricultural Research Station in Wisconsin, USA - Nitrogen cycling UWRJ-G01A5-11	DOE Joint Genome Institute (JGI)	3300001703	Wisconsin, United States	Environmental	Terrestrial	Unclassified	Soil	Soil	436206	1580	soil
3300001704	Soil microbial communities from Arlington Agricultural Research Station in Wisconsin, USA - Nitrogen cycling UWRJ-G10A3-11	Mnod	412	0.255108	Permanent Draft	Soil microbial communities from Arlington Agricultural Research Station in Wisconsin and Kellogg Biological Station in Michigan, replicating the bioenergy cropping systems trials (BCSTs)	Soil microbial communities from Arlington Agricultural Research Station in Wisconsin, USA - Nitrogen cycling UWRJ-G10A3-11	DOE Joint Genome Institute (JGI)	3300001704	Wisconsin, United States	Environmental	Terrestrial	Unclassified	Soil	Soil	445191	1615	soil
3300001745	Soil microbial communities from Arlington Agricultural Research Station in Wisconsin, USA - Nitrogen cycling UWRJ-G10A4-12	Mnod	365	0.511204	Permanent Draft	Soil microbial communities from Arlington Agricultural Research Station in Wisconsin and Kellogg Biological Station in Michigan, replicating the bioenergy cropping systems trials (BCSTs)	Soil microbial communities from Arlington Agricultural Research Station in Wisconsin, USA - Nitrogen cycling UWRJ-G10A4-12	DOE Joint Genome Institute (JGI)	3300001745	Wisconsin, United States	Environmental	Terrestrial	Unclassified	Soil	Soil	195893	714	soil
3300001747	Soil microbial communities from Arlington Agricultural Research Station in Wisconsin, USA - Nitrogen cycling UWRJ-G10A5-12	Mnod	367	0.216137	Permanent Draft	Soil microbial communities from Arlington Agricultural Research Station in Wisconsin and Kellogg Biological Station in Michigan, replicating the bioenergy cropping systems trials (BCSTs)	Soil microbial communities from Arlington Agricultural Research Station in Wisconsin, USA - Nitrogen cycling UWRJ-G10A5-12	DOE Joint Genome Institute (JGI)	3300001747	Wisconsin, United States	Environmental	Terrestrial	Unclassified	Soil	Soil	474028	1698	soil
3300001766	Serpentinite rock and fluid subsurface biosphere microbial communities from McLaughlin Reserve, California, USA - CR12Dec_QV11A	Mrad	12	0.000496175	Permanent Draft	Serpentinite rock and fluid microbial communities from Tablelands Ophiolite (Newfoundland), Coast Range Ophiolite (California) and Ligurian Springs (Italy)	Serpentinite rock and fluid subsurface biosphere microbial communities from McLaughlin Reserve, California, USA - CR12Dec_QV11A	DOE Joint Genome Institute (JGI)	3300001766	USA: California, McLaughlin Reserve	Environmental	Terrestrial	Unclassified	Deep subsurface	Serpentinite rock and fluid	17748808	24185	other
3300001767	Serpentinite rock and fluid subsurface biosphere microbial communities from McLaughlin Reserve, California, USA - CR12Aug_CSW11AC	Mrad	17	0.00152439	Permanent Draft	Serpentinite rock and fluid microbial communities from Tablelands Ophiolite (Newfoundland), Coast Range Ophiolite (California) and Ligurian Springs (Italy)	Serpentinite rock and fluid subsurface biosphere microbial communities from McLaughlin Reserve, California, USA - CR12Aug_CSW11AC	DOE Joint Genome Institute (JGI)	3300001767	USA: California, McLaughlin Reserve	Environmental	Terrestrial	Unclassified	Deep subsurface	Serpentinite rock and fluid	7694541	11152	other
3300001779	Serpentinite rock and fluid subsurface biosphere microbial communities from McLaughlin Reserve, California, USA -CR12Jun_QV11	Mrad	28	0.000849566	Permanent Draft	Serpentinite rock and fluid microbial communities from Tablelands Ophiolite (Newfoundland), Coast Range Ophiolite (California) and Ligurian Springs (Italy)	Serpentinite rock and fluid subsurface biosphere microbial communities from McLaughlin Reserve, California, USA -CR12Jun_QV11	DOE Joint Genome Institute (JGI)	3300001779	USA: California, McLaughlin Reserve	Environmental	Terrestrial	Unclassified	Deep subsurface	Serpentinite rock and fluid	19772287	32958	other
3300001779	Serpentinite rock and fluid subsurface biosphere microbial communities from McLaughlin Reserve, California, USA -CR12Jun_QV11	Mnod	26	0.000788883	Permanent Draft	Serpentinite rock and fluid microbial communities from Tablelands Ophiolite (Newfoundland), Coast Range Ophiolite (California) and Ligurian Springs (Italy)	Serpentinite rock and fluid subsurface biosphere microbial communities from McLaughlin Reserve, California, USA -CR12Jun_QV11	DOE Joint Genome Institute (JGI)	3300001779	USA: California, McLaughlin Reserve	Environmental	Terrestrial	Unclassified	Deep subsurface	Serpentinite rock and fluid	19772287	32958	other
3300001786	Serpentinite rock and fluid subsurface biosphere microbial communities from McLaughlin Reserve, California, USA - CR11_8A_Apr	Mnod	32	0.000428237	Permanent Draft	Serpentinite rock and fluid microbial communities from Tablelands Ophiolite (Newfoundland), Coast Range Ophiolite (California) and Ligurian Springs (Italy)	Serpentinite rock and fluid subsurface biosphere microbial communities from McLaughlin Reserve, California, USA - CR11_8A_Apr	DOE Joint Genome Institute (JGI)	3300001786	USA: California, McLaughlin Reserve	Environmental	Terrestrial	Unclassified	Deep subsurface	Serpentinite rock and fluid	42785308	74725	other
3300001787	Serpentinite rock and fluid subsurface biosphere microbial communities from McLaughlin Reserve, California, USA - CR11Jul_8A2	Mnod	44	0.000598151	Permanent Draft	Serpentinite rock and fluid microbial communities from Tablelands Ophiolite (Newfoundland), Coast Range Ophiolite (California) and Ligurian Springs (Italy)	Serpentinite rock and fluid subsurface biosphere microbial communities from McLaughlin Reserve, California, USA - CR11Jul_8A2	DOE Joint Genome Institute (JGI)	3300001787	USA: California, McLaughlin Reserve	Environmental	Terrestrial	Unclassified	Deep subsurface	Serpentinite rock and fluid	39055228	73560	other
3300001796	Serpentinite rock and fluid subsurface biosphere microbial communities from McLaughlin Reserve, California, USA - CR12Aug_QV12A	Mnod	267	0.00128837	Permanent Draft	Serpentinite rock and fluid microbial communities from Tablelands Ophiolite (Newfoundland), Coast Range Ophiolite (California) and Ligurian Springs (Italy)	Serpentinite rock and fluid subsurface biosphere microbial communities from McLaughlin Reserve, California, USA - CR12Aug_QV12A	DOE Joint Genome Institute (JGI)	3300001796	USA: California, McLaughlin Reserve	Environmental	Terrestrial	Unclassified	Deep subsurface	Serpentinite rock and fluid	99192175	207238	other
3300001811	Serpentinite rock and fluid subsurface biosphere microbial communities from McLaughlin Reserve, California, USA - CR11_8A_Aug	Mnod	38	0.000517648	Permanent Draft	Serpentinite rock and fluid microbial communities from Tablelands Ophiolite (Newfoundland), Coast Range Ophiolite (California) and Ligurian Springs (Italy)	Serpentinite rock and fluid subsurface biosphere microbial communities from McLaughlin Reserve, California, USA - CR11_8A_Aug	DOE Joint Genome Institute (JGI)	3300001811	USA: California, McLaughlin Reserve	Environmental	Terrestrial	Unclassified	Deep subsurface	Serpentinite rock and fluid	39542105	73409	other
3300001870	Arctic peat soil from Barrow, Alaska - Barrow Graham LP Ref core NGADG0002-211	Mrad	2339	0.00452758	Permanent Draft	Arctic peat soil microbial communities from the Barrow Environmental Observatory site, Barrow, Alaska, USA	Arctic peat soil from Barrow, Alaska - Barrow Graham LP Ref core NGADG0002-211	DOE Joint Genome Institute (JGI)	3300001870	USA: Alaska	Environmental	Terrestrial	Unclassified	Soil	Arctic peat soil	233646878	516612	soil
3300001981	Switchgrass rhizosphere and bulk soil microbial communities from Knoxville, Tennessee, USA - Control3	Mnod	5	0.000155188	Permanent Draft	Switchgrass rhizosphere and bulk soil microbial communities from Knoxville, Tennessee, USA	Switchgrass rhizosphere and bulk soil microbial communities from Knoxville, Tennessee, USA - Control3		3300001981	Knoxville, Tennessee, USA	Environmental	Terrestrial	Clay	Soil	Switchgrass rhizosphere and bulk soil	5625579	32219	soil
3300001982	Switchgrass rhizosphere and bulk soil microbial communities from Knoxville, Tennessee, USA - Control1	Mnod	8	0.000183917	Permanent Draft	Switchgrass rhizosphere and bulk soil microbial communities from Knoxville, Tennessee, USA	Switchgrass rhizosphere and bulk soil microbial communities from Knoxville, Tennessee, USA - Control1		3300001982	Knoxville, Tennessee, USA	Environmental	Terrestrial	Clay	Soil	Switchgrass rhizosphere and bulk soil	7536621	43498	soil
3300001983	Switchgrass rhizosphere and bulk soil microbial communities from Knoxville, Tennessee, USA - plot1-2	Mnod	13	0.000297299	Permanent Draft	Switchgrass rhizosphere and bulk soil microbial communities from Knoxville, Tennessee, USA	Switchgrass rhizosphere and bulk soil microbial communities from Knoxville, Tennessee, USA - plot1-2		3300001983	Knoxville, Tennessee, USA	Environmental	Terrestrial	Clay	Soil	Switchgrass rhizosphere and bulk soil	7661742	43727	soil
3300001984	Switchgrass rhizosphere and bulk soil microbial communities from Knoxville, Tennessee, USA - plot1-1	Mnod	13	0.000297299	Permanent Draft	Switchgrass rhizosphere and bulk soil microbial communities from Knoxville, Tennessee, USA	Switchgrass rhizosphere and bulk soil microbial communities from Knoxville, Tennessee, USA - plot1-1		3300001984	Knoxville, Tennessee, USA	Environmental	Terrestrial	Clay	Soil	Switchgrass rhizosphere and bulk soil	7661742	43727	soil
3300001985	Switchgrass rhizosphere and bulk soil microbial communities from Knoxville, Tennessee, USA - Control2	Mnod	11	0.000131544	Permanent Draft	Switchgrass rhizosphere and bulk soil microbial communities from Knoxville, Tennessee, USA	Switchgrass rhizosphere and bulk soil microbial communities from Knoxville, Tennessee, USA - Control2		3300001985	Knoxville, Tennessee, USA	Environmental	Terrestrial	Clay	Soil	Switchgrass rhizosphere and bulk soil	15467752	83622	soil
3300001993	Switchgrass rhizosphere and bulk soil microbial communities from Knoxville, Tennessee, USA - plot26-3	Mnod	1	0.000334113	Permanent Draft	Switchgrass rhizosphere and bulk soil microbial communities from Knoxville, Tennessee, USA	Switchgrass rhizosphere and bulk soil microbial communities from Knoxville, Tennessee, USA - plot26-3		3300001993	Knoxville, Tennessee, USA	Environmental	Terrestrial	Clay	Soil	Switchgrass rhizosphere and bulk soil	520999	2993	soil
3300001994	Switchgrass rhizosphere and bulk soil microbial communities from Knoxville, Tennessee, USA - plot5-3	Mnod	1	0.000175131	Permanent Draft	Switchgrass rhizosphere and bulk soil microbial communities from Knoxville, Tennessee, USA	Switchgrass rhizosphere and bulk soil microbial communities from Knoxville, Tennessee, USA - plot5-3		3300001994	Knoxville, Tennessee, USA	Environmental	Terrestrial	Clay	Soil	Switchgrass rhizosphere and bulk soil	963041	5710	soil
3300001995	Switchgrass rhizosphere and bulk soil microbial communities from Knoxville, Tennessee, USA - plot19-3	Mnod	1	0.000159109	Permanent Draft	Switchgrass rhizosphere and bulk soil microbial communities from Knoxville, Tennessee, USA	Switchgrass rhizosphere and bulk soil microbial communities from Knoxville, Tennessee, USA - plot19-3		3300001995	Knoxville, Tennessee, USA	Environmental	Terrestrial	Clay	Soil	Switchgrass rhizosphere and bulk soil	1088001	6285	soil
3300001996	Switchgrass rhizosphere and bulk soil microbial communities from Knoxville, Tennessee, USA - plot19-2	Mnod	4	0.000434594	Permanent Draft	Switchgrass rhizosphere and bulk soil microbial communities from Knoxville, Tennessee, USA	Switchgrass rhizosphere and bulk soil microbial communities from Knoxville, Tennessee, USA - plot19-2		3300001996	Knoxville, Tennessee, USA	Environmental	Terrestrial	Clay	Soil	Switchgrass rhizosphere and bulk soil	1565406	9204	soil
3300001996	Switchgrass rhizosphere and bulk soil microbial communities from Knoxville, Tennessee, USA - plot19-2	M446	1	0.000108648	Permanent Draft	Switchgrass rhizosphere and bulk soil microbial communities from Knoxville, Tennessee, USA	Switchgrass rhizosphere and bulk soil microbial communities from Knoxville, Tennessee, USA - plot19-2		3300001996	Knoxville, Tennessee, USA	Environmental	Terrestrial	Clay	Soil	Switchgrass rhizosphere and bulk soil	1565406	9204	soil
3300001996	Switchgrass rhizosphere and bulk soil microbial communities from Knoxville, Tennessee, USA - plot19-2	Mrad	1	0.000108648	Permanent Draft	Switchgrass rhizosphere and bulk soil microbial communities from Knoxville, Tennessee, USA	Switchgrass rhizosphere and bulk soil microbial communities from Knoxville, Tennessee, USA - plot19-2		3300001996	Knoxville, Tennessee, USA	Environmental	Terrestrial	Clay	Soil	Switchgrass rhizosphere and bulk soil	1565406	9204	soil
3300001997	Switchgrass rhizosphere and bulk soil microbial communities from Knoxville, Tennessee, USA - plot9-2	Mnod	3	0.000301841	Permanent Draft	Switchgrass rhizosphere and bulk soil microbial communities from Knoxville, Tennessee, USA	Switchgrass rhizosphere and bulk soil microbial communities from Knoxville, Tennessee, USA - plot9-2		3300001997	Knoxville, Tennessee, USA	Environmental	Terrestrial	Clay	Soil	Switchgrass rhizosphere and bulk soil	1721583	9939	soil
3300001998	Switchgrass rhizosphere and bulk soil microbial communities from Knoxville, Tennessee, USA - plot19A	Mnod	2	0.000201207	Permanent Draft	Switchgrass rhizosphere and bulk soil microbial communities from Knoxville, Tennessee, USA	Switchgrass rhizosphere and bulk soil microbial communities from Knoxville, Tennessee, USA - plot19A		3300001998	Knoxville, Tennessee, USA	Environmental	Terrestrial	Clay	Soil	Switchgrass rhizosphere and bulk soil	1760737	9940	soil
3300001999	Switchgrass rhizosphere and bulk soil microbial communities from Knoxville, Tennessee, USA - plot11-1	Mnod	5	0.000495983	Permanent Draft	Switchgrass rhizosphere and bulk soil microbial communities from Knoxville, Tennessee, USA	Switchgrass rhizosphere and bulk soil microbial communities from Knoxville, Tennessee, USA - plot11-1		3300001999	Knoxville, Tennessee, USA	Environmental	Terrestrial	Clay	Soil	Switchgrass rhizosphere and bulk soil	1715990	10081	soil
3300002000	Switchgrass rhizosphere and bulk soil microbial communities from Knoxville, Tennessee, USA - plot12-2	Mnod	4	0.000316156	Permanent Draft	Switchgrass rhizosphere and bulk soil microbial communities from Knoxville, Tennessee, USA	Switchgrass rhizosphere and bulk soil microbial communities from Knoxville, Tennessee, USA - plot12-2		3300002000	Knoxville, Tennessee, USA	Environmental	Terrestrial	Clay	Soil	Switchgrass rhizosphere and bulk soil	2192227	12652	soil
3300002000	Switchgrass rhizosphere and bulk soil microbial communities from Knoxville, Tennessee, USA - plot12-2	M446	2	0.000158078	Permanent Draft	Switchgrass rhizosphere and bulk soil microbial communities from Knoxville, Tennessee, USA	Switchgrass rhizosphere and bulk soil microbial communities from Knoxville, Tennessee, USA - plot12-2		3300002000	Knoxville, Tennessee, USA	Environmental	Terrestrial	Clay	Soil	Switchgrass rhizosphere and bulk soil	2192227	12652	soil
3300002002	Switchgrass rhizosphere and bulk soil microbial communities from Knoxville, Tennessee, USA - plot26-1	Mnod	2	0.000143616	Permanent Draft	Switchgrass rhizosphere and bulk soil microbial communities from Knoxville, Tennessee, USA	Switchgrass rhizosphere and bulk soil microbial communities from Knoxville, Tennessee, USA - plot26-1		3300002002	Knoxville, Tennessee, USA	Environmental	Terrestrial	Clay	Soil	Switchgrass rhizosphere and bulk soil	2447580	13926	soil
3300002003	Switchgrass rhizosphere and bulk soil microbial communities from Knoxville, Tennessee, USA - plot11-3	Mnod	4	0.000277527	Permanent Draft	Switchgrass rhizosphere and bulk soil microbial communities from Knoxville, Tennessee, USA	Switchgrass rhizosphere and bulk soil microbial communities from Knoxville, Tennessee, USA - plot11-3		3300002003	Knoxville, Tennessee, USA	Environmental	Terrestrial	Clay	Soil	Switchgrass rhizosphere and bulk soil	2439890	14413	soil
3300002004	Switchgrass rhizosphere and bulk soil microbial communities from Knoxville, Tennessee, USA - plot19-1	Mnod	5	0.000234588	Permanent Draft	Switchgrass rhizosphere and bulk soil microbial communities from Knoxville, Tennessee, USA	Switchgrass rhizosphere and bulk soil microbial communities from Knoxville, Tennessee, USA - plot19-1		3300002004	Knoxville, Tennessee, USA	Environmental	Terrestrial	Clay	Soil	Switchgrass rhizosphere and bulk soil	3641770	21314	soil
3300002005	Switchgrass rhizosphere and bulk soil microbial communities from Knoxville, Tennessee, USA - plot9-3	Mnod	2	8.60511e-05	Permanent Draft	Switchgrass rhizosphere and bulk soil microbial communities from Knoxville, Tennessee, USA	Switchgrass rhizosphere and bulk soil microbial communities from Knoxville, Tennessee, USA - plot9-3		3300002005	Knoxville, Tennessee, USA	Environmental	Terrestrial	Clay	Soil	Switchgrass rhizosphere and bulk soil	3959603	23242	soil
3300002006	Switchgrass rhizosphere and bulk soil microbial communities from Knoxville, Tennessee, USA - plot26-2	Mnod	3	0.000112748	Permanent Draft	Switchgrass rhizosphere and bulk soil microbial communities from Knoxville, Tennessee, USA	Switchgrass rhizosphere and bulk soil microbial communities from Knoxville, Tennessee, USA - plot26-2		3300002006	Knoxville, Tennessee, USA	Environmental	Terrestrial	Clay	Soil	Switchgrass rhizosphere and bulk soil	4705580	26608	soil
3300002007	Switchgrass rhizosphere and bulk soil microbial communities from Knoxville, Tennessee, USA - plot15-2	Mnod	6	0.000220742	Permanent Draft	Switchgrass rhizosphere and bulk soil microbial communities from Knoxville, Tennessee, USA	Switchgrass rhizosphere and bulk soil microbial communities from Knoxville, Tennessee, USA - plot15-2		3300002007	Knoxville, Tennessee, USA	Environmental	Terrestrial	Clay	Soil	Switchgrass rhizosphere and bulk soil	4742836	27181	soil
3300002008	Switchgrass rhizosphere and bulk soil microbial communities from Knoxville, Tennessee, USA - plot5-2	Mnod	10	0.000366287	Permanent Draft	Switchgrass rhizosphere and bulk soil microbial communities from Knoxville, Tennessee, USA	Switchgrass rhizosphere and bulk soil microbial communities from Knoxville, Tennessee, USA - plot5-2		3300002008	Knoxville, Tennessee, USA	Environmental	Terrestrial	Clay	Soil	Switchgrass rhizosphere and bulk soil	4702452	27301	soil
3300002010	Switchgrass rhizosphere and bulk soil microbial communities from Knoxville, Tennessee, USA - plot12-3	M446	2	5.26732e-05	Permanent Draft	Switchgrass rhizosphere and bulk soil microbial communities from Knoxville, Tennessee, USA	Switchgrass rhizosphere and bulk soil microbial communities from Knoxville, Tennessee, USA - plot12-3		3300002010	Knoxville, Tennessee, USA	Environmental	Terrestrial	Clay	Soil	Switchgrass rhizosphere and bulk soil	6606718	37970	soil
3300002010	Switchgrass rhizosphere and bulk soil microbial communities from Knoxville, Tennessee, USA - plot12-3	Mnod	6	0.000158019	Permanent Draft	Switchgrass rhizosphere and bulk soil microbial communities from Knoxville, Tennessee, USA	Switchgrass rhizosphere and bulk soil microbial communities from Knoxville, Tennessee, USA - plot12-3		3300002010	Knoxville, Tennessee, USA	Environmental	Terrestrial	Clay	Soil	Switchgrass rhizosphere and bulk soil	6606718	37970	soil
3300002010	Switchgrass rhizosphere and bulk soil microbial communities from Knoxville, Tennessee, USA - plot12-3	Mrad	3	7.90097e-05	Permanent Draft	Switchgrass rhizosphere and bulk soil microbial communities from Knoxville, Tennessee, USA	Switchgrass rhizosphere and bulk soil microbial communities from Knoxville, Tennessee, USA - plot12-3		3300002010	Knoxville, Tennessee, USA	Environmental	Terrestrial	Clay	Soil	Switchgrass rhizosphere and bulk soil	6606718	37970	soil
3300002012	Switchgrass rhizosphere and bulk soil microbial communities from Knoxville, Tennessee, USA - plot15-3	Mnod	10	0.000235983	Permanent Draft	Switchgrass rhizosphere and bulk soil microbial communities from Knoxville, Tennessee, USA	Switchgrass rhizosphere and bulk soil microbial communities from Knoxville, Tennessee, USA - plot15-3		3300002012	Knoxville, Tennessee, USA	Environmental	Terrestrial	Clay	Soil	Switchgrass rhizosphere and bulk soil	7344106	42376	soil
3300002012	Switchgrass rhizosphere and bulk soil microbial communities from Knoxville, Tennessee, USA - plot15-3	M446	4	9.43931e-05	Permanent Draft	Switchgrass rhizosphere and bulk soil microbial communities from Knoxville, Tennessee, USA	Switchgrass rhizosphere and bulk soil microbial communities from Knoxville, Tennessee, USA - plot15-3		3300002012	Knoxville, Tennessee, USA	Environmental	Terrestrial	Clay	Soil	Switchgrass rhizosphere and bulk soil	7344106	42376	soil
3300002013	Switchgrass rhizosphere and bulk soil microbial communities from Knoxville, Tennessee, USA - plot9-1	Mnod	6	0.000135141	Permanent Draft	Switchgrass rhizosphere and bulk soil microbial communities from Knoxville, Tennessee, USA	Switchgrass rhizosphere and bulk soil microbial communities from Knoxville, Tennessee, USA - plot9-1		3300002013	Knoxville, Tennessee, USA	Environmental	Terrestrial	Clay	Soil	Switchgrass rhizosphere and bulk soil	7699682	44398	soil
3300002014	Switchgrass rhizosphere and bulk soil microbial communities from Knoxville, Tennessee, USA - plot15-1	Mnod	7	0.000134582	Permanent Draft	Switchgrass rhizosphere and bulk soil microbial communities from Knoxville, Tennessee, USA	Switchgrass rhizosphere and bulk soil microbial communities from Knoxville, Tennessee, USA - plot15-1		3300002014	Knoxville, Tennessee, USA	Environmental	Terrestrial	Clay	Soil	Switchgrass rhizosphere and bulk soil	9161747	52013	soil
3300002015	Switchgrass rhizosphere and bulk soil microbial communities from Knoxville, Tennessee, USA - plot19C	Mnod	5	9.52925e-05	Permanent Draft	Switchgrass rhizosphere and bulk soil microbial communities from Knoxville, Tennessee, USA	Switchgrass rhizosphere and bulk soil microbial communities from Knoxville, Tennessee, USA - plot19C		3300002015	Knoxville, Tennessee, USA	Environmental	Terrestrial	Clay	Soil	Switchgrass rhizosphere and bulk soil	9185592	52470	soil
3300002016	Switchgrass rhizosphere and bulk soil microbial communities from Knoxville, Tennessee, USA - plot21B	Mnod	4	6.58816e-05	Permanent Draft	Switchgrass rhizosphere and bulk soil microbial communities from Knoxville, Tennessee, USA	Switchgrass rhizosphere and bulk soil microbial communities from Knoxville, Tennessee, USA - plot21B		3300002016	Knoxville, Tennessee, USA	Environmental	Terrestrial	Clay	Soil	Switchgrass rhizosphere and bulk soil	10592466	60715	soil
3300002016	Switchgrass rhizosphere and bulk soil microbial communities from Knoxville, Tennessee, USA - plot21B	M446	4	6.58816e-05	Permanent Draft	Switchgrass rhizosphere and bulk soil microbial communities from Knoxville, Tennessee, USA	Switchgrass rhizosphere and bulk soil microbial communities from Knoxville, Tennessee, USA - plot21B		3300002016	Knoxville, Tennessee, USA	Environmental	Terrestrial	Clay	Soil	Switchgrass rhizosphere and bulk soil	10592466	60715	soil
3300002017	Switchgrass rhizosphere and bulk soil microbial communities from Knoxville, Tennessee, USA - plot12-1	Mnod	11	0.000177351	Permanent Draft	Switchgrass rhizosphere and bulk soil microbial communities from Knoxville, Tennessee, USA	Switchgrass rhizosphere and bulk soil microbial communities from Knoxville, Tennessee, USA - plot12-1		3300002017	Knoxville, Tennessee, USA	Environmental	Terrestrial	Clay	Soil	Switchgrass rhizosphere and bulk soil	10884646	62024	soil
3300002019	Switchgrass rhizosphere and bulk soil microbial communities from Knoxville, Tennessee, USA - plot1-3	M446	4	5.31032e-05	Permanent Draft	Switchgrass rhizosphere and bulk soil microbial communities from Knoxville, Tennessee, USA	Switchgrass rhizosphere and bulk soil microbial communities from Knoxville, Tennessee, USA - plot1-3		3300002019	Knoxville, Tennessee, USA	Environmental	Terrestrial	Clay	Soil	Switchgrass rhizosphere and bulk soil	13365584	75325	soil
3300002019	Switchgrass rhizosphere and bulk soil microbial communities from Knoxville, Tennessee, USA - plot1-3	Mnod	18	0.000238964	Permanent Draft	Switchgrass rhizosphere and bulk soil microbial communities from Knoxville, Tennessee, USA	Switchgrass rhizosphere and bulk soil microbial communities from Knoxville, Tennessee, USA - plot1-3		3300002019	Knoxville, Tennessee, USA	Environmental	Terrestrial	Clay	Soil	Switchgrass rhizosphere and bulk soil	13365584	75325	soil
3300002023	Switchgrass rhizosphere and bulk soil microbial communities from Knoxville, Tennessee, USA - plot21A	Mnod	16	8.83597e-05	Permanent Draft	Switchgrass rhizosphere and bulk soil microbial communities from Knoxville, Tennessee, USA	Switchgrass rhizosphere and bulk soil microbial communities from Knoxville, Tennessee, USA - plot21A		3300002023	Knoxville, Tennessee, USA	Environmental	Terrestrial	Clay	Soil	Switchgrass rhizosphere and bulk soil	32980114	181078	soil
3300002066	Barrow Graham LP Ref core NGADG0002-211 (Barrow Graham LP Ref core NGADG0002-211,NGADG0004-311, ASSEMBLY_DATE=20131004)	Mrad	3677	0.00360787	Permanent Draft	Arctic peat soil microbial communities from the Barrow Environmental Observatory site, Barrow, Alaska, USA	Barrow Graham LP Ref core NGADG0002-211 (Barrow Graham LP Ref core NGADG0002-211,NGADG0004-311, ASSEMBLY_DATE=20131004)	DOE Joint Genome Institute (JGI)	3300002066	USA: Alaska	Environmental	Terrestrial	Unclassified	Soil	Arctic peat soil	440192429	1019161	soil
3300002087	Soil microbial communities from Manhattan, Kansas, USA - Sample 300um emPCR	Mext	9	0.0989011	Permanent Draft	Soil microbial communities from Kansas (Konza Prairie Natural Area and Manhattan, Kansas, USA)	Soil microbial communities from Manhattan, Kansas, USA - Sample 300um emPCR	DOE Joint Genome Institute (JGI)	3300002087	Manhattan, Kansas, USA	Environmental	Terrestrial	Unclassified	Soil	Soil	35689	91	soil
3300002087	Soil microbial communities from Manhattan, Kansas, USA - Sample 300um emPCR	Mnod	8	0.0879121	Permanent Draft	Soil microbial communities from Kansas (Konza Prairie Natural Area and Manhattan, Kansas, USA)	Soil microbial communities from Manhattan, Kansas, USA - Sample 300um emPCR	DOE Joint Genome Institute (JGI)	3300002087	Manhattan, Kansas, USA	Environmental	Terrestrial	Unclassified	Soil	Soil	35689	91	soil
3300002087	Soil microbial communities from Manhattan, Kansas, USA - Sample 300um emPCR	Mrad	1301	14.2967	Permanent Draft	Soil microbial communities from Kansas (Konza Prairie Natural Area and Manhattan, Kansas, USA)	Soil microbial communities from Manhattan, Kansas, USA - Sample 300um emPCR	DOE Joint Genome Institute (JGI)	3300002087	Manhattan, Kansas, USA	Environmental	Terrestrial	Unclassified	Soil	Soil	35689	91	soil
3300002088	Soil microbial communities from Manhattan, Kansas, USA - Sample 200um emPCR	Mext	4	0.00139227	Permanent Draft	Soil microbial communities from Kansas (Konza Prairie Natural Area and Manhattan, Kansas, USA)	Soil microbial communities from Manhattan, Kansas, USA - Sample 200um emPCR	DOE Joint Genome Institute (JGI)	3300002088	Manhattan, Kansas, USA	Environmental	Terrestrial	Unclassified	Soil	Soil	1663501	2873	soil
3300002088	Soil microbial communities from Manhattan, Kansas, USA - Sample 200um emPCR	Mrad	920	0.320223	Permanent Draft	Soil microbial communities from Kansas (Konza Prairie Natural Area and Manhattan, Kansas, USA)	Soil microbial communities from Manhattan, Kansas, USA - Sample 200um emPCR	DOE Joint Genome Institute (JGI)	3300002088	Manhattan, Kansas, USA	Environmental	Terrestrial	Unclassified	Soil	Soil	1663501	2873	soil
3300002088	Soil microbial communities from Manhattan, Kansas, USA - Sample 200um emPCR	Mnod	9	0.00313261	Permanent Draft	Soil microbial communities from Kansas (Konza Prairie Natural Area and Manhattan, Kansas, USA)	Soil microbial communities from Manhattan, Kansas, USA - Sample 200um emPCR	DOE Joint Genome Institute (JGI)	3300002088	Manhattan, Kansas, USA	Environmental	Terrestrial	Unclassified	Soil	Soil	1663501	2873	soil
3300002089	Soil microbial communities from Manhattan, Kansas, USA - Sample 100um emPCR	Mnod	7	0.00197128	Permanent Draft	Soil microbial communities from Kansas (Konza Prairie Natural Area and Manhattan, Kansas, USA)	Soil microbial communities from Manhattan, Kansas, USA - Sample 100um emPCR	DOE Joint Genome Institute (JGI)	3300002089	Manhattan, Kansas, USA	Environmental	Terrestrial	Unclassified	Soil	Soil	2068208	3551	soil
3300002089	Soil microbial communities from Manhattan, Kansas, USA - Sample 100um emPCR	Mext	10	0.00281611	Permanent Draft	Soil microbial communities from Kansas (Konza Prairie Natural Area and Manhattan, Kansas, USA)	Soil microbial communities from Manhattan, Kansas, USA - Sample 100um emPCR	DOE Joint Genome Institute (JGI)	3300002089	Manhattan, Kansas, USA	Environmental	Terrestrial	Unclassified	Soil	Soil	2068208	3551	soil
3300002089	Soil microbial communities from Manhattan, Kansas, USA - Sample 100um emPCR	Mrad	1395	0.392847	Permanent Draft	Soil microbial communities from Kansas (Konza Prairie Natural Area and Manhattan, Kansas, USA)	Soil microbial communities from Manhattan, Kansas, USA - Sample 100um emPCR	DOE Joint Genome Institute (JGI)	3300002089	Manhattan, Kansas, USA	Environmental	Terrestrial	Unclassified	Soil	Soil	2068208	3551	soil
3300002099	Soil microbial communities from Manhattan, Kansas, USA - Sample 400um MDA	Mrad	1670	0.00551616	Permanent Draft	Soil microbial communities from Kansas (Konza Prairie Natural Area and Manhattan, Kansas, USA)	Soil microbial communities from Manhattan, Kansas, USA - Sample 400um MDA	DOE Joint Genome Institute (JGI)	3300002099	Manhattan, Kansas, USA	Environmental	Terrestrial	Unclassified	Soil	Soil	141066729	302747	soil
3300002100	Soil microbial communities from Manhattan, Kansas, USA - Sample 500um MDA	Mrad	1338	0.00357719	Permanent Draft	Soil microbial communities from Kansas (Konza Prairie Natural Area and Manhattan, Kansas, USA)	Soil microbial communities from Manhattan, Kansas, USA - Sample 500um MDA	DOE Joint Genome Institute (JGI)	3300002100	Manhattan, Kansas, USA	Environmental	Terrestrial	Unclassified	Soil	Soil	166878967	374037	soil
3300002101	Arctic peat soil from Barrow, Alaska - Barrow Graham LP Incubations 11-31A	Mrad	951	0.00195355	Permanent Draft	Arctic peat soil microbial communities from the Barrow Environmental Observatory site, Barrow, Alaska, USA	Arctic peat soil from Barrow, Alaska - Barrow Graham LP Incubations 11-31A	DOE Joint Genome Institute (JGI)	3300002101	Barrow, Alaska, USA	Environmental	Terrestrial	Unclassified	Soil	Arctic peat soil	255476612	486805	soil
3300002106	Soil microbial communities from Arlington Agricultural Research Station in Wisconsin, USA - Nitrogen cycling UWRJ-G10A4-10	Mnod	414	0.323185	Permanent Draft	Soil microbial communities from Arlington Agricultural Research Station in Wisconsin and Kellogg Biological Station in Michigan, replicating the bioenergy cropping systems trials (BCSTs)	Soil microbial communities from Arlington Agricultural Research Station in Wisconsin, USA - Nitrogen cycling UWRJ-G10A4-10	DOE Joint Genome Institute (JGI)	3300002106	Wisconsin, United States	Environmental	Terrestrial	Unclassified	Soil	Soil	347685	1281	soil
3300002107	Soil microbial communities from Arlington Agricultural Research Station in Wisconsin, USA - Nitrogen cycling UWRJ-G10A3-10	Mnod	586	0.421583	Permanent Draft	Soil microbial communities from Arlington Agricultural Research Station in Wisconsin and Kellogg Biological Station in Michigan, replicating the bioenergy cropping systems trials (BCSTs)	Soil microbial communities from Arlington Agricultural Research Station in Wisconsin, USA - Nitrogen cycling UWRJ-G10A3-10	DOE Joint Genome Institute (JGI)	3300002107	Wisconsin, United States	Environmental	Terrestrial	Unclassified	Soil	Soil	383957	1390	soil
3300002108	Soil microbial communities from Arlington Agricultural Research Station in Wisconsin, USA - Nitrogen cycling UWRJ-G01A3-10	Mnod	499	0.025949	Permanent Draft	Soil microbial communities from Arlington Agricultural Research Station in Wisconsin and Kellogg Biological Station in Michigan, replicating the bioenergy cropping systems trials (BCSTs)	Soil microbial communities from Arlington Agricultural Research Station in Wisconsin, USA - Nitrogen cycling UWRJ-G01A3-10	DOE Joint Genome Institute (JGI)	3300002108	Wisconsin, United States	Environmental	Terrestrial	Unclassified	Soil	Soil	6608492	19230	soil
3300002110	Soil microbial communities from Arlington Agricultural Research Station in Wisconsin, USA - Nitrogen cycling UWRJ-G01A1-10	Mnod	547	0.330713	Permanent Draft	Soil microbial communities from Arlington Agricultural Research Station in Wisconsin and Kellogg Biological Station in Michigan, replicating the bioenergy cropping systems trials (BCSTs)	Soil microbial communities from Arlington Agricultural Research Station in Wisconsin, USA - Nitrogen cycling UWRJ-G01A1-10	DOE Joint Genome Institute (JGI)	3300002110	Wisconsin, United States	Environmental	Terrestrial	Unclassified	Soil	Soil	460743	1654	soil
3300002111	Soil microbial communities from Arlington Agricultural Research Station in Wisconsin, USA - Nitrogen cycling UWRJ-G01A4-10	Mnod	506	0.0330266	Permanent Draft	Soil microbial communities from Arlington Agricultural Research Station in Wisconsin and Kellogg Biological Station in Michigan, replicating the bioenergy cropping systems trials (BCSTs)	Soil microbial communities from Arlington Agricultural Research Station in Wisconsin, USA - Nitrogen cycling UWRJ-G01A4-10	DOE Joint Genome Institute (JGI)	3300002111	Wisconsin, United States	Environmental	Terrestrial	Unclassified	Soil	Soil	4639878	15321	soil
3300002189	Enriched soil microbial communities from the University of Wisconsin-Madison, USA, enriched with a pyrite oxidizing culture - Isolate from a Neutral pH aerobic pyrite oxidizing enrichment	M446	1	0.000155255	Permanent Draft	Enriched soil microbial communities from the University of Wisconsin-Madison, USA, enriched with a pyrite oxidizing culture	Enriched soil microbial communities from the University of Wisconsin-Madison, USA, enriched with a pyrite oxidizing culture - Isolate from a Neutral pH aerobic pyrite oxidizing enrichment		3300002189	Hanford Site, Washington, USA	Environmental	Terrestrial	Clay	Soil	Enriched soil	6032447	6441	soil
3300002189	Enriched soil microbial communities from the University of Wisconsin-Madison, USA, enriched with a pyrite oxidizing culture - Isolate from a Neutral pH aerobic pyrite oxidizing enrichment	Mnod	2	0.000310511	Permanent Draft	Enriched soil microbial communities from the University of Wisconsin-Madison, USA, enriched with a pyrite oxidizing culture	Enriched soil microbial communities from the University of Wisconsin-Madison, USA, enriched with a pyrite oxidizing culture - Isolate from a Neutral pH aerobic pyrite oxidizing enrichment		3300002189	Hanford Site, Washington, USA	Environmental	Terrestrial	Clay	Soil	Enriched soil	6032447	6441	soil
3300002189	Enriched soil microbial communities from the University of Wisconsin-Madison, USA, enriched with a pyrite oxidizing culture - Isolate from a Neutral pH aerobic pyrite oxidizing enrichment	Mrad	1	0.000155255	Permanent Draft	Enriched soil microbial communities from the University of Wisconsin-Madison, USA, enriched with a pyrite oxidizing culture	Enriched soil microbial communities from the University of Wisconsin-Madison, USA, enriched with a pyrite oxidizing culture - Isolate from a Neutral pH aerobic pyrite oxidizing enrichment		3300002189	Hanford Site, Washington, USA	Environmental	Terrestrial	Clay	Soil	Enriched soil	6032447	6441	soil
3300002246	Enriched soil microbial communities from the University of Wisconsin-Madison, USA, enriched with a pyrite oxidizing culture - Isolate from a Neutral pH aerobic pyrite oxidizing enrichment	Mnod	5	0.000795165	Permanent Draft	Enriched soil microbial communities from the University of Wisconsin-Madison, USA, enriched with a pyrite oxidizing culture	Enriched soil microbial communities from the University of Wisconsin-Madison, USA, enriched with a pyrite oxidizing culture - Isolate from a Neutral pH aerobic pyrite oxidizing enrichment		3300002246	Hanford Site, Washington, USA	Environmental	Terrestrial	Clay	Soil	Enriched soil	6014108	6288	soil
3300002246	Enriched soil microbial communities from the University of Wisconsin-Madison, USA, enriched with a pyrite oxidizing culture - Isolate from a Neutral pH aerobic pyrite oxidizing enrichment	M446	1	0.000159033	Permanent Draft	Enriched soil microbial communities from the University of Wisconsin-Madison, USA, enriched with a pyrite oxidizing culture	Enriched soil microbial communities from the University of Wisconsin-Madison, USA, enriched with a pyrite oxidizing culture - Isolate from a Neutral pH aerobic pyrite oxidizing enrichment		3300002246	Hanford Site, Washington, USA	Environmental	Terrestrial	Clay	Soil	Enriched soil	6014108	6288	soil
3300002246	Enriched soil microbial communities from the University of Wisconsin-Madison, USA, enriched with a pyrite oxidizing culture - Isolate from a Neutral pH aerobic pyrite oxidizing enrichment	Mrad	2	0.000318066	Permanent Draft	Enriched soil microbial communities from the University of Wisconsin-Madison, USA, enriched with a pyrite oxidizing culture	Enriched soil microbial communities from the University of Wisconsin-Madison, USA, enriched with a pyrite oxidizing culture - Isolate from a Neutral pH aerobic pyrite oxidizing enrichment		3300002246	Hanford Site, Washington, USA	Environmental	Terrestrial	Clay	Soil	Enriched soil	6014108	6288	soil
3300002259	Muck sample	Mnod	3	6.08791e-05	Permanent Draft	Petroleum byproduct microbial communities from Gujarat, India	Muck sample		3300002259		Environmental	Terrestrial	Unclassified	Unclassified	Petroleum byproduct	16713791	49278	other
3300002563	Arctic peat soil from Barrow, Alaska - Barrow Graham LP Ref core NGADG0011-312	Mrad	3065	0.00450561	Permanent Draft	Arctic peat soil microbial communities from the Barrow Environmental Observatory site, Barrow, Alaska, USA	Arctic peat soil from Barrow, Alaska - Barrow Graham LP Ref core NGADG0011-312	DOE Joint Genome Institute (JGI)	3300002563	USA: Alaska	Environmental	Terrestrial	Unclassified	Soil	Arctic peat soil	324880457	680263	soil
3300002568	Grasslands soil microbial communities from Hopland, California, USA - 2	Mrad	44571	0.00192069	Permanent Draft	Soil microbial communities from Mediterranean grasslands, California	Grasslands soil microbial communities from Hopland, California, USA - 2	DOE Joint Genome Institute (JGI)	3300002568	Hopland, California	Environmental	Terrestrial	Loam	Soil	Soil	7938673520	23205722	soil
3300002662	Forest soil microbial communities from Harvard Forest Long Term Ecological Research site in Petersham, Massachusetts, USA - MetaT HF105 (Metagenome Metatranscriptome, Counting Only)	Mrad	1	5.57911e-05	Permanent Draft	Forest soil microbial communities from Harvard Forest Long Term Ecological Research (LTER) site in Petersham, MA, for long-term soil warming studies	Forest soil microbial communities from Harvard Forest Long Term Ecological Research site in Petersham, Massachusetts, USA - MetaT HF105 (Metagenome Metatranscriptome, Counting Only)	DOE Joint Genome Institute (JGI)	3300002662	Harvard Forest LTER, Petersham, MA, USA	Environmental	Terrestrial	Loam	Soil	Forest soil	6940556	17924	soil
3300002663	Forest soil microbial communities from Harvard Forest Long Term Ecological Research site in Petersham, Massachusetts, USA - MetaT HF111 (Metagenome Metatranscriptome, Counting Only)	Mrad	1	5.54908e-05	Permanent Draft	Forest soil microbial communities from Harvard Forest Long Term Ecological Research (LTER) site in Petersham, MA, for long-term soil warming studies	Forest soil microbial communities from Harvard Forest Long Term Ecological Research site in Petersham, Massachusetts, USA - MetaT HF111 (Metagenome Metatranscriptome, Counting Only)	DOE Joint Genome Institute (JGI)	3300002663	Harvard Forest LTER, Petersham, MA, USA	Environmental	Terrestrial	Loam	Soil	Forest soil	6447463	18021	soil
3300002668	Forest soil microbial communities from Harvard Forest Long Term Ecological Research site in Petersham, Massachusetts, USA - MetaT HF131 (Metagenome Metatranscriptome, Counting Only)	Mrad	1	4.42752e-05	Permanent Draft	Forest soil microbial communities from Harvard Forest Long Term Ecological Research (LTER) site in Petersham, MA, for long-term soil warming studies	Forest soil microbial communities from Harvard Forest Long Term Ecological Research site in Petersham, Massachusetts, USA - MetaT HF131 (Metagenome Metatranscriptome, Counting Only)	DOE Joint Genome Institute (JGI)	3300002668	Harvard Forest LTER, Petersham, MA, USA	Environmental	Terrestrial	Loam	Soil	Forest soil	8064547	22586	soil
3300002672	Forest soil microbial communities from Harvard Forest Long Term Ecological Research site in Petersham, Massachusetts, USA - MetaT HF139 (Metagenome Metatranscriptome, Counting Only)	M446	2	6.81942e-05	Permanent Draft	Forest soil microbial communities from Harvard Forest Long Term Ecological Research (LTER) site in Petersham, MA, for long-term soil warming studies	Forest soil microbial communities from Harvard Forest Long Term Ecological Research site in Petersham, Massachusetts, USA - MetaT HF139 (Metagenome Metatranscriptome, Counting Only)	DOE Joint Genome Institute (JGI)	3300002672	Harvard Forest LTER, Petersham, MA, USA	Environmental	Terrestrial	Loam	Soil	Forest soil	10161183	29328	soil
3300002675	Forest soil microbial communities from Harvard Forest Long Term Ecological Research site in Petersham, Massachusetts, USA - MetaT HF122 (Metagenome Metatranscriptome, Counting Only)	Mnod	2	5.42667e-05	Permanent Draft	Forest soil microbial communities from Harvard Forest Long Term Ecological Research (LTER) site in Petersham, MA, for long-term soil warming studies	Forest soil microbial communities from Harvard Forest Long Term Ecological Research site in Petersham, Massachusetts, USA - MetaT HF122 (Metagenome Metatranscriptome, Counting Only)	DOE Joint Genome Institute (JGI)	3300002675	Harvard Forest LTER, Petersham, MA, USA	Environmental	Terrestrial	Loam	Soil	Forest soil	12441659	36855	soil
3300002680	Forest soil microbial communities from Harvard Forest Long Term Ecological Research site in Petersham, Massachusetts, USA - MetaT HF132 (Metagenome Metatranscriptome, Counting Only)	M446	3	7.15427e-05	Permanent Draft	Forest soil microbial communities from Harvard Forest Long Term Ecological Research (LTER) site in Petersham, MA, for long-term soil warming studies	Forest soil microbial communities from Harvard Forest Long Term Ecological Research site in Petersham, Massachusetts, USA - MetaT HF132 (Metagenome Metatranscriptome, Counting Only)	DOE Joint Genome Institute (JGI)	3300002680	Harvard Forest LTER, Petersham, MA, USA	Environmental	Terrestrial	Loam	Soil	Forest soil	13827099	41933	soil
3300002744	Soil microbial communities from Arlington Agricultural Research Station in Wisconsin, USA - Nitrogen cycling UWRJ-HINK07-B	Mrad	273	1.95	Permanent Draft	Soil microbial communities from Arlington Agricultural Research Station in Wisconsin and Kellogg Biological Station in Michigan, replicating the bioenergy cropping systems trials (BCSTs)	Soil microbial communities from Arlington Agricultural Research Station in Wisconsin, USA - Nitrogen cycling UWRJ-HINK07-B	DOE Joint Genome Institute (JGI)	3300002744	Wisconsin, United States	Environmental	Terrestrial	Unclassified	Soil	Soil	45813	140	soil
3300002746	Soil microbial communities from Arlington Agricultural Research Station in Wisconsin, USA - Nitrogen cycling UWRJ-HINK07-C	Mnod	192	1.23077	Permanent Draft	Soil microbial communities from Arlington Agricultural Research Station in Wisconsin and Kellogg Biological Station in Michigan, replicating the bioenergy cropping systems trials (BCSTs)	Soil microbial communities from Arlington Agricultural Research Station in Wisconsin, USA - Nitrogen cycling UWRJ-HINK07-C	DOE Joint Genome Institute (JGI)	3300002746	Wisconsin, United States	Environmental	Terrestrial	Unclassified	Soil	Soil	54212	156	soil
3300002746	Soil microbial communities from Arlington Agricultural Research Station in Wisconsin, USA - Nitrogen cycling UWRJ-HINK07-C	Mrad	235	1.50641	Permanent Draft	Soil microbial communities from Arlington Agricultural Research Station in Wisconsin and Kellogg Biological Station in Michigan, replicating the bioenergy cropping systems trials (BCSTs)	Soil microbial communities from Arlington Agricultural Research Station in Wisconsin, USA - Nitrogen cycling UWRJ-HINK07-C	DOE Joint Genome Institute (JGI)	3300002746	Wisconsin, United States	Environmental	Terrestrial	Unclassified	Soil	Soil	54212	156	soil
3300002749	Soil microbial communities from Arlington Agricultural Research Station in Wisconsin, USA - Nitrogen cycling UWRJ-ROWE15-B	Mnod	232	0.862454	Permanent Draft	Soil microbial communities from Arlington Agricultural Research Station in Wisconsin and Kellogg Biological Station in Michigan, replicating the bioenergy cropping systems trials (BCSTs)	Soil microbial communities from Arlington Agricultural Research Station in Wisconsin, USA - Nitrogen cycling UWRJ-ROWE15-B	DOE Joint Genome Institute (JGI)	3300002749	Wisconsin, United States	Environmental	Terrestrial	Unclassified	Soil	Soil	85158	269	soil
3300002755	Soil microbial communities from Arlington Agricultural Research Station in Wisconsin, USA - Nitrogen cycling UWRJ-HINK07-A	Mrad	290	0.903427	Permanent Draft	Soil microbial communities from Arlington Agricultural Research Station in Wisconsin and Kellogg Biological Station in Michigan, replicating the bioenergy cropping systems trials (BCSTs)	Soil microbial communities from Arlington Agricultural Research Station in Wisconsin, USA - Nitrogen cycling UWRJ-HINK07-A	DOE Joint Genome Institute (JGI)	3300002755	Wisconsin, United States	Environmental	Terrestrial	Unclassified	Soil	Soil	108568	321	soil
3300002788	Soil microbial communities from Kellog Biological Station, Michigan, USA - Nitrogen cycling UWRJ-G09K2-12	Mnod	173	0.222365	Permanent Draft	Soil microbial communities from Arlington Agricultural Research Station in Wisconsin and Kellogg Biological Station in Michigan, replicating the bioenergy cropping systems trials (BCSTs)	Soil microbial communities from Kellog Biological Station, Michigan, USA - Nitrogen cycling UWRJ-G09K2-12	DOE Joint Genome Institute (JGI)	3300002788	USA: Michigan	Environmental	Terrestrial	Unclassified	Soil	Soil	227905	778	soil
3300002788	Soil microbial communities from Kellog Biological Station, Michigan, USA - Nitrogen cycling UWRJ-G09K2-12	Mrad	294	0.377892	Permanent Draft	Soil microbial communities from Arlington Agricultural Research Station in Wisconsin and Kellogg Biological Station in Michigan, replicating the bioenergy cropping systems trials (BCSTs)	Soil microbial communities from Kellog Biological Station, Michigan, USA - Nitrogen cycling UWRJ-G09K2-12	DOE Joint Genome Institute (JGI)	3300002788	USA: Michigan	Environmental	Terrestrial	Unclassified	Soil	Soil	227905	778	soil
3300002796	Soil microbial communities from Kellog Biological Station, Michigan, USA - Nitrogen cycling UWRJ-G09K1-12	Mrad	258	2.09756	Permanent Draft	Soil microbial communities from Arlington Agricultural Research Station in Wisconsin and Kellogg Biological Station in Michigan, replicating the bioenergy cropping systems trials (BCSTs)	Soil microbial communities from Kellog Biological Station, Michigan, USA - Nitrogen cycling UWRJ-G09K1-12	DOE Joint Genome Institute (JGI)	3300002796	USA: Michigan	Environmental	Terrestrial	Unclassified	Soil	Soil	38625	123	soil
3300002800	Soil microbial communities from Kellog Biological Station, Michigan, USA - Nitrogen cycling UWRJ-G07K3-12	Mnod	281	0.406069	Permanent Draft	Soil microbial communities from Arlington Agricultural Research Station in Wisconsin and Kellogg Biological Station in Michigan, replicating the bioenergy cropping systems trials (BCSTs)	Soil microbial communities from Kellog Biological Station, Michigan, USA - Nitrogen cycling UWRJ-G07K3-12	DOE Joint Genome Institute (JGI)	3300002800	USA: Michigan	Environmental	Terrestrial	Unclassified	Soil	Soil	201482	692	soil
3300002839	Arctic peat soil from Barrow, Alaska - Barrow Graham LP Incubations 11-31A and 11-33A (Combined assembly, ASSEMBLY_DATE=20140611)	Mrad	959	0.00157854	Permanent Draft	Arctic peat soil microbial communities from the Barrow Environmental Observatory site, Barrow, Alaska, USA	Arctic peat soil from Barrow, Alaska - Barrow Graham LP Incubations 11-31A and 11-33A (Combined assembly, ASSEMBLY_DATE=20140611)	DOE Joint Genome Institute (JGI)	3300002839	Barrow, Alaska, USA	Environmental	Terrestrial	Unclassified	Soil	Arctic peat soil	340438145	607522	soil
3300002861	Peat soil microbial communities from Weissenstadt, Germany - Metatranscriptome 43 (Metagenome Metatranscriptome, Counting Only)	Mrad	1	0.000120729	Permanent Draft	Peatlands soil microbial communities from Germany and Austria, that are sulfate reducing	Peat soil microbial communities from Weissenstadt, Germany - Metatranscriptome 43 (Metagenome Metatranscriptome, Counting Only)	DOE Joint Genome Institute (JGI)	3300002861	Germany: Weissenstadt	Environmental	Terrestrial	Unclassified	Soil	Peatlands soil	2831572	8283	soil
3300002894	PDIso1.PF56a	Mext	25	0.00129722	Permanent Draft	Hydrocarbon resource environments microbial communities from Canada and USA	PDIso1.PF56a	McGill University	3300002894	Tver region, Russia	Environmental	Terrestrial	Wetlands	Soil	Hydrocarbon resource environments	18576958	19272	soil
3300002894	PDIso1.PF56a	Mrad	7	0.000363221	Permanent Draft	Hydrocarbon resource environments microbial communities from Canada and USA	PDIso1.PF56a	McGill University	3300002894	Tver region, Russia	Environmental	Terrestrial	Wetlands	Soil	Hydrocarbon resource environments	18576958	19272	soil
3300002894	PDIso1.PF56a	Mnod	2	0.000103778	Permanent Draft	Hydrocarbon resource environments microbial communities from Canada and USA	PDIso1.PF56a	McGill University	3300002894	Tver region, Russia	Environmental	Terrestrial	Wetlands	Soil	Hydrocarbon resource environments	18576958	19272	soil
3300003207	Soil microbial communities from Arlington Agricultural Research Station in Wisconsin, USA - Nitrogen cycling UWRJ-G05K5-12	Microvirga	665	0.230983	Permanent Draft	Soil microbial communities from Arlington Agricultural Research Station in Wisconsin and Kellogg Biological Station in Michigan, replicating the bioenergy cropping systems trials (BCSTs)	Soil microbial communities from Arlington Agricultural Research Station in Wisconsin, USA - Nitrogen cycling UWRJ-G05K5-12	DOE Joint Genome Institute (JGI)	3300003207	Wisconsin, United States	Environmental	Terrestrial	Unclassified	Soil	Soil	891735	2879	soil
3300003210	Soil microbial communities from Arlington Agricultural Research Station in Wisconsin, USA - Nitrogen cycling UWRJ-G10K2-12	Microvirga	427	0.573925	Permanent Draft	Soil microbial communities from Arlington Agricultural Research Station in Wisconsin and Kellogg Biological Station in Michigan, replicating the bioenergy cropping systems trials (BCSTs)	Soil microbial communities from Arlington Agricultural Research Station in Wisconsin, USA - Nitrogen cycling UWRJ-G10K2-12	DOE Joint Genome Institute (JGI)	3300003210	Wisconsin, United States	Environmental	Terrestrial	Unclassified	Soil	Soil	223049	744	soil
3300003230	Soil microbial communities from Arlington Agricultural Research Station in Wisconsin, USA - Nitrogen cycling UWRJ-BECK03-D	Mnod	380	0.83151	Permanent Draft	Soil microbial communities from Arlington Agricultural Research Station in Wisconsin and Kellogg Biological Station in Michigan, replicating the bioenergy cropping systems trials (BCSTs)	Soil microbial communities from Arlington Agricultural Research Station in Wisconsin, USA - Nitrogen cycling UWRJ-BECK03-D	DOE Joint Genome Institute (JGI)	3300003230	Wisconsin, United States	Environmental	Terrestrial	Unclassified	Soil	Soil	136997	457	soil
3300003233	Soil microbial communities from Arlington Agricultural Research Station in Wisconsin, USA - Nitrogen cycling UWRJ-HINK07-E	Microvirga	378	0.754491	Permanent Draft	Soil microbial communities from Arlington Agricultural Research Station in Wisconsin and Kellogg Biological Station in Michigan, replicating the bioenergy cropping systems trials (BCSTs)	Soil microbial communities from Arlington Agricultural Research Station in Wisconsin, USA - Nitrogen cycling UWRJ-HINK07-E	DOE Joint Genome Institute (JGI)	3300003233	Wisconsin, United States	Environmental	Terrestrial	Unclassified	Soil	Soil	156017	501	soil
3300003233	Soil microbial communities from Arlington Agricultural Research Station in Wisconsin, USA - Nitrogen cycling UWRJ-HINK07-E	Mnod	387	0.772455	Permanent Draft	Soil microbial communities from Arlington Agricultural Research Station in Wisconsin and Kellogg Biological Station in Michigan, replicating the bioenergy cropping systems trials (BCSTs)	Soil microbial communities from Arlington Agricultural Research Station in Wisconsin, USA - Nitrogen cycling UWRJ-HINK07-E	DOE Joint Genome Institute (JGI)	3300003233	Wisconsin, United States	Environmental	Terrestrial	Unclassified	Soil	Soil	156017	501	soil
3300003236	Soil microbial communities from Arlington Agricultural Research Station in Wisconsin, USA - Nitrogen cycling UWRJ-G01K1-12	Microvirga	430	0.287625	Permanent Draft	Soil microbial communities from Arlington Agricultural Research Station in Wisconsin and Kellogg Biological Station in Michigan, replicating the bioenergy cropping systems trials (BCSTs)	Soil microbial communities from Arlington Agricultural Research Station in Wisconsin, USA - Nitrogen cycling UWRJ-G01K1-12	DOE Joint Genome Institute (JGI)	3300003236	Wisconsin, United States	Environmental	Terrestrial	Unclassified	Soil	Soil	473197	1495	soil
3300003237	Soil microbial communities from Arlington Agricultural Research Station in Wisconsin, USA - Nitrogen cycling UWRJ-G06K1-12	Microvirga	581	0.48457	Permanent Draft	Soil microbial communities from Arlington Agricultural Research Station in Wisconsin and Kellogg Biological Station in Michigan, replicating the bioenergy cropping systems trials (BCSTs)	Soil microbial communities from Arlington Agricultural Research Station in Wisconsin, USA - Nitrogen cycling UWRJ-G06K1-12	DOE Joint Genome Institute (JGI)	3300003237	Wisconsin, United States	Environmental	Terrestrial	Unclassified	Soil	Soil	354926	1199	soil
3300003238	Soil microbial communities from Arlington Agricultural Research Station in Wisconsin, USA - Nitrogen cycling UWRJ-HINK07-D	Microvirga	293	0.333713	Permanent Draft	Soil microbial communities from Arlington Agricultural Research Station in Wisconsin and Kellogg Biological Station in Michigan, replicating the bioenergy cropping systems trials (BCSTs)	Soil microbial communities from Arlington Agricultural Research Station in Wisconsin, USA - Nitrogen cycling UWRJ-HINK07-D	DOE Joint Genome Institute (JGI)	3300003238	Wisconsin, United States	Environmental	Terrestrial	Unclassified	Soil	Soil	272617	878	soil
3300003239	Soil microbial communities from Arlington Agricultural Research Station in Wisconsin, USA - Nitrogen cycling UWRJ-HINK08-D	Mnod	369	0.476744	Permanent Draft	Soil microbial communities from Arlington Agricultural Research Station in Wisconsin and Kellogg Biological Station in Michigan, replicating the bioenergy cropping systems trials (BCSTs)	Soil microbial communities from Arlington Agricultural Research Station in Wisconsin, USA - Nitrogen cycling UWRJ-HINK08-D	DOE Joint Genome Institute (JGI)	3300003239	Wisconsin, United States	Environmental	Terrestrial	Unclassified	Soil	Soil	233245	774	soil
3300003248	Soil microbial communities from Arlington Agricultural Research Station in Wisconsin, USA - Nitrogen cycling UWRJ-G06K5-12	Microvirga	474	0.746457	Permanent Draft	Soil microbial communities from Arlington Agricultural Research Station in Wisconsin and Kellogg Biological Station in Michigan, replicating the bioenergy cropping systems trials (BCSTs)	Soil microbial communities from Arlington Agricultural Research Station in Wisconsin, USA - Nitrogen cycling UWRJ-G06K5-12	DOE Joint Genome Institute (JGI)	3300003248	Wisconsin, United States	Environmental	Terrestrial	Unclassified	Soil	Soil	194078	635	soil
3300003249	Soil microbial communities from Arlington Agricultural Research Station in Wisconsin, USA - Nitrogen cycling UWRJ-BECK03-E	Mnod	425	0.377778	Permanent Draft	Soil microbial communities from Arlington Agricultural Research Station in Wisconsin and Kellogg Biological Station in Michigan, replicating the bioenergy cropping systems trials (BCSTs)	Soil microbial communities from Arlington Agricultural Research Station in Wisconsin, USA - Nitrogen cycling UWRJ-BECK03-E	DOE Joint Genome Institute (JGI)	3300003249	Wisconsin, United States	Environmental	Terrestrial	Unclassified	Soil	Soil	351327	1125	soil
3300003287	Peat soil microbial communities from Weissenstadt, Germany - Metatranscriptome 83 (Metagenome Metatranscriptome, Counting Only)	M446	1	7.33138e-05	Permanent Draft	Peatlands soil microbial communities from Germany and Austria, that are sulfate reducing	Peat soil microbial communities from Weissenstadt, Germany - Metatranscriptome 83 (Metagenome Metatranscriptome, Counting Only)	DOE Joint Genome Institute (JGI)	3300003287	Germany: Weissenstadt	Environmental	Terrestrial	Unclassified	Soil	Peatlands soil	4637232	13640	soil
3300003334	Soil microbial communities from Arlington Agricultural Research Station in Wisconsin, USA - Nitrogen cycling UWRJ-BECK03-B	Mnod	456	0.148631	Permanent Draft	Soil microbial communities from Arlington Agricultural Research Station in Wisconsin and Kellogg Biological Station in Michigan, replicating the bioenergy cropping systems trials (BCSTs)	Soil microbial communities from Arlington Agricultural Research Station in Wisconsin, USA - Nitrogen cycling UWRJ-BECK03-B	DOE Joint Genome Institute (JGI)	3300003334	Wisconsin, United States	Environmental	Terrestrial	Unclassified	Soil	Soil	971907	3068	soil
3300003348	Soil microbial communities from Arlington Agricultural Research Station in Wisconsin, USA - Nitrogen cycling UWRJ-G09K5-12	Mnod	394	0.425486	Permanent Draft	Soil microbial communities from Arlington Agricultural Research Station in Wisconsin and Kellogg Biological Station in Michigan, replicating the bioenergy cropping systems trials (BCSTs)	Soil microbial communities from Arlington Agricultural Research Station in Wisconsin, USA - Nitrogen cycling UWRJ-G09K5-12	DOE Joint Genome Institute (JGI)	3300003348	Wisconsin, United States	Environmental	Terrestrial	Unclassified	Soil	Soil	278024	926	soil
3300003348	Soil microbial communities from Arlington Agricultural Research Station in Wisconsin, USA - Nitrogen cycling UWRJ-G09K5-12	Microvirga	523	0.564795	Permanent Draft	Soil microbial communities from Arlington Agricultural Research Station in Wisconsin and Kellogg Biological Station in Michigan, replicating the bioenergy cropping systems trials (BCSTs)	Soil microbial communities from Arlington Agricultural Research Station in Wisconsin, USA - Nitrogen cycling UWRJ-G09K5-12	DOE Joint Genome Institute (JGI)	3300003348	Wisconsin, United States	Environmental	Terrestrial	Unclassified	Soil	Soil	278024	926	soil
3300003722	Soil microbial communities from Colorado Plateau and Sonoran desert - Soil Crust after wet up 2C (Metagenome Metatranscriptome)	Mnod	1	0.000177494	Permanent Draft	Soil microbial communities from four geographically distinct crusts in the Colorado Plateau and Sonoran desert	Soil microbial communities from Colorado Plateau and Sonoran desert - Soil Crust after wet up 2C (Metagenome Metatranscriptome)	DOE Joint Genome Institute (JGI)	3300003722	Colorado Plateau and Sonoran desert	Environmental	Terrestrial	Unclassified	Soil	Soil	2352205	5634	soil
3300003722	Soil microbial communities from Colorado Plateau and Sonoran desert - Soil Crust after wet up 2C (Metagenome Metatranscriptome)	M446	1	0.000177494	Permanent Draft	Soil microbial communities from four geographically distinct crusts in the Colorado Plateau and Sonoran desert	Soil microbial communities from Colorado Plateau and Sonoran desert - Soil Crust after wet up 2C (Metagenome Metatranscriptome)	DOE Joint Genome Institute (JGI)	3300003722	Colorado Plateau and Sonoran desert	Environmental	Terrestrial	Unclassified	Soil	Soil	2352205	5634	soil
3300003722	Soil microbial communities from Colorado Plateau and Sonoran desert - Soil Crust after wet up 2C (Metagenome Metatranscriptome)	Microvirga	15	0.00266241	Permanent Draft	Soil microbial communities from four geographically distinct crusts in the Colorado Plateau and Sonoran desert	Soil microbial communities from Colorado Plateau and Sonoran desert - Soil Crust after wet up 2C (Metagenome Metatranscriptome)	DOE Joint Genome Institute (JGI)	3300003722	Colorado Plateau and Sonoran desert	Environmental	Terrestrial	Unclassified	Soil	Soil	2352205	5634	soil
3300003724	Soil microbial communities from Colorado Plateau and Sonoran desert - Soil Crust after wet up 2B (Metagenome Metatranscriptome)	Microvirga	84	0.00426028	Permanent Draft	Soil microbial communities from four geographically distinct crusts in the Colorado Plateau and Sonoran desert	Soil microbial communities from Colorado Plateau and Sonoran desert - Soil Crust after wet up 2B (Metagenome Metatranscriptome)	DOE Joint Genome Institute (JGI)	3300003724	Colorado Plateau and Sonoran desert	Environmental	Terrestrial	Unclassified	Soil	Soil	7414697	19717	soil
3300003724	Soil microbial communities from Colorado Plateau and Sonoran desert - Soil Crust after wet up 2B (Metagenome Metatranscriptome)	Mrad	1	5.07177e-05	Permanent Draft	Soil microbial communities from four geographically distinct crusts in the Colorado Plateau and Sonoran desert	Soil microbial communities from Colorado Plateau and Sonoran desert - Soil Crust after wet up 2B (Metagenome Metatranscriptome)	DOE Joint Genome Institute (JGI)	3300003724	Colorado Plateau and Sonoran desert	Environmental	Terrestrial	Unclassified	Soil	Soil	7414697	19717	soil
3300003724	Soil microbial communities from Colorado Plateau and Sonoran desert - Soil Crust after wet up 2B (Metagenome Metatranscriptome)	Mnod	9	0.000456459	Permanent Draft	Soil microbial communities from four geographically distinct crusts in the Colorado Plateau and Sonoran desert	Soil microbial communities from Colorado Plateau and Sonoran desert - Soil Crust after wet up 2B (Metagenome Metatranscriptome)	DOE Joint Genome Institute (JGI)	3300003724	Colorado Plateau and Sonoran desert	Environmental	Terrestrial	Unclassified	Soil	Soil	7414697	19717	soil
3300003724	Soil microbial communities from Colorado Plateau and Sonoran desert - Soil Crust after wet up 2B (Metagenome Metatranscriptome)	M446	3	0.000152153	Permanent Draft	Soil microbial communities from four geographically distinct crusts in the Colorado Plateau and Sonoran desert	Soil microbial communities from Colorado Plateau and Sonoran desert - Soil Crust after wet up 2B (Metagenome Metatranscriptome)	DOE Joint Genome Institute (JGI)	3300003724	Colorado Plateau and Sonoran desert	Environmental	Terrestrial	Unclassified	Soil	Soil	7414697	19717	soil
3300003726	Soil microbial communities from Colorado Plateau and Sonoran desert - Soil Crust after wet up 3B (Custom Analysis)	Microvirga	34	0.0014809	Permanent Draft	Soil microbial communities from four geographically distinct crusts in the Colorado Plateau and Sonoran desert	Soil microbial communities from Colorado Plateau and Sonoran desert - Soil Crust after wet up 3B (Custom Analysis)	DOE Joint Genome Institute (JGI)	3300003726	Colorado Plateau and Sonoran desert	Environmental	Terrestrial	Unclassified	Soil	Soil	10321741	22959	soil
3300003726	Soil microbial communities from Colorado Plateau and Sonoran desert - Soil Crust after wet up 3B (Custom Analysis)	Mnod	2	8.71118e-05	Permanent Draft	Soil microbial communities from four geographically distinct crusts in the Colorado Plateau and Sonoran desert	Soil microbial communities from Colorado Plateau and Sonoran desert - Soil Crust after wet up 3B (Custom Analysis)	DOE Joint Genome Institute (JGI)	3300003726	Colorado Plateau and Sonoran desert	Environmental	Terrestrial	Unclassified	Soil	Soil	10321741	22959	soil
3300003726	Soil microbial communities from Colorado Plateau and Sonoran desert - Soil Crust after wet up 3B (Custom Analysis)	WSM2598	3	0.000130668	Permanent Draft	Soil microbial communities from four geographically distinct crusts in the Colorado Plateau and Sonoran desert	Soil microbial communities from Colorado Plateau and Sonoran desert - Soil Crust after wet up 3B (Custom Analysis)	DOE Joint Genome Institute (JGI)	3300003726	Colorado Plateau and Sonoran desert	Environmental	Terrestrial	Unclassified	Soil	Soil	10321741	22959	soil
3300003727	Soil microbial communities from Colorado Plateau and Sonoran desert - Soil Crust after wet up 3A (Custom Analysis)	M446	3	0.000118953	Permanent Draft	Soil microbial communities from four geographically distinct crusts in the Colorado Plateau and Sonoran desert	Soil microbial communities from Colorado Plateau and Sonoran desert - Soil Crust after wet up 3A (Custom Analysis)	DOE Joint Genome Institute (JGI)	3300003727	Colorado Plateau and Sonoran desert	Environmental	Terrestrial	Unclassified	Soil	Soil	11003238	25220	soil
3300003727	Soil microbial communities from Colorado Plateau and Sonoran desert - Soil Crust after wet up 3A (Custom Analysis)	Microvirga	32	0.00126883	Permanent Draft	Soil microbial communities from four geographically distinct crusts in the Colorado Plateau and Sonoran desert	Soil microbial communities from Colorado Plateau and Sonoran desert - Soil Crust after wet up 3A (Custom Analysis)	DOE Joint Genome Institute (JGI)	3300003727	Colorado Plateau and Sonoran desert	Environmental	Terrestrial	Unclassified	Soil	Soil	11003238	25220	soil
3300003729	Soil microbial communities from Colorado Plateau, Utah, USA - Soil Crust after wet up 3C (Custom Analysis)	M446	2	7.58639e-05	Permanent Draft	Soil microbial communities from four geographically distinct crusts in the Colorado Plateau and Sonoran desert	Soil microbial communities from Colorado Plateau, Utah, USA - Soil Crust after wet up 3C (Custom Analysis)	DOE Joint Genome Institute (JGI)	3300003729	Colorado Plateau and Sonoran desert	Environmental	Terrestrial	Unclassified	Soil	Soil	12179898	26363	soil
3300003729	Soil microbial communities from Colorado Plateau, Utah, USA - Soil Crust after wet up 3C (Custom Analysis)	Microvirga	53	0.00201039	Permanent Draft	Soil microbial communities from four geographically distinct crusts in the Colorado Plateau and Sonoran desert	Soil microbial communities from Colorado Plateau, Utah, USA - Soil Crust after wet up 3C (Custom Analysis)	DOE Joint Genome Institute (JGI)	3300003729	Colorado Plateau and Sonoran desert	Environmental	Terrestrial	Unclassified	Soil	Soil	12179898	26363	soil
3300003942	Peat soil microbial communities from Weissenstadt, Germany - Metatranscriptome 65 (Metagenome Metatranscriptome, Counting Only)	WSM2598	1	6.14704e-05	Permanent Draft	Peatlands soil microbial communities from Germany and Austria, that are sulfate reducing	Peat soil microbial communities from Weissenstadt, Germany - Metatranscriptome 65 (Metagenome Metatranscriptome, Counting Only)	DOE Joint Genome Institute (JGI)	3300003942	Germany: Weissenstadt	Environmental	Terrestrial	Unclassified	Soil	Peatlands soil	5730575	16268	soil
3300003942	Peat soil microbial communities from Weissenstadt, Germany - Metatranscriptome 65 (Metagenome Metatranscriptome, Counting Only)	Mrad	1	6.14704e-05	Permanent Draft	Peatlands soil microbial communities from Germany and Austria, that are sulfate reducing	Peat soil microbial communities from Weissenstadt, Germany - Metatranscriptome 65 (Metagenome Metatranscriptome, Counting Only)	DOE Joint Genome Institute (JGI)	3300003942	Germany: Weissenstadt	Environmental	Terrestrial	Unclassified	Soil	Peatlands soil	5730575	16268	soil
3300003972	Composted filter cake microbial communities from Nova Europa, Brazil, from a cane sugar milling plant	Microvirga	80	0.00029314	Permanent Draft	Composted filter cake microbial communities from Nova Europa, Brazil, from a cane sugar milling plant	Composted filter cake microbial communities from Nova Europa, Brazil, from a cane sugar milling plant	Sao Paulo State University	3300003972	Nova Europa, Brazil	Environmental	Terrestrial	Unclassified	Agricultural field	Filter cake produced in cane sugar milling plant	180002460	272907	soil
3300005203	Forest soil microbial communities from Harvard Forest Long Term Ecological Research (LTER) site in Petersham, MA, for long-term soil warming studies	WSM2598	2063	5.87393e-05	Permanent Draft	Forest soil microbial communities from Harvard Forest Long Term Ecological Research (LTER) site in Petersham, MA, for long-term soil warming studies	Forest soil microbial communities from Harvard Forest Long Term Ecological Research (LTER) site in Petersham, MA, for long-term soil warming studies	JGI facility at Oak Ridge National Laboratory	3300005203	USA: Phillipston, Massachusetts	Environmental	Terrestrial	Loam	Soil	Soil	5702340704	35121295	soil
3300005232	Forest soil microbial communities from Harvard Forest Long Term Ecological Research (LTER) site in Petersham, MA, for long-term soil warming studies	WSM2598	1052	5.90837e-05	Permanent Draft	Forest soil microbial communities from Harvard Forest Long Term Ecological Research (LTER) site in Petersham, MA, for long-term soil warming studies	Forest soil microbial communities from Harvard Forest Long Term Ecological Research (LTER) site in Petersham, MA, for long-term soil warming studies	JGI facility at Oak Ridge National Laboratory	3300005232	USA: Phillipston, Massachusetts	Environmental	Terrestrial	Loam	Soil	Soil	2765620200	17805264	soil
3300005505	Soil microbial communities from Colorado Plateau and Sonoran desert - Soil Crust after wet up 5A (Metagenome Metatranscriptome)	WSM2598	371	0.000305744	Permanent Draft	Soil microbial communities from four geographically distinct crusts in the Colorado Plateau and Sonoran desert	Soil microbial communities from Colorado Plateau and Sonoran desert - Soil Crust after wet up 5A (Metagenome Metatranscriptome)	DOE Joint Genome Institute (JGI)	3300005505	Colorado Plateau and Sonoran desert	Environmental	Terrestrial	Unclassified	Soil	Soil	409913691	1213434	soil
3300005505	Soil microbial communities from Colorado Plateau and Sonoran desert - Soil Crust after wet up 5A (Metagenome Metatranscriptome)	Microvirga	2667	0.00219789	Permanent Draft	Soil microbial communities from four geographically distinct crusts in the Colorado Plateau and Sonoran desert	Soil microbial communities from Colorado Plateau and Sonoran desert - Soil Crust after wet up 5A (Metagenome Metatranscriptome)	DOE Joint Genome Institute (JGI)	3300005505	Colorado Plateau and Sonoran desert	Environmental	Terrestrial	Unclassified	Soil	Soil	409913691	1213434	soil
3300005506	Soil microbial communities from Colorado Plateau, USA - Soil Crust after dry out 3A (Metagenome Metatranscriptome)	Microvirga	1672	0.00116232	Permanent Draft	Soil microbial communities from four geographically distinct crusts in the Colorado Plateau and Sonoran desert	Soil microbial communities from Colorado Plateau, USA - Soil Crust after dry out 3A (Metagenome Metatranscriptome)	DOE Joint Genome Institute (JGI)	3300005506	USA: Colorado Plateau	Environmental	Terrestrial	Unclassified	Soil	Soil	451847186	1438501	soil
3300005506	Soil microbial communities from Colorado Plateau, USA - Soil Crust after dry out 3A (Metagenome Metatranscriptome)	WSM2598	325	0.00022593	Permanent Draft	Soil microbial communities from four geographically distinct crusts in the Colorado Plateau and Sonoran desert	Soil microbial communities from Colorado Plateau, USA - Soil Crust after dry out 3A (Metagenome Metatranscriptome)	DOE Joint Genome Institute (JGI)	3300005506	USA: Colorado Plateau	Environmental	Terrestrial	Unclassified	Soil	Soil	451847186	1438501	soil
3300005629	Enriched soil aggregate microbial communities from Iowa State university to study microbial drivers of carbon cycling - Hofmockel_1000060-3 ISU MetaT (Metagenome Metatranscriptome)	Microvirga	5	7.25395e-05	Permanent Draft	Enriched soil aggregate microbial communities from Iowa State university to study microbial drivers of carbon cycling	Enriched soil aggregate microbial communities from Iowa State university to study microbial drivers of carbon cycling - Hofmockel_1000060-3 ISU MetaT (Metagenome Metatranscriptome)	DOE Joint Genome Institute (JGI)	3300005629	USA: Iowa	Environmental	Terrestrial	Unclassified	Soil	Enriched soil aggregate	25026936	68928	soil
3300005630	Enriched soil aggregate microbial communities from Iowa State university to study microbial drivers of carbon cycling - Hofmockel_1000072-3 ISU MetaT (Metagenome Metatranscriptome)	Microvirga	11	0.000144979	Permanent Draft	Enriched soil aggregate microbial communities from Iowa State university to study microbial drivers of carbon cycling	Enriched soil aggregate microbial communities from Iowa State university to study microbial drivers of carbon cycling - Hofmockel_1000072-3 ISU MetaT (Metagenome Metatranscriptome)	DOE Joint Genome Institute (JGI)	3300005630	USA: Iowa	Environmental	Terrestrial	Unclassified	Soil	Enriched soil aggregate	29144674	75873	soil
3300005631	Enriched soil aggregate microbial communities from Iowa State university to study microbial drivers of carbon cycling - Hofmockel_1000000-3 ISU MetaT (Metagenome Metatranscriptome)	Microvirga	9	0.000113506	Permanent Draft	Enriched soil aggregate microbial communities from Iowa State university to study microbial drivers of carbon cycling	Enriched soil aggregate microbial communities from Iowa State university to study microbial drivers of carbon cycling - Hofmockel_1000000-3 ISU MetaT (Metagenome Metatranscriptome)	DOE Joint Genome Institute (JGI)	3300005631	USA: Iowa	Environmental	Terrestrial	Unclassified	Soil	Enriched soil aggregate	33404116	79291	soil
3300005632	Enriched soil aggregate microbial communities from Iowa State university to study microbial drivers of carbon cycling - Hofmockel_1000008-3 ISU MetaT (Metagenome Metatranscriptome)	Microvirga	14	0.0001683	Permanent Draft	Enriched soil aggregate microbial communities from Iowa State university to study microbial drivers of carbon cycling	Enriched soil aggregate microbial communities from Iowa State university to study microbial drivers of carbon cycling - Hofmockel_1000008-3 ISU MetaT (Metagenome Metatranscriptome)	DOE Joint Genome Institute (JGI)	3300005632	USA: Iowa	Environmental	Terrestrial	Unclassified	Soil	Enriched soil aggregate	34055726	83185	soil
3300005633	Enriched soil aggregate microbial communities from Iowa State university to study microbial drivers of carbon cycling - Hofmockel_1000132-3 ISU MetaT (Metagenome Metatranscriptome)	Microvirga	7	6.93543e-05	Permanent Draft	Enriched soil aggregate microbial communities from Iowa State university to study microbial drivers of carbon cycling	Enriched soil aggregate microbial communities from Iowa State university to study microbial drivers of carbon cycling - Hofmockel_1000132-3 ISU MetaT (Metagenome Metatranscriptome)	DOE Joint Genome Institute (JGI)	3300005633	USA: Iowa	Environmental	Terrestrial	Unclassified	Soil	Enriched soil aggregate	41292306	100931	soil
3300005634	Enriched soil aggregate microbial communities from Iowa State university to study microbial drivers of carbon cycling - Hofmockel_1000136-3 ISU MetaT (Metagenome Metatranscriptome)	Microvirga	6	5.79727e-05	Permanent Draft	Enriched soil aggregate microbial communities from Iowa State university to study microbial drivers of carbon cycling	Enriched soil aggregate microbial communities from Iowa State university to study microbial drivers of carbon cycling - Hofmockel_1000136-3 ISU MetaT (Metagenome Metatranscriptome)	DOE Joint Genome Institute (JGI)	3300005634	USA: Iowa	Environmental	Terrestrial	Unclassified	Soil	Enriched soil aggregate	44108387	103497	soil
3300005637	Enriched soil aggregate microbial communities from Iowa State university to study microbial drivers of carbon cycling - Hofmockel_1000056-3 ISU MetaT (Metagenome Metatranscriptome)	Microvirga	21	9.77991e-05	Permanent Draft	Enriched soil aggregate microbial communities from Iowa State university to study microbial drivers of carbon cycling	Enriched soil aggregate microbial communities from Iowa State university to study microbial drivers of carbon cycling - Hofmockel_1000056-3 ISU MetaT (Metagenome Metatranscriptome)	DOE Joint Genome Institute (JGI)	3300005637	USA: Iowa	Environmental	Terrestrial	Unclassified	Soil	Enriched soil aggregate	85386047	214726	soil
3300006169	Termite nest microbial communities from Madurai, India	Microvirga	118	7.95299e-05	Permanent Draft	Termite nest microbial communities from Madurai, India	Termite nest microbial communities from Madurai, India	BGI Tech Solutions Co., Ltd.	3300006169	MKU,India	Environmental	Terrestrial	Unclassified	Soil	Termite nest	895587468	1483719	soil
3300006276	Prairie soil microbial communities from Kansas, USA, after rainfall - K10	WSM2598	2	0.00023784	Permanent Draft	Prairie soil microbial communities from Kansas, USA, after rainfall	Prairie soil microbial communities from Kansas, USA, after rainfall - K10	Oregon State University	3300006276	Konza Prairie, Kansas, USA	Environmental	Terrestrial	Unclassified	Soil	Soil	1466335	8409	soil
3300006277	Prairie soil microbial communities from Kansas, USA, after rainfall - K13	WSM2598	1	0.000112208	Permanent Draft	Prairie soil microbial communities from Kansas, USA, after rainfall	Prairie soil microbial communities from Kansas, USA, after rainfall - K13	Oregon State University	3300006277	Konza Prairie, Kansas, USA	Environmental	Terrestrial	Unclassified	Soil	Soil	1491808	8912	soil
3300006277	Prairie soil microbial communities from Kansas, USA, after rainfall - K13	Microvirga	1	0.000112208	Permanent Draft	Prairie soil microbial communities from Kansas, USA, after rainfall	Prairie soil microbial communities from Kansas, USA, after rainfall - K13	Oregon State University	3300006277	Konza Prairie, Kansas, USA	Environmental	Terrestrial	Unclassified	Soil	Soil	1491808	8912	soil
3300006278	Prairie soil microbial communities from Kansas, USA, after rainfall - K02	Microvirga	1	0.000108425	Permanent Draft	Prairie soil microbial communities from Kansas, USA, after rainfall	Prairie soil microbial communities from Kansas, USA, after rainfall - K02	Oregon State University	3300006278	Konza Prairie, Kansas, USA	Environmental	Terrestrial	Unclassified	Soil	Soil	1613950	9223	soil
3300006279	Prairie soil microbial communities from Kansas, USA, after rainfall - K21	Microvirga	2	0.000182199	Permanent Draft	Prairie soil microbial communities from Kansas, USA, after rainfall	Prairie soil microbial communities from Kansas, USA, after rainfall - K21	Oregon State University	3300006279	Konza Prairie, Kansas, USA	Environmental	Terrestrial	Unclassified	Soil	Soil	1851089	10977	soil
3300006282	Prairie soil microbial communities from Kansas, USA, after rainfall - K07	Microvirga	2	9.87508e-05	Permanent Draft	Prairie soil microbial communities from Kansas, USA, after rainfall	Prairie soil microbial communities from Kansas, USA, after rainfall - K07	Oregon State University	3300006282	Konza Prairie, Kansas, USA	Environmental	Terrestrial	Unclassified	Soil	Soil	3608415	20253	soil
3300006282	Prairie soil microbial communities from Kansas, USA, after rainfall - K07	WSM2598	3	0.000148126	Permanent Draft	Prairie soil microbial communities from Kansas, USA, after rainfall	Prairie soil microbial communities from Kansas, USA, after rainfall - K07	Oregon State University	3300006282	Konza Prairie, Kansas, USA	Environmental	Terrestrial	Unclassified	Soil	Soil	3608415	20253	soil
3300006285	Prairie soil microbial communities from Kansas, USA, after rainfall - K11	Microvirga	4	5.93393e-05	Permanent Draft	Prairie soil microbial communities from Kansas, USA, after rainfall	Prairie soil microbial communities from Kansas, USA, after rainfall - K11	Oregon State University	3300006285	Konza Prairie, Kansas, USA	Environmental	Terrestrial	Unclassified	Soil	Soil	11568611	67409	soil
3300006368	Enriched soil aggregate microbial communities from Iowa State university to study microbial drivers of carbon cycling - Hofmockel_1000044-3 ISU MetaT (Metagenome Metatranscriptome)	Microvirga	8	5.47638e-05	Permanent Draft	Enriched soil aggregate microbial communities from Iowa State university to study microbial drivers of carbon cycling	Enriched soil aggregate microbial communities from Iowa State university to study microbial drivers of carbon cycling - Hofmockel_1000044-3 ISU MetaT (Metagenome Metatranscriptome)	DOE Joint Genome Institute (JGI)	3300006368	USA: Iowa	Environmental	Terrestrial	Unclassified	Soil	Enriched soil aggregate	55778953	146082	soil
3300006369	Enriched soil aggregate microbial communities from Iowa State university to study microbial drivers of carbon cycling - Hofmockel_1000180-3 ISU MetaT (Metagenome Metatranscriptome)	Microvirga	21	0.000111936	Permanent Draft	Enriched soil aggregate microbial communities from Iowa State university to study microbial drivers of carbon cycling	Enriched soil aggregate microbial communities from Iowa State university to study microbial drivers of carbon cycling - Hofmockel_1000180-3 ISU MetaT (Metagenome Metatranscriptome)	DOE Joint Genome Institute (JGI)	3300006369	USA: Iowa	Environmental	Terrestrial	Unclassified	Soil	Enriched soil aggregate	71337158	187608	soil
3300006370	Enriched soil aggregate microbial communities from Iowa State university to study microbial drivers of carbon cycling - Hofmockel_1000124-3 ISU MetaT (Metagenome Metatranscriptome)	Microvirga	13	6.09956e-05	Permanent Draft	Enriched soil aggregate microbial communities from Iowa State university to study microbial drivers of carbon cycling	Enriched soil aggregate microbial communities from Iowa State university to study microbial drivers of carbon cycling - Hofmockel_1000124-3 ISU MetaT (Metagenome Metatranscriptome)	DOE Joint Genome Institute (JGI)	3300006370	USA: Iowa	Environmental	Terrestrial	Unclassified	Soil	Enriched soil aggregate	85235208	213130	soil
3300006443	Enriched soil aggregate microbial communities from Iowa State university to study microbial drivers of carbon cycling - Hofmockel_1000192-3 ISU MetaT (Metagenome Metatranscriptome)	Microvirga	6	5.39597e-05	Permanent Draft	Enriched soil aggregate microbial communities from Iowa State university to study microbial drivers of carbon cycling	Enriched soil aggregate microbial communities from Iowa State university to study microbial drivers of carbon cycling - Hofmockel_1000192-3 ISU MetaT (Metagenome Metatranscriptome)	DOE Joint Genome Institute (JGI)	3300006443	USA: Iowa	Environmental	Terrestrial	Unclassified	Soil	Enriched soil aggregate	47303607	111194	soil
3300006570	Enriched soil aggregate microbial communities from Iowa State university to study microbial drivers of carbon cycling - Hofmockel_1000040-3 ISU MetaT (Metagenome Metatranscriptome)	Microvirga	13	0.000145838	Permanent Draft	Enriched soil aggregate microbial communities from Iowa State university to study microbial drivers of carbon cycling	Enriched soil aggregate microbial communities from Iowa State university to study microbial drivers of carbon cycling - Hofmockel_1000040-3 ISU MetaT (Metagenome Metatranscriptome)	DOE Joint Genome Institute (JGI)	3300006570	USA: Iowa	Environmental	Terrestrial	Unclassified	Soil	Enriched soil aggregate	35902874	89140	soil
3300006618	Soil microbial communities from the Leymus chinensis steppe, China - without N addition	WSM2598	47	5.5226e-05	Permanent Draft	Soil microbial communities from the Leymus chinensis steppe, China - nitrogen deposition	Soil microbial communities from the Leymus chinensis steppe, China - without N addition	Chengdu Institute of Biology, Chinese Academy of Sciences	3300006618	the Inner Mongolia Grassland Ecosystem Research Station (IMGERS), China	Environmental	Terrestrial	Unclassified	Soil	soil	193168056	851049	soil
3300006618	Soil microbial communities from the Leymus chinensis steppe, China - without N addition	Microvirga	89	0.000104577	Permanent Draft	Soil microbial communities from the Leymus chinensis steppe, China - nitrogen deposition	Soil microbial communities from the Leymus chinensis steppe, China - without N addition	Chengdu Institute of Biology, Chinese Academy of Sciences	3300006618	the Inner Mongolia Grassland Ecosystem Research Station (IMGERS), China	Environmental	Terrestrial	Unclassified	Soil	soil	193168056	851049	soil
3300006623	Soil microbial communities from the Leymus chinensis steppe, China - after adding 5.25 g N m- 2, yr-1	Microvirga	70	7.57511e-05	Permanent Draft	Soil microbial communities from the Leymus chinensis steppe, China - nitrogen deposition	Soil microbial communities from the Leymus chinensis steppe, China - after adding 5.25 g N m- 2, yr-1	Chengdu Institute of Biology, Chinese Academy of Sciences	3300006623	the Inner Mongolia Grassland Ecosystem Research Station	Environmental	Terrestrial	Unclassified	Soil	soil	201751538	924079	soil
3300006624	Soil microbial communities from the Leymus chinensis steppe, China - after adding 1.75 g N m- 2, yr-1	Microvirga	98	9.85683e-05	Permanent Draft	Soil microbial communities from the Leymus chinensis steppe, China - nitrogen deposition	Soil microbial communities from the Leymus chinensis steppe, China - after adding 1.75 g N m- 2, yr-1	Chengdu Institute of Biology, Chinese Academy of Sciences	3300006624	the Inner Mongolia Grassland Ecosystem Research Station (IMGERS), China	Environmental	Terrestrial	Unclassified	Soil	soil	226052258	994234	soil
3300006624	Soil microbial communities from the Leymus chinensis steppe, China - after adding 1.75 g N m- 2, yr-1	WSM2598	53	5.33074e-05	Permanent Draft	Soil microbial communities from the Leymus chinensis steppe, China - nitrogen deposition	Soil microbial communities from the Leymus chinensis steppe, China - after adding 1.75 g N m- 2, yr-1	Chengdu Institute of Biology, Chinese Academy of Sciences	3300006624	the Inner Mongolia Grassland Ecosystem Research Station (IMGERS), China	Environmental	Terrestrial	Unclassified	Soil	soil	226052258	994234	soil
3300006626	Soil microbial communities from the Leymus chinensis steppe, China - after adding 17.5 g N m- 2, yr-1	Microvirga	77	6.10983e-05	Permanent Draft	Soil microbial communities from the Leymus chinensis steppe, China - nitrogen deposition	Soil microbial communities from the Leymus chinensis steppe, China - after adding 17.5 g N m- 2, yr-1	Chengdu Institute of Biology, Chinese Academy of Sciences	3300006626	the Inner Mongolia Grassland Ecosystem Research Station (IMGERS), China	Environmental	Terrestrial	Unclassified	Soil	soil	314721732	1260264	soil
3300007158	Deep subsurface shale carbon reservoir microbial communities from Ohio, USA - Utica-2 Time Series 2014_10_12	Mtar	23	0.000516633	Permanent Draft	Deep subsurface shale carbon reservoir microbial communities from Ohio and West Virginia, USA	Deep subsurface shale carbon reservoir microbial communities from Ohio, USA - Utica-2 Time Series 2014_10_12	DOE Joint Genome Institute (JGI)	3300007158	USA: Ohio	Environmental	Terrestrial	Unclassified	Deep subsurface	Deep subsurface	22175348	44519	other
3300007158	Deep subsurface shale carbon reservoir microbial communities from Ohio, USA - Utica-2 Time Series 2014_10_12	Mvar	17	0.000381859	Permanent Draft	Deep subsurface shale carbon reservoir microbial communities from Ohio and West Virginia, USA	Deep subsurface shale carbon reservoir microbial communities from Ohio, USA - Utica-2 Time Series 2014_10_12	DOE Joint Genome Institute (JGI)	3300007158	USA: Ohio	Environmental	Terrestrial	Unclassified	Deep subsurface	Deep subsurface	22175348	44519	other
3300007158	Deep subsurface shale carbon reservoir microbial communities from Ohio, USA - Utica-2 Time Series 2014_10_12	SE211	12	0.000269548	Permanent Draft	Deep subsurface shale carbon reservoir microbial communities from Ohio and West Virginia, USA	Deep subsurface shale carbon reservoir microbial communities from Ohio, USA - Utica-2 Time Series 2014_10_12	DOE Joint Genome Institute (JGI)	3300007158	USA: Ohio	Environmental	Terrestrial	Unclassified	Deep subsurface	Deep subsurface	22175348	44519	other
3300007158	Deep subsurface shale carbon reservoir microbial communities from Ohio, USA - Utica-2 Time Series 2014_10_12	Maq	21	0.000471709	Permanent Draft	Deep subsurface shale carbon reservoir microbial communities from Ohio and West Virginia, USA	Deep subsurface shale carbon reservoir microbial communities from Ohio, USA - Utica-2 Time Series 2014_10_12	DOE Joint Genome Institute (JGI)	3300007158	USA: Ohio	Environmental	Terrestrial	Unclassified	Deep subsurface	Deep subsurface	22175348	44519	other
3300007790	Microbial communities of desert soil contaminated with blood from dead anthrax infected zebra in Etosha National Park, Namibia. Combined Assembly of 14 sequencing projects	Microvirga	2007	0.000878087	Permanent Draft	Zebra blood and desert soils. Microbial community dynamics using metagenomics and cultivation	Microbial communities of desert soil contaminated with blood from dead anthrax infected zebra in Etosha National Park, Namibia. Combined Assembly of 14 sequencing projects	Norwegian Sequencing Centre (NSC)	3300007790	Etosha National Park, Namibia	Environmental	Terrestrial	Sand	Soil	soil	1544309253	2285651	soil
3300009625	Subsurface microbial communities from deep shales in Ohio, USA - Utica-3 well 1 S-1-Day59	Leaf88	1077	0.0277735	Permanent Draft	Subsurface microbial communities from deep shales in Ohio and West Virginia, USA	Subsurface microbial communities from deep shales in Ohio, USA - Utica-3 well 1 S-1-Day59	DOE Joint Genome Institute (JGI)	3300009625	Ohio, USA	Environmental	Terrestrial	Unclassified	Deep subsurface	Deep subsurface	17229256	38778	other
3300009744	Subsurface microbial communities from deep shales in Ohio, USA - Utica-3 well 1 S-1-Day9	Maq	18	0.000293379	Permanent Draft	Subsurface microbial communities from deep shales in Ohio and West Virginia, USA	Subsurface microbial communities from deep shales in Ohio, USA - Utica-3 well 1 S-1-Day9	DOE Joint Genome Institute (JGI)	3300009744	Ohio, USA	Environmental	Terrestrial	Unclassified	Deep subsurface	Deep subsurface	33123761	61354	other
3300009744	Subsurface microbial communities from deep shales in Ohio, USA - Utica-3 well 1 S-1-Day9	Mtar	20	0.000325977	Permanent Draft	Subsurface microbial communities from deep shales in Ohio and West Virginia, USA	Subsurface microbial communities from deep shales in Ohio, USA - Utica-3 well 1 S-1-Day9	DOE Joint Genome Institute (JGI)	3300009744	Ohio, USA	Environmental	Terrestrial	Unclassified	Deep subsurface	Deep subsurface	33123761	61354	other
3300010042	Serpentine soil microbial communities from UC McLaughlin Reserve, CA, USA - Plot105B	Microvirga	939	0.000193407	Permanent Draft	Serpentine soil microbial communities from UC McLaughlin Reserve, CA, USA	Serpentine soil microbial communities from UC McLaughlin Reserve, CA, USA - Plot105B	DOE Joint Genome Institute (JGI)	3300010042	UC McLaughlin Reserve (Lake County, CA)	Environmental	Terrestrial	Unclassified	Soil	Serpentine soil	2227619325	4855039	soil
3300010072	Grasslands soil microbial communities from the Angelo Coastal Reserve, California, USA - 15_R_Wat_20_2_16_1 metaT (Metagenome Metatranscriptome)	WSM2598	2	3.01591e-05	Permanent Draft	Grasslands soil microbial communities from the Angelo Coastal Reserve, California, USA	Grasslands soil microbial communities from the Angelo Coastal Reserve, California, USA - 15_R_Wat_20_2_16_1 metaT (Metagenome Metatranscriptome)	DOE Joint Genome Institute (JGI)	3300010072	USA: Angelo Coastal Reserve, California	Environmental	Terrestrial	Unclassified	Soil	Grasslands soil	27732287	66315	soil
3300010079	Grasslands soil microbial communities from the Angelo Coastal Reserve, California, USA - 15_R_Wat_20_5_4_1 metaT (Metagenome Metatranscriptome)	Microvirga	5	6.19963e-05	Permanent Draft	Grasslands soil microbial communities from the Angelo Coastal Reserve, California, USA	Grasslands soil microbial communities from the Angelo Coastal Reserve, California, USA - 15_R_Wat_20_5_4_1 metaT (Metagenome Metatranscriptome)	DOE Joint Genome Institute (JGI)	3300010079	USA: Angelo Coastal Reserve, California	Environmental	Terrestrial	Unclassified	Soil	Grasslands soil	34523745	80650	soil
3300010079	Grasslands soil microbial communities from the Angelo Coastal Reserve, California, USA - 15_R_Wat_20_5_4_1 metaT (Metagenome Metatranscriptome)	WSM2598	3	3.71978e-05	Permanent Draft	Grasslands soil microbial communities from the Angelo Coastal Reserve, California, USA	Grasslands soil microbial communities from the Angelo Coastal Reserve, California, USA - 15_R_Wat_20_5_4_1 metaT (Metagenome Metatranscriptome)	DOE Joint Genome Institute (JGI)	3300010079	USA: Angelo Coastal Reserve, California	Environmental	Terrestrial	Unclassified	Soil	Grasslands soil	34523745	80650	soil
3300010083	Grasslands soil microbial communities from the Angelo Coastal Reserve, California, USA - 15_R_Met_20_5_4_2 metaT (Metagenome Metatranscriptome)	Microvirga	7	6.61457e-05	Permanent Draft	Grasslands soil microbial communities from the Angelo Coastal Reserve, California, USA	Grasslands soil microbial communities from the Angelo Coastal Reserve, California, USA - 15_R_Met_20_5_4_2 metaT (Metagenome Metatranscriptome)	DOE Joint Genome Institute (JGI)	3300010083	USA: Angelo Coastal Reserve, California	Environmental	Terrestrial	Unclassified	Soil	Grasslands soil	45457502	105827	soil
3300010083	Grasslands soil microbial communities from the Angelo Coastal Reserve, California, USA - 15_R_Met_20_5_4_2 metaT (Metagenome Metatranscriptome)	WSM2598	6	5.66963e-05	Permanent Draft	Grasslands soil microbial communities from the Angelo Coastal Reserve, California, USA	Grasslands soil microbial communities from the Angelo Coastal Reserve, California, USA - 15_R_Met_20_5_4_2 metaT (Metagenome Metatranscriptome)	DOE Joint Genome Institute (JGI)	3300010083	USA: Angelo Coastal Reserve, California	Environmental	Terrestrial	Unclassified	Soil	Grasslands soil	45457502	105827	soil
3300010086	Grasslands soil microbial communities from the Angelo Coastal Reserve, California, USA - 15_R_Met_40_5_24_1 metaT (Metagenome Metatranscriptome)	Microvirga	6	5.49506e-05	Permanent Draft	Grasslands soil microbial communities from the Angelo Coastal Reserve, California, USA	Grasslands soil microbial communities from the Angelo Coastal Reserve, California, USA - 15_R_Met_40_5_24_1 metaT (Metagenome Metatranscriptome)	DOE Joint Genome Institute (JGI)	3300010086	USA: Angelo Coastal Reserve, California	Environmental	Terrestrial	Unclassified	Soil	Grasslands soil	47009941	109189	soil
3300010086	Grasslands soil microbial communities from the Angelo Coastal Reserve, California, USA - 15_R_Met_40_5_24_1 metaT (Metagenome Metatranscriptome)	WSM2598	9	8.24259e-05	Permanent Draft	Grasslands soil microbial communities from the Angelo Coastal Reserve, California, USA	Grasslands soil microbial communities from the Angelo Coastal Reserve, California, USA - 15_R_Met_40_5_24_1 metaT (Metagenome Metatranscriptome)	DOE Joint Genome Institute (JGI)	3300010086	USA: Angelo Coastal Reserve, California	Environmental	Terrestrial	Unclassified	Soil	Grasslands soil	47009941	109189	soil
3300010089	Grasslands soil microbial communities from the Angelo Coastal Reserve, California, USA - 15_R_Wat_40_5_8_1 metaT (Metagenome Metatranscriptome)	WSM2598	6	5.08768e-05	Permanent Draft	Grasslands soil microbial communities from the Angelo Coastal Reserve, California, USA	Grasslands soil microbial communities from the Angelo Coastal Reserve, California, USA - 15_R_Wat_40_5_8_1 metaT (Metagenome Metatranscriptome)	DOE Joint Genome Institute (JGI)	3300010089	USA: Angelo Coastal Reserve, California	Environmental	Terrestrial	Unclassified	Soil	Grasslands soil	48623601	117932	soil
3300010094	Grasslands soil microbial communities from the Angelo Coastal Reserve, California, USA - 15_R_Met_20_5_16_2 metaT (Metagenome Metatranscriptome)	WSM2598	7	5.48151e-05	Permanent Draft	Grasslands soil microbial communities from the Angelo Coastal Reserve, California, USA	Grasslands soil microbial communities from the Angelo Coastal Reserve, California, USA - 15_R_Met_20_5_16_2 metaT (Metagenome Metatranscriptome)	DOE Joint Genome Institute (JGI)	3300010094	USA: Angelo Coastal Reserve, California	Environmental	Terrestrial	Unclassified	Soil	Grasslands soil	54179933	127702	soil
3300010096	Grasslands soil microbial communities from the Angelo Coastal Reserve, California, USA - 15_R_Met_20_5_4_1 metaT (Metagenome Metatranscriptome)	WSM2598	9	6.84234e-05	Permanent Draft	Grasslands soil microbial communities from the Angelo Coastal Reserve, California, USA	Grasslands soil microbial communities from the Angelo Coastal Reserve, California, USA - 15_R_Met_20_5_4_1 metaT (Metagenome Metatranscriptome)	DOE Joint Genome Institute (JGI)	3300010096	USA: Angelo Coastal Reserve, California	Environmental	Terrestrial	Unclassified	Soil	Grasslands soil	55665320	131534	soil
3300010096	Grasslands soil microbial communities from the Angelo Coastal Reserve, California, USA - 15_R_Met_20_5_4_1 metaT (Metagenome Metatranscriptome)	Microvirga	6	4.56156e-05	Permanent Draft	Grasslands soil microbial communities from the Angelo Coastal Reserve, California, USA	Grasslands soil microbial communities from the Angelo Coastal Reserve, California, USA - 15_R_Met_20_5_4_1 metaT (Metagenome Metatranscriptome)	DOE Joint Genome Institute (JGI)	3300010096	USA: Angelo Coastal Reserve, California	Environmental	Terrestrial	Unclassified	Soil	Grasslands soil	55665320	131534	soil
3300010097	Grasslands soil microbial communities from the Angelo Coastal Reserve, California, USA - 15_R_Met_40_5_24_2 metaT (Metagenome Metatranscriptome)	WSM2598	7	5.24164e-05	Permanent Draft	Grasslands soil microbial communities from the Angelo Coastal Reserve, California, USA	Grasslands soil microbial communities from the Angelo Coastal Reserve, California, USA - 15_R_Met_40_5_24_2 metaT (Metagenome Metatranscriptome)	DOE Joint Genome Institute (JGI)	3300010097	USA: Angelo Coastal Reserve, California	Environmental	Terrestrial	Unclassified	Soil	Grasslands soil	56733820	133546	soil
3300010108	Grasslands soil microbial communities from the Angelo Coastal Reserve, California, USA - 15_R_Met_20_5_8_1 metaT (Metagenome Metatranscriptome)	WSM2598	7	4.5106e-05	Permanent Draft	Grasslands soil microbial communities from the Angelo Coastal Reserve, California, USA	Grasslands soil microbial communities from the Angelo Coastal Reserve, California, USA - 15_R_Met_20_5_8_1 metaT (Metagenome Metatranscriptome)	DOE Joint Genome Institute (JGI)	3300010108	USA: Angelo Coastal Reserve, California	Environmental	Terrestrial	Unclassified	Soil	Grasslands soil	65891624	155190	soil
3300010113	Grasslands soil microbial communities from the Angelo Coastal Reserve, California, USA - 15_R_Wat_20_5_24_2 metaT (Metagenome Metatranscriptome)	WSM2598	10	6.04376e-05	Permanent Draft	Grasslands soil microbial communities from the Angelo Coastal Reserve, California, USA	Grasslands soil microbial communities from the Angelo Coastal Reserve, California, USA - 15_R_Wat_20_5_24_2 metaT (Metagenome Metatranscriptome)	DOE Joint Genome Institute (JGI)	3300010113	USA: Angelo Coastal Reserve, California	Environmental	Terrestrial	Unclassified	Soil	Grasslands soil	70410484	165460	soil
3300010115	Grasslands soil microbial communities from the Angelo Coastal Reserve, California, USA - 15_R_Met_40_5_16_1 metaT (Metagenome Metatranscriptome)	WSM2598	20	0.000118981	Permanent Draft	Grasslands soil microbial communities from the Angelo Coastal Reserve, California, USA	Grasslands soil microbial communities from the Angelo Coastal Reserve, California, USA - 15_R_Met_40_5_16_1 metaT (Metagenome Metatranscriptome)	DOE Joint Genome Institute (JGI)	3300010115	USA: Angelo Coastal Reserve, California	Environmental	Terrestrial	Unclassified	Soil	Grasslands soil	71465524	168094	soil
3300010115	Grasslands soil microbial communities from the Angelo Coastal Reserve, California, USA - 15_R_Met_40_5_16_1 metaT (Metagenome Metatranscriptome)	Microvirga	10	5.94905e-05	Permanent Draft	Grasslands soil microbial communities from the Angelo Coastal Reserve, California, USA	Grasslands soil microbial communities from the Angelo Coastal Reserve, California, USA - 15_R_Met_40_5_16_1 metaT (Metagenome Metatranscriptome)	DOE Joint Genome Institute (JGI)	3300010115	USA: Angelo Coastal Reserve, California	Environmental	Terrestrial	Unclassified	Soil	Grasslands soil	71465524	168094	soil
3300010117	Grasslands soil microbial communities from the Angelo Coastal Reserve, California, USA - 15_R_Wat_40_2_4_2 metaT (Metagenome Metatranscriptome)	WSM2598	9	5.21437e-05	Permanent Draft	Grasslands soil microbial communities from the Angelo Coastal Reserve, California, USA	Grasslands soil microbial communities from the Angelo Coastal Reserve, California, USA - 15_R_Wat_40_2_4_2 metaT (Metagenome Metatranscriptome)	DOE Joint Genome Institute (JGI)	3300010117	USA: Angelo Coastal Reserve, California	Environmental	Terrestrial	Unclassified	Soil	Grasslands soil	72929481	172600	soil
3300010121	Grasslands soil microbial communities from the Angelo Coastal Reserve, California, USA - 15_R_Wat_20_5_16_1 metaT (Metagenome Metatranscriptome)	WSM2598	19	0.00010653	Permanent Draft	Grasslands soil microbial communities from the Angelo Coastal Reserve, California, USA	Grasslands soil microbial communities from the Angelo Coastal Reserve, California, USA - 15_R_Wat_20_5_16_1 metaT (Metagenome Metatranscriptome)	DOE Joint Genome Institute (JGI)	3300010121	USA: Angelo Coastal Reserve, California	Environmental	Terrestrial	Unclassified	Soil	Grasslands soil	75077539	178354	soil
3300010121	Grasslands soil microbial communities from the Angelo Coastal Reserve, California, USA - 15_R_Wat_20_5_16_1 metaT (Metagenome Metatranscriptome)	Microvirga	17	9.53161e-05	Permanent Draft	Grasslands soil microbial communities from the Angelo Coastal Reserve, California, USA	Grasslands soil microbial communities from the Angelo Coastal Reserve, California, USA - 15_R_Wat_20_5_16_1 metaT (Metagenome Metatranscriptome)	DOE Joint Genome Institute (JGI)	3300010121	USA: Angelo Coastal Reserve, California	Environmental	Terrestrial	Unclassified	Soil	Grasslands soil	75077539	178354	soil
3300010123	Grasslands soil microbial communities from the Angelo Coastal Reserve, California, USA - 15_R_Met_20_5_8_2 metaT (Metagenome Metatranscriptome)	WSM2598	11	5.96364e-05	Permanent Draft	Grasslands soil microbial communities from the Angelo Coastal Reserve, California, USA	Grasslands soil microbial communities from the Angelo Coastal Reserve, California, USA - 15_R_Met_20_5_8_2 metaT (Metagenome Metatranscriptome)	DOE Joint Genome Institute (JGI)	3300010123	USA: Angelo Coastal Reserve, California	Environmental	Terrestrial	Unclassified	Soil	Grasslands soil	78293820	184451	soil
3300010123	Grasslands soil microbial communities from the Angelo Coastal Reserve, California, USA - 15_R_Met_20_5_8_2 metaT (Metagenome Metatranscriptome)	Microvirga	11	5.96364e-05	Permanent Draft	Grasslands soil microbial communities from the Angelo Coastal Reserve, California, USA	Grasslands soil microbial communities from the Angelo Coastal Reserve, California, USA - 15_R_Met_20_5_8_2 metaT (Metagenome Metatranscriptome)	DOE Joint Genome Institute (JGI)	3300010123	USA: Angelo Coastal Reserve, California	Environmental	Terrestrial	Unclassified	Soil	Grasslands soil	78293820	184451	soil
[truncated: 2,296 more rows]
