# Supplementary material for: Aerobic Methoxydotrophy: Growth on Methoxylated Aromatic Compounds by Methylobacteriaceae
Source: Front Microbiol. 2022 Mar 11;13:849573. doi: 10.3389/fmicb.2022.849573 (PMC8963497; doi:10.3389/fmicb.2022.849573)
Supplement: Supplementary Table 12 — Growth of Methylobacterium sp. 4–46 with and without lanthanum, shown in Supplementary Figure 7. Time, incubation time in hours. OD, optical density at 600 nm. La, with or without lanthanum (25 μM LaCl3). Rep, replicate designation (A, B, or C). [file Table_12.CSV]

Time	OD	La	Rep
36.80722222	0.003323841	no LaCl3	A
24.31	0.003637251	no LaCl3	A
15.24611111	0.003261442	no LaCl3	A
27.47777778	0.003370297	no LaCl3	A
58.78944444	0.002652214	no LaCl3	A
11.55416667	0.002844305	no LaCl3	A
5.048055556	0.002463162	no LaCl3	A
45.04611111	0.002951072	no LaCl3	A
51.87611111	0.00310755	no LaCl3	A
47.36222222	0.002942516	no LaCl3	A
0	0.000853972	no LaCl3	A
18.4325	0.003244055	no LaCl3	A
21.08111111	0.003547321	no LaCl3	A
63.11666667	0.002203458	no LaCl3	A
41.25472222	0.002804829	no LaCl3	A
69.15055556	-0.000272778	no LaCl3	A
24.31	0.003071545	no LaCl3	B
51.87611111	0.002839462	no LaCl3	B
21.08111111	0.00339571	no LaCl3	B
18.4325	0.003221771	no LaCl3	B
63.11666667	0.00263151	no LaCl3	B
45.04611111	0.002902052	no LaCl3	B
69.15055556	-0.000303751	no LaCl3	B
58.78944444	0.002741562	no LaCl3	B
47.36222222	0.002777593	no LaCl3	B
0	0.000818323	no LaCl3	B
41.25472222	0.003259024	no LaCl3	B
15.24611111	0.003528243	no LaCl3	B
11.55416667	0.002684301	no LaCl3	B
5.048055556	0.001956017	no LaCl3	B
36.80722222	0.003025716	no LaCl3	B
27.47777778	0.003330526	no LaCl3	B
11.55416667	0.002999921	no LaCl3	C
15.24611111	0.00296815	no LaCl3	C
18.4325	0.003226228	no LaCl3	C
24.31	0.002942472	no LaCl3	C
58.78944444	0.002692418	no LaCl3	C
27.47777778	0.003268666	no LaCl3	C
21.08111111	0.003538401	no LaCl3	C
41.25472222	0.002724726	no LaCl3	C
5.048055556	0.002116104	no LaCl3	C
45.04611111	0.002554609	no LaCl3	C
36.80722222	0.003185877	no LaCl3	C
47.36222222	0.00276868	no LaCl3	C
69.15055556	-0.000286053	no LaCl3	C
0	0.001331065	no LaCl3	C
63.11666667	0.002470941	no LaCl3	C
51.87611111	0.002772466	no LaCl3	C
45.04611111	0.016775012	with LaCl3	A
21.08111111	0.003569621	with LaCl3	A
47.36222222	0.02316968	with LaCl3	A
36.80722222	0.007964391	with LaCl3	A
15.24611111	0.00335925	with LaCl3	A
18.4325	0.003257425	with LaCl3	A
27.47777778	0.003856689	with LaCl3	A
24.31	0.003031484	with LaCl3	A
69.15055556	0.141365203	with LaCl3	A
41.25472222	0.011930217	with LaCl3	A
51.87611111	0.041807224	with LaCl3	A
11.55416667	0.003333571	with LaCl3	A
0	0.002590965	with LaCl3	A
58.78944444	0.096902504	with LaCl3	A
5.048055556	0.002921883	with LaCl3	A
63.11666667	0.128564717	with LaCl3	A
18.4325	0.002789702	with LaCl3	B
51.87611111	0.041548338	with LaCl3	B
15.24611111	0.003194767	with LaCl3	B
5.048055556	0.002605625	with LaCl3	B
21.08111111	0.003270893	with LaCl3	B
69.15055556	0.124015992	with LaCl3	B
47.36222222	0.02156124	with LaCl3	B
63.11666667	0.111662556	with LaCl3	B
58.78944444	0.097030163	with LaCl3	B
11.55416667	0.003142247	with LaCl3	B
36.80722222	0.007083487	with LaCl3	B
45.04611111	0.016545032	with LaCl3	B
41.25472222	0.011426008	with LaCl3	B
0	0.002975918	with LaCl3	B
27.47777778	0.003246576	with LaCl3	B
24.31	0.002342117	with LaCl3	B
15.24611111	0.002897078	with LaCl3	C
11.55416667	0.002693189	with LaCl3	C
63.11666667	0.105112176	with LaCl3	C
18.4325	0.002967823	with LaCl3	C
51.87611111	0.036547575	with LaCl3	C
21.08111111	0.003324382	with LaCl3	C
69.15055556	0.119590926	with LaCl3	C
0	0.003065491	with LaCl3	C
36.80722222	0.006020693	with LaCl3	C
5.048055556	0.002409751	with LaCl3	C
58.78944444	0.086831138	with LaCl3	C
24.31	0.002253246	with LaCl3	C
41.25472222	0.009925931	with LaCl3	C
27.47777778	0.002915351	with LaCl3	C
47.36222222	0.019217548	with LaCl3	C
45.04611111	0.01451271	with LaCl3	C
