# Supplementary material for: Aerobic Methoxydotrophy: Growth on Methoxylated Aromatic Compounds by Methylobacteriaceae
Source: Front Microbiol. 2022 Mar 11;13:849573. doi: 10.3389/fmicb.2022.849573 (PMC8963497; doi:10.3389/fmicb.2022.849573)
Supplement: Supplementary File 1 — atpD gene alignment (from Figure 1). [file Data_Sheet_1.FASTA]

>Acinetobacter_sp_ANC_3811
ATGAGTAGC---------------------------------------------------
------------------------------------------------------------
------------------------------------------------------------
---------------------------------GGTCGTATCATTCAGATCATCGGCGCG
GTTATCGACGTCGAGTT---T---GAGCGCAATAGCGTTCCTAAGATCTATGACGCTCTC
CA------------------AGTTGAC---------------------------GGTACT
GAA--------ACTACATT------AGAAGTTCAGCAACAGCTTGGCGATGGTGTTGTTC
GTACCATCGCAATGGGTTCTACAGAAGGTCTTAAACGTGGCCTTAATGTAACCAGCACAA
ATGCACCGATTTCTGTTCCAGTAGGTCCAGCTACGCTTGGTCGTATCATGGACGTTTTGG
GTCGCCCAATTGATGAAGCAGGTCCTGTAG---CGACTGAAGAG---CGTTTGCCGATTC
ACCGTCAAGCACCTTCTTATGCTGAACAA---GCAGCTTCTACTGATCTTTTAGAAACTG
GTATTAAAGTCATCGACTTACTTTGCCCGTTTGCAAAAGGTGGTAAAGTTGGTTTGTTCG
GCGGTGCTGGTGTTGGTAAAACCGTTAACATGATGGAGTTGATCAACAACATCGCGAAAG
CTCACTCAGGTTTATCTGTGTTTGCTGGTGTTGGTGAGCGTACTCGTGAAGGTAACGACT
TCTATCACGAAATGAAAGATTCTAACGTTCTTGA--------------------------
----------------CAAAGTAGCAATGGTCTACGGTCAGATGAACGAGCCACCAGGTA
ACCGTTTACGCGTAGCGTTAACTGGTTTGACTATGGCTGAATACTTCCGTGATCAAAAAG
ACGAAAATGGTAAAGGTCGTGACGTATTATTATTCGTCGACAACATCTACCGTTATACAC
TTGCAGGTACTGAAGTATCAGCATTGTTAGGTCGTATGCCATCTGCGGTAGGTTACCAAC
CTACACTTGCAGAAGAAATGGGTGTTCTTCAAGAGCGTATTACGTCTACTAAATCTGGTT
CGATCACATCGATCCAAGCAGTATACGTACCTGCCGATGACTTAACAGATCCATCGCCTG
CAACTACATTTGCTCACTTAGATGCAACAGTAGTATTGAGCCGTGACATCGCATCTTCTG
GTATCTATCCAGCGATCGATCCACTTGACTCAACTTCACGTCAGTTAGACCCATTAGTTG
TTGGTCAAGAGCATTATGAAATTGCACGTTCTGTACAGAACATTTTGCAACGTTATAAAG
AGCTTAAAGACATCATCGCAATCTTGGGTATGGATGAGTTAGCTGAAGAAGATAAATTGG
TTGTTTACCGTGCGCGTAAAATCCAACGTTTCTTCTCTCAACCCTTCCACGTAGCTGAAG
TGTTTACTGGT-GCTCCTGGTAAATTAGTATCGCTTAAAGAAACGATTCGTGGCTTTAAA
GGTCTATTAGCTGGTGAATACGATCACATCCCAGAACAAGCGTTCTATATGGTTGGTGGT
ATTGACGAAGTGATTGCTAAA------------GCTGAGAAACT----------------
------CTAA
>Prochlorococcus_marinus_str_NATL2A
ATGGCCGCTTCTGCTACC------------------GCTACTGTTGGAACTAAG------
------------------------------------------------------------
------------------------------------------------------------
---------------------------------GGTGTTGTTCGCCAAGTAATTGGTCCT
GTTTTAGATGTTGAATT---CCCAGCTGGCAA---GCTGCCTTCAATTCTTAATGCATTA
AG------------------GATTGAAGGCAAAAATCCTGCT------------GGTCAA
GAT--------GTTGCACTGACTGCTGAAGTTCAACAATTATTAGGTGATCATCGGGTTA
GAGCCGTTGCTATGAGCGGAACTGATGGATTAGTTAGAGGTATGGAAGCTTTAGACACAG
GAGCTCCAATTTCTGTACCTGTTGGTGAAGCCACCCTTGGAAGAATTTTCAACGTCCTTG
GAGAACCTGTAGATGAGCAAGGCGACCTTA---AGAACGTAACT---ACCTCTCCAATAC
ATCGATCAGCCCCAAGCCTTACAGATTTA---GAAACAAAACCAAAAGTATTTGAGACTG
GTATCAAAGTTATCGATTTGCTGGCTCCATACCGTCAGGGTGGAAAAGTTGGATTATTTG
GTGGGGCTGGAGTAGGTAAAACAGTTCTAATTCAAGAGCTCATAAACAATATTGCCAAAG
AGCATGGTGGCGTATCAGTTTTTGGTGGAGTGGGAGAAAGAACTAGAGAAGGTAACGATT
TATATGAAGAATTTAAAGAGTCTGGTGTGATTA------------ATTCTGAAGATCTAA
C------CAAG---TCAAAATTAGCTTTGTGCTTTGGTCAAATGAATGAGCCCCCAGGCG
CAAGAATGAGGGTGGGCCTATCTGCCTTGACTATGGCTGAGCATTTCCGTGACGTAA---
------------ATAAGCAAGATGTTCTTCTGTTCATCGATAATATCTTCAGATTTGTTC
AGGCTGGATCAGAAGTATCTGCTTTGCTAGGGCGTATGCCATCTGCTGTTGGATATCAGC
CAACCTTAGGAACTGACGTGGGAGAGCTTCAAGAAAGGATTACCTCTACCCTTGAAGGAT
CTATCACCTCAATTCAGGCTGTTTATGTACCTGCTGACGACTTAACGGACCCTGCACCTG
CTACTACTTTTGCTCACTTAGACGCAACTACAGTTTTAGCAAGAGCTCTTGCAGCCAAGG
GAATTTATCCTGCTGTTGATCCACTTGACTCAACCAGCACAATGTTACAGCCGTCTGTTG
TAGGAGATGAGCATTACCGCACGGCCAGAGCTGTTCAATCAACACTTCAGAGATATAAGG
AATTGCAAGATATTATTGCGATTTTGGGATTGGACGAACTATCAGAAGAGGATAGGAAGA
CAGTTGATCGTGCCCGCAAAATTGAGAAATTCTTATCTCAACCATTCTTTGTTGCTGAAA
TATTTACAGGT-ATGTCAGGTAAATACGTCAAATTAGAAGATACGATTAAAGGTTTCAAT
ATGATTCTTTCAGGTGAACTTGACCAACTCCCTGAGCAAGCTTTCTATCTTGTTGGAAGC
ATTGATGAAGTGAAAGCTAAA------------GCAGAAAAAATAGCA--TCTGAAGCAA
AAGC--TTAA
>Rhodopseudomonas_palustris_TIE-1
ATGGATTCTGTCACGTCAA-----------------------------------------
-----------------------------TGGGAAC------------------------
------------------------------------------------------------
---------------------------------GGTGGTATCAGTTCGA-----GGCGCC
GTCGTCGACGTGGCTTT---C---GACGGCGAAACGCTGCCGCCGATCAATACCGGCTT-
--------------------GATCGTCGAAT-----------------------GGGACC
GGCCCGAGCCGCTCGTACT------CGAAGTCCATAGCCATGTCGACCCCCGGACCATTC
GCAGCATTGCGCTGCAGGCCACCGCTGGTCTTGCGCGCAATACGGCGGTGCGCGCGACCG
GCGTGCCGATTTCGGTACCGGTCGGAGATGCGGTTCTAGGACGCCTGCTCGACGTCGTCG
G---GACCGTCCAGGATCGCGGTCTTGCCCTACCATCCGATACGCCACGCCGCGGCATCC
ACAACCCGCCGCCGGCGCTCAATGAGGAGACCTCGACCAGCGC---GGTGTTCGAGACGG
GCGTCAAGGTGATCGACCTGCTCGCACCGCTCGCCCAAGGCGGCAAAGCCGCGATGTTCG
GCGGAGCCGGCGTCGGCAAGACCGTGCTGGTGATGGAGCTGATCCACGCCATGGTTGAGA
AATACCAGGGCATTTCGGTGTTTGCGGGTGTCGGCGAGCGTTCCCGCGAGGGCCATGAGC
TGCTGACGGATATGCAGCGTTCGGGAGTTCTCGCTCGCACG-------------------
-----------------------GTGCTCGTCTACGGGCAGATGAACGAGCCGCCTGGCG
CACGCTGGCGGGTACCGCTGACCGCATTGACGATCGCGGAGTATTTTCGCGACCAGA---
------------AGCATCAGAATGTGTTGCTGCTGATGGACAACGTCTTCCGCTTCGTCC
AGGCCGGAAGCGAGTTATCCAGCCTGTTGGGACGCCTGCCCTCGCGCGTCGGCTATCAGC
CGACACTGGCCACCGAGGTGGCCTCGTTGCAGGAGCGGATCGCGTCGGTTGCCGGTGCCG
CCGTCACCGCGATCCAGGCCGTCTATGTTCCGGCCGATGACTTCACCGATCCGGCGGTGA
CAACAATCTCCAGCCATACGGACAGCGTTATCATGCTGTCACGCTCGCTGGCGGCCCAAG
GCTTTTATCCGGCCGTGGACCCGCTTGCCTCGTCGTCGGTACTGCTCGATCCCCGGGTGG
TCGGCGAAGAACACTATCGTCTGGCCGAACGTTGCCGCGAGACGCTCGCTCGCTTCAAGG
ATCTGCAGGACATCATCGCACTGCTCGGCGTCGAGGAACTCGGCGCCGGCGACCGGCTGG
TCGTCAAACGGGCACGCCGCTTGCAGCGTTTCCTCAGCCAGCCTTTCACCGTGACGGAGG
CCTTCACCGGC-ACGCCCGGCCGCAGCGTCCCCCGCGCCGATACGCTGGCCGGCTGCCAC
GCCATTCTCGACGGTGAAGCCGACGCCTGGGCAGAGAGTTCGCTCTATATGATCGGGACC
ATCGATGAGGCCCGCGAGAAGGAGACGGCGGGCGCCAGAAAGGAAGCC--GC--------
-GTC--ATGA
>Corynebacterium_glutamicum_MB001
ATGACTACAGCTCTTGAAGAGCAGAAC---------GCACAGCAGGCAGC----------
-----------------------------CACTGCC------------------------
------------------------------------------------------------
---------------------------------GGCCGTGTCGTGCGTGTCATTGGTGCG
GTCGTCGACGTGGAGTTTCCC---CGCGGCGA---GCTGCCAGCACTGTACAACGCACTT
ACTGTAGAGGTA--------ACCCTCGAATCAGTTAA-----------------GAAGAC
CGT----------TGTTCT------CGAGGTTGCTCAGCACCTCGGCGACAACCTCATCC
GCACCATCGCTATGGCACCAACCGACGGACTTGTCCGCGGTGCTGCTGTAACCGATACTG
CACGCCCAATTTCCGTACCAGTGGGCGATGTTGTTAAGGGCCACGTATTCAACGCTTTGG
GCGACTGCCTAGACGACGTTTCCCTGAACAACAACCCAGAGATCGAGCGTTGGGGCATCC
ACCGCGAGCCACCATCATTCGATCAGCTT---GAGGGTAAGACCGAGATCCTGGAAACAG
GCATCAAGGTTATCGACCTTCTCACCCCTTACGTTAAGGGTGGAAAGATCGGCCTCTTCG
GTGGTGCAGGTGTGGGTAAGACCGTTCTTATCCAGGAAATGATCACCCGTATTGCACGTG
AGTTCTCCGGTACTTCCGTGTTCGCAGGTGTTGGTGAGCGTACCCGTGAGGGCACCGACC
TCTTCCTCGAAATGGAAGAAATGGGCGTTCTCCAGGACAC--------------------
----------------------CGCCCTGGTGTTCGGTCAGATGGATGAGCCACCAGGAG
TCCGTATGCGCGTGGCTCTGTCCGGCCTGACCATGGCGGAGTACTTCCGCGATGTTC---
------------AGAACCAGGACGTGCTGCTGTTCATCGACAACATCTTCCGTTTCACCC
AGGCAGGTTCTGAGGTTTCCACCCTTCTGGGTCGTATGCCTTCCGCCGTGGGTTACCAGC
CAACCCTGGCTGACGAGATGGGTGTTCTCCAGGAGCGCATTACCTCCACCAAGGGCCGTT
CGATTACCTCTCTGCAGGCCGTTTACGTTCCTGCCGATGACTACACCGACCCGGCTCCAG
CGACCACCTTCGCTCACTTGGATGCAACCACCGAGCTTGACCGCTCCATTGCTTCCAAGG
GTATTTACCCAGCAGTGAACCCACTGACCTCCACCTCTCGTATTCTCGAGCCAGCAATCG
TTGGTGAGCGTCACTACGAGGTTTCTCAGCGTGTCATCGGCATTCTGCAGAAGAACAAGG
AACTTCAGGACATCATCGCCATCCTTGGTATGGACGAGCTTTCTGAAGAGGACAAGATCA
CCGTTGCACGTGCGCGTCGCATCGAGCGCTTCCTGGGTCAGAACTTCTTCGTTGCAGAGA
AGTTCACCGGT-CTTCCTGGCTCCTACGTGCCACTGACCGACACCGTCGACGCTTTCGAG
CGTATTTGCAACGGCGACTTCGACCACTACCCAGAGCAGGCTTTCAACGGCCTCGGTGGT
TTGGACGATGTCGAAGCTGCA------------TACAAGAAGCTGACC------------
-GGAAAGTAA
>Streptomyces_coelicolor_A3_2
ATGACCACCACTGTTGAG------------------ACCGCGACGGCCACG---------
------------------------------------------------------------
------------------------------------------------------------
---------------------------------GGCCGCGTCGCCCGGGTCATCGGCCCG
GTCGTCGACGTGGAGTT---CCCCGTCGACGC---GATGCCGGAGATCTACAACGCGCTG
CACGTAGAGGTCGCCGACCCGGCCAAGGAGGGCG--------------------AGCTCA
AGACG------CTGACCCT------CGAGGTCGCCCAGCACCTCGGTGACGGCCTGGTCC
GCACCATCTCCATGCAGCCCACCGACGGCCTGATCCGTCAGGCCCCGGTGACCGACACGG
GCGCGGCCATCTCCGTCCCCGTCGGCGACTTCACCAAGGGCAAGGTGTTCAACACCCTCG
GTGAGGTGCTGAACG---TCGACGAGCAGT---ACACCGGTGAG---CGCTGGCCGATCC
ACCGCAAGGCCCCGAACTTCGACGAGCTC---GAGTCGAAGACCGAGATGTTCGAGACCG
GCGTCAAGGTCATCGACCTGCTGACCCCGTACGTCAAGGGCGGCAAGATCGGTCTGTTCG
GCGGTGCCGGCGTCGGCAAGACGGTGCTCATCCAGGAGATGATCTACCGCGTCGCCAACA
ACCACGACGGTGTCTCCGTGTTCGCCGGTGTCGGCGAGCGCACCCGTGAGGGCAACGACC
TCATCGACGAGATGAGCGAGTCCGGCGTCATCGA--------------------------
----------------CAAGACCGCGCTGGTCTTCGGTCAGATGGACGAGCCGCCGGGCA
CCCGTCTGCGCGTCGCGCTGGCCGGCCTCACCATGGCCGAGTACTTCCGCGACGTCC---
------------AGAAGCAGGACGTGCTGTTCTTCATCGACAACATCTTCCGCTTCACCC
AGGCGGGCTCCGAGGTGTCGACCCTGCTCGGCCGCATGCCCTCCGCGGTGGGCTACCAGC
CGAACCTGGCCGACGAGATGGGTCTCCTCCAGGAGCGCATCACCTCGACCCGTGGTCACT
CGATCACCTCGATGCAGGCGATCTACGTCCCCGCGGACGACCTGACCGACCCGGCCCCGG
CCACCACCTTCGCCCACCTCGACGCGACGACGGTGCTCTCCCGTCCGATCTCCGAGAAGG
GCATCTACCCGGCCGTGGACCCGCTGGACTCGACGTCCCGCATCCTCGACCCGCGGTACA
TCGCGGCGGAGCACTACAACGCCGCGATGCGCGTGAAGAACATCCTGCAGAAGTACAAGG
ACCTGCAGGACATCATCGCGATCCTCGGTATCGACGAGCTGGGCGAAGAGGACAAGCTCG
TCGTCCACCGCGCCCGTCGCGTGGAGCGCTTCCTGTCCCAGAACACCCACGTCGCCAAGC
AGTTCACCGGCGTCGACGGGTCGG-ACGTCCCGCTGGACGAGTCGATCGCGGCCTTCAAC
GCGATCTGCGACGGCGAGTACGACCACTTCCCGGAGCAGGCGTTCTTCATGTGCGGTGGC
ATCGAGGACCTGAAGAACAAC------------GCCAAGGAGCTGGGC--GTC-------
--TC--CTGA
>Streptomyces_viridosporus_T7A_ATCC_39115
ATGACCACCACTGTTGAG------------------CCGACCGCTGCGTCGGGCGTG---
------------------------------GCCACC------------------------
------------------------------------------------------------
---------------------------------GGCCGCGTCGCGCGGGTCATCGGCCCG
GTCGTCGACGTGGAGTT---CCCCGTCGACGC---GATGCCGGACATCTACAACGCCCTG
CA------------------CGTCGAGGTCTCCGACCCGGCGAACGAGGGCGCGAAGAAG
ACG--------CTGACCCT------GGAAGTCGCCCAGCACCTGGGCGAGGGCCTGGTCC
GCACCATCTCCATGCAGCCCACCGACGGTCTGGTCCGCCAGGCCCCGGTGACCGACACGG
GTTCCGCCATCTCCGTGCCGGTCGGCGACTTCACCAAGGGCAAGGTGTTCAACACCCTCG
GTGAGGTGCTCAACG---TCGACGAGACGT---ACGACGGCGAG---CGCTGGCCGATCC
ACCGCAAGGCGCCGAACTTCGACGAGCTC---GAGTCGAAGACCGAGATGTTCGAGACCG
GCGTGAAGGTCATCGACCTGCTCACCCCGTACGTCAAGGGCGGCAAGATCGGTCTGTTCG
GCGGCGCCGGCGTCGGCAAGACGGTGCTCATCCAGGAGATGATCTACCGCGTCGCCAACA
ACCACGACGGTGTGTCGGTGTTCGCCGGTGTCGGTGAGCGCACCCGTGAGGGCAACGACC
TCATCGACGAGATGAGCGAGTCCGGCGTCATCGA--------------------------
----------------CAAGACCGCCCTGGTCTTCGGTCAGATGGACGAGCCCCCGGGCA
CCCGTCTGCGCGTCGCGCTGGCCGGCCTCACCATGGCCGAGTACTTCCGCGACGTCC---
------------AGAAGCAGGACGTGCTGTTCTTCATCGACAACATCTTCCGCTTCACCC
AGGCCGGTTCCGAGGTGTCGACCCTGCTCGGCCGCATGCCCTCCGCGGTGGGCTACCAGC
CGAACCTGGCCGACGAGATGGGCCTCCTCCAGGAGCGCATCACCTCGACCCGCGGTCACT
CGATCACCTCGATGCAGGCGATCTACGTCCCCGCGGACGACCTGACCGACCCGGCCCCGG
CCACCACCTTCGCCCACCTCGACGCGACGACGGTGCTCTCCCGTCCGATCTCGGAGAAGG
GCATCTACCCGGCCGTGGACCCGCTGGACTCCACGTCCCGCATCCTGGACCCGCGCTACA
TCGCGCAGGACCACTACAACGCGGCCATGCGCGTGAAGAACATCCTGCAGAAGTACAAGG
ACCTGCAGGACATCATCGCGATCCTCGGTATCGACGAGCTCGGCGAGGAGGACAAGCTCG
TCGTCCACCGTGCCCGTCGCGTGGAGCGCTTCCTGTCCCAGAACACCCATGTCGCCAAGC
AGTTCACCGGC-GTGGACGGTTCGGACGTGCCGCTGGACGAGTCGATCGCCGCGTTCAAC
GCGATCTGCGACGGTGAGTACGACCACTTCCCGGAGCAGGCGTTCTTCATGTGCGGTGGC
ATCGAGGACCTGAAGAAGAAC------------GCGAAGGAGCTGGGC--GTC-------
--TC--CTGA
>Amycolatopsis_sp_75iv2_ATCC_39116
ATGACCACCACTGAAACC--------------------------------CGGACCAAG-
------------------------------------------------------------
------------------------------------------------------------
---------------------------------GGCCGGATCGTCTCGGTGACCGGCCCG
GTCGTCGACGTGGAGTT---CCCGCGCGGCGC---CGTGCCCGAGCTGTTCAACGCGCTG
AA------------------GGTCGAGGTCGAGTTCG-----------------AGCAGC
TGCGCAAGACGATCACCCT------CGAGGTCGCGCAGCACCTCGGCGACAACCTCGTCC
GCACGATCTCGCTGGCCCCGCAGGACGGTCTCGTCCGCGGCGCCGAGGTGATCGACACCG
GCGCCCCGATCTCGGTGCCGGTCGGCGACGAGGTCAAGGGCCACGTCTACAACGCGCTGG
GCGACTGCCTCGACCAGCCGGGCTACGGC------GCGGACCTGGAGCGCTGGAGCATCC
ACCGTAAGCCCCCGGCGTTCGACCAGCTC---GAGGGCAAGACCGAGATGCTGGAGACCG
GCCTCAAGGTCATCGACCTGCTCACCCCGTACGTGCAGGGTGGCAAGATCGGCCTGTTCG
GCGGCGCCGGCGTCGGCAAGACGGTTCTGATCAAGGAAATGATCACCCGTGTCGCCCGGA
ACTTCGGTGGCACCTCGGTGTTCGCCGGCGTCGGCGAGCGCACCCGTGAGGGCACCGACC
TGTTCCTGGAGATGAGCGAGGACGGCGTCATCAACGACAC--------------------
----------------------CGCGCTCGTCTTCGGCCAGATGGACGAGCCGCCGGGCA
CCCGTATGCGCGTCGCGCTGTCCGCGCTGACGATGGCGGAGTACTTCCGCGACGTCA---
------------AGAACCAGGACGTGCTGCTGTTCATCGACAACATCTTCCGGTTCACCC
AGGCCGGTTCCGAGGTGTCGACCCTGCTGGGCCGCATGCCCTCGGCGGTGGGTTACCAGC
CGACGCTGGCCGACGAGATGGGTGAGCTGCAGGAGCGGATCACCTCGACCAAGGGCCGTT
CGATCACCTCGATGCAGGCGATCTACGTGCCGGCGGACGACTACACCGACCCGGCCCCGG
CCACCACGTTCGCCCACCTGGACGCCACCACCGAGCTTTCCCGGTCGGTGTTCCAGAAGG
GCATCTTCCCGGCGGTGGACCCGCTGGCCTCCACCTCGACGATCCTCGACCCGGCCATCG
TCGGCGAGGACCACTACCGGGTGGCCTCCGAGGTCATCCGGATCCTGCAGAAGTACAAGG
AGCTGCAGGACATCATCGCGATCCTCGGTATGGACGAGCTGTCCGAAGAGGACAAGCTGA
CCGTGCAGCGGGCCCGTCGGATCGAGCGGTTCCTGTCGCAGAACATGCTCGTCGCCGAGC
AGTTCACCGGC-CAGCCGGGCTCGACCGTGCCGCGCGCGGAGACCGTCGAGGCGTTCGAC
AAGATCAGCAAGGGTGAGTTCGACCACTACCCGGAGCAGGCGTTCCTGGGCATCGGTGGC
CTCGAGGACCTCGAGAAGAAG------------TACAAGGAACTCACC------------
-GGCAAGTGA
>Rhodococcus_ruber_DSM_43338
ATGACCGCAGCAGCAACCGATAAC------------TACGGGGCGGGGGCGGCCTCGGC-
-----------------------------CACTGCC------------------------
------------------------------------------------------------
---------------------------------GGCCGCGTCGTTCGGGTCATCGGGCCC
GTCGTGGACGTCGAGTT---CCCGCGTGGTGC---CGTTCCCGATCTGTTCAACGCCCTG
CA------------------CGCAGAGGTCACTCTGCCGTCC---GT-------GGCGAA
GAC-C------CTGACCTT------CGAGGTCGCGCAGCACCTGGGTGACAACCTGGTGC
GCACGATCTCCATGCAGCCCACCGACGGCCTGGTGCGCGGCACCACGGTCGTCGACACGG
GCCGCCCGATCTCGGTGCCGGTCGGCGACGTCGTCAAGGGCCACGTGTTCAACGCCCTCG
GTGACTGCCTGGACGCCCCGGGCACCGGAC---GCGACGGCGAG---CAGTGGGGCATCC
ACCGCAAGCCGCCGGCCTTCGACCAGCTC---GAGGGCAAGACCGAGATCCTCGAGACCG
GCATCAAGGTCATCGACCTGCTGACCCCGTACGTCAAGGGCGGCAAGATCGGTCTGTTCG
GTGGTGCCGGCGTCGGCAAGACCGTTCTGATCCAGGAGATGATCACCCGTATCGCGCGTG
AGTTCTCCGGCACGTCGGTGTTCGCCGGCGTCGGCGAGCGCACCCGTGAGGGCACCGACC
TCCACCTCGAGATGGAGGAGATGGGCGTCCTCCAGGACAC--------------------
----------------------CGCCCTCGTCTTCGGCCAGATGGACGAGCCGCCGGGAA
CGCGTATGCGCGTCGCCCTGTCCGCGCTGACCATGGCGGAGTACTTCCGCGATGTCC---
------------AGGGCCAGGACGTGCTGCTGTTCATCGACAACATCTTCCGCTTCACCC
AGGCCGGCTCCGAGGTCTCGACGCTGCTCGGCCGCATGCCGTCGGCCGTGGGTTACCAGC
CGACCCTCGCGGACGAGATGGGTGAGCTCCAGGAGCGCATCACCTCGACCCGTGGTCGTT
CGATCACCTCGCTGCAGGCGATCTACGTGCCCGCCGACGACTACACCGACCCGGCGCCGG
CCACGACGTTCGCGCACCTCGATGCGACCACCGAGCTCTCGCGTCCGATCTCGCAGATGG
GTATCTACCCCGCTGTGGACCCGCTGACGTCGACCTCGCGCATCCTCGAGCCCGGCATCG
TCGGTGCCGAGCACTTCCGGGTCGCCAACGAGGTCAAGCGGATCCTGCAGAAGTACAAGG
AGCTGCAGGACATCATCGCCATCCTCGGCATGGACGAGCTCTCCGAGGAGGACAAGGTCC
TCGTCGGCCGCGCCCGTCGTATCCAGAAGTTCCTCGGCCAGAACTTCATCGTCGCCGAGA
AGTTCACCGGC-GAGCCCGGCTCCGTGGTGCCGCTGCGTGACACCATCGAGGCGTTCGAC
CGCGTCACCAAGGGTGAGTTCGACCACCTGCCCGAGCAGGCGTTCAACAGCTGCGGTGGA
CTCGACGACGTCGAGGCCGCT------------GCCAAGAAGATCGCC--GG--------
-GAA--GTAG
>Rhodococcus_erythropolis_PR4
ATGACCGCAGCAGTAACCGAAAACAACGGGGCAGGTTCGGCTTCGGC-------------
-----------------------------CGTAGCC------------------------
------------------------------------------------------------
---------------------------------GGCCGCGTCGTGCGGGTCATCGGTCCC
GTCGTGGACGTTGAATT---CCCGCGTGGCGC---TGTTCCTGAACTGTTCAACGCCCTG
AA------------------CGCCGAGATCACGCTTCCCTCGGTC---------GCCAAG
ACG--------CTGACGCT------CGAGGTTGCACAGCACCTCGGTGACAACCTGGTCC
GCACCGTCTCCATGCAGCCCACCGACGGCCTCGTCCGCGGCACTGCAGTGACCGACTCGG
GCAAGCCGATCTCGGTTCCCGTCGGTGACGTCGTCAAGGGCCACGTGTTCAACGCCCTGG
GCGATTGCCTCGACACCCCCGGCCTCGGCC---GCGACGGCGAG---CAGTGGGGCATCC
ACCGCAAGCCACCAGCCTTCGATCAGCTC---GAAGGTAAGACCGAGATCCTCGAGACCG
GCATCAAGGTCATCGACCTTCTCACCCCGTACGTCAAGGGTGGAAAGATCGGCCTGTTCG
GTGGCGCCGGCGTCGGCAAGACCGTTCTGATCCAGGAAATGATCACGCGTATCGCTCGCG
AGTTCTCGGGCACCTCGGTGTTCGCAGGCGTCGGTGAGCGTACCCGTGAGGGCACCGACC
TCCACCTGGAAATGGAAGAGATGGGCGTCCTCCAGGACAC--------------------
----------------------CGCCCTTGTCTTCGGCCAGATGGACGAGCCGCCCGGAA
CACGTATGCGCGTCGCCCTGTCCGCACTGACGATGGCGGAGTACTTCCGCGACGTTC---
------------AGGGCCAGGACGTCCTGCTGTTCATCGACAACATCTTCCGCTTCACGC
AGGCAGGTTCCGAGGTTTCCACCCTCCTCGGACGTATGCCTTCGGCAGTGGGCTACCAGC
CCACGCTGGCGGACGAGATGGGTGAGCTCCAGGAGCGCATCACCTCGACCCGCGGTCGCT
CGATCACCTCGCTGCAGGCTATTTACGTGCCCGCCGACGACTACACCGACCCCGCGCCGG
CTACTACGTTCGCGCACCTCGATGCCACCACCGAGCTCTCGCGCCCGATTTCGCAGATGG
GTATCTACCCCGCTGTGGATCCGCTGAGCTCGACCTCCCGCATCCTGGAGCCCGGCATCG
TCGGTGCCGAGCACTTCCGCGTTGCGAACGAGGTCAAGCGCATCCTGCAGAAGTACAAGG
AACTGCAGGACATCATCGCCATCCTCGGTATGGACGAGCTTCAGGAAGAGGACAAGGTCC
TCGTCGGCCGCGCCCGTCGTATCCAGAAGTTCCTCGGCCAGAACTTCATCGTTGCCGAGA
AGTTCACCGGT-GAGCCCGGCTCCGTCGTGCCGCTCCGCGACACGATCGAAGCCTTCGAC
CGCGTCTGCAAGGGCGAGTTCGATCACCTGCCCGAGCAGGCATTCAACAGCTGCGGTGGA
CTCGACGACGTCGAAGCTGCA------------GCCAAGAAGATGGCC--GG--------
-GAA--GTAG
>Rhodococcus_sp_RHA1
ATGACCGCAGCAGTAACC------------------GAAAACAACGGGGCAGGCTCGGGT
TCGTC------------------------CGTCGCC------------------------
------------------------------------------------------------
---------------------------------GGCCGCGTCGTGCGGGTCATCGGTCCC
GTCGTGGACGTTGAATT---CCCGCGTGGCGC---TATTCCTGAACTGTTCAACGCCCTG
CA------------------CGCCGAGATCACGCTCCCCTC-------------GGTCGC
CAA----GACGCTGACCCT------CGAGGTCGCACAGCACCTCGGCGACAACCTGGTGC
GCACCGTCTCGATGCAGCCCACCGACGGCCTGATCCGCGGCACCTCGGTGTCCGACACCG
GCAAGCCGATCTCGGTTCCCGTCGGAGACGTCGTCAAGGGCCACGTGTTCAACGCACTGG
GCGACTGCCTCGACGCTCCCGGCACGGGTC---GCGACGGCGAG---CAGTGGGGCATCC
ACCGCAAGCCACCGGCCTTCGACCAGCTC---GAGGGCAAGACGGAGATCCTCGAGACCG
GCATCAAGGTCATCGACCTCCTCACCCCGTACGTCAAGGGTGGAAAGATCGGTCTGTTCG
GTGGTGCCGGTGTCGGCAAGACCGTTCTGATCCAGGAAATGATCACCCGTATCGCCCGCG
AGTTCTCCGGAACCTCGGTGTTCGCAGGCGTCGGTGAGCGCACCCGTGAGGGCACCGACC
TTCACCTCGAGATGGAAGAGATGGGCGTCCTCCAGGACAC--------------------
----------------------CGCCCTCGTCTTCGGCCAGATGGACGAGCCGCCGGGAA
CGCGTATGCGCGTCGCCCTGTCCGCGCTGACCATGGCGGAGTACTTCCGCGATGTCC---
------------AGGGCCAGGACGTGCTGCTGTTCATCGACAACATCTTCCGTTTCACCC
AGGCCGGTTCCGAGGTGTCGACCCTGCTCGGTCGTATGCCTTCGGCCGTGGGTTACCAGC
CGACCCTGGCTGACGAGATGGGTGAGCTGCAGGAGCGCATCACCTCGACGCGAGGCCGCT
CCATCACCTCGCTGCAGGCGATCTACGTGCCCGCCGACGACTACACCGACCCGGCGCCGG
CAACGACGTTCGCGCACCTCGATGCCACCACCGAGCTGTCGCGTCCGATCTCGCAGATGG
GTATCTACCCCGCTGTGGACCCGCTGACCTCCACCTCCCGCATCCTGGAGCCCGGCATCG
TCGGTGCCGAGCACTTCCGGGTCGCCAACGAGGTCAAGCGCATCCTGCAGAAGTACAAGG
AACTGCAGGACATCATCGCCATCCTCGGTATGGACGAGCTGCAGGAAGAGGACAAGGTGC
TCGTCGGCCGTGCCCGCCGCCTGCAGAAGTTCCTCGGCCAGAACTTCATCGTCGCCGAGA
AGTTCACCGGT-GAGCCTGGCTCCGTGGTGCCGCTCCGCGACACCATCGAGGCGTTCGAC
CGCATCTGCAAGGGCGAGTTCGATCACCTGCCCGAGCAGGCGTTCAACAGCTGCGGTGGA
CTCGACGACGTCGAGGCTGCA------------GCCAAGAAGATCGCC------------
-GGGAAGTAG
>Caulobacter_crescentus_NA1000
ATGGCCAAGACCCCCGCTGAAAAGCCGGCGACCGCCGCCAAGAAGCCCGCCGCCCCCAAG
GCCGCCGCTGCTCCGAAGGCCGCCGCCGCCAAGGCC---------------------CCC
GCCGCCGCCAAGGCTCCGGCCGCCAAGAAGCCGGCCGCTCCGAAGGCCGCCGCCGCGCCG
AAGGCTCCCGCCGCCGGCCTGGAAGGCGCCACCGGCCGCCTCGTCCAGATCATCGGCGCC
GTCGTCGATATCGAGTT---C---GACGGCGC---TCTGCCGGCGATCCTGAACGCCGTC
GA------------------GACCGTCAACACCGCCACG---------------GGCCAG
CGC--------CTGGTGTT------CGAAGTCGCCCAGCACCTGGGTCAGAGCACCGTCC
GCGCCATCGCCATGGACGCCACCGAAGGCCTGGTTCGTGGCCAGCCCGTGCGCGACACCG
GCGAGCCGATCCGCGTGCCGGTCGGTCCGGGCACCCTGGGCCGCATCATGAACGTCATCG
GCGAGCCGATCGACGAACAGGGCCCGATCC---GTTCGGACATC---AGCCGCACGATCC
ACCGTGACGCCCCGTCCTTCGCCGAGCAG---ACCAACACCGCTGAAGTGCTGGTCACGG
GCATCAAGGTCATCGACCTGATGTGCCCCTACACCAAGGGCGGCAAGATCGGCCTGTTCG
GCGGCGCCGGCGTCGGCAAGACCGTGACGATGCAGGAACTGATCAACAACATCGCCAAGG
CTTACGGCGGTTACTCGGTTCTGGCCGGCGTGGGTGAGCGCACCCGCGAAGGCAACGACC
TGTATCACGAGATGATCGAGTCGAACGTGAACGTCGACCCGAAGGCTAACAACGGCTCGA
C------CGAAGGCTCGCGCTGCGCCCTCGTTTACGGCCAGATGAACGAACCCCCGGGCG
CCCGCGCCCGCGTCGCCCTGACCGGCCTCTCCATCGCGGAATACTTCCGTGACGAAG---
------------AAGGCAAGGACGTGCTGCTGTTCGTCGACAACATCTTCCGCTTCACCC
AGGCCGGCGCCGAAGTGTCGGCTCTGCTGGGCCGTATCCCGTCGGCCGTGGGTTACCAGC
CCACCCTGGCCACCGAGATGGGCAACCTGCAGGAGCGCATCACCTCGACGAACAAGGGTT
CGATCACCTCGGTCCAGGCCATCTACGTGCCCGCCGACGACTTGACCGACCCGGCTCCGG
CCACCTCGTTCGCCCACTTGGACGCCACCACCGTTCTGTCGCGTGACATCGCGGCCCAGG
CCATCTTCCCGGCCGTGGACCCGCTGGACTCGACCTCGCGGATCATGGACCCGCTGGTCA
TCGGCGAAGAGCACTACACGGTGGCGCGCCGCGTCCAGGAAGTGCTGCAGCAGTACAAGG
CCCTGAAGGACATCATCGCCATCCTGGGCATGGACGAACTGTCGGAAGAGGACAAGCTGG
TCGTGGCTCGCGCCCGCAAGATCCAGCGCTTCCTGTCGCAGCCGTTCCACGTCGCCGAGC
AGTTCACCAAC-ACGCCGGGCGCCTTCGTCCAGCTGAAGGACACGATCCGCTCGTTCAAG
GGCATCGTCGACGGCGAGTACGATCACCTGCCGGAAGGCGCCTTCTACATGGTCGGTCCG
ATCGAAGAAGCCGTGGCCAAG------------GCCGAAAAGATGGCG--GCTGA-----
-AGC--CTAA
>Caulobacter_segnis_ATCC_21756
ATGGCCAAGACCCCCGCTGAAAAGCCGGCGACCGCCGCCGCCAAGAAGCCCGCCGCCCC-
-----------------------------CAAGGCCGCTGCTGCTCCGAAGGCCGCCGCC
GCCGCCAAGGCTCCCGCCGCCGCCAAGAAGCCGGCCGCGCCTAAGGCCGCCGCCGCTTCG
GCCAACACCGCCGTGAACCTGGACGGCGCCACCGGCCGCCTCGTGCAGATCATCGGCGCG
GTCGTCGACATCGAGTT---C---GACGGCGC---CCTTCCGGCGATCCTGAACGCCGTC
GA------------------GACCGTTAACACCGCCACC---------------GGCCAG
CGC--------CTGGTGTT------CGAAGTCGCGCAGCACCTGGGCCAGAACACCGTCC
GCGCCATCGCCATGGACGCCACCGAAGGTCTGGTCCGCGGTCAGCCGGTGCGCGACACCG
GCGCTTCGATCCGCGTGCCGGTCGGTCCGGGCACCCTGGGCCGCATCATGAACGTCATCG
GCGAGCCGATCGACGAACAAGGCCCGATCC---GTTCGGACATC---ACCCGCACGATCC
ACCGTGACGCCCCGACCTTCGCCGAGCAG---ACCAACACGGCTGAAGTCCTGGTCACGG
GCATCAAGGTCATCGACCTGATGTGCCCCTACACCAAGGGCGGCAAGATCGGCCTGTTCG
GCGGCGCCGGCGTCGGCAAGACCGTGACGATGCAGGAACTGATCAACAACATCGCCAAGG
CGTACGGCGGTTACTCGGTTCTGGCCGGCGTGGGCGAACGCACCCGCGAAGGCAACGACC
TCTATCACGAGATGATCGAGTCGAACGTGAACGTCGACCCCAAGGCCAACAACGGCTCGA
C------CGAAGGTTCGCGCTGCGCCCTGGTCTACGGCCAGATGAACGAACCCCCGGGCG
CCCGCGCCCGCGTCGCCCTGACCGGCCTGTCGATCGCGGAATACTTCCGTGACGAGG---
------------AAGGCAAGGACGTGCTGCTGTTCGTCGACAACATCTTCCGCTTCACCC
AAGCCGGCGCCGAAGTGTCGGCTCTGCTGGGCCGCATCCCCTCGGCCGTGGGCTACCAGC
CCACCCTGGCCACCGAGATGGGCAACCTGCAGGAGCGCATCACCTCGACGAACAAGGGCT
CGATCACCTCGGTTCAAGCCATCTACGTCCCCGCCGACGACTTGACCGACCCGGCTCCGG
CCACCTCGTTCGCCCACTTGGACGCCACCACCGTTCTGTCGCGTGACATCGCGGCCCAGG
CCATCTTCCCGGCCGTGGACCCGCTGGACTCGACCTCGCGGATCATGGACCCGCTGGTCA
TCGGCGAGGAGCACTACACGGTGGCTCGCCGCGTCCAGGAAGTGCTGCAGCAGTACAAGG
CCCTGAAGGACATCATCGCCATCCTGGGCATGGACGAGCTGTCGGAAGAGGACAAGCTGG
TCGTGTCGCGCGCCCGCAAGATCTCGCGCTTCCTGAGCCAGCCCTTCCACGTCGCCGAGC
AGTTCACCAAC-ACGCCGGGCGCCTTCGTCCAGCTGAAGGACACGATCCGCTCGTTCAAG
GGCATCGTCGACGGCGAGTACGACCACCTGCCGGAAGGCGCCTTCTACATGGTCGGTCCG
ATCGAGGAAGCCGTGGCCAAG------------GCCGAGAAGATGGCG--GCGGA-----
-AGC--CTAA
>Acidocella_facilis_ATCC_35904
ATGACAAGCAACAACACC------------------------------------------
------------------------------------------------------------
------------------------------------------------------------
---------------------------------GGCCGTGTGACCCAGATCAATGGCGCT
GTTGTCGACGTTCAGTT---C---GACGGCGC---GCTGCCCTTCATTCAGAACGCCCTG
GA------------------GACCCAGATCGGC---------------------GAGCGC
CGT--------CTGGTGCT------CGAAGTGGCGCAGGAAATCGGCGAACGCACCGTGC
GCTGCATCGCCATGGACAGCACCGACGGCATGGTCCGCGGCCAGTCCGTGACCGATACCG
GGGCCGCCATCTCCGTGCCGGTCGGCCCGGGTGTGCTGGGCCGCATCCTGAACGTGATCG
GCGAGCCGATCGATGAGCGCGGCCCGATCG---TGGCGACCGCC---CGCGCGCCGATCC
ATAACGATGCCCCCTCCTTCGAGGAGCAG---GCCGGTTCCGCCGAGATCCTGGTCACCG
GCATCAAGGTGGTGGATCTGCTGGCTCCGTATCTGAAGGGCGGCAAGGTTGGCCTGTTCG
GCGGCGCCGGCGTGGGCAAGACCGTGCTCATCCAGGAGCTGATCAACAACATCGCCAAGG
GCCATGGCGGTGTGTCCGTGTTCGCGGGCGTTGGCGAGCGGACCCGTGAGGGTAACGATC
TGTACCATGAAATGATCGATGCCGGCGTCATCA---AGCTGAACGAG---GACGGCACCA
C------CGACGGTTCCAAGGTCGCGCTGGTCTATGGCCAGATGAACGAGCCGCCGGGTG
CGCGCGCCCGCGTCGCCCTCTCCGGCGTGACGATGGCCGAGTATTTCCGCGACCAGG---
------------AAGGCCAGGACGTGCTGTTCTTCGTGGACAACATTTTCCGCTTCACCC
AGGCGGGTGCGGAAATGTCCGCGCTGCTGGGCCGCATCCCCTCCGCGGTGGGCTATCAGC
CGACCCTGGCGACGGATATGGGCGCCCTGCAGGAGCGCATTACCTCCACCAAGAAGGGCT
CCATCACCTCCGTGCAGGCCGTGTACGTGCCCGCCGACGATCTGACCGACCCGGCCCCGG
CCAACACCTTCGCGCATCTGGATGCGACGACCGTGCTGAACCGCGCGATCGCCGAAAAGG
GCATCTACCCGGCCGTGGATCCGTTGGACTCCACCTCCCGCTCGCTCGACCCGCGCATTG
TCGGCGAGGAGCACTACAAGGTGGCGCGCGACGTGCAGCGCATTCTGCAGACCTATAAGG
GCCTGCAGGACATCATCGCCATCCTGGGCATGGACGAGCTCTCCGAGGATGACAAGCTGG
TTGTGGCCCGCGCCCGCAAGATCGAGCGCTTCCTGTCGCAGCCGTTCCATGTCGCCGAAG
TCTTCACCGGT-TCGCCAGGCGTGTTCGTCGGCATCGAGGACACCATCCGCTCCTTCAAG
GGCCTGGTGAATGGCGATTACGACCATATGCCGGAAGCGGCCTTCTACATGGTCGGCGGC
ATCGACGAGGCGATCGCCAAG------------GCCGAAGCCCTGGCG--GCGAA-----
-GGC--CTGA
>Sphingobium_sp_SYK-6
ATGGCAGCTACCAA----------------------------------------------
-----------------------------CAATGTC------------------------
------------------------------------------------------------
---------------------------------GGCAAGATCAGCCAGGTGATCGGCGCC
GTCGTCGACGTGACCTT---C---GATGATGC---GCTCCCGGCGATTCTCTCGGCGCTC
GA------------------AACGAGCAACAAC---------------------GGCCAG
AAG--------CTGGTTCT------CGAGGTTGCCCAGCACCTCGGCGAGAACACCGTCC
GCACGATCGCCATGGACTCGACCGATGGCCTGACCCGCGGTCAGGACGTGGTCGACACCG
GCGCGCAGATCTCCGTGCCGGTCGGCCCCAAGACGCTTGGCCGCATCCTCAACGTCGTCG
GCGAGCCGATCGACGAACGTGGCCCGGTCA---ATGCCGAGATG---AAGGCACCGATCC
ACGCCAAGGCCCCCGAGTTCACCGACCAG---GCGACCGAAGCGGCCATCCTCGTAACCG
GCATCAAGGTCATCGACCTGATCGCGCCTTATGCGCGCGGCGGCAAGATCGGCCTGTTCG
GCGGCGCCGGCGTGGGCAAGACCGTGCTCATCCAGGAGCTGATCAACAACATCGCCAAGG
GCCATGGCGGCGTGTCCGTGTTCGCCGGCGTTGGTGAGCGCACCCGCGAGGGCAACGACC
TCTATCACGAGTTCCTCGACGCAGGCGTCATCG------CCAAGGATGCCGATGGCAACC
CGACGAGCGAGGGCTCCAAGGTGGCGCTGGTCTTCGGCCAGATGAACGAGCCCCCGGGCG
CCCGCGCGCGCGTCGCGCTCTCGGGCCTCACCATGGCCGAGTATTTCCGCGACCAGG---
------------AAGGCCAGGACGTGCTCTTCTTCGTCGACAACATCTTCCGCTTCACCC
AGGCGGGCTCGGAAGTGTCGGCGCTGCTCGGCCGCATTCCCTCGGCCGTGGGCTATCAGC
CGACGCTCGCGACCGACATGGGCGCGCTGCAGGAGCGCATCACCTCGACGACCAAGGGCT
CGATCACCTCGGTGCAGGCCATTTACGTGCCGGCAGACGACTTGACCGACCCGGCCCCGG
CCACCAGCTTCGCGCACCTTGACGCCACGACCACCCTGTCGCGCGCCATCTCCGAGCTCG
GCATCTATCCGGCCGTGGACCCGCTCGATTCCACCTCGCGCGTGCTCACCCCCGCCGTTG
TCGGCCAGGAGCATTATGAGGTTGCCCGTCGCGTCCAGCAGACGCTGCAGAAGTACAAGT
CGCTGCAGGACATCATCGCCATTCTCGGCATGGACGAGCTCTCCGAAGAGGACAAGCTGA
CCGTCGCGCGCGCGCGCAAGATCCAGCGCTTCCTCTCGCAGCCCTTCCATGTGGCCGAGG
TCTTCACCGGC-ATTCCGGGCAAGTTCGTCCAGATCGAGGACACCGTGAAGAGCTTCAAG
GCAGTGGTCGACGGCGAATATGACCATCTGCCGGAAGCCGCTTTCTACATGGTCGGCGGC
ATCGACGAGGCTGTCGAGAAG------------GGCAAGAAGCTCGCC--GCTGAGGC--
-GGC--CTGA
>Novosphingobium_pentaromativorans_US6-1_DSM_17173
ATGGCCACCGCACCCGTG------------------CTCAACCAGAC-------------
-----------------------------CACTACC------------------------
------------------------------------------------------------
---------------------------------GGCAAGATCAGCCAGGTCATCGGCGCT
GTCGTCGACGTGACCTT---C---GAAGGCGA---GCTGCCCGCTATTCTCTCCGCGCTC
GA------------------GACCGACAACAAC---------------------GGTCGC
AAG--------CTCGTGCT------CGAAGTTGCCCAGCATCTCGGCGAGAACACTGTCC
GCACCATCGCCATGGACGGCACCGACGGCCTCACCCGCGGCCAGGACGTCGTCAGCACCG
GCGCCCAGATCTCGGTCCCCGTGGGTCCCAAGACCCTCGGCCGCATCATGAACGTCGTCG
GCGAGCCGATCGACGAGCGCGGCCCGATCG---GCGCCGAGCAG---ACCGCTCCGATCC
ACGCCAAGGCTCCGGAATTCGTCGACCAG---TCGACCGAAGCCGCGATCCTCGTCACCG
GCATCAAGGTGATCGACCTTCTCGCCCCTTACGCAAAGGGCGGCAAGATCGGCCTGTTCG
GCGGCGCCGGCGTGGGCAAGACGGTTCTCATCCAGGAACTGATCAACAACATCGCCAAGG
GCCACGGCGGCGTCTCGGTCTTCGCGGGCGTCGGTGAACGTACCCGTGAAGGTAACGACC
TCTACCACGAGTTCCTCGACGCCGGCGTTATCG------CCAAGGACGCCGAAGGCAACG
CCACTTCGGACGGTTCGAAGGTGGCCCTCGTGTTCGGTCAGATGAACGAGCCCCCGGGTG
CCCGCGCGCGCGTCGCTCTCTCGGGCCTGACCATGGCCGAGTACTTCCGCGACCAGG---
------------AAGGCCAGGACGTTCTGTTCTTCGTCGACAACATCTTCCGCTTCACCC
AGGCGGGTTCGGAAGTGTCGGCCCTGCTCGGCCGTATTCCTTCGGCCGTGGGCTATCAGC
CGACCCTGGCGACCGACATGGGCGCCCTGCAGGAACGCATCACCTCGACCACCAAGGGTT
CGATCACCTCGGTCCAGGCCATCTACGTTCCCGCGGACGACCTTACCGACCCGGCACCGG
CCACCTCGTTCGCGCACCTTGACGCAACGACCACGCTGAACCGCGCCATTTCGGAGCTGG
GCATCTACCCGGCAGTCGACCCGCTCGACTCGACCTCGCGCGTGCTTGAGCCCCGCGTTG
TCGGCCAGGAGCACTACGAGACTGCCCGCAAGGTTCAGGAAACCCTGCAGAAGTACAAGT
CGCTCCAGGACATCATCGCCATTCTCGGCATGGACGAGCTCTCGGAAGAGGACAAGCTGA
CCGTCGCCCGCGCGCGCAAGATCCAGCGCTTCCTTTCGCAGCCGTTCCACGTGGCCGAAG
TCTTCACCGGC-ATCCCGGGCAAGTTCGTCCAGCTGGAAGACACCATCAAGTCGTTCAAG
GCCGTCGTCGACGGTGAGTACGACCACCTGCCGGAATCGGCCTTCTACATGGTCGGCGGC
ATCGAAGAGGCCGTTGCCAAG------------GCCAAGAAGCTGGCT--GAGGA-----
-CGC--GTAA
>Sphingomonas_aurantiaca_MA101b
ATGGCAACCGCCGCTGAAGACATCCGCCCGACCGAGGGCAGCTCGAAG---GCCACGAA-
-----------------------------CAACACC------------------------
------------------------------------------------------------
---------------------------------GGCCGCATCTCGCAGGTCATCGGTGCC
GTCGTCGACGTGCATTT---C---CCCGACAA---CCTGCCCGCCATTCTGTCGGCGCTC
GA------------------AACCGACAATAAC---------------------GGCAAC
CGG--------CTCGTGCT------CGAGGTCGCCCAGCATCTCGGCGAGAACACCGTGC
GCACGATCGCGATGGACGCGACCGAGGGTCTGACCCGCGGCCAGACCGTCACCGACACCG
GCTCGCAGATCCGCGTGCCCGTCGGCCCGAAGACGCTCGGCCGCATCCTCAACGTCATCG
GCGAGCCGATCGACGAGCGTGGCCCCGTCG---GCGCAGAGACG---ACCGCACCGATCC
ATGCCTCGGCACCGTTGTTCGTCGACCAG---TCGACCGAGAGCGCGATCCTGGTCACGG
GGATCAAGGTCATCGATCTGCTCGCACCCTATGCAAAGGGCGGCAAGATCGGCCTGTTCG
GCGGCGCCGGCGTCGGCAAGACCGTGCTGATCCAGGAACTGATCAACAACATCGCCAAGG
GTCACGGCGGCACCTCGGTGTTCGCGGGCGTCGGCGAGCGTACCCGCGAGGGTAACGATC
TGTACCACGAGTTCCTCGACGCGGGCGTCATCG------CCAAGGATGCCGACGGCAATC
CGCAGTCGGAAGGCTCGAAGGTCGCGCTCGTATTCGGCCAGATGAACGAGCCGCCAGGCG
CACGCGCACGCGTCGCTCTGTCGGGCCTGACGATCGCTGAGTATTTCCGCGACGTCG---
------------AAGGCCAGGACGTGCTGTTCTTCGTCGACAACATCTTCCGCTTCACGC
AGGCGGGCGCAGAGGTGTCGGCACTGCTCGGCCGTATTCCGTCGGCCGTGGGCTATCAGC
CGACGCTGTCGACCGACATGGGCGCGCTGCAGGAGCGCATCACCTCGACCAACAAGGGGT
CGATCACCTCGGTGCAGGCCGTGTACGTGCCGGCCGACGATCTTACCGATCCGGCGCCTG
CGACGTCGTTCGCGCATCTCGATGCGACGACCAACCTCAACCGTGCGATTTCTGAGCTGG
GCATCTACCCGGCAGTCGATCCGCTCGATTCGACCTCGCGTCTGCTCGAGCCACGCGTCG
TCGGCCAGGAGCATTACGACACCGCGCGTGCGGTCCAGTCGACCTTGCAGAAGTACAAGT
CGCTGCAGGACATCATCGCGATCCTGGGCATGGACGAGCTGTCGGAAGAGGATAAGCTCA
CCGTGCAGCGTGCGCGGAAAATCCAGAAGTTCCTGAGCCAGCCGTTCCACGTCGCCGAGG
TCTTCACCGGCATCAGC-GGCAAGTTCGTCCAGCTCGAGGACACCGTCCGCTCGTTCAAG
GCGGTCGTCGAGGGCGAGTATGATCACCTGCCCGAGAGCGCATTCTACATGGTCGGCGGC
ATCGACGAAGCCGTCGCCAAG------------GCCGAAAAGATGGCC--GCGGA-----
-AGC--CTAA
>Sphingomonas_panacis_DCY99
ATGGCAACCGCCCCCGATACG---------------ATCGCTTCCGTAGCGACCACCAA-
-----------------------------CAACGTA------------------------
------------------------------------------------------------
---------------------------------GGCCGCATCAGCCAGGTGATCGGCGCG
GTCGTCGACGTGGCGTT---CGATCAGGGCAA---TCTGCCCGCGATCCTGAACGCGCTC
GA------------------GACCAGCAACAAC---------------------GGCGCC
AAG--------CTGGTGCT------CGAAGTGGCGCAGCATCTCGGCGAGAACACCGTCC
GCACGATCGCGATGGACGCGACCGAGGGCCTGATGCGCGGCCAGACGGTGACCGACACCG
GCAACCAGATTCAGGTTCCGGTCGGCCCGGCGACGCTCGGCCGAATCCTCAACGTGATCG
GTGAGCCGATCGATGAGCGCGGCCCGGTCA---ACACCGATCTG---CGCGCGCCGATCC
ATGCCAAGGCGCCGCTGTTCGTCGATCAG---TCGACCGAGAACGCGATCCTGGTCACCG
GCATCAAGGTGATCGATCTGCTCGCGCCGTATGCCAAGGGCGGCAAGATCGGCCTGTTCG
GCGGCGCCGGCGTCGGCAAGACCGTGCTGATCCAGGAACTGATCAACAACATCGCCAAGG
GCCACGGCGGCACCTCGGTGTTCGCCGGCGTCGGCGAGCGGACCCGCGAGGGCAACGATC
TGTACCACGAGTTCCTCGACGCCAACGTGATCG------CCAAGGATGCCGACGGCAATG
CGATCTCCGAAGGCTCGAAAGTTGCGCTGGTATACGGCCAGATGAACGAGCCGCCCGGCG
CGCGCGCGCGCGTCGCACTCTCGGGTTTGACGATCGCCGAATATTTCCGCGATGTCG---
------------AAGGCCAGGACGTTTTGTTCTTCGTCGACAACATCTTCCGCTTCACGC
AGGCAGGCGCGGAAGTGTCGGCACTGCTCGGCCGCATCCCGTCGGCGGTGGGCTATCAGC
CGACGCTGTCGACCGACATGGGCGCTCTCCAGGAGCGCATCACCTCGACCAACAAGGGCT
CGATCACCTCGGTGCAGGCCGTGTACGTTCCGGCCGACGATCTCACCGATCCGGCGCCGG
CGACGTCGTTCGCCCACTTGGACGCGACGACCGTGCTCAACCGCGCGATCTCGGAACTCG
GCATTTATCCGGCGGTCGATCCGCTCGATTCGACCAGCCGCGTTCTCGAACCCCGCGTCG
TCGGCCAGGAGCATTACGAGACCGCGCGTGCGGTTCAGTCGACGCTCCAGAAGTACAAGT
CGCTTCAGGACATCATCGCGATTCTCGGCATGGACGAGCTTTCGGAAGAGGATAAGCTGA
CCGTGTCGCGTGCGCGGAAAATCCAGCGCTTCCTGTCGCAGCCGTTCCACGTCGCCGAGG
TCTTCACCGGC-ATTCCGGGCAAGTTCGTCCAGATCGAGGACACGGTGAAGTCGTTCAAG
GCTGTCGTGGAAGGTGAATATGATCACCTGCCCGAAGCCGCTTTCTACATGGTCGGCGGC
ATTGAGGAAGCGATCGCCAAG------------GCCGAGAAGATGGCGCAGGA-------
-GGC--GTAA
>Sphingomonas_paucimobilis_NBRC_13935
ATGGCAACCGCCGCTGAGGAC---------------ATCCGGCCGACCACGGCCACCAA-
-----------------------------CAATGTC------------------------
------------------------------------------------------------
---------------------------------GGCACGATCGCCCAGGTCATCGGCGCG
GTCGTCGACGTTCACTT---C---CCCGAGAA---CCTGCCCGCGATTCTGTCGGCGCTG
GA------------------GACGGACAATAAC---------------------GGCACC
CGC--------CTGGTGCT------CGAAGTCGCGCAGCATCTGGGCGAAAACACCGTCC
GCACGATCGCGATGGACACGACCGAGGGCCTGACCCGCGGCCAGACCGTGACCGACACCG
GCAACCAGATTCAGGTGCCGGTCGGCCCCGCGACGCTCGGCCGCATCCTGAACGTCGTCG
GCGAGCCGATCGACGAGCGTGGTCCGGTCG---CCACCGACCTG---CGCGCCCCGATCC
ACGCCAAGGCGCCCGAGTTCATCGAGCAG---TCGACCGAGAGCGCGATTCTGGTCACCG
GCATCAAGGTCATCGACCTTCTCGCGCCGTACGCGAAGGGCGGCAAGATCGGCCTGTTCG
GCGGCGCCGGCGTCGGCAAGACGGTTCTGATTCAGGAACTCATCAATAACATCGCGAAGG
GGCACGGCGGCACCTCGGTCTTCGCGGGCGTCGGTGAGCGTACCCGCGAGGGCAACGACC
TGTATCACGAATTCCTCGACGCGGGCGTGATCG------CCAAGGACGCCGAGGGCAACG
CGATCAGCGAGGGCTCGAAGGTCGCGCTGGTCTATGGCCAGATGAACGAGCCGCCGGGCG
CCCGTGCGCGCGTCGCGCTGTCGGGTCTCGCTATCGCGGAATATTTCCGCGACCAGG---
------------AAGGCCAGGACGTGCTGTTCTTCGTCGACAACATCTTCCGCTTCACCC
AGGCGGGTGCGGAAGTGTCGGCGCTGCTGGGCCGCATTCCGTCGGCCGTGGGCTATCAGC
CGACCCTGTCGACCGACATGGGCGCGCTGCAGGAGCGCATCACCTCGACCAACAAGGGCT
CGATCACGAGCGTCCAGGCCGTGTACGTGCCCGCCGACGACTTGACCGACCCGGCGCCGG
CCACCTCGTTCGCACACTTGGACGCGACGACCGTGCTCAACCGCGCCATCTCGGAGCTGG
GCATCTACCCGGCCGTCGACCCGCTCGACTCGACCAGCCGCGTGCTGGAGCCGCGCATCG
TCGGTCAGGAGCATTATGAGACGGCCCGTGCGGTCCAGTCGCTGCTCCAGCGCTACAAGG
CGCTGCAGGACATCATCGCGATCCTGGGCATGGACGAGCTGTCGGAAGAGGACAAGCTGA
CCGTCCAGCGCGCCCGCAAGATCCAGCGCTTCCTGTCGCAGCCCTTCCACGTCGCGGAAG
TCTTCACCGGC-ATCTCGGGCAAGTTCGTCCAGATCGAAGACACGATCCGTTCGTTCAAG
GCGGTGGTCGACGGCGAGTACGACCATCTGCCGGAAGCGGCCTTCTACATGGTCGGCGGC
ATCGACGAAGCCGTTGCCAAG------------GCCGAGAAGCTGGCC--CAGGA-----
-GGC--CTGA
>Sphingobium_yanoikuyae_SHJ
ATGGCAACCACCAA----------------------------------------------
-----------------------------CAATGTA------------------------
------------------------------------------------------------
---------------------------------GGCCGCATCTCGCAGGTCATCGGCGCC
GTCGTCGACGTGACCTT---C---CCCGATGC---GCTTCCGGCGATCCTTTCGGCGCTG
GA------------------AACCAGCAACAAC---------------------GGCCAG
CGC--------CTGGTGCT------GGAAGTCGCCCAGCATCTGGGTGAGAACACCGTCC
GCACCATCGCGATGGACTCGACCGACGGTCTGACCCGCGGCCAGGAAGTCACCGACACTT
GCGCGCAGATCTCGGTTCCGGTCGGCCCGGCTACCCTCGGCCGCATCCTGAACGTCGTCG
GCGAGCCGATTGACGAGCGCGGCCCGGTCG---CCACCGAACTG---CGTTCGCCGATCC
ATGCCAAGGCACCCGAGTTCGTCGACCAG---TCGACCGACGCCTCGATCCTGGTCACCG
GCATCAAGGTCATCGACCTTCTGGCCCCCTATGCCAAGGGCGGCAAGATCGGCCTGTTCG
GCGGCGCCGGCGTGGGCAAGACCGTTCTCATCCAGGAACTGATCAACAACATCGCCAAGG
GCCATGGCGGCACCTCGGTCTTCGCGGGCGTGGGTGAACGCACCCGTGAAGGTAACGATC
TGTACCATGAATTCCTCGACGCCAACGTCATCG------CCAAGGATGCCGACGGCAACG
CGATCAGCGAAGGTTCGAAGGTGGCCCTGGTTTATGGCCAGATGAACGAACCGCCGGGCG
CCCGTGCCCGCGTCGCCCTGTCGGGCCTGACGATCGCCGAATATTTCCGCGACGTCG---
------------AGAACCAGGACGTGCTGTTCTTCGTCGACAACATCTTCCGCTTCACCC
AGGCGGGCGCGGAAGTGTCGGCTCTGCTCGGCCGTATTCCTTCGGCCGTGGGCTATCAGC
CGACCCTGGCGACCGACATGGGTCAGCTGCAGGAACGCATCACCTCGACCAACAAGGGCT
CGATCACCTCGGTGCAGGCCGTCTACGTCCCCGCGGACGACTTGACCGACCCGGCGCCGG
CGACCTCGTTCGCGCATCTTGACGCCACCACCGTTCTCAACCGCGCCATTTCGGAACTGG
GCATCTATCCGGCGGTCGATCCGCTGGACTCGACCAGCCGCGTTCTGGAGCCCCGCGTCG
TCGGCCAGGAACATTACGACACCGCCCGTGCCGTCCAGTCGATCCTGCAGAAGTACAAGT
CGCTGCAGGACATCATCGCGATCCTGGGCATGGACGAGCTGTCGGAAGAGGACAAGATCA
CCGTTGCCCGCGCGCGCAAGATCCAGAAGTTCCTGTCGCAGCCGTTCCACGTCGCCGAAG
TCTTCACCGGC-ATCTCGGGCAAGTTCGTCCAGATCGAAGACACGGTGAAGTCGTTCAAG
GCCGTGGTCGATGGTGAATATGACCATCTGCCCGAGAACGCCTTCTACATGGTCGGCGGC
ATCGACGAAGCCATCGAAAAG------------GCGAAGAAGCTGGCT--GCCGAAGC--
-AGC--CTAA
>Meganema_perideroedes_DSM_15528
GTGACGAAAGCC------------------------------------------------
---------------------------------ATC------------------------
------------------------------------------------------------
---------------------------------GGGAAATTAACGCAGGTCATCGGCGCC
GTCGTGGACGTGCAGTTCGCC---GACGGCGA---GTTGCCTGAGATCCTCTCCGCGCTG
GA------------------GACCGAAAACAAC---------------------GGCCAG
CGC--------CTCGTCCT------CGAGGTCGCGCAGCATCTGGGCGAGAGCACCGTGC
GCGCCGTCGCCATGGACACCACCGACGGCCTCGTCCGCGGTCAGGAAGTGCGCGCCACCG
GCTCGCCGATCTCGGTGCCCGTGGGCGACGCCACTCTGGGCCGCATCCTCAACGTCGTGG
GCGAGCCCATCGACGAAAAAGGCCCGGTCA---GCTCGGATCTG---CGTCTGCCGATCC
ATCGCCCGGCCCCGGAATTCGCCGAGCAG---TCGACGGAAGCCGAGATCCTCACCACCG
GCATCAAGGTCATCGACCTGCTGGCGCCTTACTCCAAGGGCGGCAAGATCGGCCTCTTCG
GCGGCGCGGGCGTGGGCAAGACGGTTCTCATTCAGGAGCTGATCAACAACATCGCCAAGG
TGCATTCGGGCTACTCGGTCTTCGCCGGCGTCGGCGAGCGCACCCGCGAGGGCAACGACC
TCTATCATGAGTTCATCGACTCGGGCGTCATC------------GACAAAGACGATCTCT
C------CAAG---TCGAAAGTGGCCCTCGTCTACGGCCAGATGAACGAGCCTCCCGGAG
CCCGTCAGCGCGTGGCTCTGACCGGCCTGACCCTCGCCGAGCAGTTCCGCGACCAGT---
------------CCGGCACCGACGTGCTCTTCTTCGTGGACAACATCTTCCGCTTCACGC
AGGCGGGCTCCGAGGTGTCGGCGCTTCTGGGCCGCATTCCTTCGGCGGTGGGCTATCAGC
CGACGCTCGCCACCGACATGGGCGCCCTTCAGGAGCGCATCACCTCGACGCGCAACGGCT
CGATCACCTCGGTGCAGGCGATCTACGTGCCCGCCGACGACCTCACCGACCCGGCGCCCG
CCACCTCCTTCGCGCATCTCGACGCGACCACCGTGCTTTCGCGCGCCATCTCCGAGCTGG
GCATCTACCCGGCCGTGGATCCGCTCGACTCCACCTCGCGCATCCTCGATCCGCTGGTCG
TGGGCGACGAGCATTATCAGGTGGCCCGCGACGTGCAGAACATCCTTCAGCGCTATAAGT
CGCTGCAGGACATCATCGCGATCCTCGGCATGGACGAGCTTTCCGAAGAGGACAAGCTGA
CCGTGTCGCGCGCCCGCAAGGTGCAGCGCTTCCTGTCTCAGCCCTTCGACGTGGCCGCCG
TCTTCACCGGC-TCGCCGGGCGTGCAGGTGCCGCTGGAGAAGACCATCGACGGCTTCAAG
CGCCTCGTGGCCGGCGAATTCGATCATCTGCCCGAGTCGGCCTTCTACATGGTCGGCGAC
ATCGACAGCGCCGTCGCCAAG------------GCCCAGAAGCTGGCC--AAAGACGC--
-CGC--CTGA
>Rhizobium_undicola_ATCC_700741
ATGGCCCAGACATCTCC-------------------------------------------
-----------------------------CGCTGCC------------------------
------------------------------------------------------------
---------------------------------GGCAAGGTGACTCAGGTCATCGGCGCC
GTTGTTGACGTGGCTTT---C---GACGGCGC---TCTGCCGCCGATTCTCAATGCACTG
GA------------------AGTCGATAACGGC---------------------GGCAAT
CGC--------CTCGTTCT------CGAAGTTGCCCAGCACCTCGGTGAAAACCAGGTTC
GCACCATCGCCATGGACTCGACCGAAGGTCTGGTTCGCGGTCAGCCGGTTGCCGATACCG
GCGCGCCGATTTCCGTTCCGGTTGGCGACGAAACCCTCGGCCGCATTCTGAACGTCATCG
GCGAAGCCGTTGACGAACTCGGCCCTGTTC---CGACCACGGCC---CGCCGCGCTATCC
ACCAGCCGGCTCCGGAATATATCGAACAG---TCCACCGAAGCCCAGATCCTGGTAACGG
GCATCAAAGTCGTTGACCTTCTGGCTCCTTACGCCAAGGGCGGCAAGATCGGGCTGTTCG
GCGGCGCCGGCGTTGGCAAGACGGTTCTCATCATGGAACTGATCAACAACGTTGCCAAGG
CCCATGGCGGTTACTCGGTTTTTGCTGGCGTGGGCGAACGTACCCGCGAAGGTAACGACC
TCTATCACGAAATGATCGAGTCCAAGGTCAACGTTGATCCGCATGAAAACAACGGCTCCG
C------CGCTGGTTCCAAGTGCGCTCTCGTCTATGGCCAGATGAACGAGCCTCCGGGCG
CGCGTGCCCGAGTGGCACTGACCGGCCTGACCATCGCTGAAGACTTCCGCGACA------
------------AGGGTCAGGACGTTCTCTTCTTCGTGGACAACATCTTCCGCTTCACGC
AGGCTGGCTCTGAAGTGTCGGCTCTTCTTGGCCGTATCCCGTCTGCCGTTGGTTATCAGC
CCACGCTGGCAACCGACATGGGCGCCTTGCAGGAACGCATCACCACGACCACCAAGGGTT
CGATCACCTCGGTTCAGGCCATCTACGTTCCGGCCGACGACTTGACCGACCCGGCACCGG
CCACCTCCTTCGCGCATCTGGATGCAACGACCGTTCTGTCGCGCTCCATCGCCGAAAAGG
GTATCTACCCGGCGGTTGACCCGCTCGACTCGACCTCCCGTATGCTGGATCCGATGATCG
TCGGTGAAGAGCATTACGAAGTGGCTCGTAAGGTTCAGTCTACGCTTCAGCGCTACAAGT
CGTTGCAGGACATCATCGCCATCCTCGGCATGGACGAACTGTCCGAAGACGACAAGCTGA
CCGTTGCCCGCGCCCGTAAGATCGAGCGCTTCCTGTCGCAGCCCTTCCACGTTGCCGAAG
TCTTCACCGGT-TCTCCGGGCAAGCTGGTTTCGCTGGAAGACACGATCAAGGGCTTCAAG
GGCCTCGTCAGCGGCGAATACGACCACCTGCCGGAAGCTGCTTTCTACATGGTTGGCTCC
ATGGACGAAGCAATCGAAAAG------------GCCAAGAAGCTGGCT--GCCGAAGC--
-CGC--TTGA
>Roseomonas_gilardii_rosea_ATCC_BAA-691
ATGAAGA-----------------------------------------------------
----------------------------ACAACGTC------------------------
------------------------------------------------------------
---------------------------------GGTAAGGTCACCCAGGTGCTGGGCGCC
GTGGTGGACGTGCAGTT---C---CCCTGGGA---GCTGCCCTATATCCTGAACGCGCTG
AC------------------CACCAAGGTCGGC---------------------GACCGC
ACC--------CTGGTGCT------GGAAGTCGCCCAGGAGCTGGGCGAGCGCACGGTGC
GCTGCATCGCCATGGACACCACGGACGGCCTCGTCCGCGGCACCGAGGTGGTGGACACGG
GCAAGGGCATCGTGGTGCCGGTCGGTGAGGGTACGCTGGGCCGCATCCTGAACGTGATCG
GCGAGCCGATCGACGAGCGGGGCCCGGTGC---CGCACCAGAAG---TCCTATCCGATCC
ACCGCGAGGCCCCGGCCTTCTCCGAGCAG---GCGACGGCGGCCGAGATCCTGGTGACGG
GCATCAAGGTCATCGACCTGCTGGCGCCCTATTCCAAGGGCGGCAAGATCGGCCTGTTCG
GCGGTGCCGGCGTGGGCAAGACGGTCACCATCCAGGAGCTGATCAACAACATCGCCAAGG
GCCATGGCGGCGTGTCGGTCTTCGCCGGCGTGGGCGAGCGCACCCGCGAGGGCAACGACC
TCTATCACGAGATGATCGACGCGGGCGTCATCA---AGCTCAACGAG------GGCAACA
C------CGAGGGCTCCAAGGTGGCGCTGGTCTATGGCCAGATGAACGAGCCGCCGGGCG
CGCGCGCGCGCGTGGCTCTGTCGGGCCTGTCCATGGCGGAGTATTTCCGCGATGAGC---
------------AGGGCCAGGACGTGCTCTTCTTCATCGACAACATCTTCCGCTTCACCC
AGGCGGGCGCCGAGGTCTCGGCACTGCTGGGCCGCATCCCCTCCGCGGTGGGCTACCAGC
CGACGCTGGCCACCGACATGGGGCAGTTGCAGGAGCGCATCACCTCGACCAAGAAGGGCT
CGATCACCTCGGTGCAGGCCATCTACGTGCCGGCCGACGACCTGACCGACCCGGCGCCGG
CCACCTCCTTCGCCCACCTGGACGCGACGACGGTGCTGAACCGCTCGATCGCCGAGCTCG
GCATCTTCCCGGCCGTGGACCCGCTGGACTCCACCTCCCGCGCGCTCGACCCGCGCGTGG
TGGGCGAGGAGCACTACCGCGTCGCCCGCGAGGTGCAGCGTGTGCTGCAGACCTACAAGT
CGCTGCAGGACATCATCGCCATCCTGGGCATGGACGAGCTGTCGGAGGAGGACAAGCTGA
TCGTGGCGCGCGCGCGCAAGATCCAGCGCTTCCTGAGCCAGCCCTTCCACGTGGCCGAGG
TCTTCACCGGC-ACGCCGGGCGTGTTCGTGAAGCTGGAGGACACGATCCGCTCCTTCGCC
GGCATCGTGGAAGGCAAGTACGACCACCTGCCGGAGGCCGCCTTCTACATGGTCGGCACC
ATCGAGGAAGCCGTGAAGAAG------------GCCGAGGGCCTGAAG--CAG---GC--
-GGC--CTGA
>Azospirillum_halopraeferens_DSM_3675
ATGGCTAAGAAGACCGA---------------------------GGCCCCGGCTTCGAC-
-----------------------------CAACGCCGTC---------------------
------------------------------------------------------------
---------------------------------GGCCGCATCACGCAGGTGCTGGGCGCC
GTAGTCGACGTGCAGTT---C---GAAGGCGA---TCTGCCGGCGATCCTGAACGCGCTC
CA------------------CACCCAGAACGAG---------------------GGCAAG
ACC--------CTGGTGCT------CGAAGTCGCCCAGCACCTGGGCGAGAACACCGTGC
GCACCATCGCCATGGACTCCACCGACGGCCTCGTCCGCGGTCAGGAGGTGGTGGACACCG
GCGCCCCGATCTCTATCCCGGTGGGCCCCGAGACGCTGGGCCGCATCATCAACGTGATCG
GCGAGCCCATCGACGAGCGCGGCCCCATCG---GCAACAAGAGC---ACCGCCCCGATCC
ACAAGGCGGCGCCGGAGTTCGTCGACCAG---TCGACGGAAGCCGAGGTGCTGGTCACCG
GCATCAAGGTGGTGGACCTGCTGGCCCCCTACGCCAAGGGCGGTAAGATCGGCCTGTTCG
GCGGCGCCGGCGTCGGCAAGACCGTGCTGATCATGGAGCTGATCAACAACGTCGCCAAGG
CGCACGGCGGCTACTCCGTGTTCGCCGGCGTCGGCGAGCGCACCCGTGAGGGCAACGACC
TCTACCACGAGATGATCGAATCGGGCGTCATCA------------AGCTCGACGGTCC--
----------GGGCTCGAAGGTGGCGCTGGTGTACGGCCAGATGAACGAGCCGCCGGGTG
CCCGCGCCCGCGTCGCCCTGACCGGTCTGTCGGTTGCGGAGTACTTCCGCGACGAGG---
------------AAGGCCAGGACGTGCTGTTCTTCGTGGACAACATCTTCCGCTTCACAC
AGGCGGGCTCCGAGGTGTCGGCGCTGCTCGGCCGCATCCCCTCGGCGGTGGGCTACCAGC
CGACGCTGGCCACCGACATGGGCGCCCTGCAGGAGCGCATCACCACCACCAAGAAGGGCT
CGATCACCTCGGTGCAGGCCATCTACGTGCCCGCCGACGACCTGACCGACCCGGCCCCGG
CCACTTCCTTCGCCCACCTGGACGCCACGACGGTGCTGTCGCGCCAGATCGCCGAGCTGG
GCATCTACCCGGCCGTGGACCCGCTCGACTCCACCTCGCGCATCCTCGACCCGCGCGTCG
TCGGTGAGGAGCACTACCAGGTGGCCCGCGACGTGCAGCGTGTCCTGCAGACCTACAAGT
CGCTCCAGGACATCATCGCGATCCTGGGCATGGACGAGCTGTCGGAAGACGACAAGCTGG
TCGTCGCCCGTGCCCGCAAGATCCAGCGCTTCCTGTCGCAGCCGTTCCACGTCGCCGAGG
TGTTCACCGGC-ACGCCGGGCGTGCTGGTGTCTCTGGAGGAGACGATCCGCGGCTTCAAG
GGCATCGTGAACGGCGACTACGACCATCTGCCGGAGGCCGCCTTCTACATGGTCGGCACC
ATCGACGAGGCCGTTGCCAAG------------GCTAAGAAGATGGCG--AACGAGGC--
-TGC--CTGA
>Azospirillum_lipoferum_R1C
ATGGCCACCACCAATTCC------------------------------------------
---------------------------------GTC------------------------
------------------------------------------------------------
---------------------------------GGCAAGATCACGCAGGTTACGGGCGCC
GTCGTCGACGTGCAGTT---C---GACGGCGA---CCTGCCGTCGATCCTGAACGCGCTG
CA------------------CACCCAGAACGAC---------------------GGCAAG
ACC--------CTCGTCCT------GGAAGTGGCGCAGCACCTGGGCGAGAGCACGGTCC
GCACCATCGCCATGGACAGCACCGACGGGCTGGTGCGCGGCTCGGAAGTCGTGGACACCG
GCAACCCGATCGCCGTGCCGGTCGGCCCTGAGACGCTCGGCCGCATCATCAACGTCATCG
GCGAGCCGATCGACGAGCGTGGCGCCGTCA---ACGCCGCCCGC---ACCCTGCCGATCC
ACCGCTCGGCCCCGGACTTCGTCGACCAG---TCGACCGACGCCGAAGTGCTGATCACCG
GCATCAAGGTCATCGACCTGCTCGCTCCCTACGCCAAGGGCGGCAAGATCGGCCTGTTCG
GCGGCGCCGGCGTCGGCAAGACCGTGACCATCATGGAGCTGATCAACAACGTCGCGAAGG
CGCACGGCGGCGTGTCGGTGTTCGCCGGCGTCGGTGAGCGCACCCGTGAGGGCAACGATC
TCTACCACGAGATGATCGAGTCGGGCGTCATCA------------AGCTCGACGGTCC--
----------GGGTTCCAAGGTGGCGCTGGTGTACGGCCAGATGAACGAGCCGCCGGGCG
CCCGCGCCCGCGTCGCGCTGAGCGGCCTGACCCTGGCGGAGTATTTCCGCGACGAGG---
------------AAGGCCAGGACGTGCTGTTCTTCGTGGACAACATCTTCCGCTTCACGC
AGGCCGGTTCGGAAGTGTCGGCTCTGCTCGGCCGCATCCCGTCGGCGGTGGGCTACCAGC
CGACGCTGGGCACCGACATGGGCGCGCTCCAGGAGCGCATCACCTCGACGAAGAAGGGTT
CGATCACCTCGGTGCAGGCCATCTACGTGCCCGCCGACGATCTGACCGACCCGGCCCCGG
CCGCCTCCTTCGCCCACCTCGACGCCACCACGGTGCTGTCGCGCTCGATCGCCGAAATGG
CCATCTTCCCGGCCGTGGACCCGCTCGACTCGACCAGCCGCATCCTCGACCCGCGCGTCG
TCGGTGACGAGCACTATTCGGTCGCCCGTTCGGTCCAGAAGGTTCTGCAGACCTACAAGT
CGCTGCAGGACATCATCGCCATCCTGGGCATGGACGAGCTGTCGGAAGAGGACAAGCTGG
TCGTCGCCCGCGCCCGCAAGATCCAGCGCTTCCTGTCGCAGCCCTTCCACGTCGCCGAGG
TGTTCACCGGC-ACGCCGGGCGTGCTGGTCAGCCTGGAAGACACCATCAAGGGCTTCAAG
GGCATCGTGAACGGCGACTACGACCATCTGCCGGAAGCCGCCTTCTACATGGTCGGCACC
ATCGACGAGGCGATCGCCAAG------------GCCAAGAAGCTGGC-------------
-GGC--CTGA
>Microvirga_flocculans_ATCC_BAA-817
ATGGCTAAAACCGCTACT------------------GCC-----GGCA----------A-
-----------------------------GAAGGCC------------------------
------------------------------------------------------------
---------------------------------GGTCACATCACGCAGGTCATCGGCGCC
GTCGTCGACGTGCAGTT---C---GACGGCCA---CCTGCCGGAGATCCTCAACGCTCTC
GA------------------GACCACCAACCAG---------------------GGCAAC
CGC--------CTGGTGCT------CGAGGTGGCTCAGCAGCTCGGCGAGAACACCGTGC
GCTGCATCGCCATGGACACCTCCGAGGGTCTGGTGCGCGGCCAGGAAGTCACCGATACGG
GCGCTCCGATCTCGGTGCCGGTCGGCGCCGCCACGCTCGGCCGCATCATGAACGTCATCG
GCGAGCCCGTGGACGAAGCCGGCCCCATCA---CCGGCGAAGCC---CAGCGCGCCATCC
ACCAGCCGGCTCCTTCTTACGCCGAGCAG---TCCACCGAGGGCCAGATTCTCGTCACGG
GCATCAAGGTCGTCGACCTCCTCGCCCCCTACGCCAAGGGCGGCAAGATCGGCCTCTTCG
GCGGCGCGGGCGTCGGCAAGACCGTGCTGATCATGGAGCTCATCAACAACGTCGCGAAGG
CGCACGGCGGCTATTCCGTGTTCGCCGGCGTCGGCGAGCGCACCCGCGAGGGCAACGACC
TCTATCACGAGATGATCGAGTCCCGCGTGAACGTGAACCCGGCCGAGAACAACGGCTCGG
C------CGCCGGTTCCAAGTGCGCCCTCGTGTACGGCCAGATGAACGAGCCCCCGGGCG
CCCGCGCCCGCGTCGCGCTCACCGGCCTCACCGTCGCCGAGCACTTCCGCGACC------
------------AGGGCCAGGACGTGCTGTTCTTCGTGGACAACATCTTCCGCTTCACCC
AGGCGGGCTCCGAGGTGTCGGCGCTTCTCGGCCGCATCCCCTCGGCCGTGGGCTATCAGC
CGACGCTCGCCACCGACATGGGCGCCCTGCAGGAGCGCATCACCACCACCACCAAGGGCT
CGATCACCTCGGTGCAGGCCATCTACGTGCCCGCCGACGACCTGACCGACCCGGCCCCGG
CCACGTCCTTCGCCCACCTCGACGCCACGACCGTGTTGTCGCGCTCGATCGCCGAGAAGG
GCATCTACCCGGCCGTGGACCCGCTCGACTCGACCTCGCGCATGCTCTCCGCCGCCATCG
TCGGCGAGGAGCACTACAATGTCGCCCGTCAGGTCCAGCAGGTGCTGCAGCGCTACAAGG
CGCTCCAGGACATCATCGCGATCCTGGGCATGGACGAGCTCTCCGAAGAGGACAAGCTCA
CCGTCGCCCGCGCCCGCAAGATCGAGCGCTTCCTCAGCCAGCCGTTCCACGTGGCGGAAG
TGTTCACCGGC-TCGCCCGGCAAGCTCGTCGCGCTTGAAGACACCATCAAGGGCTTCAAG
GGTCTCGTGAACGGCGACTACGATCACCTCCCCGAGGCTGCCTTCTACATGGTCGGCACC
ATCGAGGAAGCCGTCGAGAAG------------GCCCAGCGCCTCGCG--GCCGAAGC--
-TGC--CTGA
>Methylobacterium_sp_AMS5
ATGGCGAACACCGCTTCC------------------CCCCTGCAGACGACCGGCGC----
-----------------------------CAAG---------------------------
------------------------------------------------------------
---------------------------------GGCAAGATCACCCAGGTCATCGGCCCC
GTCGTGGACGTGCAGTT---C---GAAGACCA---CCTGCCGGAAATCCTGAACGCGCTC
GA------------------GACCCGGAACCAG---------------------GGCAGC
CGC--------CTCGTTCT------CGAAGTCGCTCAGCAGCTCGGTGAGAACACCGTCC
GCTGCATCGCAATGGACACCTCCGAGGGCCTCGTGCGTGGCCAGGAAGTCCGCGATACCG
GCGCGCCGATCAAGGTGCCGGTCGGCCACAACACGCTCGGCCGCATCATGAACGTCATCG
GCGAGCCGATCGACGAGGCCGGCCCGATCC---AGTCGGACACC---CTGCGCGCCATCC
ATCAGCCCGCCCCGCCCTACACCGATCAG---TCGACCGAGTCGCAAATCCTGGTGACCG
GCATCAAGGTCGTCGACCTGCTCGCCCCCTACGCCAAGGGCGGCAAGATCGGCCTGTTCG
GCGGCGCCGGCGTCGGCAAGACCGTGCTGATCATGGAGCTGATCAACAACATCGCCAAGG
TTCACTCGGGCTACTCGGTCTTCGCCGGCGTCGGCGAGCGCACCCGCGAGGGCAACGATC
TCTACCACGAGATGATCGAGTCCAACGTCAACAAGAACCCCAAGGAGAACGGCGGCTCGG
C------CGAGGGCTCCAAGTGCGCGCTGGTCTACGGCCAGATGAACGAGTCCCCCGGCG
CCCGCTCGCGCGTCGCGCTCACCGGCCTGACCATCGCCGAGGACTTCCGCGACC------
------------AGGGCCAGGACGTGCTGTTCTTCGTGGACAACATCTTCCGCTTCACCC
AGGCCGGCTCCGAGGTTTCGGCGCTGCTCGGCCGCATCCCGTCGGCGGTGGGCTATCAGC
CGACGCTCTCCACCGACATGGGCGCCCTGCAGGAGCGCATCACCACGACGACCAAGGGCT
CGATCACCTCGGTGCAGGCGATCTACGTCCCGGCCGACGACCTGACCGACCCGGCGCCCG
CCGCCTCCTTCGCCCACTTGGACGCGACCACGACGCTGTCGCGCTCGATCGCCGAGAAGG
GCATCTACCCGGCCGTCGATCCGCTCGACTCGACCTCGCGCATGCTGTCGCCCGCCATCC
TCGGCGAAGAGCATTACGAAGTCGCCCGTAAGGTCCAGCAGACGCTGCAGCGCTACAAGT
CGCTTCAGGACATCATCGCCATCCTCGGGATGGACGAGCTGTCGGAAGAGGACAAGCTGA
CGGTGGCCCGCGCCCGCAAGATCGAGCGCTTCTTCTCGCAGCCCTTCTCGGTGGCCGAGA
TCTTCACCGGC-TCGCCGGGCATCCAGGTGCCGCTGGAAGACACCATCAAGGGCTTCAAG
GGCCTCGTCGAAGGCAAGTACGACGACCTGCCCGAGGCGGCGTTCTACATGGTCGGCACC
ATCGAGGACGCCCAGGAAAAG------------GCCAAGAAGCTCGCG--GCC-------
--GC--CTAA
>Methylorubrum_extorquens_PA1
ATGGCGAACACCGCTTCC------------------CCCCTGCAGACGACCGGCGC----
-----------------------------CAAG---------------------------
------------------------------------------------------------
---------------------------------GGCAAGATCACCCAGGTCATCGGCCCC
GTCGTGGACGTGCAGTT---C---GACGACCA---CCTGCCGGAAATCCTGAACGCGCTC
GA------------------GACCCGGAACCAG---------------------GGCAGC
CGC--------CTCGTTCT------CGAAGTCGCGCAGCAGCTCGGTGAGAACACTGTCC
GCTGCATCGCGATGGACACCTCCGAGGGTCTCGTCCGTGGCCAGGAAGTCCGCGACACCG
GCGCGCCGATCAAGGTGCCGGTCGGCCACAACACGCTCGGCCGCATCATGAACGTCATCG
GCGAGCCGATCGACGAGGCCGGCCCGATCC---AGTCGGACACC---CTGCGCGCCATCC
ACCAGCCCGCCCCGCCCTACACCGATCAG---TCGACCGAGTCGCAGATCCTGGTGACCG
GCATCAAGGTCGTCGACCTGCTCGCCCCCTACGCCAAGGGCGGCAAGATCGGCCTGTTCG
GCGGCGCTGGCGTCGGCAAGACCGTGCTGATCATGGAGCTGATCAACAACATCGCCAAGG
TTCACTCGGGCTACTCGGTCTTCGCCGGCGTCGGCGAGCGCACCCGCGAGGGTAACGATC
TCTACCACGAGATGATCGAGTCCAACGTCAACAAGAACCCCAAGGAGAACGGCGGCTCGG
C------CGAGGGCTCCAAGTGCGCGCTGGTCTACGGCCAGATGAACGAGTCCCCCGGCG
CCCGCTCGCGCGTCGCGCTCACCGGCCTCACCATCGCCGAGGACTTCCGCGACC------
------------AGGGCCAGGACGTGCTGTTCTTCGTGGACAACATCTTCCGCTTCACCC
AGGCCGGCTCCGAGGTCTCGGCGCTGCTCGGCCGCATCCCCTCGGCGGTGGGCTATCAGC
CGACGCTCTCCACCGACATGGGCGCCCTGCAGGAGCGCATCACCACGACGACCAAGGGCT
CGATCACCTCGGTGCAGGCGATCTACGTCCCGGCCGACGACCTGACCGACCCGGCGCCCG
CCGCCTCCTTCGCCCACTTGGACGCGACCACGACGCTGTCGCGCTCGATTGCCGAGAAGG
GCATCTACCCGGCCGTCGATCCGCTCGACTCGACCTCGCGCATGCTGTCGCCCGCCATCC
TCGGCGAAGAGCATTACGAAGTCGCCCGTAAGGTCCAGCAGACGCTGCAGCGCTACAAGT
CGCTTCAGGACATCATCGCCATCCTCGGGATGGACGAGCTGTCGGAAGAGGACAAGCTGA
CGGTGGCCCGCGCCCGCAAGATCGAGCGCTTCTTCTCGCAGCCCTTCTCGGTGGCCGAGA
TCTTCACCGGC-TCGCCGGGCATCCAGGTGCCGCTGGAAGACACCATCAAGGGCTTCAAG
GGTCTCGTCGAAGGCAAGTACGACGACCTGCCCGAGGCGGCGTTCTACATGGTCGGCACG
ATCGAAGACGCCCAGGAAAAG------------GCCAAGAAGCTCGCG--GCC-------
--GC--CTAA
>Methylorubrum_chloromethanicum_CM4
ATGGCGAACACCGCTTCC------------------CCCCTGCAGACGACCGGCGC----
-----------------------------CAAG---------------------------
------------------------------------------------------------
---------------------------------GGCAAGATCACCCAGGTCATCGGCCCC
GTCGTGGACGTGCAGTT---C---GACGACCA---CCTGCCGGAAATCCTGAACGCGCTC
GA------------------GACCCGGAACCAG---------------------GGCAGC
CGC--------CTCGTTCT------CGAAGTCGCTCAGCAGCTCGGTGAGAACACCGTCC
GCTGCATCGCGATGGACACCTCCGAGGGCCTCGTCCGCGGCCAGGAAGTCCGCGACACCG
GCGCGCCGATCAAGGTGCCGGTCGGCCACAACACGCTCGGCCGCATCATGAACGTCATCG
GCGAGCCGATCGACGAGGCCGGCCCGATCC---AGTCGGACACC---CTGCGCGCCATCC
ACCAGCCCGCCCCGCCCTACACCGATCAG---TCGACCGAGTCGCAGATCCTGGTGACGG
GCATCAAGGTCGTCGACCTGCTCGCCCCCTACGCCAAGGGCGGCAAGATCGGCCTGTTCG
GCGGCGCCGGCGTCGGCAAGACCGTGCTGATCATGGAGCTGATCAACAACATCGCCAAGG
TTCACTCGGGCTACTCGGTCTTCGCCGGCGTGGGCGAGCGCACCCGCGAGGGTAACGATC
TCTACCACGAGATGATCGAGTCCAACGTCAACAAGAACCCCAAGGAGAACGGCGGCTCGG
C------CGAGGGCTCCAAGTGCGCGCTGGTCTACGGCCAGATGAACGAGTCCCCCGGCG
CCCGCTCGCGCGTCGCGCTCACCGGCCTCACCATCGCCGAGGACTTCCGCGACC------
------------AGGGCCAGGACGTGCTGTTCTTCGTGGACAACATCTTCCGCTTCACCC
AGGCCGGCTCCGAGGTCTCGGCGCTGCTCGGCCGCATCCCCTCCGCGGTGGGCTATCAGC
CGACGCTCTCCACCGACATGGGCGCCCTGCAGGAGCGCATCACCACGACGACCAAGGGCT
CGATCACCTCGGTGCAGGCGATCTACGTCCCGGCCGACGACCTGACCGATCCGGCGCCCG
CCGCCTCCTTCGCCCACTTGGACGCGACCACGACGCTGTCGCGCTCGATCGCCGAGAAGG
GCATCTACCCGGCCGTCGACCCGCTCGACTCGACCTCGCGCATGCTGTCGCCCGCCATCC
TCGGCGAAGAGCATTACGAAGTCGCCCGTAAGGTCCAGCAGACGCTGCAGCGCTACAAGT
CGCTTCAGGACATCATCGCCATCCTCGGGATGGACGAGCTGTCGGAAGAGGACAAGCTGA
CGGTGGCCCGCGCCCGCAAGATCGAGCGCTTCTTCTCGCAGCCCTTCTCGGTGGCCGAGA
TCTTCACCGGC-TCGCCGGGCATCCAGGTGCCGCTGGAAGACACCATCAAGGGTTTCAAG
GGCCTCGTCGAAGGCAAGTACGACGACCTGCCCGAGGCGGCGTTCTACATGGTCGGCACA
ATCGAGGACGCCCAGGAAAAG------------GCGAAGAAGCTCGCG--GCC-------
--GC--CTAA
>Methylorubrum_extorquens_DM4
ATGGCGAACACCGCTTCC------------------CCCCTGCAGACGACCGGCGC----
-----------------------------CAAG---------------------------
------------------------------------------------------------
---------------------------------GGCAAGATCACCCAGGTCATCGGCCCC
GTCGTCGACGTGCAGTT---C---GACGACCA---CCTGCCGGAAATCCTGAACGCGCTC
GA------------------GACCCGGAACCAG---------------------GGCAGC
CGC--------CTCGTTCT------CGAAGTCGCCCAGCAGCTCGGTGAGAACACCGTCC
GCTGCATCGCGATGGACACCTCCGAGGGCCTCGTCCGCGGCCAGGAAGTCCGCGACACCG
GCGCGCCGATCAAGGTGCCGGTCGGCCACAACACGCTCGGCCGCATCATGAACGTCATCG
GCGAGCCGATCGACGAGGCCGGCCCGATCC---AGTCGGACACC---CTGCGCGCCATCC
ACCAGCCCGCCCCGCCCTACACCGATCAG---TCGACCGAGTCGCAGATCCTGGTGACGG
GCATCAAGGTCGTCGACCTGCTCGCCCCCTACGCCAAGGGCGGCAAGATCGGCCTGTTCG
GCGGCGCCGGCGTCGGCAAGACCGTGCTGATCATGGAGCTGATCAACAACATCGCCAAGG
TTCACTCGGGCTACTCGGTCTTCGCCGGCGTCGGCGAGCGCACCCGCGAGGGGAACGATC
TCTACCACGAGATGATCGAGTCCAACGTCAACAAGAACCCCAAGGAGAACGGCGGCTCGG
C------CGAGGGCTCCAAGTGCGCGCTGGTCTACGGCCAGATGAACGAGTCCCCCGGCG
CCCGCTCGCGCGTCGCGCTCACGGGCCTCACCATCGCCGAGGACTTCCGCGACC------
------------AGGGCCAGGACGTGCTGTTCTTCGTGGACAACATCTTCCGCTTCACCC
AGGCCGGCTCCGAGGTCTCGGCGCTGCTCGGCCGCATCCCCTCGGCGGTGGGCTATCAGC
CGACGCTCTCCACCGACATGGGCGCCCTGCAGGAGCGCATCACCACGACGACCAAGGGCT
CGATCACCTCGGTGCAGGCGATCTACGTCCCGGCCGACGACCTGACCGACCCGGCGCCTG
CCGCCTCCTTCGCCCACTTGGACGCGACCACGACGCTGTCGCGCTCGATCGCCGAAAAGG
GCATCTACCCGGCCGTCGATCCGCTCGACTCGACCTCGCGCATGCTGTCGCCCGCCATCC
TCGGCGAAGAGCATTACGAAGTCGCCCGTAAGGTCCAGCAGACGCTGCAGCGCTACAAGT
CGCTTCAGGACATCATCGCCATCCTCGGGATGGACGAGCTGTCGGAAGAGGACAAGCTGA
CGGTGGCCCGCGCCCGCAAGATCGAGCGCTTCTTCTCGCAGCCCTTCTCGGTGGCCGAGA
TCTTCACCGGC-TCGCCGGGCATCCAGGTGCCGCTGGAAGACACCATCAAGGGCTTCAAG
GGCCTGGTCGAAGGCAAGTACGACGACCTGCCCGAGGCGGCGTTCTACATGGTCGGTACG
ATCGAGGACGCCCAGGAAAAG------------GCCAAGAAGCTCGCG--GCC-------
--GC--CTAA
>Methylorubrum_extorquens_AM1
ATGGCGAACACCGCTTCC------------------CCCCTGCAGACGACCGGCGC----
-----------------------------CAAG---------------------------
------------------------------------------------------------
---------------------------------GGCAAGATCACCCAGGTCATCGGCCCC
GTCGTGGACGTGCAGTT---C---GACGACCA---CCTGCCGGAAATCCTGAACGCGCTC
GA------------------GACCCGGAACCAG---------------------GGCAGC
CGC--------CTCGTTCT------CGAAGTCGCCCAGCAGCTCGGTGAGAACACCGTCC
GCTGCATCGCGATGGACACCTCCGAGGGCCTCGTCCGCGGCCAGGAAGTCCGCGACACCG
GCGCGCCGATCAAGGTGCCGGTCGGCCACAACACGCTCGGCCGCATCATGAACGTCATCG
GCGAGCCGATCGACGAGGCCGGCCCGATCC---AGTCGGACACC---CTGCGCGCCATCC
ACCAGCCCGCCCCGCCCTACACCGATCAG---TCGACCGAGTCGCAGATCCTGGTGACCG
GCATCAAGGTCGTCGACCTGCTCGCCCCCTACGCCAAGGGCGGCAAGATCGGCCTGTTCG
GCGGCGCCGGCGTCGGCAAGACCGTGCTGATCATGGAGCTGATCAACAACATCGCCAAGG
TTCACTCGGGCTACTCGGTCTTCGCCGGCGTGGGCGAGCGCACCCGCGAGGGGAACGATC
TCTACCACGAGATGATCGAGTCCAACGTCAACAAGAACCCCAAGGAGAACGGCGGCTCGG
C------CGAGGGCTCCAAGTGCGCGCTGGTCTACGGCCAGATGAACGAGTCCCCCGGCG
CCCGCTCGCGCGTCGCGCTCACCGGCCTGACCATCGCCGAGGACTTCCGCGACC------
------------AGGGCCAGGACGTGCTGTTCTTCGTGGACAACATCTTCCGCTTCACCC
AGGCCGGCTCCGAGGTCTCGGCGCTGCTCGGCCGCATCCCCTCGGCGGTGGGCTATCAGC
CGACGCTCTCCACCGACATGGGCGCCCTGCAGGAGCGCATCACCACGACGACCAAGGGCT
CGATCACCTCGGTGCAGGCGATCTACGTCCCGGCCGACGACCTGACCGACCCGGCGCCCG
CCGCCTCCTTCGCCCACTTGGACGCGACCACGACGCTGTCGCGCTCGATCGCCGAGAAGG
GCATCTACCCGGCCGTCGATCCTCTCGACTCGACCTCGCGCATGCTGTCGCCCGCCATCC
TCGGCGAAGAGCATTACGAAGTCGCCCGTAAGGTCCAGCAGACGCTGCAGCGCTACAAGT
CGCTTCAGGACATCATCGCCATCCTCGGGATGGACGAGCTGTCGGAAGAGGACAAGCTGA
CGGTGGCCCGCGCCCGCAAGATCGAGCGCTTCTTCTCGCAGCCCTTCTCGGTGGCCGAGA
TCTTCACCGGC-TCGCCGGGCATCCAGGTGCCGCTGGAAGACACCATCAAGGGCTTCAAG
GGCCTCGTCGAAGGCAAGTACGACGACCTGCCCGAGGCGGCGTTCTACATGGTCGGCACG
ATCGAGGACGCCCAGGAAAAG------------GCCAAGAAGCTCGCG--GCC-------
--GC--CTAA
>Methylorubrum_zatmanii_PSBB041
ATGGCGAACACCGCTTCC------------------CCCCTGCAGACGACCGGCGC----
-----------------------------C---AAG------------------------
------------------------------------------------------------
---------------------------------GGCAAGATCACCCAGGTCATCGGCCCC
GTCGTGGACGTGCAGTT---C---GACGACCA---CCTGCCGGAAATCCTGAACGCGCTC
GA------------------GACCCGGAACCAG---------------------GGCAGC
CGC--------CTCGTTCT------CGAAGTCGCGCAGCAGCTCGGTGAGAACACCGTCC
GCTGCATCGCGATGGACACCTCCGAGGGCCTCGTCCGCGGCCAGGAAGTCCGCGACACCG
GCGCGCCGATCAAGGTGCCGGTCGGCCACAACACGCTCGGCCGCATCATGAACGTCATCG
GCGAGCCGATCGACGAGGCCGGCCCGATCC---AGTCGGACACC---CTGCGCGCCATCC
ACCAGCCCGCCCCGCCCTACACCGATCAG---TCGACCGAGTCGCAGATCTTGGTGACGG
GCATCAAGGTCGTCGACCTGCTCGCCCCCTACGCCAAGGGCGGCAAGATCGGCCTGTTCG
GCGGCGCCGGCGTCGGCAAGACCGTGCTGATCATGGAGCTGATCAACAACATCGCCAAGG
TTCACTCGGGCTACTCGGTCTTCGCCGGCGTCGGCGAGCGCACCCGCGAGGGGAACGATC
TCTACCACGAGATGATCGAGTCCAACGTCAACAAGAACCCCAAGGAGAACGGCGGCTCGG
C------CGAGGGCTCCAAGTGCGCGCTGGTCTACGGCCAGATGAACGAGTCCCCCGGCG
CCCGCTCGCGCGTCGCGCTCACCGGCCTCACCATCGCCGAGGACTTCCGCGACC------
------------AGGGCCAGGACGTGCTGTTCTTCGTGGACAACATCTTCCGCTTCACCC
AGGCCGGCTCCGAGGTCTCGGCGCTGCTCGGCCGCATCCCCTCGGCGGTGGGCTATCAGC
CGACGCTCTCCACCGACATGGGCGCCCTGCAGGAGCGCATCACCACGACGACCAAGGGCT
CGATCACCTCGGTGCAGGCGATCTACGTCCCGGCCGACGACCTGACCGACCCGGCGCCCG
CCGCCTCCTTCGCCCACTTGGACGCGACCACGACGCTGTCGCGCTCGATCGCCGAGAAGG
GTATCTACCCGGCCGTCGATCCGCTCGACTCGACCTCGCGCATGCTGTCGCCCGCCATCC
TCGGCGAAGAGCATTACGAAGTCGCCCGTAAGGTCCAGCAGACGCTGCAGCGCTACAAGT
CGCTTCAGGACATCATCGCCATCCTCGGGATGGACGAGCTGTCGGAAGAGGACAAGCTGA
CGGTGGCCCGCGCCCGCAAGATCGAGCGCTTCTTCTCGCAGCCCTTCTCGGTGGCCGAGA
TCTTCACCGGC-TCGCCGGGCATCCAGGTGCCGCTGGAAGACACCATCAAGGGCTTCAAG
GGCCTCGTCGAAGGCAAGTATGACGACCTGCCCGAGGCGGCGTTCTACATGGTCGGCACG
ATCGAGGACGCCCAGGAAAAG------------GCCAAGAAGCTCGCG--GCC-------
--GC--CTAA
>Methylobacterium_sp_Leaf106
ATGGCGAACACCGCTCTC------------------CCC-----GGCG-CTGGCTCCAA-
-----------------------------CAAGGTC------------------------
------------------------------------------------------------
---------------------------------GGCAAGATCACCCAGGTCATCGGCCCC
GTGGTCGACGTTCACTT---C---GACGGCCA---CCTGCCGGAGATCCTCAACGCCCTC
GA------------------GACCAAGAACAAC---------------------GGCAAC
CGC--------CTCGTTCT------CGAAGTGGCCATGCAGCTCGGTGAGAGCACCGTGC
GCTGCGTCGCCATGGACACGTCGGAAGGCCTCGTTCGTGGCCAGGAAGTCACCGACACCG
GCGAAGCCATCAAGGTACCGGTCGGCTTCAACACCCTCGGCCGAATCATGAACGTCATCG
GCGAGCCGATCGACGAGGCCGGCCCGATCC---AGTCGGACACC---CTGCGCGCCATCC
ACCAGCCCGCGCCGTCCTACGCAGAGCAG---TCCACTGAGTCGCAGATCCTCGTCACCG
GCATCAAGGTGGTCGATCTCCTCGCCCCTTACGCCAAGGGCGGCAAGATCGGCCTGTTCG
GCGGCGCCGGCGTCGGCAAGACCGTGCTGATCATGGAGCTCATCAACAACATCGCCAAGG
TGCACTCCGGCTACTCGGTATTCGCCGGCGTCGGTGAGCGCACCCGCGAGGGTAACGATC
TCTACCACGAGATGATCGAGTCCAAGGTCAACATGGACCCGAAGGAGAACAACGGCTCGG
C------CGAAGGCTCCAAGTGTGCGCTCGTCTACGGCCAGATGAACGAGTCCCCCGGCG
CCCGCTCTCGTGTCGCGCTGACCGGCCTCACCATCGCCGAGGATTTCCGCGACC------
------------AGGGCCAGGACGTGCTGTTCTTCGTGGACAACATCTTCCGCTTCACCC
AGGCCGGCTCGGAAGTGTCGGCTCTCCTCGGCCGCATCCCCTCCGCCGTGGGTTACCAGC
CGACGCTGGCCACCGACATGGGCGCCCTGCAGGAGCGCATCACCACCACCACCAAGGGCT
CGATCACCTCCGTGCAGGCCATCTACGTGCCGGCCGACGATCTGACCGATCCGGCGCCCG
CCGCGTCGTTCGCCCACTTGGACGCCACCACCGTGCTCTCGCGGTCCATCGCCGAGAAGG
GCATCTACCCGGCCGTGGATCCGCTGGACTCGACCTCGCGCATGCTCAACCCCGCCGTTC
TCGGTGAGGAGCATTACGACGTCGCCCGCCGCGTCCAGCAGACCCTGCAGCGCTACAAGG
CCCTGCAGGACATCATCGCGATCCTGGGCATGGATGAGCTCTCGGAAGAGGACAAGCTCA
CCGTTGCCCGCGCCCGCAAGATCGAGCGCTTCTTCTCGCAGCCCTTCTCGGTGGCCGAGA
TCTTCACCGGC-TCGCCCGGTATCCAGGTCCCCCTGGCCGACACGATCAAGGGCTTCAAG
GGCCTGGTGAACGGCGATTACGACGACCTGCCGGAGGCGGCGTTCTACATGGTCGGCACG
ATTGAGGACGCCAAGGAAAAG------------GCGAAGAAGATCGCC--GCCGC-----
-GGC--CTGA
>Methylobacterium_sp_Leaf112
ATGGCGAACACCGCTACC------------------CCC-----GGCG-CCGGCTCCAA-
-----------------------------CAAGGTC------------------------
------------------------------------------------------------
---------------------------------GGCAAGATCACCCAGGTCATCGGCCCC
GTGGTCGACGTGCATTT---C---GACGGCCA---TCTGCCCGAGATCCTGAACGCCCTC
GA------------------GACCAAGAACAAC---------------------GGCAAC
CGT--------CTCGTCCT------CGAAGTCGCCATGCAGCTCGGTGAGAGCACCGTGC
GCTGCGTCGCCATGGACACGTCGGAAGGCCTCGTGCGCGGTCAGGAAGTCACCGACACCG
GCGAGGCCATCAAGGTGCCCGTGGGCTTCAACACCCTCGGCCGCATCATGAACGTCATCG
GCGAGCCCATCGACGAGGCCGGCCCGATCG---TCTCCGAGACC---CTGCGCGCCATCC
ACCAGCCCGCGCCGTCCTACGCCGAGCAG---TCCACCGAGTCGCAGATCCTCGTCACCG
GCATCAAGGTGGTCGATCTTCTTGCTCCCTACGCCAAGGGCGGCAAGATCGGCCTGTTCG
GCGGCGCCGGCGTCGGCAAGACGGTGCTGATCATGGAGCTGATCAACAACATCGCCAAGG
TGCACTCGGGCTATTCGGTGTTCGCCGGCGTCGGCGAGCGCACCCGCGAGGGCAACGATC
TCTACCACGAGATGATCGAGTCCAAGGTCAACATGGACCCGAAGGAGAACAACGGCTCGG
C------CGAAGGCTCCAAGTGCGCCCTCGTGTACGGCCAGATGAACGAGTCCCCCGGCG
CCCGCTCGCGCGTCGCCCTCACGGGTCTGACCATCGCCGAAGACTTCCGCGACC------
------------AGGGCCAGGACGTGCTGTTCTTCGTGGACAACATCTTCCGCTTCACCC
AGGCCGGCTCGGAAGTGTCTGCGCTGCTCGGCCGCATCCCGTCCGCCGTGGGCTACCAGC
CGACGCTCGCCACCGACATGGGCGCCCTGCAGGAGCGCATCACCACCACCACCAAGGGCT
CGATCACCTCGGTGCAGGCCATCTACGTGCCGGCCGACGATCTGACCGATCCGGCGCCCG
CCGCCTCGTTCGCCCACCTGGACGCGACGACCGTGCTGTCCCGCTCCATCGCCGAGAAGG
GCATCTATCCGGCCGTGGATCCGCTCGACTCGACCTCGCGCATGCTAAACCCCGCCGTTC
TCGGCGAGGAGCATTACGCGGTAGCGCGTCAGGTCCAGCAGACCCTGCAGCGCTACAAGG
CCCTGCAGGACATCATCGCGATCCTGGGCATGGACGAGCTCTCGGAAGAGGACAAGCTCA
CCGTCGCCCGCGCCCGCAAGATCGAGCGCTTCTTCTCCCAACCCTTCTCGGTCGCCGAAA
TCTTCACCGGC-TCGCCCGGCATCCAGGTCCCGCTGGCCGACACCATCAAGGGCTTCAAG
GGCCTCGTGAACGGTGACTACGACGATTTGCCGGAGGCGGCGTTCTACATGGTCGGCACC
ATCGAGGACGCCAAGGAGAAG------------GCCAAGAAGATCGCG--GCGGC-----
-GGC--CTGA
>Methylobacterium_gossipiicola_Gh-105
ATGGCGAACACCGCGATC------------------CCC-----GGCG-CCGGCTCGAG-
-----------------------------CAAGGTC------------------------
------------------------------------------------------------
---------------------------------GGCAAGATCACCCAGGTCATCGGCCCC
GTCGTCGACGTGGCCTT---C---GACGGCCA---CCTTCCCGAGATCCTGAACGCCCTC
GA------------------AACCAAGAACAAC---------------------GGCAAC
CGC--------CTCGTTCT------CGAAGTCGCCATGCAGCTCGGTGAGAGCACCGTGC
GCTGCATCGCCATGGACACCTCCGAGGGTCTGGTCCGCGGCCAGGAGGTCACCGACACGG
GCGAGGCCATCAAGGTGCCGGTGGGCTTCAACACCCTCGGCCGCATCATGAACGTCATCG
GCGAGCCCATCGACGAGGCCGGCCCGATCC---AGTCCGAGACG---CTCCGCGCCATCC
ACCAGCCGGCGCCCGCCTATTCCGAGCAG---TCCACCGAGTCGCAGATCCTCGTCACCG
GCATCAAGGTGGTGGATCTCCTCGCCCCCTACGCCAAGGGCGGCAAGATCGGCCTGTTCG
GCGGCGCCGGCGTCGGCAAGACCGTGCTGATCATGGAGCTCATCAACAACATCGCCAAGG
TGCACTCGGGCTACTCGGTGTTCGCCGGCGTGGGTGAGCGCACCCGCGAGGGCAACGATC
TCTACCACGAGATGATCGAGTCCAAGGTGAACATGGACCCGAAGGAGCACAACGGCTCGG
C------CGAAGGCTCCAAGTGCGCCCTCGTGTACGGCCAGATGAACGAGTCCCCCGGCG
CCCGCTCGCGCGTGGCGCTCACCGGCCTCACCATCGCGGAAGATTTCCGCGATC------
------------AGGGCCAGGACGTGCTGTTCTTCGTGGACAACATCTTCCGCTTCACCC
AGGCCGGTTCGGAAGTGTCGGCGCTTCTCGGCCGCATCCCCTCGGCCGTGGGCTACCAGC
CGACGCTCGCCACCGACATGGGCGCCCTGCAGGAGCGCATCACCACCACCACCAAGGGCT
CGATCACCTCGGTGCAGGCCATCTACGTGCCGGCCGACGATCTGACCGACCCGGCGCCCG
CCGCCTCGTTCGCCCACCTCGACGCCACGACGGTGCTGTCGCGCTCCATCGCCGAGAAGG
GCATCTACCCGGCCGTGGACCCGCTCGACTCCACCTCGCGCATGCTCAACCCCGCCGTGC
TCGGTGACGAGCACTACGAGGTCGCCCGCAAGGTCCAGCAGACCCTGCAGCGCTACAAGG
CCCTGCAGGACATCATCGCGATCCTGGGCATGGACGAGCTCTCGGAAGAGGACAAGCTCA
CCGTGGCCCGCGCCCGCAAGATCGAGCGCTTCTTCTCGCAGCCCTTCTCGGTGGCCGAGA
TCTTCACCGGC-TCGCCCGGCATCCAGGTGCCGCTGGCCGACACGATCAAGGGCTTCAAG
GGCCTCGTGAACGGCGACTACGACGACCTGCCGGAGGCGGCGTTCTACATGGTCGGCACC
ATCGAGGACGCCAAGGAGAAG------------GCGAAGAAGATCGCC--GCGGC-----
-GGC--CTAA
>Methylobacterium_sp_Leaf117
ATGGCGAACACCGCTCTC------------------CCC-----GGCG-CCGGCTCAAG-
-----------------------------CAAGGTC------------------------
------------------------------------------------------------
---------------------------------GGCAAGATCACCCAGGTCATCGGCCCC
GTGGTCGACGTTCACTT---C---GACGGCCA---CCTGCCCGAGATCCTGAACGCCCTG
GA------------------GACCAAGAACAAC---------------------GGCAGC
CGC--------CTCGTTCT------CGAGGTCGCAATGCAGCTTGGCGAGAGCACCGTGC
GCTGCATCGCCATGGACACCTCGGAAGGTCTGGTCCGCGGCCAGGAGGTCACCGACACCG
GCGAGGCCATCAAGGTTCCGGTCGGCTTCAACACCCTCGGCCGCATCATGAACGTCATCG
GCGAGCCCATCGACGAGGCCGGCCCGATCC---AGTCTGACACG---CTCCGCGCCATCC
ACCAGCCGGCCCCCGCCTATTCCGAGCAG---TCCACCGAGTCGCAGATCCTCGTCACCG
GCATCAAGGTGGTCGACCTGCTCGCTCCCTACGCCAAGGGCGGAAAGATCGGCCTGTTCG
GCGGCGCCGGCGTCGGCAAGACCGTGCTGATCATGGAGCTGATCAACAACATCGCCAAGG
TTCACTCCGGCTACTCGGTCTTCGCCGGCGTCGGTGAGCGCACCCGCGAGGGCAACGATC
TCTACCACGAGATGATCGAGTCCAAGGTGAACATGGACCCGAAGGAGCACAACGGCTCGG
C------GGAAGGCTCCAAGTGCGCCCTGGTCTATGGCCAGATGAACGAGTCCCCCGGCG
CCCGCTCGCGCGTCGCGCTCACCGGCCTGACCATCGCGGAAGACTTCCGCGACC------
------------AGGGTCAGGACGTGCTGTTCTTCGTGGACAACATCTTCCGCTTCACGC
AGGCCGGCTCGGAAGTGTCGGCGCTGCTCGGTCGTATCCCGTCGGCCGTGGGCTACCAGC
CGACGCTCGCCACTGACATGGGCGCCCTGCAGGAGCGCATCACCACCACCACCAAGGGCT
CGATCACCTCGGTGCAGGCCATCTACGTGCCGGCCGACGATCTGACCGACCCGGCGCCCG
CCGCCTCGTTCGCCCACCTCGACGCCACCACCGTGCTGTCGCGCTCGATCGCCGAGAAGG
GCATCTACCCGGCCGTGGATCCGCTGGACTCCACCTCGCGCATGCTCAACCCCGCCGTTC
TCGGCGAGGAGCATTACGACGTCGCCCGCCGCGTCCAGCAGACCCTGCAGCGTTACAAGG
CCCTTCAGGACATCATCGCGATCCTGGGCATGGATGAGCTCTCGGAAGAGGACAAGCTGA
CCGTCGCCCGCGCCCGCAAGATCGAGCGCTTCTTCTCGCAGCCCTTCTCGGTGGCCGAGA
TCTTCACCGGC-TCGCCGGGCATCCAGGTCCCGCTGGCTGACACGATCAAGGGCTTCAAG
GGCCTCGTGAACGGCGACTACGACGACCTGCCGGAGGCGGCGTTCTACATGGTCGGCACG
ATCGAGGACGCCAAGGAAAAG------------GCGAAGAAGATCGCT--GCGGC-----
-GGC--CTGA
>Methylobacterium_sp_Leaf88
ATGGCGAACACCGCGATC------------------CCC-----GGCG-CCGGCTCGAA-
-----------------------------CAAGGTC------------------------
------------------------------------------------------------
---------------------------------GGCAAGATCACCCAGGTCATCGGCCCC
GTGGTCGACGTTCACTT---C---GACGGCCA---CCTGCCCGAGATCCTGAATGCCCTG
GA------------------GACCAAGAACAAC---------------------GGCAGC
CGC--------CTCGTTCT------CGAAGTCGCCATGCAGCTCGGCGAGAGCACCGTGC
GCTGCATCGCCATGGACACCTCGGAAGGCCTGGTCCGCGGCCAGGAAGTCACCGACACCG
GCGAGGCCATCAAGGTTCCGGTCGGCTTCAACACCCTCGGCCGCATCATGAACGTCATCG
GCGAGCCGATCGACGAGGCCGGCCCGATCC---AGTCGGACACG---CTCCGCGCCATCC
ACCAGCCGGCGCCCGCCTATTCCGAGCAG---TCCACCGAGTCACAGATCCTCGTCACCG
GCATCAAGGTCGTCGACCTCCTCGCCCCCTATGCCAAGGGCGGCAAGATCGGCCTGTTCG
GCGGCGCCGGCGTCGGCAAGACCGTGCTGATCATGGAGCTCATCAACAACATCGCCAAGG
TGCACTCCGGCTACTCGGTGTTCGCCGGCGTCGGTGAGCGGACCCGCGAGGGCAACGATC
TCTACCACGAGATGATCGAGTCCAAGGTGAACATGGACCCCAAGGAGCACAACGGCTCCG
C------CGAGGGCTCCAAGTGCGCCCTCGTCTACGGTCAGATGAACGAGTCCCCCGGCG
CCCGCTCGCGTGTCGCCCTCACCGGCCTCACCATCGCCGAGGACTTCCGCGACC------
------------AGGGCCAGGACGTGCTGTTCTTCGTGGACAACATCTTCCGCTTCACCC
AGGCCGGCTCGGAAGTGTCGGCGCTCCTCGGCCGCATCCCGTCGGCGGTGGGCTACCAGC
CGACGCTCGCCACTGACATGGGCGCCCTCCAAGAGCGCATCACCACCACCACCAAGGGCT
CGATCACCTCGGTGCAGGCCATCTACGTGCCCGCCGACGATCTGACCGACCCGGCCCCGG
CCGCCTCGTTCGCCCACCTCGACGCCACGACTGTGCTGTCCCGCTCGATCGCCGAGAAGG
GCATCTACCCGGCCGTGGATCCGCTGGACTCCACCTCGCGCATGCTCAACCCCGCCGTCC
TCGGCGAGGAGCACTACGACGTCGCCCGCAAAGTCCAGCAGACCCTGCAGCGCTACAAGG
CCCTGCAGGACATCATCGCGATCCTGGGCATGGACGAGCTCTCGGAAGAGGACAAGCTTA
CCGTCGCCCGTGCCCGTAAGATCGAGCGCTTCTTCTCGCAGCCCTTCTCGGTGGCCGAGA
TCTTCACCGGC-TCGCCGGGCATCCAGGTCCCGCTGGCCGACACGATCAAGGGCTTCAAG
GGTCTCGTGAACGGCGAGTACGACGACCTGCCGGAGGCGGCGTTCTACATGGTCGGCACG
ATCGAGGACGCCAAGGAAAAG------------GCGAAGAAGATCGCC--GCGGC-----
-GGC--CTGA
>Methylobacterium_komagatae_DSM_19563
ATGGCGAACACCGCACTC------------------CCC-----GGCG-CCGGCTCCAA-
-----------------------------CAAGACC------------------------
------------------------------------------------------------
---------------------------------GGCAAGATCACCCAGGTCATCGGCCCC
GTGGTCGACGTGCAGTT---C---GAGGGCCA---CCTGCCCGAGATCCTGAACGCTCTG
GA------------------GACCAAGAACAAC---------------------GGCGCC
CGC--------CTCGTCCT------CGAGGTCGCTCAGCAGCTCGGTGAGAACACCGTCC
GCTGCATCGCCATGGACACGTCCGAGGGTCTGACCCGCGGGCAGGAGTGCACCGACACCG
GCGAGCCGATCAAGGTTCCGGTGGGCATGAACACCCTCGGCCGCATCATGAACGTCATCG
GCGAGCCGATCGACGAGCTCGGCCCGGTCG---TCACGGACACT---TACCGCGCCATCC
ACCAGCCGGCTCCCTCCTACGCCGAGCAG---TCGACCGAGGCGCAGATCCTCGTCACCG
GCATCAAGGTGGTGGACCTGCTCGCTCCCTACGCCAAGGGCGGTAAGATCGGCCTGTTCG
GCGGCGCCGGCGTCGGTAAGACCGTGCTGATCATGGAGCTGATCAACAACATCGCGAAGG
TGCACTCCGGTTACTCGGTGTTCGCCGGCGTGGGTGAGCGTACCCGTGAGGGCAACGATC
TCTATCACGAGATGATCGAGTCCAACGTGAATAAGAACCCGAAGGAGAACGGCGGTTCGG
C------CGAGGGTTCGAAGTGCGCGCTGGTCTATGGCCAGATGAACGAGTCCCCCGGCG
CCCGCTCCCGCGTGGCCCTGACCGGCCTGACCATCGCGGAGCAGTTCCGTGACG------
------------AGGGCCAGGACGTGCTGTTCTTCGTGGACAACATCTTCCGCTTCACCC
AGGCGGGCTCCGAGGTGTCGGCGCTTCTCGGTCGTATCCCCTCGGCCGTGGGTTACCAGC
CGACGCTGGCCACCGACATGGGCGCCCTGCAGGAGCGCATCACCACCACGAACAAGGGTT
CCATCACCTCGGTGCAGGCCGTGTACGTGCCGGCCGACGATCTGACCGACCCGGCGCCCG
CCGCCTCGTTCGCCCACCTAGACGCCACGACCGTGCTGTCCCGCTCCATCGCCGAGAAGG
GCATCTACCCGGCCGTGGATCCGCTGGACTCCACCTCGCGCATGCTGTCGCCGACCATCC
TCGGCGAAGAGCACTACGACGTGGCCCGCCGCGTGCAGCAGACCCTGCAGCGCTACAAGG
CCCTGCAAGACATCATCGCGATCCTGGGCATGGACGAGCTGTCCGAAGAGGATAAGCTCA
CCGTGACCCGCGCCCGCAAGATCGAGCGCTTCTTCTCGCAGCCCTTCTCGGTGGCCGAAG
TGTTCACCGGC-TCGCCGGGCAAGCAGGTTGCCCTGGAAGACACGATCAAGGGCTTCAAG
GGCCTCGTGAACGGCGACTACGACGACCTCCCCGAGGCGGCCTTCTACATGGTCGGCACC
ATCGAGGAGGCCCAGGAGAAG------------GCCAAGAAGCTCAAG--GC--------
-GGC--GTAA
>Methylobacterium_sp_UNCCL125
ATGGCGAACACCGCACTC------------------CCC-----GGCG-CCGGCTCCAA-
-----------------------------CAAGGTC------------------------
------------------------------------------------------------
---------------------------------GGCAAGATCACCCAGGTTATCGGCCCC
GTGGTCGACGTGCAGTT---C---GAGGGCCA---CCTGCCCGAGATCCTGAACGCCCTC
GA------------------GACCAAGAACAAC---------------------GGCGCC
CGC--------CTCGTCCT------CGAGGTCGCCCAGCAGCTCGGCGAGCACACTGTCC
GCTGCATCGCTATGGACACGTCCGAGGGCCTGACCCGCGGCCAGGAATGCACGGACACCG
GCGAGCCGATCAAGGTTCCGGTGGGCATGAACACGCTCGGCCGCATCATGAACGTCATCG
GCGAGCCGATCGACGAGGCCGGTCCGGTCC---AGGCCGACACC---TACCGCGCCATCC
ACCAGCCGGCCCCCTCCTATGCCGAGCAG---TCGACCGAGGCGCAGATCCTCGTCACCG
GCATCAAGGTGGTGGACCTGCTCGCCCCCTACGCGAAGGGCGGCAAGATCGGCCTGTTCG
GCGGCGCCGGCGTCGGCAAGACCGTGCTGATCATGGAGCTGATCAACAACATCGCCAAGG
TGCACTCGGGCTACTCGGTGTTCGCCGGCGTGGGTGAGCGCACCCGCGAGGGCAACGATC
TCTATCACGAGATGATCGAGTCCAAGGTGAACGTGGACCCGAAGGAG---CATGGCTCCG
C------CGAGGGCTCCAAATGCGCCCTGGTCTATGGCCAGATGAACGAGTCGCCCGGCG
CCCGGTCGCGCGTCGCCCTGACCGGCCTGACCATCGCCGAGCAGTTCCGCGACG------
------------ACGGCCAGGACGTGCTGTTCTTCGTCGACAACATCTTCCGCTTCACGC
AGGCGGGCTCCGAGGTGTCGGCGCTTCTCGGCCGCATCCCGTCGGCGGTGGGCTACCAGC
CGACGCTGGCCACCGACATGGGCGCCCTGCAGGAGCGCATCACCACCACGACCAAGGGCT
CGATCACCTCGGTGCAGGCCATCTACGTGCCGGCCGACGATCTGACCGACCCGGCGCCCG
CCGCCTCGTTCGCCCACCTCGACGCCACGACCGTGCTGTCGCGCTCGATCGCCGAGAAGG
GCATCTATCCGGCGGTGGATCCGCTGGACTCGACCTCGCGCATGCTGTCGCCGACCATCC
TCGGTGAGGAGCACTATGACGTCGCCCGCCGGGTGCAGCAGACCCTGCAGCGCTACAAGG
CCCTCCAGGACATCATCGCGATCCTAGGCATGGACGAGCTGTCCGAAGAGGACAAGCTGA
CCGTGGCCCGCGCCCGCAAGATCGAGCGCTTCTTCTCGCAGCCCTTCTCGGTGGCCGAGG
TGTTCACCGGC-TCGCCGGGCAAGCAGGTCGCCCTCGAGGACACCATCAAGGGCTTCAAG
GGCTTGGTGAACGGCGACTACGACGACCTCCCGGAGGCGGCCTTCTACATGGTCGGCACC
ATCGAGGAGGCCCAGGAGAAG------------GCCAAGAAGATGAAG--GCC-------
--GC--GTAA
>Methylobacterium_oryzae_CBMB20
ATGGCGAACACCGCACTC------------------CCC-----GGCG-CCGGCTCCAA-
-----------------------------CAAGGTC------------------------
------------------------------------------------------------
---------------------------------GGCAAGATCACCCAGGTTATCGGCCCT
GTGGTCGACGTGCAGTT---C---GAGGGCCA---CCTGCCCGAGATCCTGAACGCCCTC
GA------------------GACCAAGAACAAC---------------------GGCGCC
CGC--------CTCGTCCT------CGAGGTCGCCCAGCAGCTCGGCGAGCACACTGTCC
GCTGCATCGCCATGGACACGTCCGAGGGCCTGACCCGCGGTCAGGAATGCACGGACACCG
GCGAGCCGATCAAGGTTCCGGTGGGCATGAACACGCTCGGCCGCATCATGAACGTCATCG
GCGAGCCGATCGATGAGGCCGGTCCGGTCC---AGGCCGACACC---TACCGCGCCATCC
ACCAGCCGGCCCCCTCCTATGCCGAGCAG---TCGACCGAGGCGCAGATCCTCGTCACCG
GCATCAAGGTGGTGGACCTGCTCGCCCCTTACGCGAAGGGCGGCAAGATCGGCCTGTTCG
GCGGCGCCGGCGTCGGCAAGACCGTGCTGATCATGGAGCTGATCAACAACATCGCCAAAG
TGCACTCGGGCTACTCGGTGTTCGCCGGCGTGGGTGAGCGCACCCGCGAGGGCAACGATC
TCTATCACGAGATGATCGAGTCCAAGGTGAACGTGGACCCGAAGGAG---CATGGCTCCG
C------CGAGGGCTCCAAGTGCGCCCTGGTCTATGGCCAGATGAACGAGTCGCCCGGCG
CCCGGTCGCGCGTCGCCCTGACCGGCCTGACCATCGCCGAGCAGTTCCGCGACG------
------------ACGGCCAGGACGTGCTGTTCTTCGTCGACAACATCTTCCGCTTCACGC
AGGCGGGCTCCGAGGTGTCGGCGCTTCTCGGCCGCATCCCGTCGGCGGTGGGCTACCAGC
CGACGCTGGCCACCGACATGGGCGCCCTGCAGGAGCGCATCACCACCACGACCAAGGGCT
CGATCACCTCGGTGCAGGCCATCTACGTGCCGGCCGACGATCTGACCGACCCGGCGCCCG
CCGCCTCGTTCGCCCACCTCGACGCCACGACCGTGCTGTCGCGCTCGATCGCCGAGAAGG
GCATCTATCCGGCGGTGGATCCGCTGGACTCGACCTCGCGCATGCTGTCGCCGACCATCC
TCGGCGAGGAGCACTATGACGTCGCCCGCCGGGTGCAGCAGACCCTGCAGCGCTACAAGG
CCCTCCAGGACATCATCGCGATCCTGGGCATGGACGAGCTGTCCGAGGAGGACAAGCTGA
CCGTGGCCCGCGCCCGCAAGATCGAGCGCTTCTTCTCGCAGCCCTTCTCGGTGGCCGAGG
TGTTCACCGGC-TCGCCGGGCAAGCAGGTCGCCCTCGAGGACACCATCAAGGGCTTCAAG
GGCCTTGTGAACGGCGACTACGACGACCTCCCGGAGGCGGCCTTCTACATGGTCGGCACC
ATCGAGGAGGCCCAGGAGAAG------------GCCAAGAAGATGAAG--GCC-------
--GC--GTAA
>Methylobacterium_phyllosphaerae_CBMB27
ATGGCGAACACCGCACTC------------------CCC-----GGCG-CCGGCTCCAA-
-----------------------------CAAGGTC------------------------
------------------------------------------------------------
---------------------------------GGCAAGATCACCCAGGTTATCGGCCCC
GTGGTCGACGTGCAGTT---C---GAGGGCCA---CCTGCCCGAGATCCTGAACGCCCTC
GA------------------GACCAAGAACAAC---------------------GGCGCC
CGC--------CTCGTCCT------CGAGGTCGCCCAGCAGCTCGGCGAGCACACTGTCC
GCTGCATCGCCATGGACACGTCCGAGGGCCTGACCCGCGGTCAGGAATGCACGGACACCG
GCGAGCCGATCAAGGTTCCGGTGGGCATGAACACGCTCGGCCGCATCATGAACGTCATCG
GCGAGCCGATCGACGAGGCCGGTCCGGTCC---AGGCCGACACC---TACCGCGCCATCC
ACCAGCCGGCCCCCTCCTATGCCGAGCAG---TCGACCGAGGCGCAGATCCTCGTCACCG
GCATCAAGGTGGTGGACCTGCTCGCCCCCTACGCGAAGGGCGGCAAGATCGGCCTGTTCG
GCGGCGCCGGCGTCGGCAAGACCGTGCTGATCATGGAGCTGATCAACAACATCGCCAAGG
TGCACTCGGGCTACTCGGTGTTCGCCGGCGTGGGTGAGCGCACCCGCGAGGGCAACGATC
TCTATCACGAGATGATCGAGTCCAAGGTGAACGTGGACCCGAAGGAG---CATGGCTCCG
C------CGAGGGCTCCAAGTGCGCCCTGGTCTATGGCCAGATGAACGAGTCGCCCGGCG
CCCGGTCGCGCGTCGCCCTGACCGGCCTGACCATCGCCGAGCAGTTCCGCGACG------
------------ACGGCCAGGACGTGCTGTTCTTCGTCGACAACATTTTCCGCTTCACGC
AGGCGGGCTCCGAGGTGTCGGCGCTTCTCGGCCGCATCCCGTCGGCGGTGGGCTACCAGC
CGACGCTGGCCACCGACATGGGCGCCCTGCAGGAGCGCATCACCACCACGACCAAGGGCT
CGATCACCTCGGTGCAGGCCATTTACGTGCCGGCCGACGATCTGACCGACCCGGCGCCGG
CCGCCTCGTTCGCCCACCTCGACGCCACGACCGTGCTGTCGCGCTCGATCGCCGAGAAGG
GCATCTACCCGGCGGTGGACCCGCTGGACTCGACCTCGCGCATGCTGTCGCCGACCATCC
TCGGCGAGGAGCACTATGACGTCGCCCGCCGGGTGCAGCAGACCCTGCAGCGCTACAAGG
CCCTCCAGGACATCATCGCGATCCTGGGCATGGACGAGCTGTCCGAGGAGGACAAGCTGA
CCGTGGCCCGCGCCCGCAAGATCGAGCGCTTCTTCTCGCAGCCCTTCTCGGTGGCCGAAG
TGTTCACCGGC-TCGCCGGGCAAGCAGGTCGCCCTCGAGGACACCATCAAGGGCTTCAAG
GGCCTTGTGAACGGCGACTACGACGACCTCCCGGAGGCGGCCTTCTACATGGTCGGCACC
ATCGAGGAGGCCCAGGAGAAG------------GCCAAGAAGATGAAG--GCC-------
--GC--GTAA
>Methylobacterium_organophilum_DSM_760
ATGGCGAACACCGCACTC------------------CCC-----GGCA-CCGGCTCCAA-
-----------------------------CAAGGTC------------------------
------------------------------------------------------------
---------------------------------GGCAAGATCACCCAGGTCATCGGCCCC
GTGGTCGACGTGCAGTT---C---GAGGGCCA---CCTGCCCGAGATCCTGAACGCCCTG
GA------------------GACCAAGAACAAC---------------------GGCGCC
CGC--------CTCGTCCT------CGAGGTCGCTCAGCAGCTCGGCGAGAACACCGTCC
GCTGCATCGCCATGGACACGTCGGAGGGCCTGACCCGCGGCCAGGAGTGCACCGACACCG
GCGAGCCGATCAAGGTTCCCGTCGGCATGAACACCCTCGGCCGCATCATGAACGTCATCG
GCGAGCCGATCGACGAGGCCGGCCCGGTCC---AGGCCACCACC---TACCGCGCCATCC
ACCAGCCGGCCCCCTCCTACGCCGAGCAG---TCGACCGAGGCGCAGATCCTCGTCACCG
GCATCAAGGTGGTGGACCTGCTCGCCCCCTACGCCAAGGGCGGCAAGATCGGCCTGTTCG
GCGGCGCCGGCGTCGGCAAGACCGTGCTGATCATGGAGCTGATCAACAACATCGCGAAGG
TGCACTCGGGCTACTCGGTCTTCGCCGGCGTGGGTGAGCGCACCCGCGAGGGCAACGACC
TCTACCACGAGATGATCGAGTCCAAGGTGAACGTCGACCCGAAGGAG---CACGGCTCCG
C------CGAGGGTTCGAAGTGCGCTCTGGTCTACGGCCAGATGAACGAGTCGCCCGGCG
CCCGCTCGCGCGTCGCCCTGACCGGCCTGACCATCGCCGAGCAGTTCCGCGACG------
------------ACGGCCAGGACGTGCTGTTCTTCGTCGACAACATCTTCCGCTTCACGC
AGGCGGGCTCCGAGGTGTCGGCGCTCCTCGGCCGCATCCCCTCGGCGGTGGGCTACCAGC
CGACCCTCGCCACCGACATGGGCGCCCTCCAGGAGCGCATCACCACCACGACCAAGGGCT
CGATCACCTCGGTGCAGGCCATCTACGTGCCGGCCGACGACCTGACCGACCCGGCGCCCG
CCGCCTCCTTCGCCCACCTCGACGCCACGACCGTGCTGTCGCGCTCGATCGCCGAGAAGG
GCATCTACCCGGCGGTGGATCCGCTGGACTCGACCTCGCGCATGCTGTCGCCGGCGATCC
TCGGCGAGGAGCACTACGACGTCGCCCGCCGCGTCCAGCAGACCCTGCAGCGCTACAAGG
CGCTCCAGGACATCATCGCGATCCTGGGTATGGACGAGCTGTCCGAGGAGGATAAGCTGA
CCGTCGCCCGCGCCCGCAAGATCGAGCGCTTCTTCTCGCAGCCCTTCTCCGTCGCCGAGG
TCTTCACCGGC-TCGCCGGGCAAGCAGGTGGCGCTGGAAGACACCATCAAGGGCTTCAAG
GGCCTGGTGAACGGCGACTACGACGACCTCCCGGAGGCCGCCTTCTACATGGTCGGCACC
ATCGAGGAGGCCCAGGAGAAG------------GCCAAGAAGCTCAAG--GCC-------
--GC--GTAA
>Methylobacterium_radiotolerans_JCM_2831
ATGGCGAACACCGCACTC------------------CCC-----GGCA-CCGGCTCCAA-
-----------------------------CAAGGTC------------------------
------------------------------------------------------------
---------------------------------GGCAAGATCACCCAGGTCATCGGCCCC
GTGGTCGACGTGCAGTT---C---GAGGGCCA---CCTGCCCGAGATCCTGAACGCCCTT
GA------------------GACCAAGAACAAC---------------------GGCGCC
CGC--------CTCGTCCT------CGAGGTCGCCCAGCAGCTCGGCGAGAACACCGTCC
GCTGCATCGCCATGGACACGTCGGAGGGCCTGACCCGCGGCCAGGAGTGCACCGACACCG
GCGAGCCGATCAAGGTTCCCGTCGGCATGAATACCCTCGGCCGCATCATGAACGTCATCG
GCGAGCCGATCGACGAGGCCGGCCCGGTCC---AGGCCACCACC---TACCGCGCCATCC
ACCAGCCGGCCCCCTCCTACGCCGAGCAG---TCGACCGAGGCACAGATCCTCGTCACCG
GCATCAAGGTGGTGGACCTGCTCGCCCCCTACGCCAAGGGCGGCAAGATCGGCCTGTTCG
GCGGCGCCGGCGTCGGCAAGACCGTGCTGATCATGGAGCTGATCAACAACATCGCGAAGG
TGCACTCGGGCTACTCGGTCTTCGCCGGCGTGGGTGAGCGCACCCGCGAGGGCAACGACC
TCTACCACGAGATGATCGAGTCCAAGGTGAACGTCGACCCGAAGGAG---CACGGCTCCG
C------CGAGGGCTCGAAGTGCGCCCTGGTCTACGGCCAGATGAACGAGTCGCCCGGCG
CCCGCTCGCGCGTCGCCCTGACCGGCCTGACCATCGCCGAGCAGTTCCGCGACG------
------------ACGGCCAGGACGTGCTGTTCTTCGTCGACAACATCTTCCGCTTCACGC
AGGCGGGCTCCGAGGTGTCGGCGCTCCTCGGCCGCATCCCCTCGGCGGTGGGCTACCAGC
CGACCCTCGCCACCGACATGGGCGCCCTCCAGGAGCGCATCACCACCACGACCAAGGGCT
CGATCACCTCGGTGCAGGCCATCTACGTGCCGGCCGACGACCTGACCGACCCGGCGCCCG
CCGCCTCCTTCGCCCACCTCGACGCCACGACCGTGCTGTCGCGCTCGATCGCCGAGAAGG
GCATCTACCCGGCGGTGGATCCGCTGGACTCGACCTCGCGCATGCTGTCGCCGGCGATCC
TCGGCGAGGAGCACTACGACGTCGCCCGCCGCGTCCAGCAGACCCTGCAGCGCTACAAGG
CGCTCCAGGACATCATCGCGATCCTGGGCATGGACGAGCTGTCCGAGGAGGATAAGCTGA
CCGTCGCCCGCGCCCGCAAGATCGAGCGCTTCTTCTCGCAGCCCTTCTCCGTCGCCGAGG
TCTTCACCGGC-TCGCCGGGCAAGCAGGTGGCGCTGGAAGACACCATCAAGGGCTTCAAG
GGCCTGGTGAACGGCGACTACGACGACCTCCCGGAGGCCGCCTTCTACATGGTCGGCACC
ATCGAGGAGGCCCAGGAGAAG------------GCCAAGAAGCTCAAG--GCC-------
--GC--GTAA
>Methylobacterium_sp_275MFSha31
ATGGCGAACACCGCACTC------------------CCC-----GGCA-CCGGCTCCAA-
-----------------------------CAAGGTC------------------------
------------------------------------------------------------
---------------------------------GGCAAGATCACCCAGGTCATCGGCCCC
GTGGTCGACGTGCAGTT---C---GAGGGCCA---CCTGCCCGAGATCCTGAACGCGCTG
GA------------------GACCAAGAACAAC---------------------GGCGCC
CGC--------CTCGTTCT------CGAGGTTGCCCAGCAGCTCGGCGAGAACACCGTCC
GCTGCATCGCCATGGACACGTCCGAGGGCCTGACCCGCGGCCAGGAGTGCACCGACACCG
GCGAGCCGATCAAGGTTCCGGTCGGCATGAACACGCTCGGCCGCATCATGAACGTCATCG
GCGAGCCGATCGACGAGGCCGGCCCGGTCC---AGGCCGACACG---TTCCGCGCCATCC
ACCAGCCGGCCCCCTCCTACGCCGAGCAA---TCGACCGAGGCCCAGATCCTCGTGACCG
GCATCAAGGTGGTGGACCTGCTCGCCCCCTACGCGAAGGGCGGCAAGATCGGCCTGTTCG
GCGGCGCCGGCGTCGGCAAGACCGTGCTGATCATGGAGCTGATCAACAATATCGCCAAGG
TGCACTCGGGCTACTCGGTGTTCGCCGGCGTGGGTGAGCGCACCCGCGAGGGCAACGATC
TCTACCACGAGATGATCGAGTCCAAGGTGAACGTCGACCCGAAGGAG---CACGGCTCCG
C------CGAGGGTTCGAAGTGCGCCCTGGTCTACGGCCAGATGAACGAGTCGCCGGGCG
CCCGCTCGCGCGTCGCCCTGACCGGCCTCACGATCGCCGAGCAGTTCCGCGACG------
------------ACGGCCAGGACGTGCTGTTCTTCGTCGACAACATCTTCCGCTTCACGC
AGGCGGGCTCCGAGGTGTCGGCGCTCCTCGGCCGCATCCCCTCGGCGGTGGGCTACCAGC
CGACGCTCGCCACCGACATGGGCGCCCTCCAAGAGCGCATCACGACCACGACCAAGGGCT
CGATCACCTCGGTGCAGGCCATCTACGTTCCGGCCGACGACCTGACCGACCCGGCGCCCG
CCGCCTCGTTCGCCCACCTCGACGCCACGACCGTGCTGTCGCGCTCGATCGCCGAGAAGG
GCATCTACCCGGCGGTGGACCCGCTGGACTCGACCTCGCGCATGCTGTCGCCGGCGATCC
TCGGCGAGGAGCACTACGATGTCGCCCGCCGCGTCCAGCAGACCCTGCAGCGCTACAAGG
CTCTCCAGGACATCATCGCGATCCTGGGCATGGACGAGCTGTCCGAGGAGGACAAGCTGA
CCGTGGCCCGCGCCCGCAAGATCGAGCGCTTCTTCTCGCAGCCCTTCTCGGTGGCCGAGG
TGTTCACCGGC-TCGCCGGGCAAGCAGGTCGCCCTCGAGGACACCATCAAGGGCTTCAAG
GGCCTGGTGAACGGCGACTACGACGACCTCCCGGAGGCCGCCTTCTACATGGTCGGCACC
ATCGAGGAGGCCCAGGAGAAG------------GCCAAGAAGCTCAAG--GCC-------
--GC--GTAA
>Methylobacterium_sp_B34
ATGGCGAACACCGCACTC------------------CCC-----GGCA-CCGGCTCCAA-
-----------------------------CAAGGTC------------------------
------------------------------------------------------------
---------------------------------GGCAAGATCACCCAGGTCATCGGCCCC
GTGGTCGACGTGCAGTT---C---GAGGGCCA---CCTGCCCGAGATCCTGAACGCGCTG
GA------------------GACCAAGAACAAC---------------------GGCGCC
CGC--------CTCGTCCT------CGAGGTGGCCCAGCAGCTCGGCGAGAACACCGTCC
GCTGCATCGCCATGGACACGTCCGAGGGCCTGACCCGCGGCCAGGAGTGCACCGACACCG
GCGAGCCGATCAAGGTTCCGGTCGGCATGAACACGCTCGGCCGCATCATGAACGTCATCG
GCGAGCCGATCGACGAGGCTGGCCCAGTCC---AGGCCGACACG---TTCCGCGCCATCC
ACCAGCCGGCCCCCTCCTACGCCGAGCAG---TCGACCGAGGCCCAGATCCTCGTGACCG
GCATCAAGGTGGTGGACCTGCTCGCCCCCTACGCGAAGGGCGGCAAGATCGGCCTGTTCG
GCGGCGCCGGCGTCGGCAAGACCGTGCTGATCATGGAGCTGATCAACAACATCGCCAAGG
TGCACTCGGGCTACTCGGTGTTCGCCGGCGTGGGTGAGCGCACCCGCGAGGGCAACGATC
TCTACCACGAGATGATCGAGTCCAAGGTGAACGTCGACCCGAAGGAG---CACGGCTCCG
C------CGAGGGTTCGAAGTGCGCCCTGGTCTACGGCCAGATGAACGAGTCGCCGGGCG
CCCGCTCGCGCGTCGCCCTGACCGGCCTCACGATCGCCGAGCAGTTCCGCGACG------
------------ACGGCCAGGACGTGCTGTTCTTCGTCGACAACATCTTCCGCTTCACGC
AGGCGGGCTCCGAGGTGTCGGCGCTCCTCGGCCGCATCCCGTCGGCGGTGGGCTACCAGC
CGACGCTCGCCACCGACATGGGCGCCCTCCAGGAGCGCATCACCACCACGACCAAGGGCT
CGATCACCTCGGTGCAGGCGATCTACGTGCCGGCCGACGACCTGACCGACCCGGCGCCCG
CCGCCTCGTTCGCCCACCTCGACGCCACGACCGTGCTGTCGCGCTCGATCGCCGAGAAGG
GCATCTACCCGGCGGTGGACCCGCTGGACTCGACCTCGCGCATGCTGTCGCCGGCGATCC
TCGGCGAGGAGCACTACGATGTCGCCCGCCGCGTCCAGCAGACCCTGCAGCGCTACAAGG
CTCTCCAGGATATCATCGCGATCCTGGGCATGGACGAGCTGTCCGAGGAGGACAAGCTGA
CCGTGGCCCGCGCCCGCAAGATCGAGCGCTTCTTCTCGCAGCCCTTCTCGGTGGCCGAGG
TGTTCACTGGC-TCGCCGGGCAAGCAGGTCGCCCTCGAGGACACCATCAAGGGCTTCAAG
GGCCTGGTGAACGGCGACTACGACGACCTCCCGGAGGCCGCCTTCTACATGGTCGGCACC
ATCGAGGAGGCCCAGGAGAAG------------GCCAAGAAGCTCAAG--GCC-------
--GC--GTAA
>Methylobacterium_brachiatum_111MFTsu31M4
ATGGCGAACACCGCAATC------------------CCC-----GGCG-CCGGCTCCAA-
-----------------------------CAAGGTC------------------------
------------------------------------------------------------
---------------------------------GGCAAGATCACCCAGGTCATCGGCCCC
GTGGTCGACGTGCAGTT---C---GACGGGCA---CCTGCCCGAGATCCTGAACGCCCTG
GA------------------GACCAAGAACAAC---------------------GGCGCC
CGC--------CTCGTCCT------CGAGGTCGCCCAGCAGCTCGGCGAGAGCACCGTGC
GCTGCATCGCCATGGACACGTCCGAGGGCCTGACCCGCGGCCAGGAGTGCACCGATACCG
GCGAGCCGATCAAGGTCCCGGTGGGCATGAACACGCTGGGCCGAATCATGAACGTAATCG
GCGAGCCGATCGACGAGGCCGGCCCGGTCG---TGTGCGAGACC---TACCGCGCCATCC
ACCAGCCGGCCCCCTCCTACGCCGACCAG---TCCACCGAGGCGCAGATCCTGGTCACGG
GCATCAAGGTCGTCGACCTGCTCGCCCCCTACGCCAAGGGCGGCAAGATCGGCCTGTTCG
GCGGCGCCGGCGTCGGCAAGACCGTGCTGATCATGGAGCTGATCAACAACATCGCGAAGG
TGCACTCCGGCTACTCCGTCTTCGCCGGCGTCGGCGAGCGGACCCGTGAGGGCAACGATC
TCTACCACGAGATGATCGAGTCCAAGGTGAACCTGGACCCGAAGGAGAATAACGGCTCGG
C------CGAGGGCTCCAAGTGCGCCCTGGTCTACGGCCAGATGAACGAGTCGCCGGGCG
CCCGCTCGCGCGTCGCGCTGACCGGCCTGACCATCGCGGAGCAGTTCCGCGACG------
------------AGGGCCAGGACGTGCTGTTCTTCGTGGACAACATCTTCCGCTTCACCC
AGGCGGGTTCCGAGGTGTCGGCGCTTCTCGGCCGCATCCCCTCGGCGGTGGGCTACCAGC
CGACGCTGGCCACCGATATGGGCGCCCTGCAGGAGCGCATCACCACCACCACCAAGGGCT
CGATCACCTCGGTGCAGGCGATCTACGTGCCGGCCGACGATCTGACCGACCCGGCGCCCG
CCGCCTCCTTCGCCCACCTCGACGCCACGACCGTGCTGTCCCGCTCGATCGCCGAGAAGG
GCATCTACCCGGCGGTGGATCCGCTGGACTCGACCTCGCGCATGCTGTCGCCGGCGATTC
TCGGCGAGGAGCATTACGACGTGGCTCGCCGCGTCCAGCAGACGCTGCAGCGCTACAAGG
CCCTCCAGGACATCATCGCGATCCTGGGCATGGACGAGCTGTCCGAGGAGGATAAGCTCA
CCGTCGCCCGCGCCCGCAAGATCGAGCGCTTCTTCTCGCAGCCCTTCTCGGTCGCCGAGG
TGTTCACCGGC-TCGCCGGGCGTGCAGGTGCCGCTGGAAGACACCATCAAGGGCTTCAAG
GGCCTGGTGAACGGCGATTACGACGACCTGCCGGAGGCCGCCTTCTACATGGTCGGCACG
ATCGAGCAGGCCCAGGAGAAG------------GCCAAGAAGCTGAAG--GCC-------
--GC--CTAA
>Methylobacterium_pseudosasicola_BL36
ATGGCGAACACCGCACTC------------------CCC-----GGCG-CCGGCTCCAA-
-----------------------------CAAGGTC------------------------
------------------------------------------------------------
---------------------------------GGCAAGATCACTCAGGTCATCGGCCCC
GTGGTCGACGTCCAGTT---C---GACGGGCA---CCTGCCCGAGATCCTGAACGCCCTT
GA------------------GACCAAGAACAAC---------------------GGCGCC
CGC--------CTCGTCCT------CGAGGTCGCCCAGCAGCTCGGCGAGAGCACCGTCC
GCTGCATCGCCATGGACACGTCCGAGGGCCTGACCCGCGGCCAGGAGTGCACGGATACCG
GCGAGCCGATCAAGGTGCCGGTGGGCATGAACACCCTGGGCCGCATCATGAACGTCATCG
GCGAGCCGATCGACGAGCTCGGCCCGGTTG---CGTGCGACACC---TACCGCGCCATCC
ACCAGCCGGCCCCGTCCTACGCCGAGCAG---TCGACCGAGGCGCAGATCCTCGTCACCG
GCATCAAGGTCGTGGACCTGCTGGCCCCCTACTCCAAGGGCGGCAAGGTCGGCCTGTTCG
GCGGCGCCGGCGTCGGCAAGACCGTGCTGATCATGGAGCTGATCAACAACATCGCCAAGG
TGCACTCCGGTTATTCCGTGTTCGCCGGCGTGGGTGAGCGCACCCGCGAGGGCAACGATC
TCTATCACGAGATGATCGAGTCCAAGGTGAACGTCGATCCGAAGGAGCATGGCGGCTCGG
C------CGAGGGCTCGAAGTGCGCCCTCGTGTACGGCCAGATGAACGAGTCCCCCGGCG
CCCGCTCGCGGGTGGCCCTCACCGGCCTGACCATCGCGGAGCAGTTCCGCGACG------
------------AGGGCCAGGACGTGCTGTTCTTCGTCGACAACATCTTCCGCTTCACCC
AGGCGGGCTCCGAGGTGTCGGCGCTTCTCGGCCGCATCCCGTCGGCGGTGGGCTACCAGC
CGACGCTCGCCACCGACATGGGCGCCCTGCAGGAGCGCATCACCACCACCACCAAGGGCT
CGATCACCTCGGTGCAGGCCATCTACGTGCCGGCCGACGATCTGACCGACCCGGCGCCTG
CCGCCTCCTTCGCCCACCTCGACGCCACGACCGTTCTGTCGCGCTCGATCGCCGAGAAGG
GCATCTACCCGGCGGTGGATCCGCTGGACTCGACCTCGCGCATGCTGTCGCCGGCGATCC
TCGGCGAGGAGCATTACGACGTGGCCCGCCGGGTCCAGCAGACCCTGCAGCGCTACAAGG
CCCTCCAGGACATCATCGCGATCCTGGGCATGGACGAGCTGTCCGAGGAGGATAAGCTCA
CTGTCGCCCGCGCCCGCAAGATCGAGCGCTTCTTCTCGCAGCCCTTCACGGTGGCCGAGG
TGTTCACCGGC-TCGCCGGGCGTGCAGGTGCCGCTGGAAGACACCATCAAGGGCTTCAAG
GGCCTGGTGAACGGCGATTACGACGACCTACCGGAGGCCGCCTTCTACATGGTCGGCACG
ATCGAGCAGGCCCAGGAGAAG------------GCCAAGAAGCTGAAG--GC--------
-GGC--GTAA
>Methylorubrum_populi_BJ001
ATGGCGAACACCGCTTCC------------------CCC-----ACCA-CGGCGTCCAA-
-----------------------------CGCCAAG------------------------
------------------------------------------------------------
---------------------------------GGCCGCATCACCCAGGTCATCGGCCCG
GTCGTGGACGTGCAGTT---C---GACGGCTA---CCTGCCGGAGATCCTGAACGCGCTG
GA------------------GACCAAGAACCAG---------------------GGCAAC
CGC--------CTCGTGCT------CGAGGTGGCCCAGCAGCTCGGCGAGAACACCGTCC
GCTGCATCGCCATGGACACCTCGGAAGGCCTCGTGCGCGGCCAGGAGGTCTCCGACACCG
GCGCGCCGATCCGGGTGCCGGTCGGCCACAACACCCTCGGCCGCATCATGAACGTCATCG
GCGAGCCGATCGACGAGGCCGGCCCGATCG---AGGCCGACACC---TACCGCGCCATCC
ACCAGCCGGCCCCGTCCTACGACGAGCAG---TCGACCGAGGCGCAGATCCTCGTCACCG
GCATCAAGGTCGTCGACCTCCTCGCTCCCTACGCCAAGGGCGGCAAGATCGGCCTGTTCG
GCGGCGCCGGCGTCGGCAAGACCGTGCTGATCATGGAGCTGATCAACAACATCGCCAAGG
CGCACTCGGGCTACTCGGTGTTCGCCGGGGTCGGCGAGCGGACGCGTGAGGGCAACGATC
TCTACCACGAGATGATCGAGTCCAACGTCAACAAGAACCCCAAGGAGAACAACGGCTCGG
C------CGAGGGCTCCAAGTGCGCGCTGGTCTACGGCCAGATGAACGAGTCGCCCGGCG
CCCGCTCCCGCGTGGCGCTGACCGGCCTGACCATCGCCGAGCAGTTCCGCGACG------
------------AGGGCCAGGACGTGCTCTTCTTCGTCGACAACATCTTCCGCTTCACGC
AGGCGGGCTCCGAGGTGTCGGCGCTTCTGGGCCGCATCCCCTCCGCGGTGGGCTACCAGC
CGACGCTGGCCACCGACATGGGCGCGCTGCAGGAGCGCATCACCACCACGACGAAGGGCT
CGATCACCTCGGTGCAGGCGATCTACGTGCCGGCCGACGACCTGACCGACCCGGCGCCCG
CCGCCTCGTTCGCCCACCTCGACGCCACGACCGTGCTCTCGCGCTCGATCGCCGAGAAGG
GCATCTACCCGGCGGTCGACCCGCTCGACTCCACCTCGCGCATGCTCTCCCCGGCGATCC
TCGGTGAGGAGCACTACGACGTGGCCCGCCGCGTCCAGCAGACCCTGCAGCGCTACAAGT
CGCTCCAGGACATCATCGCGATCCTGGGCATGGACGAGCTGTCGGAAGAGGACAAGCTGA
CGGTGGCCCGCGCCCGCAAGATCGAGCGCTTCCTCAGCCAGCCGTTCCACGTCGCCGAGG
TGTTCACCGGC-TCGCCGGGCAAGCTCGTCGCGCTGGAAGACACGATCAAGGGCTTCAAG
GGCCTGGTCGAGGGCAAGTACGACGATCTGCCGGAGGCCGCCTTCTACATGGTCGGCTCC
ATCGAGGAGGCCCAGGAGAAG------------GCCAAGAAGCTCGCC------------
--GC--CTAA
>Methylobacterium_sp_MIMD6
ATGGCGAACACTGCGACC------------------CCC-----GGCG-CCGGCTCGAA-
-----------------------------CAAGGTC------------------------
------------------------------------------------------------
---------------------------------GGCCACATCACCCAGGTCATCGGCGCG
GTCGTCGACGTGCAGTT---C---GAGGGCCA---CCTGCCCGAGATCCTGAACGCGCTC
GA------------------GACCCGGAACCAG---------------------GGCAAC
CGC--------CTCGTGCT------CGAGGTGGCGATGCAGCTCGGCGAGAGCACCGTGC
GCTGCATCGCCATGGACACCTCCGAGGGCCTCGTGCGCGGCCAGGAGGTCAGCGACACCG
GGGCGCCCATCCGGGTCCCGGTCGGCGCCAACACCCTCGGCCGCATCATGAACGTCATCG
GCGAGCCGATCGACGAGGCGGGCGAGATCG---CGGCCGAGACC---TTCCGGGCCATCC
ACCAGCCGGCCCCGTCCTACGCCGAGCAG---TCCACCGAGGCGCAGATCCTCGTCACGG
GCATCAAGGTCGTGGACCTGCTCGCCCCCTACGCCAAGGGCGGCAAGATCGGCCTGTTCG
GCGGCGCCGGCGTCGGCAAGACCGTGCTGATCATGGAGCTGATCAACAACATCGCGAAGG
CCCATTCGGGCTACTCGGTCTTCGCCGGCGTGGGCGAGCGCACCCGCGAGGGCAACGACC
TCTACCACGAGATGATCGAGTCCAAGGTCAACATGGACCCCAAGGAG---CACGGCTCGG
C------CGAGGGCTCGAAGTGCGCCCTCGTGTACGGCCAGATGAACGAGCCCCCGGGCG
CCCGCGCCCGCGTGGCCCTGACCGGCCTCACCGTGGCGGAGCATTTTCGCGATG------
------------AGGGCCAGGACGTGCTGTTCTTCGTGGACAACATCTTCCGCTTCACGC
AGGCCGGCTCCGAGGTGTCGGCGCTGCTCGGCCGCATCCCGAGCGCCGTGGGCTACCAGC
CGACCCTCGCCACCGACATGGGCGCGCTCCAGGAGCGCATCACCACGACCAACAAGGGCT
CCATCACCTCGGTGCAGGCGATCTACGTGCCGGCCGACGACCTGACCGACCCGGCGCCCG
CCACCTCGTTCGCCCACCTCGACGCCACCACGGTGCTGTCGCGCTCCATCGCCGAGAAGG
GCATCTACCCGGCGGTGGACCCTCTCGACTCGACCTCGCGCATGCTGTCGCCGACGATCC
TCGGCGAGGAGCACTACGCGGTCGCCCGCCGGGTCCAGCAGGTGCTCCAGCGCTACAAGT
CCCTGCAGGACATCATCGCGATCCTGGGCATGGACGAGCTCTCCGAGGAGGACAAGCTCA
CGGTCGCCCGCGCCCGCAAGATCGAGCGCTTCCTGAGCCAGCCCTTCCACGTCGCCGAGA
TCTTCACCGGC-TCGCCCGGCAAGCTCGTGGCGCTCGAGGACACCATCAAGGGCTTCAAG
GGCCTCGTGGACGGCGAGTACGACAACCTGCCGGAGGCGGCCTTCTACATGGTCGGCTCG
ATCGAGGAGGCCAAGGAGAAG------------GCCCAGCGCCTCGCC--GCCGC-----
-GGC--CTGA
>Methylobacterium_aquaticum_DSM_16371
ATGGCGAACACTGCCACC------------------CCC-----GGCG-CCGGCTCGAA-
-----------------------------CAAGGTC------------------------
------------------------------------------------------------
---------------------------------GGCCACATCACCCAGGTCATCGGCGCG
GTCGTCGACGTGAAGTT---C---GAGGGCCA---CCTGCCCGAGATCCTGAACGCCCTC
GA------------------GACCAAGAACCAG---------------------GGCAAC
CGC--------CTGGTCCT------CGAAGTCGCCATGCAGCTCGGCGAGAACACCGTGC
GCTGCATCGCCATGGACACCTCCGAGGGCCTGGTCCGCGGCCAGGAGGTGACCGATACCG
GCTCGCCGATCCGCGTGCCCGTGGGCGCCAACACGCTCGGCCGCATCATGAACGTCATCG
GCGAGCCGATCGACGAGGCCGGCGAGATCA---AGACCGAGTCG---CTCCGCGCCATCC
ACCAGCCGGCCCCGTCCTATGCCGAGCAG---TCGACCGAGGCGCAGATCCTCGTCACCG
GCATCAAGGTGGTGGACCTGCTCGCCCCCTACGCCAAGGGCGGCAAGATCGGCCTGTTCG
GCGGCGCTGGCGTCGGCAAGACCGTGCTCATCATGGAGCTGATCAACAACATCGCGAAGG
CCCACTCGGGCTACTCGGTGTTCGCGGGCGTCGGTGAGCGCACCCGCGAGGGCAACGATC
TCTACCACGAGATGATCGAGTCCAAGGTGAACATGGACCCCAAGGAG---CACGGCTCCG
C------GGAAGGCTCCAAGTGCGCCCTGGTCTACGGCCAGATGAACGAGCCCCCGGGCG
CCCGCGCCCGCGTCGCGCTGACCGGCCTCACCGTCGCGGAGCATTTCCGCGATG------
------------AGGGCCAGGACGTGCTTTTCTTCGTCGACAACATCTTCCGCTTCACCC
AGGCGGGCTCGGAAGTGTCGGCGCTGCTCGGCCGCATCCCCTCGGCGGTGGGCTATCAGC
CGACGCTCGCCACCGACATGGGCGCGCTGCAAGAGCGCATCACCACCACCACCAAGGGCT
CGATCACCTCGGTGCAGGCGATCTACGTGCCGGCCGACGACCTGACCGACCCGGCGCCCG
CCACCTCGTTCGCCCACCTCGACGCCACCACCGTGCTGTCGCGCTCGATCGCCGAGAAGG
GCATCTACCCGGCGGTGGATCCGCTCGACTCGACCTCGCGCATGCTGTCGCCGGCGGTCC
TCGGCGAGGAGCACTACACCGTCGCCCGCCGCGTCCAGCAGGTGCTCCAGCGCTACAAGG
CGCTCCAGGACATCATCGCGATCCTGGGCATGGACGAGCTGTCCGAGGAGGACAAGCTGA
CGGTGGCCCGCGCCCGCAAGATCGAGCGCTTCCTGAGCCAGCCGTTCCACGTCGCCGAGA
TCTTCACCGGC-TCGCCGGGCAAGCTCGTGGCGCTCGAGGACACCATCAAGGGCTTCAAG
GGCCTGGTGGACGGCGAGTACGACAACCTCCCCGAGGCCGCCTTCTACATGGTCGGCTCG
ATCGAGGAGGCCAAGGAGAAA------------GCCCAGCGCCTCGCC--GCCGC-----
-AGC--CTGA
>Methylobacterium_platani_JCM_14648
ATGGCGAACACTGCCACC------------------CCC-----GGCG-CCGGCTCGAA-
-----------------------------CAAGACC------------------------
------------------------------------------------------------
---------------------------------GGCCGCATCACCCAGGTCATCGGCGCG
GTCGTCGACGTGCAGTT---C---GAGGGCCA---CCTGCCCGAGATCCTGAACGCCCTC
GA------------------GACCAAGAACAAC---------------------GGCAAC
CGC--------CTCGTCCT------CGAGGTCGCGATGCAGCTCGGCGAGAACACCGTGC
GCTGCATCGCGATGGACACCTCCGAGGGCCTGGTCCGCGGCCAGGAGGTCACCGATACCG
GCGCGCCGATCCGCGTCCCCGTCGGCGCCAACACCCTCGGCCGCATCATGAACGTCATCG
GCGAGCCGATCGACGAGGCCGGCGAGATCA---AGACCGAGTCG---CTGCGTGCCATCC
ACCAGCCGGCCCCGTCCTACGCCGAGCAG---TCGACCGAGGCGCAGATCCTCGTCACCG
GCATCAAGGTGGTGGACCTGCTCGCCCCCTACGCCAAGGGCGGCAAGATCGGCCTGTTCG
GCGGCGCCGGCGTCGGCAAGACCGTTCTCATCATGGAGCTCATCAACAACATCGCGAAGG
CCCACTCGGGCTACTCGGTGTTCGCGGGCGTCGGTGAGCGGACCCGCGAGGGCAACGATC
TCTACCACGAGATGATCGAGTCCAAGGTGAACATGGACCCCAAGGAG---CACGGCTCCG
C------GGAAGGCTCCAAGTGCGCCCTGGTCTACGGCCAGATGAACGAGCCCCCGGGCG
CCCGCGCCCGCGTCGCGCTCACCGGCCTCACCGTCGCCGAGCACTTCCGCGACG------
------------AGGGCCAGGACGTGCTGTTCTTCGTCGACAACATCTTCCGCTTCACGC
AGGCGGGCTCCGAGGTGTCGGCGCTGCTCGGCCGCATTCCCTCGGCGGTGGGCTACCAGC
CGACGCTCGCCACCGACATGGGCGCCCTGCAGGAGCGCATCACCACCACCACCAAGGGCT
CGATCACCTCGGTGCAGGCGATCTACGTGCCGGCCGACGACCTGACCGACCCGGCGCCCG
CCACCTCGTTCGCCCACCTCGACGCCACGACCGTGCTGTCGCGCTCGATCGCCGAGAAGG
GCATCTACCCGGCGGTGGACCCGCTCGACTCGACCTCGCGCATGCTGTCGCCGGCGATCC
TCGGCGAGGAGCACTACACCGTCGCCCGCCGCGTGCAGCAGGTGCTGCAGCGCTACAAGG
CGCTCCAGGACATCATCGCGATCTTAGGCATGGACGAGCTGTCCGAGGAGGACAAGCTCA
CCGTCGCCCGCGCCCGCAAGATCGAGCGCTTCCTGAGCCAGCCGTTCCACGTCGCCGAGA
TCTTCACCGGC-TCGCCGGGCAAGCTCGTGGCTCTCGAGGACACCATCAAGGGCTTCAAG
GGCCTGGTGGACGGCGAGTACGACAACCTCCCCGAGGCCGCCTTCTACATGGTCGGCTCG
ATCGAGGAGGCCAAGGAGAAG------------GCCCAGCGCCTCGCC--GCCGC-----
-GGC--CTGA
>Methylobacterium_platani_PMB02
ATGGCGAACACTGCCACC------------------CCC-----GGCG-CCGGCTCGAA-
-----------------------------CAAGACC------------------------
------------------------------------------------------------
---------------------------------GGCCGCATCACCCAGGTCATCGGCGCG
GTCGTCGACGTGCAGTT---C---GAGGGCCA---CCTGCCCGAGATCCTGAACGCCCTC
GA------------------GACCAAGAACAAC---------------------GGCAAC
CGC--------CTCGTCCT------CGAGGTCGCGATGCAGCTCGGCGAGAACACCGTGC
GCTGCATCGCGATGGACACCTCCGAGGGCCTGGTCCGCGGCCAGGAGGTCACCGATACCG
GCGCGCCGATCCGCGTCCCCGTCGGCGCCAACACCCTCGGCCGCATCATGAACGTCATCG
GCGAGCCGATCGACGAGGCCGGCGAGATCA---AGACCGAGTCG---CTGCGTGCCATCC
ACCAGCCGGCCCCGTCCTACGCCGAGCAG---TCGACCGAGGCGCAGATCCTCGTCACCG
GCATCAAGGTGGTGGACCTGCTCGCCCCCTACGCCAAGGGCGGCAAGATCGGCCTGTTCG
GCGGCGCCGGCGTCGGCAAGACCGTTCTCATCATGGAGCTCATCAACAACATCGCGAAGG
CCCACTCGGGCTACTCGGTGTTCGCGGGCGTCGGTGAGCGGACCCGCGAGGGCAACGATC
TCTACCACGAGATGATCGAGTCCAAGGTGAACATGGACCCCAAGGAG---CACGGCTCCG
C------GGAAGGCTCCAAGTGCGCCCTGGTCTACGGCCAGATGAACGAGCCCCCGGGCG
CCCGCGCCCGCGTCGCGCTCACCGGCCTCACCGTCGCCGAGCACTTCCGCGACG------
------------AGGGCCAGGACGTGCTGTTCTTCGTCGACAACATCTTCCGCTTCACGC
AGGCGGGCTCCGAGGTGTCGGCGCTGCTCGGCCGCATTCCCTCGGCGGTGGGCTACCAGC
CGACGCTCGCCACCGACATGGGCGCCCTGCAGGAGCGCATCACCACCACCACCAAGGGCT
CGATCACCTCGGTGCAGGCGATCTACGTGCCGGCCGACGACCTGACCGACCCGGCGCCCG
CCACCTCGTTCGCCCACCTCGACGCCACGACCGTGCTGTCGCGCTCGATCGCCGAGAAGG
GCATCTACCCGGCGGTGGACCCGCTCGACTCGACCTCGCGCATGCTGTCGCCGGCGATCC
TCGGCGAGGAGCACTACACCGTCGCCCGCCGCGTGCAGCAGGTGCTGCAGCGCTACAAGG
CGCTCCAGGACATCATCGCGATCTTAGGCATGGACGAGCTGTCCGAGGAGGACAAGCTCA
CCGTCGCCCGCGCCCGCAAGATCGAGCGCTTCCTGAGCCAGCCGTTCCACGTCGCCGAGA
TCTTCACCGGC-TCGCCGGGCAAGCTCGTGGCTCTCGAGGACACCATCAAGGGCTTCAAG
GGCCTGGTGGACGGCGAGTACGACAACCTCCCCGAGGCCGCCTTCTACATGGTCGGCTCG
ATCGAGGAGGCCAAGGAGAAG------------GCCCAGCGCCTCGCC--GCCGC-----
-GGC--CTGA
>Methylobacterium_currus_PR1016A
ATGGCGAACACTGCCACC------------------CCC-----GGCG-CCGGCTCGAA-
-----------------------------CAAGGTC------------------------
------------------------------------------------------------
---------------------------------GGCCACATCACCCAGGTCATCGGCGCG
GTCGTCGACGTGCAGTT---C---GAGGGCCA---CCTGCCCGAGATCCTGAACGCCCTC
GA------------------GACCAAGAACCAG---------------------GGCAAC
CGC--------CTCGTCCT------CGAGGTCGCCATGCAGCTCGGCGAGAGCACCGTGC
GCTGCATCGCCATGGACACCTCCGAGGGCCTGGTCCGCGGCCAGGAGGTCACCGACACCG
GTTCGCCGATCCGCGTGCCCGTCGGCGCCAACACCCTCGGCCGGATCATGAACGTCATCG
GCGAGCCGATCGACGAGGCGGGCGAGATCA---AGACCGAGTCG---CTCCGCGCGATCC
ACCAGCCGGCCCCGTCCTACGCCGAGCAG---TCGACCGAGGCGCAGATCCTCGTCACCG
GCATCAAGGTGGTGGACCTGCTGGCCCCCTACGCCAAGGGCGGCAAGATCGGCCTGTTCG
GCGGCGCCGGCGTCGGCAAGACCGTGCTCATCATGGAGCTCATCAACAACATCGCGAAGG
CCCACTCGGGCTACTCGGTGTTCGCGGGCGTCGGTGAGCGGACCCGCGAGGGCAACGATC
TCTACCACGAGATGATCGAGTCCAAGGTGAACATGGACCCCAAGGAG---CACGGCTCCG
C------GGCAGGCTCCAAGTGCGCCCTGGTCTACGGCCAGATGAACGAGCCCCCGGGTG
CCCGCGCCCGCGTCGCGCTGACCGGCCTCACCGTCGCCGAGCATTTCCGCGACG------
------------AGGGCCAGGACGTGCTGTTCTTCGTCGACAACATCTTCCGCTTCACGC
AGGCGGGCTCGGAAGTGTCGGCGCTGCTCGGCCGCATCCCGTCGGCGGTGGGCTATCAGC
CGACGCTGGCCACCGACATGGGCGCCCTGCAGGAGCGCATCACCACCACCACCAAGGGCT
CGATCACCTCGGTGCAGGCGATCTACGTGCCGGCCGACGACCTGACCGACCCGGCGCCCG
CCACCTCGTTCGCCCACCTCGACGCCACGACCGTGCTGTCGCGCTCGATCGCCGAGAAGG
GCATCTACCCGGCGGTGGACCCGCTCGACTCGACCTCGCGCATGCTCTCGCCGGCGATCC
TCGGCGAGGAGCACTACACCGTCGCCCGCCGCGTCCAGCAGGTCCTGCAGCGCTACAAGG
CGCTCCAGGACATCATCGCGATCCTCGGCATGGACGAGCTGTCCGAGGAGGACAAGCTGA
CCGTGGCCCGCGCCCGCAAGATCGAGCGCTTCCTCAGCCAGCCGTTCCACGTCGCCGAGA
TCTTCACCGGC-TCGCCGGGCAAGCTTGTGGCGCTCGAGGACACCATCAAGGGCTTCAAG
GGCCTGGTGGACGGCGAGTACGACAACCTCCCCGAGGCGGCCTTCTACATGGTCGGCTCG
ATCGAGGAGGCCAAGGAGAAG------------GCCCAGCGCCTCGCC--GCCGC-----
-GGC--CTGA
>Methylobacterium_variabile_DSM_16961
ATGGCGAACACTGCCACC------------------CCC-----GGCG-CCGGCTCGAA-
-----------------------------CAAGACC------------------------
------------------------------------------------------------
---------------------------------GGCCACATCACCCAGGTCATCGGCGCG
GTCGTCGACGTGCAGTT---C---GAGGGCCA---CCTGCCCGAGATCCTGAACGCCCTC
GA------------------GACCAAGAACAAC---------------------GGCAAC
CGC--------CTCGTCCT------CGAGGTCGCCATGCAGCTCGGCGAGAACACCGTGC
GCTGCATCGCCATGGACACCTCCGAGGGCCTGGTCCGCGGCCAGGAGGTCACCGATACCG
GCTCGCCGATCCGCGTGCCCGTCGGCGCCAACACCCTCGGCCGCATCATGAACGTCATCG
GCGAGCCGATCGATGAGGCCGGCGAGATCA---AGACCGAGTCG---CTCCGCGCGATCC
ACCAGCCGGCCCCCTCCTACGCCGAGCAG---TCGACCGAGGCCCAGATCCTCGTCACCG
GCATCAAGGTGGTGGACCTGCTGGCTCCCTACGCCAAGGGCGGCAAGATCGGCCTGTTCG
GCGGCGCCGGCGTCGGCAAGACCGTGCTCATCATGGAGCTCATCAACAACATCGCGAAGG
CCCACTCGGGCTACTCGGTGTTCGCGGGCGTCGGTGAGCGGACCCGCGAGGGCAACGACC
TCTACCACGAGATGATCGAGTCCAAGGTGAACATGGACCCCAAGGAG---CACGGCTCCG
C------GGAAGGCTCCAAGTGCGCCCTGGTCTACGGCCAGATGAACGAGCCCCCGGGCG
CCCGCGCCCGCGTCGCGCTCACCGGCCTCACCGTCGCCGAGCACTTCCGCGACG------
------------AGGGCCAGGACGTGCTGTTCTTCGTCGACAACATCTTCCGCTTCACCC
AGGCGGGCTCCGAGGTGTCGGCGCTGCTCGGCCGCATCCCCTCGGCGGTGGGCTATCAGC
CGACGCTCGCCACCGACATGGGCGCCCTGCAGGAGCGCATCACCACCACCACCAAGGGCT
CGATCACCTCGGTGCAGGCGATCTACGTGCCGGCCGACGACCTGACCGACCCGGCGCCTG
CCACCTCGTTCGCCCACCTCGACGCCACGACCGTGCTGTCGCGCTCGATCGCCGAGAAGG
GCATCTACCCGGCGGTGGACCCGCTCGACTCGACCTCGCGCATGCTGTCGCCGGCGATCC
TCGGCGAGGAGCACTACAACGTCGCCCGCCGCGTCCAGCAGGTGCTGCAGCGCTACAAGG
CGCTCCAGGATATCATCGCGATCCTGGGCATGGACGAGTTGTCCGAGGAGGACAAGCTGA
CCGTGGCGCGCGCCCGCAAGATCGAGCGCTTCCTGAGCCAGCCGTTCCACGTCGCCGAGA
TCTTCACCGGC-TCGCCGGGCAAGCTCGTGGCGCTCGAGGACACCATCAAGGGCTTCAAG
GGCCTGGTGGACGGCGAGTACGACAACCTCCCGGAGGCGGCCTTCTACATGGTCGGCTCG
ATCGAGGAGGCTAAGGAGAAG------------GCCCAGCGCCTCGCC--GCCGC-----
-GGC--CTGA
>Methylobacterium_frigidaeris_IER25-16
ATGGCGAACACTGCCACC------------------CCC-----GGCG-CCGGCTCGAA-
-----------------------------CAAGGTC------------------------
------------------------------------------------------------
---------------------------------GGCCACATCACCCAGGTCATCGGCGCG
GTCGTCGACGTGCAGTT---C---GAGGGCCA---CCTGCCCGAGATCCTGAACGCTCTC
GA------------------GACCAAGAACCAG---------------------GGCAAC
CGC--------CTCGTCCT------CGAGGTGGCCATGCAGCTCGGCGAGAACACCGTGC
GCTGCATCGCGATGGACACCTCCGAGGGCCTGGTCCGCGGCCAGGAGGTCACCGATACCG
GCTCGCCGATCCGCGTGCCCGTCGGCGCCAACACGCTCGGCCGCATCATGAACGTCATCG
GCGAGCCGATCGACGAGGCCGGCGAGATCA---AGACCGAGTCG---CTCCGCGCCATCC
ACCAGCCGGCCCCGTCCTACGCCGAGCAG---TCGACCGAGGCGCAGATCCTCGTCACCG
GCATCAAGGTGGTGGACCTGCTGGCTCCCTACGCCAAGGGCGGCAAGATCGGCCTGTTCG
GCGGCGCCGGCGTCGGCAAGACCGTGCTGATCATGGAGCTCATCAACAACATCGCGAAGG
CCCACTCGGGCTACTCGGTGTTCGCGGGCGTCGGTGAGCGGACCCGCGAGGGCAACGACC
TCTACCACGAGATGATCGAGTCCAAGGTGAACATGGACCCCAAGGAG---CACGGCTCCG
C------GGAAGGATCCAAGTGCGCCCTGGTCTACGGCCAGATGAACGAGCCCCCGGGCG
CCCGCGCCCGCGTCGCGCTGACCGGCCTCACCGTCGCCGAGCACTTCCGCGACG------
------------AGGGCCAGGACGTGCTGTTCTTCGTCGACAACATCTTCCGCTTCACCC
AGGCGGGTTCGGAAGTGTCGGCGCTGCTCGGCCGCATCCCCTCGGCGGTGGGCTATCAGC
CGACGCTCGCCACCGACATGGGCGCCCTGCAGGAGCGCATCACCACCACCACCAAGGGCT
CGATCACCTCGGTGCAGGCGATCTACGTGCCGGCCGACGACCTGACCGACCCGGCGCCCG
CGACCTCGTTCGCCCACCTCGACGCCACGACCGTGCTGTCGCGCTCGATCGCCGAGAAGG
GCATCTACCCGGCGGTGGACCCGCTCGACTCGACCTCGCGCATGCTGTCGCCGGCGATCC
TCGGCGAGGAGCACTACACCGTCGCCCGCCGCGTCCAGCAGGTGCTGCAGCGCTACAAGG
CGCTCCAGGACATCATCGCGATCCTGGGCATGGACGAGCTGTCCGAGGAGGACAAGCTCA
CCGTGGCCCGCGCCCGCAAGATCGAGCGCTTCCTGAGCCAGCCGTTCCACGTCGCCGAGA
TCTTCACCGGC-TCGCCGGGCAAGCTCGTGGCGCTCGAGGACACCATCAAGGGCTTCAAG
GGCCTGGTAGACGGCGAGTACGACAACCTCCCGGAGGCGGCCTTCTACATGGTCGGCTCG
ATCGAGGAGGCCAAGGAGAAG------------GCCCAGCGCCTCGCC--GCCGC-----
-GGC--CTGA
>Methylobacterium_sp_174MFSha1.1
ATGGCGAACACTGCCACC------------------CCC-----GGCG-CCGGCTCGAA-
-----------------------------CAAGACC------------------------
------------------------------------------------------------
---------------------------------GGCCGCATCACCCAGGTCATCGGCGCG
GTCGTCGACGTGCAGTT---C---GAGGGCCA---CCTGCCCGAGATCCTGAACGCCCTC
GA------------------GACCAGCAACAAC---------------------GGCAAC
CGC--------CTCGTCCT------CGAGGTCGCGATGCAGCTCGGTGAGAACACCGTGC
GCTGCATCGCCATGGACACCTCCGAGGGCCTGGTCCGCGGCCAGGAGGTCTCCGACACCG
GCTCGCCGATCCGCGTGCCCGTCGGCGCCAACACCCTCGGCCGCATCATGAACGTCATCG
GCGAGCCGATCGACGAGGCCGGCGAGATCA---AGACCGAGTCG---CTCCGCGCGATCC
ACCAGCCGGCCCCGTCCTACGCCGAGCAG---TCGACCGAGGCGCAGATCCTCGTCACCG
GCATCAAGGTGGTGGACCTGCTCGCCCCCTACGCCAAGGGCGGCAAGATCGGCCTGTTCG
GCGGCGCCGGCGTCGGCAAGACCGTGCTGATCATGGAGCTCATCAACAACATCGCGAAGG
CCCACTCGGGCTACTCGGTGTTCGCCGGCGTGGGTGAGCGCACCCGCGAGGGTAACGATC
TCTACCACGAGATGATCGAGTCCAAGGTGAACATGGACCCCAAGGAG---CACGGCTCCG
C------GGAAGGCTCCAAGTGCGCCCTGGTGTACGGCCAGATGAACGAGCCCCCGGGCG
CCCGCGCCCGCGTCGCGCTGACCGGCCTCACCGTCGCGGAGCATTTCCGCGATG------
------------AGGGCCAGGACGTGCTGTTCTTCGTCGACAACATCTTCCGCTTCACGC
AGGCGGGCTCGGAAGTGTCGGCGCTGCTCGGCCGCATCCCCTCGGCGGTGGGCTATCAGC
CGACGCTCGCCACCGACATGGGCGCCCTGCAGGAGCGCATCACCACCACCACCAAGGGCT
CGATCACCTCGGTGCAGGCGATCTACGTGCCGGCCGACGACCTGACCGACCCGGCGCCGG
CCGCCTCGTTCGCCCACCTCGACGCCACGACCGTGCTGTCGCGCTCGATCGCCGAGAAGG
GCATCTACCCGGCGGTGGACCCGCTCGACTCGACCTCGCGCATGCTGTCGCCGGCGATCC
TCGGCGAGGAGCACTACAACGTCGCCCGCCGCGTCCAGCAGGTGCTGCAGCGCTACAAGG
CGCTCCAGGACATCATCGCGATCCTGGGCATGGACGAGCTGTCCGAGGAGGACAAGCTGT
CGGTGGCCCGCGCCCGCAAGATCGAGCGCTTCCTGAGCCAGCCGTTCCACGTCGCCGAGA
TCTTCACCGGC-TCGCCGGGCAAGCTCGTGGCGCTCGAGGACACCATCAAGGGCTTCAAG
GGCCTGGTGGACGGCGAGTACGACAACCTCCCCGAGGCCGCCTTCTACATGGTCGGCTCG
ATCGAGGAGGCCAAGGAGAAG------------GCCCAGCGCCTCGCC--GCCGC-----
-GGC--CTGA
>Methylobacterium_tarhaniae_DSM_25844
ATGGCGAACACTGCCACC------------------CCC-----GGCG-CCGGCTCGAA-
-----------------------------CAAGACC------------------------
------------------------------------------------------------
---------------------------------GGCCACATCACCCAGGTCATCGGCGCG
GTCGTCGACGTGCAGTT---C---GAGGGCCA---CCTGCCCGAGATCCTGAACGCCCTC
GA------------------GACCAAGAACAAC---------------------GGCAAC
CGC--------CTCGTGCT------CGAGGTCGCCATGCAGCTCGGCGAGAACACCGTGC
GCTGCATCGCCATGGACACCTCCGAGGGCCTGGTCCGCGGCCAGGAGGTCACCGATACCG
GCTCGCCAATCCGCGTGCCCGTCGGCGCCAACACGCTCGGCCGCATCATGAACGTCATCG
GCGAGCCGATCGACGAGGCCGGCGAGATCA---AGACCGAGTCG---CTGCGCGCCATCC
ACCAGCCGGCCCCGTCCTACGCCGAGCAG---TCGACCGAGGCGCAGATCCTCGTCACCG
GCATCAAGGTGGTGGACCTGCTCGCCCCCTACGCCAAGGGCGGCAAGATCGGCCTGTTCG
GCGGCGCCGGCGTCGGCAAGACCGTGCTCATCATGGAGCTCATCAACAACATCGCGAAGG
CCCACTCGGGCTACTCGGTGTTCGCGGGCGTCGGTGAGCGCACCCGCGAGGGCAACGACC
TCTACCACGAGATGATCGAGTCCAAGGTGAACATGGACCCCAAGGAG---CACGGCTCCG
C------GGAAGGCTCCAAGTGCGCCCTGGTCTACGGCCAGATGAACGAGCCCCCGGGCG
CCCGCGCCCGCGTCGCCCTGACCGGCCTCACCGTCGCGGAGCATTTCCGCGATG------
------------AGGGCCAGGACGTGCTGTTCTTCGTCGACAACATCTTCCGCTTCACCC
AGGCGGGCTCGGAAGTGTCGGCGCTGCTCGGCCGCATCCCCTCGGCGGTGGGCTATCAGC
CGACGCTCGCCACCGACATGGGCGCCCTGCAGGAGCGCATCACCACCACCACCAAGGGCT
CGATCACCTCGGTGCAGGCGATCTACGTGCCGGCCGACGACCTGACCGACCCGGCGCCCG
CCACCTCGTTCGCCCACCTCGACGCCACGACCGTGCTGTCGCGCTCGATCGCCGAGAAGG
GCATCTACCCGGCGGTGGACCCGCTCGACTCGACCTCGCGCATGCTGTCGCCGGCGATCC
TCGGCGAGGAGCACTACAATGTCGCCCGCCGCGTCCAGCAGGTGCTGCAGCGCTACAAGG
CGCTCCAGGACATCATCGCGATCCTGGGCATGGACGAGCTGTCCGAGGAGGACAAGCTCA
CCGTGGCCCGCGCCCGCAAGATCGAGCGCTTCCTGAGCCAGCCGTTCCACGTCGCCGAGA
TCTTCACCGGC-TCGCCGGGCAAGCTCGTGGCCCTTGAGGACACCATCAAGGGCTTCAAG
GGCCTGGTGGACGGCGAGTACGACAACCTCCCCGAGGCCGCCTTCTACATGGTCGGCTCG
ATCGAGGAGGCCAAGGAGAAG------------GCCCAGCGCCTCGCC--GCCGC-----
-GGC--CTGA
>Methylobacterium_indicum_NS230
ATGGCGAACACTGCCACC------------------CCC-----GCCG-CCGGCGCGAC-
-----------------------------CAAGACC------------------------
------------------------------------------------------------
---------------------------------GGCCACATCACCCAGGTCATCGGCGCG
GTCGTCGACGTGCAGTT---C---GAGGGCCA---CCTGCCCGAGATCCTGAACGCCCTC
GA------------------GACCAAGAACAAC---------------------GGCAAC
CGC--------CTCGTCCT------CGAGGTCGCCATGCAGCTCGGCGAGAACACCGTGC
GCTGCATCGCCATGGACACCTCCGAGGGCCTGGTCCGCGGCCAGGAGGTCACCGACACCG
GCTCGCCGATCCGCGTGCCCGTCGGCGCCAACACGCTCGGCCGCATCATGAACGTCATCG
GCGAGCCGATCGACGAGGCCGGCGAGATCA---AGACCGAGTCG---CTCCGCGCCATCC
ACCAGCCGGCCCCGTCCTACGCCGAGCAG---TCGACCGAGGCCCAGATCCTCGTCACCG
GCATCAAGGTGGTGGACCTGCTCGCCCCCTACGCCAAGGGCGGCAAGATCGGCCTGTTCG
GCGGCGCCGGCGTCGGCAAGACCGTGCTCATCATGGAGCTCATCAACAACATCGCGAAGG
CCCACTCGGGCTACTCGGTGTTCGCGGGCGTCGGTGAGCGGACCCGCGAGGGCAACGATC
TCTACCACGAGATGATCGAGTCCAAGGTGAACATGGACCCCAAGGAG---CACGGCTCCG
C------GGAAGGCTCCAAGTGCGCCCTGGTCTACGGCCAGATGAACGAGCCCCCGGGCG
CCCGCGCCCGCGTCGCGCTGACCGGCCTCACCGTCGCCGAGCACTTCCGCGACG------
------------AGGGCCAGGACGTGCTGTTCTTCGTCGACAACATCTTCCGCTTCACCC
AGGCGGGTTCGGAAGTGTCGGCGCTGCTCGGCCGCATCCCCTCGGCGGTGGGCTACCAGC
CGACGCTCGCCACCGACATGGGCGCCCTGCAGGAGCGCATCACCACCACCACCAAGGGCT
CGATCACCTCGGTCCAGGCGATCTACGTGCCGGCCGACGACCTGACCGACCCGGCACCCG
CCGCCTCGTTCGCCCACCTCGACGCCACGACCGTGCTGTCGCGCTCGATCGCCGAGAAGG
GCATCTACCCGGCGGTGGATCCGCTCGACTCGACCTCGCGCATGCTCTCCCCGGCGATCC
TCGGCGAGGAGCACTACAACGTCGCCCGCCGCGTCCAGCAGGTGCTGCAGCGCTACAAGG
CGCTCCAGGACATCATCGCGATCCTGGGCATGGACGAGCTGTCCGAGGAGGACAAGCTCA
CCGTCGCCCGCGCCCGCAAGATCGAGCGCTTCCTGAGCCAGCCGTTCCACGTCGCCGAGA
TCTTCACCGGC-TCGCCGGGCAAGCTCGTGGCGCTCGAGGACACCATCAAGGGCTTCAAG
GGCCTGGTGGACGGCGAGTACGACAACCTCCCCGAGGCCGCCTTCTACATGGTCGGCTCG
ATCGAGGAGGCCAAGGAGAAG------------GCCCAGCGCCTCGCC--GCCGC-----
-GGC--CTGA
>Methylobacterium_indicum_NS229
ATGGCGAACACTGCCACC------------------CCC-----GCCG-CCGGCGCGAC-
-----------------------------CAAGACC------------------------
------------------------------------------------------------
---------------------------------GGCCACATCACCCAGGTCATCGGCGCG
GTCGTCGACGTGCAGTT---C---GAGGGCCA---CCTGCCCGAGATCCTGAACGCCCTC
GA------------------GACCAAGAACAAC---------------------GGCAAC
CGC--------CTCGTCCT------CGAGGTCGCCATGCAGCTCGGCGAGAACACCGTGC
GCTGCATCGCCATGGACACCTCCGAGGGCCTGGTCCGCGGCCAGGAGGTCACCGACACCG
GCTCGCCGATCCGCGTGCCCGTCGGCGCCAACACGCTCGGCCGCATCATGAACGTCATCG
GCGAGCCGATCGACGAGGCCGGCGAGATCA---AGACCGAGTCG---CTCCGCGCCATCC
ACCAGCCGGCCCCGTCCTACGCCGAGCAG---TCGACCGAGGCCCAGATCCTCGTCACCG
GCATCAAGGTGGTGGACCTGCTCGCCCCCTACGCCAAGGGCGGCAAGATCGGCCTGTTCG
GCGGCGCCGGCGTCGGCAAGACCGTGCTCATCATGGAGCTCATCAACAACATCGCGAAGG
CCCACTCGGGCTACTCGGTGTTCGCGGGCGTCGGTGAGCGGACCCGCGAGGGCAACGATC
TCTACCACGAGATGATCGAGTCCAAGGTGAACATGGACCCCAAGGAG---CACGGCTCCG
C------GGAAGGCTCCAAGTGCGCCCTGGTCTACGGCCAGATGAACGAGCCCCCGGGCG
CCCGCGCCCGCGTCGCGCTGACCGGCCTCACCGTCGCCGAGCACTTCCGCGACG------
------------AGGGCCAGGACGTGCTGTTCTTCGTCGACAACATCTTCCGCTTCACCC
AGGCGGGTTCGGAAGTGTCGGCGCTGCTCGGCCGCATCCCCTCGGCGGTGGGCTACCAGC
CGACGCTCGCCACCGACATGGGCGCCCTGCAGGAGCGCATCACCACCACCACCAAGGGCT
CGATCACCTCGGTCCAGGCGATCTACGTGCCGGCCGACGACCTGACCGACCCGGCACCCG
CCGCCTCGTTCGCCCACCTCGACGCCACGACCGTGCTGTCGCGCTCGATCGCCGAGAAGG
GCATCTACCCGGCGGTGGATCCGCTCGACTCGACCTCGCGCATGCTCTCCCCGGCGATCC
TCGGCGAGGAGCACTACAACGTCGCCCGCCGCGTCCAGCAGGTGCTGCAGCGCTACAAGG
CGCTCCAGGACATCATCGCGATCCTGGGCATGGACGAGCTGTCCGAGGAGGACAAGCTCA
CCGTCGCCCGCGCCCGCAAGATCGAGCGCTTCCTGAGCCAGCCGTTCCACGTCGCCGAGA
TCTTCACCGGC-TCGCCGGGCAAGCTCGTGGCGCTCGAGGACACCATCAAGGGCTTCAAG
GGCCTGGTGGACGGCGAGTACGACAACCTCCCCGAGGCCGCCTTCTACATGGTCGGCTCG
ATCGAGGAGGCCAAGGAGAAG------------GCCCAGCGCCTCGCC--GCCGC-----
-GGC--CTGA
>Methylobacterium_indicum_NS228
ATGGCGAACACTGCCACC------------------CCC-----GCCG-CCGGCGCGAC-
-----------------------------CAAGACC------------------------
------------------------------------------------------------
---------------------------------GGCCACATCACCCAGGTCATCGGCGCG
GTCGTCGACGTGCAGTT---C---GAGGGCCA---CCTGCCCGAGATCCTGAACGCCCTC
GA------------------GACCAAGAACAAC---------------------GGCAAC
CGC--------CTCGTCCT------CGAGGTCGCCATGCAGCTCGGCGAGAACACCGTGC
GCTGCATCGCCATGGACACCTCCGAGGGCCTGGTCCGCGGCCAGGAGGTCACCGACACCG
GCTCGCCGATCCGCGTGCCCGTCGGCGCCAACACGCTCGGCCGCATCATGAACGTCATCG
GCGAGCCGATCGACGAGGCCGGCGAGATCA---AGACCGAGTCG---CTCCGCGCCATCC
ACCAGCCGGCCCCGTCCTACGCCGAGCAG---TCGACCGAGGCCCAGATCCTCGTCACCG
GCATCAAGGTGGTGGACCTGCTCGCCCCCTACGCCAAGGGCGGCAAGATCGGCCTGTTCG
GCGGCGCCGGCGTCGGCAAGACCGTGCTCATCATGGAGCTCATCAACAACATCGCGAAGG
CCCACTCGGGCTACTCGGTGTTCGCGGGCGTCGGTGAGCGGACCCGCGAGGGCAACGATC
TCTACCACGAGATGATCGAGTCCAAGGTGAACATGGACCCCAAGGAG---CACGGCTCCG
C------GGAAGGCTCCAAGTGCGCCCTGGTCTACGGCCAGATGAACGAGCCCCCGGGCG
CCCGCGCCCGCGTCGCGCTGACCGGCCTCACCGTCGCCGAGCACTTCCGCGACG------
------------AGGGCCAGGACGTGCTGTTCTTCGTCGACAACATCTTCCGCTTCACCC
AGGCGGGTTCGGAAGTGTCGGCGCTGCTCGGCCGCATCCCCTCGGCGGTGGGCTACCAGC
CGACGCTCGCCACCGACATGGGCGCCCTGCAGGAGCGCATCACCACCACCACCAAGGGCT
CGATCACCTCGGTCCAGGCGATCTACGTGCCGGCCGACGACCTGACCGACCCGGCACCCG
CCGCCTCGTTCGCCCACCTCGACGCCACGACCGTGCTGTCGCGCTCGATCGCCGAGAAGG
GCATCTACCCGGCGGTGGATCCGCTCGACTCGACCTCGCGCATGCTCTCCCCGGCGATCC
TCGGCGAGGAGCACTACAACGTCGCCCGCCGCGTCCAGCAGGTGCTGCAGCGCTACAAGG
CGCTCCAGGACATCATCGCGATCCTGGGCATGGACGAGCTGTCCGAGGAGGACAAGCTCA
CCGTCGCCCGCGCCCGCAAGATCGAGCGCTTCCTGAGCCAGCCGTTCCACGTCGCCGAGA
TCTTCACCGGC-TCGCCGGGCAAGCTCGTGGCGCTCGAGGACACCATCAAGGGCTTCAAG
GGCCTGGTGGACGGCGAGTACGACAACCTCCCCGAGGCCGCCTTCTACATGGTCGGCTCG
ATCGAGGAGGCCAAGGAGAAG------------GCCCAGCGCCTCGCC--GCCGC-----
-GGC--CTGA
>Methylobacterium_indicum_SE2.11
ATGGCGAACACTGCCACC------------------CCC-----GCCG-CCGGCGCGAC-
-----------------------------CAAGACC------------------------
------------------------------------------------------------
---------------------------------GGCCACATCACCCAGGTCATCGGCGCG
GTCGTCGACGTGCAGTT---C---GAGGGCCA---CCTGCCCGAGATCCTGAACGCCCTC
GA------------------GACCAAGAACAAC---------------------GGCAAC
CGC--------CTCGTCCT------CGAGGTCGCCATGCAGCTCGGCGAGAACACCGTGC
GCTGCATCGCCATGGACACCTCCGAGGGCCTGGTCCGCGGCCAGGAGGTCACCGACACCG
GCTCGCCGATCCGCGTGCCCGTCGGCGCCAACACGCTCGGCCGTATCATGAACGTCATCG
GCGAGCCGATCGACGAGGCCGGCGAGATCA---AGACTGAGTCG---CTCCGCGCCATCC
ACCAGCCGGCCCCGTCCTACGCCGAGCAG---TCGACCGAGGCCCAGATCCTCGTCACCG
GCATCAAGGTGGTGGACCTGCTCGCCCCCTATGCCAAGGGCGGCAAGATCGGCCTGTTCG
GCGGCGCCGGCGTCGGCAAGACCGTGCTCATCATGGAGCTCATCAACAACATCGCGAAGG
CCCACTCGGGCTACTCGGTGTTCGCGGGCGTCGGTGAGCGGACCCGCGAGGGCAACGATC
TCTACCACGAGATGATCGAGTCCAAGGTGAACATGGACCCCAAGGAG---CACGGCTCCG
C------GGAAGGCTCCAAGTGCGCCCTGGTCTACGGCCAGATGAACGAGCCCCCGGGCG
CCCGCGCCCGCGTCGCGCTGACCGGCCTCACCGTCGCCGAGCACTTCCGCGACG------
------------AGGGCCAGGACGTGCTGTTCTTCGTCGACAACATCTTCCGCTTCACCC
AGGCGGGTTCGGAAGTGTCGGCGCTGCTCGGCCGCATCCCCTCGGCGGTGGGCTACCAGC
CGACGCTCGCCACCGACATGGGCGCCCTGCAGGAGCGCATCACCACCACCACCAAGGGCT
CGATCACCTCGGTCCAGGCGATCTACGTGCCGGCCGACGACCTGACCGACCCGGCGCCCG
CCGCCTCGTTCGCCCACCTCGACGCCACGACCGTGCTGTCGCGCTCGATCGCCGAGAAGG
GCATCTACCCGGCGGTGGATCCGCTCGACTCGACCTCGCGCATGCTCTCCCCGGCGATCC
TCGGCGAGGAGCACTACAACGTCGCCCGCCGCGTCCAGCAGGTGCTGCAGCGCTACAAGG
CGCTCCAGGACATCATCGCGATCCTGGGCATGGACGAGCTGTCCGAGGAGGATAAGCTCA
CCGTCGCCCGCGCCCGCAAGATCGAGCGCTTCCTGAGCCAGCCGTTCCACGTCGCCGAGA
TCTTCACCGGC-TCGCCGGGCAAGCTCGTGGCGCTCGAGGACACCATCAAGGGCTTCAAG
GGCCTGGTGGACGGCGAGTACGACAACCTCCCCGAGGCCGCCTTCTACATGGTCGGCTCG
ATCGAGGAGGCCAAGGAGAAG------------GCCCAGCGCCTCGCC--GCCGC-----
-GGC--CTGA
>Methylobacterium_indicum_SE3.6
------------------------------------------------------------
------------------------------------------------------------
------------------------------------------------------------
------------------------------------------------------------
------------------------------------------------------------
------------------------------------------------------------
------------------------------------------------------------
--------------------------------------------------ACCGACACCG
GCTCGCCGATCCGCGTGCCCGTCGGCGCCAACACGCTCGGCCGTATCATGAACGTCATCG
GCGAGCCGATCGACGAGGCCGGCGAGATCA---AGACTGAGTCG---CTCCGCGCCATCC
ACCAGCCGGCCCCGTCCTACGCCGAGCAG---TCGACCGAGGCCCAGATCCTCGTCACCG
GCATCAAGGTGGTGGACCTGCTCGCCCCCTATGCCAAGGGCGGCAAGATCGGCCTGTTCG
GCGGCGCCGGCGTCGGCAAGACCGTGCTCATCATGGAGCTCATCAACAACATCGCGAAGG
CCCACTCGGGCTACTCGGTGTTCGCGGGCGTCGGTGAGCGGACCCGCGAGGGCAACGATC
TCTACCACGAGATGATCGAGTCCAAGGTGAACATGGACCCCAAGGAG---CACGGCTCCG
C------GGAAGGCTCCAAGTGCGCCCTGGTCTACGGCCAGATGAACGAGCCCCCGGGCG
CCCGCGCCCGCGTCGCGCTGACCGGCCTCACCGTCGCCGAGCACTTCCGCGACG------
------------AGGGCCAGGACGTGCTGTTCTTCGTCGACAACATCTTCCGCTTCACCC
AGGCGGGTTCGGAAGTGTCGGCGCTGCTCGGCCGCATCCCCTCGGCGGTGGGCTACCAGC
CGACGCTCGCCACCGACATGGGCGCCCTGCAGGAGCGCATCACCACCACCACCAAGGGCT
CGATCACCTCGGTCCAGGCGATCTACGTGCCGGCCGACGACCTGACCGACCCGGCGCCCG
CCGCCTCGTTCGCCCACCTCGACGCCACGACCGTGCTGTCGCGCTCGATCGCCGAGAAGG
GCATCTACCCGGCGGTGGATCCGCTCGACTCGACCTCGCGCATGCTCTCCCCGGCGATCC
TCGGCGAGGAGCACTACAACGTCGCCCGCCGCGTCCAGCAGGTGCTGCAGCGCTACAAGG
CGCTCCAGGACATCATCGCGATCCTGGGCATGGACGAGCTGTCCGAGGAGGATAAGCTCA
CCGTCGCCCGCGCCCGCAAGATCGAGCGCTTCCTGAGCCAGCCGTTCCACGTCGCCGAGA
TCTTCACCGGC-TCGCCGGGCAAGCTCGTGGCGCTCGAGGACACCATCAAGGGCTTCAAG
GGCCTGGTGGACGGCGAGTACGACAACCTCCCCGAGGCCGCCTTCTACATGGTCGGCTCG
ATCGAGGAGGCCAAGGAGAAG------------GCCCAGCGCCTCGCC--GCCGC-----
-GGC--CTGA
>Methylobacterium_sp_AP11
ATGGCGAACACTGCCACC------------------CCC-----GTCG-CCGGCTCGAC-
-----------------------------CAACACC------------------------
------------------------------------------------------------
---------------------------------GGCCGCATCACCCAGGTCATCGGCGCC
GTCGTCGACGTGCAGTT---T---CAGGGTCA---CCTGCCCGAGATCCTGAACGCCCTC
GA------------------GACCAAGAACAAC---------------------GGCAAC
CGC--------CTCGTCCT------CGAGGTCGCCATGCAGCTCGGCGAGAACACCGTGC
GCTGCATCGCCATGGACACCTCCGAGGGCCTGGTCCGCGGCCAGGAGGTCACCGACACCG
GCTCGCCGATCCGCGTGCCCGTCGGCGCCAACACGCTCGGCCGCATCATGAACGTCATCG
GCGAGCCGATCGACGAGGCCGGCGAGATCA---AGACCGAGTCG---CTCCGCGCCATCC
ACCAGCCGGCCCCGTCCTACGCCGAGCAG---TCGACCGAGGCCCAGATCCTCGTCACCG
GCATCAAGGTGGTGGACCTGCTCGCCCCCTACGCCAAGGGCGGCAAGATCGGCCTGTTCG
GCGGCGCCGGCGTCGGCAAGACCGTGCTCATCATGGAGCTCATCAACAACATCGCGAAGG
CCCACTCGGGCTACTCGGTGTTCGCGGGCGTCGGCGAGCGGACCCGCGAGGGCAACGACC
TCTACCACGAGATGATCGAGTCCAAGGTGAACATGGACCCCAAGGAG---CACGGCTCCG
C------GGAAGGCTCCAAGTGCGCCCTGGTCTACGGCCAGATGAACGAGCCCCCGGGCG
CCCGCGCCCGCGTCGCGCTGACCGGCCTCACCGTCGCCGAGCACTTCCGCGACG------
------------AGGGCCAGGACGTGCTGTTCTTCGTCGACAACATCTTCCGCTTCACTC
AGGCGGGCTCCGAGGTGTCGGCGCTGCTCGGCCGCATCCCGTCGGCGGTGGGCTACCAGC
CGACGCTCGCCACCGACATGGGCGCCCTGCAGGAGCGCATCACCACCACCACCAAGGGCT
CGATCACCTCGGTGCAGGCGATCTACGTGCCGGCCGACGACCTGACCGACCCGGCGCCCG
CCGCCTCGTTCGCCCACCTCGACGCCACGACCGTGCTGTCGCGCTCGATCGCCGAGAAGG
GCATCTACCCGGCGGTGGACCCGCTCGACTCGACCTCGCGCATGCTGTCGCCGGCGATCC
TCGGCGAGGAGCACTACACCGTCGCCCGCCGCGTCCAGCAGGTGCTGCAGCGCTACAAGG
CGCTCCAGGACATCATCGCGATCCTGGGCATGGACGAGCTGTCCGAGGAGGACAAGCTCA
CGGTGGCCCGCGCCCGCAAGATCGAGCGCTTCCTGAGCCAGCCGTTCCACGTCGCCGAGA
TCTTCACCGGT-TCGCCGGGCAAGCTCGTGGCGCTCGAGGACACCATCAAGGGCTTCAAG
GGCCTGGTGGACGGCGAGTACGACAACCTCCCCGAGGCCGCCTTCTACATGGTCGGCTCG
ATCGAGGAGGCCAAGGAGAAG------------GCCCAGCGCCTCGCC--GCCGC-----
-GGC--CTGA
>Methylobacterium_aquaticum_MA-22A
ATGGCGAACACTGCCACC------------------CCC-----GTCG-CCGGCTCGAC-
-----------------------------CAACACC------------------------
------------------------------------------------------------
---------------------------------GGCCACATCACCCAGGTCATCGGCGCC
GTCGTCGACGTGCAGTT---T---CAGGGTCA---CCTGCCCGAGATCCTGAACGCCCTC
GA------------------GACCAAGAACAAC---------------------GGCAAC
CGC--------CTCGTCCT------CGAGGTCGCCATGCAGCTCGGCGAGAACACCGTCC
GCTGCATCGCCATGGACACCTCCGAGGGCCTGGTCCGCGGCCAGGAGGTCACCGACACCG
GCTCGCCGATCCGCGTGCCCGTCGGCGCCAACACGCTCGGCCGCATCATGAACGTCATCG
GCGAGCCGATCGACGAGGCCGGCGAGATCA---AGACCGAGTCG---CTCCGCGCCATCC
ACCAGCCGGCCCCGTCCTACGCCGAGCAG---TCGACCGAGGCCCAGATCCTCGTCACCG
GCATCAAGGTGGTGGACCTGCTCGCCCCCTACGCCAAGGGCGGCAAGATCGGCCTGTTCG
GCGGCGCCGGCGTCGGCAAGACCGTGCTCATCATGGAGCTCATCAACAACATCGCGAAGG
CCCACTCGGGCTACTCGGTGTTCGCGGGCGTCGGTGAGCGGACCCGCGAGGGCAATGATC
TTTACCACGAGATGATCGAGTCCAAGGTGAACATGGACCCCAAGGAG---CACGGCTCCG
C------GGAAGGCTCCAAGTGCGCCCTGGTCTACGGCCAGATGAACGAGCCCCCGGGCG
CCCGTGCCCGCGTCGCGCTGACCGGCCTCACCGTCGCCGAGCACTTCCGCGACG------
------------AGGGCCAGGACGTGCTGTTCTTCGTCGACAACATCTTCCGCTTCACGC
AGGCGGGCTCTGAGGTGTCGGCGCTGCTCGGCCGTATCCCGTCGGCGGTGGGCTACCAGC
CGACGCTCGCCACCGACATGGGCGCCCTGCAGGAGCGCATCACCACCACCACCAAGGGCT
CGATCACCTCGGTGCAGGCGATCTACGTGCCGGCCGACGACCTGACCGACCCGGCGCCCG
CCGCCTCGTTCGCCCACCTCGACGCCACGACCGTGCTGTCGCGCTCGATCGCCGAGAAGG
GCATCTACCCGGCGGTGGACCCACTCGACTCGACCTCGCGCATGCTGTCGCCGGCGATCC
TCGGCGAGGAGCACTACACCGTCGCCCGCCGCGTCCAGCAGGTGCTGCAGCGCTACAAGG
CGCTCCAGGACATCATCGCGATCCTGGGCATGGACGAGCTGTCCGAGGAGGACAAGCTCA
CGGTGGCCCGCGCCCGCAAGATCGAGCGCTTCCTGAGCCAGCCGTTCCACGTCGCCGAGA
TCTTCACCGGC-TCGCCGGGCAAGCTCGTGGCGCTCGAGGACACCATCAAGGGCTTCAAG
GGCCTGGTGGACGGCGAGTACGACAACCTCCCCGAGGCCGCCTTCTACATGGTCGGCTCG
ATCGAGGAGGCCAAGGAGAAG------------GCCCAGCGCCTCGCC--GCCGC-----
-GGC--CTGA
>Methylobacterium_sp_YR596
ATGGCGAACACTGCCACC------------------CCC-----GTCG-CCGGCTCGAC-
-----------------------------CAACACC------------------------
------------------------------------------------------------
---------------------------------GGCCACATCACCCAGGTCATCGGCGCC
GTCGTCGACGTGCAGTT---T---CAGGGTCA---CCTGCCCGAGATCCTGAACGCCCTC
GA------------------GACCAAGAACAAC---------------------GGCAAC
CGC--------CTCGTCCT------CGAGGTCGCCATGCAGCTCGGCGAGAACACCGTCC
GCTGCATCGCCATGGACACCTCCGAGGGCCTGGTCCGCGGCCAGGAGGTCACCGACACCG
GCTCGCCGATCCGCGTGCCCGTCGGCGCCAACACGCTCGGCCGCATCATGAACGTCATCG
GCGAGCCGATCGACGAGGCCGGCGAGATCA---AGACCGAGTCG---CTCCGCGCCATCC
ACCAGCCGGCCCCGTCCTACGCCGAGCAG---TCGACCGAGGCCCAGATCCTCGTCACCG
GCATCAAGGTGGTGGACCTGCTCGCCCCCTACGCCAAGGGCGGCAAGATCGGCCTGTTCG
GCGGCGCCGGCGTCGGCAAGACCGTGCTCATCATGGAGCTCATCAACAACATCGCGAAGG
CCCACTCGGGCTACTCGGTGTTCGCGGGCGTCGGTGAGCGGACCCGCGAGGGCAACGATC
TCTACCACGAGATGATCGAGTCCAAGGTGAACATGGACCCCAAGGAG---CACGGCTCCG
C------GGAAGGCTCCAAGTGCGCCCTGGTCTACGGCCAGATGAACGAGCCCCCGGGCG
CCCGTGCCCGCGTCGCGCTGACCGGCCTCACCGTCGCCGAGCACTTCCGCGACG------
------------AGGGCCAGGACGTGCTGTTCTTCGTCGACAACATCTTCCGCTTCACGC
AGGCGGGCTCCGAGGTGTCGGCGCTGCTCGGCCGCATCCCGTCGGCGGTGGGCTACCAGC
CGACGCTCGCCACCGACATGGGCGCCCTGCAGGAGCGCATCACCACCACCACCAAGGGCT
CGATCACCTCGGTGCAGGCGATCTACGTGCCGGCCGACGACCTGACCGACCCGGCGCCCG
CCGCCTCGTTCGCCCACCTCGACGCCACGACCGTGCTGTCGCGCTCGATCGCCGAGAAGG
GCATCTACCCGGCGGTGGACCCGCTCGACTCGACCTCGCGCATGCTGTCGCCGGCGATCC
TCGGCGAGGAGCACTACACCGTCGCCCGCCGCGTCCAGCAGGTGCTGCAGCGCTACAAGG
CGCTCCAGGACATCATCGCGATCCTGGGCATGGACGAGCTGTCCGAGGAGGACAAGCTCA
CGGTGGCCCGCGCCCGCAAGATCGAGCGCTTCCTGAGCCAGCCGTTCCACGTCGCCGAGA
TCTTCACCGGC-TCGCCGGGCAAGCTCGTGGCGCTCGAGGACACCATCAAGGGCTTCAAG
GGCCTGGTGGACGGCGAGTACGACAACCTCCCCGAGGCCGCCTTCTACATGGTCGGCTCG
ATCGAGGAGGCCAAGGAGAAG------------GCCCAGCGCCTCGCC--GCCGC-----
-GGC--CTGA
>Methylobacterium_nodulans_ORS_2060
ATGGCGAATACTGCGACC------------------CCC-----GGCG-CCGGCTCGAA-
-----------------------------CAAGGTC------------------------
------------------------------------------------------------
---------------------------------GGTCACATCACCCAGGTCATCGGCGCG
GTCGTCGACGTGCAGTT---C---GACGGCCA---CCTGCCCGAGATCCTGAACGCCCTC
GA------------------GACCAAGAACCAG---------------------GGCAAC
CGC--------CTCGTCCT------CGAAGTCGCCATGCAGCTCGGCGAGAACACCGTGC
GCTGCATCGCCATGGACACCTCCGAGGGCCTGGTGCGCGGCCAGGAGGTCACCGATACGG
GTGCCCCGATCAGGGTGCCGGTCGGCGCCAACACGCTGGGCCGCATCATGAACGTGATCG
GCGAGCCGATCGACGAGGCCGGCGAGATCG---CCGCCGAGAGC---TACCGCGCCATCC
ACCAGCCGGCCCCGACCTACGCCGAGCAA---TCCACCGAGGCGCAGATCCTCGTCACCG
GCATCAAGGTCGTGGATCTCCTCGCCCCCTACGCCAAGGGCGGCAAGATCGGCCTGTTCG
GTGGCGCCGGCGTCGGCAAGACCGTGCTGATCATGGAGCTCATCAACAACATCGCGAAGG
CCCATTCGGGCTACTCGGTCTTCGCGGGCGTGGGCGAGCGGACCCGTGAGGGCAACGACC
TCTACCACGAGATGATCGAGTCCAAGGTGAACATGGACCCGAAGGAG---CACGGCTCCG
C------CGAAGGGTCGAAATGCGCCCTGGTCTACGGCCAGATGAACGAGCCCCCGGGCG
CCCGCGCCCGCGTCGCGCTCACCGGGCTGACCGTCGCCGAGCATTTCCGCGACG------
------------AGGGCCAGGACGTGCTGTTCTTCGTCGACAACATCTTCCGCTTCACGC
AGGCGGGCTCGGAGGTGTCGGCGCTTCTGGGCCGCATCCCCTCGGCGGTGGGCTATCAGC
CGACCCTCGCCACGGACATGGGCGCGCTCCAGGAGCGCATCACCACCACGAACAAGGGCT
CGATCACCTCGGTCCAGGCGATCTACGTGCCGGCCGACGACCTGACCGACCCGGCGCCCG
CCACCTCCTTCGCCCACCTCGACGCCACGACCGTGCTGTCCCGCTCGATCGCCGAGAAGG
GCATCTACCCGGCGGTGGACCCGCTCGACTCGACCTCGCGCATGCTCTCGCCGACCATCC
TCGGCGAGGAGCACTACAACGTCGCCCGCCGCGTCCAGCAGGTGCTGCAGCGCTACAAGG
CGCTCCAGGACATCATCGCCATCCTGGGCATGGACGAGCTGTCCGAGGAGGACAAGCTGA
CGGTGGCCCGCGCCCGCAAGATCGAGCGCTTCCTCAGCCAGCCCTTCCACGTCGCCGAGG
TGTTCACCGGC-TCGCCGGGCAAGCTCGTGGCCCTCGAGGACACGATCAAGGGCTTCAAG
GGCCTGGTCGAGGGTCAGTACGACCACCTGCCGGAGGCGGCCTTCTACATGGTGGGCACC
ATTGAGGAGGCGGTCGAGAAG------------GCCCAGCGCCTCGCC--GCC-------
--GC--CTGA
>Methylobacterium_sp_4-46
ATGGCGAACACTGCGACT------------------CCC-----GGCG-TCGGCTCGAA-
-----------------------------CAAGGTC------------------------
------------------------------------------------------------
---------------------------------GGCCACATCACCCAGGTCATCGGCGCG
GTCGTCGACGTGCAGTT---C---GAGGGTCA---CCTGCCCGAGATCCTGAACGCGCTC
GA------------------GACCAAGAACCAG---------------------GGCAAC
CGC--------CTCGTCCT------CGAAGTGGCGATGCAGCTCGGCGAGAGCACCGTGC
GCTGCATCGCCATGGACACGTCCGAGGGTCTGGTGCGCGGCCAGGAGGTCATCGACACCG
GCGCCCCGATCAAGGTCCCGGTCGGCGCCAACACGCTCGGCCGCATCATGAACGTGATCG
GCGAGCCGATCGACGAGGCCGGCGCGATCG---AGGCCCAGAGC---TTCCGCGCCATCC
ACCAGCCGGCCCCGAGCTACGCCGAGCAG---TCGACCGAGGCGCAGATCCTGGTCACCG
GCATCAAGGTCGTCGACCTGCTCGCGCCCTACGCCAAGGGCGGCAAGATCGGCCTGTTCG
GCGGCGCCGGCGTCGGCAAGACCGTGCTGATCATGGAGCTCATCAACAACATCGCGAAGG
CCCATTCGGGCTACTCGGTCTTCGCGGGCGTGGGCGAGCGGACCCGCGAGGGCAACGACC
TCTACCACGAGATGATCGAGTCCAAGGTCAACATGGACCCGAAGGAG---CACGGCTCCG
C------CGAGGGCTCCAAGTGCGCCCTGGTCTACGGCCAGATGAACGAGCCCCCGGGCG
CCCGCGCCCGCGTCGCGCTGACCGGCCTCACCGTCGCGGAGCATTTCCGCGACG------
------------AGGGCCAGGACGTGCTGTTCTTCGTCGACAACATCTTCCGCTTCACGC
AGGCGGGTTCCGAGGTGTCGGCGCTGCTCGGCCGCATCCCCTCGGCGGTGGGCTATCAGC
CGACGCTCGCCACCGACATGGGCGCCCTGCAGGAGCGCATCACCACCACGACGAAGGGCT
CGATCACCTCGGTCCAGGCGATCTACGTGCCGGCCGACGACCTGACCGACCCGGCCCCGG
CCACCTCCTTCGCCCACCTCGACGCCACGACCGTGCTGTCGCGCTCGATCGCCGAGAAGG
GCATCTACCCGGCGGTGGACCCGCTCGACTCGACCTCGCGCATGCTCTCGCCGACCATCC
TGGGCGAGGAGCACTACGCCACCGCCCGCCGGGTGCAGCAGGTGCTGCAGCGCTACAAGG
CGCTCCAGGACATCATCGCGATCCTGGGCATGGACGAGCTGTCCGAGGAGGACAAGCTGA
CGGTGGCCCGCGCCCGCAAGATCGAGCGCTTCCTCAGCCAGCCCTTCCACGTGGCCGAGG
TCTTCACCGGC-TCGCCCGGCAAGCTCGTGGCCCTCGAGGACACGATCAAGGGCTTCAAG
GGCTTGGTCGAGGGTGAGTACGACCACCTGCCGGAGGCGGCCTTCTACATGGTGGGCACG
ATCGAGGAGGCGGTCGAGAAG------------GCCCAGCGCCTCGCC--GC--------
-GGC--CTGA
>Methylobacterium_sp_WSM2598
ATGGCGAACACTGCGACT------------------CCC-----GGCG-TCGGCTCGAA-
-----------------------------CAAGGTC------------------------
------------------------------------------------------------
---------------------------------GGCCACATCACCCAGGTCATCGGCGCG
GTCGTCGACGTGCAGTT---C---GAGGGCCA---CCTGCCCGAGATCCTGAACGCGCTC
GA------------------GACCAAGAACCAG---------------------GGCCAC
CGC--------CTCGTCCT------CGAAGTGGCGATGCAGCTCGGCGAGAGCACCGTGC
GCTGCATCGCCATGGACACGTCCGAGGGTCTGGTGCGCGGCCAGGAGGTCATCGACACCG
GCGCCCCGATCAAGGTCCCGGTCGGCGCCAACACGCTCGGCCGCATCATGAACGTGATCG
GCGAGCCGATCGACGAGGCCGGCGCGATCG---AGGCCCAGAGC---TTCCGCGCCATCC
ACCAGCCGGCCCCGAGCTACGCCGAGCAG---TCGACCGAGGCGCAGATCCTGGTCACCG
GCATCAAGGTCGTCGACCTGCTCGCGCCCTACGCCAAGGGCGGCAAGATCGGCCTGTTCG
GCGGCGCCGGCGTCGGCAAGACCGTGCTGATCATGGAGCTCATCAACAACATCGCGAAGG
CCCATTCGGGCTACTCGGTCTTCGCGGGCGTGGGCGAGCGGACCCGCGAGGGCAACGACC
TCTACCACGAGATGATCGAGTCCAAGGTCAACATGGACCCGAAGGAG---CACGGCTCCG
C------CGAGGGCTCCAAGTGCGCCCTGGTCTACGGCCAGATGAACGAGCCCCCGGGCG
CCCGCGCCCGCGTCGCGCTGACCGGCCTCACCGTCGCGGAGCATTTCCGCGACG------
------------AGGGCCAGGACGTGCTGTTCTTCGTCGACAACATCTTCCGCTTCACGC
AGGCGGGTTCCGAGGTGTCGGCGCTGCTCGGCCGCATCCCCTCGGCGGTGGGCTATCAGC
CGACGCTCGCCACCGACATGGGCGCCCTGCAGGAGCGCATCACCACCACGACGAAGGGCT
CGATCACCTCGGTCCAGGCGATCTACGTGCCGGCCGACGACCTGACCGACCCGGCCCCGG
CCACCTCCTTCGCCCACCTCGACGCCACGACCGTGCTGTCGCGCTCGATCGCCGAGAAGG
GCATCTACCCGGCGGTGGACCCGCTCGACTCGACCTCGCGCATGCTCTCGCCGACCATCC
TGGGCGAGGAGCACTACGCCACCGCCCGCCGGGTGCAGCAGGTGCTGCAGCGCTACAAGG
CGCTCCAGGACATCATCGCGATCCTGGGCATGGACGAGCTGTCCGAGGAGGACAAGCTGA
CGGTGGCCCGCGCCCGCAAGATCGAGCGCTTCCTCAGCCAGCCCTTCCACGTGGCCGAGG
TCTTCACCGGC-TCGCCCGGCAAGCTCGTGGCCCTCGAGGACACGATCAAGGGCTTCAAG
GGCCTGGTCGAGGGTGAGTACGACCACCTGCCGGAGGCGGCCTTCTACATGGTGGGCACG
ATCGAGGAGGCGGTCGAGAAG------------GCCCAGCGCCTCGCC--GC--------
-GGC--CTGA
>Enterovirga_rhinocerotis_DSM_25903
ATGTCCGCCGCTCTGGCC------------------ACGCCGCAAGAGACCACCGTGAAG
------------------------------------------------------------
------------------------------------------------------------
---------------------------------GGCCGCATCACCCAGGTGATCGGTGCC
GTCGTCGACGTGCAGTT---C---GACGGCCA---CCTGCCGGAGATCCTGAACGCGCTC
GA------------------GACCACCAACCAG---------------------GGCGCC
CGC--------CTCGTCCT------CGAGGTCGCCCAGCAGCTCGGTGAGAACACCGTCC
GCTGCATCGCCATGGACACGTCCGAGGGCCTCGTCCGCGGGCAGGAAGTCACCGACACCG
GCGCGCCGATCAAGGTTCCGGTCGGCCTCGGAACGCTCGGCCGCATCATGAACGTCATCG
GCGAGCCGGTCGACGAAGCCGGCCCGATCC---AGGCGACGACC---GAGCGCGCCATCC
ACCAGGAAGCGCCGACCTATGCCGAGCAG---GCGACGGAAGCGCAGATCCTGGTCACGG
GCATCAAGGTCGTCGACCTCCTCGCCCCCTACGCCAAGGGCGGCAAGATCGGCCTGTTCG
GCGGCGCGGGCGTCGGCAAGACCGTGCTGATCATGGAGCTGATCAACAACGTCGCGAAGG
CCCACGGCGGCTACTCGGTCTTCGCCGGCGTCGGCGAGCGCACCCGCGAGGGCAACGACC
TCTATCACGAGATGATCGAGTCGGGCGTGAACA------------AGCTTGGCGGCGG--
-------CGAGGGCTCGAAATGCGCCCTGGTCTACGGCCAGATGAACGAGCCTCCGGGCG
CCCGCGCCCGCGTCGCCCTCTCGGGCCTCACGGTCGCCGAGCAGTTCCGCGACG------
------------AAGGCCAGGACGTGCTCTTCTTCGTCGACAACATCTTCCGCTTCACGC
AGGCGGGCTCCGAGGTGTCGGCGCTTCTCGGCCGCATTCCTTCGGCGGTGGGCTATCAGC
CGACCCTGGCGACGGACATGGGCAACCTGCAGGAGCGCATCACCACGACGACCAAGGGCT
CGATCACCTCGGTCCAGGCGATCTACGTGCCGGCCGACGACCTGACCGACCCGGCGCCCG
CCACGTCCTTCGCCCACCTCGACGCCACGACCGTGCTGTCGCGCTCGATCGCCGAGAAGG
GCATCTACCCGGCGGTGGACCCGCTCGACTCGACCTCGCGCATGCTGTCGGCCCAGATCC
TGGGTGAAGAGCATTACGCGGTCGCCCGTCAGGTCCAGCAGACCCTTCAGCGCTACAAGT
CGCTGCAGGACATCATCGCGATCCTGGGCATGGACGAGCTGTCGGAAGAGGACAAGCTGA
CCGTCGCCCGCGCCCGCAAGATCGAGCGCTTCCTGTCCCAGCCGTTCTTCGTGGCGGAGA
TCTTCACCGGC-TCGCCGGGCAAGCTCGTCGCGCTCGAAGACACGATCAAGGGCTTCAAG
GGCCTCGTCGAGGGCAAGTACGATCACCTTCCGGAGGCCGCCTTCTACATGGTCGGCACC
ATCGAAGAGGCGATCGAGAAG------------GCTCAGCGTCTCGCC--GCCGA-----
-GGC--CTGA
>Bosea_sp_ZNC0032
ATGGCCAAAGCCGCTACCAAGACCACCAAGGCGAAGACCGCCGAGAAGCCCGCCAACAC-
-----------------------------CGGCACC------------------------
------------------------------------------------------------
---------------------------------GGCCGCGTTGCCCAGGTCATCGGCGCC
GTCGTCGACGTGCAGTT---C---GACGGCGC---CCTGCCGGAGATCCTGAACGCGCTC
GA------------------AACCGACAATCTC---------------------GGCAAC
CGC--------CTCGTCCT------CGAGGTCGCCCAGCATCTCGGCGAGAACACCGTCC
GCACCATCGCGATGGACTCGACCGAAGGTCTGGTCCGCGGCCAGTCGGTCACCGACACGG
GCGCCCCGATCGCCGTTCCGGTCGGCGAGGAATGCCTCGGCCGCATCATGAACGTCATCG
GCGAGCCGGTCGACGAAGCCGGTCCGATCC---TGACCACCGCC---ACCCGCGGCATCC
ACCAGCCGGCCCCGGCCTATTCGGAACAG---TCGACCGAGGCGCAGATCCTCGTCACCG
GCATCAAGGTCGTCGACCTGCTGGCTCCTTACGCCAAGGGCGGCAAGATCGGCCTGTTCG
GCGGCGCCGGCGTCGGCAAGACCGTGCTGATCATGGAACTGATCAACAACGTCGCGAAGG
CCCATGGCGGCTACTCGGTGTTCGCCGGCGTCGGCGAGCGTACCCGTGAAGGCAACGACC
TCTATCACGAGATGATCGAGTCGAACGTCAACAAGGACCCGAAGGAGAACAACGGTTCGA
C------CGCCGGTTCCAAGTGCGCCCTCGTCTACGGCCAGATGAACGAGCCCCCGGGCG
CCCGCATGCGCGTCGCCCTCTCGGGCCTGACCGTCGCCGAGAACTTCCGCGACC------
------------AGGGCCAGGACGTGCTGTTCTTCGTCGACAACATCTTCCGCTTCACGC
AGGCGGGCTCGGAAGTGTCGGCGCTGCTCGGCCGCATTCCCTCGGCGGTGGGCTATCAGC
CGACGCTCGCCACCGACATGGGCAACCTGCAGGAGCGCATCACCACCACGACCAAGGGCT
CGATCACCTCGGTGCAGGCGATCTACGTGCCGGCGGACGACCTGACTGACCCGGCGCCGG
CGACCTCGTTCGCTCACCTTGACGCCACGACCGTGCTATCGCGCTCGATCGCGGAAAAGG
GCATCTACCCGGCTGTCGACCCGCTCGACTCGACCTCGCGCATGCTCTCGGCCGATATCG
TCGGCGAGGAGCACTACGGCGTCGCCCGCCAGGTCCAGCAGGTGCTCCAGCGCTACAAGG
CGCTGCAGGACATCATCGCGATCCTGGGCATGGACGAGCTCTCGGAAGACGACAAGATGA
CGGTCGCCCGCGCCCGCAAGATCGAGCGCTTCCTGTCGCAGCCGTTCCACGTCGCGGAAG
TCTTCACCGGC-TCGCCCGGCAAGCTCGTCTCGCTCGAAGACACGATCAAGGGCTTCAAG
GGTTTGGTCGAGGGCAAGTACGACCACCTGCCGGAAGCGGCCTTCTACATGGTCGGCTCG
ATCGAGGAAGCCGTCGAGAAG------------GCGCAGCGCCTGGCC--GCCGAGGC--
-CGC--GTAA
>Methylobacterium_sp_CCH7-A2
ATGGCCAAAGCCGCTACGAAGAAGACC---------GCCGCCGAGAAGCCCGCCAACAC-
-----------------------------CGGCACC------------------------
------------------------------------------------------------
---------------------------------GGCCGCATCGCGCAGGTCATCGGCGCC
GTCGTCGACGTCCAGTT---C---GACGGCGC---GCTGCCGGAGATCCTGAACGCGCTC
GA------------------GACGACCAATCTC---------------------GGCAAC
CGG--------CTCGTCCT------CGAGGTCGCCCAGCATCTCGGCGAGAACACGGTCC
GCACCATCGCGATGGACTCGACCGAAGGCCTGGTCCGCGGCCAGTCGGTGACCGACACCG
GTGCCCCGATCGCCGTGCCGGTCGGCGACGAGTGCCTCGGCCGCATCATGAACGTCATCG
GCGAGCCGATCGACGAGGCCGGCCCGATCA---TGACGACCGCC---ACCCGCGGCATCC
ACCAGCCGGCTCCGTCCTATGCCGAGCAG---GCCACGGATGCGCAGATCCTGGTCACCG
GCATCAAGGTCGTCGACCTGCTGGCTCCCTACGCCAAGGGCGGCAAGATCGGCCTGTTCG
GCGGGGCCGGCGTCGGCAAGACCGTGCTGATCATGGAGCTCATCAACAACGTCGCGAAGG
CCCATGGCGGCTATTCGGTGTTCGCCGGCGTCGGCGAGCGCACCCGCGAGGGCAACGACC
TCTATCACGAGATGATCGAGTCGGGCGTGAACA---------AGAAGGGCGGCGG-----
-------CGAGGGCTCCAAGTGCGCCCTGGTCTACGGCCAGATGAACGAGCCGCCGGGCG
CCCGCATGCGCGTCGCTCTCTCGGGCCTGACCGTCGCCGAGGACTTCCGCGACA------
------------AGGGCCAGGACGTGCTGTTCTTCGTCGACAACATCTTCCGCTTCACGC
AGGCCGGCTCGGAAGTGTCGGCGCTGCTCGGCCGCATCCCGTCGGCGGTGGGTTACCAGC
CGACGCTGGCGACCGACATGGGCAACCTGCAGGAGCGCATCACCACCACCAATAAGGGCT
CGATCACCTCGGTGCAGGCGATCTACGTCCCCGCGGACGACCTGACCGACCCGGCGCCGG
CGACCTCGTTCGCCCACCTCGACGCCACCACCGTGCTGTCGCGCTCGATCGCCGAAAAGG
GCATCTACCCGGCGGTCGACCCGCTCGACTCGACCTCGCGCATGCTCTCGGCCGACATCG
TCGGCGCCGAGCACTACAGCGTGGCGCGTCAGGTCCAGCAGATCCTCCAGCGCTACAAAG
CACTGCAGGACATCATCGCGATCCTGGGCATGGACGAGCTCTCGGAAGAGGACAAGCTCA
CCGTTGCCCGCGCCCGCAAGATCGAGCGCTTCCTGTCGCAGCCCTTCTTCGTCGCGGAAA
TCTTCACCGGC-TCGCCGGGCAAGCTGGTCGCGCTCGAAGATACGATCAAGGGCTTCAAG
GGCCTGGTCGAAGGCAAGTACGATCACCTGCCGGAGGCCGCCTTCTACATGGTCGGCTCG
ATCGACGAAGCCATCGAGAAG------------GCCCAGCGCCTGGCG--GCGGAAGC--
-GGC--CTGA
>Rhodopseudomonas_palustris_CGA009
ATGGCTACACCCGCCAA-------------------------------------------
-----------------------------TCAGACC------------------------
------------------------------------------------------------
---------------------------------GGACGCATCACGCAGGTCATCGGCGCC
GTCGTCGACGTTCAGTT---C---GAAGGGCA---CCTGCCGGCCATTCTGAACGCCATC
GA------------------AACCAAGAACGGC---------------------GACAAC
CGC--------CTGGTGCT------CGAAGTTGCGCAGCATCTCGGTGAATCGACCGTCC
GCACCATCGCGATGGACACCACCGAAGGTCTGGTCCGTGGCCAGGAAGTCACCGACACTG
GCGCGCCGATCTCGGTACCGGTCGGCGCCGGCACGCTCGGCCGCATCATGAACGTGATCG
GCGAGCCGGTCGATGAGCAGGGCCCGATCA---AGTCGGAAGGC---CTCCGCGCCATCC
ACCAGGAAGCGCCGGCCTACACCGACCAG---TCGACCGAGGCTGAAATTCTCGTCACCG
GCATCAAGGTCGTCGACCTGCTGGCGCCTTACGCCAAGGGCGGTAAGATCGGCCTGTTCG
GCGGCGCCGGCGTCGGCAAGACCGTGCTGATTCAGGAACTGATCAACAACGTCGCCCGCG
CTCACGGCGGTTACTCGGTGTTCGCCGGCGTCGGCGAACGTACCCGCGAAGGTAACGACC
TCTATCACGAGTTCATCGAATCCGGCGTCAACA---------AGAAGGGCGGCGG-----
-------CGAGGGTTCGAAGTGCGCGCTGGTGTACGGCCAGATGAACGAACCGCCGGGCG
CCCGCGCTCGCGTCGGTCTGACCGGTCTGACCGTCGCCGAGCACTTCCGCGATC------
------------AGGGCCAGGACGTGCTGTTCTTCGTCGACAACATCTTCCGCTTCACCC
AGGCGGGTTCGGAAGTGTCGGCGCTGCTCGGCCGTATCCCGTCGGCGGTGGGTTATCAGC
CGACGCTCGCGACCGACATGGGCGCGCTGCAGGAGCGCATCACCACCACCACCAAGGGCT
CGATCACCTCGGTGCAGGCGATTTACGTGCCGGCCGACGACTTGACCGACCCGGCGCCCG
CGACCTCGTTCGCGCACTTGGACGCCACCACCGTGCTCAATCGTGCGATCTCGGAAAAGG
GCATCTACCCGGCGGTGGATCCGCTCGACTCGACCTCGCGCATGCTGTCCGCCTCGATCG
TCGGCGAAGAGCACTACAATACCGCGCGTATGGTTCAGCAGATCCTGCAGAAGTACAAGT
CGCTGCAGGACATCATCGCGATCCTGGGCATGGACGAACTGTCTGAAGAGGACAAGCTCA
CAGTGGCTCGCGCCCGTAAGATCGAGCGCTTCCTGTCGCAGCCGTTCTTCGTCGCCGAAG
TGTTCACCGGC-TCGCCGGGCAAGTTCGTCGACCTCGCCGACACCATCAAGGGCTTCCGC
GCGATCTGCGAAGGCAAGTACGACCATCTGCCGGAAGCGGCGTTCTACATGGTCGGCACC
ATCGAAGAGGCGGTCGAGAAG------------GGCAAGAAGCTCGCC--GCCGAGGC--
-GGC--CTGA
>Bradyrhizobium_japonicum_USDA_110
ATGGCAGC----------------------------------------------------
-----------------------------CCAGTCC------------------------
------------------------------------------------------------
---------------------------------GGTCGCGTCACCCAGGTCATCGGCGCC
GTCGTCGACGTGCAGTT---C---GAAGGCCA---CCTCCCGGCCATTCTCAATTCGCTC
GA------------------GACCAAGAACGGC---------------------GGCAAC
CGC--------CTGGTGCT------CGAAGTCGCCCAGCATCTCGGCGAATCCACCGTGC
GCACGATCGCGATGGACACCACCGAGGGTCTGGTCCGCGGCCAGGAAGTGACCGACACCG
GTTCGCCGATCCGCGTTCCCGTCGGCGAAGGCACGCTCGGCCGCATCATCAACGTCATCG
GCGAGCCGATCGACGAAGCCGGCCCGGTCA---AGTCGGAAGGC---CTGCGCGCCATCC
ACCAGGAAGCGCCGACCTACACCGACCAG---TCCACCGAAGCTGAAATTCTCGTCACCG
GCATCAAGGTCGTCGATCTCCTGGCTCCCTATGCGAAGGGCGGCAAGATCGGCCTGTTCG
GCGGCGCCGGCGTCGGCAAGACCGTGCTGATTCAGGAGCTGATCAACAACGTCGCGAAGG
CGCACGGTGGTTACTCCGTGTTCGCCGGCGTCGGCGAGCGTACCCGCGAGGGCAACGACC
TCTATCACGAGTTCATCGAGTCCAAGGTCAACGCCGATCCG---------CACAATCCGG
ATCCGAGCGTGAAGTCGAAGTGCGCGCTGGTGTTCGGCCAGATGAACGAGCCGCCGGGCG
CCCGCGCCCGCGTCGCGCTCACCGGTCTGACCATCGCGGAAGACTTCCGCGACA------
------------AGGGCCAGGACGTGCTGTTCTTCGTCGACAACATCTTCCGCTTCACCC
AGGCCGGCTCGGAAGTGTCGGCGCTGCTCGGCCGTATTCCTTCGGCGGTGGGTTATCAGC
CGACGCTCGCGACCGACATGGGCGCGCTGCAGGAGCGCATCACCACCACGCAGAAGGGCT
CGATCACCTCGGTGCAGGCCATCTACGTTCCGGCCGACGACTTGACCGACCCGGCGCCCG
CGACCTCGTTCGCGCATCTGGACGCGACCACCACGCTGTCGCGCTCGATCGCCGAAAAGG
GCATCTACCCGGCGGTGGACCCGCTCGACTCGACCTCGCGCATGCTCTCCCCGCTGGTCG
TCGGCGAGGAGCACTACGCGGTCGCCCGTCAGGTCCAGCAGGTGCTGCAGCGCTACAAGG
CGCTTCAGGACATCATCGCCATTCTCGGCATGGACGAGCTTTCGGAAGAGGACAAGCTGA
CGGTGGCCCGCGCCCGCAAGGTCGAGCGCTTCATGTCGCAGCCGTTCCACGTCGCCGAAA
TCTTCACCGGC-TCGCCCGGCAAGTTCGTCGACCTCGCCGACACCATCAAGGGCTTCAAG
GGCCTGGTGGAAGGCAAGTACGACCACCTGCCGGAAGCTGCCTTCTACATGGTCGGCACC
ATCGAAGAGGCGGTCGAGAAG------------GGCAAGAAGCTCGCC--GCTGAAGC--
-GGC--CTAA
>Acinetobacter_sp_ADP1
ATGAGTAGC---------------------------------------------------
------------------------------------------------------------
------------------------------------------------------------
---------------------------------GGTCGTATCATTCAGATCATCGGCGCG
GTTATCGACGTCGAGTT---T---GAGCGCAATAGCGTTCCTAAGATCTATGACGCTCTC
CA------------------AGTTGAC---------------------------GGTACT
GAA--------ACTACATT------AGAAGTTCAGCAACAGCTTGGCGATGGTGTTGTTC
GTACCATCGCAATGGGTTCTACAGAAGGTCTTAAACGTGGTCTTAATGTAACCAGTACAA
ATGCACCGATTTCTGTTCCAGTTGGCCCAGCGACGCTTGGCCGTATCATGGACGTTTTAG
GTCGCCCGATTGATGAAGCAGGTCCTGTAG---CGACTGAAGAG---CGTTTGCCAATTC
ACCGTCAAGCCCCTTCTTATGCTGAACAA---GCAGCTTCGACTGACCTTTTAGAAACTG
GTATTAAAGTCATCGACTTACTTTGCCCGTTCGCGAAAGGTGGTAAAGTTGGTCTGTTCG
GTGGTGCTGGTGTTGGTAAAACCGTTAACATGATGGAGTTGATCAACAACATCGCGAAAG
CTCACTCAGGTTTATCTGTGTTTGCTGGTGTTGGTGAGCGTACTCGTGAAGGTAACGACT
TCTATCACGAAATGAAAGATTCTAACGTTCTTGA--------------------------
----------------CAAAGTAGCCATGGTCTACGGTCAGATGAACGAGCCACCAGGTA
ACCGTTTACGCGTAGCGTTGACTGGTTTGACCATGGCTGAATACTTCCGTGATCAAAAAG
ACGAAAACGGTAAAGGTCGTGACGTATTATTATTCGTCGACAACATCTACCGTTACACAC
TTGCAGGTACTGAAGTATCAGCATTGTTAGGCCGTATGCCATCTGCAGTAGGTTACCAAC
CGACACTTGCAGAAGAAATGGGTGTTCTTCAAGAGCGTATTACGTCGACTAAATCTGGTT
CGATCACATCGATCCAGGCAGTATACGTACCTGCCGATGACTTAACAGATCCATCGCCTG
CAACCACGTTTGCTCACTTAGATGCAACAGTGGTATTGAGCCGTGACATCGCATCTTCTG
GTATTTATCCAGCGATCGATCCACTTGACTCAACTTCACGTCAGCTAGATCCATTGGTTG
TTGGTCAAGAGCATTATGAAATTGCACGTTCTGTACAGAACGTATTGCAACGTTATAAAG
AGCTTAAAGACATCATCGCGATTTTGGGTATGGATGAATTGGCAGAAGAAGATAAGTTGG
TTGTTTACCGTGCGCGTAAAATCCAACGCTTCTTCTCTCAACCGTTCCACGTTGCTGAAG
TATTTACGGGT-GCGCCTGGTAAATTAGTACCGCTTAAAGAAACGATTCGTGGCTTTAAA
GGTCTTTTAGCTGGTGAATACGATCACATCCCAGAACAAGCGTTCTACATGGTGGGTGGT
ATTGACGAAGTAATTGCTAAA------------GCTGAGAAACT----------------
------TTAA
>Comamonas_testosteroni_ATCC_11996
ATGGCT------------------------------------------------------
-----------------------------CAAGTACAA----------------------
------------------------------------------------------------
---------------------------------GGCAAGATTGTTCAATGTATCGGCGCC
GTGGTGGACGTGGAGTTTGCC---CACGGCCA---GGTGCCCAAGGTGTATGACGCCTTG
AA------------------GCTGGAA---------------------------GGCTCG
GCC--------CTGACCCT------TGAAGTTCAGCAGCAGCTGGGCGACGGCGTGGTGC
GTACCATTGCCCTGGGTTCTTCGGACGGTCTGAAGCGTGGCCTGATGGTCACCAACACCG
GCAACCCCATCACTGTTCCTGTGGGTAAGGCTACCCTGGGCCGCATCATGGACGTGCTGG
GCAACCCCATCGACGAACGTGGCCCTGTGGACCAGACCCTGACC------GCAGCCATTC
ACCGCAAGGCTCCTGCATACGACGAACTG---TCGCCTTCGCAGGAACTGCTGGAAACCG
GTATCAAGGTGATCGACTTGGTCTGCCCCTTCGCCAAGGGCGGCAAGGTGGGCCTGTTCG
GTGGTGCCGGTGTGGGCAAGACCGTGAACATGATGGAACTCATCAACAACATCGCCAAGG
CCCACAGCGGTCTGTCGGTGTTCGCTGGTGTGGGTGAGCGTACCCGTGAAGGTAACGACT
TCTATCACGAAATGTCCGACGCTGGCGT---TGTGAACCAAGAGAACCT-----------
-------GGGCGAGTCCAAGGTTGCCATGGTTTACGGTCAGATGAACGAGCCCCCAGGAA
ACCGTCTGCGCGTGGCGCTGACCGGCCTGACCATGGCTGAGTCGTTCCGTGACG------
------------AAGGCAAGGACGTGCTGTTCTTCGTGGACAACATCTACCGCTACACAC
TGGCCGGTACCGAAGTGTCCGCTCTGCTGGGCCGTATGCCTTCCGCCGTGGGCTACCAGC
CTACCCTGGCTGAAGAAATGGGTAAGCTGCAAGAGCGTATTACCTCCACCAAGGTCGGCT
CGATCACTTCCATCCAGGCCGTTTACGTGCCAGCGGATGACTTGACCGACCCCTCGCCCG
CCACGACTTTTGCTCACTTGGACTCCACCGTGGTGCTGTCCCGTGACATCGCTTCGCTGG
GTATCTACCCCGCTGTGGATCCTCTGGACTCCACCAGCCGTCAGCTGGACCCCCAAGTGG
TTGGCGAAGAGCACTACAAGGTGGCTCGCCAAGTGCAGGGCACACTGCAGCGCTACAAGG
AACTGCGCGACATCATCGCGATTCTGGGCATGGACGAACTGGCTCCCGAAGACAAGCTGA
CCGTGGCTCGTGCTCGTAAGATCCAGCGTTTCCTGTCGCAGCCTTTCCACGTGGCTGAAG
TGTTCACCGGC-GCTCCCGGCAAGTACGTTCCCCTGTCTGAAACCATCCGTGGCTTCAAG
ATGATCGTGAACGGCGAAGCCGACCACCTGCCCGAACAGGCTTTCTACATGGTTGGTACC
ATCGACGAAGCCTTCGAGAAG------------GCCAAGAAGCTGGC-------------
-AGC--CTAA
>Burkholderia_cepacia_UCB_717_ATCC_25416
ATGAGTACTGCTGCTTTGGTAGAA------------------------------------
------------------------------------------------------------
------------------------------------------------------------
---------------------------------GGCAAGATCGTACAGTGCATCGGCGCC
GTTATCGACGTGGAATT---CCCGCGCGACAG---CATGCCGAAGATCTACGACGCGCTC
AT------------------TCTCGAT---------------------------GGCTCG
GAA--------CTGACGCT------CGAAGTCCAGCAACAGCTGGGCGACGGCGTGGTCC
GTACCATTTGTCTGGGTGCATCCGACGGCCTGCGCCGCGGTCTGACCGTGAAGAACACGG
CAAATCCGATCTCGGTGCCGGTCGGCAAGCCGACCCTCGGCCGGATCATGGACGTGCTCG
GCCGTCCGATCGACGAGGCTGGCCCGATCG---TGAGCGAAACG---ACGCGCTCGATCC
ACCAGAAGGCTCCGGCGTTCGACGAACTG---TCGCCGTCGACCGAACTGCTCGAAACGG
GTATCAAGGTTATCGACCTGATCTGCCCGTTCGCAAAGGGCGGCAAGGTTGGCCTGTTCG
GCGGTGCTGGCGTGGGCAAGACCGTCAACATGATGGAGCTCATCAACAACATCGCGAAGG
AGCACGGCGGTTACTCCGTGTTCGCGGGCGTGGGCGAGCGTACCCGTGAAGGGAACGACT
TCTACCACGAAATGAAGGACTCGAACGTTCTCGA--------------------------
----------------CAAGGTCGCGCTGGTGTACGGCCAGATGAACGAGCCGCCGGGCA
ACCGTCTGCGCGTCGCGCTGACCGGCCTGACGATGGCCGAGCACTTCCGTGACG------
------------AAGGCCTCGACGTGCTGTTCTTCGTCGACAACATCTACCGTTTCACGC
TGGCCGGTACCGAAGTGTCGGCACTGCTCGGCCGTATGCCGTCGGCAGTGGGCTATCAGC
CGACGCTGGCTGAAGAAATGGGCAAGCTGCAAGAGCGCATCACGTCGACCAAGAAGGGCT
CGATTACGTCGGTCCAGGCCGTGTACGTCCCTGCGGACGACTTGACCGACCCGTCGCCGG
CTACGACCTTCGGCCACCTGGACGCAACCGTCGTTCTGTCGCGTGACATCGCTTCGCTGG
GTATCTACCCGGCGGTCGACCCGCTCGACTCGACGTCGCGCCAGATCGACCCGAACGTGA
TCGGTGAAGAGCACTACTCGATCACCCGTCGTGTTCAGCAGACGCTGCAGCGCTACAAGG
AACTGCGCGACATCATCGCGATTCTGGGCATGGACGAACTGTCGCCGGAAGACAAGCTGT
CGGTCGCACGCGCGCGTAAGATCCAGCGTTTCCTGTCGCAGCCGTTCCACGTCGCTGAAG
TGTTCACGGGC-TCGCCGGGCAAGTACGTGCCGCTGAAGGAAACGATCCGTGGCTTCAAG
ATGATCGTCGACGGCGAGTGCGACCACCTGCCGGAACAGGCGTTCTACATGGTCGGCACG
ATCGACGAAGCCTTCGAAAAG------------GCCAAGAAGATCTC-------------
------GTAA
>Xanthomonas_campestris_pv_campestris
ATGAGTCAG---------------------------------------------------
------------------------------------------------------------
------------------------------------------------------------
---------------------------------GGCAAGATCGTTCAGATCATCGGCGCG
GTCGTCGACGTCGAATT---CCAGCGCAATGA---AGTGCCGAAGGTCTATCACGCGCTG
AA------------------GGTCGAA---------------------------GGCACC
GCC--------ATCACCCT------GGAAGTGCAGCAGCAGCTCGGCGACGGCGTCGTGC
GCACGATTGCGCTCGGCTCCACCGACGGATTGAAGCGCAACCTGCTGGCCACCAACACCG
AGCGTGCGATTTCGGTGCCGGTTGGCGCCGGGACGCTGGGCCGCATCATGGACGTGCTGG
GTCGCCCGATCGACGAAGCCGGCGACGTGC---AGGCCTCGGAC---CATTGGGAAATCC
ACCGCGCTGCGCCGTCGTACGAAGACCAG---TCGTCCAGCACCGAACTGCTGGAAACCG
GCATCAAGGTGATCGACCTGATGTGCCCATTCGCCAAGGGCGGCAAGGTCGGCCTGTTCG
GCGGCGCCGGCGTCGGCAAGACCGTCAACATGATGGAACTCATCAACAACATCGCCAAGG
CGCACTCGGGTCTGTCCGTGTTCGCCGGCGTGGGTGAGCGTACCCGTGAGGGCAACGACT
TCTACCACGAGATGAAGGACTCCAACGTCCTGGA--------------------------
----------------CAAGGTCGCGATGGTGTACGGCCAGATGAACGAGCCGCCGGGCA
ACCGTCTGCGCGTTGCGCTGACCGGCCTGACCATGGCCGAGTACTTCCGCGACGAGAAGG
ACGCCAGCGGCAAGGGCAAGGACGTGCTGTTGTTCGTGGACAACATCTACCGCTACACGC
TGGCCGGTACCGAAGTGTCCGCGCTGCTCGGCCGCATGCCGTCGGCGGTGGGTTACCAGC
CGACCCTGGCCGAGGAAATGGGCGTGTTGCAGGAGCGCATCACCTCGACCAAGAGCGGTT
CGATCACCTCGATCCAGGCCGTGTACGTGCCCGCGGACGACCTGACCGACCCGTCGCCGG
CGACCACCTTCGCCCACTTGGACTCGACCGTCACGCTGAGCCGTAACATCGCCTCGCTGG
GTATCTACCCGGCCGTGGATCCGCTGGACTCCACCAGCCGCCAGATGGACCCGCTGGTGA
TCGGCCACGAGCATTACGACACCGCCCAGCGCGTGCAGCAGACCTTGCAGAAGTACAAGG
AACTGAAGGACATCATCGCGATCCTGGGCATGGACGAGTTGAGCGAAGAAGACAAGCAGT
CGGTGTCGCGCGCACGCAAGATCGAGCGCTTCTTCAGCCAGCCGTTCCACGTGGCCGAAG
TGTTCACCGGC-TCGCCGGGCAAGTACGTTTCGCTGAAGGACACCATCCGCGGCTTCAAG
GCGATCTGCGACGGTGAATACGACCACCTGCCGGAACAGGCGTTCTACATGGTCGGCAGC
ATCGAAGAAGCGGTCGAGAAG------------GCCAACAAGATGAGC--GCCAA-----
-GGC--CTGA
>Pseudomonas_aeruginosa_PAO1_Orsay
ATGAGTAGC---------------------------------------------------
------------------------------------------------------------
------------------------------------------------------------
---------------------------------GGACGTATCGTTCAAATCATCGGCGCC
GTGATCGACGTGGAATT---CCCGCGCGATGC---CGTGCCGAGCATCTATGAAGCCCTG
AA------------------GGTTCAG---------------------------GGCGTT
GAA--------ACCACCCT------GGAAGTCCAGCAGCAGCTGGGCGACGGCGTGGTTC
GTTCCATTGCGATGGGTTCCACCGAAGGCCTCAAGCGTGGCCTGAACGTGGACAGCACTG
GTGCTGCCATCTCCGTGCCGGTCGGTAAAGCGACCCTGGGCCGGATCATGGACGTACTGG
GTAACCCGATCGACGAAGCCGGTCCCATCG---GCGAAGAAGAG---CGCTGGGGCATCC
ACCGCGAAGCTCCGTCCTATGCCGACCAG---GCTGGCGGCAACGAGCTGCTGGAAACCG
GCATCAAGGTGATCGACCTGGTCTGCCCGTTCGCCAAGGGCGGCAAGGTAGGCCTGTTCG
GCGGCGCCGGCGTGGGCAAGACCGTCAACATGATGGAACTGATCCGTAACATCGCCATCG
AGCACAGCGGTTATTCCGTGTTCGCGGGTGTGGGCGAGCGTACTCGTGAGGGTAACGACT
TCTACCACGAGATGAAGGACTCCAACGTACTGGA--------------------------
----------------CAAGGTAGCCCTGGTATACGGCCAGATGAACGAGCCGCCGGGCA
ACCGTCTGCGCGTCGCACTGACCGGCCTGACCATGGCCGAGAAGTTCCGTGACG------
------------AAGGCCGTGACGTTCTGTTGTTCATCGACAACATCTACCGTTACACCC
TCGCCGGTACCGAAGTATCCGCACTGCTGGGCCGTATGCCGTCCGCGGTGGGCTATCAGC
CGACCCTGGCCGAAGAGATGGGCGTTCTGCAGGAGCGCATCACCTCCACCAAGAAAGGCT
CGATCACCTCGATCCAGGCCGTATACGTTCCCGCGGACGACCTCACCGACCCGTCCCCGG
CGACCACCTTCGCCCACCTGGACGCGACCGTCGTACTGTCCCGTGACATCGCCTCGCTGG
GTATCTACCCCGCGGTCGACCCGCTGGACTCCACCTCTCGCCAGCTCGATCCGCTGGTGA
TCGGCCAGGATCACTACGACACCGCTCGCGGCGTCCAGTATGTTCTGCAGCGCTACAAGG
AGCTGAAGGACATCATCGCGATCCTGGGCATGGACGAACTGTCCGAAGCCGACAAGCTGC
TGGTGGCGCGCGCTCGTAAGATCCAGCGCTTCCTGTCCCAGCCGTTCTTCGTAGCGGAAG
TCTTCACCGGC-TCGCCGGGCAAGTACGTTTCCCTGAAGGACACCATCGCTGGCTTCAAG
GGCATTCTCAACGGCGACTACGATCACCTGCCGGAGCAGGCGTTCTACATGGTCGGCGGT
ATCGAAGAAGCAGTCGAGAAA------------GCCAAAAAACTG---------------
-------TAA
>Pseudomonas_fluorescens_PfO-1
ATGAGTAGC---------------------------------------------------
------------------------------------------------------------
------------------------------------------------------------
---------------------------------GGACGTATCGTTCAAATCATCGGCGCC
GTTATCGACGTGGAATT---TCCACGCGACAG---CGTACCGAGCATCTACGACGCCTTG
AA------------------GGTTCAA---------------------------GGCGCC
GAA--------ACCACTCT------GGAAGTTCAGCAGCAGCTGGGCGACGGCGTGGTTC
GTACCATTGCGATGGGCTCCACCGAAGGCTTGAAGCGCGGTCTGGACGTCAACAACACTG
GCGCAGCCATCTCCGTACCGGTCGGTAAAGCGACTCTGGGCCGGATCATGGACGTACTGG
GCAACCCGATCGACGAAGCTGGCCCGATCG---GCGAAGAAGAG---CGCTGGGGTATCC
ACCGCGCCGCTCCTTCCTTCGCTGAACAA---GCCGGTGGCAACGAGCTGCTGGAAACAG
GCATCAAGGTTATCGACCTGGTTTGCCCGTTCGCCAAGGGCGGTAAAGTCGGTCTGTTCG
GTGGTGCCGGTGTAGGCAAGACCGTAAACATGATGGAACTGATCCGTAACATCGCCATCG
AGCACAGCGGTTATTCCGTGTTCGCCGGTGTGGGTGAGCGTACTCGTGAGGGTAACGACT
TCTACCACGAGATGAAGGACTCCAACGTTCTCGA--------------------------
----------------CAAGGTAGCCCTGGTCTACGGTCAGATGAACGAGCCACCGGGAA
ACCGTCTGCGCGTAGCGCTGACCGGTCTGACCATGGCCGAGAAGTTCCGTGACG------
------------AAGGTAACGACGTTCTGCTGTTCGTCGACAACATCTATCGTTACACCC
TGGCCGGTACCGAAGTATCCGCACTGCTGGGCCGTATGCCTTCGGCAGTAGGTTACCAGC
CGACCCTGGCTGAAGAGATGGGCGTGCTGCAAGAGCGCATCACTTCGACCAAGCAAGGTT
CGATTACTTCGATCCAGGCCGTATACGTACCAGCGGACGACTTGACTGACCCGTCGCCAG
CGACCACGTTTGCTCACCTGGACGCCACCGTCGTTCTGTCCCGTGACATCGCTTCTCTGG
GTATCTACCCGGCGGTAGACCCACTGGACTCGACTTCGCGTCAGCTGGACCCGAACGTGA
TCGGCAACGATCACTACGAGACCGCTCGTGGTGTTCAGTACGTGCTGCAGCGTTACAAAG
AGCTGAAGGACATCATCGCGATCCTGGGTATGGACGAGCTGTCGGAAGCCGACAAGCAGT
TGGTAAACCGTGCTCGTAAGATCCAGCGCTTCTTGTCGCAGCCGTTCTTCGTGGCTGAAG
TCTTCACCGGT-GCTTCGGGTAAATACGTTTCCCTGAAAGACACCATTGCTGGCTTCAAA
GGCATCCTCAACGGTGACTACGACCACCTGCCAGAACAAGCGTTCTACATGGTCGGCGGC
ATCGAAGAAGCGATCGAGAAA------------GCCAAGAAACTG---------------
-------TAA
>Pseudomonas_putida_KT2440
ATGAGTAGC---------------------------------------------------
------------------------------------------------------------
------------------------------------------------------------
---------------------------------GGACGTATCGTTCAAATCATCGGCGCC
GTCATCGACGTGGAATT---CCCACGTGACGT---CGTGCCGAGTGTATACAACGCGCTT
AA-----------------------AGTACAA----------------------GGCGCG
GAA--------ACCACCCT------GGAAGTTCAGCAGCAGCTGGGCGACGGCGTGGTTC
GTACCATTGCGATGGGCTCGACCGAAGGCCTGAAGCGCGGTCTGGATGTCGTCGACACCG
GCGCTGCCATTTCCGTTCCAGTTGGTAAGGCCACCCTGGGCCGTATCATGGACGTACTGG
GCAACCCGATCGACGAAGCCGGCCCGATCG---GCGAAGAAGAG---CGTCGCGGTATCC
ACCAGCCAGCGCCTTCGTTCGCTGACCAG---GCAGGCGGCAACGACCTGCTGGAAACCG
GCATCAAGGTTATCGACCTGGTTTGCCCGTTCGCCAAGGGTGGTAAGGTTGGTCTGTTCG
GTGGTGCCGGTGTCGGCAAGACCGTAAACATGATGGAACTGATCCGTAACATCGCCATGG
AACACAGCGGTTACTCCGTGTTCGCTGGTGTGGGTGAGCGTACTCGTGAGGGTAACGACT
TCTACCACGAGATGAAGGACTCCAACGTTCTCGA--------------------------
----------------CAAAGTAGCGCTGGTCTACGGTCAGATGAACGAGCCACCAGGAA
ACCGTCTGCGTGTAGCGCTGACCGGCCTGACCATGGCCGAGAAGTTCCGTGACG------
------------AAGGTAACGACGTTCTGCTGTTCGTCGACAACATCTATCGTTACACCC
TGGCCGGTACCGAAGTATCCGCACTGCTGGGCCGTATGCCTTCGGCAGTAGGTTACCAGC
CGACCCTGGCTGAAGAGATGGGCGTTCTGCAAGAGCGCATCACCTCCACCAAGGAAGGTT
CGATCACCTCCGTACAGGCCGTATACGTACCTGCGGACGACTTGACCGACCCGTCGCCAG
CGACCACCTTCGCCCACTTGGACGCCACCGTCGTTCTGTCCCGTGACATCGCCTCCCTGG
GTATCTACCCAGCGGTCGACCCACTGGACTCGACTTCGCGCCAGCTGGACCCGAACGTGA
TCGGCAACGAGCACTACGAGACCGCTCGTGGCGTTCAGTATGTTCTGCAGCGCTATAAAG
AGCTGAAGGACATCATTGCGATCCTGGGTATGGACGAACTGTCCGAAGCCGACAAGCAAC
TGGTAGCCCGCGCTCGTAAGATCCAGCGCTTCCTGTCGCAGCCGTTCTTCGTGGCAGAAG
TCTTCACCGGT-TCGCCAGGCAAGTACGTTTCCCTGAAAGACACCATCGCTGGCTTCAGC
GGCATCCTCAAAGGTGACTACGACCACCTGCCAGAACAAGCGTTCTACATGGTCGGCAGC
ATCGACGAAGCGATCGAGAAA------------GCCAAGAAACT----------------
------GTAA
