# Supplementary material for: Aerobic Methoxydotrophy: Growth on Methoxylated Aromatic Compounds by Methylobacteriaceae
Source: Front Microbiol. 2022 Mar 11;13:849573. doi: 10.3389/fmicb.2022.849573 (PMC8963497; doi:10.3389/fmicb.2022.849573)
Supplement: Supplementary File 2 — recA gene alignment (from Figure 1). [file Data_Sheet_2.FASTA]

>Methylobacterium_frigidaeris_IER25-16
ATG---------------------------------------------------------
------------------GACAAAGACAAGTCGAAG---GCGATCGACGCCGCCCTCGCC
CAGATCGAGCGCGCCTTCGGCAAGGGCTCGATCATGCGGCTCGGCAAGGGCGACAAGGTG
CAGGAGGTCGAGGTCGTCTCGACCGGGTCGCTCGGCCTCGACATCGCGCTCGGCGTCGGC
GGCCTGCCGCGCGGGCGCGTGATCGAGATCTACGGGCCGGAATCCTCCGGCAAGACCACG
CTCGCCCTCCACACCATCGCCGAAGCTCAGAAGAAGGGCGGCGTCTGCGCCTTCGTGGAT
GCCGAGCACGCCCTCGATCCGGTCTATGCCCGCAAGCTCGGCGTCAACCTCGACGACCTG
CTGATCTCCCAGCCCGATACCGGCGAGCAGGCCCTGGAGATCACCGACACCCTGGTGCGC
TCCGGCGCCATCGACGTGCTGGTGGTCGATTCGGTGGCCGCCCTCACCCCGCGGGCCGAG
ATCGAGGGTGAGATGGGCGACCAGCAGCCGGGCCTCCAGGCCCGCCTGATGAGCCAGGCC
CTGCGCAAGCTCACCGGTTCGATCTCGCGCTCGAACTGCATGGTCATCTTCATCAACCAG
ATCCGGATGAAGATCGGCGTGAT------GTACGGCAGC---------------------
------------------------------------------------------------
------------------------------------------------------------
------------------------------------------------------------
------------------------------------------------------------
------------------------------------------------------------
------------------------------------------------------------
------------------------------------------------------------
------------------------------------------------------------
------------------------------------------------------------
------------------------------------------------------------
------------------------------------------------------------
------------------------------------------------------------
------------------------------------------------------------
------------------------------------------------------------
------------------------------------------------------------
------------------------------------------------------------
------------------------------------------------------------
---------------------------------------------------CCCGAGACC
ACCACCGGCGGCAACGCGCTGAAGTTCTACGCCTCGGTGCGCCTCGACATCCGCCGCATC
TCGACCCTCAAGGACCGCGACCAGCCGATCGGCAACAGCGTTCGGGTCAAGGTGGTCAAG
AACAAGGTGGCGCCGCCGTTCAAGCAGGTCGAGTTCGACATCATGTTCGGCGAGGGCGTG
TCGAAGGTCGGCGAGCTGATCGACCTCGGCGTCAAGGCCGGCATCGTCGAGAAGTCGGGC
GCCTGGTTCTCCTACGACAGCCAGCGTCTCGGCCAGGGCCGCGAGAATTCGAAGGGCTTC
CTGCGCGACAACCCCGACATCGCCAACAAGATCGAGGCCTCGATCCGGCAGAATTC----
--GGGTCTCG---T------------------------CGCC-GACCGCATCCTCGA---
---------------------------GAACGC----CACGCCCA------------CCG
CCGATG--------------------ACCTCGACG---AGGGC-----------------
--TCGGCC------TGA
>Prochlorococcus_marinus_str_NATL2A
ATGTCAAACGAAGGTA---AGCCACTCCAATTAACTGAATCTAAGAAAATAGACGCAAAA
------------------TCTGGAGAGAAAGAAAAA---GCATTGAGCTTAGTTGTTGGG
CAAATAGAACGCAATTTCGGAAAGGGTTCGATCATGCGTCTTGGCGACGCATCAAAGATG
C---GGGTAGAAACAATATCTACGGGCGCTTTAACTCTTGATTTAGCTCTTGG---TGGA
GGCTATCCCAAAGGACGTGTAATTGAAGTTTATGGTCCCGAAAGTTCTGGAAAAACAACG
CTGACATTACATGCAATAGCAGAGATTCAACGTAACGGCGGAGTTGCTGCTTTTGTAGAT
GCAGAACATGCTCTTGACCCAGTCTATGCAGCTTCGCTTGGTGTTGATGTAGAAAATCTT
CTCGTATCTCAACCGGATACAGGTGAGATGGCATTGGAAATCGTTGACCAACTTATTAGA
TCTGCTGCAGTCGATCTAGTAGTTGTTGATTCAGTCGCTGCACTGACGCCCCGTTCAGAG
ATAGAAGGAGAAATGGGTGATCATTCAGTAGGTGCTCAAGCTCGTCTAATGAGTCAAGCA
ATGAGAAAAATTACTGGAAATATTGGAAAGTCTGGTTGCACAGTAATTTTCTTAAATCAA
TTACGTCTAAAAATTGGTATTAC------ATATGGGAAT---------------------
------------------------------------------------------------
------------------------------------------------------------
------------------------------------------------------------
------------------------------------------------------------
------------------------------------------------------------
------------------------------------------------------------
------------------------------------------------------------
------------------------------------------------------------
------------------------------------------------------------
------------------------------------------------------------
------------------------------------------------------------
------------------------------------------------------------
------------------------------------------------------------
------------------------------------------------------------
------------------------------------------------------------
------------------------------------------------------------
------------------------------------------------------------
---------------------------------------------------CCAGAAACA
ACAACTGGTGGAAACGCTCTTAAGTTTTATGCCTCTGTAAGATTAGATATTCGTCGTATC
CAAACGTTAAAGAGAGGAACTGAAGAATATGGAATTCGTGCAAAAGTGAAAGTTGCAAAA
AACAAAGTTGCGCCTCCATTTCGAATAGCCGAATTTGATATTCTTTTTGGGAAAGGAATT
AGTACTCTTGGTTGTCTTCTTGATTTAGCAGATGAGACTAATGTCGTTACTCGTAAAGGA
GCTTGGTATAGCTATGAAGGTGACAATATTGGGCAAGGGAGAGACAACACCATTACTTGG
CTTGAACAAAATCCTGAATCAAAAGAAATAATTGAAAAGTTAGTTAAAGAAAAATTAACT
GAGGGCTCAGAAGTAAGTGCT-----------------AATTCAATGAGACCATTAGCGT
C--------------------------AGCGGCTCGACAAGCTTC------------TTC
ACGACC--------------------AAACCTAAG-CCAAGTT-----------------
--TCAGCGAACGGTTAA
>Acinetobacter_sp_ANC_3811
ATG---------------------------------------------------------
------------------GATGAGAATAAAAGCAAA---GCATTACAAGCCGCGCTAAGT
CAAATTGAGAAACAATTTGGCAAAAATACGGTGATGCGTCTCGGTGA---CAACACTGTT
CAAGCTGTTGAAGCTGTGTCTACAGGCTCTTTGACTTTAGATATTGCATTGGGGATTGGT
GGTTTACCAAAAGGTCGTATTGTCGAGATTTATGGTCCAGAATCTTCTGGTAAAACCACA
ATGACTCTACAAGCGATTGCACAATGTCAAAAAACTGGCGGTACTTGTGCATTTATCGAT
GCAGAGCACGCATTAGATCCACAATATGCACGCAAGCTTGGTGTAGACATTGATAACCTG
CTTGTATCACAGCCTGATAACGGTGAACAAGCACTCGAAATTGCAGATATGTTGGTTCGC
TCTGGCGCAATTGATATGATTGTTGTCGATTCAGTCGCGGCACTTACCCCTAAAGCAGAA
ATCGAAGGTGAGATGGGTGACTCTCATATGGGCTTGCAAGCTCGTCTAATGAGTCAGGCA
CTTCGTAAAATTACAGGTAATGCTAAGCGCTCAAACTGTATGGTTATTTTCATTAACCAA
ATCCGTATGAAGATTGGGGTAAT------GTTTGGTAGC---------------------
------------------------------------------------------------
------------------------------------------------------------
------------------------------------------------------------
------------------------------------------------------------
------------------------------------------------------------
------------------------------------------------------------
------------------------------------------------------------
------------------------------------------------------------
------------------------------------------------------------
------------------------------------------------------------
------------------------------------------------------------
------------------------------------------------------------
------------------------------------------------------------
------------------------------------------------------------
------------------------------------------------------------
------------------------------------------------------------
------------------------------------------------------------
---------------------------------------------------CCTGAGACC
ACAACTGGTGGTAACGCATTGAAGTTCTACGCTTCTGTACGTTTAGATATCCGCCGTATT
GGTCAAGTAAAAGAAGGCGATGAAATCGTCGGCTCTGAAACTCGCGTTAAAGTTGTTAAA
AACAAAATGGCGCCTCCTTTCAGAGAAGCTCTTTTCCAAATCCTATATGGTAAAGGCACA
AACCAGCTAGGCGAACTTGTAGATTTAGCTGTACAGCAAGATATCGTACAAAAAGCAGGT
GCTTGGTACTCATATCAAGGTAGTAAAATTGGTCAAGGTAAGAACAATGTTATTCGTCAC
TTTGAAGAGAACCCTCAAATGGCTGGAGAGATTGAACGTAATATCCGTGAACAACT----
-----GTTAA----------------------------CAACTGGTACTACTACTGAT--
-------------------------------------CAAGTTGA----------AGCTG
AAGAAG--------------------AAGCTGATCTTTTATTA-----------------
--GAATCT------TAA
>Acinetobacter_sp_ADP1
ATG---------------------------------------------------------
------------------GATGATAATAAAAGCAAG---GCATTACAAGCTGCTTTAAGT
CAGATTGAAAAACAATTTGGCAAAAATACAGTAATGCGTTTAGGTGATAATACC---GTT
CAAGCTGTTGAAGCCGTTTCGACAGGCTCTCTTACTCTAGATATTGCATTAGGTATTGGT
GGCTTACCTAAAGGGCGTATTGTAGAGATTTACGGTCCTGAATCTTCTGGTAAAACAACC
ATGACTTTGCAAGCAATTGCACAATGTCAGAAAGCAGGTGGTACCTGTGCTTTTATTGAT
GCAGAACATGCATTAGACCCTCAGTATGCCCGTAAGCTGGGTGTAGACATAGACAATCTT
TTGGTATCGCAGCCTGATCATGGTGAACAAGCTCTGGAAATTGCAGATATGCTTGTACGC
TCTGGTGCGATTGATCTGATTGTAGTCGACTCTGTAGCAGCATTAACCCCAAAAGCCGAA
ATTGAAGGTGAAATGGGCGACTCCCACATGGGTTTACAAGCCCGCTTAATGAGTCAAGCC
TTACGTAAAATCACGGGTAATGCTAAACGTTCGAATTGCATGGTAATCTTCATTAACCAG
ATTCGTATGAAAATTGGCGTAAT------GTTTGGCAGC---------------------
------------------------------------------------------------
------------------------------------------------------------
------------------------------------------------------------
------------------------------------------------------------
------------------------------------------------------------
------------------------------------------------------------
------------------------------------------------------------
------------------------------------------------------------
------------------------------------------------------------
------------------------------------------------------------
------------------------------------------------------------
------------------------------------------------------------
------------------------------------------------------------
------------------------------------------------------------
------------------------------------------------------------
------------------------------------------------------------
------------------------------------------------------------
---------------------------------------------------CCAGAAACC
ACAACTGGTGGTAATGCACTAAAATTCTATGCATCTGTACGTCTAGATATACGCCGTATT
GGTCAAGTTAAAGAAGGTGATGAAATCATTGGTTCTGAAACCAAAGTCAAAGTCGTTAAA
AATAAAATGGCCCCTCCTTTCCGTGAAGCAATCTTCCAAATTTTATATGGCAAGGGTGTC
AATCAACTTGGCGAATTGGTTGATCTTGCAGTTCAACAAAATATTGTACAAAAAGCTGGT
GCTTGGTATTCATACCAAGGCAATAAAATTGGTCAGGGTAAGAATAACGTGATTCGTTAT
CTTGAAGAGAACCCTCAGATTTCTACAGAAATTGAAGCGGTTATCCGTGAACAATT----
-ATTGACTAA----------------------------GGC---ATCAGATCA-------
---------------------------GACCGCTGCTCACGATGA----------AACTG
AAGAAG--------------------AACCAGATT---TACTG-----------------
--GAAAGT------TAA
>Corynebacterium_glutamicum_MB001
ATG---------GCTCCCAAGAAGACAGCAA---------CAAAGGCAACTGCCGCCAAG
------------------GGGAATGATCGTCAGAAG---GCACTTGATGCCGCACTAGCC
CTGATTGAGAAGGATTTCGGTAAAGGCGCTGTCATGCGTCTGGGTGATGAGAATCGTCCG
C---CAATCCAGACCATCTCATCTGGTAACACCGCGATTGATATTGCCTTGGGTATCGGT
GGATTCCCACGTGGTCGAATCGTTGAGGTGTATGGCCCAGAATCATCAGGTAAAACCACC
GTTGCACTGCACGCAATTGCGCAGGCACAAAAGGCCGGCGGCATCGCTGCATTCATTGAC
GCCGAGCACGCGTTGGATCCAGATTATGCTCGCAAGCTTGGTGTAGATACTGATGCGCTT
CTGGTTTCGCAGCCAGACACTGGTGAGCAAGCACTAGAAATCGCCGACATGCTGGTTCGT
TCCGGCGCAATCGACATCATCGTGATTGACTCGGTGGCTGCGCTGACACCAAAGGCTGAA
ATTGAAGGCGAAATGGGCGATAGCCACGTTGGTCTTCAGGCCCGCCTCATGAGCCAGGCG
CTTCGTAAGATGACAGGTGCGCTGTACAACTCGGGTACCACCGCGATCTTCATTAACCAG
CTGCGTGAAAAGATCGGTGTGAT------GTTCGGTTCC---------------------
------------------------------------------------------------
------------------------------------------------------------
------------------------------------------------------------
------------------------------------------------------------
------------------------------------------------------------
------------------------------------------------------------
------------------------------------------------------------
------------------------------------------------------------
------------------------------------------------------------
------------------------------------------------------------
------------------------------------------------------------
------------------------------------------------------------
------------------------------------------------------------
------------------------------------------------------------
------------------------------------------------------------
------------------------------------------------------------
------------------------------------------------------------
---------------------------------------------------CCAGAAACC
ACCACCGGTGGTAAGGCCCTGAAGTTCTACGCATCTGTTCGTTGTGACATTCGACGAATC
CAGACTCTGAAGGACGGACAGGATGCCATTGGTAACCGCACCCGCTTGAAGGTCGTTAAG
AACAAGGTCTCCCCACCGTTCAAGATCGCTGAATTCGACATCATGTACGGCGAAGGCATC
TCCCGTGAATCCTCCGTCATTGACTTGGCAGTGGACAACGGCATTGTGAAGAAGTCAGGT
TCCTGGTTCACCTACGAGGGCGAACAGCTTGGTCAAGGTAAGGAAAAGGTGCGTCTTTCC
CTCAAGGAGAACCCTGAACTCACCGATGAGCTGGAAGATAAGATCTTCAAGAAGCT----
--GGGAGTAGGCAAGTACGCTGCAGCCTCAGATGAACTCACC-GACGATCCAGTAGA---
---------------------------GCTCGTGCCTAACGTTGA----------CTTCG
ATGATG--------------------AAGCCGACACCGAAGCA-----------------
--GACGCTGAAGACTAA
>Streptomyces_coelicolor_A3_2
ATG---------GCA---------------------------------------------
------------------GGAACCGACCGCGAGAAG---GCCCTGGACGCCGCGCTCGCA
CAGATTGAACGGCAATTCGGCAAGGGCGCGGTCATGCGCATGGGTGACCGGACCAACGAG
C---CCATCGAGGTCATCCCGACCGGGTCTACCGCGCTCGACGTGGCCCTCGGCGTCGGA
GGCATCCCGCGTGGCCGTGTCGTGGAGGTCTACGGCCCCGAGTCCTCGGGCAAGACGACC
CTGACCCTGCACGCGGTGGCGAACGCGCAGAAGGCCGGCGGCCAGGTCGCGTTCGTGGAC
GCCGAGCACGCCCTCGACCCCGAGTACGCGAAGAAGCTCGGTGTCGACATCGACAACCTG
ATCCTGTCCCAGCCGGACAACGGTGAGCAGGCCCTGGAGATCGTGGACATGCTGGTCCGC
TCCGGCGCCCTCGACCTCATCGTCATCGACTCCGTCGCCGCGCTCGTCCCGCGCGCGGAG
ATCGAGGGCGAGATGGGCGACAGCCACGTCGGTCTGCAGGCCCGGCTGATGAGCCAGGCC
CTGCGGAAGATCACCAGCGCGCTCAACCAGTCCAAGACCACCGCGATCTTCATCAACCAG
CTCCGCGAGAAGATCGGCGTGAT------GTTCGGCTCC---------------------
------------------------------------------------------------
------------------------------------------------------------
------------------------------------------------------------
------------------------------------------------------------
------------------------------------------------------------
------------------------------------------------------------
------------------------------------------------------------
------------------------------------------------------------
------------------------------------------------------------
------------------------------------------------------------
------------------------------------------------------------
------------------------------------------------------------
------------------------------------------------------------
------------------------------------------------------------
------------------------------------------------------------
------------------------------------------------------------
------------------------------------------------------------
---------------------------------------------------CCGGAGACC
ACGACCGGTGGCCGGGCACTGAAGTTCTACGCCTCGGTGCGACTCGACATCCGGCGGATC
GAGACGCTGAAGGACGGCACCGACGCGGTCGGCAACCGCACCCGCGTCAAGGTGGTCAAG
AACAAGGTCGCGCCGCCCTTCAAGCAGGCCGAGTTCGACATCCTCTACGGCCAGGGCATC
AGCCGCGAGGGCGGTCTGATCGACATGGGCGTGGAGAACGGCTTCGTCCGCAAGGCCGGC
GCCTGGTACACGTACGAGGGCGACCAGCTCGGTCAGGGCAAGGAGAACGCGCGCAACTTC
CTGAAGGACAACCCCGACCTGGCCAACGAGATCGAGAAGAAGATCAAGCAGAAGCTGGGC
GTCGGCGTGCACCC------------------------CGAG-GAGTCGGCCACCGA---
---------------------------GCCCGGCGCGGACGCCGC-CTCCGCCGCCCCGG
CCGACGCCGCACCGGCGGTGCCCGCACCCACGACCGCCAAGGCCACCAAGTCCAAGGCCA
CGGCAGCCAAGAGCTGA
>Streptomyces_viridosporus_T7A_ATCC_39115
ATG---------GCAG--------------------------------------------
------------------GA-ACCGACCGCGAGAAG---GCGCTCGACGCCGCGCTCGCT
CAGATTGAACGACAATTCGGCAAGGGCGCGGTCATGCGCATGGGCGAGCGGTCGAAGG--
-AGCCCATCGAGGTCATCCCGACCGGGTCGACCGCGCTCGACGTGGCCCTCGGCGTCGGC
GGCCTGCCGCGCGGCCGGGTGGTGGAGATCTACGGGCCGGAGTCCTCCGGCAAGACGACC
CTGACCCTGCACGCGGTGGCGAACGCCCAGAAGGCCGGCGGCCAGGTGGCCTTCGTGGAC
GCGGAGCACGCCCTCGACCCCGAGTACGCGAAGAAGCTCGGCGTCGACATCGACAACCTG
ATCCTCTCCCAGCCGGACAACGGCGAGCAGGCCCTGGAGATCGTGGACATGCTGGTCCGC
TCCGGCGCCCTCGACCTCATCGTCATCGACTCCGTCGCGGCGCTCGTCCCGCGCGCGGAG
ATCGAGGGCGAGATGGGCGACAGCCACGTGGGTCTGCAGGCCCGCCTGATGAGCCAGGCC
CTGCGGAAGATCACCAGCGCGCTCAACCAGTCCAAGACCACCGCGATCTTCATCAACCAG
CTCCGCGAGAAGATCGGCGTGAT------GTTCGGCTCC---------------------
------------------------------------------------------------
------------------------------------------------------------
------------------------------------------------------------
------------------------------------------------------------
------------------------------------------------------------
------------------------------------------------------------
------------------------------------------------------------
------------------------------------------------------------
------------------------------------------------------------
------------------------------------------------------------
------------------------------------------------------------
------------------------------------------------------------
------------------------------------------------------------
------------------------------------------------------------
------------------------------------------------------------
------------------------------------------------------------
------------------------------------------------------------
---------------------------------------------------CCGGAGACC
ACCACCGGTGGCCGGGCGCTGAAGTTCTACGCCTCGGTGCGCATCGACATCCGCCGCATC
GAGACCCTGAAGGACGGCACCGAGGCGGTCGGCAACCGCACCCGCTGCAAGGTCGTCAAG
AACAAGGTGGCGCCCCCCTTCAAGCAGGCCGAGTTCGACATCCTCTACGGCCAGGGCATC
AGCCGCGAGGGCGGCCTGATCGACATGGGCGTGGAGCACGGCTTCGTCCGCAAGGCCGGC
GCCTGGTACACGTACGAGGGCGACCAGCTCGGCCAGGGCAAGGAGAACGCCCGCAACTTC
CTGAAGGACAACCCCGACCTCGCCAACGAGATCGAGAAGAAGATCAAGGAGAAGCT----
--GGGCGTCGGGGTGCGGCCCGAGGAGCCCGC------CACC-GAGCCGGGCACGGACGC
CGCGGACTCCGCAGCCCCGGCCGAGGCGGCCGC----GGTGCCGGCTCCGGCGGTGAAGG
CCGGCA--------------------AGTCCAAGG---CCGCG-----------------
--GCGGCCAAGAGCTGA
>Amycolatopsis_sp_75iv2_ATCC_39116
ATG------------------------------------------------CCAGCAGCA
---------------------CCCGACAAGGACAAG---GCGCTCGAGCTCGCCCTGGCC
CAGATCGACAAGCAGTACGGCAAGGGCTCCGTCATGCGGCTGGGCGAGGAGACCCGCCCG
C---CCATCGGCGTGATCCCGACCGGCGCCATCGCGCTCGACATCGCACTCGGCATCGGC
GGCCTGCCGCGCGGCCGGGTCATCGAGATCTACGGCCCGGAGTCCTCCGGTAAGACGACG
GTCGCCCTGCACGCGGTCGCCAACGCCCAGAAGGCGGGCGGGATCGCCGCGTTCATCGAC
GCCGAGCACGCGCTCGACCCGGAGTACGCCAAGGCGCTCGGGGTGGACACCGACGCGCTG
CTGGTGTCCCAGCCGGACACCGGTGAGCAGGCGCTGGAGATCGCGGACATGCTGATCCGC
TCCGGCGCGCTCGACATCCTGGTCATCGACTCGGTGGCCGCGCTCGTGCCGCGCGCCGAG
ATCGAGGGCGAGATGGGTGACTCGCACGTCGGTCTGCAGGCCCGGCTGATGAGCCAGGCG
CTGCGGAAGATCACCGGTGCGCTGTCCAACTCCGGCACCACGGCGATCTTCATCAACCAG
CTGCGCGAGAAGGTCGGCGTCAT------GTTCGGCTCG---------------------
------------------------------------------------------------
------------------------------------------------------------
------------------------------------------------------------
------------------------------------------------------------
------------------------------------------------------------
------------------------------------------------------------
------------------------------------------------------------
------------------------------------------------------------
------------------------------------------------------------
------------------------------------------------------------
------------------------------------------------------------
------------------------------------------------------------
------------------------------------------------------------
------------------------------------------------------------
------------------------------------------------------------
------------------------------------------------------------
------------------------------------------------------------
---------------------------------------------------CCGGAGACC
ACCACCGGTGGCAAGGCGCTGAAGTTCTACGCCTCCGTCCGGCTCGACGTGCGCCGCATC
GAGACGCTCAAGGACAGCGGCGAGGCGGTCGGCAACCGCACCCGCGTGAAGGTCGTGAAG
AACAAGGTCGCGCCGCCGTTCAAGCAGGCCGAGTTCGACATCCTGTACGGCGTCGGCGTG
TCCCGCGAGGGCTCGCTGATCGACATGGGTGTCGACCAGGGCATCCTGCGCAAGTCCGGC
GCCTGGTACACGTACGAGGGCGACCAGCTCGGCCAGGGCAAGGAGAACGCGCGGAAGTTC
CTGCGCGACAACCCGGACATCGCCAACGAGATCGAGAAGCGCATCAAGGAGAAGCT----
--CGGCATCG----------------------------GGCC-G----------------
---------------------------CAGGTC----GACGCCGA-------------GG
CGGCCG--------------------AGCCCGCCC---CGGTC-----------------
--GACTTC------TGA
>Rhodococcus_erythropolis_PR4
ATG---------GCACCACAGGCACCT---------------------------------
------------------------GATCGGGACAAG---GCACTCGACCTCGCGTTGGCG
CAGATCGACAAGAACTTCGGCAAGGGTTCGGTGATGCGCCTGGGCGAGGGTGTTCG---T
CAGCCCATCGCCGTCATTCCCACCGGTTCCATCGCGCTCGACGTCGCGCTGGGTATCGGC
GGACTGCCGCGTGGCCGCGTCATCGAGATCTACGGCCCGGAATCTTCGGGTAAGACCACC
GTGGCACTGCACGCAGTTGCCAATGCTCAGGCCAACGGCGGCATCGCGGCGTTCATCGAC
GCGGAGCACGCACTCGATCCCGACTATGCAGCCAAGCTGGGCGTCGACACCGATGCACTC
CTGGTCTCGCAGCCCGATACGGGTGAGCAGGCCCTCGAAATCACCGACATGCTGATCCGT
TCGGGCGCCCTCGACATCGTCGTGATCGACTCCGTGGCCGCTCTTGTTCCTCGCGCCGAG
ATCGAAGGCGAGATGGGTGACAGCCACGTCGGTTTGCAGGCTCGACTGATGAGCCAGGCA
CTGCGCAAGATCACCGGTGCCATGAACAACTCGGGCACCACCGTCATCTTCATCAACCAG
CTTCGCGAGAAGATCGGCGTGAT------GTTCGGTTCT---------------------
------------------------------------------------------------
------------------------------------------------------------
------------------------------------------------------------
------------------------------------------------------------
------------------------------------------------------------
------------------------------------------------------------
------------------------------------------------------------
------------------------------------------------------------
------------------------------------------------------------
------------------------------------------------------------
------------------------------------------------------------
------------------------------------------------------------
------------------------------------------------------------
------------------------------------------------------------
------------------------------------------------------------
------------------------------------------------------------
------------------------------------------------------------
---------------------------------------------------CCCGAAACC
ACCACCGGTGGTAAGGCACTGAAGTTCTACGCTTCGGTCCGCCTCGACATCCGTCGTATC
GAAACTCTCAAGGACGGTACCGACGCAGTCGGTAACCGCACTCGAGTCAAGGTCGTCAAG
AACAAGGTCGCGCCGCCGTTCAAGCAGGCCGAGTTCGATATTCTCTACGGCCAGGGCATC
AGCAAGGAAGGCTCGCTCATCGATATGGGTGTCGAGCACGGGTTCATCCGCAAGTCCGGC
TCCTGGTACACCTACGAAGGTGACCAGTTGGGTCAGGGCAAGGAAAATGCTCGTAAGTTC
TTGCTGGAGAACACCGATATCCGTGACGAGATCGAGAAGAAGATCAAGGAAAAGCT----
--CGGTATCG---G------------------------TGCT-GACGT------------
-------------------------------------CACTGCAA------------CCG
ACGAAG--------------------CTCCCGCCG-------------------------
---ACTTC------TGA
>Rhodococcus_sp_RHA1
ATG---------GCACCACAGGCA------------------------------------
---------------------CACGATCGAGACAAG---GCGCTCGACCTCGCGCTGGCG
CAGATCGACAAGAACTTCGGCAAGGGCTCGGTGATGCGCCTGGGCGAAGGTGTCCG---T
CAGCCCATCGCCGTCATCCCGACCGGCTCCATCGCGCTGGACGTCGCCCTCGGCATCGGC
GGGCTGCCCCGCGGCCGTGTCGTCGAGATCTACGGCCCGGAGTCCTCGGGTAAGACCACC
GTGGCTCTGCACGCTGTCGCCAACGCCCAGGCGGCAGGCGGTATCGCCGCGTTCATCGAC
GCCGAGCACGCGCTCGACCCCGACTACGCCCAGAAGCTCGGCGTCGACACCGACGCGCTG
CTGGTGTCGCAGCCCGACACCGGTGAGCAGGCGCTGGAAATCGCAGACATGCTGATCCGC
TCCGGCGCCCTCGACATCCTCGTGGTCGACTCCGTGGCCGCTCTGGTCCCGCGCGCCGAG
ATCGAGGGTGAGATGGGCGACAGCCACGTCGGTCTGCAGGCCCGTCTGATGAGCCAGGCG
CTCCGTAAGATGACCGGTGCGCTCAGCAATTCCGGCACCACCGCGATCTTCATCAACCAG
CTGCGCGAAAAGATCGGCGTCAT------GTTCGGTTCC---------------------
------------------------------------------------------------
------------------------------------------------------------
------------------------------------------------------------
------------------------------------------------------------
------------------------------------------------------------
------------------------------------------------------------
------------------------------------------------------------
------------------------------------------------------------
------------------------------------------------------------
------------------------------------------------------------
------------------------------------------------------------
------------------------------------------------------------
------------------------------------------------------------
------------------------------------------------------------
------------------------------------------------------------
------------------------------------------------------------
------------------------------------------------------------
---------------------------------------------------CCCGAAACC
ACCACCGGTGGTAAGGCATTGAAGTTCTACTCGTCGGTGCGCCTCGACGTGCGGCGGATC
GAGACCCTGAAGGACGGCACCGACGCGGTGGGTAACCGTACCCGCGTCAAGGTGGTCAAG
AACAAGGTCGCGCCGCCGTTCAAGCAGGCCGAGTTCGACATCCTCTACGGCCTGGGAATC
AGCAAGGAAGGCTCGCTGATCGACATGGGTGTCGAACACGGGTTCATCCGCAAGTCGGGC
TCCTGGTACACCTACGAAGGCGACCAGCTGGGACAGGGCAAGGAGAACGCCCGCAAGTTC
CTGTTGGAGAACACCGACATCCGGGACGAGATCGAGAAGAAGATCAAGGAAAAGCT----
--CGGAATCG---G------------------------CGCC-GACGTCACTGCTG----
---------------------------------------------------------CTA
CGGATG--------------------ACGCCGCCC---CGGTC-----------------
--GAATTC------TAA
>Rhodococcus_ruber_DSM_43338
ATG---------GCACCACAGGCAC-----------------------------------
----------------------ACGATCGCGACAAG---GCGCTCGAACTGGCGCTCGCG
CAGATCGACAAGAGCTTCGGCAAGGGCTCGGTGATGCGCCTGGGGGAGGAGTCCCG---C
CAGCCCATCGCCGTGATCCCGACCGGCTCGATCGCACTCGACGTCGCGCTCGGCATCGGT
GGCCTCCCGCGCGGACGGGTCGTCGAGATCTACGGCCCGGAATCGTCCGGTAAGACGACG
GTCGCGCTGCACGCGGTCGCCAACGCCCAGGCCGCCGGCGGCATCGCGGCCTTCATCGAC
GCCGAGCACGCTCTCGATCCGGAGTACGCCCGCAAGCTCGGCGTCGACACCGACGCCCTG
CTCGTGTCGCAGCCGGATACCGGTGAGCAGGCACTCGAGATCGCGGACATGCTGATCCGT
TCCGGCGCGCTCGACATCATCGTGGTCGACTCGGTGGCGGCCCTGGTGCCGCGCGCCGAG
ATCGAGGGTGAGATGGGTGACAGCCACGTCGGACTGCAGGCCCGCCTGATGAGCCAGGCG
CTGCGCAAGATGACCGGCGCGCTCAACAACTCCGGCACCACCGCGATCTTCATCAACCAG
CTGCGCGAGAAGATCGGAGTCAT------GTTCGGATGCTTCTCCTACGGCACCCGGGTC
CAGCTGGCCGACGGCACGACGGAGAAGATCGGCAAGATCGTCAACCAGAAGATGGACGTC
GAGGTGATGTCCTACGATCCCGACACCGACAGCATCGTGCCGCGCCGGATCGTGAACTGG
TTCGACAACGGCCGTGCCGACCATTTCCTGCAGTTCACTGTGGAGAAGTCCGGAGGGAAC
GGTCGGTCTCAGTTCGCCGCGACTCCGAACCATCTCATCCGTACACCGGGAGGGTGGACC
CCTGCCGGTGAGATCATCGCCGGTGACCGCGTCCTCTCGATGGAACCGCATCGCCTGAGC
GACCAGCAGTTCCAGATCGTCCTGGGCTCGTTGATGGGGGACGGCAATCTCTCCCCGAAC
CGGCGTGACCGCAACGGCGTTCGCTTCCGCATGGGGCACGGTCCTGCGCAACACGCGTAC
CTCGACTGGAAGACGAATCTGCTCGGCAACATCGGGCACTCCGTGCGGGAGAACGACAAG
GGTGCGAAGTTCGTCGAATTCACGCCGCTGCCCGAGCTGGCGGAGCTGCAGCGCGCCGTG
TACCTCGGGGACGGCAAGAAGTTTCTCTCGGAGGAGTATCTGAAGTCGCTCACACCGCTT
GCGCTGGCGGTCTGGTACATGGACGACGGGTCGTTCTCTGTGCGTTCCAAGGGAGTGCAG
CAGCGTACCGAGGGCAGAAGTGGTCGTATCGAGATCTGTGTGGAGGCCATGAGCGAGGGC
TCGCGCGCACGTCTGCGCGACTACCTGCGAGATGTCCACGGACTCGACGTTCGGCTGCGA
CTCGCCGGCGCCGCGCAGAAGGCCGTGCTGGTCTTCTCCACGTCGGCCTCCGCGAAGTTC
CAGGAGATCGTCGCGCCGTACATGGCCCCTTCGATGGAGTACAAGTTGCTGCCCCGCTTC
CGCGGTCTCGGCATCGTGGCTCCCGAATTCGTGGAGCCGACTCAGCGGCTCGTCCCCTCG
CGTGTGCTCGACGTGCACGTGAAGCCGCCGACCCGGTCGATGAGCCGTTTCGATATCGAG
GTCGAGGGCAACCACAACTACTTCGTCGACGGTGTAATGGTTCACAATTCACCCGAAACG
ACCACCGGCGGTAAGGCTTTGAAGTTCTACGCGTCGGTGCGACTGGATGTGCGGCGCATC
GAGACCCTCAAGGACGGCTCCGATGCGGTGGGCAACCGCACCCGCGTCAAGGTCGTCAAG
AACAAGGTGTCGCCGCCCTTCAAGCAGGCCGAGTTCGACATCCTCTACGGCCACGGCATC
AGTAAGGAGGGCTCGCTCATCGACATGGGTGTCGAGCAGGGCTTCATCCGCAAGTCCGGC
TCCTGGTACACCTACGAGGGCGATCAGCTCGGTCAGGGCAAGGAGAACGCCCGCAAGTTC
CTGCTCGAGAACACCGACATCCGGGACGAGATCGAGAAGAAGATCAAGGAGAAGCT----
--CGGGATCG---G------------------------GGCG-GATATCACCGCCGA---
---------------------------GAACGC---------------------------
-CGACG--------------------AGCCCGCCG-------------------------
---ACTTC------TGA
>Comamonas_testosteroni_ATCC_11996
ATG--------------AACGCCATCGCCAA------------------GACCAACGACG
----------------CCAACAGCGAAAAAGCCAAA---GCCCTGGCTGCAGCCCTGGCC
CAGATCGAAAAGCAGTTCGGCAAGGGCACCATCATGAAGCTCGGTGAAGGTGAGGCCATC
GAAGACATTCAGGTCGTCTCCACCGGCTCTCTGGGTCTGGACATCGCGCTGGGCGTAGGT
GGTCTGCCGCGCGGCCGCGTGATTGAAATCTACGGTCCCGAATCCTCGGGCAAGACCACG
CTGACGCTGCAGGTCATTGCCGAGATGCAAAAGCAGGGCGGCACCTGCGCCTTTATCGAC
GCCGAACATGCGCTGGACACCAGCTACGCCCAGAAGCTGGGCGTGAATCTCAGCGACGTG
CTGATCAGCCAGCCCGACACCGGTGAGCAGGCCCTGGAGATCTGCGACAGTCTGGTGCGT
TCGGGTGCCGTGGACCTGATCGTCATCGACTCGGTGGCCGCATTGACGCCCAAGGCCGAA
ATCGAAGGCGAGATGGGCGACGCCCTGCCCGGCCTGCAGGCCCGCCTGATGAGCCAGGCC
CTGCGCAAGCTGACGGCCACCATCAAGAAGACCAACTGCATGGTCATCTTCATCAACCAG
ATCCGCATGAAGATCGGCGTGAT------GTTCGGCTCG---------------------
------------------------------------------------------------
------------------------------------------------------------
------------------------------------------------------------
------------------------------------------------------------
------------------------------------------------------------
------------------------------------------------------------
------------------------------------------------------------
------------------------------------------------------------
------------------------------------------------------------
------------------------------------------------------------
------------------------------------------------------------
------------------------------------------------------------
------------------------------------------------------------
------------------------------------------------------------
------------------------------------------------------------
------------------------------------------------------------
------------------------------------------------------------
---------------------------------------------------CCCGAGACC
ACCACCGGCGGCAATGCGCTGAAGTTCTATGCCTCCGTGCGTCTGGATATCCGCCGCACC
GGCACCATCAAGAAGGGCGACGAGGCCATCGGCAACGAAACCAAGGTCAAGGTCGTGAAG
AACAAGGTCTCGCCCCCCTTCAAGACGGCAGAGTTCGACATTCTGTTTGGCGAAGGCATC
AGCCGCGAAGGCGAGATTCTGGATATGGGCGTGAACGCCAAGATTCTGGAAAAGAGCGGT
GCCTGGTATGCCTACAACGGCGAAAAAATCGGCCAGGGCCGTGACAACTCGCGTGAGTTC
CTGCGCGAGAACCCCGCGCTGGCCATTGAGATCGAAAACAAGGTCCGCGAAAGCCT----
--GGGCATCAAGCTGTTGCCCGTGGACGGTGCTGCGGCTGCCGAAGCCAAGCCTGCC---
---------------------------AAGGGCGGCAAGGGCAAG--------------G
TGGACA--------------------AGGACGGAG---TGATT-----------------
--GAAGGT------TGA
>Pseudomonas_fluorescens_PfO-1
ATG---------------------------------------------------------
------------------GACGACAACAAGAAGAAA---GCCTTGGCTGCGGCCCTGGGT
CAGATCGAACGTCAATTCGGCAAGGGTGCCGTAATGCGTATGGGCGATCAGGACCG---T
CAGGCGATCCCGGCCATTTCCACCGGCTCTCTGGGTCTGGACATCGCACTCGGCATCGGC
GGCCTGCCAAAAGGCCGTATCGTTGAAATCTACGGTCCTGAATCTTCCGGTAAAACCACA
CTGACGCTGTCCGTGATCGCCCAGGCTCAAAAAGCCGGTGCGACCTGCGCCTTCGTCGAC
GCCGAACACGCCCTCGACCCAGAGTACGCCGGCAAGCTGGGCGTCAATGTCGACGACCTG
CTGGTTTCCCAGCCGGACACCGGCGAGCAGGCCCTGGAAATCACCGACATGCTGGTGCGC
TCCAACGCCGTTGACGTGATCATCGTCGACTCCGTGGCCGCTCTGGTACCGAAGGCAGAA
ATCGAAGGCGAAATGGGTGACATGCACGTGGGCCTGCAAGCCCGTCTGATGTCCCAGGCG
CTGCGTAAAATCACCGGTAACATCAAGAACGCCAACTGCCTGGTGATCTTCATCAACCAG
ATCCGCATGAAGATCGGCGTGAT------GTTCGGCAGC---------------------
------------------------------------------------------------
------------------------------------------------------------
------------------------------------------------------------
------------------------------------------------------------
------------------------------------------------------------
------------------------------------------------------------
------------------------------------------------------------
------------------------------------------------------------
------------------------------------------------------------
------------------------------------------------------------
------------------------------------------------------------
------------------------------------------------------------
------------------------------------------------------------
------------------------------------------------------------
------------------------------------------------------------
------------------------------------------------------------
------------------------------------------------------------
---------------------------------------------------CCGGAAACC
ACCACCGGTGGTAACGCGCTGAAGTTCTACGCCTCGGTTCGTCTCGACATCCGCCGTACC
GGCGCGGTGAAGGAAGGCGACGAAGTGGTCGGCAGCGAAACCCGCGTCAAGGTTGTGAAG
AACAAGGTGGCTTCGCCGTTCCGTCAGGCCGAGTTCCAGATTCTCTACGGCAAGGGTATC
TACCTGAACGGCGAGATGATCGACCTGGGCGTTCTGCACGGGTTCGTCGAGAAGTCCGGC
GCCTGGTATGCCTACGAAGGCACCAAGATCGGTCAGGGCAAGGCCAACTCGGCCAAGTTC
CTGGCGGACAACCCGGAAGTCGCGGCCAAGCTCGAGAAGCAACTGCGTGACAAGCT----
-----GCTGT----------------------------CGCCAGCCGTGATCGCCGACTC
---------------------------CAAGGCTTCTGCGGTCAA-------AGAGACCG
AAGACG--------------------ACCTGGCTG---ACGCT-----------------
--GACATC------TGA
>Pseudomonas_putida_KT2440
ATG---------------------------------------------------------
---------------------GACGACAACAAGAAGCGCGCCTTGGCTGCGGCCCTGGGT
CAGATCGAACGCCAATTCGGTAAAGGCGCGGTCATGCGCATGGGTGACCATGAGCG---T
CAAGGCATTCCGGCCATCTCCACCGGCTCGCTGGGGCTGGATATCGCCCTGGGCATCGGC
GGTCTGCCAAAAGGCCGTATCGTCGAGATCTACGGCCCGGAATCGTCGGGTAAGACCACG
CTGACCCTGTCTGTCATCGCTGAAGCGCAAAAGAACGGTGCTACCTGCGCCTTCGTCGAC
GCCGAACATGCCCTTGACCCTGAGTACGCCGGCAAGCTGGGCGTCAACGTCGATGACCTG
CTGGTTTCGCAGCCGGACACCGGTGAGCAGGCCCTTGAAATCACCGACATGCTGGTGCGT
TCCAACGCGGTCGACGTGATCATTGTCGACTCCGTTGCCGCGCTGGTACCGAAGGCCGAG
ATCGAAGGCGAGATGGGTGACATGCATGTGGGCCTGCAGGCCCGCCTGATGTCCCAGGCA
CTGCGTAAGATCACCGGTAACATCAAGAACGCGAACTGCCTGGTCATCTTCATCAACCAG
ATCCGTATGAAGATCGGTGTGAT------GTTCGGCAGC---------------------
------------------------------------------------------------
------------------------------------------------------------
------------------------------------------------------------
------------------------------------------------------------
------------------------------------------------------------
------------------------------------------------------------
------------------------------------------------------------
------------------------------------------------------------
------------------------------------------------------------
------------------------------------------------------------
------------------------------------------------------------
------------------------------------------------------------
------------------------------------------------------------
------------------------------------------------------------
------------------------------------------------------------
------------------------------------------------------------
------------------------------------------------------------
---------------------------------------------------CCGGAAACC
ACTACCGGTGGTAACGCCCTGAAGTTCTATGCTTCGGTCCGTCTGGACATCCGCCGTACC
GGCGCGGTCAAGGAAGGCGACGAAGTGGTCGGCAGCGAAACCCGCGTCAAGATCGTCAAG
AACAAGGTCTCGCCTCCGTTCCGTCAGGCTGAGTTCCAGATTCTTTACGGGAAAGGTATC
TACCGTAACGGCGAGATCATTGATCTGGGGGTATCTCAGGGCCTGGTCGAAAAGTCCGGC
GCCTGGTACGCCTACCAAGGCAACAAGATCGGTCAAGGCAAAGCCAACGCTGCCAAGTAC
CTGGCTGAGAACCCGGCTATTGGTGCCGAGATCGAGAAGCAGATTCGTGAGAAGTTGCTG
AAAGCGGGTGCTGC------------------------TGCT-GAAGCCGGCAAAGC---
---------------------------TGCTGCTGCTGAAGCTGA-------------TG
CCGATG--------------------ACATGGCCG---ACGCT-----------------
--GACGCCGGTTATTGA
>Pseudomonas_aeruginosa_PAO1_Orsay
ATG---------------------------------------------------------
------------------GACGAGAACAAGAAGCGC---GCCCTGGCCGCGGCCCTGGGA
CAGATCGAACGCCAATTCGGCAAAGGCGCGGTCATGCGCATGGGCGACCATGAGCG---C
CAGGCGATCCCGGCCATCTCCACCGGCTCCCTGGGTCTGGACATCGCCCTCGGCATCGGC
GGCCTGCCCAAGGGCCGGATCGTCGAGATCTACGGTCCGGAATCCTCGGGCAAGACCACC
CTGACCCTCTCGGTGATCGCCGAGGCCCAGAAACAGGGCGCCACCTGTGCCTTCGTCGAC
GCCGAGCACGCGCTCGATCCCGACTATGCCGGCAAGCTGGGCGTCAACGTCGACGACCTG
CTGGTCTCCCAGCCGGACACCGGCGAGCAGGCCCTGGAAATCACCGACATGCTGGTGCGC
TCCAACGCGGTCGACGTGATCATCGTCGACTCCGTGGCCGCGCTGGTACCCAAGGCCGAG
ATCGAAGGCGAGATGGGCGACGCCCACGTCGGCCTGCAGGCACGCCTGATGTCCCAGGCG
CTGCGCAAGATCACCGGCAATATCAAGAACGCCAACTGCCTGGTCATCTTCATCAACCAG
ATCCGCATGAAGATCGGCGTCAT------GTTCGGCAAC---------------------
------------------------------------------------------------
------------------------------------------------------------
------------------------------------------------------------
------------------------------------------------------------
------------------------------------------------------------
------------------------------------------------------------
------------------------------------------------------------
------------------------------------------------------------
------------------------------------------------------------
------------------------------------------------------------
------------------------------------------------------------
------------------------------------------------------------
------------------------------------------------------------
------------------------------------------------------------
------------------------------------------------------------
------------------------------------------------------------
------------------------------------------------------------
---------------------------------------------------CCGGAAACC
ACCACCGGCGGTAACGCACTGAAGTTCTACGCCTCGGTCCGCCTGGACATCCGTCGTACC
GGCGCGGTGAAGGAAGGCGACGAGGTGGTGGGTAGCGAAACCCGCGTCAAGGTGGTGAAG
AACAAGGTTTCCCCGCCGTTCCGCCAGGCCGAGTTCCAGATCCTCTACGGTAAGGGCATC
TACCGTACCGGCGAGATCATCGATCTGGGCGTGCAATTGGGCCTGGTCGAGAAGTCCGGC
GCCTGGTACAGCTACCAGGGCAGCAAGATCGGCCAGGGCAAGGCGAACGCCGCCAAGTAC
CTGGAAGACAATCCGGAAATCGGTTCGGTACTGGAGAAGACCATTCGCGACCAGTT----
-----------GCT------------------------GGCC-AAGAGCGGCCCGGT---
---------------------------GAAGGC---------CGA-------------CG
CCGAAG--------------------AAGTGGCTG---ACGCC-----------------
--GAAGCCGAT---TGA
>Rhizobium_undicola_ATCC_700741
ATG---------TCTC---AGAATTCTTTGC------GGCTCGTAGAGGACAAATCGGTG
------------------------GATAAAAGCAAG---GCATTGGAAGCAGCTCTCTCG
CAGATCGAGCGAAACTTCGGCAAGGGCTCGATCATGAAGCTCGGCGCCAATGAAAAGGTC
GTGGAGATCGATACCGTTTCGACGGGTTCTCTCAGTCTGGATATTGCGCTCGGCATTGGC
GGCCTGCCGAAGGGGCGCATCATTGAAATTTACGGTCCCGAAAGTTCGGGTAAAACCACG
CTTGCCCTGCAAACCATCGCCGAAGCGCAGAAGAAGGGCGGCATTTGCGCCTTTGTCGAT
GCCGAACATGCGCTGGATCCGGTTTATGCGCGCAAGCTGGGAGTGGATTTGCAGAACCTG
CTTATCTCGCAGCCCGATACGGGCGAGCAGGCGCTTGAAATTACCGATACGCTGGTGCGT
TCCGGCGCAATCGACGTTCTGGTCGTTGACTCCGTTGCAGCACTGACGCCACGCGCCGAA
ATCGAGGGGGAGATGGGCGACAGTCTGCCGGGTATGCAGGCACGTCTCATGAGTCAGGCG
CTCCGCAAGTTGACCGCATCCATTTCGCGCTCGAATTGCATGGTCATCTTCATCAACCAG
ATCCGCATGAAGATCGGCGTGAT------GTTCGGCTCG---------------------
------------------------------------------------------------
------------------------------------------------------------
------------------------------------------------------------
------------------------------------------------------------
------------------------------------------------------------
------------------------------------------------------------
------------------------------------------------------------
------------------------------------------------------------
------------------------------------------------------------
------------------------------------------------------------
------------------------------------------------------------
------------------------------------------------------------
------------------------------------------------------------
------------------------------------------------------------
------------------------------------------------------------
------------------------------------------------------------
------------------------------------------------------------
---------------------------------------------------CCGGAAACC
ACCACGGGCGGCAATGCGTTGAAATTCTATGCGTCGGTCCGTCTGGATATTCGCCGTATC
GGCTCGGTGAAGGAGCGTGAAGAGGTGGTGGGCAACCAGACGAGGGTCAAGGTCGTCAAG
AACAAGATGGCGCCTCCCTTCAAGCAGGTCGAATTCGACATCATGTATGGCGAGGGTGTT
TCCAAGACGGGTGAGCTGATTGACCTTGGCGTCAAGGCCGGTATCGTTGAAAAGTCCGGG
GCGTGGTTCTCCTATAACAGCCAGCGGCTTGGTCAGGGGCGCGAAAACGCCAAAAATTTC
CTTCGCGATAATCCGGCCCTTGCCCAGGAAATCGAACTGGCGTTGCGGCAGAATGC----
--CGGTTTGA---T------------------------CGCC-GAGCGGTTCCTGCA---
---------------------------AAATGG----CGGTCCGG------------ATG
CAAATG--------------------ACGGCGATT---CTGCG-----------------
--GAAGAA------TAA
>Meganema_perideroedes_DSM_15528
ATGTCTCAATCCGCCGCGCAAACTCCGCTCC------GCCTCGTCGACAGGGACGTCATG
------------------------GACAAAGAAAAA---GCGTTGGAATCCGCTCTGGCC
CAGATCGAGCGCGCCTTCGGCAAAGGCTCGATCATGAAGCTCGGCCAGAAGGGCGCGGTT
CTGGAGATCGAGGCCATCCCGACGGGCTCCATCGGCCTCGACATCGCCCTCGGCATCGGC
GGCGTGCCCAAGGGGCGCATCATCGAGATCTACGGCCCGGAAAGCTCGGGCAAGACCACC
CTCGCGCTGCACATCATCGCCGAAGAGCAGAAACGCGGCGGAATCTGCGCCTTCGTGGAC
GCCGAGCACGCCCTTGATCCCTCCTACGCCCGCAAGCTGGGCGCGGACGTCGCCAATCTC
CTCATCGCCCAGCCCGACGCGGGCGAGCAGGCGCTGGAGATCGCCGACACTCTGGTGCGT
TCGGGCGCGGTGAGCGTGGTCGTGGTCGATTCGGTGGCGGCCCTCGTGCCCAAAGCCGAG
CTCGAAGGCGACATGGGCGACGCGCAGATGGGCCTTCAGGCCCGCCTGATGAGCCAAGCC
ATGCGCAAGCTGACCGCCTCGATCAGCCGCTCGAAATGCACCGTGATCTTCATCAACCAG
ATCCGCATGAAGATCGGCGTGAT------GTTCGGCAAT---------------------
------------------------------------------------------------
------------------------------------------------------------
------------------------------------------------------------
------------------------------------------------------------
------------------------------------------------------------
------------------------------------------------------------
------------------------------------------------------------
------------------------------------------------------------
------------------------------------------------------------
------------------------------------------------------------
------------------------------------------------------------
------------------------------------------------------------
------------------------------------------------------------
------------------------------------------------------------
------------------------------------------------------------
------------------------------------------------------------
------------------------------------------------------------
---------------------------------------------------CCCGAGACC
ACCACCGGCGGCCACGCCCTGAAGTTCTACGCCTCGGTGCGCATGGACATCCGCCGCACC
GGCGCCATCAAGGACCGCGATCAGACCATCGGCAACACCACCCGCGTGCGCGTGGTGAAG
AACAAGGTCGCGCCGCCTTTCCGCGAAGTCGAATTCGACATCATGTATGGCGAGGGCATT
TCGAAGATCGGCGAATTGATCGACTTGGGCGTCAAGGCCGGAATCGTCGAGAAATCGGGC
TCTTGGTTCTCTTACGACGGCCAGCGCATCGGGCAGGGCCGCGAGAACGTGAAGAACTTC
CTCAAGGAAAACGCCTCCATCGCCGAGGCCATCGAGGGCAAGCTGCGCCAGTCGCA----
--CGGCTTGAGCCT------------------------CGCC-GCGGTCATTCCGGA---
---------------------------GGACG-----AGCGCC--------------CCG
TCGACT--------------------CCGACGACG---AGGGT-----------------
--------------TGA
>Caulobacter_crescentus_NA1000
ATG---------ACAAGTCAGGCGGCTTTGA------AACTCGTGG-----CCAAGGAAG
------------------AA-GGCGATAAGCAACGC---GCGCTAGAGGCGGCTCTCGCC
CAGATCGACCGCGCGTTCGGCAAGGGCTCGGTGATGAAGCTGGGCGAGAAGGGCAAGGT-
--CGAGATCGAGTCGGTCTCCACCGGGTCGCTCGGCCTCGACATCGCGCTGGGCATCGGC
GGCCTGCCCAAGGGCCGGATCGTCGAGGTCTATGGTCCGGAAAGCTCGGGCAAGACCACC
CTGGCCCTGCACGTCGTGGCCGAGGTCCAGAAGGCCGGCGGCACCGCCGCCTTCGTCGAC
GCCGAGCATGCGCTCGATCCGTCCTACGCCTACAAGCTGGGCGTCAATCTCGATAATCTC
CTGGTCTCTCAGCCCGACAACGGCGAACAGGCCCTGGAGATCACCGACACCCTGGTGCGC
TCGGGCGCCGTCGACATCGTGGTCGTCGACTCGGTGGCGGCCCTGACGCCCAAGGCCGAA
ATCGAAGGCGAGATGGGCGACAGCCTGCCGGGTCTTCAGGCCCGTCTGATGAGCCAGGCG
CTGCGCAAGCTGACGGCCTCGATCAACAAGGCCAACACCATCGTCATCTTCATCAACCAG
ATCCGTCACAAGATCGGGGTGAT------GTACGGCAGC---------------------
------------------------------------------------------------
------------------------------------------------------------
------------------------------------------------------------
------------------------------------------------------------
------------------------------------------------------------
------------------------------------------------------------
------------------------------------------------------------
------------------------------------------------------------
------------------------------------------------------------
------------------------------------------------------------
------------------------------------------------------------
------------------------------------------------------------
------------------------------------------------------------
------------------------------------------------------------
------------------------------------------------------------
------------------------------------------------------------
------------------------------------------------------------
---------------------------------------------------CCCGAAACG
ACCACGGGCGGCAACGCGCTGAAGTTCTACGCTTCAGTGCGCCTGGATATCCGCCGCACC
GGCTCGGTGAAGGCGCGTGACGAGATCGTCGGCAACAATGTCCGCGTGAAGGTGGTCAAG
AACAAGGTGGCCCCGCCGTTCCGCGAGGTCGAGTTCGACATCATGTACGGCGAGGGCATC
TCCAAGCTGGGCGAAGTCATCGACCTAGGCGTCAAAGCCGGGATCATCGACAAGGCCGGC
TCGTGGTTCTCGTACGGCAGCCAGCGGATCGGCCAGGGCCGCGACAATGTCCGCGAGTTC
CTGAAGAACAACCCGGACGTCGCCGCCGACATCGAAAAGGCTGTCCGCAAG---------
-------TCG---T------------------------CGCA-GA--AGATCGAAGA---
-------------------------------------AGAGCTTC------------TGG
TCGGCG--------------------GCCCGGAAG---AGGGC-----------------
--GAAGAGG---ACTAG
>Caulobacter_segnis_ATCC_21756
ATG---------ACCAGTCAGGCGGCTTTGA------AACTCGTGG-----CCAAGGAAG
------------------AA-GGCGATAAGCAACGC---GCGCTAGAGGCGGCTCTCGCC
CAGATCGACCGCGCGTTCGGCAAGGGCTCGGTGATGAAGCTGGGCGAAAAGGGCAAGGT-
--CGAGATGGAGTCTGTCTCCACCGGCTCGCTCGGCCTGGACATCGCGCTCGGCATTGGC
GGCCTGCCCAAGGGGCGGATCATCGAGGTCTATGGCCCGGAAAGCTCGGGCAAGACCACC
CTGGCCCTGCACGTCGTGGCCGAGGTCCAGAAGGCCGGCGGCACCGCCGCCTTCGTCGAC
GCCGAGCACGCGCTGGACCCGTCCTATGCGCACAAGCTTGGCGTCAACCTCGATAGCCTG
CTGGTGTCGCAGCCCGACAACGGCGAGCAGGCGCTGGAGATCACCGATACCCTGGTGCGT
TCGGGCGCTGTCGACATCGTCGTGATCGACTCGGTGGCGGCCTTGACGCCGAAGGCCGAA
ATCGAAGGCGAGATGGGCGACAGCCTGCCGGGCCTTCAGGCGCGTTTGATGAGCCAGGCG
CTGCGCAAGCTGACCGCCTCGATCAACAAGGCCAACACCATCGTCATCTTCATCAACCAG
ATCCGTCACAAGATCGGGGTGAT------GTACGGCAGC---------------------
------------------------------------------------------------
------------------------------------------------------------
------------------------------------------------------------
------------------------------------------------------------
------------------------------------------------------------
------------------------------------------------------------
------------------------------------------------------------
------------------------------------------------------------
------------------------------------------------------------
------------------------------------------------------------
------------------------------------------------------------
------------------------------------------------------------
------------------------------------------------------------
------------------------------------------------------------
------------------------------------------------------------
------------------------------------------------------------
------------------------------------------------------------
---------------------------------------------------CCGGAGACG
ACCACGGGCGGCAACGCGCTGAAGTTCTACGCCTCGGTGCGCCTGGACATCCGCCGCACT
GGCTCGGTGAAGGTCCGGGACGAGATCATCGGCAACAACGTCCGCGTGAAGGTCGTCAAG
AACAAGGTGGCCCCGCCGTTCCGCGAGGTCGAGTTCGACATCATGTACGGCGAGGGCATC
TCCAAGCTGGGCGAGGTGATCGACCTGGGCGTCAAGGCCGGCATCATCGAGAAGGCCGGC
TCATGGTTCTCGTACGGCAGCCAGCGCATCGGCCAGGGCCGCGACAACGTCCGCGAGTTC
CTGAAGAACAATCCGGACATCGCCAGCAGCATCGAGGCGGCGGTCCGCAAA---------
-------TCG---T------------------------CGCA-GA--AGATCGAGGA---
-------------------------------------AGAGCTTC------------TGG
TCGGCG--------------------GCCCTGAGG---AGGGC-----------------
--GACGAGG---AATAG
>Sphingobium_sp_SYK-6
ATGGGGAGCGGCATCATGACGGTAAATCTCA------AGCTCATAGACGGCGACAAGAAG
------------GCAGGCACCATGGAACGGCAGAAG---GCTCTGGAAGCGGCTCTGGCT
CAGATTGATCGGGCCTTCGGCAAGGGCTCGGCCATGCGGCTCGGTTCCAAGGAAACGATG
C---AGATCGAGGCGATTTCGACGGGGTCCCTCGGCCTGGACATCGCGCTTGGCATCGGC
GGATTGCCGCGCGGACGCATCATCGAGATTTACGGGCCTGAAAGCTCCGGCAAGACCACG
CTCGCTCTGCATGCGATCGCCGAGGCCCAGAAGGCCGGTGGAACGGCAGCCTTCATCGAT
GCCGAGCATGCGCTCGATCCGGTCTATGCGAAGAAGCTCGGCGTGAACATCGACGAGCTC
ATCGTCTCCCAGCCCGATACGGGCGAGCAGGCTCTGGAGATCGCCGACACGCTGGTGCGC
TCGAATGCGATCGACGTGCTGGTGATCGACTCGGTTGCGGCGCTGGTGCCGCGGGCCGAA
ATCGAAGGCGAGATGGGCGACAGCCATGTCGGGCTTCAGGCGAGGCTCATGAGCCAGGCC
CTGCGCAAGCTCACCGGGTCGATCAGTCGCTCGCGCTGCATGGTGATCTTCATCAATCAG
GTGCGCATGAAGATCGGGGTGAT------GTACGGCAAT---------------------
------------------------------------------------------------
------------------------------------------------------------
------------------------------------------------------------
------------------------------------------------------------
------------------------------------------------------------
------------------------------------------------------------
------------------------------------------------------------
------------------------------------------------------------
------------------------------------------------------------
------------------------------------------------------------
------------------------------------------------------------
------------------------------------------------------------
------------------------------------------------------------
------------------------------------------------------------
------------------------------------------------------------
------------------------------------------------------------
------------------------------------------------------------
---------------------------------------------------CCGGAAACG
ACGACCGGCGGTAATGCGCTGAAATTCTATGCTTCGGTTCGCCTCGACATCCGCCGCACC
GGCCAGATCAAGGACAGGGACGAGATCACCGGCAATGCGACGCGTGTGAAGGTCGTCAAG
AACAAGGTCGCGCCGCCGTTCAAGCAGGTCGAGTTCGACATCATGTATGGCGAGGGCATT
TCCAAGATCGGCGAGATTCTCGATCTTGGCGTCAAGGCCGGGATCATCGAAAAGTCGGGT
GCCTGGTTTTCCTACGATTCGGTTCGCATTGGTCAGGGACGGGAGAATGCCAAGCAGTTC
CTGCGCGAGAATCCGGAAATGACGACCAAGCTGGAGCGCGCGATTCGGGCCCGTAC----
--CGAGGATG---T------------------------CGCC-GAAGGCAT---------
---------------------------GATGGT----CGGTCCTG------------AAA
GCGATG--------------------ATGCTGGCG---AAGAG-----------------
--------------TGA
>Sphingomonas_paucimobilis_NBRC_13935
ATG---------GCCG------CCAATCTGA------AAGTGATCGAAACAGGCATGGCA
------------ACCGCAAACGCAGACCGGCAAAAG---GCACTGGACGCCGCGCTCGCC
CAGATCGACCGGGCATTCGGCAAGGGCTCGGCGATGAAGCTGGGGCAGAAGGAGACGATG
C---AGGTCGAGGCGATCTCGACCGGCTCGCTCGGACTCGACATCGCGCTCGGCGTCGGC
GGCTTGCCGCGCGGCCGCGTGATCGAGGTCTATGGCCCCGAATCGTCGGGTAAGACGACG
CTGGCGCTGCACGTCATCGCCGAGGCGCAGAAGATGGGTGGCACCGCCGCCTTCGTCGAC
GCCGAACACGCGCTCGATCCCGTCTATGCCAAGAAGCTGGGCGTCAACATCGACGAACTG
ATCGTGTCGCAGCCGGACACCGGTGAACAGGCGCTGGAAATCACCGACACGCTGGTCCGC
TCGAATGCGATCGACGTGCTGGTGGTCGACTCGGTCGCCGCACTCGTGCCGCGCGCCGAA
ATCGAGGGCGAGATGGGCGACAGCCATGTCGGCCTTCAGGCTCGCCTGATGTCCCAGTCG
CTCCGCAAGCTGACCGGCTCCATCAGCCGCTCGCGCTGCATGGTGATCTTCATCAACCAG
CTGCGCATGAAGATCGGCGTGAT------GTACGGCAAT---------------------
------------------------------------------------------------
------------------------------------------------------------
------------------------------------------------------------
------------------------------------------------------------
------------------------------------------------------------
------------------------------------------------------------
------------------------------------------------------------
------------------------------------------------------------
------------------------------------------------------------
------------------------------------------------------------
------------------------------------------------------------
------------------------------------------------------------
------------------------------------------------------------
------------------------------------------------------------
------------------------------------------------------------
------------------------------------------------------------
------------------------------------------------------------
---------------------------------------------------CCGGAGACA
ACGACGGGCGGCAATGCGCTGAAATTCTATGCCTCGGTCCGGCTCGACATCCGTCGTACC
GGCCAGATCAAGGACCGTGAGGACATCACCGGCAACACCACGCGTGTGAAGGTGGTGAAG
AACAAGGTCGCGCCGCCGTTCAAGCAGGTCGAATTCGACATCATGTACGGCGAAGGCATC
TCGAAGATCGGCGAGATCCTCGACTTGGGCGTCAAGGCCGGACTGGTCGAGAAATCGGGT
AGCTGGTTCTCCTACGACTCGGTGCGGATCGGGCAGGGGCGTGAGAATGCCAAGAACTAT
CTGCGCGAGAACCCGGACATGGCCGACCGTCTGGAACGGGCGATCCGTCAGCGCAC----
--CGAACAGG---T------------------------GGCC-GAGGAGATGAT------
---------------------------GACCGGCCCCGATGCCGA---------------
-GGACG--------------------ATATC-----------------------------
--------------TAA
>Sphingomonas_aurantiaca_MA101b
ATG---------GCCG------CTAATCTGA------AAGTGATCGACACCGGCATGGCA
------------ACCGCAACCAACGACCGGCAAAAG---GCGCTGGACGCCGCGCTCGCG
CAGATCGACCGCGCGTTCGGCAAGGGCTCGGCGATGCGCCTGGGCTCCAAGGAAACGATG
C---AGGTCGAGGTCATCTCGACCGGCTCGCTCGGGCTCGACATCGCGCTCGGCGTCGGC
GGCCTGCCGCGCGGCCGCGTGATCGAGATTTACGGCCCGGAAAGCTCGGGCAAGACCACG
CTCGCGCTCCACGTGATCGCCGAGGCGCAGAAGAACGGCGGCACCGCCGCGTTCGTCGAT
GCCGAGCATGCGCTCGACCCGGTCTATGCCAGGAAGCTCGGCGTCAACATCGACGAGCTG
ATCGTGTCGCAGCCCGATACCGGTGAGCAGGCGCTCGAGATCGTCGACACGCTGGTGCGC
TCGAACGCGATCGACGTGCTCGTGGTCGACTCGGTCGCGGCACTCGTGCCGCGCGCGGAA
ATCGAGGGCGAGATGGGCGACAGCCATGTCGGTCTTCAGGCGCGCCTGATGTCGCAGTCG
CTGCGCAAGCTCACCGGCTCGATCAGCCGCTCGCGCTGCATGGTGATCTTCATCAACCAG
CTCCGCATGAAGATCGGCGTGAT------GTACGGCAAC---------------------
------------------------------------------------------------
------------------------------------------------------------
------------------------------------------------------------
------------------------------------------------------------
------------------------------------------------------------
------------------------------------------------------------
------------------------------------------------------------
------------------------------------------------------------
------------------------------------------------------------
------------------------------------------------------------
------------------------------------------------------------
------------------------------------------------------------
------------------------------------------------------------
------------------------------------------------------------
------------------------------------------------------------
------------------------------------------------------------
------------------------------------------------------------
---------------------------------------------------CCGGAGACC
ACGACGGGCGGCAACGCACTGAAGTTCTACGCTTCGGTCCGCCTCGACATCCGCCGCATC
GGCGCGGTCAAGGCCGGTGAAGAGGTGACGGGCAACCAGACGCGCGTGAAGGTCGTCAAG
AACAAGGTCGCGCCGCCGTTCAAGCAGGTCGAATTCGACATCATGTACGGGCAGGGCGTC
TCGAAGCTCGGCGAGATCCTCGATCTCGGCGTGAAGGCGGGCCTCGTCGAGAAGTCGGGT
GCCTGGTTCAGCTATGACAGCGTCCGCCTCGGCCAGGGTCGCGAGAATTCGAAGACCTTC
CTCAAGGACAACCCCGAAACCGCCGATCGCCTCGAAAAGCAGATCCGCGCGCGCAC----
--CGACAAGG---T------------------------CGCC-GAGGAAAT---------
---------------------------GATGGTA---GGCCCCGG---------------
------------------------------CGCCG---AAGAC-----------------
--GACGCA------TAA
>Sphingomonas_panacis_DCY99
TTG---------GC------GGCATCTTTGA------AGGTCATCGACACCAAAATGGCA
GCATCCAACACAAAGGCCGCTGATGAGCGGCAAAAA---GCACTCGAAGCCGCGCTCGCG
CAGATCGACCGTGCGTTCGGCAAGGGTTCGGCGATGCGGCTCGGATCGAAGGAGACGATG
C---AGGTCGAGACGATCTCGACCGGCTCGCTCGGCCTCGACATCGCGCTCGGCGTCGGC
GGCCTCCCGCGCGGCCGCGTGATCGAGATTTACGGCCCGGAAAGCTCGGGCAAGACCACG
CTCGCGCTTCACGTCATCGCCGAGGCGCAGAAGGGCGGCGGCACCGCCGCCTTCGTCGAT
GCCGAGCATGCGCTCGATCCGGTCTATGCCAAGAAGCTCGGCGTCAACATCGACGAGCTG
ATCGTCTCGCAGCCCGACACCGGCGAGCAGGCGCTCGAGATCGTCGATACTTTGGTGCGC
TCGAACGCGATCGACGTGCTGGTGGTCGATTCGGTCGCGGCCTTAGTGCCGCGTGCCGAA
ATCGAGGGCGAGATGGGCGACAGCCATGTCGGCCTCCAGGCCCGCCTGATGTCGCAGAGC
TTGCGCAAGCTCACCGGCTCGATCAGCCGCTCGCGCTGCATGGTGATCTTCATCAACCAG
CTCCGCATGAAGATCGGCGTGAT------GTACGGCAAC---------------------
------------------------------------------------------------
------------------------------------------------------------
------------------------------------------------------------
------------------------------------------------------------
------------------------------------------------------------
------------------------------------------------------------
------------------------------------------------------------
------------------------------------------------------------
------------------------------------------------------------
------------------------------------------------------------
------------------------------------------------------------
------------------------------------------------------------
------------------------------------------------------------
------------------------------------------------------------
------------------------------------------------------------
------------------------------------------------------------
------------------------------------------------------------
---------------------------------------------------CCGGAGACG
ACCACCGGCGGCAACGCGCTGAAATTCTACGCCTCGGTCCGCCTCGACATCCGCCGCACC
GGGCAGATCAAGGATCGCGAGGAGATCATCGGCAACACCACCCGCGTCAAGGTCGTCAAG
AACAAGGTCGCGCCGCCGTTCAAGCAGGTCGAATTCGACATCATGTACGGGCAGGGCGTC
TCCAAGATCGGCGAAATCCTCGATCTCGGCGTCAAGGCCGGCCTCGTCGAGAAATCGGGC
GCATGGTTCAGCTACGACAGCGTCCGCATCGGCCAGGGCCGCGAAAACTCGAAGAATTTC
CTCAAGGAAAACAGCGAGATGTGCGATCGTCTCGAAAAGGCCATCCGCAGCCGCAC----
--CGACAAGG---T------------------------CGCC-GAAGAGAT---------
---------------------------GATGGC----CGGCCCCG------------AGG
ACGACG--------------------ACGTCGATA---TG--------------------
--------------TGA
>Sphingobium_yanoikuyae_SHJ
ATG---------ACCGCTATGCTCTCACTCA---TCGATTCCAAGAAGACAGGCACAATG
------------------------GACAGACAGAAA---GCATTGGAGGCGGCGCTCGCC
CAGATTGATCGCGCCTTCGGCAAGGGCAGCGCGATGAAGCTCGGCAGCCGCGAGAAGATC
---GAGATTGAATCGATCTCGACCGGCTCGCTCGGCCTCGACATCGCGCTCGGCATCGGC
GGCCTGCCCAAGGGCCGCATCATCGAGATTTATGGCCCGGAAAGCTCGGGCAAGACCACG
CTGACGCTGCATGCGATCGCCGAAGCCCAGAAGGCCGGCGGCACCGCTGCCTTCGTCGAC
GCGGAACATGCGCTCGACCCCATCTATGCCAAGAAGCTGGGCGTCGACATTGACGAACTG
ATCGTGTCGCAGCCCGACACCGGCGAACAGGCGCTGGAAATCGTCGACACGCTGGTCCGC
TCCAACGCCATCGACATCCTCGTCGTCGACTCGGTCGCCGCGCTGGTGCCGCGTGCCGAG
ATCGAGGGCGAGATGGGCGACAGCCATGTCGGCCTGCAGGCGCGTCTCATGAGCCAGGCG
CTGCGCAAGCTGACCGGGTCGATCGCCCGCTCCAAGTGCATGGTGATCTTCATCAACCAG
GTGCGCATGAAGATCGGCGTGAT------GTACGGCAAT---------------------
------------------------------------------------------------
------------------------------------------------------------
------------------------------------------------------------
------------------------------------------------------------
------------------------------------------------------------
------------------------------------------------------------
------------------------------------------------------------
------------------------------------------------------------
------------------------------------------------------------
------------------------------------------------------------
------------------------------------------------------------
------------------------------------------------------------
------------------------------------------------------------
------------------------------------------------------------
------------------------------------------------------------
------------------------------------------------------------
------------------------------------------------------------
---------------------------------------------------CCGGAAACC
ACCACCGGCGGCAACGCGCTCAAATTCTACGCCTCGGTCCGTCTCGACATCCGTCGCACC
GGCCAGATCAAGGATCGCGACGATATCGTCGGCAACGCGACCCGCGTGAAGGTGGTGAAG
AACAAGGTCGCCCCGCCCTTCAAGCAGGTCGAGTTCGACATCATGTATGGCGAGGGCATT
TCCAAGATCGGCGAGATGCTCGACATCGGCGTCAAGGCCGGGCTGGTCGAGAAGTCGGGC
TCCTGGTTCTCCTATGACTCGGTCCGCATCGGCCAAGGTCGCGAAAACGCCAAGACCTTC
CTCAAGGAAAATCCCGAAATGGCAGACCGCCTGGAAAAGGCGATCCGCGGCAAGAC----
--CGAGGAAG---T------------------------CGCC-GAAGGGAT---------
---------------------------GATGGC----CGGACCCG------------AAG
CGGGGG--------------------ATGACGAC--------------------------
--------------TAA
>Novosphingobium_pentaromativorans_US6-1_DSM_17173
ATG---------GCTGCTCAGCTCAAGCTGATCCAGGAAGGCAAGGATAAGGACTCCATG
------------------------GACCGTCAGAAG---GCGCTCGACGCAGCGCTCGCC
CAGATCGATCGCGCGTTCGGCAAGGGCAGCGCGATGAAGCTCGGCTCGAAGGAGACGATG
C---AGGTCGAAGCGATCTCGACCGGCTCGCTCGGGCTGGATATCGCGCTTGGAGTCGGC
GGACTTCCCAAGGGCCGCGTGATCGAAGTCTACGGGCCGGAAAGCTCGGGCAAGACCACG
CTGGCACTGCATGTCATCGCCGAAGCGCAGAAGGCCGGCGGTACCGCTGCCTTCATCGAT
GCCGAGCACGCGCTCGATCCGGTCTATGCCAAGAAGCTGGGCGTCGACATCGACGAGCTG
ATCGTCTCGCAGCCCGACACCGGCGAACAGGCGCTCGAAATCACCGATACGCTGGTGCGC
TCGAACGCGATCGACGTGCTGGTGGTCGACTCGGTCGCCGCGCTCGTTCCCCGGGCGGAG
ATCGAAGGTGAGATGGGCGACAGCCACGTCGGCCTCCAGGCCCGCCTGATGAGCCAGTCG
CTGCGCAAGCTGACCGGCTCGATCAACCGTTCCAAGTGCATGGTGATCTTCATCAACCAG
CTGCGCATGAAGATCGGCGTCAT------GTACGGCAAC---------------------
------------------------------------------------------------
------------------------------------------------------------
------------------------------------------------------------
------------------------------------------------------------
------------------------------------------------------------
------------------------------------------------------------
------------------------------------------------------------
------------------------------------------------------------
------------------------------------------------------------
------------------------------------------------------------
------------------------------------------------------------
------------------------------------------------------------
------------------------------------------------------------
------------------------------------------------------------
------------------------------------------------------------
------------------------------------------------------------
------------------------------------------------------------
---------------------------------------------------CCGGAGACC
ACCACCGGCGGTAACGCGCTCAAGTTCTATGCCTCGGTCCGTCTCGACATTCGCCGCACC
GGGCAGATCAAGGACCGTGATGAAATCATCGGCAACGCAACCCGCGTGAAGGTGGTCAAG
AACAAGGTCGCGCCGCCGTTCAAGCAGGTCGAATTCGACATCATGTACGGAGAGGGTATC
TCCAAGATCGGCGAGATTCTCGACCTCGGCGTCAAGGCCGGCATCGTCGAGAAGTCGGGC
GCCTGGTTCTCCTACGATTCGATCCGCATCGGCCAGGGGCGTGAGAACTCGAAGAACTAC
CTGCGCGAAAATCCCGAGGTCTGCGAACGTCTCGAAAAGGCGATCCGCGCCAAGAC----
--CGAAGGGC---T------------------------GGCC-GAGGAAAT---------
---------------------------GATGGC----AGGCCCCT------------CGG
ACGAGG--------------------ATGGCGCCG---AA--------------------
--------------TAA
>Rhodopseudomonas_palustris_CGA009
ATG---------GCTGCCCCCACCGCATTGC------GTATCGTCGAAGGTTCCTCAATG
------------------------GACAAATCCAAG---GCGCTCTCCGCCGCGCTGTCT
CAGATCGAGCGTCAGTTCGGCAAGGGCTCGGTGATGAGGCTCGGCAAGAACGACCGCTCG
ATGGACATCGAGACGATCTCCTCCGGCTCGCTCGGGCTCGACATCGCGCTCGGCGTCGGC
GGTCTGCCGAAGGGGCGGATCGTTGAGATCTACGGGCCGGAATCCTCCGGCAAGACCACG
CTGGCGCTGCACTGCGTCGCGGAAGCCCAGAAGAAGGGCGGCATTTGTGCCTTCGTCGAC
GCCGAACACGCGCTCGATCCGGTCTATGCCCGCAAGCTCGGCGTCAATGTCGACGACCTG
CTGATCTCGCAGCCCGATCACGGCGAGCAGGCGCTTGAGATCGCCGACACGCTGGTGCGC
TCCGGCGCGATCGACGTGCTGATCGTCGACTCGGTGGCGGCGCTGGTGCCGCGCGCCGAA
CTCGAAGGCGAAATGGGTGACGCGCTGCCCGGCCTGCAGGCGCGGTTGATGAGCCAGGCG
CTGCGCAAGCTCACCGCCTCGATCAACAAGTCCAATACCATGGTGATCTTCATCAACCAG
ATCCGGATGAAGATCGGCGTGAT------GTACGGCTCG---------------------
------------------------------------------------------------
------------------------------------------------------------
------------------------------------------------------------
------------------------------------------------------------
------------------------------------------------------------
------------------------------------------------------------
------------------------------------------------------------
------------------------------------------------------------
------------------------------------------------------------
------------------------------------------------------------
------------------------------------------------------------
------------------------------------------------------------
------------------------------------------------------------
------------------------------------------------------------
------------------------------------------------------------
------------------------------------------------------------
------------------------------------------------------------
---------------------------------------------------CCGGAAACC
ACCACCGGCGGCAACGCGCTGAAATTCTACGCCTCGGTCCGGCTCGACATCCGCCGCATC
GGCCAGATCAAGGAACGCGACGAGGTGGTCGGCAACCAGACCCGCGTCAAGGTGGTGAAG
AACAAGCTGGCGCCGCCGTTCAAGCAGGTCGAATTCGACATCATGTACGGCGAAGGCGTC
TCCAAGATGGGCGAGATCCTCGATCTCGGCGTCAAGGCCGGCATCGTCGAAAAGTCGGGC
GCCTGGTTCTCGCATGACAGCCAGCGGCTCGGCCAGGGACGCGAGAACGCCAAGGCGTTC
CTCAAGGCCAACCCCGACATGACCGCCAAGATCGAGGCGGCGATCCGCCAGAATTC----
--CGGACTGA---T------------------------CGCC-GAACAGATTCTCGCAGG
CTCGCCC--------------------GAGAGC----GATGCCGA------------CGG
C-GAGG--------------------AGC-CGATG---GAAGA-----------------
--G-----------TAA
>Rhodopseudomonas_palustris_TIE-1
ATG---------GCTGCCCCCACCGCATTGC------GTATCGTCGAAGGTTCCTCAATG
------------------------GACAAATCCAAG---GCGCTCTCCGCCGCGCTGTCT
CAGATCGAGCGTCAGTTCGGCAAGGGCTCGGTGATGAGGCTCGGCAAGAACGACCGCTCG
ATGGACATCGAGACGATCTCCTCCGGCTCGCTCGGGCTCGACATCGCGCTCGGCGTCGGC
GGTCTGCCGAAGGGGCGGATCGTCGAGATCTACGGGCCGGAATCCTCCGGCAAGACCACG
CTGGCGCTGCACTGTGTCGCGGAAGCCCAGAAGAAGGGCGGCATCTGTGCCTTCGTCGAC
GCCGAACACGCGCTCGATCCGGTCTATGCCCGCAAGCTCGGCGTCAATGTCGACGACCTG
CTGATCTCGCAGCCCGATCACGGCGAGCAGGCGCTTGAGATCGCCGACACGCTGGTGCGC
TCCGGCGCGATCGACGTGCTGATCGTCGACTCGGTGGCGGCGCTGGTGCCGCGCGCCGAA
CTCGAAGGCGAAATGGGTGACGCGCTGCCCGGCCTGCAGGCGCGGTTGATGAGCCAGGCG
CTGCGAAAGCTCACCGCCTCGATCAACAAGTCCAACACCATGGTGATCTTCATCAACCAG
ATCCGGATGAAGATCGGCGTGAT------GTACGGCTCG---------------------
------------------------------------------------------------
------------------------------------------------------------
------------------------------------------------------------
------------------------------------------------------------
------------------------------------------------------------
------------------------------------------------------------
------------------------------------------------------------
------------------------------------------------------------
------------------------------------------------------------
------------------------------------------------------------
------------------------------------------------------------
------------------------------------------------------------
------------------------------------------------------------
------------------------------------------------------------
------------------------------------------------------------
------------------------------------------------------------
------------------------------------------------------------
---------------------------------------------------CCGGAAACC
ACCACCGGCGGCAACGCGCTGAAATTCTACGCCTCGGTCCGGCTCGACATCCGCCGCATC
GGCCAGATCAAGGAACGCGACGAGGTGGTCGGCAACCAGACCCGCGTCAAGGTGGTGAAG
AACAAGCTGGCGCCGCCGTTCAAGCAGGTCGAATTCGACATCATGTACGGCGAAGGCGTC
TCCAAGATGGGCGAGATCCTCGATCTCGGCGTCAAGGCCGGCATCGTCGAGAAGTCGGGC
GCCTGGTTCTCGCATGACAGCCAGCGGCTCGGCCAGGGACGCGAGAACGCCAAGGCGTTC
CTCAAGGCCAACCCCGACATGACCGCCAAGATCGAGGCGGCGATCCGCCAGAATTC----
--CGGACTGA---T------------------------TGCC-GAACAGATTCTCGCCGG
CTCGCCC--------------------GAGAGC----GATGCCGA------------CGG
C-GAGG--------------------AGC-CGATG---GAAGA-----------------
--G-----------TAA
>Bradyrhizobium_japonicum_USDA_110
ATG---------TCCG---CAACTGCCCTGC------GTATCGTCGAAGGATCTTCCATG
------------------------GACAAGAGTAAA---GCTCTGGCCGCCGCGCTCTCC
CAGATCGAGCGCCAGTTCGGCAAGGGCTCGGTGATGAAGCTCGGCAAGAACGACCGGTCG
ATGGATGTCGAGGCGGTGTCCTCCGGTTCTCTCGGGCTCGACATTGCACTGGGGATCGGC
GGTCTGCCCAAGGGGCGCGTCGTGGAAATCTACGGGCCGGAATCCTCGGGCAAGACCACG
CTGGCGCTGCACACGGTGGCGGAAGCGCAGAAGAAGGGCGGCATCTGTGCCTTCATCGAC
GCCGAGCACGCGCTCGACCCGGTCTATGCACGCAAGCTCGGGGTCAATATCGACGAGCTG
CTGATTTCGCAGCCGGACACCGGCGAGCAGGCGCTGGAAATCTGCGACACGCTGGTGCGC
TCGGGTGCGGTGGACGTTCTGGTGGTCGATTCGGTCGCGGCGCTGGTGCCGAAGGCCGAA
CTCGAGGGCGAGATGGGCGATGCGCTGCCGGGTCTCCAGGCCCGCCTGATGAGCCAGGCG
CTGCGCAAGCTGACGGCCTCCATCAACAAGTCCCACACCATGGTGATCTTCATCAACCAG
ATCCGCATGAAGATCGGTGTGAT------GTATGGCTCA---------------------
------------------------------------------------------------
------------------------------------------------------------
------------------------------------------------------------
------------------------------------------------------------
------------------------------------------------------------
------------------------------------------------------------
------------------------------------------------------------
------------------------------------------------------------
------------------------------------------------------------
------------------------------------------------------------
------------------------------------------------------------
------------------------------------------------------------
------------------------------------------------------------
------------------------------------------------------------
------------------------------------------------------------
------------------------------------------------------------
------------------------------------------------------------
---------------------------------------------------CCGGAGACC
ACCACCGGCGGCAACGCGCTGAAGTTCTACGCCTCCGTCCGCCTCGACATCCGCCGCATC
GGCGCGATCAAGGAGCGCGACGAAGTGGTCGGCAACACCACGCGCGTCAAGGTGGTGAAG
AACAAGCTGGCGCCGCCCTTCAAGCAGGTCGAGTTCGACATCATGTACGGCGAGGGCGTT
TCCAAGATGGGCGAGATCCTCGATCTCGGCGTCAAGGCCGGCATCGTCGAAAAGTCCGGC
GCCTGGTTCTCCTATGACAGCCAGCGCCTCGGCCAGGGCCGCGAGAACTCGAAAGCGTTC
CTGAAGGCCAACCCCGACATCACCGCCAAGATCGAGACCGCGATCCGCCAGAACTC----
--CGGCCTGA---T------------------------CGCC-GAGCAGATTCTGGCCGG
CACCCCT--------------------GAGCGC----GACGCCGA------------CGG
C-GAGG--------------------AGC-CGGCG---GACGA-----------------
--G-----------TAA
>Enterovirga_rhinocerotis_DSM_25903
ATG---------TC------GTCAGCTCTGC------GTCTCATCGAAAGCCCCACCATG
------------------------GACAAGACCAAG---GCGCTGGATGCAGCGCTTTCC
CAGATCGAGCGAGCCTTCGGCAAGGGCTCGATCATGCGGCTCGGCAAGAACCAGCAGGCG
GTCGAGATCGAGACCGTCTCGACGGGCTCGCTCGGGCTCGACATCGCGCTCGGGGTCGGC
GGCCTGCCGCGCGGGCGGGTGATCGAGATCTACGGTCCGGAAAGCTCGGGCAAGACCACC
CTCGCCCTGCACACGATCGCCGAGGCGCAGAAGAAGGGCGGCGTCTGCGCCTTCGTCGAT
GCCGAGCACGCGCTCGATCCCGTCTATGCCCGCAAGCTCGGGGTGAAGCTCGAAGACCTC
CTGATCTCCCAGCCCGATACCGGCGAGCAGGCGCTCGAGATCTGCGACACGCTGGTGCGC
TCGGGCGCGATCGACGTCCTCGTCGTGGATTCCGTCGCGGCCCTCACCCCGCGCGCCGAG
ATCGAGGGCGAGATGGGCGACGTCCAGCCCGGGTCCCAGGCGCGCCTCATGAGCCAGGCG
CTCCGCAAGCTCACCGCCTCGATCTCCCGCTCGAAGGCGATGGTGGTCTTCATCAACCAG
ATCCGCATGAAGATCGGCGTGAT------GTACGGCTCG---------------------
------------------------------------------------------------
------------------------------------------------------------
------------------------------------------------------------
------------------------------------------------------------
------------------------------------------------------------
------------------------------------------------------------
------------------------------------------------------------
------------------------------------------------------------
------------------------------------------------------------
------------------------------------------------------------
------------------------------------------------------------
------------------------------------------------------------
------------------------------------------------------------
------------------------------------------------------------
------------------------------------------------------------
------------------------------------------------------------
------------------------------------------------------------
---------------------------------------------------CCCGAGACG
ACGACGGGCGGCAATGCGCTCAAGTTCTACGCCTCCGTCCGCCTCGACATCCGGCGCGTC
TCGACGCTGAAGGACCGCGACGAGGCCATCGGCAACGCCGTGCGGGTCAAGGTCGTCAAG
AACAAGGTCGCGCCGCCCTTCAAGCAGGTCGAGTTCGACATCATGTTCGGCGAAGGCATC
TCGAAGGCCGGCGAACTCGTCGATCTCGGCGTCAAGGCCGGGATCGTCGAGAAGTCGGGC
TCCTGGTTCTCCTTCGACAGCCAGCGGCTCGGCCAGGGGCGCGAGAACGCGAAGTCGCTG
CTGCGCGACAATCCCGACATCGCCAACCGGATCGAGCAGGCGATTCGCCAGAATGC----
--CGGCCTCC---T------------------------CGCC-GACCGCATCCTCGA---
---------------------------GACGGC----GACGCCCA------------CGG
CGGAGG--------------------ATCTCGACG---AAGGC-----------------
--GTCGCC------TGA
>Microvirga_flocculans_ATCC_BAA-817
ATG---------TCGC---AGTCCTCTCTGA------GACTGGTGGAAAGCTCATCAATG
------------------GATAAAGATAAATCGAAA---GCTCTCGACGCGGCGCTCTCC
CAGATCGAGCGTGCCTTCGGCAAGGGCTCGATCATGCGGCTGGGCAAGGGGCAGCAGCCG
GTTGAGATCGAGACCATCTCGACGGGATCGCTCGGCCTCGACATCGCGCTCGGCGTGGGC
GGATTGCCCCGCGGCCGCATCATCGAGATCTATGGGCCGGAATCGTCGGGTAAGACGACG
CTCGCGCTCCACACCATCGCAGAGGCCCAGAAGAAGGGCGGCGTCTGCGCCTTCGTGGAC
GCGGAGCATGCCCTCGATCCGGTCTATGCCCGCAAGCTCGGGGTTAACCTGGACGACCTC
CTGATCTCCCAGCCCGATACGGGCGAGCAGGCGCTCGAGATCGCCGATACCCTCGTGCGC
TCCGGCGCGGTGGACGTGCTCGTCATCGACTCGGTGGCGGCGCTGACCCCGAAGGCCGAG
CTCGACGGCGAGATGGGCGAGGTCCAGCCGGGCCTCCAGGCCCGCCTCATGAGCCAGGCC
CTGCGCAAGCTCACCGGTTCGATCTCCCGTTCGAACACGATGGTGATCTTCATCAACCAG
ATCCGCATGAAGATCGGCGTCAT------GTACGGAAGT---------------------
------------------------------------------------------------
------------------------------------------------------------
------------------------------------------------------------
------------------------------------------------------------
------------------------------------------------------------
------------------------------------------------------------
------------------------------------------------------------
------------------------------------------------------------
------------------------------------------------------------
------------------------------------------------------------
------------------------------------------------------------
------------------------------------------------------------
------------------------------------------------------------
------------------------------------------------------------
------------------------------------------------------------
------------------------------------------------------------
------------------------------------------------------------
---------------------------------------------------CCCGAGACG
ACGACGGGCGGCAACGCCCTGAAGTTCTACGCTTCCGTGCGCCTCGACATCCGCCGCGTC
TCGACCCTCAAGGACCGCGACGACCCGATCGGCAACTCGGTGCGCGTGAAGGTGGTCAAG
AACAAGGTCGCTCCGCCCTTCAAGCAGGTCGAGTTCGACATCATGTTCGGCGAGGGCGTG
TCCAAGGTGGGCGAGCTCGTCGATCTCGGCGTCAAGGCCGGCATCGTCGAGAAGTCCGGC
GCCTGGTTCTCCTATGACAGCCAGCGTCTCGGCCAGGGCCGTGAGAACGCCAAGCAGTTC
CTGCGCGACAACCCGGAGATCGCCGGCAAGATCGAGGCCCAGATCCGCCAGAATGC----
--CGGCCTGC---T------------------------CGCC-GACCGCATCTTGGA---
---------------------------GCAAGC----AACCCCGA------------CCG
CCGACG--------------------ATCTGGACG---AGGGG-----------------
--TCCGCCGAT---TGA
>Bosea_sp_ZNC0032
GTG---------AATC---AGGCGAATCTCA------AACTCGTGGAAGGCTCCTCGATG
------------------------GACAAGGCCAAG---GCGCTCGATGCGGCGCTCTCC
CAGATCGAACGCGCCTTCGGCAAGGGCTCGATCATGCGGCTGGGCAAGAACCCGCAGGCG
ATCGAGATCGAGACGATCTCGACCGGTTCGCTCGGCCTCGACATCGCGCTCGGCGTCGGC
GGCCTGCCCAAGGGCCGCATCGTCGAGATTTACGGACCGGAATCCTCGGGCAAGACCACG
CTCGCCCTGCACACCATCGCCGAGGCCCAGAAGAAGGGCGGGGTCTGCGCCTTCGTCGAT
GCCGAGCATGCGCTCGACCCGGTCTATGCCCGCAAGCTCGGCGTCAATCTCGACGACCTC
CTGATCTCGCAGCCCGATACCGGCGAGCAGGCGCTGGAGATCACCGATACGCTCGTCCGC
TCCGGCGCGATCGACGTGCTCGTGGTCGACTCGGTCGCGGCGCTGACGCCCCGCGCCGAG
ATCGAAGGCGAGATGGGCGATGTCCAGCCCGGCCTCCAGGCCCGCCTGATGAGCCAGGCC
CTGCGCAAGCTCACCGCTTCGATCTCGCGCTCGAACTGCATGGTCATCTTCATCAACCAG
ATCCGCATGAAGATCGGCGTGAT------GTACGGCTCG---------------------
------------------------------------------------------------
------------------------------------------------------------
------------------------------------------------------------
------------------------------------------------------------
------------------------------------------------------------
------------------------------------------------------------
------------------------------------------------------------
------------------------------------------------------------
------------------------------------------------------------
------------------------------------------------------------
------------------------------------------------------------
------------------------------------------------------------
------------------------------------------------------------
------------------------------------------------------------
------------------------------------------------------------
------------------------------------------------------------
------------------------------------------------------------
---------------------------------------------------CCGGAGACC
ACGACCGGCGGCAACGCGCTCAAGTTCTATGCTTCGGTGCGCCTCGACATCCGCCGCGTC
TCGACGCTGAAGGAGCGCGACGAGGCGACCGGCAACCAGGTCCGCGTCAAGGTCGTCAAG
AACAAGGTTGCGCCGCCCTTCAAGCAGGTCGAGTTCGACATCATGTTCGGCGAGGGCATC
TCCAAAGTCGGCGAGCTGATCGATCTCGGCGTCAAGGCCGGCATGGTCGAGAAGGCCGGC
GCCTGGTTCTCCTTCGACAGCCAGCGCCTCGGCCAGGGCCGCGAGAACGCCAAGAGCTTC
CTCAAGGCCAATCCGGATGTCGCCGCCAAGATCGAGGCCACGATCCGGCAGAATTC----
--CGGCCTCG---T------------------------CGCC-GACCGCATCCTCGA---
---------------------------CGAGGC----AGCGCCGA------------CCG
CAGACG--------------------ATCTCGACG---AAGGC-----------------
--GAGGCC------TGA
>Methylobacterium_sp_CCH7-A2
GTG---------AGTC---AGGCGAATCTCA------AACTCGTGGAAGGGTCCTCGATG
------------------------GACAAGGCCAAG---GCGCTCGATGCGGCGCTCTCG
CAGATCGAACGCGCCTTCGGCAAGGGCTCGATCATGCGCCTGGGCAAGAACCAGCAGGCG
ATCGAGATCGAGACCGTCTCCACCGGCTCGCTCGGCCTCGACATCGCGCTCGGCGTCGGC
GGTCTGCCGCGCGGCCGCGTCATCGAGATCTACGGACCGGAAAGCTCCGGCAAGACCACG
CTGGCGCTGCACACCATCGCCGAGGCCCAGAAGAAGGGCGGCGTCTGCGCCTTCGTCGAT
GCCGAGCACGCGCTCGATCCGGTCTATGCCCGCAAGCTCGGCGTCAATCTCGACGACCTG
CTGATCTCCCAGCCCGACACCGGCGAACAGGCGCTCGAGATCACCGACACCCTCGTCCGC
TCCGGCGCGATTGACGTGCTGGTCGTCGACTCGGTCGCAGCCCTCACCCCGCGCGCCGAG
ATCGAGGGCGAGATGGGCGATGTCCAGCCCGGCCTCCAGGCCCGCCTGATGAGCCAGGCG
CTGCGCAAGCTGACCGCCTCGATCTCGCGCTCGAACTGCATGGTCATCTTCATCAACCAG
ATCCGCATGAAGATCGGCGTGAT------GTACGGCTCT---------------------
------------------------------------------------------------
------------------------------------------------------------
------------------------------------------------------------
------------------------------------------------------------
------------------------------------------------------------
------------------------------------------------------------
------------------------------------------------------------
------------------------------------------------------------
------------------------------------------------------------
------------------------------------------------------------
------------------------------------------------------------
------------------------------------------------------------
------------------------------------------------------------
------------------------------------------------------------
------------------------------------------------------------
------------------------------------------------------------
------------------------------------------------------------
---------------------------------------------------CCGGAGACG
ACGACCGGCGGCAACGCGCTGAAGTTCTACGCCTCCGTGCGCCTCGACATCCGCCGCGTC
TCGACGCTGAAGGAGCGCGACGAGGCCACCGGCAACCAGGTCCGCGTCAAGGTCGTCAAG
AACAAGGTCGCGCCGCCCTTCAAGCAGGTCGAGTTCGACATCATGTTCGGCGAGGGCATC
TCCAAGGTCGGCGAGCTGATCGATCTCGGCGTCAAGGCCGGCATGGTCGAGAAGTCCGGC
GCCTGGTTCTCCTTCGACAGCCAGCGCCTTGGCCAGGGCCGCGAGAACGCCAAGAGCTTC
CTCAAGGCCAATCCCGAGGTCGCGGCCAAGATCGAGGCCACGATCCGCCAGAACTC----
--GGGTCTCG---T------------------------CGCC-GAGCGCATCCTCGA---
---------------------------CCAGGC----GACCCCGA------------CGG
CGGATG--------------------ATCTCGACG---AGGGC-----------------
--GAGGCC------TGA
>Methylobacterium_komagatae_DSM_19563
ATG---------GCCC---AGCCCGCGCTGA------AAGTGGTGGATATGCCCCCCGCA
------------------GATAAGGACAAGTCGAAG---GCGATCGACGCCGCCCTCTCT
CAGATCGAGCGGGCCTTCGGCAAAGGCTCGATCATGCGCCTTGGCAAGAACGACAAGGTA
CAGGAGGTCGAGGTGGTCTCGACCGGCTCGCTCGGCCTCGACATCGCCCTCGGCGTCGGT
GGCTTGCCGCGCGGTCGCGTGATCGAGGTGTACGGCCCGGAATCCTCCGGCAAGACCACG
CTCGCCCTGCACACCATCGCCGAGGCCCAGAAGAAGGGCGGTGTCTGCGCCTTCGTAGAT
GCCGAGCACGCCCTCGATCCAGTCTATGCCCGCAAGCTGGGCGTGAACCTCGATGACCTG
CTGATTTCACAGCCCGATACGGGCGAGCAGGCCCTTGAGATTACCGACACGTTGGTGCGC
TCCGGCGCCATCGACGTGCTCGTGGTCGACTCGGTGGCGGCGCTGACGCCCCGCGCCGAG
ATCGAGGGCGAGATGGGCGAGAGCCAGCCGGGCCTCCAGGCCCGCCTGATGAGCCAGGCC
CTGCGCAAGCTGACCGGCTCGATATCGCGCTCGAACTGCATGGTCATCTTTATCAACCAG
ATCCGCATGAAGATCGGCGTGAT------GTACGGCTCG---------------------
------------------------------------------------------------
------------------------------------------------------------
------------------------------------------------------------
------------------------------------------------------------
------------------------------------------------------------
------------------------------------------------------------
------------------------------------------------------------
------------------------------------------------------------
------------------------------------------------------------
------------------------------------------------------------
------------------------------------------------------------
------------------------------------------------------------
------------------------------------------------------------
------------------------------------------------------------
------------------------------------------------------------
------------------------------------------------------------
------------------------------------------------------------
---------------------------------------------------CCGGAGACC
ACGACGGGCGGCAACGCCCTGAAGTTCTACGCCTCCGTCCGCCTCGACATCCGCCGCGTC
TCGACCCTCAAAGAGAGGGACGAGGCCATCGGCAATCAGGTCCGCGTGAAAGTGGTGAAG
AACAAGGTCGCCCCGCCGTTCAAGCAGGTCGAGTTCGACATCATGTTCGGTGAGGGCATC
TCGAAGGTCGGCGAGCTGATCGATCTCGGCGTGAAAGCCGGCATCGTCGAGAAGTCGGGC
GCGTGGTTCTCCCACGACAGCCAGCGCCTCGGCCAGGGTCGCGAGAACTCGAAGGGCTTC
CTGCGGGACAACCCGGCCATCGCCGCCAAGATCGAGGGCATGATCCGGCAGAACTC----
--GGGGCTTG---T------------------------CGCC-GAAAAGATCCTCGA---
---------------------------GAACGC----AAAGCCGA------------CCG
AGGACG--------------------ATCTTGACC---CCGGC-----------------
--GAGGCA------TAA
>Methylobacterium_sp_Leaf106
ATG---------GCCC---AGCCCGCGCTGA------AAGTTGTGGATTCCCCGATGGTG
------------------GACAAGGACAAGGCGAAG---GCGATCGATGCCGCGCTGTCC
CAGATCGAGCGTGCTTTCGGCAAGGGCTCGATCATGCGGCTCGGCAAGAACGATAAGGTG
GCGGAGGTCGAGACCGTCTCCACCGGGTCGCTCGGCCTCGACATCGCGCTCGGCGTCGGC
GGCCTGCCGCGTGGCCGGGTGATCGAGATCTACGGCCCCGAATCCTCGGGCAAGACCACC
CTTGCCCTTCACACCATCGCCGAAGCCCAGAAGAAGGGCGGAGTCTGCGCCTTCGTGGAT
GCGGAGCACGCCCTCGATCCGGTCTATGCGCGCAAGCTCGGTGTGCAGCTCGACGATCTC
CTGATCTCGCAGCCCGATACCGGCGAACAGGCCCTGGAAATCACCGACACCCTGGTGCGC
TCGGGTGCCATCGACGTGCTCGTTGTCGACTCGGTGGCGGCGCTGACGCCCCGCGCCGAG
ATCGAGGGCGAGATGGGCGACAGCCAGCCCGGTCTTCAGGCGCGCCTGATGAGCCAGGCC
CTGCGCAAGCTCACGGGCTCGATTTCGCGCTCCAAATGCATGGTCATCTTCATCAACCAG
ATCCGGATGAAGATCGGCGTCAT------GTATGGCAGC---------------------
------------------------------------------------------------
------------------------------------------------------------
------------------------------------------------------------
------------------------------------------------------------
------------------------------------------------------------
------------------------------------------------------------
------------------------------------------------------------
------------------------------------------------------------
------------------------------------------------------------
------------------------------------------------------------
------------------------------------------------------------
------------------------------------------------------------
------------------------------------------------------------
------------------------------------------------------------
------------------------------------------------------------
------------------------------------------------------------
------------------------------------------------------------
---------------------------------------------------CCGGAGACG
ACCACCGGCGGCAATGCGCTCAAGTTCTACGCGTCGGTGCGCCTCGACATCCGCCGCATC
TCGACCCTGAAGGACCGTGACGAGGCCATCGGCAACCAAGTCCGCGTCAAAGTGGTCAAG
AACAAGGTCGCGCCGCCCTTCAAGCAGGTGGAATTCGACATCATGTTCGGTGAGGGCGTC
TCGAAGGTCGGTGAGTTGATCGACCTCGGGGTGAAGGCCGGGATCGTGGAGAAGTCCGGC
GCCTGGTTCTCCTATGCGAGCCAGCGCCTTGGCCAGGGCCGCGAAAACTCGAAGGGCTTC
CTGCGCGATAATCCGGACATCGCCAACAAGATCGAAGCGGCGATCCGGCAGAATTC----
--CGGCCTGC---T------------------------CGCA-GACAAGATCCTCGA---
---------------------------GACGGC----CAAGCCCA------------CCG
AGGACG--------------------ATCTGGACG---AAGGC-----------------
--GAGGCC------TGA
>Methylorubrum_populi_BJ001
ATG---------GCCC---AGCCTGCGCTGA------AGATGGTGGATTCCTCGACAATG
GCA---------GCAGCCGACAAGGACAAGTCCAAG---GCGATCGAGGCTGCGCTGACG
CAGATCGAGCGCGCCTTCGGCAAGGGTTCGATCATGCGCCTCGGCAAGACCGACAAGGTG
CAGGAGGTCGAGACCGTTTCGACGGGCTCGCTCGGCCTCGACATCGCGCTCGGCGTCGGC
GGCCTGCCGCGCGGCCGGGTGATCGAGATCTACGGTCCCGAATCGTCGGGCAAGACCACG
CTGGCGCTCCACACGATCGCCGAGGCCCAGAAGAAGGGCGGCGTCTGCGCCTTCGTCGAC
GCGGAACACGCCCTCGACCCGGTCTATGCGCGCAAGCTCGGCGTCAATCTCGACGACCTG
CTGATCTCGCAGCCCGATACCGGTGAACAGGCGCTCGAAATTACCGACACGCTGGTGCGC
TCCGGCGCCATCGACGTGCTCGTGGTCGATTCGGTCGCCGCTCTGACGCCGCGCGCTGAG
ATCGAGGGCGAGATGGGCGAGAGCCAGCCGGGCCTCCAGGCGCGCCTGATGAGCCAGGCC
CTGCGCAAGCTCACCGGTTCGATCTCGCGCTCGAACTGCATGGTGATCTTCATCAACCAG
ATCCGCATGAAGATCGGCGTGAT------GTACGGCAGC---------------------
------------------------------------------------------------
------------------------------------------------------------
------------------------------------------------------------
------------------------------------------------------------
------------------------------------------------------------
------------------------------------------------------------
------------------------------------------------------------
------------------------------------------------------------
------------------------------------------------------------
------------------------------------------------------------
------------------------------------------------------------
------------------------------------------------------------
------------------------------------------------------------
------------------------------------------------------------
------------------------------------------------------------
------------------------------------------------------------
------------------------------------------------------------
---------------------------------------------------CCGGAGACC
ACCACCGGCGGCAACGCGCTCAAGTTCTACGCTTCGGTGCGCCTCGATATCCGCCGCGTC
TCGACGCTCAAGGATCGCGACGAGGCCATCGGCAACTCGGTGCGCGTCAAGGTGGTGAAG
AACAAGGTCGCGCCGCCCTTCAAGCAGGTCGAGTTCGACATCATGTTCGGCGAGGGCGTT
TCGAAGGTCGGCGAGTTGATCGACCTCGGCGTGAAGGCCGGCATCGTCGAGAAGTCGGGC
GCGTGGTTCTCCTACGACAGCCAGCGCCTCGGCCAGGGCCGCGAGAATTCCAAGGGCTTC
CTGCGCGACAACCCCGACATCGCCAACAAGATCGAGGCGTCGATCCGTCAGAATTC----
--GGGGCTGG---T------------------------CGCC-GACCGGATCCTCGA---
---------------------------AAACGC----GAAGCCCA------------CGG
CCGAGG--------------------ATCTGGACG---AGGGC-----------------
--GAGGCG------TAA
>Methylobacterium_sp_AMS5
ATG---------GCCC---AGCCTGCGCTGA------AGATGGTGGATTCCTCGACAATG
GCA---------GCAGCCGACAAGGACAAGGCCAAG---GCGATCGAGGCTGCGCTGACG
CAGATCGAGCGGGCCTTCGGCAAAGGCTCGATCATGCGCCTTGGCAAGAACGACAAGGTG
CAGGAGGTCGAGACCATCTCCACGGGCTCGCTCGGCCTCGACATCGCGCTCGGCGTCGGC
GGCCTGCCGCGCGGCCGGGTGGTCGAGATCTACGGGCCCGAATCGTCGGGCAAGACGACG
CTCGCGCTCCACACCATCGCCGAAGCGCAGAAGAAGGGCGGCGTCTGCGCCTTCGTGGAT
GCGGAACACGCCCTTGACCCGGTCTATGCGCGCAAGCTGGGCGTCAACCTCGACGACCTG
CTGATCTCGCAGCCCGATACCGGCGAACAGGCGCTTGAAATCACCGACACGCTGGTGCGT
TCCGGTGCGATCGACGTGCTGGTGGTCGATTCGGTCGCCGCGCTGACCCCGCGCGCCGAG
ATCGAGGGCGAGATGGGCGAGAGCCAGCCGGGCCTCCAGGCCCGCCTGATGAGTCAGGCC
CTGCGCAAGCTCACCGGTTCGATCTCACGCTCGAACTGCATGGTGATCTTCATCAACCAG
ATCCGCATGAAGATCGGCGTGAT------GTACGGGAGC---------------------
------------------------------------------------------------
------------------------------------------------------------
------------------------------------------------------------
------------------------------------------------------------
------------------------------------------------------------
------------------------------------------------------------
------------------------------------------------------------
------------------------------------------------------------
------------------------------------------------------------
------------------------------------------------------------
------------------------------------------------------------
------------------------------------------------------------
------------------------------------------------------------
------------------------------------------------------------
------------------------------------------------------------
------------------------------------------------------------
------------------------------------------------------------
---------------------------------------------------CCTGAGACC
ACCACCGGCGGCAACGCGCTGAAGTTCTACGCCTCGGTCCGCCTCGACATCCGCCGCGTC
TCGACGCTGAAGGACCGCGACGAGGCCATCGGCAACTCGGTGCGCGTCAAGGTCGTCAAG
AACAAGGTTGCGCCGCCCTTCAAGCAGGTCGAGTTCGACATCATGTTCGGCGAAGGCGTG
TCGAAGGTCGGCGAGTTGATCGATCTCGGCGTGAAGGCCGGCATCGTCGAGAAGTCGGGT
GCGTGGTTCTCCTACGACAGCCAGCGCCTCGGCCAGGGCCGCGAGAACTCCAAGGGCTTC
CTGCGCGACAACCCCGACATCGCCAACAAGATCGAGGCCTCGATCCGGCAGAACTC----
--GGGACTGG---T------------------------CGCC-GACCGGATCCTCGA---
---------------------------GACCGC----CAAGCCGA------------CCG
CCGACG--------------------ATCTCGACG---AAGGC-----------------
--GAGGCT------TAA
>Methylorubrum_zatmanii_PSBB041
ATG---------GCCC---AGCCTGCGCTGA------AGATGGTGGATTCCTCGACAATG
GCA---------GCAGCCGACAAGGACAAGTCCAAG---GCGATCGAGGCTGCGCTGACG
CAGATCGAGCGGGCCTTCGGCAAAGGTTCGATCATGCGCCTCGGCAAGTCCGACAAGGTG
CAGGAAGTCGAGACCATCTCCACGGGCTCGCTCGGCCTCGACATCGCGCTCGGCGTCGGC
GGCCTGCCGCGCGGCCGGGTGGTCGAGATCTACGGGCCCGAATCGTCGGGTAAGACGACG
CTCGCGCTCCACACGATTGCCGAGGCCCAGAAGAAGGGCGGCGTCTGCGCCTTCGTGGAT
GCGGAGCATGCCCTCGACCCGGTCTATGCGCGCAAGCTCGGCGTCAATCTCGACGACCTG
CTGATCTCGCAGCCTGATACGGGCGAACAGGCGCTCGAGATCACCGACACGCTGGTGCGC
TCCGGTGCCATCGACGTGCTGGTGGTCGATTCGGTCGCCGCGCTGACGCCGCGGGCCGAG
ATTGAGGGCGAGATGGGCGAGAGCCAGCCGGGCCTCCAGGCTCGCCTGATGAGCCAGGCC
CTGCGCAAGCTCACCGGTTCGATCTCGCGCTCGAACTGCATGGTGATCTTCATCAACCAG
ATCCGCATGAAGATCGGCGTGAT------GTACGGGAGC---------------------
------------------------------------------------------------
------------------------------------------------------------
------------------------------------------------------------
------------------------------------------------------------
------------------------------------------------------------
------------------------------------------------------------
------------------------------------------------------------
------------------------------------------------------------
------------------------------------------------------------
------------------------------------------------------------
------------------------------------------------------------
------------------------------------------------------------
------------------------------------------------------------
------------------------------------------------------------
------------------------------------------------------------
------------------------------------------------------------
------------------------------------------------------------
---------------------------------------------------CCCGAGACG
ACCACCGGCGGCAACGCGCTGAAATTCTACGCCTCGGTGCGCCTCGATATCCGTCGCGTC
TCGACGCTGAAGGACCGCGACGAGGCCATCGGCAACTCGGTGCGCGTCAAGGTCGTCAAG
AACAAGGTCGCGCCGCCCTTCAAGCAGGTCGAGTTCGACATCATGTTCGGCGAGGGCGTG
TCGAAGGTCGGCGAGCTGATCGACCTCGGCGTGAAGGCCGGCATCGTCGAGAAGTCGGGC
GCGTGGTTCTCCTACGACAGCCAGCGCCTCGGCCAGGGTCGCGAGAACTCGAAGGGCTTC
CTTCGCGACAACCCCGACATCGCCAATAAGATCGAAGCCTCGATCCGCCAGAACTC----
--GGGACTGG---T------------------------CGCC-GACCGGATTCTCGA---
---------------------------GACGGC----CAAGCCGA------------CCG
CCGACG--------------------ATCTCGATG---AGGGT-----------------
--GAGGCC------TAA
>Methylorubrum_extorquens_PA1
ATG---------GCCC---AGCCTGCGCTGA------AGATGGTGGATTCCTCGACAATG
GCA---------GCAGCCGACAAGGACAAGTCCAAG---GCGATCGAGGCTGCGCTGACG
CAGATCGAGCGGGCCTTCGGCAAAGGCTCGATCATGCGCCTCGGCAAGTCCGACAAGGTG
CAGGAGGTCGAGACCATCTCCACGGGCTCGCTCGGCCTCGATATCGCGCTCGGCGTCGGC
GGCCTGCCGCGCGGCCGGGTGGTCGAGATCTACGGGCCCGAATCGTCGGGCAAGACGACG
CTCGCGCTCCACACGATCGCCGAGGCCCAGAAGAAGGGCGGCGTCTGCGCCTTCGTGGAT
GCGGAGCACGCCCTCGACCCGGTCTATGCGCGCAAGCTCGGCGTCAACCTCGACGACCTG
CTGATCTCGCAGCCCGATACCGGCGAACAGGCGCTCGAAATCACCGACACGCTGGTGCGC
TCCGGTGCGATCGACGTGCTGGTGGTCGATTCGGTCGCCGCGCTGACGCCGCGTGCCGAG
ATCGAGGGTGAGATGGGTGAGAGCCAGCCGGGCCTCCAGGCCCGCCTGATGAGCCAGGCC
CTGCGCAAGCTCACTGGTTCGATCTCGCGCTCGAACTGCATGGTGATCTTCATCAACCAG
ATCCGCATGAAGATCGGCGTGAT------GTACGGGAGC---------------------
------------------------------------------------------------
------------------------------------------------------------
------------------------------------------------------------
------------------------------------------------------------
------------------------------------------------------------
------------------------------------------------------------
------------------------------------------------------------
------------------------------------------------------------
------------------------------------------------------------
------------------------------------------------------------
------------------------------------------------------------
------------------------------------------------------------
------------------------------------------------------------
------------------------------------------------------------
------------------------------------------------------------
------------------------------------------------------------
------------------------------------------------------------
---------------------------------------------------CCCGAGACC
ACCACCGGCGGCAACGCGCTGAAGTTCTACGCCTCGGTGCGCCTCGACATCCGTCGCGTC
TCGACGCTGAAGGACCGCGACGAGGCCATCGGCAACTCGGTGCGCGTCAAGGTCGTCAAG
AACAAGGTCGCGCCGCCCTTCAAGCAGGTCGAGTTCGACATCATGTTCGGCGAGGGCGTG
TCGAAGGTTGGCGAGCTGATCGATCTCGGCGTGAAGGCCGGCATCGTCGAGAAGTCGGGC
GCGTGGTTCTCCTACGACAGCCAGCGCCTCGGCCAGGGTCGCGAGAACTCGAAGGGCTTC
CTTCGCGACAACCCCGACATCGCCAACAAGATCGAAGCCTCGATCCGCCAGAACTC----
--GGGACTGG---T------------------------CGCC-GACCGGATTCTCGA---
---------------------------GACGGC----CAAGCCGA------------CCG
CCGACG--------------------ATCTCGACG---AGGGC-----------------
--GAGGCC------TGA
>Methylorubrum_extorquens_AM1
ATG---------GCCC---AGCCTGCGCTGA------AGATGGTGGATTCCTCGACAATG
GCA---------GCAGCCGACAAGGACAAGTCCAAG---GCGATCGAGGCTGCGCTGACG
CAGATCGAGCGGGCCTTCGGCAAAGGCTCGATCATGCGCCTCGGCAAGTCCGACAAGGTG
CAGGAGGTCGAGACGATCTCCACGGGCTCGCTCGGCCTCGACATCGCGCTCGGCGTCGGC
GGCCTGCCGCGTGGCCGGGTGGTCGAGATCTACGGGCCCGAATCGTCGGGCAAGACGACG
CTCGCGCTCCACACGATCGCCGAAGCCCAGAAGAAGGGTGGCGTCTGCGCCTTCGTGGAT
GCGGAGCACGCCCTCGACCCGGTCTATGCGCGCAAGCTCGGCGTCAACCTCGACGACCTG
CTGATCTCGCAGCCCGATACCGGCGAACAGGCGCTCGAAATCACCGACACGCTGGTGCGC
TCCGGTGCCATCGACGTGCTGGTGGTCGATTCGGTCGCCGCGCTGACGCCGCGCGCCGAG
ATCGAGGGCGAGATGGGCGAGAGCCAGCCGGGTCTCCAGGCCCGCCTGATGAGCCAGGCC
CTGCGCAAGCTCACCGGTTCGATCTCGCGCTCGAACTGCATGGTGATCTTCATCAACCAG
ATCCGCATGAAGATCGGCGTGAT------GTACGGCAGC---------------------
------------------------------------------------------------
------------------------------------------------------------
------------------------------------------------------------
------------------------------------------------------------
------------------------------------------------------------
------------------------------------------------------------
------------------------------------------------------------
------------------------------------------------------------
------------------------------------------------------------
------------------------------------------------------------
------------------------------------------------------------
------------------------------------------------------------
------------------------------------------------------------
------------------------------------------------------------
------------------------------------------------------------
------------------------------------------------------------
------------------------------------------------------------
---------------------------------------------------CCCGAGACG
ACCACCGGCGGCAACGCGCTGAAGTTCTACGCCTCGGTGCGCCTCGATATCCGCCGCGTC
TCGACGCTGAAGGATCGCGACGAGGCCATCGGCAACTCGGTGCGCGTCAAGGTCGTCAAG
AACAAGGTCGCGCCGCCCTTCAAGCAGGTCGAGTTCGACATCATGTTCGGCGAGGGCGTA
TCGAAGGTCGGCGAGCTGATCGACCTCGGCGTGAAGGCCGGCATCGTCGAGAAGTCGGGC
GCGTGGTTCTCCTACGACAGCCAGCGCCTCGGCCAGGGTCGCGAGAACTCGAAGGGCTTC
CTTCGCGACAACCCCGACATCGCCAACAAGATCGAAGCCTCGATCCGCCAGAACTC----
--GGGACTGG---T------------------------CGCC-GACCGGATTCTCGA---
---------------------------GACGGC----CAAGCCGA------------CCG
CCGACG--------------------ATCTCGATG---AGGGT-----------------
--GAGGCC------TAA
>Methylorubrum_chloromethanicum_CM4
ATG---------GCCC---AGCCTGCGCTGA------AGATGGTGGATTCCTCGACAATG
GCA---------GCAGCCGACAAGGACAAGTCCAAG---GCGATCGAGGCTGCGCTGACG
CAGATCGAGCGGGCCTTCGGCAAAGGCTCGATCATGCGCCTCGGCAAGTCCGACAAGGTG
CAGGAGGTCGAGACTATCTCCACGGGCTCGCTCGGCCTCGATATCGCGCTCGGCGTCGGC
GGCCTGCCGCGCGGCCGGGTGGTCGAGATCTACGGGCCCGAATCGTCGGGTAAGACGACG
CTCGCGCTCCACACGATCGCCGAGGCCCAGAAGAAGGGTGGCGTCTGTGCCTTCGTGGAT
GCGGAGCACGCCCTCGACCCGGTCTATGCGCGCAAGCTCGGCGTCAACCTCGACGACCTG
CTGATCTCGCAGCCCGATACGGGCGAACAGGCGCTCGAAATCACCGACACGCTGGTGCGC
TCCGGTGCCATCGACGTGCTGGTGGTCGATTCGGTCGCCGCGCTGACGCCGCGCGCCGAG
ATCGAGGGCGAGATGGGCGAGAGCCAGCCGGGCCTCCAGGCCCGCCTGATGAGCCAGGCC
CTGCGCAAGCTCACCGGTTCGATCTCGCGCTCGAACTGCATGGTGATCTTCATCAACCAG
ATCCGCATGAAGATCGGCGTGAT------GTACGGCAGC---------------------
------------------------------------------------------------
------------------------------------------------------------
------------------------------------------------------------
------------------------------------------------------------
------------------------------------------------------------
------------------------------------------------------------
------------------------------------------------------------
------------------------------------------------------------
------------------------------------------------------------
------------------------------------------------------------
------------------------------------------------------------
------------------------------------------------------------
------------------------------------------------------------
------------------------------------------------------------
------------------------------------------------------------
------------------------------------------------------------
------------------------------------------------------------
---------------------------------------------------CCCGAGACG
ACCACCGGCGGCAACGCGCTGAAGTTCTATGCCTCAGTGCGCCTCGATATCCGTCGCGTC
TCGACGCTGAAGGACCGCGACGAGGCCATCGGCAACTCGGTGCGCGTCAAGGTCGTCAAG
AACAAGGTCGCGCCGCCCTTCAAGCAGGTCGAGTTCGACATCATGTTCGGTGAGGGCGTG
TCGAAGGTCGGCGAGCTGATCGACCTCGGCGTGAAGGCCGGCATCGTCGAGAAGTCGGGC
GCGTGGTTCTCCTACGACAGCCAGCGCCTCGGCCAGGGTCGCGAGAACTCGAAGGGCTTC
CTTCGCGACAACCCCGACATCGCCAACAAGATCGAAGCCTCGATCCGCCAGAACTC----
--GGGACTGG---T------------------------CGCC-GACCGGATTCTCGA---
---------------------------GACGGC----CAAGCCGA------------CCG
CCGACG--------------------ATCTCGATG---AGGGT-----------------
--GAGGCC------TAA
>Methylorubrum_extorquens_DM4
ATG---------GCCC---AGCCTGCGCTGA------AGATGGTGGATTCCTCGACAATG
GCA---------GCAGCCGACAAGGACAAGTCCAAG---GCGATCGAGGCTGCGCTGACG
CAGATCGAGCGGGCCTTCGGCAAAGGCTCGATTATGCGCCTCGGCAAGTCCGACAAGGTG
CAGGAGGTCGAGACGATCTCCACGGGCTCGCTCGGCCTCGATATCGCGCTCGGCGTCGGC
GGCCTGCCGCGCGGCCGGGTGGTCGAGATCTACGGGCCCGAATCGTCGGGTAAGACGACG
CTCGCGCTCCACACGATCGCCGAGGCCCAGAAGAAGGGCGGCGTCTGCGCCTTCGTGGAT
GCGGAGCACGCCCTCGACCCGGTCTATGCGCGCAAGCTGGGCGTCAACCTCGACGACCTG
CTGATCTCGCAGCCCGACACCGGCGAACAGGCGCTCGAAATCACCGACACGCTGGTGCGC
TCCGGTGCCATCGACGTGCTGGTGGTCGATTCGGTCGCCGCGCTGACGCCGCGCGCCGAG
ATCGAGGGTGAGATGGGCGAGAGCCAGCCGGGCCTCCAGGCCCGCCTGATGAGCCAGGCC
CTGCGCAAGCTCACCGGTTCGATCTCGCGCTCGAACTGCATGGTGATCTTCATCAACCAG
ATCCGCATGAAGATCGGCGTGAT------GTACGGAAGT---------------------
------------------------------------------------------------
------------------------------------------------------------
------------------------------------------------------------
------------------------------------------------------------
------------------------------------------------------------
------------------------------------------------------------
------------------------------------------------------------
------------------------------------------------------------
------------------------------------------------------------
------------------------------------------------------------
------------------------------------------------------------
------------------------------------------------------------
------------------------------------------------------------
------------------------------------------------------------
------------------------------------------------------------
------------------------------------------------------------
------------------------------------------------------------
---------------------------------------------------CCCGAGACG
ACCACCGGCGGCAACGCGCTGAAGTTCTACGCCTCGGTGCGCCTCGATATCCGCCGCGTC
TCGACGCTGAAGGACCGCGACGAGGCCATCGGCAACTCGGTGCGCGTCAAGGTCGTCAAG
AACAAGGTCGCGCCGCCCTTCAAGCAGGTCGAGTTCGACATCATGTTCGGCGAGGGCGTG
TCGAAGGTCGGCGAGCTGATCGACCTCGGCGTGAAGGCCGGCATCGTCGAGAAGTCGGGC
GCGTGGTTCTCCTACGACAGCCAGCGCCTCGGCCAGGGTCGCGAGAACTCGAAGGGCTTC
CTTCGCGACAACCCCGACATCGCCAACAAGATCGAAGCCTCGATCCGCCAGAACTC----
--GGGACTGG---T------------------------CGCC-GACCGGATTCTCGA---
---------------------------GACGGC----CAAGCCGA------------CCG
CCGACG--------------------ATCTCGACG---AGGGT-----------------
--GAGGCC------TAA
>Methylobacterium_nodulans_ORS_2060
ATG---------GCTC---AGTCCTCGCTGC------GACTGGTGGAAAACCCGACCATG
------------------GACAAAGACAAGTCGAAG---GCGATCGATGCCGCGCTCGCC
CAGATCGAGCGCGCCTTCGGCAAGGGCTCGATCATGCGCCTGGGCAAAGGCGACAAGGTG
CAGGAGGTCGAGACCATCTCCACCGGGTCGCTCGGGCTCGACATCGCGCTCGGCGTCGGC
GGCCTGCCGCGCGGGCGGGTGATCGAGATCTACGGCCCGGAATCCTCGGGCAAGACGACG
CTGGCGCTCCACACGATAGCGGAGGCGCAGAAGAAGGGCGGCGTCTGCGCCTTCGTGGAT
GCCGAGCATGCGCTCGATCCGGTCTATGCCCGCAAGCTCGGGGTGAACCTCGACGATCTC
CTGATCTCGCAGCCCGACACGGGCGAGCAGGCGCTGGAAATCACCGACACGCTGGTGCGC
TCGGGCGCGATCGACGTGCTCGTGGTCGATTCGGTCGCAGCCCTCACGCCGCGCGCCGAG
ATCGAGGGCGAGATGGGCGACCAGCAGCCCGGCCTTCAGGCTCGCCTGATGAGCCAAGCC
CTGCGCAAGCTCACCGGCTCGATCTCGCGCTCGAACTGCATGGTGATCTTCATCAACCAG
ATCCGGATGAAGATCGGCGTGAT------GTACGGCAGC---------------------
------------------------------------------------------------
------------------------------------------------------------
------------------------------------------------------------
------------------------------------------------------------
------------------------------------------------------------
------------------------------------------------------------
------------------------------------------------------------
------------------------------------------------------------
------------------------------------------------------------
------------------------------------------------------------
------------------------------------------------------------
------------------------------------------------------------
------------------------------------------------------------
------------------------------------------------------------
------------------------------------------------------------
------------------------------------------------------------
------------------------------------------------------------
---------------------------------------------------CCCGAGACC
ACCACGGGCGGCAACGCGCTCAAGTTCTACGCCTCGGTGCGCCTCGACATCCGCCGCGTC
TCGACCCTGAAGGACCGCGACGAGCCGATCGGCAACAGCGTGCGGGTCAAGGTGGTCAAG
AACAAGGTGGCGCCGCCGTTCAAGCAGGTCGAGTTCGACATCATGTTCGGCGAGGGCGTG
TCGAAGGTCGGCGAGCTCATCGATCTCGGCGTCAAGGCCGGCATCGTCGAGAAGTCGGGC
GCGTGGTTCTCCTATGACAGCCAGCGCCTGGGTCAGGGCCGCGAGAACGCGAAGGGCTTC
CTGCGCGACAACCCCGACATCGCCGGCCGCATCGAGGCGGCGATCCGCCAGAACAT----
--GGGCCTCG---T------------------------CGCC-GACAAGATCCTGGA---
---------------------------GAACGC----GGTTCCGA------------CCG
CGGAGG--------------------ATTACGACG---AGGGC-----------------
--GCGGCC------TGA
>Methylobacterium_sp_4-46
ATG---------GCTC---AGTCCTCGCTGC------GACTGGTGGAAAACCCGACCATG
------------------GATAAAGACAAGTCGAAG---GCGATCGATGCCGCGCTCGCC
CAGATCGAGCGCGCCTTCGGCAAGGGCTCGATCATGCGCCTGGGCAAGGGCGACAAGGTG
CAGGAGGTCGAGACCATCTCCACCGGGTCGCTCGGGCTCGACGTGGCGCTCGGCGTCGGC
GGCCTGCCGCGCGGGCGGGTGATCGAGATCTACGGCCCGGAATCCTCCGGCAAGACCACG
CTGGCGCTGCACACGATCGCGGAGGCGCAGAAGAAGGGCGGGGTCTGCGCCTTCGTGGAT
GCCGAGCACGCGCTCGATCCGGTCTACGCCCGCAAGCTCGGGGTCAATCTCGACGACTTG
CTGATCTCGCAGCCCGACACGGGCGAGCAGGCGCTGGAGATCACCGACACGCTGGTCCGC
TCGGGCGCGATCGACGTGCTGGTGGTGGATTCGGTTGCCGCGCTCACCCCCCGGGCCGAG
ATCGAGGGCGAGATGGGCGACCAGCAGCCGGGCCTCCAGGCCCGCCTGATGAGCCAGGCC
CTGCGCAAGCTCACCGGCTCGATCTCGCGCTCGAACTGCATGGTCATCTTCATCAACCAG
ATCCGGATGAAGATCGGCGTGAT------GTACGGGAGC---------------------
------------------------------------------------------------
------------------------------------------------------------
------------------------------------------------------------
------------------------------------------------------------
------------------------------------------------------------
------------------------------------------------------------
------------------------------------------------------------
------------------------------------------------------------
------------------------------------------------------------
------------------------------------------------------------
------------------------------------------------------------
------------------------------------------------------------
------------------------------------------------------------
------------------------------------------------------------
------------------------------------------------------------
------------------------------------------------------------
------------------------------------------------------------
---------------------------------------------------CCCGAGACC
ACCACGGGCGGCAACGCGCTGAAGTTCTACGCCTCGGTGCGGCTCGACATCCGCCGCGTC
TCGACCCTGAAGGACCGCGACGAGCCGATCGGCAACAGCGTCCGGGTCAAGGTGGTGAAG
AACAAGGTGGCGCCGCCGTTCAAGCAGGTCGAGTTCGACATCATGTTCGGCGAGGGCGTG
TCGAAGGTGGGCGAGCTGATCGACCTCGGCGTGAAGGCCGGCATCGTCGAGAAGTCGGGG
GCGTGGTTCTCCTACGACAGCCAGCGCCTGGGCCAGGGCCGCGAGAACGCCAAGGGCTTC
CTGCGGGACAACCCGGACATCGCCGGGCGCATCGAGGCGGCGATCCGCCAGAACAT----
--GGGCCTCG---T------------------------CGCC-GACAAGATCCTGGA---
---------------------------GAACGC----GGTCCCGA------------CCG
CGGAGG--------------------ATTTCGACG---AGGGC-----------------
--GAGGCC------TGA
>Methylobacterium_sp_WSM2598
ATG---------GCTC---AGTCCTCGCTGC------GACTGGTGGAAAACCCGACCATG
------------------GATAAAGACAAGTCGAAG---GCGATCGATGCCGCGCTCGCC
CAGATCGAGCGCGCCTTCGGCAAGGGCTCGATCATGCGCCTGGGCAAGGGCGACAAGGTG
CAGGAGGTCGAGACCATCTCCACCGGGTCGCTCGGGCTCGACGTGGCGCTCGGCGTCGGC
GGCCTGCCGCGCGGGCGGGTGATCGAGATCTACGGCCCGGAATCCTCCGGCAAGACCACG
CTGGCGCTGCACACGATCGCGGAGGCGCAGAAGAAGGGCGGGGTCTGCGCCTTCGTGGAT
GCCGAGCACGCGCTCGATCCGGTCTACGCCCGCAAGCTCGGGGTCAACCTCGACGACCTG
CTGATCTCGCAGCCCGACACGGGCGAGCAGGCGCTGGAGATCACCGACACGCTGGTCCGC
TCGGGCGCGATCGACGTGCTGGTGGTGGATTCGGTCGCCGCGCTCACCCCCCGGGCCGAG
ATCGAGGGCGAGATGGGCGACCAGCAGCCGGGCCTCCAGGCCCGCCTGATGAGCCAGGCC
CTGCGCAAGCTCACCGGCTCGATCTCGCGCTCGAACTGCATGGTCATCTTCATCAACCAG
ATCCGGATGAAGATCGGCGTGAT------GTACGGGAGC---------------------
------------------------------------------------------------
------------------------------------------------------------
------------------------------------------------------------
------------------------------------------------------------
------------------------------------------------------------
------------------------------------------------------------
------------------------------------------------------------
------------------------------------------------------------
------------------------------------------------------------
------------------------------------------------------------
------------------------------------------------------------
------------------------------------------------------------
------------------------------------------------------------
------------------------------------------------------------
------------------------------------------------------------
------------------------------------------------------------
------------------------------------------------------------
---------------------------------------------------CCCGAGACC
ACCACGGGCGGCAACGCGCTGAAGTTCTATGCCTCGGTGCGGCTCGACATCCGCCGCGTC
TCGACCCTGAAGGACCGCGACGAGCCGATCGGCAACAGCGTCCGGGTCAAGGTGGTGAAG
AACAAGGTGGCGCCGCCGTTCAAGCAGGTCGAGTTCGACATCATGTTCGGCGAGGGCGTG
TCGAAGGTGGGCGAGCTGATCGACCTCGGCGTGAAGGCCGGCATCGTCGAGAAGTCGGGG
GCGTGGTTCTCCTACGACAGCCAGCGCCTGGGCCAGGGCCGCGAGAACGCCAAGGGCTTC
CTGCGGGACAACCCGGACATCGCCGGGCGCATCGAGGCGGCGATCCGCCAGAACAT----
--GGGCCTCG---T------------------------CGCC-GACAAGATCCTGGA---
---------------------------GAACGC----GGTCCCGA------------CCG
CGGAGG--------------------ATTTCGACG---AGGGC-----------------
--GAGGCC------TGA
>Methylobacterium_sp_MIMD6
ATG---------------------------------------------------------
------------------GACAAAGACAAGTCGAAG---GCGATCGATGCCGCCCTCGCC
CAGATCGAGCGCGCCTTCGGCAAGGGCTCGATCATGCGGCTTGGCAAGAACGACAAGGTG
CAGGAGGTCGAGACCGTCTCCACGGGGTCGCTCGGCCTCGACATCGCCCTCGGGGTCGGC
GGCCTCCCGCGCGGCCGGGTGGTGGAGATCTACGGCCCCGAATCGTCGGGCAAGACCACG
CTCGCCCTCCACACCGTGGCGGAGGCGCAGAAGAAGGGCGGCGTCTGCGCCTTCGTGGAC
GCCGAGCACGCCCTCGACCCGATCTACGCCCGCAAGCTCGGCGTCAACCTCGACGACCTC
CTGATCTCGCAGCCCGACACCGGCGAGCAGGCCCTCGAGATCACCGACACCCTGGTGCGC
TCCGGCGCCATCGACGTGCTGGTGGTCGATTCGGTGGCCGCGCTGACGCCCCGGGCCGAG
ATCGAGGGCGAGATGGGCGACCAGCAGCCCGGCCTCCAGGCCCGGCTGATGAGCCAGGCC
CTGCGCAAGCTCACGGGCTCGATCTCGCGCTCGAACTGCATGGTGATCTTCATCAACCAG
ATCCGGATGAAGATCGGCGTGAT------GTACGGCAGC---------------------
------------------------------------------------------------
------------------------------------------------------------
------------------------------------------------------------
------------------------------------------------------------
------------------------------------------------------------
------------------------------------------------------------
------------------------------------------------------------
------------------------------------------------------------
------------------------------------------------------------
------------------------------------------------------------
------------------------------------------------------------
------------------------------------------------------------
------------------------------------------------------------
------------------------------------------------------------
------------------------------------------------------------
------------------------------------------------------------
------------------------------------------------------------
---------------------------------------------------CCCGAGACC
ACCACGGGCGGCAACGCGCTGAAGTTCTACGCCTCGGTCCGCCTCGACATCCGGCGGATC
TCGACCCTCAAGGATCGCGACCAGCCGATCGGCAACAGCGTCCGGGTCAAGGTGGTCAAG
AACAAGGTGGCGCCGCCGTTCAAGCAGGTCGAGTTCGACATCATGTTCGGTGAGGGCGTG
TCGAAGGTCGGCGAGTTGATCGACCTCGGCGTCAAGGCCGGCATCGTCGAGAAGTCGGGC
GCCTGGTTCTCGTACGACAGCCAGCGCCTGGGCCAGGGCCGCGAGAACTCGAAGGGGTTC
CTGAAGGACAACCCCGACATCGCGAACCGGATCGAGGCCTCGATCCGCCAGAACTC----
--GGGCCTCG---T------------------------CGCC-GACCGCATCCTGGA---
---------------------------GAACGC----GACGCCGA------------CCG
CCGACG--------------------ACCTCGACG---AGGGG-----------------
--GCGGCC------TGA
>Methylobacterium_aquaticum_DSM_16371
ATG---------GCTC---AGCCCCAGATGC------GACTGGTGGAAAACCCGACCATG
------------------GACAAAGACAAGTCGAAG---GCGATCGACGCCGCCCTCGCC
CAGATCGAGCGCGCCTTCGGCAAGGGCTCGATCATGCGGCTCGGCAAGGGCGACAAGGTG
CAGGAGGTCGAGGTCATCTCGACCGGGTCGCTCGGCCTCGATATCGCCCTCGGTGTCGGC
GGCCTGCCGCGCGGGCGGGTGATCGAGATCTACGGGCCGGAATCCTCCGGCAAGACCACG
CTCGCGCTCCACACCATCGCCGAGGCCCAGAAGAAAGGCGGCGTCTGCGCCTTCGTGGAT
GCCGAGCACGCCCTCGACCCGGTCTATGCCCGCAAGCTCGGCGTCAACCTCGACGACCTG
CTGATCTCGCAGCCCGATACCGGCGAGCAGGCATTGGAGATCACCGACACCCTGGTGCGC
TCCGGCGCCATCGACGTGCTGGTGGTCGATTCGGTGGCGGCCCTCACCCCGCGGGCCGAG
ATCGAGGGCGAGATGGGCGACCAGCAGCCGGGCCTCCAGGCCCGCCTGATGAGCCAGGCC
CTGCGCAAGCTCACCGGCTCGATCTCGCGCTCGAACTGCATGGTCATCTTCATCAACCAG
ATCCGGATGAAGATCGGCGTCAT------GTATGGCAGC---------------------
------------------------------------------------------------
------------------------------------------------------------
------------------------------------------------------------
------------------------------------------------------------
------------------------------------------------------------
------------------------------------------------------------
------------------------------------------------------------
------------------------------------------------------------
------------------------------------------------------------
------------------------------------------------------------
------------------------------------------------------------
------------------------------------------------------------
------------------------------------------------------------
------------------------------------------------------------
------------------------------------------------------------
------------------------------------------------------------
------------------------------------------------------------
---------------------------------------------------CCCGAGACC
ACCACGGGCGGCAACGCGCTGAAGTTCTACGCCTCGGTCCGCCTCGACATCCGCCGCATC
TCGACCCTCAAGGACCGCGACCAGCCGATCGGCAACAGCGTCCGGGTCAAGGTGGTCAAG
AACAAGGTGGCGCCGCCGTTCAAGCAGGTCGAGTTCGACATCATGTTCGGCGAGGGCGTG
TCGAAGGTCGGCGAGCTGATCGACCTCGGCGTCAAGGCCGGCATCGTCGAGAAGTCGGGC
GCCTGGTTCTCCTACGACAGTCAGCGCCTCGGCCAGGGCCGCGAGAACTCGAAGGGCTTC
CTGCGCGACAACCCCGATATCGCCAACAAGATCGAGGCGTCGATCCGGCAGAATTC----
--GGGCCTCG---T------------------------CGCC-GATAAGATCCTGGA---
---------------------------GAACGC----CACGCCGA------------CGG
CGGACG--------------------ACCTCGACG---AGGGA-----------------
--TCGGCC------TGA
>Methylobacterium_variabile_DSM_16961
ATG---------GCTC---AGCCCCAGATGC------GACTGGTGGAAAACCCGACCATG
------------------GACAAAGACAAGTCGAAG---GCGATCGACGCCGCCCTCGCC
CAGATCGAGCGCGCCTTCGGCAAGGGCTCGATCATGCGGCTCGGCAAGGGCGACAAGGTG
CAGGAGGTCGAGGTCGTCTCGACCGGCTCGCTCGGCCTCGACATCGCGCTCGGCGTCGGC
GGCCTGCCGCGCGGCCGCGTGATCGAGATCTACGGCCCGGAATCCTCCGGCAAGACCACG
CTTGCCCTCCACACCATCGCCGAGGCCCAGAAGAAGGGCGGCGTCTGCGCCTTCGTGGAT
GCCGAACACGCCCTCGATCCGGTCTATGCCCGCAAGCTCGGCGTCAACCTCGACGACCTG
CTGATCTCCCAGCCCGATACCGGCGAGCAGGCCCTTGAGATCACCGACACCCTGGTGCGC
TCCGGCGCCATCGACGTGCTGGTGGTCGACTCGGTGGCCGCGCTCACCCCCCGGGCCGAG
ATCGAGGGCGAGATGGGCGACCAGCAGCCGGGCCTCCAGGCCCGCCTGATGAGCCAGGCC
CTGCGCAAGCTCACCGGCTCGATCTCGCGCTCGAACTGCATGGTCATCTTCATCAATCAG
ATCCGGATGAAGATCGGCGTGAT------GTACGGCAGC---------------------
------------------------------------------------------------
------------------------------------------------------------
------------------------------------------------------------
------------------------------------------------------------
------------------------------------------------------------
------------------------------------------------------------
------------------------------------------------------------
------------------------------------------------------------
------------------------------------------------------------
------------------------------------------------------------
------------------------------------------------------------
------------------------------------------------------------
------------------------------------------------------------
------------------------------------------------------------
------------------------------------------------------------
------------------------------------------------------------
------------------------------------------------------------
---------------------------------------------------CCCGAGACC
ACCACCGGCGGCAACGCGCTGAAGTTCTACGCCTCGGTGCGCCTCGACATCCGCCGCATC
TCGACCCTCAAGGACCGCGACCAGCCGATCGGCAACAGCGTCCGAGTCAAGGTGGTCAAG
AACAAGGTCGCACCGCCGTTCAAGCAGGTCGAGTTCGACATCATGTTCGGCGAGGGCGTG
TCGAAGGTCGGCGAGTTGATCGACCTCGGCGTCAAGGCCGGCATCGTCGAGAAGTCGGGC
GCCTGGTTCTCCTACGACAGCCAGCGCCTCGGCCAGGGCCGCGAGAACTCGAAAGGCTTC
CTGCGCGACAACCCGGACATCGCCAACAAGATCGAGGCGTCGATCCGGCAGAATTC----
--AGGCCTCG---T------------------------CGCC-GACCGCATCCTCGA---
---------------------------GAACGC----GACGCCGA------------CGG
CGGACG--------------------ACCTCGACG---AGGGG-----------------
--ACGGCC------TGA
>Methylobacterium_currus_PR1016A
ATG---------GCTC---AGCCCCAGATGC------GACTGGTGGAAAACCCGACCATG
------------------GACAAAGACAAGTCGAAG---GCGATCGACGCCGCCCTCGCC
CAGATCGAGCGCGCCTTCGGCAAGGGCTCGATCATGCGCCTCGGCAAGGGCGACAAGGTG
CAGGAGGTCGAGGTCGTCTCGACCGGGTCGCTGGGCCTCGACATCGCGCTCGGCGTCGGC
GGCCTGCCGCGCGGGCGCGTGATCGAGATCTACGGGCCGGAATCCTCCGGCAAGACCACG
CTTGCCCTCCACACCATCGCCGAGGCCCAGAAGAAGGGCGGCGTCTGCGCCTTCGTGGAT
GCCGAGCACGCCCTCGATCCGGTCTATGCCCGCAAGCTCGGCGTCAACCTCGACGATCTG
CTGATCTCGCAGCCCGATACCGGCGAGCAGGCCCTCGAGATCACCGACACCCTGGTGCGC
TCCGGCGCCATCGACGTGCTGGTGGTCGATTCGGTAGCGGCGCTGACCCCGCGGGCCGAG
ATCGAGGGCGAGATGGGCGACCAGCAGCCGGGCCTCCAGGCCCGCCTGATGAGCCAGGCC
CTGCGCAAGCTCACCGGCTCGATCTCGCGCTCGAACTGCATGGTCATCTTCATCAACCAG
ATCCGGATGAAGATCGGCGTGAT------GTATGGCAGC---------------------
------------------------------------------------------------
------------------------------------------------------------
------------------------------------------------------------
------------------------------------------------------------
------------------------------------------------------------
------------------------------------------------------------
------------------------------------------------------------
------------------------------------------------------------
------------------------------------------------------------
------------------------------------------------------------
------------------------------------------------------------
------------------------------------------------------------
------------------------------------------------------------
------------------------------------------------------------
------------------------------------------------------------
------------------------------------------------------------
------------------------------------------------------------
---------------------------------------------------CCCGAGACC
ACCACGGGCGGCAACGCCCTGAAGTTCTACGCCTCGGTGCGGCTCGATATCCGCCGCATC
TCGACCCTCAAGGACCGCGACCAGCCGATCGGCAACAGCGTCCGGGTCAAGGTGGTCAAG
AACAAGGTGGCGCCGCCGTTCAAGCAGGTCGAGTTCGACATCATGTTCGGCGAGGGCGTG
TCGAAGGTCGGCGAGCTGATCGACCTTGGCGTCAAGGCCGGCATCGTCGAGAAGTCGGGC
GCCTGGTTTTCCTACGACAGCCAGCGCCTCGGCCAGGGCCGCGAGAACTCGAAGGGCTTC
CTGCGCGACAACCCCGACATCGCCAACAAGATCGAGGCCTCGATCCGGCAGAATTC----
--GGGATTGG---T------------------------CGCC-GACCGGATCCTCGA---
---------------------------GAACGC----CACGCCGA------------CGG
CCGACG--------------------ATCTCGACG---AGGGC-----------------
--AGTGCC------TGA
>Methylobacterium_sp_174MFSha1.1
ATG---------GCTC---AGCCCCAGATGC------GACTGGTGGAAAACCCGACCATG
------------------GACAAAGACAAGTCGAAG---GCGATCGACGCCGCCCTCGCC
CAGATCGAGCGCGCCTTCGGCAAGGGCTCGATCATGCGGCTCGGCAAGGGCGACAAGGTG
CAGGAGGTCGAGGTCGTCTCGACCGGGTCGCTCGGCCTCGACATCGCGCTCGGCGTCGGC
GGCCTGCCGCGCGGGCGGGTGATCGAGATCTACGGCCCCGAATCCTCCGGCAAGACCACG
CTCGCCCTCCACACCATCGCCGAGGCCCAGAAGAAGGGCGGCGTCTGCGCCTTCGTGGAT
GCCGAGCACGCCCTCGACCCGGTCTATGCCCGTAAGCTCGGCGTCAACCTCGACGACCTG
CTGATCTCGCAACCCGATACCGGCGAGCAGGCCCTCGAGATCACCGACACCCTGGTGCGC
TCCGGCGCCATCGACGTGCTGGTGGTCGACTCGGTGGCGGCCCTCACCCCGCGGGCCGAG
ATCGAGGGCGAGATGGGCGACCAGCAGCCGGGCCTCCAGGCCCGCCTGATGAGCCAGGCC
CTGCGCAAGCTCACCGGTTCGATCTCGCGTTCGAACTGCATGGTCATCTTCATCAACCAG
ATCCGGATGAAGATCGGCGTGAT------GTACGGCAGC---------------------
------------------------------------------------------------
------------------------------------------------------------
------------------------------------------------------------
------------------------------------------------------------
------------------------------------------------------------
------------------------------------------------------------
------------------------------------------------------------
------------------------------------------------------------
------------------------------------------------------------
------------------------------------------------------------
------------------------------------------------------------
------------------------------------------------------------
------------------------------------------------------------
------------------------------------------------------------
------------------------------------------------------------
------------------------------------------------------------
------------------------------------------------------------
---------------------------------------------------CCCGAGACC
ACGACGGGCGGCAACGCGCTGAAGTTCTATGCCTCGGTGCGCCTCGACATCCGCCGCATC
TCGACCCTCAAGGACCGCGACCAGCCGATCGGCAACAGCGTCCGGGTCAAGGTGGTCAAG
AACAAGGTGGCGCCGCCGTTCAAGCAGGTCGAGTTCGACATCATGTTCGGCGAGGGGGTA
TCGAAGGTCGGCGAGCTGATCGACCTCGGCGTCAAGGCCGGCATCGTCGAGAAGTCGGGC
GCCTGGTTCTCCTACGACAGCCAGCGCCTCGGCCAGGGCCGCGAGAACTCGAAGGGCTTC
CTGCGCGACAACCCCGACATCGCCAACAAGATCGAGGCCTCGATCCGGCAGAATTC----
--AGGCCTCG---T------------------------CGCC-GACAAGATCCTCGA---
---------------------------GAACGC----GACCCCGA------------CGG
CCGACG--------------------ACCTCGACG---AGGGC-----------------
--TCGGCC------TGA
>Methylobacterium_tarhaniae_DSM_25844
ATG---------GCTC---AGCCCCAGATGC------GACTGGTGGAAAACCCGACCATG
------------------GACAAAGACAAGTCGAAG---GCGATCGACGCCGCCCTCGCC
CAGATCGAGCGCGCCTTCGGCAAGGGCTCGATCATGCGGCTCGGCAAGGGCGACAAGGTG
CAGGAGGTCGAGGTCGTCTCGACCGGCTCGCTCGGCCTCGACATCGCGCTCGGCGTTGGC
GGCCTGCCGCGCGGGCGCGTGATCGAGATCTACGGGCCGGAATCCTCCGGCAAGACCACG
CTCGCCCTCCACACCATCGCCGAAGCCCAGAAGAAGGGCGGCGTCTGCGCCTTCGTGGAT
GCCGAGCACGCCCTCGATCCGGTCTATGCCCGCAAGCTCGGCGTCAACCTCGACGACCTG
CTGATCTCGCAGCCCGATACCGGCGAGCAGGCCCTCGAGATCACCGACACGCTGGTGCGC
TCCGGCGCCATCGACGTGCTGGTGGTCGATTCGGTGGCCGCGCTCACCCCGCGGGCCGAG
ATCGAGGGCGAGATGGGCGACCAGCAGCCGGGCCTCCAGGCCCGCTTGATGAGCCAGGCC
CTGCGCAAGCTCACCGGCTCGATCTCGCGCTCGAACTGCATGGTCATCTTCATCAACCAG
ATCCGGATGAAGATCGGCGTGAT------GTACGGCAGC---------------------
------------------------------------------------------------
------------------------------------------------------------
------------------------------------------------------------
------------------------------------------------------------
------------------------------------------------------------
------------------------------------------------------------
------------------------------------------------------------
------------------------------------------------------------
------------------------------------------------------------
------------------------------------------------------------
------------------------------------------------------------
------------------------------------------------------------
------------------------------------------------------------
------------------------------------------------------------
------------------------------------------------------------
------------------------------------------------------------
------------------------------------------------------------
---------------------------------------------------CCCGAGACC
ACGACGGGCGGCAACGCGCTGAAGTTCTACGCCTCGGTGCGCCTCGACATCCGGCGCATC
TCGACCCTCAAGGACCGCGACCAGCCGATCGGCAACAGCGTTCGGGTCAAGGTGGTCAAG
AACAAGGTGGCGCCGCCGTTCAAGCAGGTCGAGTTCGACATCATGTTCGGCGAGGGCGTG
TCGAAGGTCGGCGAGCTGATCGACCTCGGCGTCAAGGCCGGCATCGTCGAGAAGTCGGGC
GCCTGGTTCTCCTACGACAGCCAGCGCCTCGGCCAGGGCCGCGAGAACTCGAAGGGCTTC
CTGCGCGACAACCCGGACATCGCCAACAAGATCGAGGCCTCGATCCGGCAGAATTC----
--GGGTCTCG---T------------------------CGCC-GACAAGATCCTGGA---
---------------------------GAACGC----AACCCCGA------------CCG
CGGACG--------------------ACCTCGACG---AGGGG-----------------
--TCGGCC------TGA
>Methylobacterium_platani_JCM_14648
ATG---------GCTC---AGCCCCAGATGC------GACTGGTGGAAAACCCGACCATG
------------------GACAAAGACAAGTCGAAG---GCGATCGACGCCGCCCTCGCC
CAGATCGAGCGCGCCTTCGGCAAGGGCTCGATCATGCGGCTCGGCAAGGGCGACAAGGTG
CAGGAGGTCGAGGTCGTCTCGACCGGCTCGCTGGGCCTCGACATCGCGCTCGGCGTCGGC
GGCCTGCCGCGCGGTCGCGTGATCGAGATCTACGGGCCGGAATCCTCCGGCAAGACCACG
CTCGCGCTCCACACCATCGCCGAAGCCCAGAAGAAGGGCGGCGTCTGCGCCTTCGTGGAT
GCCGAGCACGCCCTCGATCCGGTCTATGCCCGCAAGCTCGGCGTCAACCTCGACGACCTC
CTGATCTCGCAGCCCGATACCGGCGAGCAGGCCCTCGAGATCACCGACACCCTGGTGCGT
TCCGGCGCCATCGACGTGCTGGTGGTCGATTCGGTGGCGGCGCTGACCCCGCGGGCCGAG
ATCGAGGGCGAGATGGGCGACCAGCAGCCGGGCCTCCAGGCCCGCCTGATGAGCCAGGCC
CTGCGCAAGCTCACCGGCTCGATCTCGCGCTCGAACTGCATGGTCATCTTCATCAACCAG
ATCCGGATGAAGATCGGCGTGAT------GTACGGCAGC---------------------
------------------------------------------------------------
------------------------------------------------------------
------------------------------------------------------------
------------------------------------------------------------
------------------------------------------------------------
------------------------------------------------------------
------------------------------------------------------------
------------------------------------------------------------
------------------------------------------------------------
------------------------------------------------------------
------------------------------------------------------------
------------------------------------------------------------
------------------------------------------------------------
------------------------------------------------------------
------------------------------------------------------------
------------------------------------------------------------
------------------------------------------------------------
---------------------------------------------------CCCGAGACC
ACGACCGGCGGCAACGCGCTGAAGTTCTACGCCTCGGTGCGCCTCGACATCCGCCGCATC
TCGACCCTCAAGGACCGCGACCAGCCGATCGGCAACAGCGTCCGGGTCAAGGTGGTCAAG
AACAAGGTGGCGCCGCCGTTCAAGCAGGTCGAGTTCGACATCATGTTCGGCGAGGGCGTG
TCGAAGGTCGGCGAGCTGATCGACCTCGGCGTCAAGGCCGGCATCGTCGAAAAGTCGGGC
GCCTGGTTCTCCTACGACAGCCAGCGCCTCGGCCAGGGCCGCGAGAACTCGAAGGGCTAC
CTGCGCGACAATCCCGACGTCGCCAACAAGATCGAAGCCTCGATCCGGCAGAATTC----
--GGGCCTCG---T------------------------CGCC-GACAAGATCCTCGA---
---------------------------GAACGC----CACCCCGA------------CGG
CCGACG--------------------ACCTCGACG---AGGGA-----------------
--TCGGCC------TGA
>Methylobacterium_platani_PMB02
ATG---------GCTC---AGCCCCAGATGC------GACTGGTGGAAAACCCGACCATG
------------------GACAAAGACAAGTCGAAG---GCGATCGACGCCGCCCTCGCC
CAGATCGAGCGCGCCTTCGGCAAGGGCTCGATCATGCGGCTCGGCAAGGGCGACAAGGTG
CAGGAGGTCGAGGTCGTCTCGACCGGCTCGCTGGGCCTCGACATCGCGCTCGGCGTCGGC
GGCCTGCCGCGCGGTCGCGTGATCGAGATCTACGGGCCGGAATCCTCCGGCAAGACCACG
CTCGCGCTCCACACCATCGCCGAAGCCCAGAAGAAGGGCGGCGTCTGCGCCTTCGTGGAT
GCCGAGCACGCCCTCGATCCGGTCTATGCCCGCAAGCTCGGCGTCAACCTCGACGACCTC
CTGATCTCGCAGCCCGATACCGGCGAGCAGGCCCTCGAGATCACCGACACCCTGGTGCGT
TCCGGCGCCATCGACGTGCTGGTGGTCGATTCGGTGGCGGCGCTGACCCCGCGGGCCGAG
ATCGAGGGCGAGATGGGCGACCAGCAGCCGGGCCTCCAGGCCCGCCTGATGAGCCAGGCC
CTGCGCAAGCTCACCGGCTCGATCTCGCGCTCGAACTGCATGGTCATCTTCATCAACCAG
ATCCGGATGAAGATCGGCGTGAT------GTACGGCAGC---------------------
------------------------------------------------------------
------------------------------------------------------------
------------------------------------------------------------
------------------------------------------------------------
------------------------------------------------------------
------------------------------------------------------------
------------------------------------------------------------
------------------------------------------------------------
------------------------------------------------------------
------------------------------------------------------------
------------------------------------------------------------
------------------------------------------------------------
------------------------------------------------------------
------------------------------------------------------------
------------------------------------------------------------
------------------------------------------------------------
------------------------------------------------------------
---------------------------------------------------CCCGAGACC
ACGACCGGCGGCAACGCGCTGAAGTTCTACGCCTCGGTGCGCCTCGACATCCGCCGCATC
TCGACCCTCAAGGACCGCGACCAGCCGATCGGCAACAGCGTCCGGGTCAAGGTGGTCAAG
AACAAGGTGGCGCCGCCGTTCAAGCAGGTCGAGTTCGACATCATGTTCGGCGAGGGCGTG
TCGAAGGTCGGCGAGCTGATCGACCTCGGCGTCAAGGCCGGCATCGTCGAAAAGTCGGGC
GCCTGGTTCTCCTACGACAGCCAGCGCCTCGGCCAGGGCCGCGAGAACTCGAAGGGCTAC
CTGCGCGACAATCCCGACGTCGCCAACAAGATCGAAGCCTCGATCCGGCAGAATTC----
--GGGCCTCG---T------------------------CGCC-GACAAGATCCTCGA---
---------------------------GAACGC----CACCCCGA------------CGG
CCGACG--------------------ACCTCGACG---AGGGA-----------------
--TCGGCC------TGA
>Methylobacterium_indicum_NS230
ATG---------GCTC---AGCCCCAGATGC------GACTGGTGGAAAACCCGACCATG
------------------GACAAAGACAAGTCGAAG---GCGATCGACGCCGCCCTCGCC
CAGATCGAGCGCGCCTTCGGCAAGGGCTCGATCATGCGGCTCGGCAAGGGCGACAAGGTG
CAGGAGGTCGAGGTCGTCTCGACCGGCTCGCTCGGCCTCGACATCGCGCTCGGCGTCGGC
GGCCTGCCGCGCGGCCGCGTGATCGAGATCTACGGGCCGGAATCCTCCGGCAAGACCACC
CTCGCGCTCCACACCATCGCCGAGGCCCAGAAGAAGGGCGGCGTCTGCGCCTTCGTGGAT
GCCGAGCACGCCCTCGATCCGGTCTATGCCCGCAAGCTCGGCGTCAACCTCGACGACCTC
CTGATCTCCCAGCCCGATACCGGCGAGCAGGCCCTCGAGATCACCGACACCCTGGTGCGC
TCCGGCGCCATCGACATCCTGGTGGTCGATTCGGTGGCGGCGCTGACCCCGCGGGCCGAG
ATCGAGGGCGAGATGGGCGACCAGCAGCCGGGCCTCCAGGCCCGCCTGATGAGCCAGGCC
CTGCGCAAGCTCACCGGCTCGATCTCGCGCTCGAACTGCATGGTCATCTTCATCAACCAG
ATCCGGATGAAGATCGGCGTGAT------GTACGGCAGC---------------------
------------------------------------------------------------
------------------------------------------------------------
------------------------------------------------------------
------------------------------------------------------------
------------------------------------------------------------
------------------------------------------------------------
------------------------------------------------------------
------------------------------------------------------------
------------------------------------------------------------
------------------------------------------------------------
------------------------------------------------------------
------------------------------------------------------------
------------------------------------------------------------
------------------------------------------------------------
------------------------------------------------------------
------------------------------------------------------------
------------------------------------------------------------
---------------------------------------------------CCCGAGACC
ACGACGGGCGGCAACGCACTGAAGTTCTACGCCTCGGTCCGCCTCGACATCCGCCGCATC
TCGACCCTGAAGGACCGCGACCAGCCGATCGGCAACAGCGTCCGGGTCAAGGTGGTCAAG
AACAAGGTGGCGCCGCCGTTCAAGCAGGTCGAGTTCGACATCATGTTCGGCGAGGGCGTG
TCGAAGGTCGGCGAGCTGATCGACCTCGGCGTCAAGGCCGGCATCGTCGAGAAGTCGGGC
GCCTGGTTCTCCTACGACAGCCAGCGCCTCGGCCAGGGCCGCGAGAACTCGAAGGGCTTC
CTGCGCGACAATCCCGACATCGCCAACAAGATCGAGGCCTCGATCCGGCAGAATTC----
--GGGCCTCG---T------------------------GGCC-GACAAGATCCTCGA---
---------------------------GAACGC----GACGCCGA------------CGG
CCGACG--------------------ACCTCGACG---AGGGG-----------------
--TCGGCC------TGA
>Methylobacterium_indicum_NS229
ATG---------GCTC---AGCCCCAGATGC------GACTGGTGGAAAACCCGACCATG
------------------GACAAAGACAAGTCGAAG---GCGATCGACGCCGCCCTCGCC
CAGATCGAGCGCGCCTTCGGCAAGGGCTCGATCATGCGGCTCGGCAAGGGCGACAAGGTG
CAGGAGGTCGAGGTCGTCTCGACCGGCTCGCTCGGCCTCGACATCGCGCTCGGCGTCGGC
GGCCTGCCGCGCGGCCGCGTGATCGAGATCTACGGGCCGGAATCCTCCGGCAAGACCACC
CTCGCGCTCCACACCATCGCCGAGGCCCAGAAGAAGGGCGGCGTCTGCGCCTTCGTGGAT
GCCGAGCACGCCCTCGATCCGGTCTATGCCCGCAAGCTCGGCGTCAACCTCGACGACCTC
CTGATCTCCCAGCCCGATACCGGCGAGCAGGCCCTCGAGATCACCGACACCCTGGTGCGC
TCCGGCGCCATCGACATCCTGGTGGTCGATTCGGTGGCGGCGCTGACCCCGCGGGCCGAG
ATCGAGGGCGAGATGGGCGACCAGCAGCCGGGCCTCCAGGCCCGCCTGATGAGCCAGGCC
CTGCGCAAGCTCACCGGCTCGATCTCGCGCTCGAACTGCATGGTCATCTTCATCAACCAG
ATCCGGATGAAGATCGGCGTGAT------GTACGGCAGC---------------------
------------------------------------------------------------
------------------------------------------------------------
------------------------------------------------------------
------------------------------------------------------------
------------------------------------------------------------
------------------------------------------------------------
------------------------------------------------------------
------------------------------------------------------------
------------------------------------------------------------
------------------------------------------------------------
------------------------------------------------------------
------------------------------------------------------------
------------------------------------------------------------
------------------------------------------------------------
------------------------------------------------------------
------------------------------------------------------------
------------------------------------------------------------
---------------------------------------------------CCCGAGACC
ACGACGGGCGGCAACGCACTGAAGTTCTACGCCTCGGTCCGCCTCGACATCCGCCGCATC
TCGACCCTGAAGGACCGCGACCAGCCGATCGGCAACAGCGTCCGGGTCAAGGTGGTCAAG
AACAAGGTGGCGCCGCCGTTCAAGCAGGTCGAGTTCGACATCATGTTCGGCGAGGGCGTG
TCGAAGGTCGGCGAGCTGATCGACCTCGGCGTCAAGGCCGGCATCGTCGAGAAGTCGGGC
GCCTGGTTCTCCTACGACAGCCAGCGCCTCGGCCAGGGCCGCGAGAACTCGAAGGGCTTC
CTGCGCGACAATCCCGACATCGCCAACAAGATCGAGGCCTCGATCCGGCAGAATTC----
--GGGCCTCG---T------------------------GGCC-GACAAGATCCTCGA---
---------------------------GAACGC----GACGCCGA------------CGG
CCGACG--------------------ACCTCGACG---AGGGG-----------------
--TCGGCC------TGA
>Methylobacterium_indicum_NS228
ATG---------GCTC---AGCCCCAGATGC------GACTGGTGGAAAACCCGACCATG
------------------GACAAAGACAAGTCGAAG---GCGATCGACGCCGCCCTCGCC
CAGATCGAGCGCGCCTTCGGCAAGGGCTCGATCATGCGGCTCGGCAAGGGCGACAAGGTG
CAGGAGGTCGAGGTCGTCTCGACCGGCTCGCTCGGCCTCGACATCGCGCTCGGCGTCGGC
GGCCTGCCGCGCGGCCGCGTGATCGAGATCTACGGGCCGGAATCCTCCGGCAAGACCACC
CTCGCGCTCCACACCATCGCCGAGGCCCAGAAGAAGGGCGGCGTCTGCGCCTTCGTGGAT
GCCGAGCACGCCCTCGATCCGGTCTATGCCCGCAAGCTCGGCGTCAACCTCGACGACCTC
CTGATCTCCCAGCCCGATACCGGCGAGCAGGCCCTCGAGATCACCGACACCCTGGTGCGC
TCCGGCGCCATCGACATCCTGGTGGTCGATTCGGTGGCGGCGCTGACCCCGCGGGCCGAG
ATCGAGGGCGAGATGGGCGACCAGCAGCCGGGCCTCCAGGCCCGCCTGATGAGCCAGGCC
CTGCGCAAGCTCACCGGCTCGATCTCGCGCTCGAACTGCATGGTCATCTTCATCAACCAG
ATCCGGATGAAGATCGGCGTGAT------GTACGGCAGC---------------------
------------------------------------------------------------
------------------------------------------------------------
------------------------------------------------------------
------------------------------------------------------------
------------------------------------------------------------
------------------------------------------------------------
------------------------------------------------------------
------------------------------------------------------------
------------------------------------------------------------
------------------------------------------------------------
------------------------------------------------------------
------------------------------------------------------------
------------------------------------------------------------
------------------------------------------------------------
------------------------------------------------------------
------------------------------------------------------------
------------------------------------------------------------
---------------------------------------------------CCCGAGACC
ACGACGGGCGGCAACGCACTGAAGTTCTACGCCTCGGTCCGCCTCGACATCCGCCGCATC
TCGACCCTGAAGGACCGCGACCAGCCGATCGGCAACAGCGTCCGGGTCAAGGTGGTCAAG
AACAAGGTGGCGCCGCCGTTCAAGCAGGTCGAGTTCGACATCATGTTCGGCGAGGGCGTG
TCGAAGGTCGGCGAGCTGATCGACCTCGGCGTCAAGGCCGGCATCGTCGAGAAGTCGGGC
GCCTGGTTCTCCTACGACAGCCAGCGCCTCGGCCAGGGCCGCGAGAACTCGAAGGGCTTC
CTGCGCGACAATCCCGACATCGCCAACAAGATCGAGGCCTCGATCCGGCAGAATTC----
--GGGCCTCG---T------------------------GGCC-GACAAGATCCTCGA---
---------------------------GAACGC----GACGCCGA------------CGG
CCGACG--------------------ACCTCGACG---AGGGG-----------------
--TCGGCC------TGA
>Methylobacterium_indicum_SE2.11
ATG---------GCTC---AGCCCCAGATGC------GACTGGTGGAAAACCCGACCATG
------------------GACAAAGACAAGTCGAAG---GCGATCGACGCCGCCCTCGCC
CAGATCGAGCGCGCCTTCGGCAAGGGCTCGATCATGCGGCTCGGCAAGGGCGACAAGGTG
CAGGAGGTCGAGGTCGTCTCGACCGGCTCGCTCGGCCTCGACATCGCGCTCGGCGTCGGC
GGCCTGCCGCGCGGCCGCGTGATCGAGATCTACGGGCCGGAATCCTCCGGCAAGACCACC
CTCGCGCTCCACACCATCGCCGAGGCCCAGAAGAAGGGCGGCGTCTGCGCCTTCGTGGAT
GCCGAGCACGCCCTCGATCCGGTCTATGCCCGCAAGCTCGGCGTCAACCTCGACGACCTC
CTGATCTCCCAGCCCGATACCGGCGAGCAGGCGCTGGAGATCACCGACACCCTGGTGCGC
TCCGGCGCCATCGACATCCTGGTGGTCGATTCGGTGGCGGCGCTGACCCCGCGGGCCGAG
ATCGAGGGCGAGATGGGCGACCAGCAGCCGGGCCTCCAGGCCCGCCTGATGAGCCAGGCC
CTGCGCAAGCTCACCGGCTCGATCTCGCGCTCGAACTGCATGGTCATCTTCATCAACCAG
ATCCGGATGAAGATCGGCGTGAT------GTACGGCAGC---------------------
------------------------------------------------------------
------------------------------------------------------------
------------------------------------------------------------
------------------------------------------------------------
------------------------------------------------------------
------------------------------------------------------------
------------------------------------------------------------
------------------------------------------------------------
------------------------------------------------------------
------------------------------------------------------------
------------------------------------------------------------
------------------------------------------------------------
------------------------------------------------------------
------------------------------------------------------------
------------------------------------------------------------
------------------------------------------------------------
------------------------------------------------------------
---------------------------------------------------CCCGAGACC
ACGACGGGCGGCAACGCACTGAAGTTCTACGCCTCGGTCCGCCTCGACATCCGCCGCATC
TCGACCCTGAAGGACCGCGACCAGCCGATCGGCAACAGCGTCCGGGTCAAGGTGGTCAAG
AACAAGGTGGCGCCGCCGTTCAAGCAGGTCGAGTTCGACATCATGTTCGGCGAGGGCGTG
TCGAAGGTCGGCGAGCTGATCGACCTCGGCGTCAAGGCCGGCATCGTCGAGAAGTCGGGC
GCCTGGTTCTCCTACGACAGCCAGCGCCTTGGCCAGGGCCGCGAGAACTCGAAGGGCTTC
CTGCGCGACAATCCCGACATCGCCAACAAGATCGAGGCTTCGATCCGGCAGAATTC----
--GGGCCTCG---T------------------------GGCC-GATAAGATCCTTGA---
---------------------------GAACGC----GACGCCGA------------CGG
CCGACG--------------------ACCTCGACG---AGGGG-----------------
--TCGGCC------TGA
>Methylobacterium_indicum_SE3.6
ATG---------GCTC---AGCCCCAGATGC------GACTGGTGGAAAACCCGACCATG
------------------GACAAAGACAAGTCGAAG---GCGATCGACGCCGCCCTCGCC
CAGATCGAGCGCGCCTTCGGCAAGGGCTCGATCATGCGGCTCGGCAAGGGCGACAAGGTG
CAGGAGGTCGAGGTCGTCTCGACCGGCTCGCTCGGCCTCGACATCGCGCTCGGCGTCGGC
GGCCTGCCGCGCGGCCGCGTGATCGAGATCTACGGGCCGGAATCCTCCGGCAAGACCACC
CTCGCGCTCCACACCATCGCCGAGGCCCAGAAGAAGGGCGGCGTCTGCGCCTTCGTGGAT
GCCGAGCACGCCCTCGATCCGGTCTATGCCCGCAAGCTCGGCGTCAACCTCGACGACCTC
CTGATCTCCCAGCCCGATACCGGCGAGCAGGCGCTGGAGATCACCGACACCCTGGTGCGC
TCCGGCGCCATCGACATCCTGGTGGTCGATTCGGTGGCGGCGCTGACCCCGCGGGCCGAG
ATCGAGGGCGAGATGGGCGACCAGCAGCCGGGCCTCCAGGCCCGCCTGATGAGCCAGGCC
CTGCGCAAGCTCACCGGCTCGATCTCGCGCTCGAACTGCATGGTCATCTTCATCAACCAG
ATCCGGATGAAGATCGGCGTGAT------GTACGGCAGC---------------------
------------------------------------------------------------
------------------------------------------------------------
------------------------------------------------------------
------------------------------------------------------------
------------------------------------------------------------
------------------------------------------------------------
------------------------------------------------------------
------------------------------------------------------------
------------------------------------------------------------
------------------------------------------------------------
------------------------------------------------------------
------------------------------------------------------------
------------------------------------------------------------
------------------------------------------------------------
------------------------------------------------------------
------------------------------------------------------------
------------------------------------------------------------
---------------------------------------------------CCCGAGACC
ACGACGGGCGGCAACGCACTGAAGTTCTACGCCTCGGTCCGCCTCGACATCCGCCGCATC
TCGACCCTGAAGGACCGCGACCAGCCGATCGGCAACAGCGTCCGGGTCAAGGTGGTCAAG
AACAAGGTGGCGCCGCCGTTCAAGCAGGTCGAGTTCGACATCATGTTCGGCGAGGGCGTG
TCGAAGGTCGGCGAGCTGATCGACCTCGGCGTCAAGGCCGGCATCGTCGAGAAGTCGGGC
GCCTGGTTCTCCTACGACAGCCAGCGCCTTGGCCAGGGCCGCGAGAACTCGAAGGGCTTC
CTGCGCGACAATCCCGACATCGCCAACAAGATCGAGGCTTCGATCCGGCAGAATTC----
--GGGCCTCG---T------------------------GGCC-GATAAGATCCTTGA---
---------------------------GAACGC----GACGCCGA------------CGG
CCGACG--------------------ACCTCGACG---AGGGG-----------------
--TCGGCC------TGA
>Methylobacterium_sp_AP11
ATG---------GCTC---AGCCCCAGATGC------GACTGGTGGAAAACCCGACCATG
------------------GACAAAGACAAGTCGAAG---GCGATCGACGCCGCCCTCGCC
CAGATCGAGCGCGCCTTCGGCAAGGGCTCGATCATGCGGCTCGGCAAGGGCGACAAGGTG
CAGGAGGTCGAGGTCGTCTCGACCGGCTCGCTGGGCCTCGACATCGCGCTCGGCGTCGGC
GGCCTGCCGCGCGGCCGCGTGATCGAGATCTACGGGCCGGAATCCTCCGGCAAGACCACG
CTCGCCCTCCACACCATCGCCGAGGCCCAGAAGAAGGGCGGCGTCTGCGCCTTCGTGGAT
GCCGAGCACGCCCTCGACCCGGTCTATGCCCGCAAGCTCGGCGTCAACCTCGACGACCTC
CTGATCTCGCAGCCCGATACCGGCGAGCAGGCCCTCGAGATCACCGACACCCTGGTGCGC
TCCGGCGCCATCGACATCCTGGTGGTCGATTCGGTGGCCGCGCTGACCCCGCGGGCCGAG
ATCGAGGGCGAGATGGGCGACCAGCAGCCGGGCCTCCAGGCCCGCCTGATGAGCCAGGCC
CTGCGCAAGCTCACCGGCTCGATCTCGCGCTCGAACTGCATGGTCATCTTCATCAACCAG
ATCCGGATGAAGATCGGCGTGAT------GTACGGCAGC---------------------
------------------------------------------------------------
------------------------------------------------------------
------------------------------------------------------------
------------------------------------------------------------
------------------------------------------------------------
------------------------------------------------------------
------------------------------------------------------------
------------------------------------------------------------
------------------------------------------------------------
------------------------------------------------------------
------------------------------------------------------------
------------------------------------------------------------
------------------------------------------------------------
------------------------------------------------------------
------------------------------------------------------------
------------------------------------------------------------
------------------------------------------------------------
---------------------------------------------------CCCGAGACC
ACGACGGGCGGCAACGCCCTGAAGTTCTACGCCTCGGTGCGTCTCGACATCCGCCGCATC
TCGACCCTCAAGGACCGCGACCAGCCGATCGGCAACAGCGTCCGGGTCAAGGTGGTCAAG
AACAAGGTGGCGCCGCCGTTCAAGCAGGTCGAGTTCGACATCATGTTCGGCGAGGGCGTG
TCGAAGGTCGGCGAGCTGATCGACCTCGGCGTCAAGGCCGGCATCGTCGAGAAGTCGGGC
GCCTGGTTCTCCTACGACAGCCAGCGCCTCGGCCAGGGCCGCGAGAACTCGAAGGGCTTC
CTGCGCGACAACCCCGACATCGCCAACAAGATCGAGGCCTCGATCCGGCAGAATTC----
--AGGCCTCG---T------------------------CGCC-GACAAGATCCTGGA---
---------------------------GAACGC----CACGCCGA------------CGG
CGGACG--------------------ACCTCGACG---AGGGG-----------------
--TCTGCC------TGA
>Methylobacterium_aquaticum_MA-22A
ATG---------GCTC---AGCCCCAGATGC------GACTGGTGGAAAACCCGACCATG
------------------GACAAAGACAAGTCGAAG---GCGATCGACGCCGCCCTCGCC
CAGATCGAGCGCGCCTTCGGCAAGGGCTCGATCATGCGGCTCGGCAAGGGCGACAAGGTG
CAGGAGGTCGAGGTCGTCTCGACCGGCTCGCTCGGCCTCGACATCGCGCTCGGCGTCGGC
GGCCTGCCGCGCGGCCGCGTGATCGAGATCTACGGACCGGAATCCTCCGGCAAGACCACG
CTCGCCCTCCACACCATCGCCGAGGCCCAGAAGAAGGGCGGCGTCTGCGCCTTCGTGGAT
GCCGAGCACGCCCTCGACCCGGTCTATGCCCGCAAGCTCGGCGTCAACCTCGACGACCTC
CTGATCTCGCAGCCCGATACCGGCGAGCAGGCCCTCGAGATCACCGACACCCTTGTGCGC
TCCGGCGCCATCGACATCCTGGTGGTCGATTCGGTGGCCGCGCTGACCCCGCGGGCCGAG
ATCGAGGGCGAGATGGGCGACCAGCAGCCGGGCCTCCAGGCCCGCCTGATGAGCCAGGCC
CTGCGCAAGCTCACCGGCTCGATCTCGCGCTCGAACTGCATGGTCATCTTCATCAACCAG
ATCCGGATGAAGATCGGCGTGAT------GTACGGCAGC---------------------
------------------------------------------------------------
------------------------------------------------------------
------------------------------------------------------------
------------------------------------------------------------
------------------------------------------------------------
------------------------------------------------------------
------------------------------------------------------------
------------------------------------------------------------
------------------------------------------------------------
------------------------------------------------------------
------------------------------------------------------------
------------------------------------------------------------
------------------------------------------------------------
------------------------------------------------------------
------------------------------------------------------------
------------------------------------------------------------
------------------------------------------------------------
---------------------------------------------------CCCGAGACC
ACGACGGGCGGCAACGCCCTGAAGTTCTACGCCTCGGTGCGACTCGACATCCGCCGCATC
TCGACCCTCAAGGACCGCGACCAGCCGATCGGTAATAGCGTCCGGGTCAAGGTGGTCAAG
AACAAGGTGGCGCCGCCGTTCAAGCAGGTCGAGTTCGACATCATGTTCGGCGAGGGCGTG
TCGAAGGTCGGCGAGCTGATCGACCTCGGCGTCAAGGCCGGCATCGTCGAGAAGTCGGGT
GCCTGGTTCTCCTACGACAGCCAGCGCCTCGGCCAGGGCCGCGAGAACTCGAAGGGCTTC
CTGCGCGACAACCCCGACATCGCCAACAAGATCGAGGCCTCGATCCGGCAGAATTC----
--GGGCCTCG---T------------------------CGCC-GACAAGATCCTCGA---
---------------------------GAATGC----CACGCCGA------------CCG
CCGACG--------------------ACCTCGACG---AGGGG-----------------
--TCGGCC------TGA
>Methylobacterium_sp_YR596
ATG---------GCTC---AGCCCCAGATGC------GACTGGTGGAAAACCCGACCATG
------------------GACAAAGACAAGTCGAAG---GCGATCGACGCCGCCCTCGCC
CAGATCGAGCGCGCCTTCGGCAAGGGCTCGATCATGCGGCTCGGCAAGGGCGACAAGGTG
CAGGAGGTCGAGGTCGTCTCGACCGGCTCGCTCGGCCTCGACATCGCGCTCGGCGTCGGC
GGCCTGCCGCGCGGCCGCGTGATCGAGATCTACGGACCGGAATCCTCCGGCAAGACCACG
CTCGCCCTCCACACCATCGCCGAGGCCCAGAAGAAGGGCGGCGTCTGCGCCTTCGTGGAT
GCCGAGCACGCCCTCGACCCGGTCTATGCCCGCAAGCTCGGCGTCAACCTCGACGACCTC
CTGATCTCGCAGCCCGATACCGGCGAGCAGGCCCTCGAGATCACCGACACCCTGGTGCGC
TCCGGCGCCATCGACATCCTGGTGGTCGATTCGGTGGCCGCGCTGACCCCGCGGGCCGAG
ATCGAGGGCGAGATGGGCGACCAGCAGCCGGGCCTCCAGGCCCGCCTGATGAGCCAGGCC
CTGCGCAAGCTCACCGGCTCGATCTCGCGCTCGAACTGCATGGTCATCTTCATCAACCAG
ATCCGGATGAAGATCGGCGTGAT------GTACGGCAGC---------------------
------------------------------------------------------------
------------------------------------------------------------
------------------------------------------------------------
------------------------------------------------------------
------------------------------------------------------------
------------------------------------------------------------
------------------------------------------------------------
------------------------------------------------------------
------------------------------------------------------------
------------------------------------------------------------
------------------------------------------------------------
------------------------------------------------------------
------------------------------------------------------------
------------------------------------------------------------
------------------------------------------------------------
------------------------------------------------------------
------------------------------------------------------------
---------------------------------------------------CCCGAGACC
ACGACGGGCGGCAACGCCCTGAAGTTCTACGCCTCGGTGCGACTCGACATCCGCCGCATC
TCGACCCTCAAGGACCGCGACCAGCCGATCGGCAACAGCGTCCGGGTCAAGGTGGTCAAG
AACAAGGTGGCGCCGCCGTTCAAGCAGGTCGAGTTCGACATCATGTTCGGCGAGGGCGTG
TCGAAGGTCGGCGAGCTGATCGACCTCGGCGTCAAGGCCGGCATCGTCGAGAAGTCGGGT
GCCTGGTTCTCCTACGACAGCCAGCGCCTCGGCCAGGGCCGCGAGAACTCGAAGGGCTTC
CTGCGCGACAACCCCGACATCGCCAACAAGATCGAGGCCTCGATCCGGCAGAATTC----
--GGGCCTCG---T------------------------CGCC-GACAAGATCCTCGA---
---------------------------GAATGC----CACGCCGA------------CCG
CCGACG--------------------ACCTCGACG---AGGGG-----------------
--TCAGCC------TGA
>Methylobacterium_brachiatum_111MFTsu31M4
ATG---------GCCC---AGCCTGCATTGA------AAGTGGTCGACATGCCCCCGGTG
------------------GACAAGGACAAGTCCAAG---GCGATCGACGCCGCCCTGTCC
CAGATCGAGCGCGCCTTCGGCAAGGGCTCGATCATGCGTCTGGGCAAGAACGACAAGGTG
CAGGAGGTCGAGACGATCTCCACCGGCTCGCTCGGCCTCGACATCGCCCTCGGCGTCGGC
GGCCTGCCCCGCGGCCGGGTCGTGGAGATCTACGGCCCCGAATCCTCCGGCAAGACGACG
CTGGCGCTGCACACCATCGCCGAGGCCCAGAAGAAGGGCGGCGTCTGCGCCTTCGTGGAT
GCCGAGCATGCCCTCGATCCGGTCTATGCCCGCAAGCTCGGCGTCAATCTCGACGACCTG
CTGATCTCGCAGCCCGATACCGGCGAGCAGGCCCTGGAGATCACCGACACGCTGGTGCGC
TCCGGCGCCATCGACGTGCTGGTGGTCGATTCAGTCGCCGCGCTGACCCCGCGGGCCGAG
ATCGAGGGCGAGATGGGCGAAAGCCAACCCGGCCTCCAGGCCCGCCTGATGAGCCAGGCT
CTGCGCAAGCTCACCGGTTCGATCTCGCGCTCGAACTGCATGGTGATCTTCATCAACCAG
ATCCGGATGAAGATCGGCGTGAT------GTACGGCAGC---------------------
------------------------------------------------------------
------------------------------------------------------------
------------------------------------------------------------
------------------------------------------------------------
------------------------------------------------------------
------------------------------------------------------------
------------------------------------------------------------
------------------------------------------------------------
------------------------------------------------------------
------------------------------------------------------------
------------------------------------------------------------
------------------------------------------------------------
------------------------------------------------------------
------------------------------------------------------------
------------------------------------------------------------
------------------------------------------------------------
------------------------------------------------------------
---------------------------------------------------CCGGAGACC
ACCACGGGCGGCAACGCGCTGAAGTTCTACGCCTCGGTGCGCCTCGACATCCGCCGCATC
TCGACCCTGAAGGATCGGGACGAGGCGATCGGCAACCAGGTCCGCGTCAAGGTCGTGAAG
AACAAGGTCGCGCCGCCGTTCAAGCAGGTCGAGTTCGACATCATGTTCGGCGAGGGCGTG
TCGAAAGTGGGCGAGCTGATCGATCTCGGCGTGAAGGCCGGCATCGTCGAGAAGTCCGGC
GCCTGGTTCTCCTACAACAGCCAGCGTCTCGGCCAGGGCCGCGAGAACTCGAAGGGCTTC
CTGCGGGACAACCCCGAGATCGCCGGCAAGATCGAAGCCTCGATCCGCCAGAATTC----
--CGGACTCG---T------------------------GGCC-GAGAAGATCCTGGA---
---------------------------GAACGC----CAAGCCGA------------CCG
ACGACG--------------------AGCTCGACG---AGGGC-----------------
--GAGGCC------TGA
>Methylobacterium_pseudosasicola_BL36
ATG---------GCCC---AGCCTGCATTGA------AAGTGGTCGACATGCCCCCGGTG
------------------GACAAGGACAAGTCCAAG---GCGATCGACGCCGCCCTGTCC
CAGATCGAGCGCGCCTTCGGCAAGGGCTCGATCATGCGTCTGGGCAAGAACGACAAGGTG
CAGGAGGTCGAGACGATCTCCACCGGCTCGCTCGGCCTCGACATCGCCCTCGGCGTCGGC
GGCCTGCCCCGCGGCCGGGTCGTGGAGATCTACGGCCCCGAATCCTCCGGCAAGACCACC
CTGGCGCTGCACACCATCGCCGAGGCCCAGAAGAAGGGCGGCGTCTGCGCCTTCGTGGAT
GCCGAGCACGCTCTCGATCCGGTCTATGCCCGCAAGCTCGGCGTCAATCTCGACGACCTG
CTGATCTCGCAGCCCGACACCGGCGAGCAGGCCCTGGAGATCACCGACACGCTGGTGCGC
TCCGGCGCCATCGACGTGCTGGTGGTCGATTCGGTCGCGGCGCTCACACCGCGGGCCGAG
ATCGAGGGTGAGATGGGCGAGAGCCAGCCCGGCCTTCAGGCCCGCCTGATGAGCCAGGCG
CTGCGCAAGCTCACCGGCTCGATCTCGCGCTCGAACTGCATGGTCATCTTCATCAACCAG
ATCCGGATGAAGATCGGTGTGAT------GTACGGCAGC---------------------
------------------------------------------------------------
------------------------------------------------------------
------------------------------------------------------------
------------------------------------------------------------
------------------------------------------------------------
------------------------------------------------------------
------------------------------------------------------------
------------------------------------------------------------
------------------------------------------------------------
------------------------------------------------------------
------------------------------------------------------------
------------------------------------------------------------
------------------------------------------------------------
------------------------------------------------------------
------------------------------------------------------------
------------------------------------------------------------
------------------------------------------------------------
---------------------------------------------------CCCGAGACC
ACGACGGGCGGCAACGCACTGAAGTTCTACGCGTCGGTGCGCCTCGACATCCGCCGGATC
TCGACCCTGAAGGACCGCGACGAGGCGATCGGCAACCAAGTCCGCGTCAAGGTCGTGAAG
AACAAGGTCGCGCCGCCGTTCAAGCAGGTCGAGTTCGACATCATGTTCGGCGAGGGCGTG
TCGAAGGTCGGCGAGCTGATCGACCTCGGCGTGAAGGCCGGTATCGTCGAGAAGTCCGGC
GCCTGGTTCTCCTACAACAGCCAGCGCCTCGGCCAGGGTCGCGAGAACTCGAAGGGCTTC
CTGCGGGACAACCCCGAGATCGCCGGCAAGATCGAAGCCTCGATCCGCCAGAATTC----
--CGGCCTCG---T------------------------GGCC-GAGAAGATCCTGGA---
---------------------------GAACGC----CGCCCCGA------------CCG
CGGACG--------------------ATCTCGACG---AGGGC-----------------
--GAGGCT------TAG
>Methylobacterium_phyllosphaerae_CBMB27
ATG---------GCCC---AGCCCGCATTGA------AAGTGGTCGACATGCCCCCCGTG
------------------GACAAGGACAAGTCCAAG---GCCATTGACGCCGCCCTGGCT
CAGATCGAGCGCGCCTTCGGCAAGGGCTCGATCATGCGGCTCGGCAAGAACGACAAGGTT
CAGGAGGTCGAGACCGTCTCGACCGGATCGCTGGGCCTCGACATCGCCCTCGGCGTCGGC
GGCCTCCCGCGCGGCCGGGTGATCGAGATCTACGGCCCCGAATCGTCCGGCAAGACGACG
CTGGCGCTCCACACCATCGCGGAGGCCCAGAAGAAGGGCGGCGTCTGCGCCTTCGTGGAT
GCCGAGCACGCCCTCGATCCGGTCTATGCCCGCAAGCTCGGCGTCAACCTCGACGACCTG
CTGATCTCGCAGCCCGATACGGGCGAGCAGGCCCTGGAGATCACCGACACGCTGGTGCGC
TCCGGCGCCATCGACGTGCTGGTGGTCGACTCGGTGGCCGCGCTGACCCCGCGCGCCGAG
ATCGAGGGCGAGATGGGCGAGAGCCAGCCGGGCCTTCAGGCCCGTTTGATGAGCCAGGCC
CTGCGCAAGTTGACCGGCTCGATCTCACGCTCGAACTGCATGGTCATCTTCATCAACCAG
ATCCGGATGAAGATCGGCGTGAT------GTACGGCAGC---------------------
------------------------------------------------------------
------------------------------------------------------------
------------------------------------------------------------
------------------------------------------------------------
------------------------------------------------------------
------------------------------------------------------------
------------------------------------------------------------
------------------------------------------------------------
------------------------------------------------------------
------------------------------------------------------------
------------------------------------------------------------
------------------------------------------------------------
------------------------------------------------------------
------------------------------------------------------------
------------------------------------------------------------
------------------------------------------------------------
------------------------------------------------------------
---------------------------------------------------CCCGAGACC
ACCACGGGCGGCAACGCCCTGAAGTTCTACGCCTCGGTGCGCCTCGACATCCGCCGCATC
TCGACCCTGAAGGATCGCGACGAGGCGATCGGCAACCAGGTCCGCGTCAAGGTGGTGAAG
AACAAGGTCGCGCCGCCGTTCAAGCAGGTCGAGTTCGACATCATGTTCGGCGAGGGCGTG
TCGAAGGTCGGTGAGCTGATCGACCTCGGCGTGAAGGCTGGCATCGTCGAGAAGTCAGGC
GCCTGGTTCTCGTATAACAGCCAGCGCCTCGGCCAGGGCCGCGAGAACGCGAAGGGCTTC
CTGCGCGACAACCCGAAGATCGCCGCCGAAATCGAGGGCTCCATCCGGCAGAATTC----
--CGGCTTGG---T------------------------CGCC-GAGAAGATCCTGGA---
---------------------------AAACGC----GACCCCGA------------CCG
CCGACG--------------------ATCTCGACG---AGGGC-----------------
--GAAGCC------TGA
>Methylobacterium_oryzae_CBMB20
ATG---------GCCC---AGCCCGCATTGA------AAGTGGTCGACATGCCCCCCGTG
------------------GACAAGGACAAGTCCAAG---GCCATTGACGCCGCCCTGGCT
CAGATCGAGCGCGCCTTCGGCAAGGGCTCGATCATGCGGCTCGGCAAGAACGACAAGGTT
CAGGAGGTCGAGACCGTCTCGACCGGATCGCTGGGCCTCGACATCGCCCTCGGCGTCGGC
GGCCTCCCGCGCGGCCGGGTGATCGAGATCTACGGCCCCGAATCGTCCGGCAAGACGACG
CTGGCGCTCCACACCATCGCCGAGGCCCAGAAGAAGGGCGGCGTCTGCGCCTTCGTGGAT
GCCGAGCACGCCCTCGATCCGGTCTATGCCCGCAAGCTCGGCGTCAACCTCGACGACCTG
CTGATCTCGCAGCCCGATACGGGCGAGCAGGCCCTGGAGATCACCGACACGCTGGTGCGC
TCCGGCGCCATCGACGTGCTGGTGGTCGACTCGGTGGCCGCGCTGACCCCGCGCGCCGAG
ATCGAGGGCGAGATGGGCGAGAGCCAGCCGGGCCTTCAGGCCCGTTTGATGAGCCAGGCC
CTGCGCAAGTTGACCGGCTCGATCTCACGCTCGAACTGCATGGTCATCTTCATCAACCAG
ATCCGGATGAAGATCGGCGTGAT------GTACGGCAGC---------------------
------------------------------------------------------------
------------------------------------------------------------
------------------------------------------------------------
------------------------------------------------------------
------------------------------------------------------------
------------------------------------------------------------
------------------------------------------------------------
------------------------------------------------------------
------------------------------------------------------------
------------------------------------------------------------
------------------------------------------------------------
------------------------------------------------------------
------------------------------------------------------------
------------------------------------------------------------
------------------------------------------------------------
------------------------------------------------------------
------------------------------------------------------------
---------------------------------------------------CCCGAGACC
ACCACGGGCGGCAACGCCCTGAAGTTCTACGCCTCGGTGCGCCTCGACATCCGCCGCATC
TCGACCCTGAAGGATCGCGACGAGGCGATCGGCAACCAGGTCCGCGTCAAGGTGGTGAAG
AACAAGGTCGCGCCGCCGTTCAAGCAGGTCGAGTTCGACATCATGTTCGGCGAGGGCGTG
TCGAAGGTCGGTGAGCTGATCGACCTCGGCGTGAAGGCCGGCATCGTTGAGAAGTCCGGC
GCGTGGTTCTCGTATAACAGCCAGCGCCTCGGCCAGGGCCGCGAGAACGCGAAGGGCTTC
CTGCGCGACAACCCGAAGATCGCCGCCGAGATCGAGGGCTCCATCCGGCAGAATTC----
--CGGCTTGG---T------------------------CGCC-GAGAAAATCCTGGA---
---------------------------GAACGC----GACCCCGA------------CCG
CCGACG--------------------ATCTCGACG---AAGGC-----------------
--GAAGCC------TGA
>Methylobacterium_sp_UNCCL125
ATG---------GCCC---AGCCCGCATTGA------AAGTGGTCGACATGCCCCCCGTG
------------------GACAAGGACAAGTCCAAG---GCCATTGACGCCGCCCTGGCT
CAGATCGAGCGCGCCTTCGGCAAGGGCTCGATCATGCGGCTCGGCAAGAACGACAAGGTT
CAGGAGGTCGAGACCGTCTCGACCGGATCGCTGGGCCTCGACATCGCCCTCGGCGTCGGC
GGCCTCCCGCGCGGCCGGGTGATCGAGATCTACGGCCCCGAATCGTCCGGCAAGACGACG
CTGGCGCTCCACACCATCGCCGAGGCCCAGAAGAAGGGCGGCGTCTGCGCCTTCGTGGAT
GCCGAGCACGCCCTCGATCCGGTCTATGCCCGCAAGCTCGGCGTCAACCTCGACGACCTG
CTGATCTCGCAGCCCGATACGGGCGAGCAGGCCCTGGAGATCACCGACACGCTGGTGCGC
TCCGGCGCCATCGACGTGCTGGTGGTCGACTCGGTGGCCGCGCTGACCCCGCGCGCCGAG
ATCGAGGGCGAGATGGGCGAGAGCCAGCCGGGCCTTCAGGCCCGTTTGATGAGCCAGGCC
CTGCGCAAGTTGACCGGCTCGATCTCACGCTCGAACTGCATGGTCATCTTCATCAACCAG
ATCCGGATGAAGATCGGCGTGAT------GTACGGCAGC---------------------
------------------------------------------------------------
------------------------------------------------------------
------------------------------------------------------------
------------------------------------------------------------
------------------------------------------------------------
------------------------------------------------------------
------------------------------------------------------------
------------------------------------------------------------
------------------------------------------------------------
------------------------------------------------------------
------------------------------------------------------------
------------------------------------------------------------
------------------------------------------------------------
------------------------------------------------------------
------------------------------------------------------------
------------------------------------------------------------
------------------------------------------------------------
---------------------------------------------------CCCGAGACC
ACCACGGGCGGCAACGCCCTGAAGTTCTACGCCTCGGTGCGCCTCGACATCCGCCGCATC
TCGACCCTGAAGGATCGCGACGAGGCGATCGGCAACCAGGTCCGCGTCAAGGTGGTGAAG
AACAAGGTCGCGCCGCCGTTCAAGCAGGTCGAGTTCGACATCATGTTCGGCGAGGGCGTG
TCGAAGGTCGGTGAGCTGATCGACCTCGGCGTGAAGGCCGGCATCGTCGAGAAGTCCGGC
GCGTGGTTCTCGTATAACAGCCAGCGCCTCGGCCAGGGCCGCGAGAACGCGAAGGGCTTC
CTGCGCGACAACCCGAAGATCGCCGCCGAGATCGAGGGCTCCATCCGGCAGAATTC----
--CGGCTTGG---T------------------------CGCC-GAGAAAATCCTGGA---
---------------------------GAACGC----GACCCCGA------------CCG
CCGACG--------------------ATCTCGACG---AAGGC-----------------
--GAAGCC------TGA
>Methylobacterium_organophilum_DSM_760
ATG---------GCCC---AGCCCGCATTGA------AAGTGGTCGACATGCCCCCGGTG
------------------GACAAGGACAAGTCCAAG---GCGATCGACGCCGCCCTGTCT
CAGATCGAGCGCGCCTTCGGCAAGGGCTCGATCATGCGGCTCGGCAAGAGCGACAAGGTT
CAGGAGGTCGAGACCGTCTCGACCGGCTCGCTCGGCCTCGACATCGCGCTCGGCGTCGGC
GGCCTGCCGCGCGGCCGCGTGATCGAGATCTACGGTCCCGAATCGTCGGGCAAGACGACG
CTGGCGCTCCACACCATCGCGGAGGCCCAGAAGAAGGGCGGCGTCTGCGCCTTCGTGGAT
GCCGAGCACGCCCTCGACCCGGTCTATGCCCGCAAGCTCGGCGTGAACCTCGACGACCTG
CTCATCTCCCAGCCCGACACGGGCGAGCAGGCGCTCGAGATCACCGACACGCTGGTGCGC
TCTGGCGCCATCGACGTGCTGGTGGTCGACTCGGTGGCCGCGCTGACCCCGCGGGCCGAG
ATCGAGGGCGAGATGGGCGAGAGCCAGCCCGGCCTCCAGGCCCGGCTGATGAGCCAGGCC
CTGCGCAAGCTGACCGGCTCGATCTCGCGCTCGAACTGCATGGTCATCTTCATCAACCAG
ATCCGGATGAAGATCGGCGTCAT------GTACGGCAGC---------------------
------------------------------------------------------------
------------------------------------------------------------
------------------------------------------------------------
------------------------------------------------------------
------------------------------------------------------------
------------------------------------------------------------
------------------------------------------------------------
------------------------------------------------------------
------------------------------------------------------------
------------------------------------------------------------
------------------------------------------------------------
------------------------------------------------------------
------------------------------------------------------------
------------------------------------------------------------
------------------------------------------------------------
------------------------------------------------------------
------------------------------------------------------------
---------------------------------------------------CCCGAGACG
ACCACGGGTGGCAACGCCCTCAAGTTCTACGCGTCGGTGCGCCTGGACATCCGCCGCATC
TCGACCCTCAAGGACCGCGACGAGGCGATCGGCAACCAGGTCCGCGTCAAGGTGGTGAAG
AACAAGGTCGCGCCGCCCTTCAAGCAGGTCGAGTTCGACATCATGTTCGGCGAGGGCGTG
TCGAAGGTCGGCGAGCTGATCGACCTCGGCGTGAAGGCCGGCATCGTCGAGAAGTCCGGC
GCCTGGTTCTCGTACAACAGCCAGCGCCTCGGCCAGGGCCGCGAGAACTCGAAGGGCTTC
CTGCGCGACAACCCGAAGATCGCCGCCGAGATCGAGGGCTCGATCCGGCAGAATTC----
--CGGTCTGG---T------------------------CGCC-GAGAAGATCCTGGA---
---------------------------GAACGC----CGCTCCGA------------CGG
CGGACG--------------------ATCTCGACG---AGGGC-----------------
--GAGGCC------TGA
>Methylobacterium_radiotolerans_JCM_2831
ATG---------GCCC---AGCCCGCATTGA------AAGTGGTCGACATGCCCCCGGTG
------------------GACAAGGACAAGTCCAAG---GCGATCGACGCCGCCCTGTCT
CAGATCGAGCGCGCCTTCGGCAAGGGCTCGATCATGCGGCTCGGCAAGAGCGACAAGGTT
CAGGAGGTCGAGACCGTCTCGACCGGCTCGCTCGGCCTCGACATCGCGCTCGGCGTCGGC
GGCCTGCCGCGCGGCCGCGTGATCGAGATCTACGGTCCCGAATCGTCGGGCAAGACGACG
CTGGCGCTCCACACCATCGCGGAGGCCCAGAAGAAGGGCGGCGTCTGCGCCTTCGTGGAT
GCCGAGCACGCCCTCGACCCGGTCTATGCCCGCAAGCTTGGCGTGAACCTCGACGACCTG
CTCATCTCCCAGCCCGACACGGGCGAGCAGGCGCTCGAGATCACCGACACGCTGGTGCGC
TCCGGCGCCATCGACGTGCTGGTGGTCGACTCGGTGGCCGCGCTGACCCCGCGGGCCGAG
ATCGAGGGCGAGATGGGCGAGAGCCAGCCCGGCCTCCAGGCCCGGCTGATGAGCCAGGCC
CTGCGCAAGCTGACCGGCTCGATCTCGCGCTCGAACTGCATGGTCATCTTCATCAACCAG
ATCCGGATGAAGATCGGCGTCAT------GTACGGCAGC---------------------
------------------------------------------------------------
------------------------------------------------------------
------------------------------------------------------------
------------------------------------------------------------
------------------------------------------------------------
------------------------------------------------------------
------------------------------------------------------------
------------------------------------------------------------
------------------------------------------------------------
------------------------------------------------------------
------------------------------------------------------------
------------------------------------------------------------
------------------------------------------------------------
------------------------------------------------------------
------------------------------------------------------------
------------------------------------------------------------
------------------------------------------------------------
---------------------------------------------------CCCGAGACG
ACTACGGGTGGCAACGCCCTCAAGTTCTACGCGTCGGTGCGCCTGGACATCCGCCGCATC
TCGACCCTCAAGGACCGCGACGAGGCGATCGGCAACCAGGTCCGCGTCAAGGTGGTGAAG
AACAAGGTCGCGCCGCCCTTCAAGCAGGTCGAGTTCGACATCATGTTCGGCGAGGGCGTG
TCGAAGGTCGGCGAGCTGATCGACCTCGGCGTAAAGGCCGGCATCGTCGAGAAGTCCGGC
GCCTGGTTCTCGTACAACAGCCAGCGCCTCGGCCAGGGCCGCGAGAACTCGAAGGGCTTC
CTGCGCGACAACCCGAAGATCGCCGCCGAGATCGAGGGCTCGATCCGGCAGAATTC----
--CGGTCTGG---T------------------------CGCC-GAGAAGATCCTGGA---
---------------------------GAACGC----CGCCCCGA------------CGG
CGGACG--------------------ATCTCGACG---AGGGC-----------------
--GAGGCC------TGA
>Methylobacterium_sp_275MFSha31
ATG---------GCCC---AGCCCGCATTGA------AAGTGGTCGACATGCCCCCGGTG
------------------GACAAGGACAAGTCCAAG---GCCATTGACGCTGCCCTGGCT
CAGATCGAGCGCGCCTTCGGCAAGGGCTCGATCATGCGGCTCGGCAAGAACGACAAGGTC
CAGGAGGTCGAGACCGTCTCGACCGGCTCGCTGGGCCTCGACATCGCGCTCGGCGTCGGC
GGCCTGCCGCGCGGCCGGGTGATCGAGATCTACGGTCCCGAATCGTCCGGCAAGACGACG
CTGGCGCTCCACACGATCGCGGAGGCCCAGAAGAAGGGCGGCGTCTGCGCCTTCGTGGAC
GCCGAGCACGCCCTCGACCCGGTCTACGCCCGCAAGCTCGGCGTGAACCTCGACGACCTG
CTGATCTCCCAGCCCGACACGGGCGAGCAGGCGCTCGAGATCACCGACACGCTCGTGCGC
TCCGGCGCCATCGACGTGCTGGTGGTCGATTCGGTGGCCGCGCTGACCCCGCGGGCCGAG
ATCGAGGGCGAGATGGGCGAGAGCCAGCCCGGCCTCCAGGCCCGCCTGATGAGCCAGGCC
CTGCGCAAGCTGACCGGCTCGATCTCGCGCTCGAACTGCATGGTCATCTTCATCAACCAG
ATCCGGATGAAGATCGGCGTCAT------GTACGGCAGC---------------------
------------------------------------------------------------
------------------------------------------------------------
------------------------------------------------------------
------------------------------------------------------------
------------------------------------------------------------
------------------------------------------------------------
------------------------------------------------------------
------------------------------------------------------------
------------------------------------------------------------
------------------------------------------------------------
------------------------------------------------------------
------------------------------------------------------------
------------------------------------------------------------
------------------------------------------------------------
------------------------------------------------------------
------------------------------------------------------------
------------------------------------------------------------
---------------------------------------------------CCCGAGACG
ACCACGGGCGGCAACGCCCTCAAGTTCTACGCCTCGGTGCGCCTCGACATCCGCCGCATC
TCGACGCTCAAGGACCGCGATGAGGCGATCGGCAACCAGGTCCGCGTCAAGGTGGTGAAG
AACAAGGTCGCCCCGCCCTTCAAGCAGGTCGAGTTCGACATCATGTTCGGCGAGGGCGTG
TCGAAGGTCGGCGAGCTGATCGACCTCGGCGTGAAGGCCGGGATCGTCGAGAAGTCGGGC
GCCTGGTTCTCGTACAACAGCCAGCGCCTCGGCCAGGGCCGCGAGAACTCGAAGGGCTTC
CTGCGCGACAATCCGAAGATCGCGGCCGAGATCGAGGGCTCGATCCGGCAGAATTC----
--CGGTCTGG---T------------------------CGCC-GAGAAGATCTTGGA---
---------------------------GAACGC----CGCCCCGA------------CGG
CGGACG--------------------ATCTCGACG---AGGGC-----------------
--GAGGCG------TAG
>Methylobacterium_sp_B34
ATG---------GCCC---AGCCCGCATTGA------AAGTGGTCGACATGCCCCCGGTG
------------------GACAAGGACAAGTCCAAG---GCCATTGACGCTGCCCTGGCT
CAGATCGAGCGCGCCTTCGGCAAGGGCTCGATCATGCGGCTCGGCAAGAACGACAAGGTC
CAGGAGGTCGAGACCGTCTCGACCGGCTCGCTGGGCCTCGACATCGCGCTCGGCGTCGGC
GGCCTGCCGCGCGGCCGGGTGATCGAGATCTACGGTCCGGAATCGTCCGGCAAGACGACG
CTGGCGCTCCACACGATCGCGGAGGCCCAGAAGAAGGGCGGCGTCTGCGCCTTCGTGGAT
GCCGAGCACGCCCTCGACCCGGTCTACGCCCGCAAGCTCGGCGTGAACCTCGACGACCTG
CTGATCTCCCAGCCCGACACGGGTGAGCAGGCGCTCGAGATCACCGACACGCTGGTGCGC
TCGGGCGCCATCGACGTGCTGGTGGTCGATTCGGTGGCCGCGCTGACCCCGCGGGCCGAG
ATCGAGGGCGAGATGGGCGAGAGCCAGCCGGGCCTCCAGGCCCGCCTGATGAGCCAGGCC
CTGCGCAAGCTGACCGGCTCGATCTCGCGCTCGAACTGCATGGTCATCTTCATCAACCAG
ATCCGGATGAAGATCGGCGTCAT------GTACGGCAGC---------------------
------------------------------------------------------------
------------------------------------------------------------
------------------------------------------------------------
------------------------------------------------------------
------------------------------------------------------------
------------------------------------------------------------
------------------------------------------------------------
------------------------------------------------------------
------------------------------------------------------------
------------------------------------------------------------
------------------------------------------------------------
------------------------------------------------------------
------------------------------------------------------------
------------------------------------------------------------
------------------------------------------------------------
------------------------------------------------------------
------------------------------------------------------------
---------------------------------------------------CCCGAGACG
ACCACGGGCGGCAACGCCCTCAAGTTCTACGCCTCGGTGCGCCTCGACATCCGCCGCATC
TCGACCCTGAAGGACCGCGACGAGGCGATCGGCAACCAGGTCCGCGTCAAGGTGGTGAAG
AACAAGGTCGCGCCGCCCTTCAAGCAGGTCGAGTTCGACATCATGTTCGGCGAGGGCGTG
TCGAAGGTCGGCGAGCTGATCGACCTCGGCGTGAAGGCCGGCATCGTCGAGAAGTCCGGC
GCCTGGTTCTCGTACAACAGCCAGCGCCTCGGCCAGGGTCGCGAGAACTCGAAGGGCTTC
CTGCGCGACAACCCGAAGATCGCCGCCGAGATCGAGGGCTCGATCCGGCAGAATTC----
--CGGTCTGG---T------------------------CGCC-GAGAAGATCCTTGA---
---------------------------GAACGC----CGCGCCGA------------CGG
CGGACG--------------------ATCTCGACG---AGGGC-----------------
--GAGGCC------TAG
>Methylobacterium_sp_Leaf112
ATG---------GCCC---AGCCAGCGCTGA------AAGTTGTGGACGCTCCCATGGTG
------------------GACAAGGACAAGGCGAAG---GCGATCGACGCCGCACTGTCG
CAGATCGAGCGCGCCTTCGGGAAGGGCTCGATCATGCGCCTGGGCAAGAACGCCCAGGTG
GCCGAGGTGGAGGTGGTTTCCACCGGCTCCCTCGGGCTCGACATCGCGCTCGGCGTCGGC
GGCCTGCCGCGCGGGCGCGTAATCGAAATCTACGGCCCGGAATCCTCGGGTAAGACCACG
CTGGCGCTTCACACCATCGCCGAGGCCCAGAAGAAGGGCGGCGTCTGCGCCTTCGTCGAC
GCCGAGCACGCCCTGGACCCGATCTACGCCCGCAAGCTCGGCGTGCAGCTCGACGACCTG
CTGATCTCGCAGCCCGACACCGGCGAGCAGGCCCTCGAGATCACCGACACCCTGGTGCGC
TCGGGCGCCATCGACGTCCTCGTGGTCGATTCCGTGGCGGCGCTGACGCCCCGCGCCGAG
ATCGAGGGCGAGATGGGCGACAGCCAGCCCGGCCTCCAGGCCCGGCTCATGAGTCAGGCC
CTGCGCAAGCTCACAGGCTCGATCTCGCGCTCGAAGTGCATGGTGATCTTCATCAACCAG
ATCCGCATGAAGATCGGCGTGAT------GTACGGTAGC---------------------
------------------------------------------------------------
------------------------------------------------------------
------------------------------------------------------------
------------------------------------------------------------
------------------------------------------------------------
------------------------------------------------------------
------------------------------------------------------------
------------------------------------------------------------
------------------------------------------------------------
------------------------------------------------------------
------------------------------------------------------------
------------------------------------------------------------
------------------------------------------------------------
------------------------------------------------------------
------------------------------------------------------------
------------------------------------------------------------
------------------------------------------------------------
---------------------------------------------------CCCGAGACC
ACCACGGGCGGCAACGCCCTGAAGTTCTACGCCTCAGTCCGCCTCGACATCCGCCGCGTC
TCGACCCTGAAGGATCGCGACGAGGCCATCGGCAACCAGGTCCGCGTGAAGGTGGTGAAG
AACAAGGTCGCCCCGCCGTTCAAGCAGGTCGAGTTCGACATCATGTTCGGCGAGGGCGTC
TCCAAGGTCGGCGAGCTCATCGACCTCGGGGTCAAGGCCGGCATCGTCGAGAAGTCGGGC
GCCTGGTTCTCCTACAACAGCCAGCGCCTCGGCCAGGGCCGCGAGAACTCGAAGGGTTTC
CTGCGGGACAACCCCGACATCGCCGCGAAGATCGAGGCGGCGATCCGCCAGAATTC----
--CGGCATCC---T------------------------CGCC-GACAAGATCCTGGA---
---------------------------TACGGC----CAAACCCA------------CCG
AAGAGG--------------------ATCTGGACG---AAGGC-----------------
--GAAGCC------TGA
>Methylobacterium_gossipiicola_Gh-105
ATG---------GCCC---AGCCCGCGCTGA------AAGTTGTGGACGCTCCCATGGTG
------------------GACAAGGACAAGGCGAAG---GCGATCGACGCCGCGCTGTCG
CAGATCGAACGGGCCTTCGGGAAGGGCTCGATCATGCGCCTGGGCAAGAACGCCCAGGTG
GCGGAGGTGGAGGTGGTGTCCACGGGGTCCCTCGGCCTCGACATCGCACTCGGCGTCGGC
GGCCTGCCGCGCGGCCGGGTCATCGAGGTCTACGGTCCGGAATCGTCGGGCAAGACCACG
CTCGCCCTCCACACCATCGCGGAGGCCCAGAAGAAGGGCGGCGTCTGCGCCTTCGTGGAT
GCCGAGCACGCCCTCGACCCGATCTACGCCCGCAAGCTCGGGGTGCAGCTCGACGACCTG
CTCATCTCGCAGCCCGATACCGGCGAGCAGGCCCTCGAGATCACCGACACCCTGGTGCGC
TCGGGCGCCATCGACGTCCTCGTGGTCGATTCCGTGGCGGCCCTGACGCCGCGCGCCGAG
ATCGAGGGCGAGATGGGCGACAGCCAGCCCGGCCTCCAGGCCCGGCTCATGAGCCAGGCC
CTGCGCAAGCTCACGGGCTCGATCTCGCGCTCGAAGTGCATGGTCATCTTCATCAACCAG
ATCCGGATGAAGATCGGCGTCAT------GTACGGCAGC---------------------
------------------------------------------------------------
------------------------------------------------------------
------------------------------------------------------------
------------------------------------------------------------
------------------------------------------------------------
------------------------------------------------------------
------------------------------------------------------------
------------------------------------------------------------
------------------------------------------------------------
------------------------------------------------------------
------------------------------------------------------------
------------------------------------------------------------
------------------------------------------------------------
------------------------------------------------------------
------------------------------------------------------------
------------------------------------------------------------
------------------------------------------------------------
---------------------------------------------------CCGGAGACC
ACCACGGGCGGCAACGCCCTGAAGTTCTACGCGTCCGTGCGCCTCGACATCCGCCGCGTC
TCGACCCTCAAGGATCGCGACGAGGCCATCGGCAACCAGGTCCGCGTCAAGGTGGTGAAG
AACAAGGTCGCCCCGCCGTTCAAGCAGGTCGAGTTCGACATCATGTTCGGCGAGGGCGTC
TCGAAGGTGGGCGAACTCATCGACCTCGGGGTCAAGGCCGGCATCGTCGAGAAGTCGGGC
GCCTGGTTCTCGTACAACAGCCAGCGCCTCGGCCAGGGTCGCGAGAACTCGAAGGGCTTC
CTGCGCGACAACCCCGAGATCGCCGCCAAGATCGAAGCGGCGATCCGCCAGAATTC----
--CGGCATCC---T------------------------CGCC-GACAAGATCCTGGA---
---------------------------TACGGC----GAAACCCA------------CGG
AAGAGG--------------------ATCTCGACG---AGGGC-----------------
--GAAGCC------TGA
>Methylobacterium_sp_Leaf88
ATG---------GCCC---AGCCCGCGCTGA------AAGTTGTGGATTCCCCGATGGTG
------------------GACAAGGACAAGGCGAAG---GCGATCGACGCCGCGCTGTCG
CAGATCGAGCGGGCCTTCGGCAAGGGCTCGATCATGCGCCTGGGCAAGAACGACAAGGTC
GCGGAGGTCGAGGTGATCTCCACCGGCTCGCTGGGCCTCGACATCGCCCTCGGCGTGGGT
GGCCTGCCCCGCGGCCGCGTCATCGAGATCTACGGCCCGGAATCCTCGGGCAAGACCACG
CTCGCCCTGCACACCATCGCGGAGGCCCAGAAGAAGGGCGGCGTCTGCGCCTTCGTGGAC
GCCGAGCACGCCCTCGACCCGGTCTACGCCCGCAAGCTCGGCGTGCAGCTCGACGACCTC
CTGATCTCGCAGCCCGACACCGGCGAGCAGGCCCTGGAGATCACCGACACCCTGGTGCGC
TCGGGGGCCATCGACGTGCTGGTGGTTGATTCGGTGGCGGCCCTGACGCCGCGCGCCGAG
ATCGAGGGCGAGATGGGCGATTCGCAGCCCGGCCTTCAGGCGCGCCTGATGAGCCAGGCC
CTGCGCAAGCTCACCGGCTCGATCTCGCGCTCGAAGTGCATGGTCATCTTCATCAACCAG
ATCCGCATGAAGATCGGCGTGAT------GTACGGCAGC---------------------
------------------------------------------------------------
------------------------------------------------------------
------------------------------------------------------------
------------------------------------------------------------
------------------------------------------------------------
------------------------------------------------------------
------------------------------------------------------------
------------------------------------------------------------
------------------------------------------------------------
------------------------------------------------------------
------------------------------------------------------------
------------------------------------------------------------
------------------------------------------------------------
------------------------------------------------------------
------------------------------------------------------------
------------------------------------------------------------
------------------------------------------------------------
---------------------------------------------------CCCGAGACC
ACCACGGGCGGCAACGCCCTGAAGTTCTACGCCTCCGTGCGCCTCGACATCCGCCGCGTC
TCGACCCTGAAGGATCGTGACGAGGCCATCGGCAACCAGGTCCGCGTCAAGGTCGTGAAG
AACAAGGTCGCGCCGCCCTTCAAGCAGGTCGAGTTCGACATCATGTTCGGCGAAGGCGTC
TCCAAGGTCGGCGAGCTCATCGACCTCGGCGTCAAGGCCGGCATCGTCGAGAAGTCCGGC
GCCTGGTTCTCCTATGCCAGCCAGCGCCTCGGCCAGGGCCGCGAGAACTCGAAGGGCTTC
CTGCGCGACAACCCGGAGATCGCCGGCAAGATCGAGACCTCGATCCGCCAGAATTC----
--CGGGCTCG---T------------------------CGCC-GAGAAGATCCTCGA---
---------------------------GAACGC----CAAGCCGA------------CCG
AGGACG--------------------AGCTCGACG---AGGGG-----------------
--GAGGCC------TGA
>Methylobacterium_sp_Leaf117
ATG---------GCCC---AGCCCGCGCTGA------AAGTTGTGGATTCCCCGATGGTG
------------------GATAAGGACAAGGCGAAG---GCGATCGACGCCGCTCTGTCG
CAGATCGAGCGGGCCTTCGGCAAAGGCTCGATCATGCGCCTTGGCAAGAACGACAAGGTC
CAGGAAGTGGAGGTGGTCTCCACCGGCTCCATCGGGTTGGACATCGCGCTCGGCGTCGGC
GGATTGCCGCGCGGCCGCGTCATCGAGATCTACGGGCCGGAATCCTCCGGCAAGACCACC
CTGGCCCTGCACACGATCGCGGAGGCTCAGAAGAAGGGCGGCGTCTGCGCCTTCGTCGAT
GCCGAGCACGCCCTCGATCCGGTCTATGCGCGCAAGCTCGGCGTGCAACTCGACGATCTC
CTGATCTCGCAGCCCGATACCGGCGAGCAGGCCCTGGAGATCACCGATACGCTGGTGCGC
TCCGGTGCCATCGACGTGCTGGTGGTCGATTCGGTGGCGGCCCTGACGCCGCGCGCCGAG
ATCGAGGGCGAGATGGGCGATTCGCAGCCCGGCCTTCAGGCCCGTCTGATGAGCCAGGCC
CTGCGCAAGCTCACGGGCTCGATCTCGCGTTCGAAATGCATGGTCATCTTCATCAACCAG
ATCCGCATGAAGATCGGCGTGAT------GTATGGCAGC---------------------
------------------------------------------------------------
------------------------------------------------------------
------------------------------------------------------------
------------------------------------------------------------
------------------------------------------------------------
------------------------------------------------------------
------------------------------------------------------------
------------------------------------------------------------
------------------------------------------------------------
------------------------------------------------------------
------------------------------------------------------------
------------------------------------------------------------
------------------------------------------------------------
------------------------------------------------------------
------------------------------------------------------------
------------------------------------------------------------
------------------------------------------------------------
---------------------------------------------------CCCGAGACC
ACCACGGGCGGCAACGCTCTGAAGTTCTACGCCTCGGTGCGCCTGGACATCCGCCGGATC
TCGACCCTGAAGGATCGGGACGAGGCGATCGGCAACCAGGTTCGCGTCAAGGTCGTGAAG
AACAAGGTCGCGCCGCCCTTCAAGCAGGTCGAGTTCGACATCATGTTCGGCGAGGGCGTC
TCGAAGGTCGGCGAGTTGATCGACCTCGGGGTCAAGGCGGGCATCGTCGAGAAGTCCGGC
GCTTGGTTCTCCTATGCCAGCCAGCGCCTCGGCCAGGGTCGTGAGAACTCGAAGGGGTTC
CTGCGCGACAACCCCGAGATCGCCAACAAGATCGAAGCCTCGATCCGCCAGAATTC----
--CGGACTGG---T------------------------GGCC-GAGAAGATCCTCGA---
---------------------------AAACGC----CAAGCCGA------------CCG
AGGACG--------------------ACCTCGACG---AGGGC-----------------
--GAAGCC------TGA
>Acidocella_facilis_ATCC_35904
ATG---------GCGACAGTGACGACGATGG--------------CAAAACCCGATCTCG
-------------------------AAAAGAACAAG---GCGCTCGACGCCGCGATGGCG
CAGATTGAGCGCGCCTTCGGCAAAGGCTCGATCATGCGCATGGGCGCCAAGGGCGGCAAT
GAGGCGATCGAGGTGATCTCCTCGGGCTCGCTCGGGCTGGACCTGGCGCTGGGCATCGGC
GGCTTGCCGCGCGGCCGCGTGATCGAGATCTATGGCCCGGAAAGCTCCGGCAAGACCACC
CTGGCGCTGCATGCGGTGGCCGAGGCGCAGAAGCGCGGCGGTGTCTGCGCCTTCGTGGAT
GCCGAGCACGCGCTGGACCCGATCTATGCCCGCAAGCTCGGCGTGGATGTGGATAATCTG
CTGATCTCGCAGCCCGATACCGGCGAGCAGGGGCTGGAAATCGCCGATACGCTGGTGCGC
TCCGGCTCGATCGATGTGCTGGTGATCGACTCCGTCGCCGCGCTGGTGCCGCGCGCGGAG
CTGGAAGGCGAGATGGGCGACAGCCATGTCGGCCTGCATGCCCGCCTGATGAGCCAGGCG
CTGCGCAAGATCACCGGCTCGGTGGCGCGCTCCAACACCACCTTGATCTTCCTGAACCAG
ATCCGCCTGAAAATCGGCGTGAT------GTTCGGCAAT---------------------
------------------------------------------------------------
------------------------------------------------------------
------------------------------------------------------------
------------------------------------------------------------
------------------------------------------------------------
------------------------------------------------------------
------------------------------------------------------------
------------------------------------------------------------
------------------------------------------------------------
------------------------------------------------------------
------------------------------------------------------------
------------------------------------------------------------
------------------------------------------------------------
------------------------------------------------------------
------------------------------------------------------------
------------------------------------------------------------
------------------------------------------------------------
---------------------------------------------------CCGGAGACG
ACCACGGGTGGCAATGCGCTGAAATTCTACTCCTCCATCCGCATGGAAATTCGCCGCACC
GGCTCGATCAAGGAGCGCGACGAGGTGACGGGCAACCATGTCCGGGTGAAGGTGGTGAAG
AACAAGCTGGCCCCGCCCTTCCGGCAGGTGGAGTTCGACATCATGTTCGGCGAGGGGATT
TCCAAATCCGGTGAGCTGGTGGATCTCGGCGTGAAGGCCGGGGTGGTGGAGAAATCCGGC
GCCTGGTTCTCGTATGACAGCCAGCGCATCGGCCAGGGGCGGGAGAATGCCAAGCAGTTC
CTGCGCGATAACCCGAAAGTGGCGGAGAGCATCGAGAAGAAGATCCGCGATCAGTC----
------TTCG---A------------------------CGCTGGGCGAGGCTTT------
---------------------------GATGGC------CGCCGA------------TGG
CGGGGA--------------------A----GAAG---CCGGG-----------------
--GAAGAC------TGA
>Roseomonas_gilardii_rosea_ATCC_BAA-691
ATG---------------------------------------------------------
------------------------GATAAGAACAAG---GCACTGGACGCGGCGCTGAGC
CAGATCGAGCGTGCCTTCGGCAAGGGCTCGGTCATGCGGCTGGGCGCCAAGCAGGACATG
GCCGACATCGAGACCGTGTCCACCGGCTCCCTGGGCCTCGATGTGGCGCTGGGCATCGGC
GGGCTGCCGAAGGGGCGGATCATCGAGATCTACGGCCCCGAATCCTCGGGCAAGACGACG
CTGGCGCTGCATGCCATCGCCGAGGCCCAGCGGAAGGGCGGCACCTGCGCTTTCATCGAC
GCCGAGCACGCGCTCGATCCGGGCTATGCCAGGAAGCTCGGCGTGGATATCGACAACCTG
CTGATCTCGCAGCCCGACGCGGGCGAGCAGGCGCTGGAGATCGCGGACACGCTGGTGCGC
TCCGGCGCCATCGACGTGCTGGTGATCGACAGCGTCGCCGCGCTGGTGCCCCGGGCGGAG
CTGGAGGGCGAGATGGGCGACAGCCATGTCGGCCTGCACGCCCGCCTGATGTCCCAGGCG
CTGCGCAAGCTGACCGGCTCGATCAGCCGCTCGAACTGCATGATGATCTTCCTCAACCAG
ATCCGGCTGAAGATCGGCGTGAT------GTTCGGCAAC---------------------
------------------------------------------------------------
------------------------------------------------------------
------------------------------------------------------------
------------------------------------------------------------
------------------------------------------------------------
------------------------------------------------------------
------------------------------------------------------------
------------------------------------------------------------
------------------------------------------------------------
------------------------------------------------------------
------------------------------------------------------------
------------------------------------------------------------
------------------------------------------------------------
------------------------------------------------------------
------------------------------------------------------------
------------------------------------------------------------
------------------------------------------------------------
---------------------------------------------------CCGGAAACG
ACCACGGGCGGCAACGCGCTGAAGTTCTATGCCTCGGTGCGCATGGAGATCCGCCGTATC
GGCCAGATCAAGGACCGGGACGAGGTCATCGGCAACCAGACCCGCGTGAAGGTGGTGAAG
AACAAGATGGCCCCGCCCTTCCGGCAGGTCGAGTTCGACATCCTCTATGGCGAGGGCATC
TCCAAGGTCGGCGAGCTGATCGACCTGGGCGTGAAGGCCGGCGTGGTCGAGAAGTCGGGC
GCCTGGTTCTCCTGCGACAGCCAGCGCATCGGCCAGGGCCGCGAGAACGCCAAGCAGTTC
CTGCGCGACAATCCGGAGATGGCCGCCTCCATCGAGCAGCGCATCCGCGCCCAGGC----
--CGGACAGG---T------------------------GGCG-GAGACCATGCT------
---------------------------GACCGC-------GCCGG------------AAA
GCGAGG--------------------GCGAGGAAG---CGGCC-----------------
--GCCGCCGCGGAGTGA
>Azospirillum_halopraeferens_DSM_3675
ATG---------------------------------------------------------
------------------------GACAAGCAGAAG---GCTCTGGACGCCGCGCTGAGC
CAGATCGAGCGTGCCTTCGGCAAGGGCTCGATCATGAAGCTCGGGGCCCGTGAGAACATG
GTCGAGACGGAGGTGATCTCCACCGGCTCGCTCGGCCTCGACATCGCGCTGGGCATCGGC
GGGCTGCCGCGCGGCCGCATCGTGGAGATCTACGGACCGGAAAGCTCGGGTAAGACAACG
CTGGCCCTGCACGCCATCGCCCAGGCCCAGAAGAACGGCGGCACCTGCGCCTTCGTGGAC
GCCGAGCACGCGCTCGACCCGACCTACGCCCGCAAGCTGGGCGTCAACATCGATGAACTG
CTGATCTCCCAGCCCGACGCGGGCGAGCAGGCGCTGGAAATCGCCGACACGCTGGTGCGC
TCGGGCGCCATCGACGTGCTGGTGGTCGACAGCGTCGCCGCCCTGGTCCCGCGGGCCGAG
CTTGAAGGCGAGATGGGCGACAGCCACGTCGGCCTGCACGCCCGCCTGATGAGCCAGGCG
TTGCGCAAGCTGACCGGCTCGATTGCCAAGTCGAACTGCCTGGTGATCTTCATCAACCAG
ATCCGCCTGAAGATCGGCGTCAT------GTTCGGCAAC---------------------
------------------------------------------------------------
------------------------------------------------------------
------------------------------------------------------------
------------------------------------------------------------
------------------------------------------------------------
------------------------------------------------------------
------------------------------------------------------------
------------------------------------------------------------
------------------------------------------------------------
------------------------------------------------------------
------------------------------------------------------------
------------------------------------------------------------
------------------------------------------------------------
------------------------------------------------------------
------------------------------------------------------------
------------------------------------------------------------
------------------------------------------------------------
---------------------------------------------------CCGGAAACC
ACCACCGGCGGCAACGCGCTGAAGTTCTACGCGTCGGTCCGCCTCGACATCCGGCGCATC
GGGGCGATCAAGGACCGCGACACGGTGGTCGGCAACCAGACGCGCGTGAAGGTGGTCAAG
AACAAGATGGCCCCGCCCTTCCGGGTGGTGGAGTTCGACATCATGTACGGCGAGGGCGTG
TCGAAGGTGGGCGAGTTGCTCGACCTCGGCATCCAGGCCGGGGTGGTGGAGAAGTCGGGC
GCCTGGTTCTCGTACGACGGCACCCGCATCGGCCAGGGCCGCGAGAACGCCAAGACCTAT
CTGCGCACCCACCCCGACGCCGCCAAGTCCATCGAGGACAAGATCCGCGCCAACGC----
--CGGCCTCG---T------------------------TGCC-GACGCCATGATGGG---
-------------------------------------CACGCCGG---------AAACCG
ACGGGG--------------------ACGCCTCCG----GGCC-----------------
--GGAG--------TGA
>Azospirillum_lipoferum_R1C
ATG-------TCGTCC-----GCACAGCTTC------GTTTGGTCGAGAAGGATTCCATG
------------------------GACAAGCAGAAG---GCGCTCGACGCCGCTCTGAGC
CAGATCGAACGCGCGTTCGGCAAGGGCTCGATCATGAAGCTCGGCGCCCGCGAGAACCTG
GTCGATACGGAGGTGATCTCCACCGGCTCCCTCGGCCTCGACATCGCGCTGGGCATCGGC
GGCCTGCCCAAGGGCCGCATCATCGAAATCTACGGGCCGGAAAGCTCGGGCAAGACCACG
CTGGCTCTGCACGCCATCGCCCAGGCCCAGAAGGCCGGCGGAACCTGCGCCTTCGTCGAC
GCCGAGCACGCGCTCGACCCGTCCTACGCCCGCAAGCTTGGCGTCAACATCGACGAGTTG
CTGATCTCGCAGCCCGACGCCGGCGAGCAGGCGCTGGAGATCGCCGACACGCTGGTGCGC
TCCGGCGCCATCGACGTGCTGGTGGTCGATTCGGTGGCGGCCCTGGTGCCGCGCGCCGAA
CTGGAAGGCGAGATGGGCGACAGCCACGTCGGCCTGCACGCCCGCCTGATGAGCCAGGCG
CTGCGCAAGCTGACCGGCTCGATCTCCAAGTCGAACTGCCTGGTCATCTTCATCAACCAG
ATCCGCCTGAAGATCGGCGTGAT------GTTCGGCAAC---------------------
------------------------------------------------------------
------------------------------------------------------------
------------------------------------------------------------
------------------------------------------------------------
------------------------------------------------------------
------------------------------------------------------------
------------------------------------------------------------
------------------------------------------------------------
------------------------------------------------------------
------------------------------------------------------------
------------------------------------------------------------
------------------------------------------------------------
------------------------------------------------------------
------------------------------------------------------------
------------------------------------------------------------
------------------------------------------------------------
------------------------------------------------------------
---------------------------------------------------CCGGAGACG
ACGACGGGCGGCAACGCGCTGAAGTTCTACGCCTCGGTCCGTCTCGACATCCGCCGCATC
GGCGCCATCAAGGACCGCGACACCGTGGTCGGCAACCAGACCCGCGTGAAGGTGGTGAAG
AACAAGATGGCCCCGCCCTTCCGCGTGGTCGAGTTCGACATCATGTACGGCGAGGGCGTG
TCGAAGGTGGGCGAGCTGCTCGACCTCGGCATCCAGGCCGGCGTGGTGGACAAGTCGGGC
GCCTGGTTCAGCTACGAGGGCACGCGCATCGGCCAAGGCCGCGAGAACGCCAAGACCTTC
CTGCGCAACAACCCCGAGATGGCCGACGCCATCGAGGCGAAGATCCGCGGCAACGC----
--CGGTCTCG---T------------------------CGCC-GACGCGATGATGGG---
-------------------------------------CACGCCGG------------AAG
CCGACG--------------------GCGAGGCCG-------C-----------------
--GACGCCGGAG--TGA
>Xanthomonas_campestris_pv_campestris
ATG---------------------------------------------------------
------------------GATGAGAACAAG---AAGCGCGCCCTTTCCGCCGCCCTGAGC
CAGATCGAAAAGCAATTCGGCAAAGGCTCGGTGATGCGCATGGGCGACCGGGTCA---TC
GAGGCCGTCGAGGTCATCCCGACCGGTTCGCTGATGCTGGACATCGCACTGGGGATCGGC
GGCCTGCCGAAGGGCCGCGTGGTCGAGATCTACGGGCCGGAATCCTCGGGCAAGACCACC
CTCACCCTGCAGGCCATTGCCGAATGCCAGAAGCTGGGCGGCACCGCGGCCTTCATCGAC
GCCGAGCATGCGCTGGACCCGATCTATGCCGCCAAGCTGGGCGTCAATGTCGATGACCTG
CTGCTGTCGCAGCCGGATACCGGTGAGCAGGCGCTGGAAATCGCCGACATGCTGGTGCGT
TCGAGCTCGGTGGACATCGTGGTGATCGACTCGGTTGCCGCGCTGACCCCAAAGGCCGAA
ATCGAAGGCGAGATGGGCGATCAGCTGCCCGGCCTGCAGGCCCGTTTGATGAGCCAGGCG
CTGCGCAAGCTCACCGGCAACATCAAGCGCTCCAACACGTTGGTGGTCTTCATCAACCAG
CTGCGCATGAAGATCGGCGTGATGATGCCGGGCCAGAGC---------------------
------------------------------------------------------------
------------------------------------------------------------
------------------------------------------------------------
------------------------------------------------------------
------------------------------------------------------------
------------------------------------------------------------
------------------------------------------------------------
------------------------------------------------------------
------------------------------------------------------------
------------------------------------------------------------
------------------------------------------------------------
------------------------------------------------------------
------------------------------------------------------------
------------------------------------------------------------
------------------------------------------------------------
------------------------------------------------------------
------------------------------------------------------------
---------------------------------------------------CCGGAAGTG
ACCACCGGCGGCAATGCGCTGAAGTTCTACGCCTCGGTCCGCCTGGACATCCGCCGCATC
GGTGCGATCAAGAAGGGTGACGAGATCATCGGCAACCAGACCAAGATCAAGGTGGTCAAG
AACAAGCTGGCGCCTCCGTTCAAGCAGGTCATCACCGAGATCCTGTACGGCGAAGGCATC
AGCCGCGAGGGTGAGCTGATCGATATGGGCGTGGAAGCCAAGCTGGTCGACAAGGCAGGT
GCCTGGTACAGCTACGGCGACGAGCGCATCGGCCAGGGCAAGGACAACGCCCGTGGGTAT
CTGCGCGACAACCCGCAGGTGGCGATCAAGCTCGAAGCCGAGCTGCGCGAGAAGTT----
-CCAGCC-------------------------------CGCC-GA---------------
-------------------------------------GGCGCCGC------------GTG
AAGCCG--------------------GCGAGACCG---AGAGC-----------------
--GAG---------TGA
>Burkholderia_cepacia_UCB_717_ATCC_25416
ATG---------GAAG---------------------ATAGCAAGAAGGGCTCCGGGATG
------------------ACCGCCGAGAAGAGCAAG---GCGCTGGCCGCCGCGCTTGCC
CAGATCGAGAAGCAGTTCGGCAAGGGCTCGATCATGCGCATGGGCGACGGCGAGGCGGCG
GAAGATATCCAGGTCGTCTCCACGGGTTCGCTGGGCCTCGATATCGCGCTTGGCGTCGGC
GGCCTGCCGCGCGGCCGGGTGGTCGAGATCTACGGCCCGGAATCGTCCGGTAAAACCACG
CTCACGCTGCAGGTCATCGCCGAACTGCAGAAGCTGGGCGGCACCGCAGCGTTCATCGAC
GCCGAGCACGCGCTCGACGTCCAGTACGCGTCGAAGCTCGGCGTGAATGTGCCGGAACTG
CTGATCTCGCAGCCGGACACCGGCGAGCAGGCGCTGGAAATCACCGATGCGCTGGTGCGC
TCGGGCTCGATCGACATGATCGTCATCGACTCGGTCGCGGCGCTCGTGCCGAAGGCCGAA
ATCGAAGGCGAGATGGGCGATTCGCTGCCGGGCCTGCAGGCCCGCCTGATGTCGCAGGCG
CTGCGCAAGCTGACCGGTACGATCAAGCGCACGAACTGCCTGGTGATCTTCATCAACCAG
ATTCGTATGAAGATCGGCGTGAT------GTTCGGCAAC---------------------
------------------------------------------------------------
------------------------------------------------------------
------------------------------------------------------------
------------------------------------------------------------
------------------------------------------------------------
------------------------------------------------------------
------------------------------------------------------------
------------------------------------------------------------
------------------------------------------------------------
------------------------------------------------------------
------------------------------------------------------------
------------------------------------------------------------
------------------------------------------------------------
------------------------------------------------------------
------------------------------------------------------------
------------------------------------------------------------
------------------------------------------------------------
---------------------------------------------------CCGGAAACC
ACGACGGGCGGTAACGCGCTGAAGTTCTATGCGTCGGTGCGTCTCGACATCCGCCGGATC
GGCTCGATCAAGAAGAACGACGAGGTGATCGGCAACGAAACCCGCGTGAAGGTCGTCAAG
AACAAGGTGTCGCCGCCGTTCCGCGAAGCGATCTTCGACATCCTGTACGGCGAAGGCATT
TCGCGTCAGGGCGAGATCATCGATCTCGGCGTGCAGGCGAAGATCGTCGACAAGGCCGGC
GCCTGGTACAGCTACAACGGCGAGAAGATCGGCCAGGGCAAGGACAACGCGCGTGAATTC
CTGCGCGAGAATCCGGAAATCGCGCGCGAGATCGAGAACCGCATCCGCGAATCGCT----
--CGGCGTCG---T------------------------CGCAATGCCCGATGGTGCA---
---------------------------GGCAAC----GAAGCCGA----------GGCGG
TGGACG--------------------------------AAGAA-----------------
--GAG---------TGA
