# Supplementary material for: Aerobic Methoxydotrophy: Growth on Methoxylated Aromatic Compounds by Methylobacteriaceae
Source: Front Microbiol. 2022 Mar 11;13:849573. doi: 10.3389/fmicb.2022.849573 (PMC8963497; doi:10.3389/fmicb.2022.849573)
Supplement: Supplementary File 3 — rpoB gene alignment (from Figure 1). [file Data_Sheet_3.FASTA]

>Caulobacter_crescentus_NA1000
------------------ATG-----------GC--------------GCAA--------
------------TCCTTCACCG--------------GCAAG-------------------
------------------------AAGCGG----------ATCCGGAAGTCG--------
-------TTCGGCCGCATTCCCGAGGCTGTGCAGATGCCGAACCTCATCGAGGTTCAGCG
CTCCTCCTACGAGCAGTT-------CCTTCAGC---------------------------
------GCGA------GACCC--GTCCGGGCCTGCGCC---G--CGATGA----------
-----------------------------AGGCGTCGAGGCGGTCTTCAAGTCGGTGTTC
CCGATCAAGGACTTCAACGAGCGCGCCGTGCTCGAGTACGTC------TCGTACGAGTTC
GAAGAGCCCAAGTACGACGTTGAAGAGTGCATTCAGCGCGACATGACCTTCGCCGCGCCG
CTGAAGGTCAAGCTGCGCCTGATCGTGTTCGAAACCGAAGAAGAAACCG---GCGCCCGC
TCGGTCAAGGACATCAAGGAGCAGGACGTCTATATGGGCGACATCCCGCTCATGACGGAC
AAGGGCACCTTCATCGTCAACGGCACCGAGCGCGTCATCGTCTCGCAGATGCACCGCTCG
CCCGGCGTGTTCTTCGACCA------CGACAAGGGCAAGACCCACGCCTCGGGCAAGCTC
CTGTTCGCCGCCCGCGTGATCCCGTACCGCGGCTCGTGGCTGGACTTCGAGTTCGACGCC
AAGGACATCGTCTACGTCCGTATCGACCGCCGCCGTAAGCTGCCGGCCACGACCTTCCTC
TATGCCCTGGGCATGGACGGC---------------------------------------
------------------------------------GAAGAGATCCTGACCACGTTCTAC
GACGTCGTTCCGTTCGAA-AAGCGTTCGGGCGGC---TGGGCCACCCCGTACAAGCCCGA
GCGCTGGCGCGGCGTGAAGCCGGAGTTCCCGCTGGTCGACGCCGACACCGGCGAGGAAGT
CGCTCCGGCCGGCACCAAGATCACGGCTCGTCAAGCCAAGAAGTTCGCCGATGGCGGTCT
GAAGACCCTGCTGCTGGCGCCCGAAGCCCTGACCGGCCGCTATCTGGCCCGTGACGCCGT
CAATATGGCGACCGGCGAGATCTACGCCGAAGCC------GGCGACGAGCTGGACGTGAC
CTCGATCCAGGCCCTGGCCGATCAAGGCTTCTCGACCATCGACGTTCTGGACATCGACCA
CGTCACGGTCGGCGCCTACATGCGCAACACCCTGCGCGTGGACAAGAACGCCATCCGCGA
GGACGCGCTGTTCGACATCTACCGCGTCATGCGTCCGGGCGAGCCGCCGACGGTGGAAGC
CGCCGAGGCGATGTTCAAGTCGCTGTTCTTCGACGCCGAGCGCTACGACCTGTCGTCGGT
GGGCCGCGTGAAGATGAACATGCGCCTGGAGCA---------GGA-----CGT------C
TCGGAC---GAAGTCCG------CATCCTGCGC---------------------AAGGAA
----------------------------GACGTCCTGGCCGTGCTGA-------------
---------AGGTCCTGGTGGGCCTGCGCGATGGTCGC----------------------
--------------GGCGAAATCGACGACATCGACAACCTGGGCAACCGCCGCGTCCGCT
CGGTCGGTGAGCTGCTGGAAAACCAGTACCGCGTCGGCCTGCTGCGCATGGAACGCGCCA
TCAAGGAACGCATGTCGTCCGTCGACATCGACACCGTGATGCCGCACGACCTGATCAACG
CGAAGCCCGCTGCGGCCGCTGTTCGTGAATTCTTCGGCTCCTCGCAGCTGTCGCAGTTCA
TGGACCAGACGAACCCGCTGTCGGAAATCACCCACAAGCGTCGTCTCTCGGCCCTCGGCC
CGGGCGGTCTGACCCGCGAGCGCGCCGGCTTCGAAGTCCGCGACGTTCACCCGACCCACT
ACGGCCGGATCTGCCCGATTGAAACGCCGGAAGGCCCGAACATCGGTCTGATCAACAGCC
TGGCGACGCACGCCCGCGTGAACAAGTACGGCTTCATCGAAAGCCCGTACCGTCGCGTGA
AGGACGGCAAGCCGCAGGACGAAGTCG------TCTACATGTCGGCGATGGAGGAATCCA
AGCACGTCATCGCCCAGTCCAACATCAAGGTGGC---TG----AAGGCGAGATCGTCGA-
--AGACCTGG---TTCCGGGCCGCATCA------ACGGCGAACCGACCCTCCTGCAAAAG
GAGACGGTGGACCTGATGGACGTGTCGCCGCGCCAGGTCGTGTCGGTGGCCGCCGCCCTG
ATCCCGTTCCTGGAAAACGATGACGCCAACCGCGCCCTCATGGGCTCGAACATGCAACGT
CAGGCCGTGCCTCTGGTGCAGTCGGACGCCCCGCTGGTCGGCACTGGCATGGAAGCCGTC
GTCGCCCGTGACTCGGGCGCCGTCGTGATCGCCAAGCGCACCGGCGTGGTCGAGCAGATC
GACGGCACGCGTATCGTCATCCGCGCCACGGA---AGAGAC---CGACCCCGCGCGTTCG
GGCGTCGACATC---TACCGCATGTCGAAGTTCCAGCGCTCGAACCAGTCGACCTGCATC
AACCAGCGTCCGCTGGTGAAGGTGGGCGACCGGATCGTCGCCGGCGACATCATCGCCGAC
GGTCCGTCGACCGAGCTGGGCGAACTGGCCCTGGGCCGCAACGCGCTCGTCGCGTTCATG
CCCTGGAACGGCTACAACTTCGAAGACTCGATCCTGATCTCCGAACGCATCGTCCGTGAC
GACGTCTTCACCTCGATCCACATCGAGGAATTCGAAGTCATGGCCCGCGACACGAAGCTG
GGTCCGGAAGAAATCACCCGCGACATCCCGAACGTCGGCGAGGAAGCCCTGCGCAACCTC
GACGAAGCCGGCATCGTGGCGATCGGCGCCGAAGTCCAGCCGGGCGACATCCTGGTCGGC
AAGGTGACGCCGAAGGGCGAGAGCCCGAT--GACGCCGGAAGAAAAGCTGCTGCGCGCCA
TCTTCGGTGAAAAGGCTTCGGACGTCCGCGACACGTCCTTGCGTCTGCCCCCGGGCGTCG
CCGGCACGATCGTCGACGTGCGCGTCTTCAACCGTCACGGCGTCGACAAGGACGAGCGCG
CGCTCGCCATCGAACGCGCCGAGATCGACCGCCTGGGCAAGGACCGCGACGACGAGTTCG
CGATCCTGAACCGCAACATCTCGGGCCGTCTGAAGGAACTGCTGATCGGCAAGGTCGCGC
TGTCGGGCCCCAAGGGCCTGTCG-------CGCGGCGAGATCACGGCCGAAGGCCTGGCT
CAGGTCGCTTCGGGCCTGTGGTGGCAGATCGCCCTGGAAGACGAA-AAGGCGATGGGTG-
-------AGCTGGAAAGCCTGCGCCGCCTGTTCGACGAGAACCGCAAGCGCCTCGACCGT
CGTTTCGAAGA-CAAGGTCGACAAGCTGCAGCGCGGCGACGAACTGCCTCCGGGCGTCAT
GAAGATGGTCAAGGTCTTCGTGGCCGTGAAGCGCAAGCTGCAGCCGGGCGACAAGATGGC
CGGCCGTCACGGCAACAAGGGCGTCATCTCGCGCATCCTGCCGATCGAGGACATGCCGTT
CCTCGCCGACGGCACGCACGTCGACGTCGTTCTGAACCCGCTGGGCGTGCCTTCGCGCAT
GAACGTCGGTCAGATCTTCGAAACCCACCTGGGCTGGGCCTGCGCCAACCTCGGCAAGCA
GATCACCAACCTGCTGGAAGACTGGCAGCAAGGCGGTCAG--------------------
------AAGCAGGC----CCTGGTCGAGCGTCT---------------GACCGAGATCTA
CGGCCC------------GGACGAAG---------AG---CTGCCGGACAC---------
------CGAAGAG---GGTCT---GGTCGAACTGGCCCGCAACCTGGGCAAGGGCGTTCC
GATCGCCACCCCGGTGTTCGACGGCGCGCGCATGGACG---A------------CATCGA
GGGCCACCT------------------CGAAATGGC---------CGGCGTC---AACAA
G------------------------TCG--------------GGCCAGTCGATCCTGTTC
GACGGTCTGACCGGCGAGCAGTTCAAGCGTCCGGTCACGGTCGGCTACATCTACATGCTG
AAGCTGCACCACCTGGTCGACGACAAGATCCACGCCCGTTCGATCGGTCCGTACTCGCTC
GTCACGCAACAGCCGCTGGGTGGTAAGGCCCAGTTCGGCGGTCAGCGCTTCGGGGAAATG
GAAGTGTGGGCTCTGGAAGCCTACGGCGCGGCCTACACCCTGCAGGAAATGCTGACGGTG
AAGTCCGACGACGTGGCCGGCCGGACCAAGGTCTACGAGTCGATCGTCCGCGGCGACGAC
ACGTTCGAAGCC-GGTATCCCGGAAAGCTTCAACGTGCTGGTCAAGGAAATGCGCTCGCT
CGGCCTGAACGTCG-------------------------AGCTGG---------------
---------AGAAC----------------------------------AGC---------
------------------------------------------------------------
-----------TGA----------------
>Prochlorococcus_marinus_str_NATL2A
------------------ATG---------------------------------------
------------------------------------AGCAG-------------------
------------------------AAGCGC------------------------------
-----GATTCAGGTAG-CCAAAGCAGCTACATATCTGCCTGATCTGGTTGAGGTGCAAAG
ATCAAGTTTTAAGTGGTT-------TTT--------------------------------
--------------------------------------------GGATAA----------
-----------------------------AGGCTTAATAGAAGAATTAGACAATTTTTCT
CCCATTACTGACTATACAGGTAAGCTTGAGCTGCATTTTATTGGAGCAGAATATAAGCTT
AAGCGTCCTAGGCATGATGTAGAAGAAGCAAAAAGAAGAGATGCAACGTTTGCTTCTCAA
ATGTATGTCACTTGTCGCTTA------------GTGAATAAAGAAACCG---G-------
--------AGAGATTAAAGAACAAGAAGTTTTTATAGGTGAACTACCTTTAATGACTGAA
CGTGGAACTTTTATAATTAATGGTGCTGAGAGAGTAATAGTCAATCAAATCGTTCGCAGT
CCAGGAGTTTATTTCAAAGA------TGAGCAAGATAAAAAT---------GGTAGGAGA
ACTTACAATGCAAGCGTTATTCCTAATCGCGGAGCATGGTTAAAGTTTGAAACTGATAAA
AACGATTTGCTGCATGTTCGTGTAGAT----AAAACAA----------------------
------------------------------------------------------------
------------------------------------GAAAAATAAATGCCCATGTTTTA-
------------------------------------------------------------
------------------------------------------------------------
-----ATGAGGGCAATGGGTTTATCA----------------------------------
-------------------GATAATGACGTTATAGATAAA--------TTACGACATCCT
----------------GAGTTTTATAAAAAGTCA------ATTGATGCGGCAAATGAAGA
A------------------------GGTATAA----------------------------
-------------------------------------GTTCAGAAGACC-----------
--AAGCATTGTTAGAGCTTTATAAAAAGTTAAGACCAGGTGAACCTCCATCAGTAAGTGG
TGGCCAACAGCTACTCCAAACAAGATTTTTTGATCCAAAACGATATGATTTAGGAAGGGT
TGGTAGATATAAAATAAATAAGAAATTACGCTT---------AAC-----TAT------T
CCTGAT---AATTTAAG------AACACTAACC---------------------AACGAA
----------------------------GATGTTCTTTCTACCTTAGATTATTTAATCAA
TTTAGAATTAGATGTTGGTGGAGCTACTT-------------------------------
---------------------TGGATGATATTGATCATTTAGGTAATAGAAGAGTTAGGT
CAGTTGGTGAACTTCTACAAAATCAAGTTCGAGTTGGTTTAAATAGACTTGAAAGGATAA
TTAAAGAGAGGATGACCGTTGGTGAGACAGATTCACTTACCCCTGCGCAATTGGTAAATC
CAAAACCTTTAGTAGCAGCAATAAAAGAATTTTTTGGTTCAAGTCAATTAAGTCAATTCA
TGGATCAAACCAATCCATTAGCTGAATTAACTCATAAAAGACGTATCTCTGCTTTGGGAC
CAGGAGGTTTAACTCGTGAAAGAGCTGGCTTTGCCGTTCGGGATATTCATCCATCTCACT
ACGGAAGACTTTGTCCGATTGAAACACCTGAAGGACCAAATGCAGGACTGATTAATTCGT
TAGCAACTCACGCACGAGTAAATGAATACGGTTTTATTGAGACACCATTTTGGAAAGTGG
AAAATGGTCGATTAATCAAGGAAGGTGATCCTATTTATCTTTCTGCAGATCTAGAAGATG
AATGTAGGGTTGCGCCAGGTGATGTGGCTACAAA---CG-AAGAAGGGAAAATAATGGC-
--AGAACTTGTTCCAGTTAGGTATCGAC---------AAGATTTTGAAACGGTTTCTCCT
GAACAAGTTGATTATGTCCAACTATCACCTGTTCAGGTTATTTCTGTGGCTGCATCATTA
ATTCCATTTTTGGAACACGATGATGCTAACAGGGCTTTGATGGGTTCCAACATGCAAAGA
CAAGCAGTTCCTCTTTTGCGTCCAGAAAGGCCTTTAGTTGGGACTGGTTTAGAGACTCAA
GTTGCTAGAGACTCTGGCATGGTTCCAATTTCAAAAGTAAATGGAAAAGTGACTTATGTT
GACGCCAATGCAATTGTCGTTACTGATGACGA---GGGAAA---TGATC-----------
-------ACACG---CATTACTTGCAAAAATATCAGAGATCTAATCAAGATACTTGTTTA
AACCATAGGCCTATAGTGTTTAATGGTGACCCAGTAATTGTTGGTCAAGTTTTAGCTGAT
GGTTCGGCATGTGAAGGAGGGGAAATAGCTCTTGGTCAAAATGTATTAATTGCATACATG
CCATGGGAAGGATACAACTATGAAGATGCAATTCTTGTTAGTGAAAGGTTAGTTAAAGAT
GATCTATATACCTCTGTCCATATAGAAAAATATGAAATAGAAGCTCGTCAAACCAAGCTA
GGTCCTGAAGAAATAACAAGAGAAATCCCAAATGTTTCAGAAGAAAACCTTGGGAATTTG
GATGAAATGGGAATAATACGAATAGGAGCTTACGTTGAGAGTGGTGACATACTTGTTGGA
AAAGTAACCCCTAAAG--GAGAATCAGATCAGCCTCCCGAGGAAAAACTTTTAAGAGCTA
TTTTTGGAGAAAAAGCTAGAGATGTAAGAGATAACTCTCTCCGAGTTCCTTCAACTGAAA
GAGGAAGAGTAGTTGATGT-----------------------------------------
--------------------------------------AAGGATCTATACAA--------
------------------------------------------------------------
--------------------------GAG-------------------------------
------------------------------------------------------------
------------------------------------------------------------
-----------------------------AGCAAGGTGATGAGTTACCACCTGGCGCAAA
TATGGTTGTAAGAGTCTATGTAGCGCAACGCAGGAAAATTCAAGTTGGCGATAAAATGGC
AGGAAGGCATGGCAACAAAGGGATTATAAGTAGAATACTGCCAAGAGAGGATATGCCTTA
TCTTCCTGATGGCACACCTGTAGACATATGCCTCAATCCACTTGGGGTTCCAAGCAGAAT
GAATGTAGGACAAGTCTTTGAGCTTCTTATGGGTTGGGCTGCCTCAAACTTGGATTGCAG
AGTTAAA-----------------------------------------------------
------ATTGTCCC----ATT---------------------------TGATGAGATGTA
TGGACC---------------------------------------AGAAAT---GTC---
------TAATCAG-----ACT---GTACAAGCCTATTTAAAA------------------
--------------------AAGGCTGCAAAGCAGCCAGGTA------------AATCAT
GGGTATAC--------------------------------------AACCCT---AAGGA
C------------------------CCT--------------GGGAAGTTACTCCTTAAG
GATGGTCGAACCGGTGAACCTTTTGATCAACCAGTTGCCGTTGGCTACGCTCACTTCCTA
AAACTTGTGCATCTAGTCGATGATAAAATTCATGCTCGATCAACAGGTCCATATTCTTTA
GTTACTCAACAGCCTCTAGGTGGAAAGGCTCAACAAGGAGGACAGAGGCTTGGGGAAATG
GAGGTATGGGCACTTGAGGCTTATGGGGCAGCATATACTTTGCAAGAACTTTTAACTGTA
AAGTCTGACGACATGCAAGGTCGGAATGAGGCTCTTAATTCGATTGTTAAAGGCAA-GCC
AATTCCAAGGCCTGGGACTCCAGAATCTTTCAAGGTTTTAATGAGAGAACTTCAGTCATT
GGGATTAGATATTGGAGTTTATACAGATGATGGAAAAGAAGTTGATCTAATGCAAGA---
---------TGTCAATCCTCGTAGAAGC---------ACGCCAAGTAGACC---------
----------------------------------TACCTATGAATCATTAGGTAAAGAAT
ACGAGGAG---TAA----------------
>Acinetobacter_sp_ANC_3811
------------------ATG-----------GC--------------------------
------------ATACTCATAT--------------ACCGA-------------------
--------------------AAAGAAACGG----------ATCCGTAAGAAT--------
-------TTTGGTAAATTGCCCCAAGTAATGGAAGCACCGTACTTACTTTCGATCCAGGT
CGATTCGTATAGAACGTT-------CTTGCAAG---------------------------
------GTGG------CAAAA--CTCCAAAAAACCGCG---A--AGATAT----------
-----------------------------CGGTCTCCAAGCCGCATTTCGTTCAGTTTTC
CCTATAGAAAGTTATTCTGGCAATGCTGCTTTAGAATTTGTT------GAGTATAGCCTT
GGTAAGCCTGAGTTTGATGTGCGTGAATGTATTTTACGTGGTTCGACTTATGCGGCACCA
ATGCGCGTAAAAATTCGTTTGATTAT------TAAAGATCGCGAAACTA---------AA
TCTATTAAAGACGTACGTGAACAAGAAGTCTACATGGGTGAAATGCCACTCATGACAGAC
AATGGTACCTTTGTAATCAATGGTACTGAGCGTGTAATCGTATCTCAATTACACCGTTCA
CCTGGTGTGTTCTTTGATCA------CGATAAAGGCAAAACTCATTCAAGTGGTAAAGTA
CTTTATTCTGCACGTATTATTCCTTACCGTGGTTCATGGTTAGATTTCGAATTTGATGCA
AAAGATTTAGTTTATGTACGTATTGACCGTCGTCGTAAATTATTAGCAACTGTTGTGTTG
CGTGCATTGGGTTATAACAAT---------------------------------------
------------------------------------GAACAAATCTTGAATTTGTTCTAT
GAAAAAGT-GCCTGTATATCTTGATATGGGTAGC---TATCAAATTGACCTCGTTCCAGA
TCGTCTGCGTGGCGAAATGGCGCAATTTGATATTGCAGATAATGAT---GGCAAAATCAT
TGTTGAGCAAGGTAAACGTATTAATGCACGTCACGTACGTCAAATGGAAGCTTCTGGTTT
AGCTAAGCTATCAGTTCCTGATGAGTACCTGTATGAGCGTATCACTGCTGAAGATATTAC
TTTACGTAATGGTGATGTGATTGCTGCAAATACGTTGTTAAGCCATGAAATTA-------
-----TGGTGAAACTAGCAGAAGGCGGTGTTAAACAGTTCAATATCTTGTTTACGAACGA
TATTGACCGTGGTTCATTTGTTGCTGATTCATTACGTGCTGACACAACATCTGGTCGTGA
AGAAGCATTAGTTGAAATCTATAAAGTAATGCGTCCAGGCGAGCCACCAACAAAAGAAGC
TGCTGAAAACTTATTTAATAACTTATTCTTCTCTTCTGAACGTTATGACTTATCTCCAGT
AGGTCGTATGAAGTTTAACCGTCGTTTGGGTCG---TCCATACGA--------------A
GTTGGT---ACTGATCA------GAAGTCACGTGAAGTAGAAGGTATTTTATCGCACGAA
----------------------------GATATCATCGATGTATTAC-------------
---------GTACATTAGTTGAAATCCGTAACGGTAAA----------------------
--------------GGTGAAGTCGATGATATCGATCACTTGGGTAACCGTCGTGTACGTT
CTGTTGGTGAAATGACTGAAAACCAATTCCGTGTTGGTTTGGTTCGTGTTGAGCGTGCTG
TTAAAGAACGTTTAAGCCAAGCAGAAACAGATAATTTATCTCCACAAGATTTAATTAACG
CAAAACCAGTTGCAGCTGCAATCAAAGAATTCTTTGGTTCAAGCCAATTGTCTCAGTTTA
TGGACCAGAACAATCCATTATCTGAGATTACACATAAACGTCGTGTTTCAGCGCTTGGAC
CTGGTGGTTTAACGCGTGAACGTGCGGGCTTTGAAGTACGTGACGTACATCAAACTCACT
ATGGTCGTGTATGTCCAATTGAAACGCCGGAAGGTCCAAACATTGGTTTGATCAACTCGC
TTTCTGTTTATGCAAAGGCGAATGATTTTGGTTTCTTGGAAACACCTTACCGTAAAGTGG
TAGATGGCCGAGTAACTGATGCTGTTG------AATACCTTTCTGCTATTGAAGAAGTGG
GTACTGTTATTGCACAGGCCGATTCTGCGCTAGA---TA-AAGATGGTAACTTAACAGA-
--AGATATGG---TTTCTGTTCGTCATC------AAGGTGAATTTGTACGTATCTCACCT
GAAAAAGTGACGCATATGGATGTATCTGCACAGCAGGTTGTATCTGTAGCTGCATCACTT
ATTCCATTCCTTGAACACGATGACGCGAACCGTGCATTGATGGGTTCAAACATGCAACGT
CAGGCGGTTCCTACTCTACGTGCGGATAAACCGCTTGTAGGTACAGGTATGGAAGCGAAC
GTTGCACGTGACTCGGGTGTATGCGTGATCGCTGACCGTGGTGGTGCGATTGAATATGTA
GATGCTTCTCGTATCGTTATTCGTGTAAACGAAGACGAAAT---GATTGCAGGTGAGGCT
GGTGTAGATATT---TACAACCTCATTAAATATACACGTTCTAACCAAAACACTTGTATC
AACCAAAATATTATCGTGAATTTGGGCGACAAAGTTGCTCGCGGTGACATCTTGGCAGAC
GGTCCGTCAACAGATATGGGTGAGCTTGCGCTTGGTCAAAACATGCGTGTAGCGTTCATG
ACGTGGAATGGTTACAACTATGAAGACTCGATCTTGTTATCTGAGCGTGTACTTCAAGAA
GACCGTTTAACTTCTATTCATATTCAAGAATTATCATGTGTAGCGCGTGATACTAAGTTA
GGTGCAGAAGAAATTACTGCCGATATTCCTAATGTAGGTGAAGCTGCACTTTCTAAACTT
GATGAATCGGGTATCGTTTATATTGGTGCGGAAGTTACTGCTGGTGACATCCTTGTTGGT
AAAGTAACGCCTAAAGGTGAAACTCAGTT--AACTCCTGAAGAAAAATTGCTTCGTGCAA
TCTTTGGTGAGAAAGCAGCTGATGTTAAAGACTCATCTTTACGTGTTCCATCTGGTACTA
AAGGTACAGTTATCGATGTTCAAGTCTTCACTCGTGATGGCTTAGAGAAAGATGACCGTG
CGATGGCAATTGAAAAAGCACAGCTTGATGCTTACCGTAAAGACTTGAAAGAAGAATACA
AGATCTTTGAAGAAGCAGCTCGTGAGCGTGTAATTCGTTTGCTTAATGGCCAAGAGTCTA
ACGGCGGT-------GGTTCGACTAAACGTGGCGATAAGCTCGTTGAAGGTATGTTGTCT
GGTTTAGAGCTTGTTGACTTACTTGAAATCCAACCTACAGACGAAGCAATTGCTGAACGT
TTATCTCAAATTCAAGTGTTCTTGAAAGAGAAGAGCGCAGAAA---------TTGATGAG
AAGTTTGCAGA-GAAGAAACGTAAGCTTTCGACTGGTGATGAGTTAACAACAGGTGTTCT
TAAAGTTGTTAAAGTTTACCTAGCAGTTAAACGTCGCATTCAGCCTGGTGATAAAATGGC
TGGTCGTCACGGTAACAAAGGTGTTGTATCTAACATCTTACCTGTTGAAGACATGCCACA
CGATGCTAACGGTGTACCGGTAGATATCGTATTGAACCCATTGGGTGTACCATCTCGTAT
GAACGTGGGTCAGATTCTTGAGACTCACTTGGGTATGGCGGCTAAAGGGCTTGGCGATAA
AATCGAAAAAATGTTGAAAGAACAGCGTACAGTTTTAGA---------------------
------------------ACTTCGCGAATTCTT---------------AGACAAGATTTA
TAACAA------------AGTCGGTGGCGAGCAAGAAGATCTTGATAGCTT---AAC---
------TGATGCT---GAAGT---TTTAGCTCTTTCTGGCAACTTACGTGCTGGTGTGCC
TTTGGCTACTCCTGTATTTGATGGTGCTGAAGAAAGCC---A------------AATTAA
AGACTTACT------------------TGAATTAGC---------TGACATT--------
-------------------------TCACGTACT--------GGTCAAACAGTATTGTTT
GATGGTCGTACGGGTGAACAGTTTGATCGTCCTGTAACTGTAGGTTACATGTACATGCTC
AAATTGAACCACTTGGTTGATGACAAAATGCATGCGCGTTCAACTGGTTCTTACTCACTT
GTTACACAGCAACCGCTTGGTGGTAAAGCACAGTTCGGTGGTCAGCGTTTCGGTGAGATG
GAGGTTTGGGCACTTGAAGCTTACGGTGCAGCATATACTCTTCAAGAGATGTTAACTGTT
AAGTCGGATGACGTTGAAGGTCGTACACGTATCTATAAGAATATTGTAGATGGTAACCAT
TATATGGATCCA-GGTATGCCTGAATCGTTCAACGTATTGACCAAAGAGATCCGTTCTTT
AGGTATCAACATTG-------------------------AACTGA---------------
---------AAAAT----------------------------------------------
------------------------------------------------------------
--GGTGAC---TAA----------------
>Acinetobacter_sp_ADP1
------------------ATG-----------GC--------------------------
------------ATACTCATAT--------------ACCGA-------------------
--------------------AAAGAAACGG----------ATCCGTAAGAAT--------
-------TTTGGTAAATTGCCTAGCGTCATGGACGCTCCATACTTGCTTTCGATTCAGGT
CGACTCGTATAGAACGTT-------TTTGCAAG---------------------------
------ATGG------CAAAT--CACCAAAAAATCGCG---A--AGATAT----------
-----------------------------CGGCCTCCAAGCCGCATTTCGTTCGGTTTTC
CCAATAGAAAGTTATTCTGGCAATGCTGCTTTAGAATTTGTT------GAGTATGGCCTT
GGTAAACCTGAGTTTGATGTACGTGAATGTATTCTTCGCGGCTCAACTTATGCGGCACCA
ATGCGCGTTAAAATTCGCTTGATCAT------TAAAGATCGCGAAACGA---------AA
TCAATCAAAGATGTTCGTGAACAAGAAGTATACATGGGTGAAATTCCACTCATGACTGAA
AATGGTACCTTTGTGATCAATGGTACCGAGCGTGTAATCGTATCTCAATTACATCGTTCA
CCAGGCGTATTCTTCGATCA------TGACAAGGGTAAGACTCACTCTAGTGGTAAAGTG
TTATATTCAGCACGTATCATTCCTTACCGTGGTTCATGGTTAGACTTTGAATTTGATGCC
AAAGATTTAGTCTATGTACGTATTGACCGTCGTCGTAAATTACTGGCGAGTGTGATTTTA
CGTGCATTGGGTTATAACAAT---------------------------------------
------------------------------------GCTCAGATTCTTGATTTGTTCTAT
GAAAAAGT-GCCGGTATATCTGGACTTTGGTAGT---TATCAGATTGATCTTGTTCCAGA
ACGCCTGCGCGGTGAAATGGCACAGTTCGATATCGCCGATAATGAT---GGCAAAGTCAT
TGTAGAACAAGGCAAACGTATTAATGCACGTCACGTACGTCAAATGGAAGCTTCTGGTTT
AACTAAGCTTTCTGTACCTGATGAATATCTATATGAGCGTATTACAGCTGAAGACATTAC
GTTACGTGATGGTGATGTGATTGCAGCCAATACCTTGCTGAGCCATGAAATCA-------
-----TGGTGAAACTCGCTGAAGGTGGCGTAAAACAGTTCAATATCCTTTATACCAACGA
TATTGATCATGGTTCATTCGTTGCGGATACTTTGCGTGCAGATACCACAATGGGTCGTGA
AGACGCTTTGGTTGAAATCTACAAAGTCATGCGTCCAGGTGAGCCACCAACGAAAGAAGC
GGCTGAGAATTTGTTTAATAACTTGTTCTTCTCATCTGAACGTTATGACTTATCTCCAGT
TGGACGTATGAAGTTCAACCGTCGTTTGGGTCG---TCCATACGA--------------A
GTCGGT---ACAGATCA------GAAATCTCGCGAAGTTGAAGGTATTCTCTCGAATGAA
----------------------------GATATCATCGATGTACTGC-------------
---------GTACACTTGTAGAGATTCGTAACGGTAAA----------------------
--------------GGTGAAGTTGACGATATCGATCACTTGGGTAACCGTCGTGTCCGTT
CTGTTGGTGAGATGACTGAGAACCAATTCCGTGTAGGTCTGGTTCGTGTTGAACGTGCAG
TGAAAGAACGTTTAAGCCAGGCGGAAACTGACAACTTGTCTCCACAAGATTTGATCAACG
CCAAGCCAGTTGCAGCGGCAATCAAAGAATTCTTTGGTTCAAGCCAATTGTCTCAATTTA
TGGATCAAAACAACCCATTGTCTGAAATTACACACAAACGTCGTGTATCAGCATTGGGAC
CAGGTGGTTTGACACGTGAACGTGCAGGCTTTGAAGTGCGTGACGTACATCAAACACATT
ATGGTCGTGTATGTCCGATTGAAACACCTGAAGGTCCAAACATTGGTTTGATCAACTCAC
TTTCTGTATATGCCAAAGCCAACGATTTTGGTTTCTTGGAAACACCATATCGTAAAGTTG
TTGATGGTCGCGTGAGTGATGATGTTG------AATATCTGTCAGCGATTGAAGAAGTAG
GTACCGTGATTGCACAGGCAGACTCTGCTGTAGA---TG-CAGACGGTCACTTGATGGA-
--AGAGATGG---TTTCTGTCCGTCATC------AAGGCGAATTTGTACGTATGCCGCCT
GAAAAAGTAACGCATATGGATGTATCTGCACAGCAGGTTGTATCTGTCGCGGCATCACTT
ATTCCATTCCTTGAACACGATGATGCCAACCGTGCATTGATGGGTTCAAACATGCAGCGT
CAGGCTGTTCCAACTTTGCTTGCCGATAAGCCACTTGTGGGTACCGGTATGGAAGCAAAC
GTTGCGCGTGACTCTGGTGTGTGTGTCATCGCAAAACGTGGCGGGATGATCGAATTTGTT
GATGCTTCTCGTGTCGTGATTCGTGTCAACGAAGAAGAAAT---GATCGCTGGTGAAGCA
GGCGTAGATATC---TACAACCTGATCAAGTATACGCGTTCAAACCAGAACACCTGTATT
AACCAGAAAGTACTGGTGAACCTGGGTGATAAAGTGGGTCGTGGCGATGTGTTGGCAGAT
GGCCCATCTACCGATGGCGGTGAGCTGGCACTGGGTCAAAACATGCGCGTTGCGTTCATG
ACCTGGAATGGTTACAACTATGAAGACTCGATCTTGCTTTCTGAGCGTGTACTTCAAGAA
GACCGTTTAACCTCGATTCACATTCAGGAATTGTCATGTGTTGCGCGTGATACCAAGTTG
GGTGCAGAAGAAATTACTGCCGATATTCCTAACGTCGGTGAAGCGGCACTGTCTAAGCTT
GACGAATCAGGTATCGTGTATATCGGTGCTGAAGTCACTGCGGGTGATATCCTTGTAGGT
AAAGTAACACCTAAAGGTGAAACTCAACT--TACGCCTGAAGAAAAACTTCTACGTGCAA
TCTTTGGTGAAAAAGCGGCAGACGTGAAAGATTCATCTTTACGTGTTCCATCTGGCACCA
AAGGTACCGTGATTGACGTTCAAGTGTTTACACGTGATGGTCTTGAAAAAGATGACCGTG
CACTTGCGATTGAAAAAGCACAACTTGATGCATACCGCAAAGACTTGAAAGAAGAATATA
AAATCTTCGAAGAAGCAGCACGTGAACGTATTGTTCGTCTGTTGAATGGTCAAGAGTCAA
ATGGCGGC----GGAACCACAAA---ACGTGGCGACAAGCTGTCTGATGATGTGTTATCT
GGTCTTGAGCTGGTTGATTTGTTAGACATCCAACCAACCGATGAAGGCATTGCAGAGCGT
CTCAGCCAGATTCAAGTGTTCTTAAAAGAAAAGAGCGCAGAGA---------TCGATGAG
AAATTTGCAGAGAAAAAACGCAAACTTGCAACA-GGTGATGAACTTACAACAGGTGTGTT
GAAAGTTGTTAAAGTTTATCTTGCTGTAAAACGTCGTATTCAGCCTGGTGATAAAATGGC
GGGTCGTCACGGGAACAAGGGTGTTGTATCTAACATTCTGCCTGTAGAAGACATGCCACA
TGATGCCAATGGTGTGCCTGTTGATGTGGTATTAAACCCACTGGGTGTACCGTCACGTAT
GAACGTGGGTCAGATTCTTGAGACACACTTGGGGCTTGCTGCCAAAGGTTTGGGTGAGCA
AATCGACAAAATGTTGCAACAGCAACGTACGATTGCAGA---------------------
------------------GCTTCGTATTTTCTT---------------GGACAAAATCTA
CAACAA------------GGTAGGTGGTGAACAGGAAGAACTTGATACCTT---GAC---
------TGATGAA---GAAAT---TCTGGTACTTGCTGGTAACTTGCGTAAGGGTGTTCC
TTTGGCAACCCCAGTATTTGATGGTGCAGAAGAAGGTC---A------------AATCAA
AGAGTTGCT------------------TGAGCTTGC---------TGAATTG--------
-------------------------CCACGTACT--------GGTCAACAGATTTTGTTT
GACGGACGTACAGGTGAACAGTTCGATCGTCCTGTGACTGTCGGTTACATGTACATGCTC
AAGTTGAACCACTTGGTTGATGACAAAATGCATGCGCGTTCAACAGGTTCTTACTCACTT
GTTACACAGCAGCCGCTTGGTGGTAAAGCACAATTCGGTGGTCAGCGTTTCGGTGAGATG
GAAGTCTGGGCACTCGAAGCTTACGGTGCAGCTTATACGCTTCAAGAAATGCTCACGGTG
AAATCGGATGACGTTGAAGGTCGTACCCGCATCTATAAGAACATTGTAGATGGCAACCAT
TATATGGATCCA-GGTATGCCTGAATCGTTCAACGTATTGACCAAAGAGATCCGTTCTTT
AGGTATCAACATTG-------------------------AACTGA---------------
---------AAAAT----------------------------------------------
------------------------------------------------------------
--GGTGAC---TAA----------------
>Xanthomonas_campestris_pv_campestris
------GTGGAAGACCTCATG-----------AC--------------------------
------------GTCTTATTCG--------------TTCAC-------------------
-----------------CGAAAAGAAGCGT----------ATCCGCAAGGAC--------
-------TTCGGTAAGCAGCGCTCGATTCTCGAAGTGCCGTTCCTGCTTGCCATCCAGGT
GGATTCCTACCGCGAATT-------CCTGCAGG---------------------------
------AAGA------CGTGG--AGCCCAACAAGCGCA---A--GGACCT----------
-----------------------------CGGTCTGCACGCGGCTCTGAAGTCGGTGTTC
CCGATTTCCAGCTACAGCGGCAACGCCGCGCTGGAATACGTT------GGTTACAAGTTG
GGCGAGCCCGTGTTTGACGAGCGTGAATGCCGTCAGCGTGGCATGAGCTATGGCGCGCCG
CTGCGCGTGACCGTGCGCCTGGTGATCTACGACCGCGAGTCGTCGACCA---------AG
GCCATCAAGTACGTGAAGGAGCAGGAGGTCTATCTCGGCGAAATTCCGTTGATGACCGAA
AACGGCACCTTCATCGTCAACGGTACCGAGCGCGTGATCGTCTCGCAGCTGCACCGTTCG
CCGGGTGTGTTCTTCGACCA------CGACCGTGGCAAGACCCACAGCTCGGGCAAGCTG
CTGTACAGCGCCCGCATCATTCCGTACCGCGGTTCCTGGCTGGACTTCGAGTTCGACCCG
AAGGATGCGCTGTTCACCCGTATCGACCGTCGCCGCAAGCTGCCGGTCTCGATCCTGCTG
CGTGCGCTTGGCTACAACAAC---------------------------------------
------------------------------------GAAGAGATGTTGGCCGAGTTCTTC
GAGATCAACACGTTCCAC-ATCAACCCCGATGAAGGCGTGCAGCTGGAGCTGGTGCCGGA
GCGTCTGCGTGGCGAAACGCTGAACTTCGACCTGGCCGATGGCGA------CAAGGTCAT
CGTGGAAGCCGGCAAGCGCATCACCGCGCGTCACGTCAAGCAGCTGGAAGCCGCCGGCGT
TGCCGCGCTGGCCGTGCCGGACGACTACCTGGTCGGCCGCATCCTGTCGCACGACGTGGT
CGATGGCTCGACCGGCGAGCTGCTGGCCAATGCC------AACGACGAAATCAGCGAAGA
CCAGCTGGCTGCGTTCCGCAAGGCCGGCGTCGATGCCGTGGGCACCCTGTGGGTGAACGA
CCTGGATCGTGGCCCGTACCTGTCCAACACCTTGCGTATCGACCCGACCAAGACGCAGCT
GGAAGCGCTGGTCGAGATCTACCGCATGATGCGTCCTGGCGAGCCGCCGACCAAGGAAGC
CGCGCAGAACCTGTTCCACAACCTGTTCTTCACCTTCGAGCGCTATGACCTGTCCACGGT
CGGCCGGATGAAGTTCAACCGTCGTGTCGGCCG---------CAAGGAAGTGCTGGGCGA
GTCGGT---GCTGTACGACAAGAAGTACTTTGCCGAGCGTAACGACGAAGAATCCAAGCG
TCTGGTCGCCGAGCACGCCGACACCTCCGACATCCTGGAAGTGATCA-------------
---------AGGTGCTGACCGAGATCCGCAACGGTCGC----------------------
--------------GGCGTGGTCGATGACATCGATCACCTGGGCAACCGTCGCGTGCGTT
CGGTCGGCGAAATGGCCGAGAACGTGTTCCGCGTGGGCCTGGTCCGCGTCGAGCGCGCGG
TCAAGGAGCGTCTGTCGATGGCGGAGTCGGAAGGTCTGACCCCGCAGGAACTGATCAACG
CCAAGCCAGTGGCTGCTGCGATCAAGGAGTTCTTCGGCTCCTCGCAGCTGTCGCAGTTCA
TGGACCAGAACAACCCGCTGTCGGAAGTGACGCACAAGCGTCGCGTCTCCGCGCTGGGCC
CGGGCGGTCTGACCCGCGAGCGCGCCGGCTTCGAAGTGCGCGACGTGCATCCGACCCATT
ACGGCCGCGTCTGCACCATCGAAACACCGGAAGGCCCGAACATCGGCCTGATCAACTCGC
TGGCCGTGTTCGCCCGCACCAACCAGTACGGCTTCCTTGAGACGCCGTACCGTAAGGTGC
TGGACGGCAAGGTCTCCGACGACGTCG------AGTACCTGTCGGCGATCGAAGAAAACG
AGTACGTGATCGCACAGGCGAATGCGCTGACCGA---CG-CCAAGAACATGCTCACCGA-
--GCAGTTCG---TGCCGTGCCGGTTCC------AGGGCGAGTCGCTGCTCAAGCCGCCG
GCTGAAGTGCACTTCATGGACGTCTCGCCGATGCAGACCGTGTCGGTCGCCGCGGCGCTG
GTGCCGTTCCTGGAACACGATGACGCAAACCGTGCACTGATGGGCGCCAACATGCAGCGC
CAGGCCGTGCCGACCCTGCGTTCGCAGAAGCCGCTGGTGGGTACCGGTATCGAGCGTGCG
GTTGCGCGCGACTCGGGCGTGACTGTGAATGCCCGCCGTGGTGGTGTGATCGAGCAGATC
GACGCCGCACGCATCGTGGTCAAGGTCAATGAGGCAGAAATTGGCGGCGGCACCGATGCC
GGCGTGGATATC---TACAACCTGATCAAGTACACCCGCTCCAACCAGAACACCTGCATC
AACCAGCGTCCGCTGGTGAACGTGGGTGACGTGATCGCGCGCGGCGACGTGCTGGCCGAC
GGCCCGTCCACCGACATCGGTGAACTGGCGCTGGGTCAGAACATGCTGATCGCCTTCATG
CCCTGGAACGGCTACAACTTCGAAGACTCCATCCTGCTCTCCGAGCGCGTGGTGGAAGAG
GATCGTTACACCACGATCCACATCGAAGAACTGACCTGCGTTGCGCGTGACACCAAGCTG
GGGCCGGAGGAAATTTCCGCCGACATCCCGAACGTGTCCGAGCAGGCGTTGAACCGTCTG
GATGAAAGCGGCGTTGTGTACATCGGTGCAGAAGTGCGCGCCGGCGACATCATGGTCGGC
AAGGTCACGCCGAAGGGCGAGAGCCAGCT--GACCCCGGAAGAAAAGCTGCTGCGTGCGA
TCTTCGGTGAGAAGGCGTCCGACGTGAAGGACAGCTCGCTGCGCGTGCCCCCGGGCATGG
ACGGCACCGTCATCGACGTGCAGGTCTTCACCCGCGACGGCATCGAGAAGGACAAGCGTG
CGCGCCAGATCGAGGAATCCGAGATCAAGCGCGTCAAGAAGGACTTCGACGACCAGTTCC
GCATCCTTGAAGCGGCCATCTACGCACGGTTGAGGTCCCAGATCGTGGGCAAGGTCGCCA
ATGGCGGTCCGAA---CCTGAAG---AAG-GGCGACAACGTCACCGACGCGTACCTGGAC
GGCCTGAAGAAGTCCGACTGGTTCCAGCTGCGCATGAAGGACGAC-GACGCAGCCGATG-
-------CGATCGAACGCGCGCAGAAGCAGATCCAGGCGCACGAGAAGGAATTCGAAGCA
CGCTTCGCCGA-CAAGCGCGGCAAGATCACCCAGGGCGATGACCTCGCACCGGGCGTGCT
GAAGATGGTCAAGGTGTTCCTGGCAGTGAAGCGCCGCATCCAGCCAGGCGACAAGATGGC
AGGCCGCCACGGCAACAAGGGTGTGGTCTCCAACGTTGTGCCTGTCGAGGACATGCCGTA
CATGGCCACCGGCGAGCCGGTCGACATCGTGCTGAACCCGCTGGGCGTGCCGTCGCGTAT
GAACATCGGCCAGATCCTGGAAGTGCATCTGGGCTGGGCAGCCAAGGGCCTGGGTCGCAA
GATCCAGCGCATGCTGGAAGCCCAGACCGCAGTCAGCGA---------------------
------------------GCTGCGCAAGTTCCT---------------CGACGACATCTA
CAACCACGACAGCGCGATCAATGCCG---------AG---CGCGTGGACCT---GTCGCA
GTTCAGCGATGAG---GAATT---GCTCAACCTGGGCAAGAACCTGATCGATGGCGTGCC
GATGGCCACCCCGGTGTTCGACGGTGCCAGCGAAGCGG---A------------GATCAA
GCGCATGCT------------------GGAACTGGC---------CGAACTGCCGCAGAG
C-----------------------------------------GGTCAGACCCAGCTGTAC
GACGGTCGTACCGGCGAAGCGTTCGATCGCAAGACCACGGTTGGCTACATGCATTACCTG
AAGTTGAACCACTTGGTCGACGACAAGATGCATGCCCGCTCGACCGGCCCGTACTCGCTC
GTTACCCAGCAGCCGCTGGGCGGCAAGGCGCAGTTCGGTGGTCAGCGCTTCGGTGAGATG
GAAGTCTGGGCGCTGGAAGCCTACGGCGCGGCCTACACCTTGCAGGAAATGCTGACGGTG
AAGTCCGACGACGTGCAGGGCCGCAACCAGATGTACAAGAACATCGTCGATGGTGAGCAC
GAGATGGTCGCG-GGCATGCCTGAATCCTTCAACGTGTTGGTGAAGGAAATCCGCTCGCT
GGCGATCAACATGG-------------------------AACTG----------------
------------------------------------------------------------
------------------------------------------------------------
--GAAGAG---TGA----------------
>Pseudomonas_aeruginosa_PAO1_Orsay
------------------ATG-----------GC--------------TTAC--------
------------TCATACACTG--------------AGAAA-------------------
------------------------AAACGT----------ATCCGCAAGGAC--------
-------TTTAGCAAGTTGCCGGACGTCATGGATGTGCCGTATTTGCTGGCCATCCAGCT
GGATTCCTATCGCGAATT-------CCTGCAGG---------------------------
------CTGG------CGCAA--CCAAGGAGCAGTTCC---G--CGATGT----------
-----------------------------CGGTCTGCACGCGGCCTTCAAGTCCGTTTTC
CCGATTATCAGCTATTCCGGCAATGCTGCCCTGGAATACGTC------GGCTACCGTCTG
GGTGAGCCGGCATTCGATGTCAAGGAGTGCGTGCTGCGCGGCGTGACCTTCGCCGTACCG
CTGCGCGTGAAAGTTCGCCTGATCATCTTCGACCGCGAGTCGTCGAACA---A------G
GCGATCAAGGACATCAAGGAACAAGAAGTCTACATGGGGGAAATCCCCCTGATGACCGAG
AACGGTACCTTCATCATCAACGGTACCGAGCGTGTCATCGTCTCCCAGCTGCACCGTTCC
CCGGGCGTGTTCTTCGACCA------CGACCGTGGCAAGACCCACAGCTCCGGCAAGCTG
CTGTACTCCGCGCGGATCATTCCTTACCGCGGTTCCTGGCTGGACTTCGAGTTCGATCCG
AAGGACTGCGTGTTCGTCCGTATCGACCGTCGCCGCAAGCTGCCGGCCTCGGTACTGCTG
CGCGCGCTCGGCTACAGCACG---------------------------------------
------------------------------------GAAGAGATCCTCAACGCCTTCTAC
GCGACCAACGTCTTC----CACATCAAGGGCGAGACCCTGAACCTGGAACTGGTCCCGCA
GCGCCTGCGCGGTGAAGTCGCGAGCATCGACATCAAGGATGGCAG---CGGCAAGGTGAT
CGTGGAGCAGGGGCGTCGTATCACTGCCCGCCACATCAACCAGCTGGAAAAGGCTGGCGT
GAGCCAGCTGGAAGTGCCGTTCGACTACCTGATCGGCCGTACCATCGCCAAGGCGATCGT
GCATCCGGCTACCGGCGAGATCATCGCCGAGTGC------AACACCGAGCTGACCCTCGA
CCTCCTGGCCAAGGTGGCCAAGGCCCAGGTCGTGCGCATCGAGACCCTGTACACCAACGA
CATCGACTGCGGTCCGTTCATCTCCGACACCCTGAAGATCGACAACACCAGCAACCAGCT
GGAAGCCCTGGTCGAGATCTACCGGATGATGCGTCCGGGCGAGCCGCCGACCAAGGAAGC
TGCCGAGACCCTGTTCGGCAACCTGTTCTTCAGCGCCGAGCGTTACGACCTGTCGGCCGT
AGGCCGGATGAAGTTCAACCGCCGTATCGGTCG-----------------TAC------C
GAGATCGAAGGTCCGGG------CGTCCTGAGC---------------------AAGGAA
----------------------------GACATCATCGATGTGCTCA-------------
---------AGACCCTCGTCGACATCCGTAACGGCAAG----------------------
--------------GGCATCGTCGATGACATCGACCACCTGGGCAACCGTCGTGTCCGTT
GCGTCGGCGAAATGGCCGAGAACCAGTTCCGCGTGGGCCTGGTGCGTGTCGAGCGCGCGG
TCAAGGAACGCCTGTCCATGGCCGAAAGCGAAGGCCTGATGCCGCAAGACCTGATCAACG
CCAAGCCGGTGGCTGCCGCGATCAAGGAGTTCTTCGGTTCGAGCCAGCTGTCGCAGTTCA
TGGACCAGAACAACCCGCTTTCCGAGATCACCCACAAGCGCCGCGTCTCCGCGCTCGGCC
CGGGCGGTCTGACCCGTGAGCGTGCGGGCTTCGAGGTTCGTGACGTACACCCGACCCACT
ACGGCCGCGTGTGCCCGATCGAAACCCCTGAAGGTCCGAACATCGGTCTGATCAACTCCC
TGGCGACCTACGCCCGCACCAACAAGTACGGCTTCCTCGAGAGCCCGTACCGCGTGGTCA
AGGACAGCCTGGTAACCGACGAGATCG------TGTTCCTGTCGGCGATCGAAGAAGCCG
ACCACGTCATCGCCCAGGCTTCGGCGACCCTCAA---CG-AGAAGGGTCAACTGGTGGA-
--CGAGCTGG---TGGCCGTGCGTCACC------TGAACGAATTCACCGTGAAGGCGCCG
GAAGACGTGACCCTGATGGACGTGTCGCCGAAGCAGGTCGTTTCCGTCGCTGCCTCGCTG
ATTCCGTTCCTCGAGCACGATGACGCCAACCGCGCACTCATGGGCTCGAACATGCAGCGT
CAGGCCGTGCCGACCCTGCGTGCCGACAAGCCGCTGGTGGGTACCGGCATGGAGCGCAAC
GTGGCGCGCGACTCCGGCGTCTGCGTCGTGGCTCGCCGTGGCGGTGTGATCGACTCGGTC
GATGCCAGCCGTGTCGTGGTTCGCGTGGCGGATGACGAAGT---CGAGACCGGCGAAGCG
GGTGTCGACATC---TACAACCTGACCAAGTACACTCGTTCCAACCAGAACACCTGCATC
AACCAGCGTCCGCTGGTGAGCAAGGGTGACGTGGTCGCGCGCGGCGACATCCTGGCCGAC
GGTCCGTCCACCGACATGGGCGAACTGGCCCTGGGCCAGAACATGCGCGTAGCGTTCATG
CCCTGGAACGGCTTCAACTTCGAAGACTCCATCTGCCTGTCCGAGCGCGTGGTCCAGGAA
GATCGTTTCACCACGATCCACATCCAGGAACTGACCTGCGTCGCTCGTGACACCAAGCTC
GGCCCAGAGGAAATCACCGCGGACATCCCGAACGTGGGCGAGGCCGCGCTGAACAAGCTG
GACGAAGCCGGTATCGTCTACGTCGGCGCCGAAGTGCAGGCCGGCGACATCCTGGTCGGC
AAGGTCACTCCGAAAGGCGAGACCCAGCT--GACTCCGGAAGAGAAGCTGCTGCGCGCGA
TCTTCGGTGAGAAGGCGTCCGACGTGAAGGACACCTCCCTGCGTGTGCCGACCGGCACCA
AGGGTACCGTCATCGACGTTCAGGTCTTCACCCGCGACGGCGTCGAGCGCGATTCCCGCG
CGCTGTCCATCGAGAAGATGCAACTCGACCAGATCCGCAAGGACCTGAACGAAGAGTTCC
GCATCGTCGAAGGCGCGACCTTCGAGCGTCTGCGTGCCGCCCTGGTCGGTGCCAAGGCTG
AAGGTGGCCCGGCG---CTGAAG---AAG-GGCACGGAGATCACCGACGACTACCTCGAC
GGTCTCGAGCGCGGCCAGTGGTTCAAGCTGCGCATGGCCGACGAC-GCCCTGAACGAAC-
-------AGCTGGAGAAGGCCCAGGCCTACATCAGCGATCGTCGCCAGCTCCTGGACGAC
AAGTTCGAGGA-CAAGAAGCGCAAGCTGCAGCAGGGCGACGACCTGGCTCCGGGCGTGCT
GAAGATCGTCAAGGTCTACCTGGCGATCAAGCGTCGCATCCAGCCGGGCGACAAGATGGC
CGGCCGTCACGGTAACAAGGGTGTGGTCTCGGTGATCATGCCGGTGGAAGACATGCCGCA
CGATGCCAACGGCACCCCGGTCGACATCGTCCTCAACCCGCTGGGCGTACCGTCGCGTAT
GAACGTCGGTCAGATCCTCGAAACCCACCTGGGCCTCGCGGCCAAGGGGCTGGGCGAGAA
GATCAACCGCATGCTCGAAGAGCAGCGCAAGGTCGCCGA---------------------
------------------ACTGCGTAAGTTCCT---------------GCACGAGATCTA
CAACGA------------GATCGGCGGTCGCGAGGAAAACCTCGACGAGCT---GGG---
------CGACAAC---GAGAT---CCTCGCGCTGGCCAAGAACCTGCGCGGTGGCGTACC
GATGGCGACCCCGGTGTTCGATGGCGCCAAGGAACGCG---A------------GATCAA
GGCCATGCT------------------GAAGCTGGC---------CGACCTGCCGGAAAG
C-----------------------------------------GGCCAGATGCGTCTGTTC
GACGGCCGTACCGGCAACCAGTTCGAGCGTCCGACCACCGTCGGCTACATGTACATGCTC
AAGCTGAACCACCTGGTGGACGACAAGATGCACGCCCGTTCCACCGGCTCGTACAGCCTG
GTTACCCAGCAGCCGCTGGGTGGTAAGGCACAGTTCGGTGGTCAGCGCTTCGGTGAGATG
GAGGTGTGGGCGCTGGAAGCCTATGGCGCGGCGTACACCCTGCAGGAAATGCTGACGGTC
AAGTCGGACGACGTGAACGGCCGGACCAAGATGTACAAGAACATCGTGGACGGCGATCAC
CGCATGGAGGCC-GGCATGCCCGAGTCCTTCAACGTTCTGATCAAAGAGATCCGTTCGCT
CGGCATCGACATCG-------------------------AACTGGAA-------------
------------------------------------------------------------
------------------------------------------------------------
--ACCGAA---TAA----------------
>Pseudomonas_fluorescens_PfO-1
------------------ATG-----------GC--------------TTAC--------
------------TCATATACTG--------------AGAAA-------------------
------------------------AAACGT----------ATCCGCAAGGAC--------
-------TTTAGCAAGTTGCCGGACGTCATGGATGTGCCTTACCTCCTGGCCATCCAGCT
GGATTCGTATCGTGAATT-------CTTGCAAG---------------------------
------CGGG------AGCGA--CTAAAGATCAGTTCC---G--CGACGT----------
-----------------------------GGGCCTGCATGCGGCCTTCAAATCCGTTTTC
CCGATCATCAGCTACTCCGGCAATGCTGCGCTGGAGTACGTC------GGTTATCGCCTG
GGCGAACCGGCATTTGATGTCAAAGAATGCGTATTGCGCGGTGTAACTTTCGCCGTACCT
TTGCGGGTAAAAGTGCGCCTGATCATTTTCGACAAAGAATCGTCGAACA---A------A
GCGATCAAGGACATCAAAGAGCAAGAAGTCTACATGGGTGAAATCCCATTGATGACTGAG
AACGGTACCTTCGTAATCAACGGTACCGAGCGTGTTATCGTTTCCCAGCTGCACCGTTCC
CCGGGCGTGTTCTTCGACCA------CGACCGTGGCAAGACGCACAGCTCCGGCAAGCTG
CTGTACTCCGCGCGCATCATTCCTTACCGCGGTTCGTGGCTGGACTTCGAGTTCGACCCG
AAAGACTGCGTATTCGTGCGTATCGACCGTCGTCGCAAGCTGCCGGCCTCGGTACTGCTG
CGCGCGCTCGGTTATACCACC---------------------------------------
------------------------------------GAGGAAGTGCTGGACGCGTTCTAC
ACTACCAACGTATTCCAC-GTGAAAGGCGAAGGC---CTGAGCCTGGAGCTGGTACCTCA
GCGTCTGCGTGGTGAAGTTGCGGTTCTCGATATCCAGGACGACAAA---GGCAAGGTGAT
CGTTGAGCAGGGCCGTCGTATTACTGCCCGCCACATCAACCAGCTGGAAAAAGCCGGGAT
CAAAGAGCTGGACGTGCCTCTGGACTACGTTCTGGGTCGTACCACCGCCAAGGCCATCGT
GCACCCGGCTACCGGTGAGATCCTGGCAGAGTGC------AACACCGAGCTTTCGACCGA
GATCCTGGCGAAAATCGCCAAGGCCGGCGTCGTACGCATCGAAACTCTGTACACCAACGA
CATCGACTGCGGTCCGTTCGTCTCCGACACGCTGAAGATCGACTCCACCAGTAACCAATT
GGAAGCGCTGGTCGAGATCTATCGCATGATGCGTCCGGGTGAACCGCCAACCAAAGACGC
TGCCGAGACCCTGTTCAACAACCTGTTCTTCAGTCCTGAGCGCTATGACCTGTCTGCGGT
CGGCCGGATGAAGTTCAACCGTCGTATCGGTCG-----------------TAC------C
GAGATCGAAGGTTCGGG------CGTGCTGTGC---------------------AAGGAA
----------------------------GACATCGTCGCGGTACTGA-------------
---------AGACTCTGGTCGACATCCGTAACGGTAAA----------------------
--------------GGCATCGTCGACGACATCGACCACCTGGGTAACCGTCGTGTTCGCT
GCGTAGGCGAAATGGCCGAGAACCAGTTCCGCGTTGGCCTGGTACGTGTTGAGCGTGCGG
TCAAAGAGCGTCTGTCGATGGCTGAAAGCGAAGGCCTGATGCCGCAAGATCTGATCAACG
CCAAGCCAGTGGCTGCGGCGGTGAAAGAGTTCTTCGGTTCCAGCCAGCTGTCGCAGTTCA
TGGACCAGAACAACCCGCTGTCCGAGATCACCCACAAGCGTCGTGTCTCTGCACTCGGCC
CTGGCGGTCTGACTCGTGAGCGCGCGGGCTTCGAAGTCCGTGACGTACACCCGACTCACT
ATGGTCGTGTCTGCCCGATTGAAACGCCGGAAGGTCCGAACATCGGGCTGATCAACTCCC
TGGCTGCTTACGCTCGCACCAACCAGTACGGCTTCCTCGAGAGCCCGTACCGCGTGGTGA
AAGAGGGTGTGGTCACCGACGACATCG------TGTTCCTGTCCGCCATTGAAGAAGCTG
ATCACGTGATCGCGCAGGCTTCGGCGACCATGAA---CG-AGCAGAAAGTCCTGATCGA-
--TGAACTGG---TGGCCGTGCGTCACC------TGAACGAATTCACCGTCAAGGCGCCG
GAAGACGTCACCTTGATGGACGTTTCGCCGAAGCAGGTAGTTTCTGTTGCAGCGTCGCTG
ATTCCGTTCCTCGAGCATGACGACGCCAACCGTGCGTTGATGGGTTCGAACATGCAGCGT
CAGGCTGTACCAACCCTGCGTGCTGACAAGCCGCTGGTCGGTACCGGCATGGAGCGTAAC
GTGGCTCGCGACTCCGGCGTTTGCGTCGTGGCTCGTCGTGGCGGCGTGATCGACTCCGTT
GATGCCAGCCGTATCGTGGTTCGTGTTGCTGATGACGAAGT---TGAAACCGGCGAAGCT
GGTGTCGACATC---TACAACCTGACCAAATACACCCGCTCGAACCAGAACACCTGCATC
AACCAGCGTCCGCTGGTGAGCAAAGGTGATCGCGTTCAGCGTAGCGACATCATGGCCGAC
GGCCCGTCCACCGACATGGGTGAGCTGGCTCTGGGTCAGAACATGCGCATCGCGTTCATG
GCATGGAACGGCTTCAACTTCGAAGACTCCATCTGCCTTTCCGAGCGTGTGGTGCAGGAA
GACCGCTTCACCACGATCCACATTCAGGAACTGACCTGTGTGGCCCGTGACACCAAGCTT
GGCCCAGAGGAAATCACTGCGGACATCCCGAACGTGGGTGAAGCTGCGCTGAACAAGCTG
GACGAAGCCGGTATCGTTTACGTAGGTGCTGAAGTTGGCGCAGGCGACATCCTGGTAGGC
AAGGTCACTCCGAAAGGCGAGACCCAACT--GACTCCGGAAGAAAAACTGCTGCGCGCAA
TCTTCGGTGAAAAAGCCAGCGACGTTAAAGACACTTCCCTGCGCGTGCCAACGGGCACCA
AAGGCACTGTCATCGACGTACAGGTCTTCACGCGTGACGGCGTTGAGCGTGATGCTCGTG
CACTGTCGATCGAGAAGTCCCAGCTGGACGAGATCCGCAAGGATCTGAACGAAGAGTTCC
GCATCGTTGAAGGCGCGACCTTCGAGCGTCTGCGTTCCGCTCTGGTAGGCCACAAGGCTG
AAGGCGGCGCC---GGCCTGAAG---AAA-GGTCAGGACATCACCGACGAAGTACTCGAC
GGTCTTGAGCATGGTCAGTGGTTCAAACTGCGCATGGCTGAAGAT-GCTCTGAACGAGC-
-------AGCTCGAGAAGGCTCAGGCCTACATCGTTGATCGTCGCCGTCTGCTGGACGAC
AAGTTCGAAGA-CAAGAAGCGCAAACTGCAGCAGGGCGATGACCTGGCTCCAGGCGTGCT
GAAGATCGTCAAGGTTTACCTGGCAATCCGTCGTCGCATCCAGCCGGGCGACAAGATGGC
CGGTCGTCACGGTAACAAAGGTGTGGTCTCCGTGATCATGCCGGTTGAAGACATGCCGCA
CGATGCCAATGGCACCCCGGTCGACGTGGTCCTCAACCCGCTGGGCGTACCTTCGCGTAT
GAACGTTGGTCAGATCCTTGAAACCCACCTGGGCCTCGCGGCCAAAGGTCTGGGCGAGAA
GATCAACCGGATGGTCGAAGAGCAGCGCAAAGTCGCTGA---------------------
------------------ACTGCGTACCTTCCT---------------GGACGAGATCTA
CAACCAGATCGGCGGTCGTAACGAAG---------AT---CTGGACAGCTT---CTC---
------CGATCAG---GAAAT---CCTGGATCTGGCGAAGAACCTGCGTGGCGGTGTTCC
AATGGCCACTCCAGTGTTCGACGGTGCCAAGGAAAGCG---A------------AATCAA
GGCCATGCT------------------GAAACTGGC---------AGACCTGCCAGAAAG
C-----------------------------------------GGCCAGATGCAGCTGACC
GACGGCCGTACCGGCAACAAGTTCGAGCGTCCAGTTACCGTTGGCTACATGTACATGCTG
AAGCTGAACCACTTGGTAGACGACAAGATGCACGCGCGTTCTACCGGTTCGTACAGCCTG
GTTACCCAGCAGCCGCTGGGTGGTAAGGCGCAGTTCGGTGGTCAGCGTTTCGGGGAGATG
GAGGTCTGGGCACTGGAAGCATACGGTGCTGCTTACACTCTGCAAGAAATGCTCACAGTG
AAGTCGGACGATGTGAACGGCCGGACCAAGATGTACAAAAACATCGTGGACGGCGATCAC
CGTATGGAGCCG-GGCATGCCCGAGTCCTTCAACGTGTTGATCAAGGAAATTCGTTCCCT
CGGCATCGATATCG-------------------------ATCTGGAA-------------
------------------------------------------------------------
------------------------------------------------------------
--ACCGAA---TAA----------------
>Pseudomonas_putida_KT2440
------------------ATG-----------GC--------------TTAC--------
------------TCATACACTG--------------AGAAA-------------------
------------------------AAACGT----------ATCCGCAAGGAC--------
-------TTTAGCAAGTTGCCGGACGTCATGGATGTGCCTTACCTCCTGGCCATCCAGCT
GGATTCGTATCGCGAATT-------CCTGCAAG---------------------------
------CGGG------AGCAT--CCAAGGATCACTTCC---G--CGACGT----------
-----------------------------CGGCCTGCACGCGGCCTTCAAATCGGTATTC
CCGATCATCAGCTACTCCGGCAATGCTGCCCTGGAGTACGTA------GGCTATCGCCTG
GGCGAACCCGCCTTCGATGTGAAGGAATGTGTCCTGCGTGGCGTGACCTTCGCGGTCCCA
CTGCGGGTCAAGGTGCGCCTGATCATCTTCGACAAGGAATCGTCGAACA---A------A
GCGATCAAGGACATCAAAGAGCAAGAAGTCTACATGGGTGAAATCCCCCTGATGACTGAG
AACGGTACCTTCGTTATCAACGGTACCGAGCGTGTGATCGTTTCCCAGCTGCACCGTTCG
CCTGGTGTGTTCTTCGACCA------CGACCGTGGCAAGACCCACAGCTCGGGCAAGCTG
CTGTACTCCGCTCGCATCATCCCTTACCGCGGTTCCTGGCTGGACTTCGAGTTCGACCCG
AAGGACTGCGTGTTCGTGCGTATCGACCGGCGCCGCAAACTGCCGGCCTCGGTGCTGCTG
CGCGCCCTGGGTTACAGCACT---------------------------------------
------------------------------------GAAGAAGTGCTGAACACCTTCTAC
ACCACCAACGTGTTCCAC-ATTTCCGGCGAAAAA---CTCAGCCTGGAACTGGTACCGCA
GCGTCTGCGTGGTGAAGTTGCAGTCATGGAC---ATCCATGACGAAACCGGCAAAGTCAT
CGTCGAGCAAGGCCGCCGTATTACCGCGCGCCACATCAACCAGCTCGAGAAGGCCGGCGT
CAAGCAACTGGACGTTCCAATGGAATACGTCCTGGGCCGCACTACCGCCAAGGCTATCGT
GCATCCGGCTACCGGCGAAATTCTCGCCGAATGC------AACACCGAGATGACTACCGA
GCTGCTGATCAAGGTCGCCAAGGCGCAGGTTGTCCGTATCGAGACCCTGTACACCAACGA
CATCGATTGCGGTCCGTTCATCTCTGACACTCTGAAGATCGACACCACCAGCAACCAACT
GGAAGCGCTGGTCGAGATCTACCGCATGATGCGTCCAGGCGAGCCGCCAACCAAGGACGC
AGCCGAGACCCTGTTCAACAACCTGTTCTTCAGTGCCGAGCGTTACGATCTGTCCGCCGT
AGGCCGCATGAAGTTCAACCGTCGTATCGGTCG-----------------TAC------C
GAGATCGAGGGTTCGGG------CGTGCTGAGC---------------------AAGGAA
----------------------------GACATCGTCGAGGTTCTGA-------------
---------AGACCCTGGTCGATATCCGTAACGGCAAA----------------------
--------------GGCATCGTCGACGACATCGACCACCTGGGTAACCGTCGCGTACGGT
GCGTCGGCGAGATGGCCGAGAACCAGTTCCGCGTTGGCCTGGTGCGTGTCGAGCGCGCGG
TCAAGGAACGCCTGTCGATGGCGGAAAGCGAAGGCCTGATGCCGCAAGACCTGATCAACG
CCAAGCCGGTAGCGGCAGCGGTGAAAGAGTTCTTCGGTTCCAGCCAGCTGTCCCAGTTCA
TGGACCAGAACAACCCTCTCTCGGAGATTACCCACAAGCGCCGCGTCTCCGCACTCGGCC
CTGGCGGTCTGACCCGTGAGCGTGCCGGCTTCGAAGTCCGTGACGTACACCCGACCCACT
ATGGCCGTGTGTGCCCGATCGAGACCCCTGAAGGTCCGAACATCGGTCTGATCAACTCCC
TGGCGGCCTATGCCCGCACCAACCAGTACGGCTTCCTGGAAAGCCCGTACCGCGTGGTGA
AGGAAGGCGTTGTCAGCGACGACATCG------TGTTCCTGTCGGCAATCGAAGAGGCAG
ATCACGTCATCGCACAGGCTTCGGCCGCGATGAA---CG-ACAAGAAGCAACTGATCGA-
--TGAGCTGG---TAGCAGTTCGTCACC------TGAACGAATTCACCGTCAAGGCGCCG
GAAGACGTCACCCTGATGGACGTTTCGCCGAAGCAGGTTGTTTCCGTTGCAGCGTCGCTG
ATTCCGTTCCTCGAGCACGACGACGCCAACCGTGCGTTGATGGGTTCGAACATGCAGCGT
CAGGCTGTACCGACCCTGCGTGCCGACAAGCCGCTGGTAGGTACCGGCATGGAGCGCAAC
GTTGCCCGTGACTCCGGTGTCTGCGTGGTTGCTCGCCGCGGTGGTGTGATCGACTCGGTC
GACGCCAGCCGTATCGTTGTTCGCGTTGCCGACGACGAAGT---GGAAACCGGCGAAGCG
GGTGTGGATATC---TACAACCTGACCAAGTACACCCGTTCGAACCAGAACACCTGCATC
AACCAGCGTCCGCTGGTGAGCAAGGGTGACAAGGTTCAGCGTGGTGACATCATGGCCGAC
GGCCCGTCCACCGACATGGGTGAGCTGGCTCTGGGTCAGAACATGCGCATCGCGTTCATG
GCGTGGAACGGCTTCAACTTCGAAGACTCCATCTGCCTGTCCGAGCGTGTTGTTCAGGAA
GATCGCTTCACCACCATCCACATTCAGGAACTGACCTGTGTGGCGCGTGACACCAAGCTC
GGCCCAGAGGAAATCACTGCGGACATCCCGAACGTGGGTGAAGCCGCACTGAACAAGCTG
GACGAAGCCGGTATCGTTTACGTAGGTGCTGAAGTTGGCGCTGGCGACATCCTGGTTGGC
AAGGTCACGCCAAAAGGCGAAACCCAGCT--GACTCCGGAAGAAAAACTGCTGCGCGCAA
TCTTCGGTGAGAAGGCCAGCGACGTTAAGGACACCTCCCTGCGTGTGCCAACCGGCACCA
AGGGTACTGTCATCGACGTACAGGTCTTCACCCGTGATGGCGTGGAGCGCGATAGCCGCG
CGCTGGCCATCGAGAAGATGCAGCTCGACGAGATCCGCAAGGACCTCAACGAAGAGTTCC
GCATTGTTGAAGGTGCGACCTTCGAGCGTCTGCGTTCTGCCCTGAACGGCCAGGTAGTTG
ATGGTGGTGC---GGGCCTGAAG---AAA-GGCACCGTGATCACTGACGAGGTGCTGGAC
GGTCTGGAGCACGGCCAGTGGTTCAAACTGCGCATGGCTGAAGAT-GCACTGAACGAGC-
-------AGCTGGAAAAGGCTCAGCAGTACATCGTCGACCGTCGCCGTCTGCTGGACGAC
AAGTTCGAAGA-CAAGAAGCGCAAGCTGCAGCAGGGCGATGACCTGGCACCGGGCGTACT
GAAGATCGTCAAGGTTTACCTTGCAATCCGCCGCCGCATCCAGCCGGGTGACAAGATGGC
CGGTCGTCACGGTAACAAGGGTGTCGTCTCGGTCATCATGCCGGTTGAAGACATGCCGCA
CGATGCCAACGGTACTCCGGTTGACGTCGTACTGAACCCGCTGGGTGTACCTTCGCGTAT
GAACGTTGGTCAGATCCTTGAAACCCACCTGGGCCTCGCGGCCAAGGGTCTGGGCGAGAA
GATCGACCGCATGCTCGAAGAGCAGCGTAAAGCCGCTGA---------------------
------------------GCTGCGCGTGTTCCT---------------GACCGAGGTCTA
CAACGA---------GATCGGCGGTCGTCAGGAAAAC---CTCGACGAGTT---CAC---
------CGACGAA---GAAAT---CCTGGCCCTGGCTAACAACCTGAAGAAAGGCGTGCC
TATGGCTACCCCGGTCTTCGATGGTGCCAAGGAGCGCG---A------------GATCAA
GGCCATGCT------------------GAAGCTGGC---------CGACCTG--------
-------------------------CCAGAGAGC--------GGCCAGATGGTGCTGTTC
GATGGCCGTACCGGCAACAAGTTCGAGCGTCCTGTGACCGTTGGTTACATGTACATGCTC
AAGCTGAACCACTTGGTGGACGACAAGATGCACGCGCGTTCCACTGGTTCCTACAGCCTG
GTTACCCAGCAGCCGCTGGGTGGTAAGGCGCAGTTCGGTGGTCAGCGTTTCGGGGAGATG
GAAGTGTGGGCGCTGGAAGCATACGGCGCGGCATACACCCTGCAAGAAATGCTCACAGTG
AAGTCGGACGACGTGAACGGCCGTACCAAGATGTACAAGAACATCGTGGATGGCGATCAC
CGTATGGAGCCG-GGCATGCCCGAGTCCTTCAACGTGTTGATCAAAGAGATCCGTTCGCT
CGGTATCGATATCG-------------------------ATCTG----------------
------------------------------------------------------------
-----------------------------------------------------GAA----
--ACCGAA---TAA----------------
>Comamonas_testosteroni_ATCC_11996
------------------ATG-----------GC---------------CTA---T----
------------TCTTATACCG--------------AACGC-------------------
------------------------AAGCGA----------ATCCGCAAAAGC--------
-------TTCGGGAGCCGCGATAGCGTGCTCGAAGTGCCTTATCTGCTGCAGATGCAAAA
AGATGCCTATACAGCATT-------CCTGCAGG---------------------------
------CAGA------TGTAG--CCCCCAAAAAACGTA---C--CATTGA----------
-----------------------------TGGCCTGCAAGCGGCCTTCAATTCCGCCTTC
CCCATCGTCTCCCACAATGGTTTTGTGGAGATGAAGTTTGTC------GAGTACAACCTC
GCCAAGCCCGCTTTCGACGTGCGTGAATGCCAGACCCGTGGTCTGACCTTCGCCTCCGCT
GTCCGCGCCAAGGTTCAGTTGATCATCTATGACCGCGAGTCCTCCACGGCTCAGTCCAAG
GTGGTCAAGGAAGTGAAGGAACAAGAGGTCTACATGGGCGAAGTGCCCCTGATGACCGAC
AAGGGTTCGTTCATCATCAACGGTACCGAGCGCGTGATCGTGTCTCAGCTGCACCGTTCG
CCTGGCGTGTTCTTCGAGCA------CGACAAGGGCAAGACCCATAGCTCGGGCAAGCTG
CTGTTCTCGGCTCGCATCATTCCTTACCGCGGCTCCTGGCTGGACTTCGAGTTCGACCCC
AAGGACCTGCTGTACTTCCGCGTCGACCGTCGTCGCAAGATGCCCGTGTCGATCCTGCTG
AAGGCCATCGGCAT-GACGCC---------------------------------------
-----------------------------------CGAGACCATCCTGGCAACGTTCTTC
GTGAACGACAACTTCCGC-CTGATGGACAGCGGT---GCCCAGATGGAATTCGTGGCCGA
TCGCCTCAAGGGCGAAGTCGCGCGTTTCGACATCACCGACA---AGTCCGGCAAGGTCGT
GGTCGCCAAGGACAAGCGCATCACCGCTCGCCACACCCGCGAGCTGGAACAGTCCGGCAC
CAAGTTCGTCAGCGTGCCTGAAGACTTCCTGCTGGGTCGTGTGCTGGCCAAGAACATCGT
TGATCCCGATACTGGCGAAATCATCGCCAAGGCC------AACGAAGAACTGACCGAGGC
CCTGCTCAAGAAGCTGCGCAGCGCCGGTGTGCAGGACGTTCAGTGCATCTACACCAACGA
ACTGGACCAGGGCGCCTACATCTCGCAGACCCTGCGCACCGATGAAACCGTGGACGAGTT
CGCTGCCCGCGTTGCCATCTACCGCATGATGCGTCCTGGCGAGCCTCCTACCGAGGACGC
CGTGCAGGCCCTGTTCCAGCGCCTGTTCTACAACGCCGACACCTATGATCTGTCGCGCGT
GGGCCGCATGAAGTTCAACGCCAAGATCGGCCG---------CGA-----AGG------C
GCGACCGGTCCCATG---------GTGCTGTCC---------------------AACGAA
----------------------------GACATCCTGGCCGTGGTCA-------------
---------AGATCCTGGTGGACCTGCGCAATGGCCGT----------------------
--------------GGCGAAGTCGACGATATCGACCACCTGGGCAACCGCCGCGTGCGTT
GCGTGGGCGAGCTGGCCGAAAACCAGTACCGTACCGGTCTGGCTCGTATCGAAAAGGCTG
TGAAGGAACGTCTGGGTCAGGCCGAGCAAGAGCCCCTGATGCCTCACGACCTGATCAACT
CCAAGCCCATCTCTGCGGCCCTGAAGGAGTTCTTCGGTGCCTCGCAGCTGTCGCAGTTCA
TGGATCAGACCAACCCTCTGGCAGAAATCACGCACAAGCGTCGTGTTTCCGCCCTGGGCC
CAGGCGGTCTGACCCGCGAGCGTGCCGGCTTTGAAGTGCGTGACGTGCACGTGACCCACT
ACGGTCGCGTCTGCCCCATCGAAACGCCTGAAGGTCCCAACATTGGTCTGATCAACTCGC
TGGCTCTGTACGCCCGCCTGAACGAGTACGGTTTCATCGAAACCCCGTACCGTCGCGTGG
TGGACGGCAAGGTGACGATGGATATCG------ACTACCTGTCGGCCATCGAAGAAGGCA
AGTACGTGATCGCCCAGGCCAACGCCGATCTGGA---TG-CCGCAGGCAATCTGGTGGG-
--CGAGCTGG---TGTCGGCCCGTGAAG------CCGGTGAATCGACCCTGGTGTCGGCC
GAGCGCGTGCAGTACATGGACGTGTCGCCTGCTCAGATCGTGTCCGTGGCCGCCTCGCTG
ATTCCCTTCCTGGAACACGACGACGCGAACCGTGCCTTGATGGGCGCCAACATGTCGCGT
CAGGCCGTGCCTGTGCTGCGTCCTGAAAAGCCCATGGTCGGTACTGGCATCGAGCGCGTT
GCCGCCGTGGACTCCGGCACCGTGGTCACCGCCAAGCGCGGCGGTATCGTGGACTATGTC
GACGCCACCCGCATCGTGATCCGTGTGAACGACGACGAAGC---CGTGGCCGGTGAAGTC
GGCGTGGACATC---TACAACCTGATCAAGTATCAGCGTTCCAACCAGAACACCAACATC
CACCAGCGCCCCATCGTCAGCCGTGGCGACAAGCTGGCCAAGGGTGATGTGCTGGCGGAC
GGCGCTTCGACCGACCTGGGCGAAATCGCCATCGGCCAGAACATGCTGATCGCCTTCATG
CCCTGGAACGGCTACAACTACGAAGACTCGGTGATGATCAACGAGCGCATCGTGGCTGAC
GATCGCTACACCTCGATCCACATCGAAGAGCTGGTGGTGATGGCTCGCGACACCAAGCTG
GGTGCCGAAGAAATCACACGCGACATCCCCAACCTGTCCGAGCAGCAACTGAACCGCCTG
GACGAGTCCGGCATCATCTACGTGGGCGCCGAAGTGCAACCCGGCGACGTGCTGGTGGGC
AAGGTCACGCCCAAGGGCGAGACCACGCT--GACGCCTGAAGAGAAGCTGCTGCGCGCCA
TCTTCGGCGAGAAGGCTTCCGACGTGAAGGACACTTCTTTGCGTGTGGATCAGGGCTCGC
AAGGCACCGTGATCGACGTGCAGGTGTTCACGCGTGAAGGCATCCAGCGCGACAAGCGCG
CCCAGCAGATCATCGACGATGAACTCAAGCGCTTCCGCCTGGACCTGAACGACCAGCTGC
GCATTGTGGAAGCCGACGCTTTCGACCGTATCGAGAAGCTGCTGACCGGCCGCGTGGCCA
ACGGTGGTCCTCAGAAGCTGTCC---AAG-GGCGCCAAGATCGACAAGGCCTATCTGGAC
GGTGTGGAGAAGTTCCACTGGTTCGACATTCGTCCTGCCGAAGAC-GATGTGGCCGCTC-
-------AGCTGGAGTCCATCAAGAACTCCATCGAGCAGCAGCGTCACACCTTCGACCTG
GCGTTCGAAGA-AAAGCGCAAGAAGCTCACCCAGGGCGACGAGCTGCCTGCCGGCGTGCT
GAAGATGGTCAAGGTCTACCTGGCTGTCAAGCGTCGTCTGCAGCCCGGTGACAAGATGGC
CGGCCGTCACGGTAACAAGGGCGTGGTCTCGAAGATCACTCCTGTGGAAGACATGCCTTT
CCTGGCTGATGGCTCCACCGCCGACATCGTGCTGAACCCGCTGGGCGTGCCTTCGCGTAT
GAACATCGGTCAGGTGCTGGAAGTGCACTTGGGCTGGGCCGGCAAGGGTCTGGGCCAGCG
CATCGGCGACATG------------CTGCAAAAGGAAGCC--------------------
--------CGTGCT----GCTGAAGTGCGAGCC----------TTCCTGGAAGAGATCTA
CAACCG------------CAGCGGTCGCAAGGAAGAG---CTGTCTCAGCT---GGA---
------CGACGGC---GAAGT---CATGTCCATGGCCAAGGAACTGACCACGGGCGTGCC
ATTCGCAACGCCGGTGTTCGACGGTGCTTCCGAAGCCG---A------------AATCAA
GGACATGCT------------------GAAGCTGGC---------CTACCCT---GACGA
CATCGCTGCGGCCAAGGGTCTGA--CCGAGACACGC------ACTCAGGCTTATCTGTAT
GACGGCCGCACCGGCGAGCGCTTCGAGCGTCCGACCACCGTGGGCTATATGCACTACCTG
AAGCTGCACCACTTGGTCGACGACAAGATGCACGCCCGCTCCACCGGTCCTTACTCGCTG
GTGACGCAACAGCCTCTGGGCGGTAAGGCCCAGTTCGGTGGTCAGCGTTTCGGTGAAATG
GAAGTGTGGGCGCTGGAAGCTTACGGCGCCGCCTATGTGCTGCAGGAAATGCTGACTGTG
AAGTCCGACGACGTGGTCGGTCGTACCAAGGTGTACGAGTCCATCGTCAAGGGCGAGCAC
TCGATCGAAGCG-GGCATGCCCGAATCGTTCAACGTGCTGGTCAAGGAAATCCGCTCTCT
GGGCTTGGACATCG-------------------------AGCTCGAACGTTCT-------
------------------------------------------------------------
------------------------------------------------------------
-----------TAA----------------
>Burkholderia_cepacia_UCB_717_ATCC_25416
------------------ATG----------------------------CAATAT-----
------------TCCTTCACCG--------------AGAAG-------------------
------------------------AAGCGC----------ATTCGCAAGAGT--------
-------TTCGCGAAGCGCCCCATCGTTCACCAAGTTCCTTTCTTGCTGGCTACCCAGCT
TGAATCATTCAGCACGTT-------TCTGCAAG---------------------------
------CCGA------TGTGC--CGGCCACGCAACGCAAGCC--TGA-------------
-----------------------------AGGTTTGCAGGCCGCGTTCACATCGGTATTT
CCCATTGTTTCGCACAACGGCTTCGCGCGCCTCGAGTTCGTG------AGCTACGCGTTG
TCCGCGCCGGCATTCAACATCAAGGAATGCCAGCAGCGCGGCCTGACGTACTGCTCCGCG
CTGCGCGCGAAGGTCCGCCTTGTCATCCTCGACAAGGAATCG----CCGAACAAGCCGG-
-TCGTCAAGGAAGTGAAAGAGCAGGAAGTGTACATGGGCGAAATTCCGCTCATGACGCCG
ACGGGCTCGTTCGTCATCAACGGCACCGAGCGTGTCATCGTCTCGCAGCTGCACCGTTCG
CCGGGCGTGTTCTTCGAACA------CGACAAGGGCAAGACGCACAGCTCGGGCAAGCTG
CTGTTCTCGGCACGGATCATTCCGTACCGCGGTTCGTGGCTCGACTTCGAATTCGATCCG
AAGGACATCCTGTACTTCCGCGTCGACCGTCGCCGCAAGATGCCGGTCACGATCCTGCTG
AAGGCCATCGGCCT-GACGCC---------------------------------------
-----------------------------------GGAACAGATCCTCGCGAACTTCTTC
GTGTTCGACAACTTCACG-CTGATGGACGAAGGC---GCACAACTCGAGTTCGTGCCCGA
GCGCCTGCGTGGTGAAGTCGCGCGTTTCGACATCACGGATCGTGAT---GGCAAGGTCAT
CGTCCAGAAGGACAAGCGGATCAACGCGAAGCACATTCGCGATCTCGAAGCCGCGAAGAC
CAAGTTCATCTCGGTGCCGGAAGACTATCTGCTCGGCCGCGTGCTGGCGAAGAACGTCGT
CGACGGCGACACCGGCGAAGTGATCGCGAGCGCG------AACGACGAAGTCACGGAAAG
CGTGCTCGAGAAGCTGCGCGAAGCGGGCATCAAGGACATCCAGACGCTCTACACGAACGA
CCTGGACCAGGGCCCGTACATCTCGTCGACGCTGCGTGTCGACGAAACGACCGACAAGAC
GGCCGCGCGCATCGCGATCTACCGCATGATGCGTCCGGGCGAGCCGCCGACCGAAGAAGC
GGTCGAGGCCCTGTTCAATCGTCTGTTCTACAGCGAAGAAGCGTATGACCTGTCGAAGGT
CGGTCGCATGAAGTTCAACCGCCGCGTCAGCCG---------TGA--------------C
GAGATC---ACCGGCCC---GATGACGCTGCAG---------------------GACGAC
----------------------------GACATCCTCGCGACGATCA-------------
---------AGATCCTCGTCGAGCTGCGCAACGGCAAG----------------------
--------------GGCGAAGTGGACGACATCGACCACCTCGGCAACCGTCGCGTGCGTT
GCGTCGGCGAACTGGCGGAAAACCAGTTCCGCGCCGGTCTCGTGCGTGTCGAGCGCGCGG
TCAAGGAACGCCTCGGCCAGGCCGAAAGCGAAAACCTGATGCCGCACGACCTGATCAACT
CGAAGCCGATTTCGTCGGCGATCCGCGAGTTCTTCGGTTCGTCGCAGCTGTCGCAGTTCA
TGGACCAGACCAACCCGCTGTCGGAAATCACGCACAAGCGCCGTGTTTCCGCACTGGGCC
CGGGCGGTCTGACGCGCGAACGGGCAGGCTTCGAAGTTCGTGACGTGCACCCGACCCACT
ATGGCCGCGTGTGCCCGATCGAAACGCCGGAAGGTCCGAACATCGGTCTGATCAACTCGC
TCGCACTGTACGCGCACCTGAACGAGTACGGCTTCCTCGAGACGCCGTACCGCAAGGTCG
TGGACAGCAAGGTGACCGACCAGATCG------ACTACCTGTCGGCGATCGAGGAAGGCC
GCTACATGATCGCTCAGGCGAACGCCGCGATCGA---CG-AGAACGGCACGCTGATCGA-
--CGAACTCG---TGTCGTCGCGTGAAG------CCGGCGAAACGATGATGGTCACGCCG
GACCGTATCCAGTACATGGACGTCGCGCCGTCGCAGATCGTGTCGGTTGCAGCCTCGCTG
ATTCCGTTCCTCGAGCACGACGATGCGAACCGTGCACTGATGGGTTCGAACATGCAGCGT
CAGGCCGTGCCGTGTCTGCGTCCGGAAAAGCCGGTCGTCGGGACGGGTATCGAGCGCACC
TGCGCGGTCGACTCGGGTACGACGGTTCAGGCGTTCCGCGGCGGCGTCGTCGACTATGTC
GACGCAGGCCGTATCGTGATTCGCGTGAACGACGACGAAGC---GGTCGCAGGTGAAGTC
GGTGTCGACATC---TACAACCTGATCAAGTACACGCGTTCGAACCAGAACACGAACATC
AACCAGCGTCCGATCGTGAAGATGGGCGACAAGGTCTCGCGCGGCGACGTGCTGGCCGAC
GGCGCCTCGACGGACCTGGGCGAGCTCGCGCTCGGCCAGAACATGCTGATCGCGTTCATG
CCGTGGAACGGCTACAACTTCGAAGACTCGATCCTGATCTCGGAGAAGGTGGTTGCGGAC
GATCGCTACACGTCGATCCACATCGAAGAGCTGAACGTCGTTGCACGCGACACGAAGCTC
GGGCCGGAAGAAATCACGCGCGACATCTCGAACCTGGCGGAAGTCCAGCTCGGCCGTCTC
GACGAATCGGGCATCGTGTACATCGGTGCTGAAGTCGAAGCAGGCGACGTGCTGGTCGGC
AAGGTCACGCCGAAGGGCGAGACCCAGCT--GACGCCGGAAGAGAAGCTGCTGCGCGCGA
TCTTCGGCGAGAAGGCTTCGGACGTGAAGGACACGTCGCTGCGCGTGCCGTCGGGCATGA
GCGGCACCGTGATCGACGTCCAGGTGTTCACGCGTGAAGGCATCCAGCGCGACAAGCGTG
CGCAACAGATCATCGACGACGAACTGAAGCGCTACCGTCTCGACCTGAACGACCAGCTGC
GCATCGTGGAAGGCGACGCGTTCCAGCGTCTCGCACGCATGCTGGTGGGCAAGGTCGCGA
ACGGCGGTCCGAAGAAGCTCGCG---AAG-GGCACGAAGATCGACCAGGCTTACCTGGAA
GACCTCGACCACTACCACTGGTTCGACATCCGCCTCGCGGACGAC-GAAGCAGCGGCAT-
-------CGCTCGAAGCGATCAAGAACTCGATCGAAGAGAAGCGTCACCAGTTCGACCTC
GCGTTCGAAGA-GAAGCGCAAGAAGCTCACGCAAGGCGACGAACTGCCGCCGGGCGTGCT
GAAGATGGTCAAGGTGTACCTCGCGGTGAAGCGCCGTCTGCAGCCTGGCGACAAGATGGC
AGGCCGTCACGGTAACAAGGGTGTCGTGTCGAAGATCGTTCCGATCGAAGACATGCCGTA
CATGGCCGACGGCCGTCCGGCAGACGTCGTGCTGAACCCGCTGGGCGTTCCGTCGCGGAT
GAACGTGGGTCAGGTTCTGGAAGTGCACCTCGGCTGGGCTGCGAAGGGCCTCGGCTGGCG
TATCGGCGAAATGCTGCAGCGTCAGGCGAAGATCGAGGA---------------------
------------------ACTGCGCGTGTTCCT---------------GACGAAGATCTA
CAACGA------------G---TCGGGCCGCCAGGAAGACCTGGAAAGCTT---CAC---
------CGACGAC---GAGAT---CCTCGAACTCGCGAAGAACCTGCGCGAAGGCGTGCC
GTTCGCGACGCCGGTGTTCGACGGTGCGACCGAGGAAG---A------------AATGGG
CAAGATGCTCGACCTCGCGTTCCCGGACGACATCGCTGAACAACTCGGCATG---AACCC
G------------------------TCGAAG-----------AACCAGGTCCGTCTGTAC
GACGGCCGCACGGGTGAAATGTTCGAACGTCGCGTGACGCTGGGCTACATGCACTACCTG
AAGCTGCACCACTTGGTCGACGACAAGATGCACGCGCGTTCGACCGGCCCGTACTCGCTC
GTCACGCAGCAGCCGCTGGGTGGTAAGGCGCAGTTCGGTGGCCAGCGTTTCGGTGAAATG
GAAGTGTGGGCACTCGAAGCGTACGGCGCGTCCTACGTGCTGCAGGAAATGCTGACGGTG
AAGTCGGACGACGTGACCGGCCGGACGAAAGTGTACGAAAACCTCGTCAAGGGCGACCAC
GTGATCGATGCA-GGCATGCCGGAATCCTTCAACGTGCTCGTGAAGGAAATCCGCTCGCT
CGGTATCGATATCG-------------------------ATCTCG---------------
------------------------------------------------------------
------------------------------------------------------------
--ACCGCA-ATTAA----------------
>Novosphingobium_pentaromativorans_US6-1_DSM_17173
------------------ATG-----------GC------------GACCAAGCCCCTCG
------------AACCCCGCCGC-------------TCCGC-------------------
--------------------GAAGAAGCGG----------ATCCGCAAGATC--------
-------TTCGGCGACATCCACGAAGTCGTCCAGATGCCCAACCTCATCGAGGTCCAGCG
CGAGAGCTACGAACAGTT-------CCTGCGTT---------------------------
------C---------CGATC--CTTCGGTCGGCTACGTTTC------------------
-----------------------------GGGCCTGGAAAAGACGCTGCGTTCGGTGTTC
CCGATCCGTGACTTCGCCGGCACCAGCGAACTCGACTTCGTT------CACTACGAACTC
GAAGAGCCGAAGTACGACGTGACCGAGTGCCGCCAGCGCGGCATCACCTACGCGGCCCCG
ATGAAGGTCACTCTGCGCCTGATCGTGTTCGAGGTGGACCAGGAAACCG---AGACCCGC
TCCGTGCTCGATATCAAGGAGCAGGACGTGTACATGGGCGACATGCCGCTCATGACCGAG
AACGGCACCTTCTTCATCAACGGCACCGAGCGCGTCATCGTTTCGCAGATGCACCGTTCG
CCGGGCGTGCTGTTCGACCA------TGACCGCGGCAAGACGCACTCCTCGGGCAAGTTC
CTCTTCGCGGCCCGCGTGATCCCGTATCGCGGTTCGTGGCTGGACTTCGAGTTCGACGCC
AAGGACAACGTCAACGTGCGTATCGACCGCAAGCGCAAGCTGCCGGTCACCTCGCTGCTC
TATGCCCTGGGCCTCGACAGC---------------------------------------
------------------------------------GAGCAGATCCTCGACCACTTCTAC
AACACCGTCACCTGGAAG-CGCGGCGAAGGCGGC---TGGCGCCTGCCCTTCACCCCCGA
GCACTGGCGCGGCCTGAAGCCGGCCTTCGACATCGTCGATGCCAAGTCGGGCGAAGTCGT
GTTCGGCGCCGGTCACAAGATCAGCCCGCGTGCAGCCAACAAGGCGCAGAAGGACGGTCT
TGAGGAACTCCTCATCCCGACCGAGGAAATCTTCGGCCGCTTCATCGCCGAGGACATGAT
CGACGAGTCCACCGGCCGCATCTACATCGAGGCC------GGTGACGAAGTGACGCCGGA
AAACCTCGAAGTGATCGACGCCGCCGGCATCGACCAGCTCAACCTGCTGGACATCGACGA
CGTCAACACCGGTCCGTGGATCCGCAACACCATGAAGGTGGACAAGGCCGAGAACCGCGA
CATGGGTCTCGAGGCCATCTACAAGGTCATGCGCCCGGGCGAACCGCCGACGAAGGAAAC
CGCCGAAGCCCTTTTCGAAGGCCTGTTCTTCGACGGCGACCGCTATGACCTTTCGGCCGT
CGGCCGCGTCAAGCTGAACATGCGCCTCGGCCT---------CGA-----GGT------C
GAGGAC---ACCGTCAC------CACCCTGCGC---------------------ACCGAT
----------------------------GACATCCTCGCGGTGGTCA-------------
---------AGGAACTGGTGAATCTCAAGGACGGCAAG----------------------
--------------GGCGAGATCGACGACATCGACAATCTCGGCAACCGCCGCGTGCGTT
CGGTGGGCGAGCTGCTGGAAAACCAGTACCGCGTCGGCCTGCTGCGCATGGAGCGCGCCG
TCAAGGAACGCATGAGCTCGGTCGACGTCTCGACCGTGATGCCCAACGACCTCATCAACG
CCAAGCCCGCCGTGGCTGCCGTTCGCGAGTTCTTCGGTTCCTCGCAGCTCTCGCAGTTCA
TGGACCAGACCAACCCGCTTTCGGAAGTCACCCACAAGCGCCGCGTCTCGGCGCTTGGCC
CGGGCGGTCTGACCCGTGAGCGCGCCGGCTTCGAAGTCCGCGACGTTCACCCGACCCACT
ACGGCCGCATCTGCCCGATCGAGACGCCGGAAGGCCCGAACATCGGTCTGATCAACTCCC
TGTCGACCTTCGCCCGCGTCAACAAGTACGGCTTCATCGAAACCCCGTACCGCAAGGTCG
TGGACGGAAGGGTCTCCGGCGAGGTCG------TGTACCTCTCCGCAATGGAAGAGCAGA
AGCACACCGTCGCGCAGGCTTCGGCCGAACTCAA---CA-CCGACGGTTCGTTCGTCGA-
--GGAACTCG---TCTCGGCTCGCCAGA------ACGGCGAATTCGTGATGAGCCCGCGC
GACCAGATCACGCTGATGGACGTTTCGCCCAAGCAGCTCGTCTCGGTGGCCGCCTCGCTC
ATTCCGTTCCTGGAAAACGACGACGCCAACCGCGCTCTGATGGGCTCGAACATGCAGCGT
CAGGCCGTTCCGCTCGTCAAGGCCGATGCGCCTTACGTCGGCACCGGCATGGAAGAGACC
GTCGCCCGCGATTCCGGCGCCGCGATCTCCGCACAGCGCGGCGGCGTGGTCGACCAGGTC
GATGCCACCCGTATCGTCATCCGCGCCGCGGG---TGACAT---CGAGGCCGGCAAGTCT
GGCGTCGACATC---TACCGCCTGCAGAAGTTCGAGCGTTCGAACCAGTCGACCTGCATC
AACCAGCGTCCGCTGGTGAAAGTGGGCGACGTCGTCGAGGCCGGCGACATCATCGCCGAC
GGCCCGTCGACCGAGCTGGGCGAACTGGCGCTGGGCCGCAACGTGCTCGTCGCGTTCATG
CCCTGGAACGGCTACAACTACGAGGACTCCATCCTCATCTCCGAGCGGATCGTGAAGGAC
GACGTGTTCACGTCGATCCACATCGACGAGTTCGAGGTCATGGCCCGCGACACCAAGCTG
GGTCCGGAAGACATCACCCGCGACATCCCGAACGTCGGCGAGGAAGCCCTGCGCAACCTC
GACGAGGCGGGCATCGTCTACATCGGCGCCGAAGTGCACCCGGGTGACATCCTCGTCGGC
AAGATCACCCCGAAGGGCGAAAGCCCGAT--GACGCCGGAAGAAAAGCTCCTGCGCGCCA
TCTTCGGTGAGAAGGCCTCTGACGTTCGCGACACCTCGCTGCGCCTGCCGCCGGGCGTTT
CGGGCACCATCGTCGACGTGCGCGTCTTCAACCGCCACGGCATCGAGATCGACGACCGTA
CCCGCGCAATCCAGAACGAGGAAATCGAACGCCTCGCCAAGGACCGCGAGGACGAACGCG
CCATCCTCAACCGTGCGACCTACAACCGTCTGCAGGAAATGCTGATCGGCCAGGTGGCCG
CTTCGGCGCCCAAGGGCGTGAAG---AAG-GGCATCGAGATCGACGAAGCCGTGCTCGGC
GAAGTCGAGAAGCACGAATGGTGGAAGTTCGCGGTTGCCGACGAC-CACATGCAGTCGC-
-------AGCTCGAAGCGGTGAAGGCCCAGTACGACGCGACCGTCAAGGCGATCCAGGAG
AAGTTCGAGGA-TCGCAAGGAGAAGCTCGAGCGCGGTGACGAACTCGCTCCGGGCGTACT
CAAGATGGTCAAGGTCTTCGTTGCGGTGAAGCGCAAGCTGCAGCCGGGCGACAAGATGGC
CGGCCGTCACGGTAACAAGGGTATCATCAGCCGCATCCTGCCGCAGGAAGACATGCCCTT
CCTCGAGGACGGCACCCCTGTCGACTTCGTGCTCAACCCGTTGGGCGTGCCTTCGCGCAT
GAACGTCGGGCAGATCTTCGAAACGCACCTGGGCTGGGCCGCTCGCGGCCTGGGCAGCAA
GGTCGGCGACGCGCTCGACGCATGGCGTGCCGCCAACCCCGACCCGGTTGCCGGTCAGCC
G-----CCCGAAGC----CGTGAAGGAAGTGCT---------------CAAGGAGATCTA
CGGCGA------------CAACTACGCCGACG---AG---ATCGAAGCGCGCTCGCC---
------CGAGCAG------AT---CGTGGAACTGGCGCAGAACGTGCGGGCCGGCGTGCC
GATGGGTACTCCGGTGTTCGACGGCGCGGTGGAAGCCG---A------------CGTCTC
GGCCATGCT------------------CAAGCTCGC---------CGGGCTC---GATGA
A------------------------TCG--------------GGCCAGGTCACGCTTCTC
GACGGCCGCACCGGCGAGGCTTTCGACCGCAAGGTCACTGTCGGCTACAAGTACGTGCTG
AAGCTCCACCACCTTGTCGACGACAAGATCCACGCCCGTTCGATCGGCCCCTACTCGCTC
GTCACCCAGCAGCCGCTGGGCGGTAAGGCGCAGTTCGGCGGCCAGCGCTTCGGTGAGATG
GAGGTCTGGGCTCTCCAGGCCTACGGTGCAGCCTACACGCTGCAGGAAATGCTCACCGTG
AAGTCGGACGACGTGGTCGGCCGTACCAAGGTCTATGAAGCGATCGTCAAGGGCGACGAC
ACCTTCGAGGCA-GGCATTCCCGAGAGCTTCAACGTTCTCGTCAAGGAAATGCGCTCGCT
GGGCCTCAACGTCG-------------------------AGCTCA---------------
---------AGAGCCACGACGACGAGGA--------------------------------
----------------------------------CGACGACGGCCTGGCCGAAGCG----
--GCGGAG---TAA----------------
>Sphingomonas_paucimobilis_NBRC_13935
------------------ATG-----------GC--------------------------
------------AACCAAGGCG--------------ATCGACAGCGGCTCCGCCCCGCGC
AAGGGCGATGGCAGCACCGCCAAGCGGCGC----------ATCCGCAAGGTG--------
-------TTCGGCGACATCCACGAAGTGGTGCAGATGCCGAACCTGATCGAGGTTCAGCG
CGAAAGCTACGAGCAGTT-------CCTCCGTT---------------------------
------CGGA------CAAGT--CGCGGGGCCA-----------TGTGTC----------
-----------------------------CGGCCTCGAAAAGACGCTGCGCAGCGTCTTC
CCGATCCAGGATTTCGCCGGCACCGCCTATCTCGACTTCGAT------GACTATGTCCTC
GAGGACCCGAAGTTCGACGTGGAAGAGTGCCGTCAGCGGGGCATCACCTATGCCGCGCCG
ATGCGCGTCACGCTGCGCCTGACTGCGTTCGAGGTCGATCCCGATACCG---AAGCCAAG
TCGGTCATCGATATCAAGGAGCAGGACGTCTACATGGGCGACATGCCCCTGATGACGGAG
AACGGCACCTTCTTCATCAACGGCACCGAGCGCGTCATCGTCAGCCAGATGCACCGTTCG
CCGGGCGTGCTGTTCGACCA------TGACCGCGGCAAGACCCATGCCTCGGGCAAATAT
CTCTTCGCCGCGCGCGTGATCCCGTATCGCGGCTCGTGGCTGGACTTCGAGTTCGACGCC
AAGGACATCGTCAACGTCCGTATCGACCGCAAGCGCAAGCTGCCGGTGACGGCGCTGCTC
TATGCGCTGGGCATGAACTCG---------------------------------------
------------------------------------GAAGAGATCCTCAATTATTTCTAC
AACCGCCTGACCTTCGTT-CGCGGCGACGGCGGC---TGGAAGATCCCGTTCCAGGCCGA
GAACTGGCGCGGCGCCAAGCCGATGTTCGACATCGTCGACGCCAACTCGGGCGAGGTCGT
GTTCCCAGCCGGTCAGAAGATCAGCCCCCGCGCCGCCAACAAGGCGGCCAAGGACGGCCT
GACCCAGTTGCTGATCCCGACCGAGGAAATCTTCGGTCGCTACTCGGCCTATGACCTGAT
CAACGAGCAGACCGGCGAGATTTATGTCGAAGCC------GGTGACGAGATCAGTGCCGA
GAACCTCGAGGCGCTGGACAAGGCGGGCGTCGACACGATCGAACTGCTCGACATCGACCA
TGTCGCGACCGGTCCGTGGATCCGCAACACGCTGAAGGCCGACAAGGCCGAAGAGCGCGA
GCAGGCGCTGTCGGACATCTACCGCGTGATGCGCCCCGGCGAGCCGCCGACGCTGGAAAC
GGCCGAAGCGCTGTTCGCGGGTCTGTTCTTCGATCCCGATCGCTACGACCTGTCGGCCGT
GGGTCGCGTCAAGCTGAACATGCGCCTCGACCT---------CGA-----CTG------C
CCGGAC---ACGGTGAC------GACGCTGCGC---------------------ACCGAG
----------------------------GACATCCTGGCGGTCGTCA-------------
---------AGACGCTGGTCGACCTGAAGGACGGCAAG----------------------
--------------GGCGAGATCGACGATATCGACAATCTCGGCAACCGTCGTGTGCGTT
CGGTGGGCGAACTGCTGGAGAACCAGTATCGCGTCGGCCTGCTGCGCATGGAGCGTGCGG
TCAAGGAGCGCATGTCGTCGGTCGACGTGTCGACGGTGATGCCGAACGACCTGATCAACG
CCAAGCCCGCGGTCGCCGCGGTGCGCGAGTTCTTCGGGTCGTCGCAGCTGTCGCAGTTCA
TGGACCAGACCAACCCGCTGTCCGAAGTGACGCACAAGCGTCGCGTCTCGGCGCTCGGGC
CGGGCGGTCTGACGCGTGAGCGCGCGGGCTTCGAAGTCCGCGACGTTCACCCGACCCATT
ATGGCCGCATCTGCCCGATTGAGACGCCGGAAGGCCCTAACATCGGTCTGATCAACTCGC
TGTCGACCTTCGCCCGCGTCAACAAGTACGGCTTCATCGAGACGCCGTACCGCAAGGTGA
TCGACGGCCGCGTCACCGACGAGGTCG------TGTACCTCTCGGCGATGGAGGAGCAGA
AGCACACCGTCGCCCAGGCTTCGGCCGCGACGGA---TG-CGGACAACCGCTTCACCGA-
--GGATCTGG---TCTCGGCGCGTCAGG------CGGGTGAATTCCTGATGGCGCTGCCC
GATCAGATCACCCTGATGGACGTCAGCCCCAAGCAGCTCGTCTCGGTCGCCGCCTCGCTC
ATTCCGTTCCTGGAAAACGACGACGCCAACCGCGCGCTCATGGGCTCGAACATGCAGCGT
CAGGCCGTGCCGCTGGTGAAGGCGGAAGCGCCCTTCGTCGGCACCGGCATGGAAGAGACC
GTGGCCCGCGACTCGGGTGCGGCGATCGCGGCGAAGCGTGCCGGTATCGTCGACCAGGTC
GATGCGGCGCGTATCGTGGTTCGCGCGACCGG---TGAGGT---CGATGCCGGCAAGTCG
GGCGTCGACATC---TACACGCTGATGAAGTTCCAGCGTTCGAACCAGTCGACCTGCATC
AACCAGCGTCCGCTGGTGAAGGTGGGCGATGTCGTGAAGGCGGGCGACGTGATCGCCGAC
GGCCCCTCGACCGAGTTCGGCGAGCTGGCGCTGGGCCGCAACGCGCTCGTCGCGTTCATG
CCCTGGAACGGCTACAATTATGAGGACTCGATCCTCATCTCCGAGCGGATCGTGAAGGAC
GACGTGTTCACGTCGATCCATATCGACGAGTTCGAAGTCATGGCGCGCGACACCAAGCTC
GGGCCGGAAGACATCACCCGCGACATTCCGAACGTGGGTGAAGAGGCGCTGCGCAACCTC
GACGAGGCGGGCATCGTCTATGTCGGGGCCGAGGTGGAGCCCGGCGACATCCTGGTCGGC
AAGATCACGCCCAAGGGCGAATCGCCGAT--GACGCCGGAGGAAAAGCTCCTCCGCGCGA
TCTTCGGTGAAAAGGCCAGCGACGTGCGCGACACCTCGCTGCGTCTGCCGCCGGGCGTGG
CCGGTACGATCGTCGACGTGCGCGTCTTCAATCGTCACGGCATCGACAAGGACGAGCGCG
CGATGGCGATCGAGCGCGAGGAGATCGAGCGTCTGAAGAAGGACGCCGACGACGAGCGCA
CGATCCTCAACCGGGCGACCTGGAGCCGCCTGCGCGAGATGCTGCTCGACCAGACCGCCA
CCGCCGCGCCGAAGGGCGTGAAG---AAG-GGTATCGTCATCGATGCCGAGGTGCTGGAA
TCGGTCGATCGTCACGAATGGTGGAAGTTCGCCGTCGCCGACGAC-GCGCGCCAGAGCG-
-------ATCTGGAAGCGGTCAAGGCGCAGTATGACGAAGCCGCCAAGCGGATCACGGAC
AAGTTCCATGA-CCGTCGCGACAAGCTGGAGCGTGGTGACGAACTGCCGCCGGGCGTGCT
GAAGATGGTCAAGGTCTTTGTCGCGGTGAAGCGCAAGCTGCAACCGGGCGACAAGATGGC
CGGCCGTCACGGCAACAAGGGTGTCATCAGCCGCATCCTGCCGCAGGAGGACATGCCCTT
CCTCGCGGACGGTACGCCGGTCGATCTCGTGCTGAACCCGCTGGGCGTGCCGTCGCGCAT
GAACGTCGGTCAGATCTTCGAGACCCACCTGGGCTGGGCGGCGCGCAACCTGGGTATGCA
GGTTGCGGCGCAGCTCGAGGATTGGCGCGAAGCCAATCCCGACGCCAAGCCGGGCGCGGT
G-----CCGGAAGC----GGTGAAGGCGCGGCT---------------CGTGGAGATCTA
CGGCGA------------TCATTATGCCGAAG---AC---ATCCAGGCGCG---TGA---
------CGACGAG---GAAGT---GGCCGAGCTGGTCCAGAACATCCGCACCGGCGTGCC
GATGGGGACCCCGGTGTTCGACGGCGCGCGTGAGAGCG---A------------CGTGTC
GGAGATGCT------------------GGAACTGGC---------GGGCCTC---CACAC
C------------------------TCG--------------GGCCAGTCGGACCTGTTC
GACGGGCGCACCGGCGATCAGTTCGACCGCAAGGTGACCGTGGGCATCATCTACATGCTG
AAGCTCCACCACCTGGTCGACGACAAGATCCACGCGCGTTCGATCGGGCCGTACTCGCTC
GTTACCCAGCAGCCGCTGGGTGGTAAGGCGCAGTTCGGTGGCCAGCGCTTCGGTGAGATG
GAAGTGTGGGCGCTGCAGGCTTACGGCGCGGCGTACACGCTCCAGGAAATGCTGACGGTG
AAGTCGGACGACGTGGTCGGCCGCACCAAGGTCTACGAAGCGATCGTCAAGGGCGACGAT
ACCTTCGAGGCG-GGCATCCCGGAGAGCTTCAACGTGCTGGTCAAGGAAATGCGCTCGCT
GGGTCTCAACGTCG-------------------------ATCTCAAGTCGATGG------
---------AA---GAGGCGCAGGACGA---------CG---GTCTGGCCG---------
----------------------------------AGGCG---------------------
--GCGGAG---TAA----------------
>Sphingomonas_aurantiaca_MA101b
------------------ATG-----------GC--------------------------
------------ATCCAAGGCG--------------ATCGAACACG--------------
-------------GCACTGCAAAGCGCCGT----------ATCCGCAAGGTT--------
-------TTCGGCAACATCCACGAAGTCGTGCAGATGCCGAACCTGATCGAAGTCCAGCG
CGAGAGCTACGAACAGTT-------CCTGCGTT---------------------------
------CCGA------CAAGT--CGATCGGCCA-----------CGTCTC----------
-----------------------------GGGTCTCGAGAAGACGCTGCGCAGCGTGTTC
CCGATCCAGGATTTCGCCGGCACCGCCTATCTCGATTTCGAC------GATTACGTCCTT
GAGCCGCCGAAGTTCGACGTCGAGGAATGCCGCCAGCGCGGGATCACCTATGCCGCGCCG
ATGCGCGTCACGCTGCGCCTGACCGCATTCGAGGTCGATCCCGATACCG---AGGCCAAG
TCGGTCATCGATATCAAGGAGCAGGACGTGTACATGGGCGACATGCCGCTCATGACCGAG
AACGGCACGTTCTTCATCAACGGCACCGAGCGCGTCATCGTCAGCCAGATGCACCGTTCG
CCGGGCGTCCTGTTCGATCA------CGATCGCGGCAAGACGCACGCATCGGGCAAGTAT
CTGTTCGCCGCCCGCGTCATTCCGTACCGCGGCTCGTGGCTCGATTTCGAGTTCGACGCG
AAGGACATCGTCAACGTCCGCATCGATCGCAAGCGCAAGCTCCCCGTGACGGCGCTGCTC
TACGCGCTCGGCATGACGTCG---------------------------------------
------------------------------------GAAGAGATCCTCAACTATTTCTAC
AACCGCGTGACGTTCGTC-CGCGGCCAGGGTGGC---TGGATCGTTCCGTTTCAGGTCGA
GAACTGGCGTGGCCAGAAGCCGATGTTCGACATCGTCGATGCGAAGACCGGCGAAGTCGT
GTTCCCGAACGGCCAGAAGATCTCCCCGCGCGCTGCGAACAAGGCGTTCAAGGACGGCCT
CACCGACCTGCTGATCCCGACCGAGGAAATCTTCGGCCGCTATTCGGCGTACGACCTGAT
CGACGAGTCGACCGGCCGCATCTACATCGAAGCC------GGTGACGAAGTGACCGCCGA
GAACCTCGAACTGCTCGACCAGGCAGGGATCGAGCGTCTCGACCTGCTCGACATCGATCA
CGTCGCGACCGGCCCGTGGATCCGCAACACGCTCAAGGTCGACAAGGCCGAAGAGCGCGA
GCAGGCCCTCAGCGACATCTACCGCGTGATGCGCCCCGGCGAGCCGCCGACGCTGGAGAC
GGCCGAGGCGCTGTTCTCGGGTCTGTTCTTCGATCCGGATCGCTACGACCTGTCGGCCGT
GGGCCGCGTGAAGCTGAACATGCGCCTCGACCT---------CGA-----CGT------C
GAGGAC---ACGGTCAC------GACGCTGCGC---------------------ACCGAG
----------------------------GACATTCTCGAGGTCATCA-------------
---------AGACGCTCGTGAACCTCAAGGACGGCAAG----------------------
--------------GGCGAAATCGACGATATCGACAACCTCGGTAACCGTCGTGTCCGTT
CGGTCGGCGAGCTGCTCGAGAACCAGTATCGCGTCGGCCTGCTCCGCATGGAGCGCGCCG
TGAAGGAGCGCATGTCGTCGGTCGACGTCTCCACCGTCATGCCGAACGACCTGATCAACG
CGAAGCCTGCGGTTGCCGCGGTCCGCGAATTCTTCGGCTCGTCGCAGCTGTCGCAGTTCA
TGGATCAGACCAACCCGCTGTCGGAAGTCACCCACAAGCGTCGCGTGTCGGCACTTGGAC
CAGGTGGTCTGACGCGCGAGCGCGCAGGCTTCGAAGTCCGCGACGTTCACCCGACGCATT
ATGGCCGCATCTGCCCGATCGAGACGCCGGAAGGCCCGAACATCGGTCTGATCAACTCGC
TGGCATCGTTCTCGCGCGTCAACAAGTATGGCTTCATCGAGACGCCGTACCGCAAGGTCG
TCGACCACAAGGTGACCGACGACGTCG------TGTACCTGTCGGCAATGGAAGAGGCCA
AGCACACGATCGCGCAGGCCAACGCCGAGCT-GA---CGTCGGATGGCGGCTTCACCGA-
--GGAGCTCG---TGTCGTCGCGTCAGG------CAGGCGAATTCCTGATGGCGCTGCCC
GACAACATCACGCTGATGGACGTCAGCCCCAAGCAGCTCGTCTCGGTCGCCGCATCGCTC
ATTCCGTTCCTGGAAAACGATGACGCCAACCGCGCGCTGATGGGCTCGAACATGCAGCGT
CAGGCCGTGCCGCTCGTCCAGGCCGAGGCGCCGTTCGTCGGCACCGGCATGGAAGAGACG
GTCGCGCGTGACTCGGGCGCCGCGATCTCGGCAAAGCGTGCGGGCATCGTCGACCAGGTC
GACGCGGCGCGTATCGTGATCCGCGCGACCGG---CGAGAT---CGATGCCGGCAAGTCG
GGCGTCGACATC---TACACGCTGATGAAGTTCCAGCGCTCGAACCAGTCGACCTGCATC
AACCAGCGTCCGCTGGTGAAGGTAGGCGATGTGGTCCGTGCGGGCGACGTGCTCGCCGAC
GGTCCGTCGACCGAGTTCGGCGAACTGGCGCTGGGTCGTAACAGCCTCGTCGCGTTCATG
CCGTGGAACGGCTACAACTACGAGGATTCGATCCTCATCAGCGAGCGGATCGTGAAGGAC
GACGTGTTCACGTCGATCCATATCGACGAGTTCGAAGTGATGGCCCGCGACACGAAGCTC
GGGCCGGAGGACATCACGCGCGACATCCCGAACGTCGGCGAGGAAGCGCTCCGCAACCTC
GACGAGGCGGGCATCGTCTACATCGGTGCAGAGGTCGAGCCGGGCGATATTCTCGCGGGC
AAGATCACGCCGAAGGGTGAATCGCCGAT--GACGCCGGAGGAGAAGCTTCTCCGTGCGA
TCTTCGGTGAGAAGGCCAGCGACGTGCGCGATACGTCGCTTCGCCTGCCGCCGGGCGTGT
CGGGTACGGTCGTCGACGTTCGCGTCTTCAACCGTCACGGCATCGACAAGGACGAGCGCG
CGATGGCGATCGAGCGCGAGGAGATCGAGCGCCTGAAGAAGGATTCGGACGACGAGCGTT
CGATCCTGAACCGTGCGACCTGGTCGCGTCTCCGCGAGATGCTGCTCGACCAGACGGCCA
CCTCGGCGCCCAAGGGCGTCAAG---AAG-GGCGTCGTGATCGACATGGATCTGCTCGAC
AGCGTCGACCGCCACGAGTGGTGGAAGTTCGCGGTCGCCGACGAC-AAGATCCAGAGCG-
-------ATCTGGAAGCGGTCAAGATCCAATATGACGATGCCGCCAAGCTGATCACGGAC
AAGTTCCACGA-TCGTCGCGAGAAGCTGGAGCGTGGGGACGAGCTGTCGCCGGGCGTGCT
GAAGATGGTCAAGGTGTTCGTCGCGGTGAAGCGCAAGCTGCAGCCGGGCGACAAGATGGC
CGGCCGTCACGGGAACAAGGGCGTCATCAGCCGCATCCTGCCGGCGGAGGACATGCCGTT
CCTCGCCGACGGTACGCCGGTCGATATCGTGCTCAACCCGCTGGGCGTGCCGTCGCGCAT
GAACGTTGGGCAGATCTTCGAGACGCATCTGGGCTGGGCCGCACGCGGCCTGGGTCAGTC
GATCACCGCGGCGCTCGAGACGTGGCGCGAGGAGAATCCCGAGGCCAAGGCCGGCGCGAT
G-----CCGGAAGC----GGTCCGCGATCGCCT---------------CAAGACCGTTTA
TGGCGA------------GCAGTATCACGCCG---AA---ATCGATGCCCG---TTC---
------GGGTGAC---GAGAT---CGTCGAGCTGGCCAAGAACCTGAAGGGCGGCGTGCC
TATGGCGACGCCGGTGTTCGATGGTGCGCGCGAGGCGG---A------------TGTGTC
GGCGATGCT------------------GGAACTGGC---------GGGTCTC---GATCC
G------------------------TCG--------------GGCCAGTCGGACCTGTTC
GACGGACGGACCGGCGACAAGTTCGATCGCAAGGTGACGGTTGGGTATATCTACATGCTC
AAGCTCCACCATCTGGTCGACGACAAGATCCACGCACGCTCGATCGGGCCGTACTCGTTG
GTCACGCAGCAGCCGCTGGGTGGTAAGGCGCAGTTCGGTGGCCAGCGCTTCGGCGAGATG
GAGGTCTGGGCACTCCAGGCCTACGGCGCGGCGTATACCTTGCAGGAAATGCTGACGGTG
AAGTCGGATGACGTCGTCGGCCGCACCAAGGTCTACGAGGCGATCGTCAAGGGCGACGAC
ACGTTCGAGGCC-GGCATCCCGGAGAGCTTCAACGTGCTCGTCAAGGAAATGCGCTCGCT
CGGCCTGAATGTGG-------------------------ATCTGAAGCAGTCAG------
---------AGCCCGGCTTCGACAGCGA---------CG---GCATCCAGA---------
----------------------------------TCGCG---------------------
--GCGGAG---TAA----------------
>Sphingomonas_panacis_DCY99
------------------ATG-----------GC--------------------------
------------AACCAGAGCG--------------ATCGA-------------------
-----------AGGCGGCACCGCGAAGCGCCGC-------ATCCGCAAGGTG--------
-------TTCGGCAACATCCACGAAGTCGTGCAGATGCCGAACCTGATCGAGGTGCAGCG
CGAGAGCTACGAACAGTT-------CCTCCGCT---------------------------
------CAGA------TCCCT--CGATCGGTTA-----------TGTTTC----------
-----------------------------CGGCCTCGAAAAGACGCTGCGTTCGGTGTTC
CCGATCCGCGATTTCGCCGGCACCGCCGAGCTCGATTTCGTC------AATTACGAACTC
GAACCGCCGAAGTTCGACACCGACGAGTGCCGCCAGCGCGGCATCACCTATGCGGCGCCG
ATGCGCGTTACGCTGCGCCTGATCGTGTTCGAAGTGGACGCCGATACCG---AAGCCCGC
TCGGTGCTCGATATCAAGGAGCAGGACGTGTACATGGGCGACATGCCGCTCATGACGCAG
AACGGCACGTTCATCATCAACGGCACCGAGCGCGTGATCGTCTCGCAGATGCACCGCTCG
CCGGGCGTGCTGTTCGATCA------TGATCGCGGCAAGACCCACGCGTCGGGCAAGTAT
CTCTTCGCCGCGCGCGTCATCCCATATCGCGGGTCGTGGCTCGATTTCGAGTTCGACGCC
AAGGACATCGTCAACGTCCGTATCGATCGCAAGCGCAAGCTGCCGGTCACGGCGCTGCTG
TATGCGCTCGGCCTCACCTCC---------------------------------------
------------------------------------GAGGAAATCCTCAACTATTTCTAC
AACCGCGTCACCTTCGTG-CGCGGTCAGGGCGGC---TGGATCGTCCCCTATCAGGCCGA
GAACTGGCGCGGCCAGAAGCCGATGTTCGACATCGTCGACGCCAAGACCGGCGAAGTCGT
GTTCGCCAGCGGCCAGAAGATCAGCCCCCGCGCCGCCAACAAGGCGGCCAAGGATGGTCT
CACCGATCTGCTGATCCCGACCGAGGAAATCTTCGGCCGCTACTCGGCCTATGATCTCAT
CAACGAGCAAACCGGCCAGATCTATATCGAGGCG------GGCGACGAAGTTTCGGCCGA
GAACCTCGAACTGCTCGACAAGGCCGGCATCGACCGGATCGAGCTGCTCGACATCGATCA
CGTCACCACCGGCCCGTGGATTCGCAACACGCTCAAGGCCGACAAGGCCGAAGAGCGCGA
GCAGGCGTTGTCCGACATCTACCGCGTCATGCGCCCCGGCGAGCCGCCCACGCTCGAAAC
TGCGGAGTCGCTGTTCTCCGGCCTGTTCTTCGATCCCGATCGCTACGATCTGTCGGCGGT
CGGCCGCGTCAAGCTCAACATGCGCCTCGATCT---------CGA-----CGT------C
GAGGAC---ACCGTAAC------CACGCTGCGC---------------------ACCGAG
----------------------------GATATCCTCGAAGTCGTCA-------------
---------AGACGCTTGTCGGCCTCAAGGACGGCAAG----------------------
--------------GGCGAGATCGACGACATCGACAACCTCGGCAACCGCCGCGTGCGGT
CTGTCGGCGAGCTGCTCGAGAACCAGTACCGCGTCGGCCTGCTCCGCATGGAGCGCGCCG
TGAAGGAGCGCATGTCCTCGGTCGACGTGTCGACCGTGATGCCGAACGACCTCATCAACG
CCAAGCCCGCCGTGGCTGCCGTTCGCGAGTTCTTCGGCTCCTCGCAGCTCTCGCAGTTCA
TGGATCAGACCAACCCGCTCTCCGAAGTGACGCACAAGCGTCGCGTTTCGGCACTCGGGC
CGGGCGGTCTGACGCGTGAGCGCGCCGGCTTCGAAGTCCGCGACGTTCACCCGACCCATT
ATGGCCGTATCTGCCCGATCGAGACGCCGGAAGGCCCGAACATCGGCCTCATCAACAGCC
TCGCCTCGTTCAGCCGCGTCAACAAATACGGCTTCATCGAGACGCCGTACCGCAAGGTCA
TCGACCATAAGGTGACCGACGACGTCG------TCTATCTGTCGGCGATGGAAGAGGCCA
AGCACACGATCGCGCAGGCCAACGCCGAGCTCGA---CA-GCGAAGGGCATTTCACCGA-
--GGAACTGG---TCTCGTCGCGTCAGG------CGGGCGAATTCCTGATGGCGATCCCG
ACCAACATCACGCTGATGGACGTCAGCCCCAAGCAGCTCGTCTCGGTCGCCGCATCGCTC
ATTCCGTTCCTGGAAAACGATGACGCCAACCGCGCGCTGATGGGCTCGAACATGCAGCGC
CAGGCCGTTCCGCTGGTGAAGGCGGAAGCGCCTTTCGTCGGCACCGGCATGGAAGAGACC
GTCGCACGGGATTCGGGCGCGGCGATCGCCGCCAAGCGTTCGGGCATCGTCGATCAGGTC
GATGCGACCCGTATCGTCATCCGCGCGACGGG---TGAGGT---CGAGGCCGGCCAGTCG
GGCGTCGACATC---TACACGCTGATGAAGTTCCAGCGCTCGAACCAGAACACCTGCATC
AACCAGCGTCCGCTGGTGAAGGTCGGTGAGGTCGTGAACATCGGCGACGTGATCGCCGAC
GGTCCCTCGACCGAGTTCGGTGAGCTGGCGCTGGGCCGCAACGCGCTCGTCGCGTTCATG
CCCTGGAACGGCTACAATTATGAGGATTCGATCCTCATTTCCGAGCGTATCGTGAAGGAT
GACGTCTTCACCTCGATCCACATCGAGGAGTTCGAGGTCATGGCGCGCGACACCAAGCTC
GGGCCGGAAGACATCACGCGCGACATCCCCAACGTCGGCGAGGAAGCGCTTCGCAACCTC
GACGAAGCTGGCATCGTGTACATCGGCGCCGAGGTCGAGCCGGGCGATATCCTCGCCGGC
AAGATCACGCCGAAGGGCGAAAGCCCGAT--GACGCCGGAAGAGAAGCTGCTCCGCGCGA
TCTTCGGTGAAAAGGCCAGCGACGTGCGCGACACCTCGTTGCGTCTGCCGCCGGGCGTCG
CCGGCACCGTCGTCGAGGTCCGGGTGTTCAACCGCCACGGCATCGACAAGGACGAGCGCG
CGATGGCGATCGAGCGCGAGGAGATCGAGCGTCTCAAGAAGGACTCGGACGACGAGCGCA
GCATCCTCAACCGCGCGACCTGGTCGCGTCTGCGCGAGATGCTGATCGGCCAGACCGCGA
CCGCCGTTCCCAAGAACGGCCCGCGCAAG-GGCGTCGTCATCGATCAGGACGTGCTCGAC
AGCGTCGATCGTCATGAATGGTGGAAGTTCGCCGTCGCCGACGAC-AAGACCCAGAGCG-
-------ATCTGGAAGCGGTCAAGGTGCAGTATGACGATGCCGTCAAGGTGATCGTGGAC
AAGTTCCAGGA-TCGCCGTGACAAGCTCGAGCGTGGCGACGAACTGCCGCCCGGCGTGCT
CAAGATGGTCAAGGTGTTCGTCGCGGTGAAGCGCAAGCTTCAGCCGGGCGACAAGATGGC
CGGCCGTCACGGCAACAAGGGCGTCATCTCGCGCATCCTGCCGGCGGAGGACATGCCGTT
CCTCGCCGACGGTACGCCGGTCGATATCGTGCTCAACCCGCTGGGCGTGCCGAGCCGCAT
GAACGTCGGTCAGATCTTCGAGACGCATCTCGGCTGGGCCGCGCGCAATCTCGGCCAGCA
GATCTACACCGCGCTTGAGGATTGGCGTGAGGCCAACCCCGAGGCCGAGGGCGGCGAGAT
------GCCGAACGC---GGTCAAGGATCGGAT---------------GCTCGAAGTCTA
CGGCGA------------GCATTACGAGGCGG---AC---ATCAAGGCGCG---CAC---
------CCCCGAG---CAGAT---CATCGAGCTGGCGGAAAACCTGAAGACCGGCGTGCC
GATGGGCACCCCCGTGTTCGACGGCGCCCGCGAGAAGG---A------------CGTGTC
GGCGATGCT------------------GTCGCTGGC---------GGGTCTC---GACAC
C------------------------TCG--------------GGCCAGTCGGATCTGTTC
GACGGACGTACCGGCGACAAGTTCGATCGCAAGGTGACGGTGGGCATCATCTACATGCTC
AAGCTTCACCATCTGGTCGACGACAAGATCCACGCCCGGTCGATCGGGCCGTACAGCCTC
GTCACCCAGCAGCCGCTGGGCGGTAAGGCGCAGTTCGGCGGCCAGCGCTTCGGCGAGATG
GAGGTCTGGGCGCTCCAGGCCTACGGCGCGGCGTATACCTTGCAGGAAATGCTGACGGTG
AAGTCGGACGACGTGGTCGGCCGCACCAAGGTCTATGAGGCGATCGTCAAGGGTGACGAC
ACGTTCGAGGCC-GGCATCCCGGAGAGCTTCAACGTTCTCGTCAAGGAAATGCGCTCGCT
GGGCCTGAACGTCG-------------------------AGCTGAAGACGGTCG------
---------AGGAGTTCGACACCGACGG---------CGTCGCGATC-------------
-----------------------------------------------------GCG----
--GCGGAG---TAA----------------
>Sphingobium_yanoikuyae_SHJ
------------------ATG-----------GC-------------GACCAAGGC----
------------TCTCCCAACG--------------ATCAA-------------------
-----------CACCGGCGCGAAGAAGCGC----------ATCCGCAAGGTG--------
-------TTCGGCGACATCCACGAAGTGGTGCAGATGCCGAACCTGATCGAAGTTCAAAG
GGAGAGCTACGAACAGTT-------CCT--------------------------------
------CCGTTC----CAACC--CGGCGATCGGCTATGTGTC------------------
-----------------------------GGGCCTGGAAAAGACCCTGCGCAGCGTCTTC
CCGATCCGCGACTTCGCCGGCACCGCCGAAATGGACTTCGTC------CATTATGAACTG
GAAGACCCGAAGTTCGACGTCGAGGAATGCCGCCAGCGTGGCATCACCTATGCCGCGCCG
ATGCGCGTCACCCTGCGCCTGATCGTGTTCGAGGTCGATGCCGACACCG---AAACCCGT
TCGGTCCTCGATATCAAGGAGCAGGACGTGTACATGGGCGACATGCCGCTCATGACGCAG
AACGGCACCTTCATCGTCAACGGCACCGAGCGCGTCATCGTGTCGCAGATGCACCGTTCG
CCGGGCGTCCTGTTCGATCA------TGACCGTGGCAAGACCCATTCGTCGGGCAAATAT
CTGTTCGCTGCCCGCGTCATTCCCTACCGTGGTTCGTGGCTCGACTTCGAGTTCGACGCC
AAGGACATCGTCAACGTGCGTATCGACCGCAAGCGCAAGCTGCCGGTCACCGCGCTGCTG
TACGCGCTCGGCCTCACCGCC---------------------------------------
------------------------------------GAGGAAATCCTGGGCCAGTTCTAC
AACAAGGTGACCTTCGTC-CGTGGCGAAGGCGGC---TGGCAGATCCCCTACACCGCCGA
AGCCTGGCGCGGCCTGAAGCCCGCGTTCGACATCGTCGACGCCAAGTCGGGCGAAGTCGT
GTTCGCCGCCGGCCACAAGATCAGCCCGCGCGCTGCCAACAAGGCGGAGAAGGATGGCCT
GGCCACCCTGCTGATCCCGACCGAGGAAGTCTATGGCCGCTACAGCGCCTATGACCTGAT
CAACGAGAAGACCGGCGAAATCTACATCGAGGCC------GGCGACGAAGTCAGCCCCGA
AAACCTCGAAAAGCTGGACAAGGCGGGCATCGACCGCCTGGAACTGCTGGACATCGACCA
TGTCACCACCGGCCCCTGGATCCGCAATACGCTCAAGGCCGACAAGGCCGAAGAACGCGA
CCAGGCCCTGAGCGACATCTATCGCGTCATGCGCCCCGGCGAGCCGCCGACGAAGGAAAC
CGCCGAAGCGCTGTTCGCCGGCCTGTTCTTCGATCCGGAACGCTATGACCTCTCTGCGGT
CGGCCGCGTGAAGATGAACATGCGCCTCGACCT---------GGA-----TGC------C
GAGGAC---ACCGTCAC------CACCCTGCGC---------------------GTCGAG
----------------------------GACATCCTGGCCGTCGTCA-------------
---------AGGAACTGGTGAACCTGAAGGACGGCAAG----------------------
--------------GGCGAGATCGACGATATCGACAATCTCGGCAACCGTCGCGTCCGCT
CGGTCGGCGAACTGCTGGAAAACCAGTATCGCGTCGGCCTGCTGCGCATGGAACGTGCAG
TCAAGGAACGCATGAGCTCGGTCGACGTGTCGACCGTGATGCCGAACGACCTGATCAACG
CGAAGCCTGCCGTGGCCGCGGTGCGTGAATTCTTCGGCAGCTCGCAGCTGTCGCAGTTCA
TGGACCAGACCAACCCGCTGTCGGAAGTCACCCACAAGCGCCGCGTGTCGGCCCTTGGGC
CGGGTGGTCTGACCCGTGAGCGCGCCGGCTTCGAAGTCCGCGACGTTCACCCGACCCATT
ATGGCCGTATCTGCCCGATTGAAACGCCCGAAGGCCCGAACATCGGTCTGATCAACTCGC
TGGCCACCTTCAGCCGCGTGAACAAGTACGGCTTCATCGAAACGCCGTATCGCAAGGTGA
TCGACGGCAAGGTGACCAACGACGTCG------TCTATCTGTCGGCGATGGAAGAGGCCA
AGCACACGATCGCGCAGGCCAACGCCGAAACCAA---TG-CCGACGGCACGCTGGCGGA-
--AGACCTGA---TCTCCGCCCGTGAAG------CCGGCGAATTCCTGATGGCGCCGCGC
GACAACATCACCCTGATGGACGTCAGCCCCAAGCAGCTGGTGTCGGTCGCGGCCTCGCTC
ATTCCGTTCCTGGAAAATGACGACGCCAACCGCGCCCTCATGGGATCTAACATGCAGCGT
CAGGCGGTGCCGCTGGTCCGTGCCGAGGCGCCGTTCGTCGGTACCGGCATGGAAGGCACC
GTGGCCCGTGACTCGGGCGCGGCGATCGCTGCCAAGCGCGCCGGCATCATCGACCAGGTC
GACGCGACCCGTATCGTGATCCGCGCCACCGG---CGATGT---CGAACCCGGCCAGTCG
GGCGTCGACATC---TACACGCTGCAGAAGTTCCAGCGCTCCAACCAGGACACCTGCATC
AACCAGCGTCCGCTGGTGAAGGTGGGCGAACTGGTGCAGGCCGGCGACGTCATCGCCGAC
GGCCCGTCGACCGAGTTCGGCGAGCTGGCGCTGGGCCGCAACGTGCTTGTCGCGTTCATG
CCCTGGAACGGCTACAACTACGAAGACTCCATCCTGATCTCCGAGCGGATCGTGAAGGAT
GACGTCTTCACCTCGATCCATATCGAGGAGTTCGAGGTCATGGCCCGCGACACCAAGCTG
GGTCCGGAAGACATCACCCGCGACATTCCGAATGTCGGTGAAGAAGCGCTGCGCAACCTC
GACGAGGCTGGCATCGTGTACATCGGCGCCGAAGTGGAGCCGGGCGACATCCTGGTCGGC
AAGATCACCCCCAAGGGTGAATCGCCGAT--GACCCCGGAAGAAAAGCTGCTCCGCGCGA
TCTTCGGTGAGAAGGCAAGCGACGTGCGCGACACGTCCCTGCGCCTGCCGCCGGGCGTTG
CCGGTACCGTCGTCGAAGTCCGCGTGTTCAACCGTCACGGCATCGACAAGGACGAACGCG
CCATGGCGATCGAGCGGGAGGAAATCGACCGTCTCGCCAAGGACCGTGAAGACGAACGCG
GCATCCTCAACCGTGCGACCTTCAACCGTCTGCAGGAAATGCTGATCGGCCAGACCGCCA
CTGCCGCGCCCAAGGGCGTCAAG---AAG-GGCGTTGTGATCGACGAGGCTCTGCTGGGC
GAAGTCGAGCGTCACGAATGGTGGAAGTTCGCGGTCGAGGACGAT-GTCCGTCAGACCG-
-------GCATCGAAGCCGTTAAGGCGCAGTATGACGAAGCGGTGAAGCTGATCGTCGAG
AAGTTCGAGGA-TCGCGTCGACAAGCTGCAGCGCGGCGACGAGCTGCCGCCGGGCGTGCT
GAAGATGGTCAAGGTGTTCGTCGCGGTGAAGCGCAAGCTGCAGCCGGGCGACAAGATGGC
CGGCCGTCACGGTAACAAGGGTATCATCAGCCGCATCCTGCCGGCCGAAGACATGCCCTT
CCTGGAAGACGGCACCCCCGTCGACTTCGTGCTGAACCCGCTGGGCGTGCCGTCGCGCAT
GAACGTCGGTCAGATCTTCGAAACCCATCTGGGCTGGGCCGCACGCGGCCTGGGCGCCCA
GATCGGCCAGGCTCTGGATGCATGGCGTGAAGCCAATCCGAACCCCGAGGCGGGCCAGCC
C-----CCCGAGGC----GGTGAAGGAACTGCT---------------CAAGACGATCTA
TGGCGA------------CAATTATGTCGCCG---AA---ATCGAGGCACG---CAG---
------CCCCGAG---CAGAT---CGTCGAGCTGGCGCAGAATGTCCGTGCAGGCGTGCC
GATGGCCACGCCGGTGTTCGACGGTGCCGTCGAATCCG---A------------CGTGTC
GGCGATGCT------------------GAAGCTGGC---------AGGCCTG---GACGA
A------------------------TCC--------------GGTCAGGTTTCGCTGTTC
GACGGCCGTACCGGCGACGTGTTCGACCGCAAGGTGACCGTTGGCTACAAGTATGTCCTG
AAGCTGCATCACCTGGTCGACGACAAGATCCACGCACGTTCCATCGGCCCCTACTCGCTC
GTCACCCAGCAGCCGCTGGGCGGTAAGGCGCAGTTCGGTGGCCAGCGCTTTGGTGAAATG
GAAGTGTGGGCGCTCCAGGCTTATGGCGCCGCCTACACGCTGCAGGAAATGCTGACGGTG
AAGTCGGACGACGTGGTCGGCCGCACCAAGGTCTATGAGGCGATCGTCAAGGGCGACGAC
ACGTTCGAGGCC-GGCATTCCCGAAAGCTTCAACGTGCTGGTCAAGGAAATGCGTTCGCT
GGGCCTCAACGTCG-------------------------AACTCGCC-------------
-----------------GCGATGGACGA---------------GATTGA-----------
----------------------------------CGACGACGGCATGGCGGCTGCG----
--GCGGAA---TAA----------------
>Sphingobium_sp_SYK-6
------------------ATG-----------GC------------AACCAAGGCTCTCC
C-----------CCCCTCCACG--------------GCCGG-------------------
-----------CGAAAGCGCCAAGAAGCGC----------ATCCGCAAGGTT--------
-------TTCGGCAACATCCACGAAGTGGTGCAGATGCCGAATCTGATCGAAGTGCAGCG
GGAGAGCTATGAGCAGTT-------CCTGCGCT---------------------------
------C---------CAATC--CCGCGATCGGCTATGTGTC------------------
-----------------------------CGGCCTGGAGAAGACCCTGCGCAGCGTCTTC
CCGATCCGCGACTTCGCCGGCACGGCGGAGCTGGACTTCGTC------CATTACGAACTC
GAAGATCCCAAGTACGACACCGAGGAGTGCCGTCAGCGCGGCATCACATATGCGGCCCCG
ATGCGGGTGACGCTTCGCCTGATCGTGTTCGAAGTGGACGCCGACACCG---AGACCCGC
TCCGTGCTCGATATCAAGGAGCAGGATGTCTACATGGGCGACATGCCGCTCATGACGGGC
AACGGCACCTTCATCATCAACGGCACCGAGCGCGTCATCGTGTCCCAGATGCACCGCTCG
CCAGGCGTGCTCTTCGACCA------TGACCGTGGCAAAACGCACTCGTCCGGCAAGTAT
CTCTTCGCTGCGCGCGTGATCCCTTATCGCGGTTCCTGGCTGGACTTCGAGTTCGACGCC
AAGGACATCGTGAATGTCCGCATCGACCGCAAGCGCAAGCTGCCGGTGACGGCGCTGCTC
TATGCGCTCGGCCTGAATAGC---------------------------------------
------------------------------------GAGGATATCCTCGGCGAGTTCTAC
AACAAGATCACTTATGTC-CGCGGCCAGAACGGC---TGGCAGATCCCCTACACGGCGGA
AGCCTGGCGCGGCCAGAAGCCGATGTTCGACATCGTCGATGCCAAGACCGGTGAGGTGGT
GTTCGCTGCGGGCCAGAAGATCAGTCCGCGCGCGGCACTCAAGGCGCAGAAGGACGGCCT
TGAATCGCTCGTCATCCCGACCGAGGAAATCTATGGCCGCTACAGCGCCTATGACCTCAT
CAATGAGACCACTGGCGCGATCTATATCGAAGCG------GGCGACGAGGTTTCCCCCGA
GAATCTCGCCAAGCTGGATGAAGCCGGGATCGATCGCATCGAGCTGCTCGATATCGATCA
CGTCAACACGGGCCCGTGGATCCGCAACACGCTGAAGGTCGACAAGGCCGAGGATCGCGA
CCACGCGCTGTCGGACATCTACCGCGTCATGCGCCCCGGCGAACCGCCGACGCGCGAGAC
GGCCGAAGCCCTGTTCGAAGGCCTGTTCTTCGACGGCGAGCGCTATGATCTCTCGGCCGT
GGGCCGCGTGAAGCTCAACATGCGCCTTGGCCT---------CGA-----CGC------T
GAGGAC---ACCATCAC------CACGCTGCGC---------------------CGCGAG
----------------------------GACATCCTCGCAGTCGTCA-------------
---------AGGAACTGGTGAACCTCAAGGACGGCAAG----------------------
--------------GGCGAGATCGACGACATCGACAATCTCGGCAACCGCCGCGTGCGTT
CGGTCGGCGAGCTGCTGGAAAACCAGTATCGTGTCGGCCTGCTGCGCATGGAGCGCGCGG
TGAAGGAGCGCATGTCGAGCGTCGACGTCTCGACGGTGATGCCGAACGACCTGATCAACG
CGAAGCCGGCCGTAGCCGCCGTGCGCGAGTTCTTCGGCTCCTCCCAGCTCTCGCAGTTCA
TGGACCAGACCAACCCGCTCTCCGAGATCACGCACAAGCGTCGCGTCTCGGCGCTCGGGC
CGGGCGGTCTCACCCGCGAACGCGCCGGCTTCGAGGTCCGCGACGTTCACCCGACCCATT
ATGGCCGTATCTGCCCGATCGAGACGCCGGAAGGCCCGAACATCGGCCTCATCAACTCGC
TGGCGAGCTTCTCGCGCGTCAACAAGTACGGCTTCATCGAGACGCCCTATCGCAAGGTGG
TCGACAACAAGGTGACTGACGAGGTCG------TCTATCTGTCCGCCATGGAAGAAGCGA
AACACACGATCGCGCAGGCCAATGCGGAGCTGAC---CG-AGGACGGCCAGTTCGTCGA-
--GGAACTCG---TTTCCTCGCGTGAAG------CCGGTGAGTTCCTGATGGCGCCGCGC
GATCATATCACGCTGATGGACGTCAGCCCCAAGCAGCTTGTCTCGGTTGCCGCTTCGCTC
ATTCCGTTCCTGGAAAACGACGACGCCAACCGCGCGCTCATGGGCTCGAACATGCAGCGT
CAGGCCGTGCCTCTGGTGCGGGCCGAGGCGCCGTTCGTCGGCACCGGCATGGAAGAGACG
GTGGCACGCGATTCCGGCGCCGCCATCGCCGCCAAGCGCTCGGGTATCGTCGATCAGGTC
GACGCGACCCGTATCGTGATCCGTGCCACGGA---GGATGT---CGAGCCGGGCCGTTCG
GGCGTGGACATC---TACACGCTGATGAAGTTCCAGCGCTCCAACCAGGACACCTGCATC
AACCAGCGCCCGCTGGTGAAGGTGGGCGACCATGTTTCCGCCGGAGACGTGATCGCTGAC
GGTCCGTCCACGGAGCTGGGTGAACTGGCGCTGGGCCGCAACAGCCTCGTCGCCTTCATG
CCCTGGAACGGCTACAACTACGAGGACTCCATCCTCATCTCCGAGCGGATCGTGAAGGAT
GACGTCTTCACCTCGATCCACATCGAGGAGTTCGAGGTGATGGCCCGCGACACCAAGCTC
GGGCCCGAGGACATCACGCGCGATATCCCGAACGTCGGCGAGGAAGCCCTGCGCAACCTC
GACGAGGCGGGCATCGTCTACATCGGCGCCGAGGTCGAGCCGGGCGACATTCTCGTCGGC
AAGATCACGCCGAAGGGTGAAAGCCCCAT--GACGCCGGAGGAAAAGCTCCTCCGCGCGA
TCTTCGGCGAGAAGGCCAGCGATGTGCGCGACACCTCGCTCCGCCTGCCCCCGGGCGTTG
CCGGCACGATCGTCGAGGTGCGCGTGTTCAACCGCCACGGCATCGACAAGGACGAGCGCG
CGATGGCGATCGAGCGTGAAGAGATCGACCGCCTCGCCAAGGACCGCGAGGACGAGCGCG
CCATTCTCAATCGCGCCACGTTCAACCGTCTGCGCGAGATGCTGATCGGGCAGGTCGCCA
CGGCGGCCCCGAAGGGCGTGAAG---AAG-GGCGTCGAGATCGACGAGGCTCTGCTTTCC
GAGGTCGAGCGTCATGAATGGTGGAAGTTCGCTGTGGCGGACGACACGCGCCA-GACGC-
-------AGCTCGAAGCCGTGAAGGCGCAGTATGACGAGGCAGTGAAGCTGATCGTCGAG
AAGTTCGAGGA-CCGTGTCGAGAAGCTGCAGCGCGGCGACGAGCTGCCCCCGGGCGTGCT
CAAGATGGTCAAGGTGTTCGTCGCGGTGAAGCGCAAGCTGCAGCCGGGCGACAAGATGGC
CGGCCGTCACGGCAACAAGGGTGTCATCTCGCGCATCCTGCCGATCGAGGACATGCCGTT
CCTTGAGGACGGCACGCCTGTCGACATCGTGCTGAACCCGCTCGGCGTGCCTTCGCGCAT
GAACGTCGGTCAGATCTTCGAGACGCATCTGGGCTGGGCTGCACGCGGTCTTGGTCAGCA
GATCAAGCAAGCCCTGCAGGACTGGCGCGAGGCCAATCCCGGCGTGACCGGCGGTGAAAT
G-----CCGGAAGC----GGTGAAGGAGCGGCT---------------GCTCACTGTCTA
TGGCGA------------CAATTACGCCGCGG---AC---ATCGAGGCGCGCAGCTC---
------CGAGCAG------AT---CGTGGAACTGGCATCCAACCTGGTGACCGGCGTGCC
GATCGCGACGCCTGTGTTCGACGGTGCCCGCGAGGCGG---A------------CGTCTC
GGCCATGCT------------------GGAGCTGGC---------CGGGCTC---GATCC
T------------------------TCG--------------GGACAGTCGACGCTGTTC
GACGGCCGGACTGGCGATGCCTTCGACCGGAAGGTGACTGTCGGCATCATCTACATGCTG
AAGCTGCATCACCTCGTCGATGACAAGATCCACGCTCGTTCGATCGGACCTTACAGCCTC
GTCACCCAGCAGCCGCTGGGCGGCAAGGCCCAGTTCGGTGGCCAGCGCTTCGGTGAGATG
GAGGTCTGGGCGCTCCAGGCCTATGGCGCGGCCTACACGCTGCAGGAGATGCTGACGGTG
AAGTCGGACGACGTGGTCGGCCGCACCAAGGTCTACGAGGCGATCGTCAAGGGTGACGAC
ACGTTCGAGGCC-GGCATCCCCGAGAGCTTCAACGTGCTGGTCAAGGAAATGCGCTCGCT
CGGCCTCAATGTGG-------------------------AGCTGGCAGCGCTGGAAG---
---------ACATGAGCGACGAGGACGG--------------------------------
----------------------------------CGACGGCGAACTGCCCGAGGCC----
--GCGGAA---TAA----------------
>Meganema_perideroedes_DSM_15528
------------------ATG-----------GC--------------GCAG--------
------------ACCCAGTTCG--------------GCCGC-------------------
------------------------AAACGC----------ATCCGCAAGGTT--------
-------TTCGGCGGAGTCCGCGAAGCCGCGAAGATGCCGAATCTGATCGAAGTGCAGAA
AAGCTCGTACGACCAGTT-------CCTGAACA---------------------------
------GCGG------CGA----CGACGGTTCGCCGCG---CGACGGAGT----------
-----------------------------CGGGATTCAGGGCGCTTTTCAGGGCGTCTTC
CCGATTCGCGACTTCAACGAGACCGCCCTGCTCGAATTCGTG------CGTTACGAGCTC
GAGACTCCGAAATTCGACGTCGAGGAATGCCAGCAGCGCGATCTGACCTACGCCGCGCCG
CTGAAGGTGACTCTGCGCCTGATCGTCTTCGACGTCAACGAGGACACCG---GCGCCCGC
TCCGTGAAGGACATCAAGGAGCAGGACGTCTATATGGGCGACATGCCCCTCATGACCGAG
AACGGCACCTTCGTGGTGAACGGCTCGGAGCGCGTGATCGTCAGCCAGATGCACCGTTCG
CCGGGCGTCTTCTTCGACCA------TGACCGCGGCAAGACCCATTCCTCGGGCAAGCTG
CTGTTCTCGTCGCGCGTGATCCCCTATCGCGGCTCCTGGCTCGACTTCGAATTCGACGCC
AAGGACATCGTCTACGTCCGCATCGACCGCAAGCGCAAGCTTCCGGCGACGACCCTGCTC
TATGCCCTCGGCATGGATCAG---------------------------------------
------------------------------------GAGGAGATCATGTCCACCTTCTAC
GGTCAGGCGCCTTACACG-CGTCGCGGCGACAGC---TGGGCGACTCCCTTCAATCCGGA
TCGTCTGAAGGGCGCGAAGCCGATCTACGACCTCGTGGACGCGGATTCGGGCGAAGTCGT
CGCCGAGGCGGGCCAGAAGCTCACCCCGCGCAAGCTCAAGAAGCTGGCCGAAGGCGGCGT
CAAGGAGATCCTCGCGCCCTTCGAGGCCATTCTGGGCCGTTACATCGCCGTGGATCTCGT
CGACGAGGGCACCGGCCTGATCCACGCCGAAGCC------GGCGACGAGATCGACGAGAA
GCTGATCGACAAGCTGCTCGGCCTCGGCATGGACGTCATCCCGACCCTCGACATCGACCA
TGTCGAGATCGGCGGCTATATGCGCGCGACCATGGCGGTCGATAAGAACGCCACCCGCGA
GCAGGCGCTGATGGACATCTACCGCGTCATGCGCCCCGGCGAGCCCCCGACGCTCGACGG
CGCCGAGGCTTTGTTCAACAGCCTCTTCTTCGATCTGGAGCGCTACGACCTTTCGGCGGT
CGGCCGCGTGAAGATGAACATCCGCCTCGACCT---------CGA-----CGC------C
CCGGAC---ACCCTGCG------CACCCTCCGC---------------------AAGGCC
----------------------------GATATTCTGGCCGTGCTGA-------------
---------AGATGCTCGTGGGCCTGCGCGACGGCCAT----------------------
--------------GGCGAGATCGACGACATCGACAACCTCGGCAATCGCCGCGTGCGTT
CGGTCGGCGAGCTGATGGAGAATCAATATCGCCTCGGCCTGCTCCGCATGGAGCGCGCGA
TCAAAGAGCGCATGTCCGCCGTCGACATCGACACGATCATGCCGCAGGATCTGATCAACG
CCAAACCGGCCGCCGCCGCCGTGCGCGAGTTCTTCGGCTCCTCGCAGCTCTCGCAGTTCA
TGGACCAGACCAACCCGCTCTCGGAGGTGACGCATAAGCGCCGCCTTTCGGCGCTTGGCC
CCGGCGGTCTGACGCGCGAGCGCGCGGGCTTCGAGGTCCGCGACGTCCACCCGACCCATT
ACGGCCGCATCTGCCCCATCGAGACGCCGGAAGGCCCGAACATCGGCCTGATCAACTCGC
TGGCGACCTTCGCCCGCGTGAATAAATACGGCTTCATCGAAACGCCTTACCGCAAGGTCA
TCGACGGCAAGGTCAGCGACGAGGTGG------TTTATCTCTCCGCCATGGAGGAGATGA
AGCACACCGTGGCTCAGGCCGGCGCCGATCTCGA---CG-AAGAGGGCCGCTTCGCCAC-
--CGATCTCG---TCTCGGCGCGTCAGG------GCGGCGATTTCGTCGTGGCTCCGCGC
GAGCAGGTCACCTTGGTGGACGTCTCGCCCAAGCAGCTGGTTTCGGTGGCCGCGGCCCTG
ATTCCCTTCTTGGAGAACGACGACGCCAACCGCGCCCTCATGGGCTCGAACATGCAGCGT
CAGGCGGTGCCTCTGGTCAAGGCCGAGGCGCCTTTCGTCGGCACGGGCATGGAATCGGTG
GTGGCGCGGGATTCCGGCGCGGCCATCGCGGCGCGGCGCGGCGGCGTGATCGATCAGGTG
GACGCGACCCGCGTGGTCATCCGCGTGACCGA---CGGCCT---GCGTCCGGGCGAGCCG
GGCGTGGACATC---TATCGTCTGCGCAAGTTCCAGCGCTCGAATCAGAACACCTGCATC
AACCAGCGTCCGCTGGTGAAGGTGGGCGACCGGGTGCGCACGGGCGACGTCATCGCCGAC
GGCCCCAGCACGGATCTGGGCGAGCTGGCTTTGGGCAAGAACGTGCTCGTCGCCTTCATG
CCCTGGAACGGCTATAACTTCGAGGACTCCATCCTCATCTCCGAGCGCATCGCCAAGGAC
GACGTCTTCACCTCGATCCACATCGAGGAATATGAAGTCTCGGCCCGCGACACCAAGCTC
GGGCCGGAGGAGATCACCCGCGACATCCCGAACGTCGGCGAGGAATCGCTGCGCAATCTG
GACGAGGCGGGCATCGTCTACATCGGCGCCGAGGTCCAGCCGGGCGACATTCTCGTCGGC
AAGATCACGCCCAAGGGCGAAAGCCCGAT--GACGCCGGAGGAAAAGCTCCTGCGCGCCA
TCTTCGGCGAAAAGGCTTCGGACGTCCGCGACACCTCGCTGCGCATGCCTCCGGGCGGCT
ACGGCACGGTGGTCGAGGTGCGCGTCTTCAACCGCCACGGCGTCGAGAAGGACGAGCGGT
CGCGTCAGATCGAGCGCGAGGAGATCGAAAGCCTCCAGCGCGACCATGACGACGAGCTCG
GCATTCTGGAGCGCAACATCTCGGCGCGTCTGCGCCAGCTTCTGGTCGGCCAGCGCGCGG
TGAAGGGGCCCAAGGGCTTCAAG---GCG-GGCGTGGACGTCACCGACGAGGCTCTGGAT
TCGCTCCAGAAGAACCTTTGGTGGCAGATCGTCCCGCCGACCGAG-GAGCAGGCCCGCG-
-------AGGTCGAGGCTCTGCGCGAGCAGTATGACGCCCTCAAGAAGACCCTGCGCCGC
CGCTTCGACGA-TAAGGTCGAGAAGGTGCGCCGGGGCGACGACCTGCCTCCGGGCGTGAT
GAAGTCGGTCAAGGTCTTCGTGGCGGTGAAGCGCAAGCTCCAGCCCGGCGACAAGATGGC
CGGACGTCACGGCAATAAGGGCGTGGTCTCGCGGGTGGTGCCTGAGGAGGACATGCCTTT
CCTTGAGGACGGCACGCCGGTCGATCTCGTGCTGAACCCGCTGGGCGTGCCTTCGCGCAT
GAACGTCGGACAGATCCTCGAAACCCATCTGGGTTGGGCCGCCGCCGGTCTGGGCCGCAG
CATCGGCGAGGCGCTCGACGGCTTCGAGCGCTCCGGCGAC--------------------
------GCCGCGAA----GGTCCGCGACGCCAT---------------GAAGCGCGCCTA
TGGCGA------------CGCCTCTTACGCCGAGACC---CTCGAAGGGCT---CTC---
------GGACGAG---GAGCT---GGTCGAGGCGGCGGGGAACGTCCGTCGCGGCGTGCC
CTTCGCGACGCCCGTCTTCGACGGCGCCAAGGAGGCCG---A------------CATCGA
CAAGCATCT------------------CGCGTTGGC---------GGGCTTC---GATTC
C------------------------TCG--------------GGTCAGGTCCGTCTGCAC
GACGGCCGCACCGGCGAGCCCTTCGCCCGCAAGGTGACGGTGGGCTATAAGTATCTTCTG
AAGCTGCACCATCTGGTGGACGACAAGATCCACGCCCGCAGCACCGGCCCCTACAGCCTC
GTGACCCAGCAGCCGCTGGGCGGCAAGGCCCAGTTCGGCGGCCAGCGCTTCGGCGAGATG
GAGGTCTGGGCGCTCGAAGCCTACGGCGCCGCCTACACGCTGCAGGAGATGCTGACGGTC
AAGTCGGACGACGTGGCCGGACGCACCAAGGTCTACGAATCCATCGTCAAGGGCGAAGAC
AACTTCGAGGCC-GGCATTCCCGAGAGCTTCAACGTGCTCGTCAAGGAGATCCGGTCTCT
GGGTCTGAACGTCG-------------------------AATTGC---------------
---------TGGAC----------------------------------------------
----------------------------------------------GACGAAGAGC----
--GCTGA-----------------------
>Acidocella_facilis_ATCC_35904
------------------ATG--------AACGCGATCAATGGTTTTGGCAAAGGG----
------------TCTTTCACCA--------------GCCGC-------------------
------------------------AAGCGC----------ATTCGCAAGAGC--------
-------TTCAGCCGTATCCCTGAAGTCGCGCCGATGCCAAACCTCATCGACGTGCAGCG
TGCGAGCTATGATTCGTT-------CCTGCAGA---------------------------
----------------TGAAT--GTGAAGGCCGACGCA---C--GGACCAACTC------
-----------------------------TGGCCTGCAGGAAGTCTTCAAGTCGGTCTTC
CCGATCGACGATTTCGCCGGCCGCGGCCGCCTGGAGTTCGTG------CATTACGAGCTC
GAAGAGCCGAAATATGATGTCGAGGAGTGCATCCAGCGCGGCATGACCTACGCCGCCCCG
CTGAAGGTGATCCTGCGTCTGATCGTGTGGGATCTGGACGAGGATACCG---GCGCGCGC
TCCATTCGCGACATCAAAGAGCAGCCTGTTTACATGGGCGACATGCCGCTGATGACGGAC
AACGGCACCTTCGTGGTGAACGGTACCGAGCGCGTGATCGTCTCCCAGATGCACCGCTCG
CCGGGCGTGTTCTTCGACCA------TGACCGCGGCAAGACCCATTCCTCGGGCAAGTAT
CTCTTCACCGCCCGCGTGATCCCCTATCGCGGCTCCTGGCTCGATTTCGAGTTCGACGCC
AAGGATCTGATTTATGTGCGCATCGATCGTAAGCGTAAGCTGCCGGCCACCACGCTGCTC
TACGCGCTGCCCTCCGCCGCCACCGAGCAGCTGATCGAGGCCCGCGCCGCCAAGGGCGAG
AGCGTCGAGATCGGCGAAATCAAGGGCATGGATTCTGAGGAGATCCTGAATTTCTTCTAT
GGCAAGGTCGTGTTCTCGAAGCAGAAGGGCCAG----TGGTCCCGTCCGTTCGAGGCGGA
TTCCTTCCGGAACCTGAAGCTGATCGAAGATCTGGTGGACGCGCAGACCGGCGAGGTTGT
CGCCAAGGTCGAGGACAAGCTGACCGCGCGTACCGTACGCAAGATCGCCGAGAAG---AC
CAAGAACGTGCTGGTGGCGCGCGCCGATCTGGTTGGCCGCTACCTGGGCGAGGACATCTA
TGACCCGAATACGGGCGAGATCTTTGGTGAGGCC------GGCGAAGAACTGACCGATCA
GAAGCTGACCGCGCTTGAGGATAAGGGCATTGACGAGCTGCCGACCCTGGCGATCGACCA
GCAGAA---CGGCCCGTGGATTCGCAACACGCTGGCGGCGGACAAGAACGCCAACCGTGA
AGACGCGCTGATCGACATCTACCGCGTGATGCGCCCGGGCGAGCCGCCGACCTCCGAGAC
CGCTGAGGCGCTGTTCAAGGGCCTGTTCTTCGATTCCGACCGCTATGATCTCTCGGCCGT
GGGCCGCGTGAAGATGAATATGCGTCTGGGCAT---------CGA-----TGT------G
CCGGAT---ACCGTGCG------CACCCTGCGC---------------------AAGGAC
----------------------------GATATTCTGCGCACCATCA-------------
---------AGATCATGAACGAGCTCAAGGATGGGCGC----------------------
--------------GGCGCGATCGACGATATCGATAATCTCGGCAACCGCCGTGTGCGCT
CCGTCGGTGAGCTGATGGAGAACCAGTATCGCGTCGGCCTGCTGCGTATGGAGCGCGCCA
TCCGCGAGCGTATGGGCTCCGTCGATATTGACAGCGTGATGCCGCACGACCTCATCAACG
CCAAGCCGGCTGCGGCTGCGGTGCGCGAGTTCTTCGGCTCCAGCCAGCTCAGCCAGTTCA
TGGACCAGACCAATCCGCTCTCCGAAGTGACGCATAAGCGTCGCCTCTCCGCGCTTGGGC
CGGGCGGTCTGACCCGCGAGCGTGCTGGCTTCGAAGTCCGCGACGTTCACCCGACCCATT
ATGGCCGTATTTGCCCGATTGAGACGCCGGAAGGCCCGAATATCGGTCTGATCAACTCGC
TGGCCACCTACGCCAAGGTGAACAAATACGGCTTCATCGAGACCCCTTACCAGCTGGTGA
CGGACGGCAAGGTGCAGCCGGAGTTCA------AATATCTCTCCGCCATGGAAGAGGAGC
GGCTGGTGGTCGCCCAGGCCGACGCGAACAAGGC---CG-AGGACGGGCAGCTCAAGGA-
--CGATCTGG---TATCCGTGCGCCGCA------ATGGCGACTTCTTGATGGTCAAGCCG
GAAGACGTGACCGCCATCGACGTCTCGCCGAAGCAGCTGGTTTCCGTCGCGGCAGCTCTG
ATTCCGTTCCTTGAGAATGATGACGCCAACCGCGCGCTGATGGGCTCGAACATGCAGCGT
CAGGCTGTGCCGCTGATCCGCTCCGACGCACCGATCGTCGGCACCGGCATGGAAGCGGCT
GTGGCACGCGATTCCGGCGCCACCATCGTGGCCAAGCGGGCGGGTATCATCGACCAGATC
GATGGCGCACGTATCGTCGTGCGCGCCACTGG---CGAGGA---CGGGGCGACCCAG---
GGCGTCGATATC---TATCGTCTGCGCAAATATATGCGCTCCAACCAGAGCACCTGCATC
AATCAGCGTCCGCTGGTGAAGGTCGGTGACCGCGTGTCTGCCGGCGACATCATTGCCGAC
GGCCCGTCCACGGAGCTGGGCGAGCTGGCGCTGGGCCGCAACGCGCTGTGCGCCTTCATG
CCCTGGAACGGCTATAACTTCGAAGACTCCATCCTGATCTCCGAGCGGATCGCCAAGGAT
GACGTGTTCACCTCCATCCACATCGAGGAATTCGAGGTGATGGCGCGTGACACCAAGCTG
GGGCAGGAAGAAATCACCCGCGACATTCCCAATGTCGGCGAGGAAGCTTTGCGCAACCTC
GACGAGGCCGGTATCGTCTATATCGGCGCGGAAGTTCACCCGGGCGACATTCTGGTCGGC
AAGGTGACGCCGAAGGGCGAGAGCCCGAT--GACCCCGGAAGAGAAGCTGCTGCGCGCCA
TCTTCGGCGAAAAGGCCTCCGATGTGCGTGACACCTCGCTGCGTCTGCCGCCCGGCACCT
CCGGCACTATCGTCGATGTGCGTGTGTTCAACCGCCGCGGCGTGGATAAGGATGAGCGCG
CGCTGGCGATCGAGCGCGCCGAGATCGAGCGTCTGGCCAAGGACCGTGACGACGAAAAGG
GCATCCAGGAGCGCTCCTTCCTGAACCGTCTGCGCGAGGCGCTGATCGGCCAGGTTGCTG
GCTCCGGCTTCAAGGGTATCAAG---GCG-GGGACGGAAATCACCGCCGAGCTGCTGTCC
GAGCAGCCGCGCGGCGCCTGGCGCAACGTGGTCGTGCAGGACGAC-GCGGTGATGGCGA-
-------ATATCGAGCTGATGAAGCGCGAGTTCGACGCCGCGGTGAAGAAGCTGCAGGAC
CGCTTCGAGAG-CAAGGTCGAGAAGCTGCAGCGCGGCGACGAGCTCCTCCCCGGCGTGAT
GAAGATGGTCAAGGTGTTCGTGGCGGTGAAGCGCAAGCTGCAGCCGGGCGACAAAATGGC
CGGCCGTCACGGCAACAAGGGTGTGGTCTCGCGCGTGGTGCCGGTCGAGGACATGCCGTT
CCTGGAGGATGGCACGCCGGTCGATCTGGTGCTGAACCCGCTGGGCGTGCCCTCGCGCAT
GAATGTCGGGCAGATCCTGGAAGTGCATCTGGGTTGGGCCTGTGCCAATCTCGGCAAGCA
GATCGGCAAGGCGGTGGAAGAGTATCGCCGCACCGGTGA---------------------
------GGCGCGCCTTGAGCTGCTGGACCGGCT---------------GAAGCTGGCCTA
TGGCGA------------GGAAATCTTCGAGAGCCAG---ATCAAGGATCT---CGA---
------TGATGAT---GCGCT---GGTCGAGCTGGCCCGCAACGTCACCAAGGGCGTGCC
GATCGCGACCCCGGTGTTCGACGGTGCCCGTATTCCGG---A------------CATCGA
GGAGATGCT------------------GGCCAAGGC---------CGGTGTC---GATAT
T------------------------TCC--------------GGTCAGAGCACGCTGATC
GATGGCCGCACGGGTGAGCCGTTCGAGCGGAAGGTGACGGTTGGGTATATGTATATGCTC
AAGCTCCACCATCTCGTCGACGACAAGATCCATGCCCGCTCCATCGGCCCATACTCGCTG
GTCACCCAGCAGCCGCTGGGCGGTAAGGCGCAGTTCGGTGGCCAGCGCTTCGGTGAGATG
GAGGTCTGGGCGCTGGAAGCTTACGGCGCGGCCTACACGCTGCAGGAAATGCTGACGGTG
AAGTCCGACGACGTGTCCGGCCGTACCAAGGTCTATGAGGCGATCGTGCGCGAGCAGGAC
AATTTCGAAGCT-GGTATCCCCGAGAGCTTCAACGTGCTGCTGAAGGAACTGAAATCCTT
GGGCCTGAACGTCG-------------------------ATCTGG---------------
---------AGCAGTCGGCCTCT-------------------------------------
------------------------------------------------------------
-----------TAA----------------
>Roseomonas_gilardii_rosea_ATCC_BAA-691
------------------ATG--------AACGC----------TATCGCAAAGTCGTTC
GGGGGCAAG---GGGCTGACTG--------------GCCGG-------------------
------------------------AAGCGC----------ATCCGCAAATCC--------
-------TTCGGGCGGCTGCCCGAGGTGGCGCCGATGCCGAACCTGATCGACGTGCAGCG
GGCCTCCTACGAGGCCTT-------CCTCCAGA---------------------------
------TGGG------CGTGG--ATCCGGATGTCCGGA---G--CCAGGC----------
-----------------------------CGGGCTGCAGGAAGTGTTCAAGTCCGTGTTC
CCGATCGACGATTTCGCGGGGCGCGGCCGGCTGGAGTTCGTG------CAGTACGAGCTC
GAGGAGCCGAAATACGACGTTGAGGAGTGCATGCAGCGCGGCCTGACCTTTGCCGCGCCG
CTGAAGGTCCGCCTGCGCCTGATCGTCTGGGACATCGACGAGGACACCG---GCTCCCGT
TCCGTCCGCGACATCAAGGAGCAGGACGTTTACATGGGCGACATGCCGCTCATGACGGAC
AACGGCACCTTCATCATCAACGGCACCGAGCGCGTCATCGTCTCGCAGATGCACCGCTCG
CCGGGCGTGTTCTTCGACCA------CGACAAGGGCAAGACGCATTCCAGCGGCAAGTAC
CTCTTCGCCGCGCGCGTGATCCCCTATCGCGGTTCCTGGCTGGACTTCGAGTTCGACGCC
AAGGACATCTGCTATGTCCGCATCGACCGGAAGCGCAAGCTGCCGGCCTCGACCCTGCTC
TATGCGCT-GGATTCGGCGGC--------TACCGCGGCGCTGCGCGCCGAGCGCGGCGGG
GAGATCGAGCCCTCCGAGGTCCGTGGCATGGATGCCGAGGAGATCCTTGGCACCTTCTAC
GGCAAGGTGGTGTTCACG-CGCGGCCCCAAGGGC---TGGTCGCGCCCCTTCGTGCCGGA
GAGCTTCCGCGGCGTGAAGCTGCTGGAGGACCTGGTCGACGCCGACAGCGGCAAGACCGT
CGCGACGCGCGACACCAAGATGACGCCGCGCCTGGCCCGCAAGATCGCCGAGGAGGGGAC
CAAGGAGGTCCTGGTCGGCCGCGTGGACCTGATCGGCCGTTTCCTGTCCGACGACCTCGT
GGACCTCAACACCGGCGAGATCTATGGCGAGGCC------GGCGAGGAGCTGACCGAGGC
GAAGCTGACCGCCATCGAGGACGCGGGCTATGACAGCCTGCCCACCCTCGCCATCGACCA
---GCAGGTCGGTCCCTGGATGCGCAACACGCTCGCGGTGGACAAGGCCACCAACCGCGA
CGAGGCGCTGATGGACATCTATCGCGTCATGCGCCCCGGCGAGCCGCCGACGCCGGAAAC
GGCCGAGGCACTGTTCCGCGGCCTGTTCTTCGATCCGGAGCGCTATGACCTCTCGGCCGT
GGGCCGGGTGAAGATGAATATGCGCCTGGGCTTCAGCCTGGACGA-----GGT------G
CCCGAC---ACGCAGCG------CACGCTGCGC---------------------AAGCAG
----------------------------GACATCCTGGCCACGCTGA-------------
---------AGACCCTGCTGGAGCTGAAGGACGGCAAG----------------------
--------------GGCCAGATCGACGACATCGACAATCTCGGTAACCGCCGGGTGCGTT
CGGTCGGCGAGCTGATGGAGAACCAGTACCGCGTCGGCCTGCTGCGCATGGAGCGCGCGA
TCAAGGAGCGCATGGGGTCGGTCGATATCGACACCGTCATGCCGCACGACCTGATCAACG
CGAAGCCGGCGGCGGCGGCGGTGCGCGAGTTCTTCGGCTCCTCGCAGCTCTCGCAGTTCA
TGGACCAGACCAACCCGCTCTCCGAGGTGACGCACAAGCGCCGCCTGAGCGCGCTTGGCC
CGGGCGGCCTGACGCGTGAGCGCGCGGGCTTCGAGGTGCGCGACGTGCACCCGACGCATT
ACGGCCGCATCTGCCCGATCGAGACGCCGGAAGGCCCGAACATCGGCCTGATCAACTCGC
TCGCCACCTTCGCCAAGGTGAACAAGTACGGCTTCATCGAGACGCCGTACCAGATGGTGC
AGGACGGCAAGATCGTCGGCGAGCCGC------GCTACCTCTCCGCCATGGAGGAGGAGA
AGCTCGTGGTCGCCCAGGCGGATGCCGAGGTGGACCGCG-AGACGGGCGAGTTCCGCTC-
--CGAGCTGG---TGAGCGTGCGCCAGA------GCGGCGACTTCCGGCTGGTGAAGCCC
GAGGAGGTGACGGCGATCGACGTGTCGCCGAAGCAGCTCGTTTCGGTGGCCGCGGCGCTG
ATCCCGTTCCTGGAGAACGACGACGCCAACCGCGCGCTCATGGGCTCGAACATGATGCGG
CAGGCGGTGCCGCTGGTGAAGTCCGACGCGCCGCTGGTGGGCACGGGCATGGAGGCCGCG
GTGGCGCGGGATTCCGGCGCGACCATCGTGGCACGGCGCGACGGCGTCATCGACAGCATC
GACGGCGCGCGCATCGTGGTGCGGGCGACGGC---CGAGGA---CGGCACGACCAAG---
GGCGTGGACATC---TACCGCCTGCGGAAGTTCCAGCGTTCCAACCAGAGCACCTGCATC
AACCAGCGTCCGCTGGTGAAGGTGGGCGACCGGGTGCAGGCGGGCGACATCATCGCCGAC
GGCCCGTCCACGGAGCTGGGCGAGCTGGCGCTGGGCCGCAACGTCATGTGCGCCTTCATG
CCCTGGAACGGCTACAACTTCGAGGATTCGATCCTGATCTCCGAGCGCATCGCGCGGGAC
GACGTGTTCACGTCGATCCACATCGATGAGTTCGAGGTGATGGCCCGCGACACGAAGCTG
GGCCAGGAGGAGATCACCCGCGACATCCCGAATGTCGGTGAGGAGGCGCTGCGCAACCTC
GACGAGGCGGGCATCGTCTATGTCGGCGCCGAGGTGAACCCGGGCGACATCCTGGTGGGC
AAGGTGACACCGAAGGGCGAGAGCCCGAT--GACACCGGAGGAGAAGCTGCTCCGCGCCA
TCTTCGGCGAGAAGGCGTCGGACGTGCGCGACACCTCGCTGCGTCTGCCGCCAGGCGTCT
CGGGCACGATCGTGGACGTGCGCGTCTTCTCCCGCCGCGGCGTGGACAAGGACGAGCGCG
CCATGGCGATCGAGCGCGCCGAGATCGAGCGTCTGGCCAAGGACCGCGACGATGAGCGCG
CCATCCAGGAGCGTTCGTTCCATTCGCGGCTGCGCGAGAAGCTGCTGAACCGCAAGGCCT
CTGGCGGCTTCCGGGGTATCAAG---GCG-GGCACGGTCATCACCGACGAGGTGCTGAAC
GAGTTCGCCAAGGTGACCTGGCGTCAGATCGGCGTGGCCGACGAC-GCGGTGATGGCCG-
-------AGATCGAGGCGCTGAAGCGCGAGTTCGACGCCGCCGTGGAGCGGCTGCAGAAG
CGCTTCGAGTC-CAAGGTCGAGAAGCTGCAGCGTGGCGACGAGCTGCCGCCCGGCGTGAT
GAAGATGGTCAAGGTCTTCGTCGCGGTGAAGCGGAAGCTGCAGCCGGGCGACAAGATGGC
CGGCCGCCACGGCAACAAGGGCGTGGTCTCCCGCGTCGTGCCGATCGAGGACATGCCGTT
CCTCGAGGACGGGCGCGCGGTGGATCTCGTGCTGAACCCGCTGGGCGTGCCGTCGCGCAT
GAACATCGGCCAGATCCTGGAGACCCATCTGGGCTGGGCCTGCGCCAATCTTGGCCGTCA
GGTGGGCGAGCTGGTCGAGGACTATCGCCGGGCGGGCGC---------------------
------GGCGCGCGACGCGCTGGTGGCCAAGCT---------------GCGCGAGGTCTA
TGGCGA------------CGAGATCGTCGATGAGCAG---GTCGCGGAGAT---GAG---
------CGAGGAC---CAGCT---CATCGAGCTGGGCGATAACCTGTCCAAGGGTATCCC
CATCGCGACGCCGGTCTTCGACGGTGCCCGGATCTCGG---A------------CATCGA
GACGATGCT------------------GACCAAGGC---------GGGCATG---CCCAC
C------------------------TCT--------------GGCCAGATGCAGCTGATC
GACGGTCGTTCGGGCGAGCCGTTCGAGCGTAAGACCACGGTCGGCTATATCTACATGCTG
AAGCTGCACCACCTGGTGGACGACAAGATCCACGCCCGTTCCATCGGCCCCTACTCGCTC
GTCACCCAGCAGCCGCTGGGCGGCAAGGCGCAGTTCGGCGGCCAGCGCTTCGGCGAGATG
GAGGTCTGGGCGCTGGAGGCCTATGGTGCCGCCTATACGCTGCAGGAGATGCTGACGGTG
AAGTCGGACGACGTGTCCGGCCGCACCAAGGTCTATGAGGCGATCGTCCGCGACCAGGAC
AGCTTCGAGGCC-GGCATCCCCGAGAGCTTCAACGTTCTGACCAAGGAGCTGAAGAGCCT
GGGCCTGAACGTGG-------------------------ATCTCG---------------
---------AGAAC----------------------------------------------
----------------------------------CGC-----------------------
--GGCAAC---TGA----------------
>Rhizobium_undicola_ATCC_700741
------------------ATG-----------GC--------------TCAGACCCTT--
------------ACCTTTAACG--------------GTCGC-------------------
------------------------AGGCGC----------GTACGCAAGTTT--------
-------TTCGGAAAAATTCCAGAAGTCGCAGAAATGCCGAACCTCATCGAGGTTCAAAA
GGCATCCTATGACCAGTT-------CCTCATGG---------------------------
------TTGA------CGAGC--CCAAGGGTGGCCGTC---C--TGAAGA----------
-----------------------------GGGGCTTCAAGCTGTTTTCAAATCCGTCTTC
CCGATCACCGATTTTTCCGGTGCGTCGATGCTGGAATTCGTG------TCCTACGAATTC
GAGCCACCGAAGTTCGACGTCGATGAGTGCCGGCAGCGGGATCTTACCTATGCCGCACCG
CTGAAGGTCACGCTGCGCCTCATCGTATTCGATATTGACGAGGATACGG---GCGCTCGC
TCGATCAAGGACATCAAGGAACAGTCGGTTTACATGGGCGACATGCCGCTCATGACCAAT
AACGGCACCTTCATCGTCAACGGTACCGAGCGCGTTATCGTTTCGCAGATGCACCGTTCG
CCGGGTGTTTTCTTCGATCA------TGACAAGGGCAAGAGCCATTCCTCCGGCAAGCTT
CTGTTTGCCGCGCGCGTCATCCCTTATCGCGGTTCCTGGCTCGATATTGAATTCGACGCC
AAGGACATCGTTCATGCGCGTATCGACCGGCGCCGCAAGATCCCTGTGTCGTCGCTCCTC
ATGGCGCTTGGCATGGATGGC---------------------------------------
------------------------------------GAAGACATTCTCTCCACCTTCTAT
TCCAAGGCTGTCTATCAG-CGCGACGGCAAGGGC---TGGCGCGTGCCGTTCCAGCCGGA
AACGCTGAAAGGTTCCAAGACCATTGTCGATATGGTTGATGCCGATAGCGGTGAAGTCGT
TGTCGAAGCCGGCAAGAAGCTTACGCCGCGCCTTCTGCGTCAGTTGACGGAAAAGGGCCT
GAAGGCCCTGAAGGCAACGGACGAGGATCTCTACGGCAATTATCTGGCGGAAGACATCGT
CAACTTCCGGACCGGCGAAATCTATATGGAAGCC------GGCGATGAGATCGACGAAAA
GTCGCTTCCCGTCATTCTCGAGGCTGGCTTCGAGGAGATCCCGGTTCTCGGTATCGACCA
CGTCAATGTGGGTGCCTATATCCGCAATACCCTGTCGGCCGACAAGAACGAAAACCGTCA
GGACGCTTTGTTCGATATCTACCGCGTGATGCGCCCAGGCGAGCCGCCGACCATGGAATC
CGCGGAAGCCATGTTCAACTCGCTGTTCTTCGACGCAGAGCGTTACGATCTCTCGGCAGT
TGGCCGCGTGAAAATGAACATGCGTCTTGACCT---------CGA-----CGC------G
CCTGAT---ACGGTTCG------CGTCCTGCGC---------------------AAGGAA
----------------------------GACATTCTTGCAGTCGTCA-------------
---------AAATGCTCGTTGAGCTTCGTGACGGCAAG----------------------
--------------GGTGAAATCGACGATATTGACAACCTCGGAAACCGCCGCGTTCGCT
CGGTCGGTGAGCTGATGGAAAACCAGTATCGCCTTGGTCTTCTGCGCATGGAGCGCGCCA
TCAAGGAGCGCATGTCGTCGATCGAAATCGATACCGTCATGCCGCAGGACCTGATCAACG
CCAAGCCGGCTGCGGCTGCTGTTCGCGAATTCTTCGGTTCATCGCAGCTCAGCCAGTTCA
TGGACCAGGTCAATCCGCTGTCGGAAATCACCCACAAGCGCCGCCTTTCGGCTCTTGGTC
CGGGCGGTCTGACCCGCGAGCGCGCAGGCTTCGAAGTCCGCGACGTTCACCCGACCCATT
ACGGCCGTATCTGCCCGATCGAAACGCCGGAAGGCCCGAACATCGGTCTGATCAACTCTT
TGGCGACCTTTGCCCGCGTCAACAAGTACGGCTTCATCGAAAGCCCGTACCGCAAGATCG
TTGACGGCAAGGTGACGAGTGACGTGA------TCTACCTCTCCGCAATGGAAGAGGCGA
AGTATTACGTTGCCCAGGCCAACGCGCCGCTGGA---AA-CCGACGGTTCTTTCTCGGA-
--AGAATTCG---TGGTTTGCCGTCACT------CGGGCGAAGTTATGCTGGCTCCGCGC
GACACCATCAACCTGATGGACGTTTCGCCGAAGCAGTTGGTGTCCGTTGCCGCAGCTCTT
ATTCCGTTCCTTGAAAACGACGACGCCAACCGCGCTCTCATGGGCTCGAACATGCAGCGT
CAGGCCGTGCCGCTGCTGCGTGCCGAAGCCCCGTTTGTCGGAACCGGCATGGAGCCGATC
GTTGCTCGTGACTCCGGTGCTGCCATTGGTGCGCGTCGTGGCGGCGTGGTGGACCAGGTG
GATGCGACCCGTATCGTTATCCGCGCCACGGA---AGATCT---CGATCCGTCGAAGTCC
GGCGTCGATATC---TATCGTTTGCAGAAGTTCCAGCGTTCGAACCAGAATACGTGCGTC
AATCAGCGCCCGCTGGTGACGGTTGGTGACGTTATCGGCAAGGGTGACATCATTGCCGAC
GGTCCTTCGACGGATCTTGGCGATCTCGCACTCGGCCGCAATGCGCTCGTCGCGTTCATG
CCGTGGAACGGCTATAACTATGAGGACTCGATCCTCATGTCTGAGCGCATCGTTTCGGAA
GATGTCTTCACCTCGATCCACATCGAGGAATTCGAAGTCATGGCCCGCGACACCAAGCTC
GGTCCGGAAGAAATCACGCGCGATATTCCGAACGTTTCGGAAGAAGCGCTGAAGAACCTC
GACGAAGCCGGTATCGTTTACATCGGTGCGGAAGTTCAGCCGGGTGACATTCTGGTCGGC
AAGATCACGCCGAAGGGTGAAAGCCCGAT--GACGCCGGAAGAAAAGCTTCTGCGCGCCA
TCTTTGGTGAGAAGGCGTCCGACGTGCGTGACACGTCGATGCGGATGCCGCCCGGAACCT
TCGGTACGGTGGTGGAAGTCCGCGTTTTCAATCGCCACGGCGTTGAAAAAGACGAACGCG
CCATGGCGATCGAACGCGAGGAAATCGAACGACTCGCCAAGGACCGTGACGACGAGCAGG
CCATTCTGGATCGCAACGTCTATGGCCGCTTGCTCGACATGCTGCGCGGTCAGGTCTCGA
TTGCCGGTCCGAAGGGCTTCAAG---AAG-GGCGTGGAACTTTCGAATGCCGTTGTCTCC
GAATATCCCCGCTCGCAATGGTGGATGTTCGCTGTCGAGGACGAG-AAGGTTCAGGGCG-
-------AACTGGAAGCGCTTCGCGGCCAGTACGACGAATCCAAGTCGCGCCTTGAGCAG
CGCTTCATGGA-CAAGGTGGAAAAGGTCCAGCGCGGCGATGAGATGCCTCCGGGCGTCAT
GAAGATGGTCAAGGTCTTCGTTGCCGTTAAGCGCAAGATCCAGCCCGGCGACAAGATGGC
CGGCCGTCACGGTAACAAGGGCGTTGTCTCGCGTATCGTGCCGATTGAAGACATGCCGTT
CCTGGAAGACGGTACGCATGTTGACATCGTGCTGAATCCGCTCGGCGTTCCTTCGCGAAT
GAACGTTGGCCAGATCCTTGAAACCCACCTTGCCTGGGCTTGCGCCGGCATGGGTCGCAA
GATCGGTCAGATGCTTGAGGATTATCGCAAGCATCTGGAC--------------------
------ATCAGCGC----GCTCAAGGAAACGCT---------------GACGGACGTTTA
TTCCAG------------CCAGTCGC---------AG---GATGAAGTCTCGAAGTT---
------CGACGACGACGCGCT---GGTTCGCCTGGCTGAACAGTCCAAGCGCGGCGTCTC
CATCGCAACGCCGGTTTTCGACGGTGCGCATGAAAGTG---A------------CGTGTC
GGAGATGTT------------------GACCAAGGC---------CGGGCTT---GATCC
G------------------------TCG--------------GGTCAGTCGGTTCTGTAT
GATGGCCGTACGGGTGAAGCCTTCGACCGTCGCGTCACTGTCGGCTACATGTACATGATC
AAGCTGAACCACCTTGTCGATGACAAGATCCATGCCCGCTCGATCGGTCCTTACTCGCTC
GTTACCCAGCAGCCGCTTGGTGGCAAGGCACAGTTCGGCGGTCAGCGTTTCGGGGAAATG
GAAGTCTGGGCTCTGGAAGCATATGGTGCAGCTTACACGTTGCAGGAAATGCTCACCGTC
AAGTCCGACGACGTGGCTGGCCGTACCAAGGTTTACGAGGCGATTGTCCGTGGGGACGAT
ACCTTCGAAGCC-GGTATTCCGGAAAGCTTCAACGTTCTCGTCAAGGAAATGCGCTCTCT
TGGCCTTTCGGTCG-------------------------AGCTGGAAAATTCCA------
---------AGCTC-----------CTG---------CCGGAAGACGGTGC---------
----------------------------------CAGCG---ATTTGCCGGACGCT----
--GCGGAG---TAA----------------
>Caulobacter_segnis_ATCC_21756
------------------ATG-----------GC--------------GCAA--------
------------TCCTTCACCG--------------GCAAG-------------------
------------------------AAGCGG----------ATCCGGAAGTCG--------
-------TTCGGCCGCATTCCCGAGGCTGTGCAGATGCCGAACCTCATCGAGGTTCAGCG
CTCCTCCTACGAGCAGTT-------CCTTCAGC---------------------------
------GCGA------GGTCC--GTCCGGGCCAACGCC---G--CGACGA----------
-----------------------------GGGCGTCGAGGCGGTCTTCAAGTCGGTGTTC
CCGATCAAGGACTTCAACGAACGCGCCGTCCTGGAATACGTT------TCGTACGAGTTC
GAAGAGCCCAAGTACGACGTCGAGGAATGCATCCAGCGCGACATGACCTTCGCCGCGCCG
CTGAAGGTCAAGCTGCGCCTGATCGTCTTTGAAACCGAAGAAGAAACCG---GCGCCCGC
TCGGTCAAGGACATCAAGGAGCAGGACGTCTACATGGGCGACATCCCGCTCATGACGGAC
AAGGGCACCTTCATCGTCAACGGCACCGAGCGCGTCATCGTCTCGCAGATGCACCGCTCG
CCGGGCGTGTTCTTCGACCA------CGACAAGGGCAAGACCCACGCCTCGGGCAAGCTG
CTGTTCGCCGCCCGCGTGATCCCGTACCGCGGCTCGTGGCTGGACTTCGAGTTCGACGCC
AAGGACATCGTCTACGTCCGCATCGACCGCCGCCGTAAGCTGCCGGCCACGACCTTCCTC
TATGCCCTGGGCATGGACGGC---------------------------------------
------------------------------------GAAGAGATCCTGACCACGTTCTAC
GACGTCGTCCCGTTCGAA-AAGCGCGCGGGCGGC---TGGGCCACCCCGTACAAGCCCGA
GCGCTGGCGCGGCGTGAAGCCGGAGTTCCCGCTGGTCGACGCCGACACCGGCGAGGAAGT
CGCTCCGGCCGGCACCAAGATCACCGCTCGCCAGGCCAAGAAGTTCGCCGACGGCGGCCT
GAAGACCCTGCTGCTGGCGCCGGAAGCCCTGACGGGCCGCTACCTGGCCCGCGACGCGGT
CAATGTCGGCACCGGCGAGATCTACGCCGAAGCC------GGCGACGAGCTGGACGTCCC
GACGATCCAGGCCCTGGCCGATCAAGGCTTCAGCACCATCGACGTGCTGGACATCGACCA
CGTCACGGTCGGCGCCTACATGCGCAACACCCTGCGCGTGGACAAGAACGCCATCCGCGA
GGACGCGCTGTTCGACATCTATCGCGTCATGCGTCCGGGCGAGCCGCCGACGGTGGAAGC
CGCCGAGGCGATGTTCAAGTCGCTGTTCTTCGACTCCGAGCGCTACGACCTGTCGTCGGT
GGGCCGCGTGAAGATGAACATGCGTCTCGAGCA---------GGA-----CGT------G
TCGGAC---GAAGTCCG------CATCCTGCGC---------------------AAGGAA
----------------------------GACGTCCTGGCCGTGCTGA-------------
---------AGGTCCTGGTGGGCCTGCGCGACGGTCGC----------------------
--------------GGCGAAATCGACGACATCGACAACCTGGGCAACCGCCGGGTCCGCT
CGGTGGGCGAACTGCTGGAAAACCAGTACCGCGTCGGCCTGCTGCGCATGGAACGCGCCA
TCAAGGAACGCATGTCGTCCGTCGACATCGACACCGTGATGCCGCACGACCTGATCAACG
CGAAGCCCGCCGCCGCCGCCGTTCGTGAATTCTTCGGCTCCTCGCAGCTGTCGCAGTTCA
TGGACCAGACGAACCCGCTGTCGGAAATCACCCACAAGCGTCGTCTGTCGGCCCTCGGCC
CGGGCGGTCTGACCCGCGAACGCGCCGGCTTCGAAGTCCGCGACGTGCACCCGACCCACT
ACGGCCGGATCTGCCCGATCGAGACGCCGGAAGGTCCGAACATCGGTCTGATCAACTCGC
TGGCCACGCACGCCCGCGTGAACAAGTACGGCTTCATCGAGAGCCCGTACCGTCGCGTGA
AGGACGGCAAGCCGCTGGACGAAGTCG------TCTACATGTCGGCGATGGAAGAGTCGA
AGCACGTCATCGCCCAGTCGAACATCAAGGTCGA---CG----CCGGCGAGATCGTGGA-
--AGACCTGG---TTCCGGGCCGCATCA------ACGGCGAACCGACCCTCCTGCAAAAG
GAGACGGTGGACCTGATGGACGTGTCGCCGCGCCAAGTCGTGTCGGTCGCCGCCGCCCTG
ATCCCGTTCCTGGAAAACGACGACGCCAACCGCGCCCTCATGGGCTCGAACATGCAACGT
CAGGCCGTGCCGCTGGTGCAGTCCGACGCCCCGCTGGTCGGCACCGGCATGGAAGCCGTC
GTCGCCCGTGACTCGGGCGCCGTCGTGATCGCCAAGCGCACCGGCGTGGTCGAGCAGATC
GACGGCACGCGTATCGTCATCCGCGCCACCGA---AGAAAC---TGACGCGGCCCGCTCG
GGCGTCGACATC---TACCGGATGTCGAAGTTCCAGCGTTCGAACCAGTCGACCTGCATC
AACCAGCGTCCGCTGGTGAAGGTGGGCGACAAGATCGTCGCCGGCGACATCATCGCCGAC
GGTCCGTCGACGGAGCTGGGCGAACTGGCCCTGGGCCGCAACGCGCTCGTCGCGTTCATG
CCCTGGAACGGCTACAACTTCGAAGACTCGATCCTGATCTCCGAACGCATCGTCCGCGAC
GACGTCTTCACCTCGATCCACATCGAGGAATTCGAGGTCATGGCCCGCGACACGAAGCTG
GGTCCGGAAGAAATCACCCGCGACATCCCGAACGTCGGCGAGGAAGCCCTGCGCAACCTC
GACGAAGCCGGCATCGTGGCGATCGGCGCCGAAGTCCAGCCGGGCGACATCCTGGTCGGC
AAGGTCACGCCGAAGGGCGAAAGCCCGAT--GACGCCGGAAGAAAAGCTTCTGCGCGCCA
TCTTCGGTGAAAAGGCTTCGGACGTCCGCGACACCAGCCTGCGCCTGCCCCCGGGCGTCG
CCGGCACGATCGTCGACGTGCGCGTCTTCAACCGTCACGGCGTCGACAAGGACGAACGCG
CCCTGGCCATCGAACGCGCCGAGATCGACCGTCTGGGCAAGGACCGCGACGACGAGTTCG
CGATCCTGAACCGCAACATCTCGGGCCGCCTGCGCGAACTGCTGATCGGCAACGTCGCTC
TGTCGGGCCCCAAGGGCCTG------TCG-CGCGGCGAGATCACCGCCGACGCGCTGTCG
CAGATCCAGCCGGGCCTGTGGTGGCAGATCGCCCTGGAAGACGAA-AAGGCGATGGGCG-
-------AACTGGAAAGCCTGCGCCGCCTGTTCGACGAGAACCGCAAGCGCCTCGACCGT
CGTTTCGAAGA-CAAGGTCGACAAGCTGCAGCGCGGCGACGAACTGCCTCCGGGCGTGAT
GAAGATGGTCAAGGTCTTCGTGGCCGTGAAGCGCAAGCTTCAGCCGGGCGACAAGATGGC
CGGCCGTCACGGCAACAAGGGCGTCATCTCGCGCATCCTGCCGATCGAGGACATGCCGTT
CCTCGCCGACGGCACGCACGTCGACGTCGTTCTGAACCCGCTGGGCGTGCCTTCGCGCAT
GAACGTCGGTCAGATCTTCGAAACCCACCTGGGCTGGGCCTGCGCCAATCTCGGCAAGCA
GATCACCAACCTGATGGAAGACTGGCAGGCCGGCGGTCAG--------------------
------AAGCAGGC----GCTCATCGATCGCCT---------------GCGCGACATCTA
CGGTCC------------GGACGAAG---------AG---CTGCCGGA------AAC---
------CGAAGAA---GAGCT---GATCGAGCTGGCCAAGAACCTGGGCAAGGGCGTTCC
GATCGCCACCCCGGTGTTCGACGGCGCGCGCATGAGCG---A------------CATCGA
GGACCACCT------------------CGAAATGGC---------CGGCGTC---AACAA
G------------------------TCG--------------GGCCAGTCGATCCTGTAC
GACGGTCTGACCGGCGAGCAGTTCAAGCGTCCGGTCACGGTCGGCTACATCTACATGCTG
AAGCTGCACCACCTGGTCGACGACAAGATCCACGCCCGTTCGATCGGTCCGTACTCGCTC
GTCACGCAACAGCCGCTGGGTGGTAAGGCCCAGTTCGGCGGTCAGCGCTTCGGGGAAATG
GAAGTGTGGGCTCTGGAAGCCTACGGCGCGGCCTACACCCTGCAGGAAATGCTGACGGTG
AAGTCCGACGACGTGGCCGGCCGGACCAAGGTCTACGAGTCGATCGTCCGCGGCGACGAC
ACGTTCGAAGCC-GGTATCCCGGAAAGCTTCAACGTGCTGGTCAAGGAAATGCGCTCGCT
CGGCCTGAACGTCG-------------------------AGCTGG---------------
------------------------------------------------------------
--------------------------------------------------AGAACA----
--GCTGA-----------------------
>Azospirillum_halopraeferens_DSM_3675
------------------ATG-----------GC---------------CAAA-------
------------TCCTTTACCG--------------GTCGT-------------------
------------------------AAGCGT----------ATACGCAAGAGC--------
-------TTTGGGCGCATCCCGGAAGTCACCCAGATGCCCAACCTCATCGAGGTTCAGAG
AAGCTCGTACGACCACTT-------CCTGCAGA---------------------------
------TGGA------CGTCC--CGCCCGAAAAGCGGG---C--GAACCT----------
-----------------------------CGGGCTGCAGGAGGTGTTCCGGTCGGTGTTC
CCGATCAAGGACTTCTCCGACCGGGCCGTACTCGACTTCGTC------AAGTACGAGCTG
GAGCAGCCCAAGTACGACGTGGAGGAGTGCCAGCAGCGCGGCATGACCTTCGCGGCACCC
CTCAAGGTCACCCTGCGTCTGTCGGTGTTCGACGTCGAGGAAGACACCG---GGTTGCGC
TCGATCCGCGACATCAAGGAGCAGGACGTCTACATGGGCGATATGCCCCTGATGACGGCC
AACGGCACCTTCATCATCAATGGCACCGAGCGTGTCATCGTCTCCCAGATGCACCGCTCG
CCGGGCGTGTTCTTCGACCA------CGACAAGGGCAAGACCCACTCGTCGGGCAAGTAC
CTGTTCGCTGCCCGGGTGATCCCCTACCGCGGCTCCTGGCTCGACTTCGAGTTCGACGCC
AAGGACCTCGTGTACGTCCGCATCGACCGCCGCCGCAAGCTGCCGGCCACCACGCTGCTG
TTCGCGCTCGACGGTGCCGACAGCGCGTCGTTGCGCGCCCGCCGCAAGGAGACCGGCAAG
GACCTGCTGCCCTACGAGGCGCAGGGCATGTCGAAGGAGGAGATCCTCTCCTACTTCTAC
GATGTCATCACCTACAGC-CGGGCGTCCGGCGGC---TGGAAGACTCCGTTCTCGGCCGA
GCGCATGAAGGGCGTCAAGCTGGTCTCCGACCTGGTCGACGCCGCGACCGGCCAGGTCGT
CGCCGAGGCCGGCTCCAAGATGACCCCGCGCCTGATCCGCAAGCTCCAGGACGGTGGCCT
GGCTGAGCAGCTCGTCTCCACCGAGGAACTGACCGGCCGCTATCTCGCCGTCGACATCAT
CAACGAGCAGACCGGCGAGGTCCTGCACGAAGCC------GGTGACGAGCTGTCCGCCGG
CGATCTGGAGAAGCTGGAGAAGTCCGGCATCGCCGAGATCCCGGTGCTGGCGATCGACCA
CATCAACGTCGGCGCCTACATCCGCAACACCATGGCGGCGGACCGCAACGCGTCGCGCGA
GGACGCGCTGATCGACATCTACCGCGTCATGCGCCCCGGCGAGCCGCCGACGCTGGAGTC
CGCCGAGGCCCTGTTCAACGGCCTGTTCTTCGACAGCGAGCGCTACGACCTGTCGGCGGT
GGGCCGCGTCAAGATGAACGCCCGCCTGAACTT---------CAA-----GAC------C
GACGAC---ACCGTGCG------CGTCCTGCGC---------------------AAGGAG
----------------------------GACATCCTCGAGATCCTCA-------------
---------AGGTGCTGGTCAACCTGAAGGACGGCCGC----------------------
--------------GGCGAGATCGACGACATCGACCACCTCGGCAACCGCCGCGTCCGGT
CGGTGGGCGAGCTGATGGAGAACCAGTACCGCGTCGGCCTGCTGCGCATGGAGCGGGCGA
TTCGCGAGCGCATGTCCTCGGTCGAGATCGACACGGTCATGCCGCACGACCTGATCAACG
CCAAGCCGGCGGCGGCGGCGGTGCGGGAGTTCTTCGGCTCCTCGCAGCTCTCCCAGTTCA
TGGACCAGACCAACCCGCTGTCGGAGATCACCCACAAGCGCCGCCTGTCGGCGCTCGGCC
CGGGCGGTCTGACGCGCGAGCGCGCCGGCTTCGAGGTGCGCGACGTGCACCCGACGCACT
ACGGCCGCATCTGCCCCATCGAAACGCCGGAAGGCCCCAACATCGGCCTGATCAACTCGC
TGGCCACCTACGCCCGCGTCAACCAGTACGGCTTCATCGAGAGCCCGTACCGCAAGGTGG
CGGACGGCCGGGTGACCGACGAGGTGG------TGTACCTTTCGGCCATGGAGGAGGGCC
GCTACGTCGTCGCCCAGGCGAACGCCGAACTGGA---CG-AGGAAGGCCGCTTCATCGC-
--CGACCTGG---TGTCGTGCCGTCAGG------GCGGCGAGTACCTGATGTTCCGGCCC
GAGGCGATCGACCTGATCGACGTGTCGCCCAAGCAGCTCGTCTCCGTCGCTGCGGCGCTC
ATCCCGTTCCTGGAGAACGACGACGCCAACCGCGCGCTGATGGGTTCCAACATGCAGCGC
CAGGCGGTGCCGCTGGTGAAGGCGGACGCGCCCCTGGTCGGTACGGGTATGGAAGCCACG
GTTGCCCGTGACAGCGGCGTGACCATCGTCGCCAAGCGCTCCGGCATCGTCGACCAGGTG
GACGCCACCCGCGTGGTGATTCGCGCCACCGA---CAACGC---CGACTCCACCGCTCCC
GGCGTCGACATC---TACAACCTGCTGAAGTTCCAGCGCTCCAACCAGAACACCTGCATC
ACCCAGCGGCCGCTGGTGAAGGTGGGCGACCGCGTGGCGGCCGGCGACATCATCGCCGAC
GGCCCCTCGACGGAGCTCGGCGAACTGGCGCTGGGGCGCAACGTGCTCGTCGCGTTCATG
CCCTGGAACGGCTACAACTTCGAGGACTCCATCCTCATCTCCGAGCGGATCGTGAAGGAC
GACGTCTTCACCTCGATCCACATCGAGGAGTTCGAGGTGATGGCCCGCGACACCAAGCTG
GGCCAGGAGGAAATCACCCGCGACATCCCGAACGTCGGCGAAGAGGCGCTGAAGAACCTC
GACGAGGCGGGCATCGTCTACATCGGTGCCGAGGTGAAGCCGGGCGACATCCTCGTGGGC
AAGGTGACGCCCAAGGGCGAAAGCCCGAT--GACGCCGGAAGAGAAGCTGCTGCGCGCCA
TTTTCGGCGAAAAGGCGTCGGACGTCCGCGACACGTCCCTGCGCCTGCCGCCGGGTGTCA
CCGGCACCATCGTCGAGGTGCGCGTCTTCTCGCGGCGAGGCGTCGACAAGGACGAGCGCG
CGCTGGCCATCGAGCGGGCCGAGATCGAGAAGCTGGCCAAGGACCGCGACGACGAGAAGG
CGATTCTGGAGCGCAGCTTCTACACCCGCCTGAAGGAGCTGCTGGTGGGCCAGGTGGCCC
AGACCGGCCCGCGCGGCTTCCAG---GTC-GGGCTGCCGATCACCGAGGAGGGGCTGGCC
GCCATCACCCGCGGCCAGTGGCGCCAGATCTCCGTCGCCGACGAG-AAGGTGATGGAGA-
-------ACGTCGAGAACATCGCCCGGGTGTTCGATGAGAGCATCCAGGCGCTGCAGAAC
CGCTTCGAGAA-CAAGGTCGAGAAGCTGCAGCGCGGCGATGAGCTGCCGCCCGGCGTCAT
GAAGATGGTCAAGGTCTTCGTTGCGGTGAAGCGCAAGCTGCAGCCGGGCGACAAGATGGC
CGGCCGTCACGGCAACAAGGGCGTGGTGTCGCGCATCATCCCGCAGGAGGACATGCCCTA
CCTCGAGGACGGCACCCCGGTCGATCTGGTGCTCAACCCGCTGGGCGTGCCCTCGCGCAT
GAACGTCGGGCAGATCCTGGAGACGCACCTGGGCTGGGCCGCCGCCGGCCTGGGGCGGCA
GATCGGCGCGTGCATCGACCGCTACCGCCACCTGAACCGCACCCGCGGCTCGGGCGAGCC
GGCG--GTGGAGGC----CCTGCGCGAGAAGCT---------------CCTCGCCGCCTA
CGGCGA------------CAAGGTCTACGCCGAAGAC---GTCGCGGACAT---GAC---
------CGAACCG---GAGCT---GATGGAGCTGGCGGGCAACCTGCGCAAGGGCATCCC
GTTCGCCACCCCGGTGTTCGACGGTGCGCGCGAGGACG---A------------CATCTG
CCGGATGCT------------------GGAGCTGGC---------CGGGCTG---GACCG
G------------------------TCG--------------GGCCAGGTGACTCTGGTG
GACGGCCGCACCGGCGAGTCGTTCGACCGCAAGGTCACGGTCGGCTACATCTACATGCTG
AAGCTGCACCACCTGGTGGACGACAAGATCCACGCCCGCTCGATCGGCCCCTACTCGCTG
GTGACCCAGCAGCCGCTGGGCGGCAAGGCGCAGTTCGGCGGACAGCGGTTCGGTGAGATG
GAGGTGTGGGCGCTCGAAGCCTACGGCGCCGCCTACACGCTCCAGGAAATGCTCACGGTC
AAGTCGGACGACGTGTCCGGCCGCACCAAGGTCTACGAGGCCATCGTCCGCGGCGACGAC
AACTTCGAGGCC-GGCATTCCGGAATCGTTCAACGTTCTGGTCAAGGAGCTGCGCTCCCT
GGGCCTGAACGTCG-------------------------AATTGA---------------
--------------------ACCAGCGG--------------------------------
------------------------------------------------------------
--TCCTAC---TGA----------------
>Azospirillum_lipoferum_R1C
------------------ATG-----------GC---------------CAA---A----
------------TCCTTTACGG--------------GTCGT-------------------
------------------------AAACGT----------GTTCGGAAGAGC--------
-------TTCGGGCGCATCCCGGAAGTCACCCAGATGCCTAACCTCATCGAGGTGCAGCG
CAGCTCCTACGACCACTT-------CCTGCAGA---------------------------
------TGGA------CATCG--CCCCGGAGAAGCGGG---C--GAACCT----------
-----------------------------CGGCCTTCAGGAAGTGTTCAAGTCGGTGTTC
CCGATCAAGGACTTCTCCGACCGCGCCGTGCTCGACTTCGTG------AAGTATGAGCTG
GAACAGCCGAAATATGACGTCGAGGAGTGCCAGCAGCGCGGCATGACCTTCGCCGCCCCG
CTGAAAGTGACGCTGCGCCTGTCGGTCTTCGACATCGAGGAAGACACCG---GGCTGCGC
TCCATCCGCGACATCAAGGAGCAGGACGTCTACATGGGCGACATGCCCCTGATGACGGCC
AACGGCACCTTCGTCATCAACGGCACCGAACGCGTCATCGTCTCGCAGATGCACCGCTCG
CCGGGCGTCTTCTTCGACCA------TGACAAGGGCAAGACCCATTCGTCGGGCAAGTAT
CTGTTCGCCGCCCGCGTCATTCCCTACCGCGGCTCCTGGCTGGACTTCGAGTTCGACGCC
AAGGATCTCGTCTACGTCCGCATCGACCGCCGCCGCAAGCTGCCCGCCACGACCCTGCTC
TTCGCGCTCGACGGCGCGGAGACCGAGGCGCTGCGCGCCGAGCGCAAGGCCAACCGCAAG
GACCTGCTGCCCTACGAGGCGCAGGGCATGGCCAAGGAAGAGATCCTCAACTACTTCTAC
GAGACGATCACCTACACG-CGCTCGGCCGGCGGT---TGGAAGACCCCGTTCAACGTCGA
CCGCATGAAGGGCGTGAAGCTCGTCTCCGACCTGATCGACGCCGCCACCGGCGCCGTGGT
CGCCGAGGCCGGCGCCAAGATGACGCCGCGCGTCATCAAGAAGCTGGTCGAGGCCGGCCT
GACCGAGCAGCAGGTCTCCACCGAGGAGCTGACCGGCCGCTATCTGGCCGTCGACATCAT
CAACGAGCGCACCGGCGAGGTGCTGTTCGAGGCG------GGCGACGAGCTGTCGGCCAG
CGATCTCGACAAGCTGGAGAAGACCGGCGTCGACGAGCTGCCGGTGCTGGCGATCGACCA
CCTGAACGTCGGCGCCTACATCCGCAACACGATGAACGCGGACCGCAACGCCAGCCGCGA
AGACGCGCTGATCGACATCTACCGCGTCATGCGTCCGGGCGAGCCGCCGACCCTGGAATC
GGCCGAGGCGCTGTTCTCCGGCCTGTTCTTCGACAGCGAGCGCTACGACCTCTCGGCCGT
CGGCCGCGTGAAGATGAACGCGCGCCTGAACTT---------CAA-----GAC------C
GACGAC---CAGATGCG------CGTGCTCCGC---------------------AAGGAG
----------------------------GACATCCTGGAGATCTTGA-------------
---------AGGTTCTGGTGAACCTGAAGGACGGCCGC----------------------
--------------GGCGAGATCGACGACATCGACCATCTCGGCAACCGCCGCGTCCGCT
CGGTCGGCGAGCTGATGGAGAACCAGTACCGCGTCGGCCTGCTGCGCATGGAGCGCGCGA
TCCGCGAGCGCATGAGCTCGGTCGAGATCGACACGGTCATGCCGCACGACCTGATCAACG
CCAAGCCGGCGGCGGCGGCCGTGCGCGAGTTCTTCGGCTCGTCGCAGCTCTCGCAGTTCA
TGGACCAGACCAACCCGCTGTCCGAGATCACGCACAAGCGTCGTCTCTCGGCTCTCGGCC
CGGGCGGTCTGACCCGCGAGCGCGCCGGCTTCGAGGTGCGCGACGTGCACCCGACCCACT
ATGGCCGCATCTGCCCGATTGAGACGCCGGAAGGCCCGAACATCGGTCTGATCAACTCGC
TGGCGACCTATGCCCGCGTGAACCAGTACGGCTTCATCGAGAGCCCCTACCGCAAGGTGG
TGGACGGCCGCGTCACCAACGACGTCG------TCTATCTCTCGGCGATGGAGGAGGGCC
GCTACGTCGTCGCCCAGGCGAACGCCGAGCTGAA---CG-CGGACAACACCTTCGCCAA-
--CGATCTCG---TGTCGTGCCGCCAGG------GCGGCGAGTACCTGATGTTCCGGCCC
GAGGCGATCGACCTGATCGACGTCTCGCCCAAGCAGCTCGTCTCCGTCGCCGCCGCGCTG
ATCCCGTTCCTGGAGAACGACGACGCGAACCGCGCGCTGATGGGCTCGAACATGCAGCGT
CAGGCGGTGCCGCTGGTCAAGGCCGACGCTCCGCTGGTCGGCACCGGCATGGAGGCGACC
GTCGCCCGCGACAGCGGCGTGACCATCGTCGCCAAGCGCTCCGGCGTCATCGACCAGATC
GACGCGACCCGCATCGTCGTCCGCGCCACCGA---CAGCTC---GGACAGCACGGCGCCG
GGCGTCGACATC---TACAACCTGCTGAAGTTCCAGCGCTCCAACCAGAACACCTGCATC
ACCCAGCGTCCGCTGGTGAAGGTGGGCGACCGGGTGAAGGCCGGCGACATCATCGCCGAC
GGCCCGTCGACCGATCTGGGCGAGCTGGCGCTCGGCCGCAACGTGCTCGTCGCGTTCATG
CCGTGGAACGGCTACAACTTCGAGGACTCGATCCTCATCAACGAGCGCATCGTCAAGGAC
GACGTCTTCACCTCGATCCACATCGAGGAGTTCGAGGTCATGGCCCGCGACACCAAGCTG
GGCCAGGAGGAAATCACCCGCGACATCCCGAATGTCGGCGAGGAAGCCCTCAAGAACCTC
GACGAGGCCGGCATCGTCTACATCGGCGCCGAGGTCCGTCCGGGCGACATCCTGGTCGGC
AAGGTGACGCCGAAGGGCGAAAGCCCGAT--GACGCCGGAAGAGAAGCTGCTGCGCGCCA
TCTTCGGCGAGAAGGCGTCCGACGTCCGCGACACCTCGCTGCGCCTGCCGCCGGGCGTCG
TCGGCACCATCGTCGAGGTCCGCGTCTTCAGCCGCCGCGGCGTCGACAAGGACGAGCGCG
CGCTCGCCATCGAACGCGCCGAGATCGAGAAGCTGGCCAAGGACCGCGACGACGAGCGCG
GCATCCTGGAGCGCAGCTTCTACACCCGCCTCAAGGAAGTGCTGATCGGCCAGACGGCGC
AGGCCGGCCCGAAGGGCATGAAG---GGC-GGCACGGTCCTCACCGACGAGGTGCTGGGC
GGCCTGTCGAAGGGCCTGTGGCGCCAGATCTCCATCGCCGACGAG-ACGGTGATGGAGA-
-------ATGTCGAGAACCTTGCCAAGGTGTTCGACGACTCAATCAAGGCGCTCCAGGAC
CGCTTCGAGAA-CAAGGTCGACAAGCTCCAGCGCGGCGACGAGCTGCCGCCGGGCGTGAT
GAAGATGGTCAAGGTCTTCGTCGCGGTGAAGCGCAAGCTGCAACCGGGCGACAAGATGGC
CGGCCGTCACGGCAACAAGGGCGTCGTGTCGCGCATCATCCCGCAGGAGGACATGCCCTA
CCTGGAGGACGGCACCCCCGTCGATCTCGTGCTGAACCCGCTGGGCGTGCCCTCGCGCAT
GAACGTCGGTCAGATCCTCGAGACGCATCTGGGCTGGGCCGCGTCGGGCCTCGGCAAGCA
GATCGGCCGCGCGGTCGACCAGTACCGGCTCGCCATCCGCCAGAAGGCGGACGGGGC--G
CCGCAGCTGGAGGC----CTTGCGCTCGACGCTCAAGACCTCCTACGGCGAAGCGACCTA
CGCCGA------------G------G---------AC---ATCGCCGACAT---GAC---
------CGACGGC---GAGAT---CCTGGAGCTGTCGGGCAATCTGCGCAAGGGCGTGCC
CTTCGCGACCCCGGTCTTCGACGGCGCCCGCGAGGAGG---A------------CATCTG
CGTCCATCT------------------GGAGCGCGC---------CGGCTTC---GACCG
T------------------------TCG--------------GGCCAGTCGACGCTGACC
GACGGGCGCACCGGCGAGACCTTCGACCGCAAGGTCACGGTCGGCTACATCTACATGCTG
AAGCTGCACCATCTGGTGGACGACAAGATCCACGCCCGCTCGATCGGCCCCTACTCGCTG
GTCACGCAGCAGCCGCTGGGCGGCAAGGCCCAGTTCGGCGGCCAGCGCTTCGGTGAGATG
GAGGTCTGGGCGCTGGAGGCCTACGGCGCCGCCTACACGCTGCAGGAAATGCTGACGGTG
AAGTCGGACGACGTGTCCGGCCGCACCAAGGTCTACGAGGCGATCGTCCGCGGCGACGAC
AACTTCGAGGCC-GGCATTCCGGAGTCGTTCAACGTGCTGGTCAAGGAGCTGCGCTCCCT
TGGCCTGAACGTCG-------------------------AACTGA---------------
--------------------ACCAGCGG---------TC---------------------
------------------------------------------------------------
----CTAC---TGA----------------
>Bradyrhizobium_japonicum_USDA_110
------------------ATG-----------GC--------------GCAG---CAG--
------------ACATTCACCG--------------GTCGC-------------------
------------------------AAACGC----------GTTCGCAAGTTC--------
-------TTCGGACACATCAAGGAAGTCGCCGAGATGCCGAACCTCATCGAGGTTCAAAA
GGCGTCCTATGATCAGTT-------CCTGATGG---------------------------
------TCGA------CGAAC--CCCAGGGCGGGCGTC---T--CGACGA----------
-----------------------------GGGTCTGCAGGCGGTGTTCCGCTCGGTGTTT
CCGATCTCCGACTTCTCGGGCACCTCGATGCTGGAATTCGTC------CGCTACGAGTTC
GAGCAGCCGAAGTATGACGTCGACGAGTGCCGCCAGCGCGGCATGACCTTCGCGGCGCCC
CTCAAGGTGACGCTGCGCCTCATCGTGTTCGATATCGACGAGGAAACCG---GCGCCAAG
TCGGTGAAGGACATCAAGGAGCAGGACGTCTACATGGGCGACATCCCGCTCATGACGATG
AACGGCACCTTCATCGTCAACGGCACCGAGCGCGTCATCGTCTCGCAGATGCACCGTTCG
CCCGGCGTGTTCTTCGACCA------CGACAAGGGCAAGACCCATTCGTCGGGCAAGCTG
CTGTTCGCCGCCCGCGTGATCCCGTATCGCGGCTCCTGGCTCGACATCGAGTTCGACGCC
AAGGACATCGTCTATGCGCGTATCGACCGTCGCCGCAAGATTCCGGTGACGTCGCTGATG
TTCGCGCTCGGCCTTGACGGC---------------------------------------
------------------------------------GAGGCGATCCTGTCCACGTTCTAC
AAGAAGATCCTCTACAAG-CGGACCAAGGAAGGC---TGGCGCGTTCCGTTCGACGCCAA
CCGTTTCCGCGGCTACTCGACCATCAACGACCTGATCGACGCCGACACCGGCAAGGTCGT
GCTCGAGGCCGGCAAGAAGCTCACCGTCCGTGCCGCCCGCCAGCTCCAGGAGAAGGGGCT
GAAGGCGCTGCGCCTGTCGGATGAGGAGCTCGTCGGCAACTACCTCGCCGAGGATCTCGT
CAATCCGAAGACCGGGGAGATCCACGCCGAGGCC------GGCGAGGAGATCACCGACAA
GAACATGAAGGCCCTCAACGAGCAGGGCTACAAGGAACTGCCGCTGCTCGACATCGACCA
CGTCAATGTCGGCGCCTACATCCGCAACACGCTCTCGGCCGACAAGAACATGACGCGCGA
GGACGCGCTGTTCGACATCTACCGCGTGATGCGTCCGGGCGAGCCGCCGACGCTGGATTC
GGCGCAGGCCATGTTCCAGTCGCTGTTCTTCGACGCCGAACGCTATGACCTCTCCGCGGT
CGGCCGCGTCAAGATGAACATGCGCCTCGACCT---------CGA-----TGC------G
CCGGAC---ACCCAGCG------CACGCTGCGC---------------------AAGGAA
----------------------------GACATCCTCTCCGTCATCA-------------
---------AGACGCTGGTGGACCTTCGCGACGGCAAG----------------------
--------------GGCGAGATCGACGACATCGACCATCTCGGCAACCGCCGTGTGCGTT
CGGTCGGCGAGCTCATGGAGAACCAGTACCGCATCGGCCTGCTGCGTATGGAGCGCGCGA
TCAAGGAGCGCATGTCCTCGGTCGACATCGACACGGTCATGCCGCAGGACCTGATCAACG
CGAAGCCCGCGGCTGCCGCGGTGCGCGAGTTCTTCGGCTCCTCGCAGCTTTCGCAGTTCA
TGGACCAGACCAACCCGCTGTCGGAGATCACCCACAAGCGTCGCCTGTCGGCGCTTGGAC
CGGGCGGTCTGACCCGCGAGCGCGCCGGCTTCGAGGTGCGCGACGTGCATCCGACGCATT
ACGGCCGCATCTGCCCGATCGAGACGCCGGAAGGTCCGAACATCGGCCTGATCAACTCGC
TCGCGACCTTCGCGCGCGTGAACAAGTACGGCTTCGTCGAGACGCCGTACCGCAAGGTCA
AGGACGGCCGCGTCACCGACGAGGTCG------TGTACCTCTCGGCGATGGAGGAGGGCC
GCTACACGGTCGCGCAGGCCAACGTGCCGCTCGA---CC-CGAAGGGCCGCTTCACCGA-
--AGACCTCG---TGGTCTGCCGTCACG------CCGGCGAAGTCTTGCCGGTGACGCCG
GACAAGGTCGACTACATGGACGTGTCGCCGAAGCAGCTCGTTTCGGTCGCTGCGGCGTTG
ATCCCGTTCCTCGAGAACGACGACGCCAACCGCGCGCTGATGGGCTCGAACATGCAGCGC
CAGGCGGTGCCGCTGGTTCGCGCCGAGGCGCCGTTCGTCGGCACCGGCATGGAAGGCGTC
GTTGCCCGTGACTCGGGCGCCGCGATCGCGGCGCGCCGCTCGGGCGTGATCGACCAGATC
GACGCCACCCGCGTCGTGATCCGCGCCACCGA---AGATCT---CGATCCGACCAAGTCG
GGCGTCGATATC---TACCGGCTGATGAAGTACCAGCGCTCCAACCAGTCGACCTGCATC
AACCAGCGTCCGCTGGTGAAGGTCGGCGACATCGTCAAGAAGGGCGACATCATCGCGGAC
GGTCCGTCGACCGATCTCGGCGAGCTCGCGCTCGGCCGGAACGTGCTGGTCGCGTTCATG
CCGTGGAACGGCTACAACTTCGAAGACTCGATCCTGCTCTCCGAGCGGATCGTGAAGGAA
GACGTCTTCACCTCGATCCACATCGAGGAGTTCGAGGTGATGGCCCGCGACACCAAGCTC
GGGCCTGAGGAAATCACCCGCGACATTCCGAACGTCTCGGAAGAAGCGCTCAAGAACCTC
GACGAAGCCGGTATCGTCTACATCGGCGCGGAAGTGCGCGCCGGCGACATCCTGGTCGGC
AAGATCACGCCGAAGGGCGAAAGCCCTAT--GACGCCGGAAGAGAAGCTCCTGCGCGCCA
TCTTCGGCGAGAAGGCCTCCGACGTTCGCGACACCTCGCTGCGCGTTCCTCCGGGCGTGC
AGGGCACGATCGTGGAAGTGCGCGTGTTCAACCGTCACGGCGTCGACAAGGACGAGCGTG
CGCTGGCGATCGAGCGGGAAGAGATCGAGCGTCTGGCCAAGGACCGCGACGACGAGCAGG
CGATCCTGGACCGCAACGTCTACAACCGTCTTGCCGAGCTCCTCGAGGGGCGGCAGGGCA
TTGCGGGTCCGAAGGGCTTCAAG---AAG-GACACCAAGATCACCCGCGCGGTGCTCGAG
GAGTACCCGAAGTCGCAGTGGTGGCTGTTCGCGTCGCCCAACGAC-AAGCTGATGGCCG-
-------AGATCGAGGCCATGCGGAAGCAGTACGACGAGTCGAAGAAGGGGCTCGAGCAG
CGCTTCCTCGA-CAAGGTCGAGAAGCTCCAGCGCGGTGACGAATTGCCGCCCGGCGTGAT
GAAGATGGTCAAGGTCTTCGTCGCCGTGAAGCGCAAGATCCAGCCCGGCGACAAGATGGC
CGGCCGCCACGGCAACAAGGGCGTGGTGTCGAAGATCGTGCCGATCGAGGACATGCCGTT
CCTCGAAGACGGCACGCATGCCGACATCGTGCTCAATCCGCTCGGCGTGCCCTCGCGCAT
GAACGTCGGACAGATCCTCGAGACCCATCTCGGTTGGGCTTGCGCCGGCCTCGGCAAGCG
CATCGGCCAGACGGTCGATGCCTACCTGTCGAAGCAGGAC--------------------
------ATCAAGCC----ACTGAAGGAAACCTT---------------GAAGAAGGTCTA
CGGCGA------------G---GACG---------AG---ACGATCAAGTC---GCT---
------CAACGACAACGAACT---GATCGAGCTCGGCCACAATCTGAGCCGCGGCGTGCC
GATCGCGACGCCGGTGTTCGACGGTGCCAAGGAAGCCG---A------------CATCGA
GGAGATGCT------------------GAAGCTTGC---------CGGTCTC---GACGC
T------------------------TCG--------------GGTCAGTCGACCGTCTAT
GACGGCCGCACCGGCGATCCGTTCGATCGCAAGGTGACGGTGGGCTACATCTACATGCTC
AAGCTGCACCATCTGGTCGACGACAAGATCCATGCGCGTTCGATCGGTCCGTACTCGCTC
GTTACCCAGCAGCCGCTGGGCGGCAAGGCGCAGTTCGGCGGCCAGCGCTTCGGCGAAATG
GAGGTGTGGGCGCTCGAGGCTTACGGCGCGGCGTACACGCTCCAGGAGATGCTGACGGTG
AAGTCGGACGACGTCGCCGGCCGCACCAAGGTGTACGAGGCGATCGTGCGCGGCGATGAC
ACGTTCGAGGCC-GGTATTCCGGAATCGTTCAACGTGCTGGTCAAGGAAATGCGCTCGCT
CGGCCTCAACGTCG-------------------------ACCTGCACAACTCCA------
---------AGATG---G------------------------GACCCGCGC---------
----------------------------------CGAC--------GTCGGAAGCG----
--GCCGAG---TAA----------------
>Rhodopseudomonas_palustris_CGA009
------------------ATG-----------GC--------------GCAG---CAG--
------------ACGTTCACCG--------------GTCGC-------------------
------------------------AAACGC----------GTTCGCAAGTTT--------
-------TTCGGTCACATCCGGGAAGTCGCGGAGATGCCGAACCTCATCGAGGTTCAGAA
GGCATCTTACGACCAGTT-------CCTGATGG---------------------------
------TCGC------CGAGC--CTCCCGGAGGACGGC---C--GGACGA----------
-----------------------------GGGCCTGCAGGCGGTGTTCCGGTCGGTCTTC
CCGATTTCGGACTTCTCCAACGCCTCGATGCTCGAATTCGTT------CGCTACGAATTC
GAGCCGCCGAAGTACGACGTCGACGAGTGCCGCCAGCGCGGCATGACCTATGCTGCGCCG
CTGAAGGTGACGCTGCGCCTCATCGTGTTCGATATCGACGAGGAAACCG---GCGCCCGC
TCCGTGAAGGACATCAAGGAGCAGGATGTCTACATGGGTGACATCCCGTTGATGACGATG
AATGGTACCTTCATCGTCAACGGTACCGAGCGCGTCATCGTCTCGCAGATGCACCGGTCG
CCGGGTGTGTTCTTCGACCA------CGATAAGGGCAAGACCCACTCGTCGGGCAAGCTG
CTGTTTGCCGCCCGCATCATCCCGTATCGCGGCTCCTGGCTCGACATCGAGTTCGACGCC
AAGGACATCGTCTATGCGCGTATCGACCGTCGCCGCAAGCTGCCGGTGACGTCGCTGATG
TTCGCCCTCGGCCTCGACGGC---------------------------------------
------------------------------------GAAGAGATCCTGTCGACCTTCTAC
AACAAGATCCTCTACAAG-CGGACCAAGGAAGGC---TGGCGCGTTCCGTTCGACGTCAA
CCGCTTCCGTGGCTACTCGACCGTCAACGACCTGATCGACGCCGACACCGGCAAGGTCGT
GCTCGAGGCCGGCAAGAAGCTGACTGTGCGTGCAGCCCGTCAGCTGCAGGAAAAGGGCCT
CAAGGCGTTGCGGATGTCCGACGAGGAGCTCGTCGGCAACTATCTGGCCGAGGATCTGGT
CAACCCGAAGACGGGTGAGATCTATGCGGAAGCC------GGTGAGGAAATCACCGACAA
GACGCTGAAGATGTTGAACGAGCAGGGCTACAAGGAGCTGCCGCTGCTCGACATCGACCA
TGTCAACGTCGGCCCGTACATCCGCAACACGCTGAACGCCGACAAGAACATGACGCGCGA
AGACGCGCTGTTCGACATCTACCGGGTGATGCGTCCGGGCGAGCCGCCGACGCTCGACTC
CGCGCAGAACATGTTCCAGTCGCTGTTCTTCGACGCCGAGCGCTACGACCTGTCGGCCGT
GGGCCGCGTCAAGATGAACATGCGCCTCGACCT---------CGA-----TGC------G
CCGGAC---ACCCATCG------CACGCTGCGC---------------------AAGGAA
----------------------------GACATCCTGGCGGTGATCA-------------
---------AGACCCTGGTCGGCCTGCGGGACGGCAAG----------------------
--------------GGCGAGATCGACGACATCGACCACCTCGGCAACCGCCGTGTGCGTT
CGGTCGGCGAGCTGATGGAGAACCAGTACCGCATCGGCCTGCTTCGCATGGAGCGCGCCA
TCAAGGAGCGGATGAGCTCGGTCGACATCGACACCGTGATGCCGCAGGACCTGATCAACG
CCAAGCCGGCGGCGGCGGCGGTGCGCGAGTTCTTCGGCTCGTCGCAGCTCTCGCAGTTCA
TGGACCAGACCAACCCCCTGTCGGAGATCACCCACAAGCGGCGCCTGTCGGCGCTCGGCC
CGGGCGGTCTGACCCGTGAGCGCGCCGGCTTCGAAGTCCGCGACGTGCATCCGACCCACT
ACGGCCGGATCTGCCCGATCGAGACGCCGGAAGGTCCGAATATCGGTCTGATCAACTCGC
TGGCGACGTTCGCCCGCGTGAATAAGTACGGCTTCGTCGAGACCCCGTACCGCAAGGTCA
AGGAAGGCCGCGTCACCGACGAGGTGG------TGTATCTGTCGGCGATGGAGGAGGGCC
GTTACGCGGTGGCGCAGGCCAACGTGTCGCTCGA---CG-CCAAGGGCAAGTTCACCGA-
--CGATCTGG---TGGTCTGCCGCGCCGGCGGCACCCGCGACGTTGTGCCGATGCCGGCC
GACCAGGTCGACTACATGGACGTGTCGCCGAAGCAGCTGGTCTCGGTCGCCGCGGCGCTG
ATCCCGTTCCTCGAGAACGACGACGCCAACCGCGCGCTGATGGGCTCGAACATGCAGCGC
CAGGCGGTGCCGCTGGTTCGCGCCGAGGCGCCGTTCGTCGGCACCGGCATGGAAGGTGTG
GTCGCCCGCGACTCGGGCGCGGCGATCGCCGCGCGCCGCACCGGCATCATCGATCAGATC
GACGCGACGCGTATCGTCATCCGCGCCACCGA---GGATCT---CGATCCGACCAAGTCG
GGCGTCGATATC---TACCGGCTGATGAAGTACCAGCGCTCCAACCAGTCGACCTGCATC
AACCAGCGTCCGCTGGTGAAGGTCGGTGACCACGTCAAGAAGGGCGACATCATCGCCGAC
GGTCCGTCGACCGATCTCGGTGAGCTCGCGCTCGGCCGCAACGTGCTCGTCGCGTTCATG
CCGTGGAACGGCTACAACTTCGAAGACTCGATCCTGCTCTCCGAGCGGATCGTGAAGGAA
GACGTCTTCACCTCGATCCACATCGAGGAATTCGAGGTGATGGCCCGCGACACCAAGCTC
GGCCCCGAGGAAATCACCCGCGATATTCCGAACGTTTCGGAAGAAGCGCTGAAGAACCTC
GACGAAGCCGGCATCGTCTACATCGGCGCCGAAGTCCGCGCCGGCGACATCCTGGTCGGC
AAGATCACGCCGAAGGGCGAAAGCCCGAT--GACGCCGGAAGAAAAGCTGCTGCGCGCCA
TCTTCGGTGAAAAGGCCTCGGACGTTCGCGACACCTCGCTGCGGGTGCCGCCGGGCGTGC
AGGGCACCATCGTCGAAGTCCGCGTGTTCAACCGCCACGGCGTCGACAAGGACGAGCGTG
CGCTGGCGATCGAGCGGGAAGAGATCGAGCGCCTCGCCAAGGACCGCGACGACGAGCAGG
CGATTCTCGACCGTAACGTTTACGGCCGTCTCGCCGACCTGCTCGACGGTCGTCAGGGCA
TTGCCGGTCCGAAGGGCTTCAAG---AAG-GACACCAAGATCACCCGTGCGGTGCTCGAG
GAGTATCCGAAGTCGCAGTGGTGGCTGTTCGCTGCCCCGAACGAC-AAGCTGATGGCCG-
-------AAATCGAGGCCATGCGGAAGCAGTACGACGAGTCGAAGAAGGGCCTCGAACAG
CGCTTCCTCGA-CAAGGTCGAGAAGCTGCAGCGCGGCGACGAATTGCCGCCCGGCGTGAT
GAAGATGGTCAAGGTCTTCGTCGCGGTGAAGCGCAAGATCCAGCCGGGCGACAAGATGGC
CGGCCGCCACGGCAACAAGGGTGTGGTGTCGAAGATCGTTCCGATCGAGGACATGCCGTT
CCTCGAGGACGGCACTCACGCCGACATCGTGCTGAACCCGCTCGGCGTGCCGAGCCGCAT
GAACGTCGGTCAGATCCTCGAGACGCATCTCGGCTGGGCGTGCGCCGGTCTCGGCAAGCG
CATCGGTGAGACGATCGACGCCTACTACCAGAGCCAGGAT--------------------
------CTCAAGCC----GCTGCGCGAGACCCT---------------GCGGAAGATCTA
CGGCGA------------G---GACG---------AG---ACCATCAAGTC---GCT---
------CGACGATGGTGAGCT---GCTCGAACTCGGCCGCAATCTCAGCCACGGCGTGCC
GATTGCGACCCCGGTGTTCGACGGTGCCAAGGAGGCCG---A------------CATCGA
AGAGATGCT------------------GAAGCTCGC---------GGGCTTC---GACGC
T------------------------TCG--------------GGTCAGTCGACTGTGTAC
GACGGCCGCACCGGCGATCAGTTCGATCGTCGCGTCACCGTCGGCTACATCTACATGCTG
AAGCTGCATCACCTCGTGGACGACAAGATCCACGCCCGGTCGATCGGTCCGTACTCGCTC
GTCACCCAGCAGCCGCTGGGCGGTAAGGCGCAGTTCGGCGGCCAGCGCTTCGGCGAAATG
GAGGTGTGGGCGCTCGAAGCTTACGGCGCGGCCTACACGCTGCAGGAAATGCTGACGGTG
AAGTCGGACGACGTCGCCGGCCGCACCAAGGTGTACGAGGCGATCGTGCGCGGCGACGAC
ACGTTCGAGGCC-GGTATTCCGGAATCGTTCAACGTGCTCGTCAAGGAAATGCGCTCGCT
CGGCCTCAACGTCG-------------------------ACCTGCACAACTCCA------
---------AGCTG---G------------------------CGGCGCCGC---------
----------------------------------CTCC--------GGCCGAGGCT----
--GCCGAG---TAA----------------
>Rhodopseudomonas_palustris_TIE-1
------------------ATG-----------GC--------------GCAG---CAG--
------------ACGTTCACCG--------------GTCGC-------------------
------------------------AAACGC----------GTTCGCAAGTTT--------
-------TTCGGTCACATCCGGGAAGTCGCGGAGATGCCGAACCTCATCGAGGTTCAGAA
GGCATCTTACGACCAGTT-------CCTGATGG---------------------------
------TCGC------CGAGC--CTCCCGGAGGACGGC---C--GGACGA----------
-----------------------------GGGCCTGCAGGCGGTGTTCCGGTCGGTCTTC
CCGATTTCGGACTTCTCCAACGCCTCGATGCTCGAATTCGTT------CGCTACGAATTC
GAGCCGCCGAAGTACGACGTCGACGAGTGCCGCCAGCGCGGCATGACCTATGCTGCGCCG
CTGAAGGTGACGCTGCGCCTCATCGTGTTCGATATCGACGAGGAAACCG---GCGCCCGC
TCCGTGAAGGACATCAAGGAGCAGGATGTCTACATGGGTGACATCCCGTTGATGACGATG
AATGGTACCTTCATCGTCAACGGTACCGAGCGCGTCATCGTCTCGCAGATGCACCGGTCG
CCGGGTGTGTTCTTCGACCA------CGATAAGGGCAAGACCCACTCGTCGGGCAAGCTG
CTGTTTGCCGCCCGCATCATCCCGTATCGCGGCTCCTGGCTCGACATCGAGTTCGACGCC
AAGGACATCGTCTATGCGCGTATCGACCGTCGCCGCAAGCTGCCGGTGACGTCGCTGATG
TTCGCCCTCGGCCTCGACGGC---------------------------------------
------------------------------------GAAGAGATCCTGTCGACCTTCTAC
AACAAGATCCTCTACAAG-CGGACCAAGGAAGGC---TGGCGCGTTCCGTTCGACGTCAA
CCGCTTCCGTGGCTACTCGACCGTCAACGACCTGATCGACGCCGACACCGGCAAGGTCGT
GCTCGAGGCCGGCAAGAAGCTGACTGTGCGTGCAGCCCGTCAGCTGCAGGAAAAGGGCCT
CAAGGCGTTGCGGATGTCCGACGAGGAGCTCGTTGGCAACTATCTGGCCGAGGATCTGGT
CAACCCGAAGACGGGTGAGATCTATGCGGAAGCC------GGTGAGGAAATCACCGACAA
GACGCTGAAGATGTTGAACGAGCAGGGCTACAAGGAGCTGCCGCTGCTCGACATCGACCA
TGTCAACGTCGGCCCGTACATCCGCAACACGCTGAACGCCGACAAGAACATGACGCGCGA
AGACGCGCTGTTCGACATCTACCGGGTGATGCGTCCGGGCGAGCCGCCGACGCTCGACTC
CGCGCAGAACATGTTCCAGTCGCTGTTCTTCGACGCCGAGCGCTACGACCTGTCGGCCGT
GGGCCGCGTCAAGATGAACATGCGCCTCGACCT---------CGA-----TGC------G
CCGGAC---ACCCATCG------CACGCTGCGC---------------------AAGGAA
----------------------------GACATCCTGGCGGTGATCA-------------
---------AGACCCTGGTCGGCCTGCGGGACGGCAAG----------------------
--------------GGCGAGATCGACGACATCGACCACCTTGGCAACCGCCGTGTGCGTT
CGGTCGGCGAGCTGATGGAGAACCAGTACCGCATCGGCCTGCTCCGCATGGAGCGCGCCA
TCAAGGAGCGGATGAGCTCGGTCGACATCGACACCGTGATGCCGCAGGACCTGATCAACG
CCAAGCCGGCGGCGGCGGCGGTGCGCGAGTTCTTCGGCTCGTCGCAGCTCTCGCAGTTCA
TGGACCAGACCAACCCGCTGTCGGAGATCACCCACAAGCGGCGCCTGTCGGCGCTCGGCC
CGGGCGGTCTGACCCGTGAGCGTGCCGGCTTCGAAGTTCGCGACGTGCATCCGACCCACT
ACGGCCGTATCTGCCCGATCGAGACGCCGGAAGGTCCGAACATCGGTCTGATCAACTCGC
TGGCGACCTTCGCCCGCGTGAACAAGTACGGCTTCGTCGAGACTCCGTACCGCAAGGTCA
AGGAAGGCCGCGTCACCGACGAGGTGG------TGTATCTGTCGGCGATGGAAGAGGGCC
GTTACGCGGTGGCGCAGGCCAACGTGTCGCTCGA---TG-CCAAGGGCAAGTTCACCGA-
--CGATCTGG---TGGTCTGCCGCGCCGGCGGCACCCGCGACGTTGTGCCGATGCCGGCC
GACCAGGTCGACTACATGGACGTGTCGCCGAAGCAGCTGGTCTCGGTCGCCGCGGCGCTG
ATCCCGTTCCTCGAGAACGACGACGCCAACCGCGCGCTGATGGGCTCGAACATGCAGCGC
CAGGCGGTGCCGCTGGTTCGCGCCGAGGCGCCGTTCGTCGGCACCGGCATGGAAGGCGTC
GTCGCCCGCGACTCGGGCGCGGCGATCGCCGCGCGCCGCACCGGCATCATCGACCAGATC
GACGCGACGCGTATCGTCATCCGCGCCACTGA---GGATCT---CGATCCGACCAAGTCG
GGCGTCGATATC---TACCGGCTGATGAAGTACCAGCGCTCCAACCAGTCGACCTGCATC
AATCAGCGTCCGCTGGTGAAGGTCGGTGACCACGTCAAGAAGGGCGACATCATCGCCGAC
GGTCCGTCGACCGATCTCGGTGAGCTCGCGCTCGGCCGCAACGTGCTCGTCGCGTTCATG
CCGTGGAACGGCTACAACTTCGAAGACTCGATCCTGCTCTCCGAGCGGATCGTGAAGGAA
GACGTCTTCACCTCGATCCACATCGAGGAATTCGAGGTGATGGCCCGCGACACCAAGCTC
GGCCCCGAGGAAATCACCCGCGATATTCCGAACGTTTCGGAAGAAGCGCTGAAGAACCTC
GACGAAGCCGGCATCGTCTACATCGGCGCCGAAGTCCGCGCTGGCGACATCCTGGTCGGC
AAGATCACGCCGAAGGGCGAAAGCCCGAT--GACGCCGGAAGAGAAGCTGCTGCGCGCCA
TCTTCGGTGAAAAGGCCTCGGACGTTCGCGACACCTCGCTGCGGGTGCCGCCGGGCGTGC
AGGGCACCATCGTCGAAGTCCGCGTGTTCAACCGCCACGGCGTCGACAAGGACGAGCGTG
CGCTGGCGATCGAGCGGGAGGAGATCGAGCGCCTCGCCAAGGACCGCGACGACGAGCAGG
CGATTCTCGACCGTAACGTTTACGGCCGTCTCGCCGACCTGCTCGACGGTCGTCAGGGCA
TTGCCGGTCCGAAGGGCTTCAAG---AAG-GACACCAAGATCACCCGTGCGGTGCTCGAG
GAGTATCCGAAGTCGCAGTGGTGGCTGTTCGCTGCCCCGAACGAC-AAGCTGATGGCCG-
-------AAATCGAGGCCATGCGGAAGCAGTACGACGAGTCGAAGAAGGGCCTCGAACAG
CGCTTCCTCGA-CAAGGTCGAGAAGCTGCAGCGCGGCGACGAATTGCCGCCCGGCGTGAT
GAAGATGGTCAAGGTCTTCGTCGCGGTGAAGCGCAAGATCCAGCCGGGCGACAAGATGGC
CGGCCGCCACGGCAACAAGGGTGTGGTGTCGAAGATCGTTCCGATCGAGGACATGCCGTT
CCTCGAGGACGGCACTCACGCCGACATCGTGCTGAACCCGCTCGGCGTGCCGAGCCGCAT
GAACGTCGGTCAGATCCTCGAGACGCATCTCGGCTGGGCGTGCGCCGGTCTCGGCAAGCG
CATCGGTGAGACGATCGACGCCTACTACCAGAGCCAGGAT--------------------
------CTCAAGCC----GCTGCGCGAGACCCT---------------GCGGAAGATCTA
CGGCGA------------G---GACG---------AG---ACCATCAAGTC---GCT---
------CGACGATGGTGAGCT---GCTCGAACTCGGCCGCAATCTCAGCCACGGCGTGCC
GATTGCGACCCCGGTGTTCGACGGTGCCAAGGAGGCCG---A------------CATCGA
AGAGATGCT------------------GAAGCTCGC---------GGGCTTC---GACGC
T------------------------TCG--------------GGTCAGTCGACTGTGTAC
GACGGCCGCACCGGCGATCAGTTCGATCGTCGCGTCACCGTCGGCTACATCTACATGCTG
AAGCTGCATCACCTCGTGGACGACAAGATCCACGCCCGGTCGATCGGTCCGTACTCGCTC
GTCACCCAGCAGCCGCTGGGCGGTAAGGCGCAGTTCGGCGGCCAGCGCTTCGGCGAAATG
GAGGTGTGGGCGCTCGAAGCTTACGGCGCGGCCTACACGCTGCAGGAAATGCTGACGGTG
AAGTCGGACGACGTCGCCGGCCGCACCAAGGTGTACGAGGCGATCGTGCGCGGCGACGAC
ACGTTCGAGGCC-GGTATTCCGGAATCGTTCAACGTGCTCGTCAAGGAAATGCGCTCGCT
CGGCCTCAACGTCG-------------------------ACCTGCACAACTCCA------
---------AGCTG---G------------------------CGGCGCCGC---------
----------------------------------CTCC--------GGCCGAGGCT----
--GCCGAG---TAA----------------
>Microvirga_flocculans_ATCC_BAA-817
------------------ATG-----------GC---------------CAA---C----
------------ACACTGATCG--------------GCCGG-------------------
------------------------AAGCGC----------ATTCGCAAGTTC--------
-------TTCGGGAAAATCAACGAAGTGGCGGAGATGCCGAACCTGATCGAGGTTCAGAA
GGCATCCTACGACCAGTT-------CCTGATGG---------------------------
------TCGA------AGAGC--CAAAGGGCGGCCGGC---C--GGAAGA----------
-----------------------------GGGCTTGCAAGCCGTCTTCAAATCGGTTTTC
CCGATTTCGGACTTTTCGAATACTGCCCTGCTCGAATTCGTG------AAATACACGTTC
GAGCCCCCGAAATACGACGTGGACGAGTGCCGCCAGCGGGGCATGACCTTCGCTGCGCCG
CTCAAGGTCACGCTGCGCCTCATCGTGTTCGATGTGGACCCCGACACCG---GCGCCCGC
TCCGTGAAGGACATCAAGGAGCAGGACGTCTACATGGGCGACATGCCGCTCATGACGGAC
AACGGCACCTTCATCGTGAACGGCACCGAGCGCGTGATCGTGTCCCAGATGCACCGTTCG
CCTGGTGTGTTCTTCGACCA------CGACAAGGGCAAGACCCATTCCTCGGGCAAGCTG
CTCTTTGCCGCCCGCATCATTCCCTATCGCGGCTCCTGGCTCGACATCGAGTTCGACGCC
AAGGACATCGTCTACGCGCGCATCGACCGCAAGCGTAAGATCCCGGTCACGTCGCTGCTC
TATGCCCTGGGCCTGGACGGC---------------------------------------
------------------------------------GAGGAGATCCTCAAAACCTTCTAC
AACCGCATCACCTATACC-CGTGACGGCGACGCC---TGGTCCGTGCCGTTCGATGCGGA
GCGCATGAAGGGCTTCAAGGCCTCCGTCGACCTGATCGATGCCAAGTCCGGCGAGATCGT
GCTCGAGGCGGGCAAGAAGCTGACCGCCCGCACGGCCCGCCAGCTGGCCGAGAAGGGCCT
CAAGGCGCTGCGCGCGACCGACGAAGACCTCTATGGCCAGTATATCGGCGAGGATCTCGT
GAATCCCTCCACCGGCGAGATCTATGCCGAGGCG------GGCGACGAGATCACCGAGAA
GCTGCTGAAGGGCCTGGAAGAGGCCGGGTTCACCGAAATTCCGGTGCTCGACATCGACCA
CGTGACGGTCGGCCCGTATATCCGCAACACGCTCGCCATCGACAAGGCTTCCTCCCGCGA
GGACGCCCTGTTCGACATCTATCGCGTCATGCGTCCGGGTGAGCCGCCGATCCTCGAGAC
AGCGGAAGCCATGTTCAATTCGCTGTTCTTCGATGCCGAGCGCTACGACCTCTCGGCCGT
CGGCCGCGTGAAGATGAACATGCGCCTCGACCT---------CGA-----CGC------C
GAGGAC---ACCGTGCG------CACCCTGCGC---------------------CGCGAG
----------------------------GACATCCTGGCGGTGACGA-------------
---------AGGCGCTCGTGGACCTGCGCGACGGCAAG----------------------
--------------GGCGAGATCGACGACATCGATCACCTCGGCAACCGCCGCGTGCGCT
CGGTCGGCGAGCTCATGGAGAACCAGTACCGTCTGGGCCTGCTGCGCATGGAGCGCGCGA
TCAAGGAGCGCATGTCGTCCGTCGATATCGACACGGTCATGCCGCAGGATCTGATCAACG
CGAAGCCGGCGGCTGCCGCCGTGCGCGAGTTCTTCGGCTCCTCGCAGCTCTCGCAGTTCA
TGGACCAGACCAACCCGCTCTCCGAGGTCACGCACAAGCGTCGCCTTTCGGCCCTTGGCC
CGGGCGGTCTGACCCGCGAGCGCGCCGGCTTCGAGGTGCGCGACGTTCACCCGACCCATT
ACGGCCGCATCTGCCCGATCGAGACGCCGGAAGGCCCGAATATCGGCCTCATCAACTCGC
TGGCCACCTTCGCCCGCGTCAACAAGTACGGCTTCATCGAGACGCCGTTCCGCCGCGTGC
GCGACAGCCGCGTGACGGACGAGGTGA------TCTACCTCTCGGCCATGGAAGAGGCGA
AGTACAATATCGCCCAGGCCAACTCGACGCTCGA---TG-CCAACGGCACCCTCACGGA-
--AGAACTCG---TGATCTGCCGCCGCG------CCGGTGAAAACATCGTCGTTTCCCCC
GACCGCGTGGACCTCATGGAGGTGTCGCCGAAGCAGCTCGTGTCGGTCGCCGCCGCGCTC
ATCCCGTTCCTCGAGAACGACGACGCGAACCGCGCCCTCATGGGCTCGAACATGCAGCGT
CAGGCCGTGCCTCTGGTTCAGGCTGACGCTCCGTTCGTCGGTACCGGCATGGAAGCGGTT
GTGGCCCGTGACTCGGGCGCGGCCATTGCGGCCCGCCGCACCGGCGTCGTCGACCAGGTG
GACGCGACCCGTATCGTCATCCGCGCGACGGA---GAACAC---GGATCCGACCCGTCCT
GGCGTCGACATC---TATCGTCTCCAGAAGTTCCAGCGCTCCAACCAGTCGACCTGCATC
ACGCAGAAGCCGCTGGTCCGCGCCGGCGACCTCGTGCGCAAGGGCGACATCATCGCCGAC
GGTCCGTCGACCGAGTACGGCGAGCTGGCGCTCGGCCGGAACGTGCTCGTCGCGTTCATG
CCCTGGAACGGCTACAACTTCGAAGACTCGATCCTGCTTTCCGAGCGGATCGTGAAGGAA
GACGTCTTCACCTCGATCCACATCGAGGAGTTCGAAGTGATGGCCCGCGATACGAAGCTG
GGTCCTGAGGAAATCACGCGCGACATTCCGAACGTGTCGGAAGAGGCGCTGAAGAACCTC
GACGAGGCCGGCATCGTCTATATCGGCGCCGAAGTTCACGCCGGCGACATCCTCGTCGGC
AAGATCACGCCGAAGGGCGAAAGCCCGAT--GACGCCGGAAGAAAAGCTCCTGCGCGCCA
TCTTCGGCGAGAAGGCCTCCGACGTTCGCGATACCTCGCTGCGCGTGCCCCCGGGCGTGA
CGGGAACCATCGTCGAAGTCCGCGTCTTCAACCGTCACGGCGTCGACAAGGACGAGCGCG
CCCAGGCCATCGAGCGCGAGGAGATCGAGCGTCTCGCCAAGGACCGCGACGACGAGCAGG
CGATCCTCGACCGCAACACCTATGCGCGTCTGGCCGAGATCCTCTCGGGCAAGAGCGCCG
TTGCGGGCCCCAAGGGCTTCAAG---AAG-GACACGAAGATCACCCGTGACCTGCTGAAC
GAGTATCCCCGTTCGCAGTGGTGGCAGTTCGCGGTCGAAGACGAT-GCTCTGATGACCG-
-------AGATCGAGGCCATGCAGAAGCAGTACGACGAGTCGAAGAAGCGCCTCGAGCAG
CGCTTCCTCGA-CAAGGTCGAAAAGCTGCAGCGCGGCGACGAGCTACCTCCGGGCGTCAT
GAAGATGGTCAAGGTCTTCGTGGCCGTGAAGCGCAAGATCCAGCCGGGCGACAAGATGGC
CGGCCGTCACGGCAACAAGGGTGTCGTGTCGCGCATCGTTCCCATCGAGGACATGCCGTT
CCTCGAGGACGGCACCCACGCGGACATCGTGCTCAACCCGCTCGGCGTGCCGAGCCGCAT
GAACGTCGGTCAGATCCTCGAGACGCATCTCGGCTGGGCGGCTGCCGGTCTCGGCAAGCA
GGTCGCCCAGGCGGTCGACGCCTACATGAAGAGCGGCAAG--------------------
------TCCAAGGC----GCTGCGCGAGCAGCT---------------GGTCTCGATCTA
CGGGGA------------TCTTCCGG---------AG---ATCAAGGAGGC---TTC---
------CGACGAG---GAGCT---GGTCGAGCTCGGCAACAAGCTGCGCCGCGGCGTTCC
CTTTGCCACGCCCGTCTTCGACGGCGCGAAGGAGGCGG---A------------CATCGA
AGCCATGCT------------------GCAGAAGGC---------GGGCCTC---GATCC
G------------------------TCG--------------GGCCAGGTCACGCTCTAT
GACGGCAAGACTGGCGAGCCTTTCGACCGCAAGGTGACCGTGGGCTACATCTACATGCTG
AAGCTCCACCACCTCGTGGACGACAAGATCCACGCCCGCTCCATCGGCCCCTACAGCCTC
GTCACCCAGCAGCCGCTGGGCGGCAAGGCCCAGTTCGGCGGCCAGCGCTTCGGCGAAATG
GAGGTGTGGGCGCTCGAGGCTTACGGCGCCGCGTACACGCTGCAGGAAATGCTCACGGTC
AAGTCGGACGACGTGGCCGGCCGTACGAAGGTCTACGAAGCCATCGTTCGCGGCGATGAC
ACCTTCGAGTCG-GGCATTCCGGAGAGCTTCAACGTTCTCGTGAAGGAAATGCGTTCGCT
CGGCCTCAACGTGG-------------------------AGCTGACCAATTCCA------
---------AGCGC---GCAGCCAACGA---------GCCGGAGCAGCTGC---------
----------------------------------CTCC--------GTCCGAGGCT----
--GCGGAG---TAA----------------
>Enterovirga_rhinocerotis_DSM_25903
------------------ATG-----------GG---------------CAG---C----
------------ACGCTGGCAG--------------GGCGC-------------------
------------------------AAGCGG----------ATCCGTAAATTC--------
-------TTCGGCAAGATCGCCGAAGTGGCCGAGATGCCGAACCTGATCGAGGTTCAGAA
GGCCTCCTACGACCAGTT-------CCTGATGG---------------------------
------TGGA------CGAGC--CGAAGGGCGGACGTC---C--GGACGA----------
-----------------------------GGGCCTGCAATCGGTCTTCAAGTCGGTCTTC
CCGATCTCCGACTTCGCCTCGACCGCCTTGCTCGAATTCGTC------AAGTACACCTTC
GAGCCGCCGAAATACGACGTGGACGAGTGCCGTCAGCGCGGCATGACCTTCTCGGCGCCC
CTCAAGGTGACGCTGCGCCTCATCGTGTTCGATGTCGATCCGGATACGC---AGGCGAAG
TCCGTCAAGGACATCAAGGAGCAGGACGTCTACATGGGCGAGATGCCGCTCATGACGGAT
AACGGCACCTTCATCGTCAACGGCACCGAGCGCGTCATCGTCTCGCAGATGCACCGCTCG
CCGGGCGTGTTCTTCGACCA------CGACAAGGGCAAGACCCATTCGTCGGGCAAGCTG
CTCTTCGCCGCCCGCATCATCCCCTATCGCGGCTCCTGGCTCGACATCGAGTTCGACGCC
AAGGACATCGTGCATGCGCGCATCGACCGGAAGCGGAAGATCCCGGTCACGTCGCTGATG
TACGCGCTCGGCCTCGATTCC---------------------------------------
------------------------------------GAGGAGATCCTCGAGCGCTTCTAC
GAGCGGGTCATCTACAGC-CTCGACAAGAACGGC---TGGCGCGCGCCCTTCGATCCCGA
GAAGATGCGCGGCTTCAAGGCCGTGACCGACCTCATCGACGCCGATAGCGGCGAGGTCGT
CCTCGAGGCCGGCAAGAAGCTGACCGTCCGTCAGGCGCGCCAGCTCGCCGAGAAGGGCCT
CAAGGCCCTTCGCGTGACCGAGGAGGACGTCTACGGCCAGTACGTCGCCGAAGACCTCGT
CAACATGAAGACGGGCGAGATCTATGCCGAGGCC------GGCGAGGAGATCACCGAGAA
GCTTCTCGCGGCGCTGACCGAAGCGGGCGTCGGGGAGATCCCGGTCCTCGACATCGACCA
CGTCAATGTCGGCCCCTACATCCGCAACACGCTCGCCGTCGACAAGAACATCGGCCGCGA
GGGCGCTCTGTTCGACATCTACCGCGTCATGCGCCCCGGCGAGCCGCCGACGCTCGAGAC
GGCGGAGAACATGTTCAACTCGCTGTTCTTCGACGGCGAGCGCTACGACCTCTCGGCCGT
CGGCCGGGTGAAGATGAACATGCGCCTCGACCT---------CGA-----CGC------G
CCGGAC---ACTCAGCG------GACCCTGCGC---------------------CGCGAG
----------------------------GACATGCTCGCGGTCATCA-------------
---------AGGCGCTGGTCGACCTCCGCGACGGCAAG----------------------
--------------GGCGAGATCGACGACATCGACCACCTCGGCAACCGCCGGGTGCGCT
CGGTCGGCGAGCTCATGGAGAACCAGTACCGCGTCGGCCTCCTGCGCATGGAGCGCGCGA
TCAAGGAGCGCATGTCCTCGGTCGATATCGACACGGTCATGCCGCAGGACCTGATCAACG
CGAAGCCGGCGGCCGCCGCCGTGCGCGAGTTCTTCGGCTCCTCGCAGCTCTCGCAGTTTA
TGGACCAGACGAACCCGCTCTCGGAAGTCACGCACAAGCGTCGTCTTTCGGCGCTCGGCC
CGGGCGGTCTGACGCGTGAGCGCGCCGGCTTCGAGGTGCGCGACGTGCACCCGACCCATT
ACGGCCGCATCTGCCCGATCGAGACGCCGGAAGGCCCGAATATCGGCCTCATCAACTCGC
TCGCGACCTTCGCGCGCGTCAACAAGTACGGCTTCATCGAGACGCCCTTCCGCAAGGTGA
AGGACGGGCAGGTGACGAGCGAGGTGA------TCTACCTCTCCGCGATGGAGGAGGCGA
AGTATCACGTCGCGCAGGCCGACGCGGCCATGGA---CG-GCAGCGGCCAGCTCACCGA-
--CGATCTCG---TCGTCTGCCGCAAGG------CGGGCGAGGTCGTGGTCGTGCCCGGC
GACCGCGTCGATCTCATGGACGTTTCGCCGAAGCAGCTCGTCTCGGTCGCGGCCGCGCTC
ATCCCGTTCCTCGAGAACGACGACGCGAACCGCGCCCTCATGGGCTCGAACATGCAGCGT
CAGGCCGTGCCGCTCGTGAAGGCGGATGCGCCCTTCGTCGGCACCGGCATGGAAGCGGTG
GTCGCGCGCGATTCCGGCGCCGCCATCGGCGCGCGGCGCGCGGGCATCGTCGACCAGGTC
GACGCGACCCGTATCGTCATCCGCGCCACCGG---CGAGAT---GGACCCGACCCGTCCG
GGCGTCGACATC---TACCGGCTGCAGAAGTTCCAGCGCTCGAACCAGTCGACCTGCATC
ACGCAGAAGCCGCTGGTGCGCGTCGGCGACGTCGTGGGCAAGGGCGACATCATCGCCGAC
GGCCCCTCGACGGAGTTCGGCGAGCTGGCCCTCGGCCGGAACGTGCTCGTCGCGTTCATG
CCGTGGAACGGCTACAACTTCGAGGACTCGATCCTGCTCTCCGAGCGGATCGTGAAGGAC
GACGTCTTCACCTCGATCCATATCGAGGAGTTTGAGGTCGCGGCGCGCGACACGAAGCTC
GGGCCGGAGGAGATCACGCGCGACATTCCGAACGTGTCGGAAGAGGCGCTGAAGAACCTC
GACGAGGCCGGGATCGTCTATATCGGCGCCGAGGTCCATGCCGGCGACATCCTCGTCGGC
AAGATCACGCCGAAGGGTGAGAGCCCGAT--GACGCCGGAGGAGAAGCTCCTCCGCGCCA
TCTTCGGCGAGAAGGCGTCCGACGTCCGCGACACCTCGCTCCGCGTCCCGCCGGGCGTGA
CCGGCACCATCGTCGAGGTCCGCGTCTTCAACCGGCACGGCGTCGACAAGGACGAGCGCG
CCCAGGCGATCGAGCGCGAGGAGATCGAGCGCCTCGCCAAGGACCGCGACGACGAGCAGT
CGATCCTCGACCGCAACACCTATGCCCGCCTCGCCGAGGTGCTGGACGGGCAGCAGGGCG
TCGCGGGGCCGAAGGGCTTCCGC---AAG-GACACGACCCTGAGCCGCGCGGTGCTCGAC
GAGTATCCGCGCTCCCAGTGGTGGCAGTTCGCCGTGCTCGACGAC-AAGACGATGATCG-
-------AGCTCGAGGCGATGCAGAAGCAGTACGACGAGTCGAAGAAGCGCCTCGAGCAG
CGCTTCCTCGA-CAAGGTCGAGAAGCTGCAGCGCGGCGACGAGCTGCCGGCCGGCGTCAT
GAAGATGGTCAAGGTCTTCGTGGCGGTGAAGCGCAAGATCCAGCCGGGCGACAAGATGGC
CGGCCGTCACGGCAACAAGGGCGTCGTGTCCAAGATCGTGCCGATCGAGGACATGCCGTT
CCTGGAGGACGGGACGCATGCGGATATCGTGCTGAACCCGCTCGGCGTGCCCTCGCGCAT
GAATGTCGGGCAGATCCTCGAGACGCATCTCGGCTGGGCTGCCGCCGGCCTCGGCCGGCA
GGTGTCCCAGGCCGTCGACGCCTATCAGAGGGCGCATGAC--------------------
------GGTGCGCG----CTTCCAGGCCCGGAT---------------GCGCGAGATCGT
CGGCGA------------GGGTGCCT---------CG---CTCGAGGGCAT---GTC---
------GGATCAG---GAGCT---GGCCGAGATGGGCCAGAACCTGCGCCGCGGCGTGCC
GATCGCGACGCCCGTCTTCAACGGCGCGAAGGAGATCG---A------------CATCGA
GAACCTCCT------------------GGAGCAGGC---------GGGTCTC---GATCG
G------------------------TCG--------------GGTCAGTCGACGCTGTAT
GACGGACGCACGGGCGAGGCCTTCGACCGCAAGGTGACCGTCGGCTACATCTACATGCTG
AAGCTGCACCACCTCGTCGACGACAAGATCCACGCCCGCTCGATCGGCCCGTATTCGCTC
GTCACCCAGCAGCCGCTGGGCGGCAAGGCGCAGTTCGGCGGACAGCGCTTCGGCGAGATG
GAGGTCTGGGCGCTCGAAGCCTACGGCGCGGCCTACACGCTGCAGGAGATGCTGACGGTG
AAGTCGGACGACGTGGCCGGCCGCACGAAGGTCTACGAGGCCATCGTGCGCGGCGACGAC
GCCTTCGAATCC-GGCATCCCGGAGAGCTTCAACGTGCTGGTCAAGGAGATGCGCTCCCT
CGGCCTCAACGTCG-------------------------AGCTCAACTCGGCGA------
---------AGAAG---GGTCCGGGCGA---------AC---TG------C---------
----------------------------------CTCC--------GGCCGAAGCG----
--GCCGAG---TGA----------------
>Bosea_sp_ZNC0032
------------------ATG-----------GT---------------CAA---T----
------------TCGCTCCAGG--------------GTCGC-------------------
------------------------AGGCGC----------GTCCGCAAGTTC--------
-------TTCGGCAAGCTCAAGGAAGTGGCGGAGATGCCGAACCTCATCGAGGTTCAGAA
GGCGTCCTACGACCAGTT-------CCTGATGG---------------------------
------TCGA------CGAGC--CCAAGGGCGGCCGCG---C--CGACGA----------
-----------------------------GGGCCTCCAGTCCGTCTTCAAGTCCGTCTTC
CCGATCGGCGACTTCTCCGGCGCCTCGCTGCTGGAGTTCGTC------AAGTACACCTTC
GAGCCGCCGAAATACGACGTCGACGAGTGCCGCCAGCGCGGCATGACCTTCTCCGCGCCG
CTCAAGGTGACGCTGCGCCTGATCGTGTTCGATATCGATCCGGACACCC---AGGCCAAG
TCGGTCAAGGACATCAAGGAGCAGGATGTCTACATGGGCGACATGCCGCTCATGACCGAT
AACGGCACCTTCATCGTCAACGGCACCGAGCGCGTCATCGTCTCGCAGATGCACCGTTCG
CCGGGCGTGTTCTTCGACCA------CGACAAGGGCAAGACCCATTCCTCGGGCAAGCTG
CTCTTCGCCGCGCGCATCATCCCCTATCGCGGGTCCTGGCTCGACATCGAGTTCGACGCC
AAGGACATCGTCTATGCCCGTATCGACCGGAAGCGTAAGATTCCGGTGACGTCGCTGCTG
TTCGCGCTCGGCATGGACGGC---------------------------------------
------------------------------------GAGGAGATCCTCAGCCGCTTCTAC
AACCACATCACCTACACC-AAGGACGCCAAGGGC---TGGCGCGTTCCCTATGACGCGGA
GCGCATGAAGGGCTTCAAGGCCTCCGAGGACCTGATCGACGCCGATACCGGCGAGGTCGT
GGTCGAGGCCGGCAAGAAGCTCGTCGCCCGCACCGCCCGCCAGCTCGCCGAGAAGGGCCT
GAAGTTCCTGCGCGCGCAGGACGAGGACCTGTACACCCAGTACATCGCCGAGGACCTGGT
CAACCCGGCGACGGGCGAGGTCTATGCCGAGGCC------GGCGAGGAGATCACCGAGAA
GCTGCTGAAGCAGCTCGTCGATGACGGCTTCGACGAGATTCCGGTGCTCGACATCGACCA
CATCACGGTCGGCCCCTATATCCGCAACACGCTCAACGTCGACAAGAACTCGCGCCGCGA
GGAAGCCCTGTTCGACATCTACCGCGTGATGCGTCCGGGCGAGCCGCCGACGCTCGAAAC
CGCCGAGAACATGTTCCAGTCGCTGTTCTTCGACGCCGAGCGCTACGACCTCTCGGCCGT
CGGCCGCGTCAAGATGAACATGCGCCTCGACCT---------CGA-----CGC------C
GAGGAC---ACCGTGCG------CATCCTGCGC---------------------AAGGAG
----------------------------GACATCTTCGCGGTCGTCA-------------
---------AGGCGCTGGTCGACCTGCGCGACGGCAAG----------------------
--------------GGCGAGATCGACGACATCGACCATCTCGGCAACCGCCGCGTGCGCT
CGGTCGGCGAGCTCATGGAGAACCAGTACCGCCTGGGCCTGCTCCGCATGGAGCGCGCCA
TCAAGGAGCGCATGTCCTCGGTCGATATCGACACGGTCATGCCGCAGGACCTGATCAATG
CGAAGCCGGCCGCCGCTGCCGTGCGCGAGTTCTTCGGCTCGTCGCAGCTCTCGCAGTTCA
TGGACCAGACGAACCCGCTCTCGGAAGTCACTCACAAGCGCCGTCTTTCGGCGCTTGGCC
CGGGCGGCCTGACCCGCGAGCGCGCCGGCTTCGAGGTGCGCGACGTGCACCCGACGCATT
ATGGCCGCATCTGCCCGATCGAGACGCCGGAAGGCCCGAATATCGGTCTGATCAACTCGC
TCGCCACCTTCGCGCGGGTGAACAAGTACGGCTTCATCGAGAGCCCGTATCGCCGCATCC
GTGACGGCAAGGTCACGAACGAGGTGA------TCTATCTCTCGGCGATGGAAGAGGCGA
AGTACAACGTCGCCCAGGCGAATGCCGCCGTCGA---CA-CTGAGGGCCGCCTGACGGA-
--CGACCTGA---TCGTCTGCCGCCGCG------CCGGCGAGGTCATCGTCACCCCGGTC
GACAAGGTCGATTTCCAGGACGTGTCGCCGAAGCAGCTCGTCTCGGTCGCCGCGGCGCTG
ATCCCGTTCCTCGAGAACGACGACGCCAACCGCGCGCTGATGGGCTCGAACATGCAGCGC
CAGGCGGTGCCGCTGGTTCGCGCCGACGCACCCTTCGTCGGCACCGGCATGGAAGCGGTC
GTCGCCCGTGACTCGGGCGCCGCGATCGCGGCCCGCCGCGGCGGTATCGTCGACCAGGTC
GACGCGACCCGTATCGTCATCCGCGCTTCGGA---CGAGAT---GGATCCGACGAAGCCG
GGCGTCGACATC---TATCGCCTGCAGAAGTTCCAGCGCTCCAACCAGTCGACCTGCATC
ACGCAGCGTCCGCTGGTCCGCGTCGGCGACATCGTAAAAAAGGGCGACATCGTCGCCGAC
GGCCCGTCGACGGAGTTCGGCGAGCTCGCGCTCGGCCGCAACGTGCTCGTCGCGTTCATG
CCGTGGAACGGCTACAACTTCGAGGACTCGATCCTTCTCTCCGAGAACATCGTGGCCCAG
GACGTCTTCACCTCGATCCATATCGAGGAGTTCGAGGTCATGGCCCGCGACACCAAGCTC
GGCCCGGAGGAGATCACGCGCGATATTCCGAACGTCTCGGAAGAGGCGCTGAAGAACCTC
GACGAAGCCGGCATCGTCTATATCGGCGCTGAGGTGGCGGCGGGCGACATCCTCGTCGGC
AAGATCACGCCGAAGGGCGAGAGCCCGAT--GACCCCGGAAGAGAAGCTGCTGCGCGCCA
TCTTCGGCGAGAAGGCTTCCGACGTGCGCGACACCTCGCTGCGCGTGCCGCCCGGCGTGC
AGGGCACGATCGTCGAGGTCCGCGTGTTCAACCGCCATGGCGTCGACAAGGACGAGCGCG
CCCAGGCAATCGAGCGCGAGGAGATCGAGCGTCTCGCCAAGGACCGTGACGACGAGCAGG
CGATCCTGGATCGCAACACCTTCGCGCGTCTCGCCGAGATCCTGACCGGCAAGACCGGCC
TGGCCGGCCCGAAGGGCTTCAAG---AAG-GACACGGTCATCACCCGCGAGGTGATGAGC
GAGTTCCCGCGTTCGCAGTGGTGGCTGTTCGCGACCGCCGAAGAC-TCGCTGATGACCG-
-------AGATCGAGGCGATGCGGAAGCAGTACGACGAGTCGAAGAAGCGCCTCGAGCAG
CGCTTCCTCGA-CAAGGTCGAGAAGCTGCAGCGCGGCGACGAGCTGCCTCCGGGCGTGAT
GAAGATGGTCAAGGTCTTCGTCGCGGTGAAGCGCAAGATCCAGCCGGGCGACAAGATGGC
CGGCCGCCACGGCAACAAGGGCGTGGTCTCGCGCATCGTTCCGGTGGAGGACATGCCATT
CCTCGAGGACGGCACCCATGCCGACATCGTGCTGAACCCGCTCGGCGTGCCTTCGCGCAT
GAACGTCGGTCAGATCTTGGAGACCCATCTGGGCTGGGCTGCCGCCGGCCTCGGCAAGCA
GATCTCGAAGGCTCTCGACGCCTACAAGAAGTCCAACGAC--------------------
------TTCAAGGC----GCTGAAGGCCGAGTT---------------CGACGCCGTCTA
CGA---------------GGATAACG---------AG---ATCATCGCCTC---GAT---
------GAACGAGAACGAGCT---CGTCGAGATGGGCCAGAACCTGCGCCGCGGCGTCCC
CGTCGCGACCCCGGTGTTCAACGGCGCCAAGGAAGCCG---A------------TATCGA
GCGGCTCCT------------------GGAGCAGGC---------CGGCCTG---CATAG
C------------------------TCT--------------GGTCAGTCGACCCTCTAT
GACGGCCGCACGGGCGAGCCTTTCGACCGCAAGGTGACGATGGGCTACATCTACATGCTC
AAGCTGCACCACCTGGTCGACGACAAGATCCACGCCCGCTCGATCGGCCCGTACTCGCTC
GTCACCCAGCAGCCGCTGGGCGGCAAGGCGCAGTTCGGCGGCCAGCGCTTCGGCGAAATG
GAGGTCTGGGCGCTCGAAGCCTACGGCGCCGCCTACACGCTGCAGGAAATGCTGACGGTG
AAGTCGGACGACGTCGCGGGCCGTACCAAGGTCTACGAGTCGATCGTGCGCGGCGAGGAC
AATTTCGAGGCC-GGCATCCCCGAGAGCTTCAACGTTCTCGTCAAGGAAATGCGCTCGCT
CGGCCTCAATGTCG-------------------------AGCTGGTCAACAACA------
---------AGGTG---AAGCCGGGCGA--------------------------------
-----------------------------GTTGCCGCC--------GGCCGAAGCG----
--GCCGAG---TGA----------------
>Methylobacterium_sp_Leaf117
------------------ATG-----------GC---------------CAA---C----
------------ACGCTGGTCG--------------GTCGC-------------------
------------------------AAGCGG----------ATTCGCAAGTTC--------
-------TTCGGCAAGATCAAGGAAGTCGCCGAGATGCCGAACCTCATCGAGGTTCAGAA
GGCATCCTACGATCAGTT-------CCTGATCA---------------------------
------TGGA------CGAGC--CGGAAGGCGGACGGG---G--CGACGA----------
-----------------------------AGGCCTGCAGACCGTGTTCAAGTCGGTGTTC
CCGATCTCGGACTTCTCTTCCACGGCCCTGCTCGAATTCGTG------AAGTACACGTTC
GAGCAGCCGAAATACGACGTCGACGAGTGCCGGCAGCGCGGGATCACGTTCGCAGCCCCG
CTCAAGGTGACGCTGCGCCTGATCGTGTTCGATGTGGACCCGGATACTG---GCGCGAAG
TCGGTCAAGGACATCAAGGAACAGGACGTCTACATGGGCGACATGCCCCTGATGACGGAG
AATGGCACCTTCATCGTCAACGGTACCGAACGCGTCATCGTCTCGCAGATGCACCGCTCG
CCCGGCGTGTTCTTCGACCA------CGACAAGGGCAAGACCCATTCCTCGGGCAAGCTC
CTGTTCGCTGCCCGCATCATCCCGTATCGCGGCTCCTGGCTCGACGTCGAGTTCGACGCG
AAGGACATCGTCCACGTCCGCATCGATCGGAAGCGCAAGCTGCCGGTCACCTCGCTGCTG
TTCGCGCTGGGTCTTGACGGC---------------------------------------
------------------------------------GAAGAGATCCTGTCGACCTTCTAC
AACCGCGTGATCTACGAT-CGTGACGGCGCCGAG---TGGCGCGTGCCTTATGATGCCGA
CCGACTGAAGGGCTTCAAGGCGTCCGTCGACCTGATCGACGCGGAGTCCGGTGAAGTCGT
GCTCGAGGCCGGCAAGAAGCTGAACGCCCGCAACGCCCGGCAGATCGCCGAGCGTGGCGT
CAACTTCCTCAAAGCCACCGACGAGGACCTGATCGGCCAGTACATCGCCGAGGACCTGGT
CAACCCGAAGACGGGTGAGATCTGGGCCGAGGCC------GGCGATGAGATCTCCGAGAA
GCTCCTCAAGAGCCTGGAAGAGGTCGGGGTCTCCGAGCTGCCGGTGCTCGACATCGATCA
CATCAACGTCGGTCCCTACATCCGCAACACGCTCGCGGTGGACAAGAATTCCGGCCGCGA
AGGCGCGCTGTTCGACATCTACCGCGTCATGCGCCCCGGCGAGCCGCCGACGCTCGATAC
CGCGGAGGCGATGTTCCATTCGCTGTTCTTCGATTCCGAACGCTACGACCTCTCCGCCGT
CGGCCGCGTCAAGATGAACATGCGCCTGGACCT---------CGA-----TGC------C
GAGGAC---ACCGTGCG------TACCCTGCGT---------------------CGCGAG
----------------------------GACATGCTCGCGGTCGTCA-------------
---------AGGCACTGGTGGACCTGCGCGACGGCAAG----------------------
--------------GGCGAGATCGACGACATCGATCACCTCGGCAACCGCCGGGTACGCT
CGGTCGGCGAGCTGATGGAAAACCAGTACCGCCTCGGCCTGCTCCGCATGGAGCGCGCCA
TCAAGGAGCGGATGTCCTCCGTCGACATCGACACGGTGATGCCGCAGGACCTCATCAACG
CCAAGCCAGCCGCTGCCGCCGTGCGCGAGTTCTTCGGCTCGTCGCAGCTGTCGCAGTTCA
TGGATCAGACCAACCCACTCTCCGAAGTGACGCATAAGCGCCGCCTCTCGGCGCTTGGCC
CAGGCGGTCTGACGCGTGAGCGGGCCGGCTTCGAAGTGCGCGACGTGCACCCGACCCATT
ACGGCCGCATCTGCCCGATCGAGACGCCGGAAGGCCCGAACATCGGTCTGATCAACTCGC
TCGCGACGTTCGCGCGCGTCAACAAGTACGGCTTCATCGAGACCCCCTTCCGGCGGGTGA
AGGACGGCGTCGTCACCACCGACGTTG------CCTACCTCTCGGCCATGGAAGAGGCGA
AGTACTACGTCGCGCAGGCCAACGCGCAGATGGA---TG-AGACCTTCAAGCTTATCGA-
--GGATCTCG---TGGTCTGCCGTCGCG------CCGGTGACGTCATCGTCGTGCCGCCG
GATCGCGTCGACCTGATGGACGTGTCGCCGAAGCAGCTCGTGTCGGTCGCGGCCGCGCTC
ATCCCGTTCCTCGAGAACGATGACGCGAACCGCGCACTGATGGGCTCGAACATGCAGCGC
CAGGCGGTGCCGCTGGTTCGCGCCGATGCGCCCTTCGTCGGCACCGGCATGGAGGCGGTG
GTCGCCCGCGACTCCGGCGCCGCCATCGCGGCCCGCCGCACCGGCATCGTCGATCAGGTG
GACGCCACCCGTATCGTCATCCGGGCCACCGA---GGAGGC---CGATGCCAACAAGCCC
GGCGTCGACATC---TATCGCTTGCAGAAGTTCCAGCGCTCCAACCAGTCGACCTGCATC
ACGCAGAAGCCCCTGGTGCGCGTCGGCGAGGCCGTGAAGAAGGGCGAGATCATCGCCGAT
GGCCCTTCGACGGAGTTCGGTGAACTCGCTCTCGGCCGGAACGTGCTCGTCGCGTTCATG
CCGTGGAACGGCTACAACTTCGAGGACTCGATCCTGCTCTCCGAGCGGATCGTGAAGGAT
GATGTGTTCACCTCGATCCACATCGAGGAGTTCGAGGTGATGGCCCGAGATACCAAGCTC
GGACCGGAAGAAATCACCCGCGACATCCCCAACGTCTCGGAAGAGGCGTTGAAGAACCTC
GATGAGGCCGGCATCGTCTACATCGGCGCCGAAGTTCACGCCGGCGACATCCTGTGCGGC
AAGATCACGCCGAAGGGCGAAAGCCCGAT--GACGCCGGAGGAAAAGCTCCTGCGCGCTA
TCTTCGGCGAGAAGGCATCGGACGTGCGCGACACCTCGCTTCGGGTTCCCCCGGGCGTGA
CCGGCACCATCGTCGAGGTCCGGGTGTTCAACCGCCACGGCGTCGACAAGGATGAGCGCG
CCCAGGCGATCGAGCGCGAGGAGATCGAGCGTCTCGCCAAGGATCGTGACGACGAGCAGG
CGATCCTGGACCGCAACACCTACGCCCGTCTCGCAACGGTGCTCATCGGTCAGGCTCCCA
TCGCGGGACCGAAGGGCTTCCGC---AAG-GAGACCACGCTCACCCGCGAGTTGCTCAGC
GAGTACCCGCGTTCGCAATGGTGGCAGTTCGCCGTCATCGACGAC-CGTCTCATGACCG-
-------AGATGGAAGCGATGCAGAAGCAGTACGACGAGTCGAAGAAGCGCCTCGAGCAG
CGCTTCCTCGA-TAAGGTCGAGAAGTTGCAGCGCGGCGATGAACTTCCGCCCGGCGTCAT
GAAGATGGTCAAGGTCTTCGTGGCGGTGAAGCGTAAGATCCAGCCGGGCGACAAGATGGC
CGGACGCCACGGCAACAAGGGCGTGGTCTCGCGGATCGTCCCGATCGAGGACATGCCGTT
CCTGGAAGACGGGACCCATGCCGACATCGTGCTGAACCCGCTGGGCGTGCCCTCGCGCAT
GAACGTCGGCCAGATCCTGGAAACCCATCTGGGTTGGGCTGCGGCCGGTCTCGGCCGCAA
GGTCGGCCTCGCGGTGGACGCCTACCTGCGCAACCAGGAC--------------------
------ATCGAGCC----GCTTCGCGGCGAGAT---------------GCAGGCGATCTA
CTCGCC------------G---TCCG---------AG---TTGGAAGGCTT---GTC---
------CGACGAC---GAGTT---GGCTGAAGCCGCCAACAACGTGCGTCGCGGCGTGCC
GATGGCGACCCCGGTGTTCAACGGCGCCAAGGAAGCCG---A------------CATCGA
GCAGATGCT------------------GGAAATGGC---------CGGTCTC---GACCG
G------------------------TCG--------------GCCCAGTCGACGCTCTAC
GATGGTCGGACCGGTGAGCCTTTCGACCGCAAGGTCACGATGGGCTACATCTACATGCTG
AAGCTGCACCACCTGGTGGACGATAAGATCCACGCCCGGTCGATCGGCCCGTACTCCCTG
GTCACCCAGCAGCCGCTGGGCGGAAAGGCTCAGTTCGGCGGTCAGCGCTTCGGCGAGATG
GAGGTCTGGGCTCTGGAAGCCTACGGCGCCGCGTACACGCTGCAGGAGATGCTCACGGTC
AAGTCGGACGATGTCGCCGGCCGGACCAAGGTCTACGAGGCGATCGTCCGTGGCGACGAC
ACCTTCGAGGCC-GGCATTCCGGAGTCGTTCAACGTGCTCGTCAAGGAGATGCGTTCGCT
CGGCCTCAACGTGG-------------------------AGCTGACGTCTTCCA------
---------AGAAG---CTCGCCAACGA---------CC---AGATCGAGC---------
----------------------------------CGCC--------CGCAGAGGCG----
--GCCGAA---TAA----------------
>Methylobacterium_sp_Leaf106
------------------ATG-----------GC---------------CAA---C----
------------ACGCTGGTCG--------------GTCGC-------------------
------------------------AAGCGC----------ATTCGCAAATTC--------
-------TTCGGCAAGATCAAGGAAGTCGCCGAGATGCCGAACCTCATCGAGGTTCAGAA
GGCATCCTACGACCAATT-------CCTGATGA---------------------------
------TGGA------CGAGC--CGGAAGGCGGACGGG---G--CGACGA----------
-----------------------------AGGCCTGCAGACCGTGTTCAAATCGGTCTTC
CCGATCTCCGATTTCTCGGCGACCGCGCTCCTCGAATTCGTC------AAGTACACGTTC
GAACAGCCGAAATACGACGTCGACGAGTGTCGCCAGCGCGGCATCACCTTCGCGGCTCCC
CTCAAGGTGACGCTGCGCCTCATCGTGTTCGATGTCGACCCCGATACCG---GGGCGAAG
TCCGTCAAGGACATCAAGGAGCAGGACGTCTACATGGGCGACATGCCCCTGATGACGGAG
AACGGCACCTTCATCGTCAACGGCACCGAGCGTGTCATCGTCTCGCAGATGCACCGTTCG
CCGGGCGTGTTCTTCGATCA------CGACAAGGGCAAGACCCATTCGTCGGGCAAGCTC
CTGTTCGCCGCCCGCATCATCCCCTATCGCGGCTCCTGGCTCGACGTCGAGTTCGACGCC
AAGGACATCGTGCACGTGCGTATCGACCGGAAGCGCAAGCTGCCGGCGACCTCGCTGCTG
TTCGCGCTCGGCCTCGACGGT---------------------------------------
------------------------------------GAAGAGATCCTCTCCACCTTCTAC
AACCGCGTCATCTACGAC-CGCGACGGCGCCGAA---TGGCGGGTTCCGTTCGATGCCGA
CCGTCTCAAGGGCTTCAAGGCGTCCGTCGACCTGGTCGACGCCGATTCCGGCGAGGTCGT
GCTCGAGGCCGGCAAGAAGCTCAACGCCCGCAACGCCCGCCAGATCAGCGAGCGCGGCGT
TCAGTTCCTGAAGGCCACCGACGAGGATCTGATCGGCCAGTACATCGCCGAGGATCTCGT
CAACCCGAAGACCGGTGAGATCTGGGCCGAGGCC------GGCGACGAGATTTCCGACAA
GCTCCTCAAGAGCCTGGAAGAGGTCGGCGTATCCGAGCTCCCCGTGCTCGACATCGACCA
CGTCAATGTCGGTCCCTACATCCGCAATACCCTCGCCGTGGACAAGAACTCGTCCCGCGA
AGGCGCGCTGTTCGATATCTACCGCGTCATGCGTCCCGGCGAGCCGCCGACGCTCGACAC
CGCCGAGGCGATGTTCCACTCGCTGTTCTTCGATTCCGAGCGCTACGATCTCTCGGCGGT
CGGCCGCGTGAAGATGAACATGCGTCTCGACCT---------CGA-----CGC------C
GAGGAC---ACCGTACG------CACCCTGCGC---------------------CGCGAG
----------------------------GACATGCTCGCGGTCGTCA-------------
---------AGGCGCTGGTGGATCTGCGCGACGGCAAG----------------------
--------------GGCGAGATCGACGACATCGATCACCTCGGCAACCGCCGTGTGCGTT
CGGTGGGCGAGCTCATGGAGAACCAGTACCGCCTGGGTCTCCTGCGCATGGAGCGCGCTA
TCAAGGAGCGCATGTCCTCGGTCGATATCGACACGGTCATGCCGCAGGACCTCATCAACG
CGAAGCCCGCCGCGGCCGCGGTGCGTGAGTTCTTCGGCTCGTCGCAGCTGTCACAGTTCA
TGGATCAGACCAATCCGCTCTCGGAAGTGACGCATAAGCGTCGCCTCTCGGCGCTTGGCC
CGGGCGGTCTCACCCGTGAGCGCGCCGGCTTCGAGGTGCGCGACGTGCACCCGACCCATT
ACGGCCGCATCTGCCCGATCGAGACGCCGGAAGGCCCGAACATCGGTCTCATCAACTCGC
TCGCCACCTTCGCGCGGGTGAACAAATACGGCTTCATCGAGACCCCCTTCCGTCGCGTGA
AGGACGGCGTGGTGACGAAGGAGGTCT------CCTACCTCTCGGCGATGGAAGAGGCGA
AGTACTACGTCGCCCAGGCCAACGCCCAGATGGA---CG-AGAGCTTCAAGCTGACGGA-
--AGACCTCG---TGGTCTGCCGTCGGG------CCGGCGACGTCATCGTCGTGCCGCCG
GACCGCGTCGATCTCATGGACGTGTCGCCCAAGCAGCTCGTCTCGGTGGCCGCGGCGCTC
ATCCCGTTCCTCGAGAACGACGACGCGAACCGCGCCCTGATGGGTTCGAACATGCAGCGC
CAGGCGGTGCCTCTGGTCCGCGCCGACGCGCCGTTCGTTGGTACCGGCATGGAAGCCGTG
GTCGCCCGCGATTCGGGTGCCGCCATCGCGGCGCGCCGCTCCGGCATCGTCGACCAGGTG
GACGCGACCCGTATCGTCATCCGCGCCACGGA---AGAGGC---CGATGCCAACAAGCCC
GGCGTCGACATC---TACCGCCTGCAGAAGTTCCAGCGCTCCAACCAGTCGACCTGCATC
ACGCAGAAGCCGCTGGTCCGCGTGGGCGAGCAGGTGAAGAAGGGCGAGATCATCGCCGAT
GGTCCGTCGACGGAGTTCGGCGAGCTGGCGCTCGGCCGGAACGTGCTCGTCGCGTTCATG
CCGTGGAACGGCTACAACTTCGAGGACTCGATCCTGCTCTCCGAGCGGATCGTGAAGGAT
GACGTGTTCACCTCGATCCATATCGAGGAGTTCGAGGTGATGGCCCGAGACACCAAGCTC
GGTCCGGAGGAAATCACCCGCGACATCCCCAACGTCTCGGAAGAGGCGCTGAAGAACCTC
GACGAGGCCGGCATCGTCTATATCGGCGCCGAGGTCCACGCGGGCGACATCCTGTGCGGG
AAGATCACCCCGAAGGGCGAGAGCCCGAT--GACGCCGGAAGAAAAGCTTCTGCGCGCCA
TCTTCGGTGAGAAGGCCTCGGACGTCCGCGACACCTCGCTCCGGGTTCCCCCGGGCGTCA
CCGGCACCATCGTCGAAGTCCGGGTGTTCAACCGCCACGGCGTCGACAAGGACGAGCGCG
CCCAGGCCATCGAGCGCGAGGAGATCGAGCGTCTCGCCAAGGATCGTGACGACGAGCAGG
CGATCCTCGACCGCAACACCTATGCCCGCCTTGCCGGCGTCCTGATCGGCCAGTCGCCGA
TCGCCGGTCCGAAGGGCTTCAAG---AAG-GAGACCACGCTCAGCCGTGAGCTCCTGAAC
GAGTACCCGCGCTCGCAATGGTGGCAGTTCGCCGTCGTCGAAGAC-CGTCTCATGACCG-
-------AGATGGAAGCGATGCAGAAGCAGTACGACGAGTCGAAGAAGCGCCTCGAGCAG
CGCTTCCTCGA-CAAGGTCGAGAAGCTGCAGCGCGGCGACGAGTTGCCCCCCGGCGTCAT
GAAGATGGTCAAGGTCTTCGTCGCGGTGAAGCGCAAGATCCAGCCGGGCGACAAGATGGC
CGGCCGTCACGGCAACAAGGGTGTCGTGTCGCGGATCGTGCCGATCGAGGACATGCCGTT
CCTCGAAGACGGGACGCATGCCGACATCGTGCTCAACCCGCTCGGCGTGCCGTCGCGCAT
GAACGTCGGTCAGATCCTGGAGACCCATCTGGGCTGGGCTGCGGCAGGTCTCGGCCGCAA
GGTCGGGCTCGCCGTGGACGCCTATCTCCGCAGCAACGAC--------------------
------ATCGCGCC----CCTCAAGGCGGAGAT---------------GGAGGCGATCTA
CTCGCC------------G---TCGG---------AG---CTGGAGGGCCT---CTC---
------GGACGAC---GACAT---GGCGGAGGCGGCCAACAACGTCCGCCGCGGCGTGCC
GATGGCCACTCCGGTGTTCAACGGCGCCAAGGAAGCCG---A------------CATCGA
GACGATGCT------------------GGAGTTGGC---------CGGGCTC---GACCG
T------------------------TCG--------------GCGCAGTCGACGCTCTAC
GACGGGCGCACGGGCGAGCCTTTCGACCGCAAGGTGACGATGGGCTACATCTACATGCTG
AAGCTCCACCACCTCGTGGACGACAAGATCCACGCACGGTCGATCGGTCCGTACTCCCTC
GTCACCCAGCAGCCGCTGGGCGGAAAGGCGCAGTTCGGCGGCCAGCGCTTCGGCGAGATG
GAGGTCTGGGCACTGGAAGCCTACGGCGCGGCCTACACGCTGCAGGAGATGCTCACGGTG
AAGTCGGACGACGTCGCCGGCCGCACCAAGGTCTACGAGGCCATCGTCCGCGGCGACGAC
ACGTTCGAGGCC-GGCATCCCCGAGTCCTTCAACGTGCTCGTCAAGGAAATGCGCTCGCT
CGGCCTCAACGTGG-------------------------AGCTCACCTCCTCGA------
---------AGAAG---CTCGCGAACGA---------CC---AGCTCGACC---------
----------------------------------CGCC--------CGCCGAGGCG----
--GCCGAG---TAA----------------
>Methylobacterium_sp_Leaf88
------------------ATG-----------GC---------------CAA---C----
------------ACGCTGGTCG--------------GTCGC-------------------
------------------------AAGCGG----------ATTCGCAAATTC--------
-------TTCGGCAAGATCAAGGAAGTCGCCGAGATGCCGAACCTCATTGAGGTTCAGAA
GGCGTCCTACGACCAGTT-------CCTGATCA---------------------------
------TGGA------TGAGC--CGGAAGGCGGACGGG---G--CGACGA----------
-----------------------------AGGCCTGCAGACCGTGTTCAAGTCGGTCTTC
CCGATCTCGGACTTCTCCTCGACGGCCCTCCTCGAGTTCGTG------AAGTACACGTTC
GAGCAGCCGAAATACGACGTCGACGAGTGCCGCCAGCGCGGCATCACGTACGCAGCCCCG
CTCAAGGTCACGCTGCGCCTCATCGTGTTCGATGTGGATCCGGATACCG---GTGCGAAG
TCGGTCAAGGACATCAAGGAGCAGGACGTCTACATGGGCGACATGCCCTTGATGACGGAG
AACGGCACCTTCATCGTCAACGGCACCGAGCGCGTCATCGTCTCGCAGATGCACCGCTCC
CCGGGCGTGTTCTTCGACCA------CGACAAGGGCAAGACTCACTCGTCGGGCAAGCTC
CTGTTCGCCGCCCGCATCATCCCGTATCGCGGCTCCTGGCTCGACGTCGAGTTCGACGCC
AAGGACATCGTGCACGTCCGCATCGACCGGAAGCGCAAGCTCCCGGTGACGTCGCTGCTG
TTCGCCCTCGGCCTCGACGGC---------------------------------------
------------------------------------GAGGAGATCCTGTCGACCTTCTAC
AACCGCGTGATCTACGAC-CGGGACGGTGCCGAC---TGGCGCGTGCCCTACGACGCCGA
GCGCCTGAAGGGCTTCAAGGCCTCCGTCGACCTCATCGACGCGGAGTCCGGCGAGGTCGT
GCTCGAGGCCGGCAAGAAGCTGAACGCCCGCAACGCCCGGCAGATCGCCGAGCGCGGCGT
GCAGTTCCTCAAGGCCACCGACGAGGACCTGATCGGCCAGTACATCGCCGAGGATCTCGT
CAACGCCAAGACCGGCGAGATCTGGGCCGAGGCC------GGCGACGAGATCTCCGACAA
GCTCCTGAAGAGCCTCGAAGAGGTCGGCGTCTCCGAGCTTCCGGTTCTGGACATCGACCA
CATCAACGTCGGTCCCTACATCCGCAACACCCTTGCGGTGGACAAGAACTCGGCTCGCGA
AGGCGCGCTGTTCGACATCTACCGGGTCATGCGCCCGGGTGAGCCGCCGACCCTCGACAC
CGCCGAGGCGATGTTCCACTCGCTGTTCTTCGATTCCGAGCGCTACGATCTCTCAGCCGT
CGGCCGCGTGAAGATGAACATGCGCCTCGACCT---------CGA-----CGC------C
GAGGAC---ACCGTGCG------GACGCTCCGC---------------------CGCGAG
----------------------------GACATGCTCGCGGTCGTGA-------------
---------AGGCGCTGGTGGACCTGCGCGACGGCAAG----------------------
--------------GGCGAGATCGACGACATCGATCACCTCGGCAACCGCCGGGTGCGCT
CGGTCGGCGAGCTGATGGAGAACCAGTACCGCCTCGGCCTGCTCCGCATGGAGCGCGCGA
TCAAGGAGCGCATGTCCTCCGTCGACATCGACACGGTGATGCCGCAGGACCTCATCAACG
CGAAGCCCGCGGCCGCGGCCGTGCGCGAGTTCTTCGGCTCGTCGCAGCTTTCGCAGTTCA
TGGACCAGACGAACCCGCTCTCGGAAGTGACGCACAAGCGTCGCCTCTCGGCGCTTGGCC
CGGGCGGTCTGACCCGCGAGCGCGCCGGCTTCGAGGTGCGCGACGTTCACCCGACCCATT
ACGGCCGCATCTGCCCGATCGAGACGCCGGAAGGCCCGAACATCGGTCTGATCAACTCCC
TCGCCACCTTCGCACGGGTGAACAAGTACGGCTTCATCGAGACCCCCTTCCGGCGGGTGA
AAGACGGCGTCGTCACCACCGACGTCG------CCTATCTCTCGGCGATGGAGGAGGCGA
AGTACTACGTCGCCCAGGCCAACGCGCAGATGGA---CG-AGACCTTCAAGCTGACGGA-
--GGACCTCG---TGGTCTGCCGTCGGG------CCGGTGACGTCATCGTCGTGCCCCCC
GATCGCGTCGATCTCATGGACGTGTCGCCGAAGCAGCTCGTCTCGGTCGCCGCCGCGCTC
ATCCCGTTCCTCGAGAACGACGACGCGAACCGCGCGCTGATGGGTTCGAACATGCAGCGC
CAGGCGGTGCCGCTGGTGCGCGCCGATGCGCCCTTCGTCGGCACCGGCATGGAGGCCGTG
GTCGCCCGCGACTCCGGCGCCGCCATCGCCGCCCGCCGCACCGGCATCGTCGACCAGGTG
GACGCCACCCGTATCGTGATCCGGGCCACCGA---AGAGGC---CGACGCCAACAAGCCC
GGCGTTGACATC---TATCGCCTGCAGAAGTTCCAGCGCTCCAACCAGTCGACCTGCATC
ACGCAGAAGCCGCTCGTTCGCGTCGGCGAGGCCGTGAAGAAGGGCGAGATCATCGCCGAC
GGCCCCTCGACGGAGTTCGGCGAGCTCGCCCTCGGCCGGAACGTGCTCGTCGCGTTCATG
CCGTGGAACGGCTACAACTTCGAGGACTCGATCCTGCTCTCTGAGCGGATCGTGAAGGAT
GACGTGTTCACCTCGATTCACATCGAGGAATTCGAGGTGATGGCCCGAGACACCAAGCTC
GGTCCGGAAGAGATCACCCGCGACATCCCGAACGTCTCCGAAGAGGCGCTCAAGAACCTC
GACGAAGCCGGCATCGTCTATATCGGCGCCGAGGTTCACGCCGGCGACATTCTGTGCGGC
AAGATCACGCCGAAGGGCGAGAGCCCGAT--GACGCCGGAGGAGAAACTCCTCCGCGCCA
TCTTCGGCGAGAAGGCGTCCGACGTGCGCGACACCTCGCTCCGGGTCCCCCCGGGCGTGA
CCGGCACGATCGTCGAGGTCCGGGTGTTCAACCGCCACGGCGTCGACAAGGATGAGCGCG
CCCAGGCGATCGAGCGCGAGGAGATCGAGCGCCTCGCCAAGGACCGCGATGACGAGCAGG
CGATCCTGGATCGCAACACCTACGCGCGTCTCGCCACGGTCCTCATCGGCCAGGCGCCCA
TCGCGGGGCCGAAGGGCTTCAAG---AAG-GAGGCCACGCTCACCCGCGAGCTCCTCAGC
GAGTACCCGCGTTCGCAGTGGTGGCAGTTCGCCGTCATCGACGAC-CGTCTCATGACCG-
-------AGATGGAAGCGATGCAGAAGCAGTACGACGAATCGAAGAAGCGCCTCGAGCAG
CGCTTCCTCGA-CAAGGTCGAGAAGCTGCAGCGCGGCGACGAGCTCCCGCCCGGCGTCAT
GAAGATGGTCAAGGTCTTCGTGGCGGTGAAGCGCAAGATCCAGCCCGGCGACAAGATGGC
CGGTCGCCACGGCAACAAGGGCGTCGTCTCCCGGATCGTGCCGATAGAGGACATGCCGTT
CCTGGAAGACGGAACGCATGCCGACATCGTCCTGAACCCGCTCGGCGTGCCCTCGCGCAT
GAACGTCGGCCAGATCCTCGAGACTCACCTGGGTTGGGCCGCGGCCGGACTTGGCCGCAA
GGTCAGTCAGGCGGTGGATGCCTACCTGCGCAGCAACGAC--------------------
------ATCGCGCC----CCTGAAGGCGGAGAT---------------GGAGGCGATCTA
CTCGCC------------G---TCCG---------AG---CTGGAAGGTCT---GAC---
------CGACGAG---GAGAT---GGCGGAGGCCGCCAACAACGTGCGCCGCGGCGTACC
GATGGCGACCCCGGTGTTCAACGGCGCCAAGGAAGCCG---A------------CATCGA
GCAGATGCT------------------GGAGATGGC---------CGGTCTC---GACCG
G------------------------TCG--------------GCCCAGTCGACGCTCTAT
GACGGCCGCTCGGGCGAGCCCTTCGATCGCAAGGTGACGATGGGCTACATCTACATGCTG
AAGCTGCACCACCTCGTGGACGACAAGATCCACGCCCGGTCGATCGGCCCGTACTCCCTG
GTCACCCAGCAGCCGCTGGGCGGAAAGGCGCAGTTCGGCGGTCAGCGCTTCGGCGAGATG
GAGGTCTGGGCCCTCGAAGCCTACGGCGCCGCGTACACGCTGCAGGAGATGCTCACGGTC
AAGTCGGACGACGTCGCAGGCCGCACCAAGGTCTACGAGGCCATCGTGCGCGGCGACGAC
ACCTTCGAGGCC-GGCATCCCCGAGTCGTTCAACGTGCTTGTCAAAGAAATGCGCTCGCT
GGGTCTCAACGTGG-------------------------AGCTCACTTCCTCGA------
---------AGAAG---CTCGCCAACGA---------CC---AGATCGAGC---------
----------------------------------CGCC--------CGCAGAGGCG----
--GCCGAA---TAA----------------
>Methylobacterium_gossipiicola_Gh-105
------------------ATG-----------GC---------------CAA---C----
------------ACGCTGGTCG--------------GTCGC-------------------
------------------------AAGCGC----------ATTCGCAAATTC--------
-------TTCGGCAAGATCAAGGAAGTCGCCGAGATGCCGAACCTCATCGAGGTTCAGAA
GGCGTCCTACGACCAGTT-------CCTGATGA---------------------------
------TGGA------CGAGC--CGGAAGGCGGGCGGG---G--CGACGA----------
-----------------------------AGGCCTGCAGACCGTGTTCAAGTCGGTGTTC
CCGATCTCCGACTTCTCGGCCACCGCCCTCCTCGAATTCGTG------AAGTACACCTTC
GAGCAGCCGAAATACGACGTCGACGAGTGCCGCCAGCGCGGCATCACCTTCGCGGCGCCC
CTCAAGGTGACGCTGCGCCTCATCGTGTTCGATGTCGATCCCGATACCG---GCGCCAAG
TCGGTCAAGGACATCAAGGAGCAGGACGTCTACATGGGCGACATGCCCCTGATGACGGAG
AACGGCACCTTCATCGTCAACGGCACCGAGCGCGTGATCGTCTCGCAGATGCACCGTTCA
CCGGGCGTGTTCTTCGACCA------CGATAAGGGCAAGACCCACTCGTCGGGCAAGCTC
CTGTTCGCCGCGCGCATCATCCCGTATCGTGGCTCCTGGCTCGACGTCGAGTTCGACGCC
AAGGACATCGTCCACGTCCGCATCGACCGCAAGCGCAAGCTGCCGGTGACCTCCCTGCTG
TTCGCCCTCGGACTCGACGGC---------------------------------------
------------------------------------GAGGAGATCCTGTCGACCTTCTAC
AACCGCGTGCAGTACGAT-CGTGACGGCGCCGAC---TGGCGCGTGCCCTACGACGCCGA
GCGCCTGAAGGGCTTCAAGGCCACCGTCGACCTCATCGACGCCGAGTCCGGCGAAGTCGT
CCTCGAAGCCGGCAAGAAGCTCAACGCCCGCAACGCTCGGCAGATCGCCGAGCGCGGTGT
GCAGTTCCTCAAGGCGACGGACGAGGACCTCATCGGCCAGTACATCGCCGAGGATCTGGT
CAACGTTCAGACGGGCGAGATCTGGGCCGAGGCC------GGCGACGAGATCTCCGACAA
GCTCCTCAAGAGCCTCGAAGAGGTCGGCGTCACCGAGTTGCCGGTGCTCGACATCGACCA
CATCAACGTCGGACCCTACATTCGCAACACCCTCGCGGTGGACAAGAACTCCGCCCGCGA
AGGCGCGCTGTTCGACATCTATCGGGTCATGCGCCCCGGCGAGCCGCCGACGCTCGACAC
GGCGGAAGCCATGTTCCACTCGCTGTTCTTCGACGCCGAGCGCTACGATCTCTCGGCCGT
CGGCCGCGTGAAGATGAACATGCGCCTCGACCT---------CGA-----TGC------C
GCCGAT---ACCGTGCG------GACCCTGCGC---------------------CGCGAG
----------------------------GACATGCTCGCCGTGGTGA-------------
---------AAGCCCTGGTGGACCTGCGCGACGGCAAG----------------------
--------------GGTGAGATCGACGACATCGATCACCTCGGCAACCGCCGCGTTCGCT
CGGTGGGCGAGCTCATGGAGAACCAGTACCGCCTGGGCCTCCTGCGCATGGAGCGCGCCA
TCAAGGAGCGGATGTCGTCCGTCGATATCGACACGGTGATGCCGCAAGATCTCATCAACG
CGAAGCCGGCCGCGGCCGCGGTGCGCGAGTTCTTCGGCTCGTCGCAGCTGTCGCAGTTCA
TGGATCAGACCAACCCGCTCTCGGAGGTCACCCACAAGCGCCGCCTGTCGGCGCTCGGCC
CGGGCGGTCTGACCCGCGAGCGCGCCGGCTTCGAGGTGCGCGACGTGCACCCGACCCATT
ACGGCCGCATCTGCCCGATCGAAACCCCGGAAGGCCCGAACATCGGCCTCATCAACTCGC
TGGCGACCTTCGCCCGCGTGAACAAGTACGGCTTCATCGAGACCCCCTTCCGCAAGGTGA
AGGACGGCATCGTCACGAAGGAGGTCG------CCTACCTCTCCGCCATGGAGGAGGCGA
AGTACTACGTCGCCCAGGCCAACGCCCAGATGGA---CG-AAGCCTTCAAGCTCACGGA-
--AGACCTCG---TGGTCTGTCGTCGTG------CCGGCGACGTCATCGTGGTGCCGCCG
GACCGCGTCGACCTCATGGATGTGTCGCCGAAGCAGCTCGTCTCGGTCGCCGCCGCTCTC
ATCCCGTTCCTCGAGAACGACGACGCGAACCGCGCCCTCATGGGCTCGAACATGCAGCGC
CAGGCGGTGCCGCTGGTTCGCGCCGACGCGCCCTTCGTCGGCACGGGCATGGAAGCCGTG
GTCGCCCGCGACTCCGGTGCCGCCATCGCGGCGCGCCGGACGGGCATCGTCGATCAGGTG
GACGCCACCCGTATCGTCATCCGGGCGACGGA---AGAAGC---CGACGCCAACAAGCCC
GGCGTCGACATC---TACCGTCTGCAGAAGTTCCAGCGCTCCAACCAGTCGACCTGCATC
ACGCAGAAGCCCCTGGTGCGCGTCGGCGAGGCCGTGAAGAAGGGCGAGATCATCGCCGAC
GGTCCGTCGACGGAGTTCGGTGAGTTGGCCCTCGGCCGCAACGTCCTCGTCGCGTTCATG
CCGTGGAACGGCTACAACTTCGAGGACTCGATCCTGCTCTCCGAGCGGATTGTGAAGGAT
GACGTGTTCACCTCGATTCACATCGAGGAATTCGAGGTGATGGCTCGAGACACCAAGCTC
GGACCGGAAGAAATCACCCGCGACATCCCCAACGTGTCGGAAGAGGCGCTCAAGAACCTC
GACGAGGCCGGCATCGTCTATATCGGTGCCGAGGTCCACGCGGGCGACATCCTGTGCGGC
AAGATCACCCCGAAGGGCGAGAGCCCGAT--GACGCCGGAGGAAAAGCTCCTGCGCGCCA
TCTTCGGTGAGAAGGCGTCCGACGTGCGCGACACCTCGCTGCGGGTTCCCCCGGGCGTGA
CCGGCACCATCGTCGAAGTGCGCGTGTTCAACCGCCACGGCGTCGACAAGGACGAGCGCG
CCCAGGCCATCGAGCGCGAGGAGATCGAACGCCTCGCCAAGGACCGCGACGACGAGCAGG
CGATCCTCGACCGCAACACCTATGCGCGTCTGGCCACCGTCCTCATCGGCCAAGCCCCCA
TCGCCGGTCCGAAGGGCTTCAAG---AAG-GAGACCACGCTGAACCGCGAGCTCCTCAGC
GAGTACCCGCGTTCGCAATGGTGGCAGTTCGCCGTCATCGACGAC-CGTCTCATGAGCG-
-------AGATGGAAGCGATGCAGAAGCAGTACGACGAGTCGAAGAAGCGCCTCGAGCAG
CGCTTCCTCGA-CAAGGTCGAAAAGCTGCAGCGCGGCGACGAGCTGCCCCCCGGCGTGAT
GAAGATGGTCAAGGTCTTCGTCGCGGTGAAGCGCAAGATTCAGCCGGGCGACAAGATGGC
CGGGCGCCATGGCAACAAGGGTGTCGTGTCCCGCATCGTGCCCATCGAGGACATGCCTTT
CCTCGAGGACGGGACGCATGCCGACATCGTCCTGAACCCGCTCGGCGTGCCCTCGCGCAT
GAACGTCGGTCAGATCCTCGAGACCCACCTCGGCTGGGCGGCGGCCGGTCTCGGCCGCAA
GGTCAGCCAGGCGGTGGACGCCTATCTACGCACCAACGAC--------------------
------ATCGCGCC----CCTCAAGGCGGAGAT---------------GTCGGCCATCTA
CTCGCC------------C---TCCG---------AA---CTTGAAGGCCT---GTC---
------GGACGAG---GACGT---GGCGGAGGCCGCCAACAACGTGCGCCGCGGCGTGCC
GATGGCCACCCCGGTGTTCAACGGCGCCAAGGAAGCCG---A------------CATCGA
GCAGATGCT------------------GGAAATGGC---------CGGTCTC---GACCG
G------------------------TCG--------------GCCCAGTCGACCCTCTAT
GACGGCCGCACGGGTGAAGCCTTCGACCGCAAGGTCACCATGGGCTACATCTACATGCTG
AAGCTGCACCACCTCGTGGACGACAAGATCCACGCCCGCTCGATCGGCCCGTACTCCCTG
GTCACCCAGCAGCCCCTGGGCGGCAAGGCGCAGTTCGGCGGTCAGCGCTTCGGCGAGATG
GAGGTCTGGGCCCTCGAAGCCTACGGCGCCGCCTACACCTTGCAGGAGATGCTGACGGTG
AAGTCGGACGACGTCGCCGGCCGCACCAAGGTGTACGAGGCCATCGTGCGCGGCGACGAC
ACCTTCGAGGCG-GGCATCCCCGAGTCGTTCAACGTGCTCGTCAAGGAAATGCGGTCGCT
CGGCCTCAACGTCG-------------------------AGCTCACCTCCTCGA------
---------AGACGGCCACCGCCAACGA---------CC---AGATCGAGC---------
----------------------------------CGCC--------GGCCGAGGCG----
--GCCGAG---TAA----------------
>Methylobacterium_sp_Leaf112
------------------ATG-----------GC---------------CAA---C----
------------ACGCTGGTCG--------------GTCGC-------------------
------------------------AAGCGC----------ATTCGCAAATTC--------
-------TTCGGCAAGATCAAGGAAGTCGCCGAGATGCCGAACCTCATCGAGGTTCAGAA
GGCATCCTACGACCAGTT-------CCTGATGA---------------------------
------TGGA------CGAGC--CGGAAGGCGGGCGGG---G--CGACGA----------
-----------------------------AGGCCTGCAGACCGTGTTCAAGTCGGTGTTC
CCGATCTCGGACTTCTCGGCCACGGCCCTCCTCGAGTTCGTG------AAGTACACGTTC
GAGCAGCCGAAATACGACGTCGACGAGTGCCGTCAGCGCGGCATCACCTATGCGGCCCCG
CTCAAGGTGACCCTGCGCCTCATCGTGTTCGACGTCGATCCCGACACCG---GTGCGAAG
TCGGTCAAGGACATCAAGGAGCAGGACGTCTACATGGGCGACATGCCCCTGATGACGGAG
AACGGCACCTTCATCGTCAACGGCACCGAGCGCGTCATCGTCTCCCAGATGCACCGTTCG
CCCGGCGTGTTCTTCGACCA------CGACAAGGGCAAGACCCACTCGTCGGGCAAGCTC
CTGTTCGCCGCCCGCATCATCCCGTATCGCGGCTCCTGGCTCGACGTCGAGTTCGACGCC
AAGGACATCGTCCACGTCCGCATCGACCGCAAGCGCAAGCTGCCGGTGACCTCCCTGCTG
TTCGCCCTCGGGCTCGACGGC---------------------------------------
------------------------------------GAGGAGATCCTGTCGACGTTCTAC
AATCGCGTGCTGTACGAC-CGCGACGGCGCCGAG---TGGCGCGTGCCGTACGATGCCGA
GCGCCTGAAGGGCTTCAAGGCCTCCGTCGACCTCGTCGATGCCGAGTCCGGTGAAGTCGT
GCTCGAAGCCGGCAAGAAGCTCAACGCTCGCAACGCGCGCCAGATCGCCGAGCGCGGCGT
GAACTTCCTCAAGGCCACGGACGAAGACCTCATCGGCCAGTACATCGCCGAGGATCTGGT
GAACGACCAGACGGGCGAGATCTGGGCCGAGGCC------GGCGACGAAATCTCCGACAA
GCTCCTCAAGAGCCTCGAAGAGGTCGGCATCACCGAGCTGCCCGTGCTCGACATCGACCA
CATCAACGTCGGTCCCTACATCCGCAACACCCTCGCGGTGGACAAGAACTCCGCCCGCGA
AGGCGCGCTGTTCGACATCTACCGGGTCATGCGTCCCGGCGAGCCGCCGACGCTCGACAC
CGCCGAGGCGATGTTCCACTCCCTGTTCTTCGACTCCGAGCGCTACGACCTCTCGGCCGT
CGGCCGCGTGAAGATGAACATGCGCCTCGACCT---------CGA-----TGC------C
GAGGAC---ACCGTGCG------GACCCTGCGC---------------------CGTGAG
----------------------------GACATGCTCGCGGTCGTCA-------------
---------AGGCTCTGGTGGATCTGCGCGACGGCAAG----------------------
--------------GGCGAAATCGACGACATCGATCACCTCGGCAACCGCCGTGTGCGGT
CCGTCGGCGAGCTCATGGAGAACCAGTACCGCCTCGGTCTGCTCCGCATGGAGCGCGCCA
TCAAGGAGCGGATGTCCTCCGTCGACATCGACACGGTGATGCCGCAGGACCTCATCAACG
CGAAGCCCGCGGCTGCGGCCGTGCGCGAGTTCTTCGGCTCGTCGCAGCTGTCGCAGTTCA
TGGATCAGACCAATCCGCTCTCGGAAGTCACGCACAAGCGTCGCCTCTCGGCGCTCGGAC
CCGGCGGTCTGACCCGCGAGCGCGCCGGCTTCGAAGTGCGCGACGTGCACCCGACGCATT
ACGGCCGCATCTGCCCGATCGAGACCCCGGAAGGCCCGAACATCGGCCTGATCAACTCGC
TGGCGACCTTCGCCCGGGTGAACAAGTACGGCTTCATCGAGACCCCCTTCCGCAAGGTGA
AGGACGGCGTCGTCACCACTGACGTCG------CCTACCTGTCGGCGATGGAAGAGGCGA
AGTACTACGTCGCCCAAGCCAACGCCCAGATGGA---CG-AGGCCTTCAAGCTGACGGA-
--AGACCTCG---TGGTCTGCCGTCGTG------CCGGCGACGTCATCGTCGTGCCGCCG
GACCGCGTCGATCTCATGGACGTGTCGCCGAAGCAGCTCGTTTCGGTCGCCGCCGCGCTG
ATCCCGTTCCTCGAGAACGACGACGCGAACCGCGCCCTCATGGGCTCGAACATGCAGCGC
CAGGCGGTGCCGCTGGTTCGTGCCGACGCGCCCTTCGTGGGCACGGGCATGGAGGCCGTG
GTCGCCCGCGATTCCGGTGCCGCCATCGCGGCGCGCCGCTCGGGCATCGTCGATCAGGTG
GACGCCACCCGTATCGTCATCCGCGCGACGGA---AGAGGC---GGACGCCACCAAGCCG
GGCGTCGACATC---TACCGCCTGCAGAAGTTCCAGCGCTCCAACCAGTCGACCTGTATC
ACGCAGAAGCCGTTGGTGCGCGTCGGCGAGTCCGTGAAGAAGGGCGAGATCATCGCCGAC
GGTCCGTCGACGGAGTTCGGCGAGCTGGCCCTGGGCCGGAACGTGCTCGTCGCGTTCATG
CCCTGGAACGGCTACAACTTCGAGGACTCGATCCTGCTTTCCGAGCGGATCGTAAAGGAT
GACGTGTTCACCTCGATCCATATCGAGGAGTTCGAGGTGATGGCCCGAGACACCAAGCTC
GGTCCGGAAGAGATCACCCGCGACATCCCCAACGTCTCCGAAGAAGCGCTGAAGAACCTC
GACGAGGCCGGCATCGTCTACATCGGTGCCGAGGTCCACGCCGGCGACATCCTGTGCGGC
AAGATCACCCCGAAGGGCGAAAGCCCGAT--GACGCCGGAGGAGAAGCTTCTCCGCGCGA
TCTTCGGCGAGAAGGCGTCCGACGTGCGCGACACCTCGCTTCGGGTCCCCCCGGGCGTGA
CCGGCACCATCGTCGAGGTCCGGGTGTTCAACCGCCACGGCGTCGACAAGGACGAGCGCG
CCCAGGCCATCGAGCGCGAGGAAATCGAGCGTCTCGCCAAGGATCGCGACGACGAGCAGG
CGATCCTCGACCGCAACACCTACGCGCGTCTGGCCACCGTCCTCATCGGTCAGGCCCCCA
TCGCCGGTCCGAAGGGCTTCAAG---AAG-GAGACCACGCTCAACCGTGAGCTCCTCTCC
GAGTACCCGCGTTCGCAATGGTGGCAGTTCGCCGTCATCGACGAC-CGTCTCATGACCG-
-------AGATGGAAGCGATGCAGAAGCAGTACGACGAGTCGAAGAAGCGCCTGGAGCAG
CGCTTCCTCGA-CAAGGTCGAGAAGCTGCAGCGCGGCGACGAGCTGCCCCCCGGCGTGAT
GAAGATGGTCAAGGTCTTCGTCGCGGTGAAGCGCAAGATCCAGCCGGGCGACAAGATGGC
CGGCCGTCACGGCAACAAGGGCGTCGTGTCGCGCATCGTCCCCATCGAGGACATGCCGTT
CCTCGAGGACGGGACGCATGCCGACATCGTGCTCAACCCGCTGGGCGTGCCCTCGCGCAT
GAACGTCGGTCAGATCCTGGAGACCCACCTGGGCTGGGCCGCGGCCGGTCTCGGCCGCAA
GGTCGGGCTCGCGGTGGACGCGTATCTTCGCAGCAACGAC--------------------
------ATCGCGCC----CCTCAAGGCGGAGAT---------------GGAGGCGATCTA
CTCGCC------------G---TCGG---------AG---CTCGAAGGCCT---GTC---
------GGACGAG---GACAT---GGCGGAAGCGGCCAACAACGTGCGCCGCGGCGTGCC
GATGGCGACTCCGGTGTTCAACGGCGCCAAGGAAGCCG---A------------CATCGA
GCAGATGCT------------------GGAAATGGC---------CGGTCTC---GACCG
G------------------------TCG--------------GCCCAGTCGACGCTCTAC
GACGGCCGCACGGGTGAGCCCTTCGACCGCAAGGTCACCATGGGCTACATCTACATGCTG
AAGCTGCACCACCTCGTGGACGACAAGATCCACGCCCGGTCGATCGGGCCGTACTCCCTC
GTCACCCAGCAGCCGCTGGGCGGCAAGGCGCAGTTCGGCGGTCAGCGCTTCGGCGAGATG
GAGGTCTGGGCGCTCGAGGCCTACGGCGCGGCCTACACCCTGCAGGAGATGCTCACGGTG
AAGTCGGACGACGTCGCCGGCCGAACCAAGGTGTACGAGGCCATCGTGCGCGGCGACGAC
ACCTTCGAGGCC-GGCATCCCCGAGTCCTTCAACGTGCTCGTCAAGGAGATGCGCTCGCT
CGGCCTCAACGTCG-------------------------AGCTCACCTCCTCGA------
---------AGAAG---ACCGCCAACGA---------CC---AGATCGAGC---------
----------------------------------CGCC--------CGCCGAGGCG----
--GCCGAG---TAA----------------
>Methylobacterium_nodulans_ORS_2060
------------------ATG-----------GC---------------CAA---C----
------------ACGCTGGTCG--------------GTCGC-------------------
------------------------AAGCGC----------ATTCGCAAGTTC--------
-------TTCGGCAAGATCCGGGAAGTCGCCGAGATGCCGAACCTCATCGAGGTCCAGAA
GGCGTCCTACGACCAGTT-------CCTGATGG---------------------------
------TGGA------CGAGC--CCGAGGGCGGCCGTC---C--TGACGA----------
-----------------------------AGGATTGCAATCGGTCTTCAAGTCCGTCTTC
CCGATCTCCGACTTCTCCTCGACCGCGCTGCTCGAGTTCGTG------AAGTACACCTTC
GAGGCGCCGAAATACGATGTCGACGAGTGCCGGCAGCGGGGCATCACCTTCGCCGCCCCG
CTGAAGGTGACGCTGCGCCTCATCGTGTTCGATGTCGATCCGGATACCG---GCGCCAAG
TCGGTCAAGGACATCAAGGAGCAGGACGTCTACATGGGCGACATGCCCCTGATGACGGAG
AACGGCACCTTCATCGTCAACGGCACCGAGCGCGTGATCGTCTCGCAGATGCACCGCTCG
CCGGGCGTCTTCTTCGACCA------CGACAAGGGCAAGACCCATTCCTCGGGCAAGCTC
CTGTTCGCTGCGCGCATCATCCCCTACCGGGGCTCCTGGCTCGACGTGGAGTTCGACGCC
AAGGACATCGTCTATGCGCGCATCGACCGGAAGCGGAAGATCCCGGTCACCTCGCTGCTG
TTCGCCCTCGGCCTCGACGGC---------------------------------------
------------------------------------GAGGAGATCCTGTCCACCTTCTAC
AACCGCATCAGCTACACC-CGCGACGGCGCGGAT---TGGCGCGTGCCCTACGACGCCGA
GCGCCTGAAGGGCTTCAAGGCCTCGACGGACCTCATCGACGCCGATTCGGGCGAGGTGGT
GCTGGAGGCCGGCAAGAAGCTGACCGCCCGGTCCGCCCGGCAGATCGCCGAGAAGGGCGT
CACCGCCCTGCGCGCCACCGACGAGGACCTGATCGGCCAGTACATCGCCGAGGACATGGT
CAACTACAAGACCGGCGAGATCTACGCGGAGGCG------GGCGACGAGATCAGCGAGAA
GCTGCTGAAGGGGCTCGCCGATGTCGGGATCGAGGAGATCCCGGTGCTCGACATCGACCA
CGTCAATGTCGGCCCCTACATCCGCAACACGCTCGCGGTGGACAAGAACTCGAACCGCGA
GGGCGCGCTGTTCGACATCTACCGGGTGATGCGCCCGGGCGAGCCGCCGACGCTCGACAC
CGCCGAGGCGATGTTCCACTCGCTGTTCTTCGACGCCGAGCGCTACGACCTCTCGGCCGT
CGGCCGCGTGAAGATGAACATGCGCCTCGACCT---------CGA-----CGC------G
CCCGAC---ACGATGCG------GACGCTGCGC---------------------CGCGAC
----------------------------GACATGCTCGCGGTCGTCA-------------
---------AGGCGCTGGTGGATCTGCGCGACGGCAAG----------------------
--------------GGCGAGATCGACGACATCGACCATCTGGGCAACCGCCGCGTGCGCT
CGGTCGGCGAGCTCATGGAGAACCAGTACCGTCTGGGCCTCCTGCGCATGGAGCGTGCCA
TCAAGGAGCGCATGTCGTCCGTCGACATCGACACCGTGATGCCGCAGGACCTCATCAACG
CGAAGCCCGCGGCGGCGGCGGTGCGCGAGTTCTTCGGCTCGTCGCAGCTCTCGCAGTTCA
TGGACCAGACCAACCCGCTCTCCGAGGTGACGCATAAGCGCCGCCTGTCGGCTCTCGGCC
CGGGCGGTCTGACCCGCGAGCGCGCCGGCTTCGAGGTGCGCGACGTGCATCCGACCCATT
ACGGCCGCATCTGCCCGATCGAGACGCCGGAAGGCCCGAATATCGGCCTCATCAACTCGC
TCGCCACCTTCGCGCGGGTGAACAAGTACGGCTTCATCGAGACCCCGTTCCGCCGCGTGA
AGAACGGCGTCGTGACCGACGAGGTGG------TCTACCTCTCGGCCATGGAGGAGGCGC
GCTACTACGTGGCGCAGGCGAGCGCCGCGATGGA---CG-AGAACCGCCGCCTGACGGA-
--GGATCTCG---TGGTCTGCCGCCGCG------CCGGCGAGGTCATCGTGGTCGCCCCC
GACCGGGTCGACCTGATGGACGTGTCGCCCAAGCAGCTCGTGTCGGTCGCCGCGGCGCTG
ATCCCGTTCCTGGAGAACGACGACGCCAACCGCGCCCTCATGGGCTCGAACATGCAGCGC
CAAGCGGTGCCGCTGGTGCGGGCCGACGCGCCCTTCGTCGGCACCGGCATGGAGTCGGTG
GTCGCCCGCGATTCGGGCGCGGCCATCGCGGCGCGGCGCAGCGGCATCGTCGATCAGGTG
GACGCCACCCGCATCGTCATCCGCGCCACCGA---GGAGAC---CGACCCGACCAAGCCG
GGCGTCGACATC---TACCGGCTGCAGAAGTTCCAGCGCTCGAACCAGTCGACCTGCATC
ACGCAGAAGCCGCTGGTGCGGGTGGGCGAGCAGGTGGGCAAGGGCGACATCATCGCCGAC
GGTCCCTCGACCGAGTTCGGCGAGCTGGCGCTCGGCCGCAACGTGCTCGTCGCGTTCATG
CCGTGGAACGGCTACAACTTCGAGGATTCGATCCTGCTCTCCGAGCGGATCGTGAAGGAT
GACGTGTTCACCTCGATCCATATCGAGGAGTTCGAGGTGATGGCCCGCGACACCAAGCTC
GGGCCGGAGGAGATCACCCGCGACATCCCGAACGTCTCGGAGGAGGCGCTCAAGAACCTC
GACGAGGCCGGCATCGTCTATATCGGGGCCGAGGTCCACGCGGGCGACATCCTGGTCGGC
AAGATCACGCCGAAGGGCGAGAGCCCGAT--GACGCCGGAGGAGAAGCTGCTCCGCGCCA
TCTTCGGCGAGAAGGCGTCGGACGTCCGCGACACCTCGCTGCGGGTGCCCCCGGGCGTCA
CCGGCACCATCGTCGAGGTGCGGGTGTTCAACCGGCACGGGGTCGACAAGGACGAGCGCG
CCCAGGCCATCGAGCGCGAGGAGATCGAGCGTCTCGCCAAGGACCGGGACGACGAACAGG
CGATCCTCGACCGCAACACCTATGCGCGTCTCGCCGACGTGCTGGTGGGGCAGGCCCCGG
TCGCCGGCCCGAAGGGGTTCAAG---AAG-GACACGGTTCTCACCCGCGAGGGCCTGGCC
GACTATCCCCGCTCGCAATGGTGGCAGTTCGCGGTCGTCGACGAT-CGTCTGATGACCG-
-------AGATCGAGGCGATGCAGAAGCAGTACGACGAGTCGAAGAAGCGGCTGGAGCAG
CGCTTCCTCGA-CAAGGTCGAGAAGCTGCAGCGCGGCGACGAATTGCCCCCCGGCGTCAT
GAAGATGGTCAAGGTCTTCGTGGCGGTGAAGCGCAAGATCCAGCCCGGCGACAAGATGGC
GGGCCGCCACGGCAACAAGGGCGTGGTGTCCCGGATCGTGCCGATCGAGGACATGCCGTT
CCTGGAGGACGGCACGCATGCGGACATCGTGCTCAACCCGCTCGGCGTGCCGAGCCGCAT
GAATGTCGGCCAGATCCTCGAGACGCATCTCGGCTGGGCGGCCGCGGGTCTCGGGCGCCA
GGTGGCGCAGGCGGTGGATGCGTATCTGCGCAGCCATGAC--------------------
------GCCACGCC----GCTGCGCGAGCAGAT---------------GCGCAGGATCTA
CAGCGA------------G---GCGG---------AG---CTCGACGGCCT---GTC---
------CGACCAG---GACCT---CGCCGAGATCGGCAACAACCTGCGCCGCGGCGTGCC
GATGGCGACGCCGGTCTTCAACGGCGCCAAGGAGGCCG---A------------CATCGA
GGCGATGCT------------------GGAGATGGC---------CGGGCTC---GACCG
C------------------------TCG--------------GGGCAGTCGACGCTCTAT
GACGGGCGCACCGGCGAGCCCTTCGACCGCAAGGTCACGGTGGGCTACATCTACATGCTG
AAGCTGCACCATCTCGTGGACGACAAGATCCACGCGCGCTCCATCGGTCCCTACTCCCTC
GTCACCCAGCAGCCGCTGGGCGGCAAGGCGCAGTTCGGCGGCCAGCGCTTCGGCGAGATG
GAGGTGTGGGCGCTCGAAGCCTACGGGGCGGCCTACACCCTGCAGGAGATGCTCACCGTC
AAGTCGGACGACGTCGCCGGCCGCACCAAGGTCTACGAAGCCATCGTGCGCGGGGACGAC
ACCTTCGAGGCG-GGTATCCCCGAGAGCTTCAACGTGCTGGTGAAGGAGATGCGCTCGCT
CGGGCTCAACGTCG-------------------------AGCTGATCTCCTCCA------
---------AGCGC---GCGGCCAACGA---------CC---AGCTCGAAG---------
----------------------------------CGCC--------GCCGGAGGCT----
--GCCGAG---TAA----------------
>Methylobacterium_sp_4-46
------------------ATG-----------GC---------------CAA---C----
------------ACGCTGGTCG--------------GTCGC-------------------
------------------------AAGCGC----------ATTCGCAAGTTC--------
-------TTCGGCAAGATTCGGGAAGTCGCCGAGATGCCGAACCTCATCGAGGTCCAGAA
GGCGTCCTACGACCAGTT-------CCTGATGG---------------------------
------TCGA------CGAGC--CCGAGGGCGGCCGTC---C--CGATGA----------
-----------------------------AGGATTGCAGTCCGTCTTCAAGTCGGTCTTC
CCGATCTCCGACTTCTCCTCGACCGCCCTGCTCGAGTTCGTC------AAGTACACCTTC
GAGGCGCCGAAGTACGACGTCGACGAGTGCCGCCAGCGGGGCATCACCTTCGCGGCGCCG
CTGAAGGTCACGCTGCGCCTGATCGTGTTCGACGTCGATCCGGATACCG---GGGCCAAG
TCGGTCAAGGACATCAAGGAGCAGGACGTCTACATGGGCGATATGCCCCTGATGACGGAG
AACGGCACCTTCATCGTCAACGGCACCGAGCGCGTGATCGTCTCGCAGATGCACCGCTCG
CCGGGCGTCTTCTTCGACCA------CGACAAGGGCAAGACCCATTCCTCGGGCAAGCTG
CTGTTCGCCGCGCGCATCATCCCGTATCGCGGGTCCTGGCTCGACGTCGAGTTCGACGCC
AAGGACATCGTCTACGCGCGCATCGACCGCAAGCGGAAGATCCCGGTCACCTCGCTGCTG
TTCGCGCTGGGCCTCGACGGC---------------------------------------
------------------------------------GAGGAGATCCTGTCGACCTTCTAC
AACCGCATCACCTATGCG-CGGGACGGGCGCGAC---TGGCGCGTGCCCTACGACGCCGA
GCGCCTGAAGGGCTTCAAGGCCACGACCGACCTCATCGACGCCGATTCGGGCGAGGTCGT
GCTGGAGGCCGGCAAGAAGCTGACCGCGCGCGCCGCCCGCCAGATCGCCGAGAAGGGCAC
CAAGGCGCTGCGCGCCACCGACGAGGATCTGGTCGGCCAGTACATCGCCGAGGACATGGT
CAACTACAAGACCGGCGAGATCTACGCGGAGGCG------GGCGACGAGATCAGCGAGAA
GCTGCTGAAGGGGCTCTCCGACGTCGGGATCGAGGAGATCCCGGTGCTCGACATCGACCA
CGTCAACGTCGGTCCCTACATCCGCAACACGCTCGCGGTCGACAAGAACTCGGCCCGCGA
GGGCGCGCTGTTCGACATCTACCGGGTGATGCGTCCGGGCGAGCCGCCGACCCTCGACAC
CGCCGAGGCGATGTTCCACTCGCTGTTCTTCGACGCCGAGCGCTACGACCTCTCGGCGGT
CGGCCGCGTGAAGATGAACATGCGCCTCGACCT---------CGA-----CGC------G
CCCGAC---ACGATGCG------GACGCTGCGG---------------------CGCGAG
----------------------------GACATGCTGGCGGTGGTCA-------------
---------AGGCGCTGGTGGACCTGCGCGACGGCAAG----------------------
--------------GGTGAGATCGACGACATCGACCACCTCGGCAACCGCCGCGTCCGCT
CGGTCGGCGAGCTCATGGAGAACCAGTACCGGCTGGGGCTCCTGCGCATGGAGCGCGCCA
TCAAGGAGCGGATGTCCTCCGTGGACATCGACACCGTGATGCCGCAGGACCTGATCAACG
CCAAGCCGGCGGCGGCGGCGGTGCGCGAGTTCTTCGGCTCGTCGCAGCTCTCGCAGTTCA
TGGACCAGACCAACCCGCTCTCCGAGGTGACGCACAAGCGCCGCCTGTCGGCGCTCGGGC
CGGGCGGTCTCACCCGCGAGCGCGCGGGCTTCGAGGTGCGCGACGTGCACCCGACCCATT
ACGGCCGCATCTGCCCGATCGAGACGCCGGAGGGGCCCAATATCGGCCTCATCAACTCGC
TCGCCACCTTCGCGCGGGTGAACAAGTACGGCTTCATCGAGACCCCGTTCCGCCGGGTGC
GCGGCGGCGTCGTGACCGACGAGGTGG------TCTACCTCTCGGCCATGGAGGAGGCGA
AGTACTACGTGGCGCAGGCGAGCGCCGCGATGGA---TG-CCGAGCGCCGCCTGACCGA-
--GGACCTCG---TGGTCTGCCGCCGCG------CGGGCGAGGTGATCGTGGTCGCCCCC
GACCGCGTCGACCTGATGGACGTGTCGCCCAAGCAGCTGGTGTCGGTCGCCGCGGCGCTG
ATCCCGTTCCTGGAGAACGACGACGCCAACCGGGCCCTGATGGGCTCGAACATGCAGCGC
CAGGCGGTGCCGCTGGTGCGGGCCGACGCGCCCTTCGTGGGCACCGGCATGGAGGCGGTG
GTCGCCCGCGATTCGGGGGCGGCGATCGCGGCCCGCCGCGCCGGGGTGATCGACCAGGTC
GACGCCACCCGCATCGTCATCCGCGCCACCGA---GGAGAC---CGACCCGACCAAGCCC
GGCGTCGACATC---TACCGGCTGCAGAAGTTCCAGCGCTCGAACCAGTCGACCTGCATC
ACGCAGAAGCCGCTGGTCCGGGTCGGTGAGGTCGTCAAGAAGGGCGACATCATCGCGGAC
GGCCCCTCGACGGAGTTCGGCGAGCTCGCCCTCGGCCGCAACGTGCTCGTCGCGTTCATG
CCCTGGAACGGCTACAACTTCGAGGACTCGATCCTGCTCTCCGAGCGGATCGTGAAGGAT
GACGTGTTCACCTCGATCCACATCGAGGAGTTCGAGGTGATGGCCCGCGACACCAAGCTC
GGGCCGGAGGAGATCACCCGCGACATCCCGAACGTCTCCGAGGAGGCGCTCAAGAACCTC
GACGAGGCCGGCATCGTCTATATCGGGGCCGAGGTCCACGCGGGCGACATCCTGGTCGGC
AAGATCACGCCGAAGGGCGAGAGCCCGAT--GACGCCGGAGGAGAAGCTCCTGCGCGCCA
TCTTCGGCGAGAAGGCCTCGGACGTGCGCGACACCTCCCTGCGCGTGCCCCCGGGCGTCA
CCGGCACCATCGTCGAGGTGCGGGTGTTCAACCGGCACGGCGTCGACAAGGACGAGCGCG
CCCAGGCCATCGAGCGCGAGGAGATCGAGCGCCTCGCCAAGGACCGGGACGACGAGCAGG
CGATCCTCGACCGCAACACCTACGCGCGCCTCGCCGACGTGCTGGTGGGGCAGTCCCCGG
TCGCCGGCCCGAAGGGGTTCAAG---AAG-GACACGCTCCTCACCCGCGAGGTGCTGGCC
GACTATCCCCGCTCGCAATGGTGGCAGTTCGCGGTCGTCGACGAT-CGGATGATGACCG-
-------AGATCGAGGCGATGCAGAAGCAGTACGACGAGTCGAAGAAGCGCCTGGAGCAG
CGCTTCCTCGA-CAAGGTCGAGAAGCTGCAGCGCGGCGACGAACTGCCCCCCGGCGTCAT
GAAGATGGTCAAGGTCTTCGTGGCGGTGAAGCGCAAGATCCAGCCCGGCGACAAGATGGC
GGGCCGCCACGGCAACAAGGGCGTGGTGTCCCGGATCGTGCCGATCGAGGACATGCCGTT
CCTGGAGGACGGCACGCACGCGGACATCGTGCTCAACCCGCTCGGCGTGCCGAGCCGCAT
GAATGTCGGGCAGATCCTCGAGACCCATCTCGGCTGGGCGGCCGCCGGGCTCGGGCGCCA
GGTGGCGCAGGCGGTCGACGCCTACCTGCGCAATCAGGAC--------------------
------GCGCAGCC----CCTGCGCGAGCAGAT---------------GAGCCGGATCTA
CAGCCC------------C---TCCG---------AG---CTGGAGGGCCT---GTC---
------GGATCGC---GAACT---CGCCGAGGTCGGCAACAACCTGCGCCGCGGCGTGCC
GATGGCGACGCCGGTCTTCAACGGCGCCAAGGAGGCCG---A------------CATCGA
GGCGATGCT------------------GGAGATGGC---------CGGGCTC---GACCG
T------------------------TCG--------------GGGCAGTCGACGCTCTAC
GACGGGCGCACCGGCGAGCCCTTCGACCGCAAGGTCACGGTGGGCTACATCTACATGCTC
AAGCTGCACCACCTCGTGGACGACAAGATCCACGCCCGGTCGATCGGCCCCTACTCGCTC
GTCACCCAGCAGCCGCTGGGCGGCAAGGCGCAGTTCGGCGGCCAGCGCTTCGGCGAGATG
GAGGTCTGGGCGCTCGAAGCCTACGGGGCGGCCTACACGCTGCAGGAGATGCTCACGGTC
AAGTCGGACGACGTCGCCGGCCGCACCAAGGTCTACGAGGCCATCGTGCGCGGGGACGAC
ACCTTCGAGGCC-GGTATCCCGGAGAGCTTCAACGTGCTGGTGAAGGAGATGCGCTCGCT
CGGCCTCAACGTCG-------------------------AGCTGATCTCCTCCA------
---------AGCGC---GCCGCCAACGA---------CC---AGCTCGAGG---------
----------------------------------CGCC--------GCCGGAGGCG----
--GCCGAG---TAG----------------
>Methylobacterium_sp_WSM2598
------------------ATG-----------GC---------------CAA---C----
------------ACGCTGGTCG--------------GTCGC-------------------
------------------------AAGCGC----------ATTCGCAAGTTC--------
-------TTCGGCAAGATTCGGGAAGTCGCCGAGATGCCGAACCTCATCGAGGTCCAGAA
GGCGTCCTACGACCAGTT-------CCTGATGG---------------------------
------TCGA------CGAGC--CCGAGGGCGGCCGTC---C--CGATGA----------
-----------------------------AGGATTGCAGTCCGTCTTCAAGTCGGTCTTC
CCGATCTCCGACTTCTCCTCGACCGCCCTGCTTGAGTTCGTC------AAGTACACCTTC
GAGGCGCCGAAGTACGACGTCGACGAGTGCCGCCAGCGGGGCATCACCTTCGCGGCGCCG
CTGAAGGTCACGCTGCGCCTGATCGTGTTCGACGTCGATCCGGATACCG---GGGCCAAG
TCGGTCAAGGACATCAAGGAGCAGGACGTCTACATGGGCGATATGCCCCTGATGACGGAG
AATGGCACCTTCATCGTCAACGGCACCGAGCGCGTGATCGTCTCGCAGATGCACCGCTCG
CCGGGCGTCTTCTTCGACCA------CGACAAGGGCAAGACCCATTCCTCGGGCAAGCTG
CTGTTCGCCGCGCGCATCATCCCGTATCGCGGGTCCTGGCTCGACGTCGAGTTCGACGCC
AAGGACATCGTCTACGCGCGCATCGACCGCAAGCGGAAGATCCCGGTCACCTCGCTGCTG
TTCGCGCTGGGCCTCGACGGC---------------------------------------
------------------------------------GAGGAGATCCTGTCGACCTTCTAC
AACCGCATCACCTATGCG-CGGGACGGGCGCGAC---TGGCGCGTGCCCTACGACGCCGA
GCGCCTGAAGGGCTTCAAGGCCACGACCGACCTCATCGACGCCGATTCGGGCGAGGTCGT
GCTGGAGGCCGGCAAGAAGCTGACCGCGCGCGCCGCCCGCCAGATCGCCGAGAAGGGCAC
CAAGGCGCTGCGCGCCACCGACGAGGATCTGGTCGGCCAGTACATCGCCGAGGACATGGT
CAACTACAAGACCGGCGAGATCTACGCGGAGGCG------GGCGACGAGATCAGCGAGAA
GCTGCTGAAGGGGCTCTCCGACGTCGGGATCGAGGAGATCCCGGTGCTCGACATCGACCA
CGTCAACGTCGGTCCCTACATCCGCAACACGCTCGCGGTCGACAAGAACTCGGCCCGCGA
GGGCGCGCTGTTCGACATCTACCGGGTGATGCGTCCGGGCGAGCCGCCGACCCTCGACAC
CGCCGAGGCGATGTTCCACTCGCTGTTCTTCGACGCCGAGCGCTACGACCTCTCGGCGGT
CGGCCGCGTGAAGATGAACATGCGCCTCGACCT---------CGA-----CGC------G
CCCGAC---ACGATGCG------GACGCTGCGG---------------------CGCGAG
----------------------------GACATGCTGGCGGTGGTCA-------------
---------AGGCGCTGGTGGACCTGCGCGACGGCAAG----------------------
--------------GGTGAGATCGACGACATCGACCACCTCGGCAACCGCCGCGTCCGCT
CGGTCGGCGAGCTCATGGAGAACCAGTACCGGCTGGGGCTCCTGCGCATGGAGCGCGCCA
TCAAGGAGCGGATGTCCTCCGTGGACATCGACACCGTGATGCCGCAGGACCTGATCAACG
CCAAGCCGGCGGCGGCGGCGGTGCGCGAGTTCTTCGGCTCGTCGCAGCTCTCGCAGTTCA
TGGACCAGACCAACCCGCTCTCCGAGGTGACGCACAAGCGCCGCCTGTCGGCGCTCGGGC
CGGGCGGTCTCACCCGCGAGCGCGCGGGCTTCGAGGTGCGCGACGTGCACCCGACCCATT
ACGGCCGCATCTGCCCGATCGAGACGCCGGAGGGGCCCAATATCGGCCTCATCAACTCGC
TCGCCACCTTCGCGCGGGTGAACAAGTACGGCTTCATCGAGACCCCGTTCCGCCGGGTGC
GCGGCGGCGTCGTGACCGACGAGGTGG------TCTACCTCTCGGCCATGGAGGAGGCGA
AGTACTACGTGGCGCAGGCGAGCGCCGCGATGGA---TG-CCGAGCGCCGCCTGACCGA-
--GGACCTCG---TGGTCTGCCGCCGCG------CGGGCGAGGTGATCGTGGTCGCCCCC
GACCGCGTCGACCTGATGGACGTGTCGCCCAAGCAGCTGGTGTCGGTCGCCGCGGCGCTG
ATCCCGTTCCTGGAGAACGACGACGCCAACCGGGCCCTGATGGGCTCGAACATGCAGCGC
CAGGCGGTGCCGCTGGTGCGGGCCGACGCGCCCTTCGTGGGCACCGGCATGGAGGCGGTG
GTCGCCCGCGATTCGGGGGCGGCGATCGCGGCCCGCCGCGCCGGGGTGATCGACCAGGTC
GACGCCACCCGCATCGTCATCCGCGCCACCGA---GGAGAC---CGACCCGACCAAGCCC
GGCGTCGACATC---TACCGGCTGCAGAAGTTCCAGCGCTCGAACCAGTCGACCTGCATC
ACGCAGAAGCCGCTGGTCCGGGTCGGTGAGGTCGTCAAGAAGGGCGACATCATCGCGGAC
GGCCCCTCGACGGAGTTCGGCGAGCTCGCCCTCGGCCGCAACGTGCTCGTCGCGTTCATG
CCCTGGAACGGCTACAACTTCGAGGACTCGATCCTGCTCTCCGAGCGGATCGTGAAGGAT
GACGTGTTCACCTCGATCCACATCGAGGAGTTCGAGGTGATGGCCCGCGACACCAAGCTC
GGGCCGGAGGAGATCACCCGCGACATCCCGAACGTCTCCGAGGAGGCGCTCAAGAACCTC
GACGAGGCCGGCATCGTCTATATCGGGGCCGAGGTCCACGCGGGCGACATCCTGGTCGGC
AAGATCACGCCGAAGGGCGAGAGCCCGAT--GACGCCGGAGGAGAAGCTCCTGCGCGCCA
TCTTCGGCGAGAAGGCCTCGGACGTGCGCGACACCTCCCTGCGCGTGCCCCCGGGCGTCA
CCGGCACCATCGTCGAGGTGCGGGTGTTCAACCGGCACGGCGTCGACAAGGACGAGCGCG
CCCAGGCCATCGAGCGCGAGGAGATCGAGCGCCTCGCCAAGGACCGGGACGACGAGCAGG
CGATCCTCGACCGCAACACCTACGCGCGCCTCGCCGACGTGCTGGTGGGGCAGTCCCCGG
TCGCCGGCCCGAAGGGGTTCAAG---AAG-GACACGCTCCTCACCCGCGAGGTGCTGGCC
GACTATCCCCGCTCGCAATGGTGGCAGTTCGCGGTCGTCGACGAT-CGGATGATGACCG-
-------AGATCGAGGCGATGCAGAAGCAGTACGACGAGTCGAAGAAGCGCCTGGAGCAG
CGCTTCCTCGA-CAAGGTCGAGAAGCTGCAGCGCGGCGACGAACTGCCCCCCGGCGTCAT
GAAGATGGTCAAGGTCTTCGTGGCGGTGAAGCGCAAGATCCAGCCCGGCGACAAGATGGC
GGGCCGCCACGGCAACAAGGGCGTGGTGTCCCGGATCGTGCCGATCGAGGACATGCCGTT
CCTGGAGGACGGCACGCACGCGGACATCGTGCTCAACCCGCTCGGCGTGCCGAGCCGCAT
GAATGTCGGGCAGATCCTCGAGACCCATCTCGGCTGGGCGGCCGCCGGGCTCGGGCGCCA
GGTGGCGCAGGCGGTCGACGCCTACCTGCGCAATCAGGAC--------------------
------GCGCAGCC----CCTGCGCGAGCAGAT---------------GAGCCGGATCTA
CAGCCC------------C---TCCG---------AG---CTGGAGGGCCT---GTC---
------GGATCGC---GAACT---CGCCGAGGTCGGCAACAACCTGCGCCGCGGCGTGCC
GATGGCGACGCCGGTCTTCAACGGCGCCAAGGAGGCCG---A------------CATCGA
GGCGATGCT------------------GGAGATGGC---------CGGGCTC---GACCG
C------------------------TCG--------------GGGCAGTCGACGCTCTAC
GACGGGCGCACCGGCGAGCCCTTCGACCGCAAGGTCACGGTGGGCTACATCTACATGCTC
AAGCTGCACCACCTCGTGGACGACAAGATCCACGCCCGGTCGATCGGCCCCTACTCGCTC
GTCACCCAGCAGCCGCTGGGCGGCAAGGCGCAGTTCGGCGGCCAGCGCTTCGGCGAGATG
GAGGTCTGGGCGCTCGAAGCCTACGGGGCGGCCTACACGCTGCAGGAGATGCTCACGGTC
AAGTCGGACGACGTCGCCGGCCGCACCAAGGTCTACGAGGCCATCGTGCGCGGGGACGAC
ACCTTCGAGGCC-GGTATCCCGGAGAGCTTCAACGTGCTGGTGAAGGAGATGCGCTCGCT
CGGCCTCAACGTCG-------------------------AGCTGATCTCCTCCA------
---------AGCGC---GCCGCCAACGA---------CC---AGCTCGAGG---------
----------------------------------CGCC--------GCCGGAGGCG----
--GCCGAG---TAG----------------
>Methylobacterium_sp_MIMD6
------------------ATG-----------GC---------------CAA---C----
------------ACGCTGGTCG--------------GTCGC-------------------
------------------------AAGCGC----------ATTCGCAAGTTC--------
-------TTCGGCAAGATCCGGGAAGTCGCCGAGATGCCGAACCTCATCGAGGTCCAGAA
GGCGTCATACGACCAGTT-------CCTGATGG---------------------------
------TGGA------CGAGC--CCGCGGGCGGCCGCG---C--CGACGA----------
-----------------------------GGGCCTGCAATCCGTCTTCAAGTCCGTCTTC
CCGATCTCCGACTTCTCCTCGACCGCCCTGCTCGAGTTCGTC------AAGTACACCTTC
GAGGCGCCGAAGTACGACGTCGACGAGTGCCGCCAGCGCGGCATCACCTTCGCCGCCCCC
CTCAAGGTGACGCTGCGCCTGATCGTGTTCGACGTCGATCCCGACACGG---GCGCCAAG
TCGGTCAAGGACATCAAGGAGCAGGACGTCTACATGGGCGACATGCCCCTGATGACGGAG
AACGGCACCTTCATCGTCAACGGCACCGAGCGCGTCATCGTCTCGCAGATGCACCGCTCG
CCGGGCGTGTTCTTCGACCA------CGACAAGGGCAAGACCCATTCCTCGGGCAAGCTC
CTGTTCGCGGCGCGCATCATCCCGTACCGGGGCTCGTGGCTCGACGTCGAGTTCGACGCC
AAGGACATCGTGCACGCCCGCATCGACCGCAAGCGCAAGATCCCCGTCACCTCGCTGCTG
TTCGCCCTCGGTCTCGACGGC---------------------------------------
------------------------------------GAGGAGATCCTGTCGACCTTCTAC
AACCGCGTCACCTACGAC-CGTGACGGGGCGGAT---TGGCGCGTACCCTACGACGCCGA
GCGCCTCAAGGGCTTCAAGGCCTCGAGCGACCTCATCGACGCGGATTCGGGCGAGGTGGT
GCTGGAGGCCGGCAAGAAGCTGACGGCCCGCTCCGCCCGCCAGATCGCCGAGAAGGGCGT
GAAGGCGCTGCGCGCCACCGACGAGGACCTGATCGGCCAGTACATCGCCGAGGACATGGT
CAACTACAAGACCGGCGAGATCTACGCCGAGGCC------GGCGACGAGATCACCGAGAA
GCTCCTCAAGGGCCTCGGCGACGCCGGCATCGAGGAGATCCCGCTCCTCGACATCGACCA
CGTCAACGTCGGCCCCTACATCCGCAACACCCTGGCGGTGGACAAGAACTCCGCCCGCGA
GGGCGCGCTGTTCGACATCTACCGGGTGATGCGCCCGGGCGAGCCGCCGACCCTCGACAC
CGCCGAGGCGATGTTCCACTCGCTGTTCTTCGACGCCGAGCGCTACGACCTCTCGGCGGT
CGGGCGCGTGAAGATGAACATGCGCCTCGACCT---------CGA-----CGC------C
GCCGAC---ACCGTGCG------GACGCTGCGC---------------------CGCGAG
----------------------------GACATGCTGGCGGTGGTCA-------------
---------AGGCGCTGGTGGACCTGCGCGACGGCAAG----------------------
--------------GGCGAGATCGACGACATCGACCACCTCGGCAACCGCCGGGTGCGCT
CGGTCGGCGAGCTGATGGAGAACCAGTACCGCCTGGGGCTGCTGCGCATGGAGCGCGCCA
TCAAGGAGCGGATGTCGTCCGTCGACATCGACACCGTGATGCCGCAGGACCTGATCAACG
CCAAGCCCGCGGCCGCGGCGGTGCGCGAGTTCTTCGGCTCGTCGCAGCTCTCGCAGTTCA
TGGACCAGACCAACCCGCTCTCGGAGGTCACCCACAAGCGCCGCCTCTCGGCGCTCGGCC
CGGGCGGCCTCACGCGCGAGCGCGCCGGCTTCGAGGTGCGCGACGTGCACCCGACGCATT
ACGGCCGCATCTGCCCGATCGAGACGCCGGAAGGCCCGAACATCGGCCTCATCAACTCGC
TCGCGACCTTCGCGCGGGTGAACAAGTACGGCTTCATCGAGACCCCGTTCCGCCGCGTGA
AGGACGGCGTGGTCACGGACGAGGTCG------CCTACCTGTCGGCCATGGAGGAGGCGA
AGTACTACGTCGCCCAGGCCAACGCCGTGATGGA---CG-AGGGCCGGCGGCTGACGGA-
--GGACCTCG---TGGTCTGCCGGCGCG------CCGGCGAGGTCATCGTGGTGGGGCCC
GAGCGCGTCGACCTGATGGACGTGAGCCCCAAGCAGCTCGTCTCGGTCGCGGCGGCGCTG
ATCCCGTTCCTCGAGAACGACGACGCCAACCGGGCCCTGATGGGCTCGAACATGCAGCGC
CAGGCGGTGCCGCTGGTGCGCGCCGACGCGCCCTTCGTCGGCACCGGCATGGAGGCGGTG
GTCGCGCGCGATTCCGGCGCGGCCATCGGGGCGCGGCGGGCCGGCATCGTCGATCAGGTC
GACGCCACCCGCATCGTCGTGCGGGCCACCGA---CGAGGC---CGACGCCTCGAAGCCG
GGCGTCGACATC---TATCGGTTGCAGAAGTTCCAGCGCTCGAACCAGTCGACCTGCATC
ACGCAGAAGCCGCTCGTGCGCGTCGGCGAGCAGGTGAGGAAGGGCGACATCATCGCGGAC
GGTCCCTCGACCGAGTTCGGCGAGCTCGCCCTCGGCCGCAACGTGCTCGTCGCGTTCATG
CCCTGGAACGGCTACAACTTCGAAGACTCGATCCTGCTCTCCGAGCGGATCGTGAAGGAT
GACGTGTTCACCTCGATCCACATCGAGGAGTTCGAGGTGATGGCCCGCGACACCAAGCTC
GGGCCGGAGGAGATCACCCGCGACATCCCGAACGTCTCGGAGGAGGCGCTCAAGAACCTC
GACGAGGCCGGCATCGTCTACATCGGCGCCGAGGTCCACGCGGGCGACATCCTGGTCGGC
AAGATCACCCCGAAGGGCGAGAGCCCGAT--GACGCCGGAGGAGAAGCTCCTGCGTGCCA
TCTTCGGCGAGAAGGCCTCGGACGTCCGCGACACCAGCCTGCGGGTGCCGCCCGGCGTCA
CCGGCACCATCGTCGAGGTCCGGGTGTTCAACCGCCACGGCGTCGACAAGGACGAGCGCG
CCCAGGCGATCGAGCGCGAGGAGATCGAGCGCCTCGCCAAGGACCGGGACGACGAGCAGG
CGATCCTCGACCGCAACACCTACGCGCGCCTCGGTGACGTCCTCCTCGGCCAGTCGCCCG
TCGCCGGCCCGAAGGGCTTCAAG---AAG-GACACGAAGCTCACCCGCGAGGTGCTGGCC
GACTACCCGCGCTCGCAATGGTGGCAGTTCGCCGTCGTCGAGGAC-CGTCTCATGACCG-
-------AGATGGAGGCGATGCAGAAGCAGTACGACGAGTCGAAGAAGCGCCTCGAGCAG
CGCTTCCTCGA-CAAGGTCGAGAAGCTGCAGCGCGGCGACGAGCTGCCCCCCGGCGTCAT
GAAGATGGTCAAGGTCTTCGTGGCGGTGAAGCGCAAGATCCAGCCCGGCGACAAGATGGC
GGGCCGCCACGGCAACAAGGGCGTGGTGTCCCGGATCGTGCCGATCGAGGACATGCCGTT
CCTGGAGGACGGCACCCACGCCGACATCGTGCTCAACCCGCTCGGCGTGCCGAGCCGGAT
GAACGTCGGCCAGATCCTCGAGACCCATCTCGGCTGGGCCGCCGCCGGCCTCGGCCGCCA
GGTCTCCCAGGCCGTGGACGCGTACCTGCGCGCCCACGAC--------------------
------ATCGAGCC----CCTGCGGGCGCGGAT---------------GAAGCAGATCTA
CAGCGA------------G---TCCG---------AG---CTCGCCGGCCT---GTC---
------CGACCAC---GAGCT---CGCCGAGATCGGCAACAACCTGCGCCGCGGCGTGCC
CATGGCGACGCCGGTGTTCAACGGCGCCAAGGAGGCCG---A------------CATCGA
GACGATGCT------------------GGAGATGGC---------GGGCCTC---GACCG
C------------------------TCG--------------GGTCAGTCGACGCTCTAC
GACGGGCGCAGCGGCGAGCCCTTCGACCGCAAGGTCACGGTCGGCTACATCTACATGCTG
AAGCTGCACCACCTCGTGGACGACAAGATCCACGCGCGCTCCATCGGCCCCTACTCGCTG
GTCACCCAGCAGCCGCTGGGCGGCAAGGCGCAGTTCGGCGGCCAGCGCTTCGGCGAGATG
GAGGTGTGGGCGCTCGAGGCCTACGGCGCCGCCTACACGCTCCAGGAGATGCTGACCGTG
AAGTCCGACGACGTCGCCGGCCGCACCAAGGTCTACGAGGCCATCGTGCGCGGCGACGAC
ACCTTCGAGGCG-GGCATCCCGGAGAGCTTCAACGTGCTCGTCAAGGAGATGCGCTCCCT
CGGCCTCAACGTCG-------------------------AGCTCACCTCCTCCA------
---------AGAAG---GCGGCCAACGA---------CC---AGCTCGAGG---------
----------------------------------CGCC--------GCCCGAGGCG----
--GCCGAG---TAG----------------
>Methylobacterium_aquaticum_DSM_16371
------------------ATG-----------GC---------------CAA---C----
------------ACGCTGGTCG--------------GTCGC-------------------
------------------------AAGCGC----------ATTCGCAAGTTT--------
-------TTCGGCAAGATTCGGGAAGTCGCCGAGATGCCGAACCTCATCGAGGTCCAGAA
GGCGTCCTACGACCAGTT-------CCTGATGG---------------------------
------TGGA------CGAGC--CCGAAGGCGGCCGTG---C--CGACGA----------
-----------------------------GGGCCTGCAATCCGTCTTCAAGTCCGTCTTC
CCGATCTCCGACTTCTCCTCGACCGCGCTCCTCGAGTTCGTC------AAGTACACCTTC
GAGCAGCCGAAATACGACGTCGACGAGTGCCGTCAGCGCGGCATCACCTTCGCGGCCCCG
CTCAAGGTCACGTTGCGGCTGATCGTGTTCGACGTCGATCCCGATACCG---GCGCCAAG
TCGGTCAAGGACATCAAGGAGCAGGACGTCTACATGGGCGACATGCCCCTGATGACGGAG
AACGGCACCTTCATCGTCAACGGCACCGAGCGCGTCATCGTCTCGCAGATGCACCGCTCG
CCGGGCGTGTTCTTCGACCA------CGACAAGGGCAAGACCCATTCCTCGGGCAAGCTC
CTGTTCGCGGCGCGCATCATCCCGTATCGCGGCTCCTGGCTCGACGTCGAGTTCGACGCC
AAGGACATCGTGCACGCGCGCATCGACCGCAAGCGCAAGATCCCCGTCACCTCGCTGCTC
TTTGCCCTCGGCCTCGACGGC---------------------------------------
------------------------------------GAGGAGATCCTGTCGACCTTCTAC
AACCGCGTCACGTATCGC-CGTGACGGGCACGAT---TGGCGCGTGCCCTACGACGCCGA
GCGGCTGAAGGGCTTCAAGGCGTCGACCGATCTCATCGACGCCGATTCGGGCGAGGTGGT
GCTGGAGGCTGGCAAGAAGCTGACGGCGCGCGCCGCCCGCCAGATCGCCGAGAAGGGCGT
GAAGGCCCTGCGTGCCACCGACGACGACCTGATCGGCCAGTACATCGCCGAGGACATGGT
CAACTACAAGACCGGCGAGATCTATGCCGAGGCC------GGCGACGAGATCAGCGAGAA
GGTCCTCAAGGGCCTGACCGATGTCGGCATCGAGGAGATCCCGGTCCTCGACATCGACCA
CGTCAATGTCGGTCCCTACATCCGCAACACGCTCGCGGTCGACAAGAACTCGGCCCGCGA
AGGCGCGCTGTTCGACATCTACCGGGTGATGCGCCCGGGCGAGCCGCCGACCCTCGACAC
CGCCGAGGCGATGTTCCACTCGCTGTTCTTCGACGCGGAGCGCTACGACCTCTCGGCCGT
CGGCCGGGTGAAGATGAACATGCGCCTCGACCT---------CGA-----CGC------C
GCCGAC---ACCGTCCG------GACGCTCCGC---------------------AAGGAG
----------------------------GACATGCTGGCGGTCGTCA-------------
---------AGGCGCTGGTGGACCTGCGCGACGGCAAG----------------------
--------------GGCGAGATCGACGACATCGACCATCTCGGCAACCGCCGGGTGCGCT
CGGTCGGCGAGCTGATGGAGAACCAGTACCGTCTGGGTCTCCTGCGCATGGAGCGCGCCA
TCAAGGAGCGGATGTCGTCGGTCGACATCGACACCGTGATGCCGCAGGACCTGATCAACG
CCAAGCCCGCGGCGGCGGCGGTGCGCGAGTTCTTCGGCTCGTCGCAGCTGTCGCAGTTCA
TGGACCAGACCAACCCGCTCTCCGAGGTGACGCACAAGCGCCGCCTCTCGGCCCTCGGCC
CGGGCGGTCTCACCCGCGAGCGCGCCGGCTTCGAGGTGCGCGACGTGCACCCGACCCATT
ATGGCCGGATCTGCCCGATCGAGACGCCGGAAGGCCCGAATATCGGCCTGATCAACTCGC
TCGCCACCTTCGCGCGGGTCAACAAGTACGGCTTCATCGAGACCCCGTTCCGCCGCGTGC
GCGACGGCGTGGTCACCGACGAGGTCG------CCTATCTGTCGGCGATGGAGGAGGCGA
AGTACCACGTCGCCCAGGCCAACGCGCAGATGGA---CG-CGAACCGCAAGCTGACGGA-
--GGACCTGG---TGGTCTGCCGCCGGG------CGGGTGAGGTGATCGTCGTCGGCCCC
GAGCGGGTCGACCTGATGGACGTGTCGCCGAAGCAGCTCGTGTCGGTGGCGGCGGCGCTG
ATCCCGTTCCTGGAGAATGACGACGCCAACCGCGCGCTGATGGGCTCGAACATGCAGCGC
CAGGCGGTGCCGCTGGTCCGCGCCGACGCGCCCTTCGTCGGCACGGGCATGGAGGCGGTG
GTCGCGCGCGATTCGGGGGCCGCGATCGGCGCCCGGCGCGCCGGCGTCATCGACCAGGTC
GATGCGACCCGTATCGTCATCCGCGCCACCGA---CGAGGC---CGATGCCTCCAAGCCC
GGCGTCGACATC---TACCGGCTGCAGAAGTTCCAGCGCTCGAACCAGTCGACCTGCATC
ACCCAGAAGCCGCTCGTGCGCGTCGGCGACGTGGTGAAGAAGGGCGACATCATCGCCGAC
GGTCCCTCGACCGAGTTCGGCGAGCTGGCGCTCGGCCGCAACGTGCTCGTCGCGTTCATG
CCGTGGAACGGCTACAACTTCGAGGACTCGATCCTGCTCTCCGAGCGGATCGTGAAGGAT
GACGTGTTCACCTCGATCCACATCGAGGAATTCGAGGTGATGGCCCGCGACACCAAGCTC
GGGCCGGAGGAAATCACCCGCGACATCCCGAACGTCTCGGAAGAGGCCCTCAAGAACCTC
GACGAGGCCGGCATCGTCTATATCGGCGCCGAGGTCCACGCGGGCGACATCCTGGTCGGC
AAGATCACGCCGAAGGGCGAGAGCCCGAT--GACGCCGGAGGAGAAGCTGCTCCGCGCCA
TCTTCGGCGAGAAGGCGTCGGACGTGCGCGACACCTCGCTCAGGGTCCCGCCGGGCGTCA
CCGGCACGATCGTCGAGGTGCGGGTGTTCAACCGCCACGGCGTCGACAAGGACGAGCGCG
CGCAAGCCATCGAGCGCGAGGAGATCGAGCGCCTCGCCAAGGACCGCGACGACGAGCAGG
CGATCCTCGACCGCAACACCTATGCGCGTCTGGGCGATCTCCTGGTCGGCCAGTCGCCGG
TCGCCGGCCCGAAGGGCTTCAAG---AAG-GAGACCCTGCTGACCCGCGAGTTGCTGGCG
GATTATCCCCGCTCGCAATGGTGGCAGTTCGCCGTCGTCGAAGAC-CGTCTCATGTCCG-
-------AGATGGAGGCGATGCAGAAGCAGTACGACGAGTCGAAGAAGCGTCTCGAGCAG
CGCTTCCTCGA-CAAGGTCGAGAAGCTTCAGCGCGGCGACGAGCTGCCCCCGGGCGTCAT
GAAGATGGTCAAGGTCTTCGTGGCGGTGAAGCGCAAGATCCAGCCCGGCGACAAGATGGC
GGGCCGGCACGGCAACAAGGGCGTCGTGTCGCGCATCGTCCCGATCGAGGACATGCCGTT
CCTGGAGGACGGCACCCACGCCGATATCGTGCTCAACCCGCTCGGCGTGCCGAGCCGGAT
GAATGTCGGCCAGATCCTCGAGACGCATCTGGGCTGGGCCGCCGCCGGTCTCGGCCGGCA
GGTCTCGCAGGCCGTGGATGCCTACTTGCGCACCCACGAC--------------------
------ATCGAGCC----CCTGCGCGAGCGGAT---------------GAAGGCGATCTA
CAGCGA------------G---TCCG---------AG---CTGGCCGGCCT---GTC---
------CGACCAG---GAACT---CGCCGAGGTCGGCAACAACCTGCGCCGCGGCGTCCC
GATGGCCACCCCGGTGTTCAACGGCGCCAAGGAAGCCG---A------------CATCGA
GACCATGCT------------------GGAGATGGC---------AGGTCTC---GACCG
C------------------------TCC--------------GGCCAGTCGACGCTCTAT
GACGGGCGCACCGGCGAGCCCTTCGACCGCAAGGTCACGGTCGGCTACATCTACATGCTG
AAGCTGCACCACCTGGTGGACGACAAGATCCACGCGCGCTCGATCGGTCCGTACTCCCTC
GTCACCCAGCAGCCCCTGGGCGGCAAGGCGCAGTTCGGCGGTCAGCGCTTCGGCGAGATG
GAGGTGTGGGCGCTCGAAGCCTATGGCGCTGCCTACACGCTTCAGGAGATGCTGACGGTG
AAGTCCGACGACGTCGCCGGCCGCACCAAGGTCTACGAGGCCATCGTGCGCGGCGACGAC
ACCTTCGAGGCG-GGCATCCCGGAGAGCTTCAACGTTCTGGTGAAGGAGATGCGGTCGCT
CGGCCTCAACGTCG-------------------------AGCTGTTGTCCTCCA------
---------AGCGC---GCCGCCAACGA---------CC---AGCTCGAAG---------
----------------------------------CGCC--------TCCGGAGGCG----
--GCCGAA---TAG----------------
>Methylobacterium_currus_PR1016A
------------------ATG-----------GC---------------CAA---C----
------------ACGCTGGTCG--------------GTCGC-------------------
------------------------AAGCGC----------ATTCGCAAGTTC--------
-------TTCGGCAAGATTCGGGAAGTCGCCGAGATGCCGAACCTCATCGAGGTCCAGAA
GGCGTCCTACGACCAGTT-------CCTGATGG---------------------------
------TGGA------CGAGC--CCGAGGGCGGCCGCG---C--CGACGA----------
-----------------------------GGGCCTGCAATCCGTCTTCAAGTCCGTCTTC
CCGATCTCCGACTTCTCCTCGACCGCGCTCCTCGAGTTCGTC------AAGTACACCTTC
GAGCAGCCGAAATACGACGTCGACGAGTGCCGCCAGCGCGGCATCACCTTTGCCGCGCCG
CTCAAGGTGACGTTGCGGCTGATCGTGTTCGATGTCGATCCCGATACCG---GCGCCAAG
TCGGTCAAGGACATCAAGGAGCAGGACGTCTACATGGGCGACATGCCCCTGATGACGGAG
AACGGCACCTTCATCGTCAACGGCACCGAGCGCGTCATCGTCTCGCAGATGCACCGCTCG
CCGGGCGTGTTCTTCGACCA------CGACAAGGGCAAGACCCACTCCTCGGGCAAGCTC
CTGTTCGCGGCGCGCATCATCCCGTATCGCGGCTCCTGGCTCGATGTCGAGTTCGACGCC
AAGGACATCGTGCACGCGCGCATCGACCGCAAGCGCAAGATCCCCGTCACCTCGCTGCTC
TTCGCGCTCGGCCTCGACGGC---------------------------------------
------------------------------------GAGGAGATCCTGTCGACCTTCTAC
AACCGCGTCACGTATAGC-CGTGACGGGCGCGAC---TGGCGCGTGCCCTACGATGCCGA
GCGGCTGAAGGGCTTCAAGGCCTCGACCGACCTGATCGACGCCGATTCGGGCGAGGTGGT
GCTCGAGGCCGGCAAGAAGCTGACCGCGCGCAACGCCCGCCAGATCGCCGAGAAGGGCGT
GAAGGCCCTGCGCGCCACCGACGACGACCTGATCGGCCAGTACATCGCCGAGGACATGGT
CAACTACAAGACCGGCGAGATCTACGCCGAGGCC------GGCGACGAGATCAGCGAGAA
GGTCCTCAAGGGCCTGACCGATGTCGGCATCGAGGAGATTCCGGTCCTCGACATCGACCA
CGTCAATGTCGGTCCCTACATCCGCAACACGCTGGCGGTCGACAAGAACTCGGCCCGCGA
AGGCGCGCTGTTCGACATCTACCGGGTGATGCGCCCGGGCGAGCCGCCGACGCTCGAGAC
CGCCGAGGCGATGTTCCACTCGCTGTTCTTCGACGCGGAGCGCTACGACCTCTCGGCCGT
CGGCCGCGTGAAGATGAACATGCGTCTCGACCT---------CGA-----CGC------T
GCCGAC---ACCGTGCG------GACGCTCCGC---------------------AAGGAG
----------------------------GACATGCTGGCGGTCGTCA-------------
---------AGGCGCTGGTGGACCTGCGCGACGGCAAG----------------------
--------------GGCGAGATCGACGACATCGACCACCTCGGCAACCGCCGGGTGCGCT
CGGTCGGCGAGCTGATGGAGAACCAGTACCGGCTGGGCTTGCTTCGCATGGAGCGCGCCA
TCAAGGAGCGGATGTCGTCGGTCGACATCGACACCGTGATGCCGCAGGACCTGATCAACG
CGAAGCCCGCGGCGGCCGCGGTGCGCGAGTTCTTCGGCTCGTCGCAGCTGTCGCAGTTCA
TGGACCAGACCAACCCGCTCTCCGAGGTGACGCACAAGCGCCGCCTCTCGGCCCTCGGCC
CTGGTGGCCTGACCCGCGAGCGCGCCGGTTTCGAGGTGCGCGACGTGCACCCGACCCATT
ACGGCCGCATCTGCCCGATCGAGACGCCGGAAGGCCCCAACATCGGCCTGATCAACTCCC
TGGCGACCTTCGCCCGGGTGAACAAGTACGGCTTCATCGAAACCCCGTTCCGGCGCGTGC
GCGACGGCGTGGTCACGGACGAGGTCG------CCTATCTCTCGGCCATGGAGGAGGCGA
AGTACTACGTCGCCCAGGCCAACGCGCAGATGGA---CG-AGAACCGCAAGCTCACGGA-
--GGACCTGG---TGGTCTGCCGGCGGG------CGGGCGAGGTGATCGTCGTCGGCCCC
GAGCGGGTCGACCTGATGGACGTGTCGCCCAAGCAGCTCGTGTCGGTGGCCGCGGCGTTG
ATCCCGTTCCTCGAGAACGACGACGCCAACCGGGCGCTGATGGGTTCGAACATGCAGCGC
CAGGCGGTGCCGCTCGTCCGTGCCGACGCGCCCTTCGTCGGCACCGGCATGGAGGCGGTG
GTCGCACGCGACTCGGGCGCGGCGATCGGCGCCCGGCGGGCGGGCATCGTCGACCAGGTC
GACGCGACCCGTATCGTCATCCGCGCCACCGA---CGAGGC---CGACGCCTCGAAGCCC
GGCGTCGACATC---TACCGGCTGCAGAAGTTCCAGCGCTCGAACCAGTCGACCTGCATC
ACCCAGAAGCCGCTCGTGCGCGTCGGCGACGTGGTGAAGAAGGGCGACATCATCGCCGAC
GGTCCCTCGACGGAGTTCGGCGAGCTGGCGCTCGGCCGGAACGTGCTCGTCGCGTTCATG
CCGTGGAACGGCTACAACTTCGAGGACTCGATCCTACTCTCCGAGCGGATCGTGAAGGAT
GACGTGTTCACCTCGATCCACATCGAGGAGTTCGAGGTGATGGCCCGCGACACCAAGCTC
GGGCCGGAGGAGATCACCCGCGACATCCCGAACGTCTCGGAGGAGGCGCTCAAGAACCTC
GACGAGGCCGGCATCGTCTATATCGGCGCCGAGGTCCACGCGGGCGACATCCTGGTCGGC
AAGATCACCCCGAAGGGCGAGAGCCCGAT--GACGCCAGAGGAGAAGCTCCTGCGCGCCA
TCTTCGGCGAGAAGGCCTCGGACGTGCGCGACACCTCGCTGCGGGTGCCGCCGGGCGTCA
CCGGCACGATCGTCGAGGTCCGGGTGTTCAACCGCCACGGCGTCGACAAGGACGAGCGCG
CGCAGGCCATCGAGCGCGAGGAGATCGAGCGTCTCGCCAAGGACCGCGACGACGAGCAGG
CGATCCTCGACCGCAACACCTATGCGCGCTTGGGGGACCTGCTGGTCGGACAGTCGCCGG
TCGCCGGCCCGAAGGGCTTCAAG---AAG-GAGACCACGCTCACCCGTGAGCTCCTGGCC
GATTACCCCCGCTCGCAATGGTGGCAGTTCGCCGTCGTCGAAGAC-CGTCTCATGACCG-
-------AGATGGAGGCGATGCAGAAGCAGTACGACGAGTCGAAGAAGCGCCTCGAGCAG
CGCTTCCTCGA-CAAGGTCGAGAAGCTGCAGCGCGGCGACGAGCTGCCCCCGGGCGTCAT
GAAGATGGTCAAGGTCTTCGTGGCGGTGAAGCGCAAGATCCAGCCCGGCGACAAGATGGC
GGGTCGGCACGGCAACAAGGGCGTGGTCTCGCGCATCGTGCCGATCGAGGACATGCCGTT
CCTGGAGGACGGCACGCATGCCGACATCGTGCTCAACCCGCTCGGCGTGCCGAGCCGGAT
GAATGTCGGGCAGATCCTCGAGACGCATCTGGGCTGGGCCGCCGCCGGCCTCGGCCGGCA
GGTCTCGCAGGCCGTGGACGCGTATCTCCGCACCCACGAC--------------------
------GTCGAACC----CCTGCGCGAGCGCAT---------------GAAGGCGATCTA
CAGCGA------------G---TCCG---------AG---CTGGCCGGCCT---GTC---
------CGACCAG---GAGCT---CGCCGAGGTCGGCAACAACCTGCGCCGCGGCGTCCC
GATGGCCACCCCGGTGTTCAACGGCGCCAAGGAAGCCG---A------------CATCGA
GACGATGCT------------------GGAGATGGC---------GGGTCTC---GACCG
T------------------------TCG--------------GGCCAGTCGACGCTCTAT
GACGGGCGCACCGGCGAGCCCTTCGACCGCAAGGTCACGGTCGGCTACATCTACATGCTG
AAGCTGCACCACCTAGTGGACGACAAGATCCACGCGCGCTCGATCGGTCCGTACTCGCTC
GTCACCCAGCAGCCCCTGGGCGGCAAGGCGCAGTTCGGCGGCCAGCGCTTCGGCGAGATG
GAGGTGTGGGCCCTCGAGGCCTACGGCGCCGCCTACACGCTGCAGGAGATGCTGACGGTG
AAGTCCGACGACGTCGCCGGCCGCACCAAGGTCTACGAGGCCATCGTGCGCGGCGACGAC
ACCTTCGAGGCG-GGCATCCCGGAGAGCTTCAACGTGCTGGTGAAGGAGATGCGGTCGCT
CGGCCTCAACGTCG-------------------------AGCTGTTGTCCTCCA------
---------AGCGC---GCGGCCAACGA---------CC---AGCTCGAGG---------
----------------------------------CGCC--------CCCGGAGGCG----
--GCCGAG---TAG----------------
>Methylobacterium_variabile_DSM_16961
------------------ATG-----------GC---------------CAA---C----
------------ACGCTGGTCG--------------GTCGC-------------------
------------------------AAGCGC----------ATTCGCAAGTTC--------
-------TTCGGCAAAATTCGGGAAGTCGCCGAGATGCCGAACCTCATCGAGGTCCAGAA
GGCGTCATACGACCAGTT-------CCTGATGG---------------------------
------TGGA------CGAGC--CCGAGGGCGGCCGCG---C--CGACGA----------
-----------------------------GGGCCTGCAATCCGTCTTCAAGTCCGTCTTT
CCGATTTCCGACTTCTCCTCGACCGCGCTCCTCGAGTTCGTC------AAGTACACCTTC
GAGCAGCCGAAGTACGATGTCGACGAGTGCCGCCAGCGCGGCATCACCTTCGCGGCCCCG
CTGAAGGTGACCCTGCGGCTGATCGTGTTCGACGTCGATCCCGATACCG---GCGCCAAG
TCGGTCAAGGACATCAAGGAGCAGGACGTCTACATGGGCGACATGCCCCTGATGACGGAG
AACGGCACCTTTATCGTCAACGGCACCGAGCGCGTCATCGTCTCGCAGATGCACCGCTCG
CCGGGCGTGTTCTTCGACCA------CGACAAGGGCAAGACCCACTCCTCGGGCAAGCTC
CTGTTCGCGGCGCGCATCATCCCCTATCGCGGCTCCTGGCTCGACGTCGAGTTCGACGCC
AAGGACATCGTGCACGCGCGCATCGACCGCAAGCGCAAGATCCCGGTCACCTCGCTGCTG
TTCGCGCTCGGCCTCGACGGC---------------------------------------
------------------------------------GAGGAGATCCTGTCGACCTTCTAC
AACCGCGTCACCTACGTG-CGTGACGGGCGCGAC---TGGCGCGTGCCCTACGACGCGGA
GCGCCTGAAGGGCTTCAAGGCCTCGACCGACTTGATCGACGCCGATTCGGGCGAGGTGGT
GCTGGAGGCCGGCAAGAAGCTGACCGCCCGCGCCGCGCGCCAGATCGCCGAGAAGGGCGT
GAAGGCCCTGCGCGCCACCGACGAGGACCTGATCGGCCAGTACATCGCCGAGGACATGGT
CAACTACAAGACCGGCGAGATCTACGCCGAGGCC------GGCGACGAGATCAGCGAGAA
GGTCCTCAAGGGCCTCTCCGACGTCGGCATCGAGGAGATTCCGGTCCTCGACATCGACCA
CGTCAACGTCGGTCCCTACATCCGCAACACCCTCGCGGTCGACAAGAACTCGGCCCGGGA
GGGCGCGCTGTTCGACATCTACCGGGTGATGCGCCCGGGCGAGCCGCCGACCCTCGAGAC
CGCCGAGGCGATGTTCCACTCGCTGTTCTTCGACGCGGAGCGCTACGACCTCTCGGCCGT
CGGCCGGGTGAAGATGAACATGCGCCTCGACCT---------CGA-----CGC------C
GCCGAC---ACCGTGCG------CACCCTGCGC---------------------AAGGAG
----------------------------GACATGCTGGCGGTCGTCA-------------
---------AGGCGCTGGTGGACCTGCGCGACGGCAAG----------------------
--------------GGCGAGATCGACGACATCGACCACCTCGGCAACCGCCGGGTGCGCT
CGGTCGGCGAGCTGATGGAGAACCAGTACCGCCTGGGTCTCCTGCGCATGGAGCGCGCCA
TCAAGGAGCGGATGTCGTCCGTCGACATCGACACCGTGATGCCGCAGGACCTGATCAACG
CGAAGCCCGCGGCGGCGGCGGTGCGCGAGTTCTTCGGCTCGTCGCAGCTGTCGCAGTTCA
TGGACCAGACCAACCCGCTCTCCGAGGTGACGCACAAGCGCCGCCTGTCGGCCCTCGGCC
CGGGCGGCCTGACCCGCGAGCGCGCCGGCTTCGAGGTGCGCGACGTGCACCCGACCCATT
ACGGCCGGATCTGCCCGATCGAGACGCCGGAAGGCCCGAACATCGGCCTGATCAACTCGC
TCGCCACCTTCGCCCGGGTGAACAAGTACGGCTTCATCGAGACCCCGTTCCGGCGCGTGC
GCGACGGCGTGGTCACGGACGAGGTCG------CCTACCTCTCGGCCATGGAGGAGGCGA
AGTACTACGTCGCCCAGGCGAACGCGGTGATGGA---CG-AGAACCGCAAGCTCACGGA-
--GGACCTGG---TGGTCTGCCGGCGGG------CGGGCGAGGTCATCGTCGTCGGCCCC
GAGCGCGTCGACCTGATGGACGTGTCGCCGAAGCAGCTCGTCTCGGTCGCCGCGGCGCTG
ATCCCGTTCCTCGAGAACGACGACGCCAACCGCGCGCTGATGGGCTCAAACATGCAGCGC
CAGGCGGTGCCGCTCGTTCGCGCCGACGCGCCCTTCGTCGGCACCGGCATGGAGGCGGTG
GTCGCGCGTGACTCGGGCGCGGCGATCGGCGCCCGGCGCGCGGGCGTCATCGACCAGGTC
GACGCAACCCGCATCGTCATCCGCGCCACCGA---CGAGGC---CGATGCCTCGAAGCCC
GGCGTCGACATC---TACCGGCTGCAGAAGTTCCAGCGCTCGAATCAGTCGACCTGCATC
ACCCAGAAGCCGCTCGTGCGCGTCGGCGACGTGGTGAAGAAGGGCGACATCATCGCCGAC
GGTCCCTCGACCGAGTTCGGCGAGCTGGCGCTCGGCCGCAACGTGCTCGTCGCGTTCATG
CCGTGGAACGGCTACAACTTCGAGGACTCGATCCTGCTCTCCGAGCGGATCGTGAAGGAT
GACGTGTTCACCTCGATCCACATCGAGGAGTTCGAGGTGATGGCCCGCGACACCAAGCTC
GGGCCGGAGGAGATCACCCGCGACATCCCGAACGTCTCGGAGGAGGCGCTCAAGAACCTC
GACGAGGCCGGCATCGTCTATATCGGCGCCGAGGTCCACGCGGGCGACATCCTGGTCGGC
AAGATCACCCCGAAGGGCGAGAGCCCGAT--GACGCCGGAGGAGAAGCTTCTCCGCGCCA
TCTTCGGCGAGAAGGCCTCGGACGTGCGCGACACCTCGCTGCGGGTGCCGCCGGGCGTCA
CCGGCACGATCGTCGAGGTCCGGGTGTTCAACCGCCACGGCGTCGACAAGGACGAGCGCG
CCCAGGCGATCGAGCGCGAGGAGATCGAGCGCCTCGCCAAGGACCGCGACGACGAGCAGG
CGATCCTCGACCGCAACACTTACGCGCGGCTCGGCGACCTCCTGGTCGGCCAGTCGCCGG
TGGCCGGCCCGAAGGGCTTCAAG---AAG-GACACCACGCTCACCCGCGAGCTGCTGGCG
GATTATCCCCGCTCGCAGTGGTGGCAGTTCGCCGTCGTCGACGAC-CGTCTCATGACCG-
-------AGATGGAGGCGATGCAGAAGCAGTACGACGAGTCGAAGAAGCGCCTCGAGCAG
CGCTTCCTCGA-CAAGGTCGAGAAGCTTCAGCGCGGCGACGAGCTGCCCCCGGGCGTCAT
GAAGATGGTCAAGGTCTTCGTGGCGGTGAAGCGCAAGATCCAGCCCGGCGACAAGATGGC
GGGCCGCCACGGCAACAAGGGCGTGGTCTCGCGCATCGTGCCGATCGAGGACATGCCGTT
CCTGGAGGACGGCACCCATGCCGACATCGTGCTCAACCCGCTCGGCGTGCCGAGCCGGAT
GAATGTCGGCCAGATCCTCGAGACGCATCTGGGCTGGGCCGCCGCCGGCCTCGGCCGGCA
GGTCTCGCAGGCCGTGGACGCGTATCTGCGCACCCACGAC--------------------
------GTCGAGCC----CCTGCGCGAGCGCAT---------------GAAGGCGATCTA
CAGCGA------------G---TCCG---------AG---CTGGCCGGCCT---GTC---
------CGACCAG---GAGCT---CGCCGAGGTCGGCAACAACCTGCGCCGCGGCGTGCC
GATGGCCACCCCGGTGTTCAACGGCGCCAAGGAGGCCG---A------------CATCGA
GGCGATGCT------------------GGAGATGGC---------GGGCCTC---GACCG
T------------------------TCG--------------GGCCAGTCGACGCTCTAC
GACGGGCGCACCGGCGAGCCCTTCGACCGCAAGGTCACGGTCGGCTACATCTACATGCTG
AAGCTGCACCACCTGGTGGACGACAAGATCCACGCGCGCTCGATCGGTCCGTACTCGCTC
GTCACCCAGCAGCCCCTGGGCGGCAAGGCGCAGTTCGGCGGCCAGCGCTTCGGCGAGATG
GAGGTGTGGGCCCTCGAGGCCTACGGCGCCGCCTACACGCTGCAGGAGATGCTGACGGTG
AAGTCCGACGACGTCGCCGGCCGCACCAAGGTCTACGAGGCCATCGTGCGCGGCGACGAC
ACCTTCGAGGCG-GGCATCCCGGAGAGCTTCAACGTGCTGGTGAAGGAGATGCGGTCGCT
CGGCCTCAACGTCG-------------------------AGCTCCTGTCCTCCA------
---------AGCGC---GCCGCCAACGA---------CC---AGCTGGAGG---------
----------------------------------CGCC--------CCCGGAAGCG----
--GCCGAG---TAG----------------
>Methylobacterium_tarhaniae_DSM_25844
------------------ATG-----------GC---------------CAA---C----
------------ACGCTGGTCG--------------GTCGC-------------------
------------------------AAGCGC----------ATTCGCAAGTTC--------
-------TTCGGCAAGATTCGGGAAGTCGCCGAGATGCCGAACCTCATCGAGGTCCAGAA
GGCGTCCTACGACCAGTT-------CTTGATGG---------------------------
------TGGA------CGAGC--CCGAAGGTGGCCGTG---C--CGACGA----------
-----------------------------GGGCCTGCAATCGGTCTTCAAGTCCGTTTTC
CCGATCTCCGACTTCTCCTCGACCGCGCTCCTCGAGTTCGTC------AAGTACACCTTC
GAGCAGCCGAAATACGACGTCGACGAGTGCCGTCAGCGCGGCATCACTTTCGCCGCGCCG
CTGAAGGTGACCCTACGGCTGATCGTGTTCGATGTCGATCCCGATACCG---GCGCCAAG
TCGGTCAAGGACATCAAGGAGCAGGACGTCTACATGGGCGACATGCCCCTGATGACGGAG
AACGGCACCTTCATCGTCAACGGCACCGAGCGCGTCATCGTCTCGCAGATGCACCGCTCG
CCGGGCGTGTTCTTCGACCA------CGACAAGGGCAAGACCCACTCCTCGGGCAAGCTC
CTGTTCGCCGCGCGCATCATCCCCTATCGCGGCTCCTGGCTCGACGTCGAGTTCGACGCC
AAGGACATCGTGCATGCGCGCATCGACCGCAAGCGCAAGATCCCCGTCACCTCGCTGCTC
TTCGCCCTCGGCCTCGACGGC---------------------------------------
------------------------------------GAGGAGATCCTCTCGACCTTCTAC
AACCGCGTCACCTATGTG-CGTGACGGGCGCGAC---TGGCGCGTGCCTTACGACGCCGA
GCGGCTGAAGGGCTTCAAGGCCTCCACGGACCTGATCGACGCCGATTCGGGCGAGGTGGT
GCTCGAGGCCGGCAAGAAGCTGACCGCCCGCGCCGCCCGCCAGATCGCCGAGAAGGGCGT
GAAGGCCCTGCGCGCCACGGACGACGACCTGATCGGCCAGTACATCGCCGAGGACATGGT
CAACTACAAGACCGGCGAGATCTACGCCGAGGCC------GGCGACGAGATCAGCGAGAA
GGTCCTCAAGGGCCTGACCGATGTCGGCATAGAGGAGATCCCCGTCCTCGACATCGACCA
CGTCAACGTCGGCCCGTACATCCGCAACACCCTGGCGGTCGACAAGAACTCGGCCCGCGA
AGGCGCGCTGTTCGACATCTACCGGGTGATGCGCCCGGGCGAGCCGCCGACCCTCGAGAC
CGCCGAGGCGATGTTCCATTCGCTGTTCTTCGACGCGGAGCGCTACGACCTCTCGGCCGT
CGGCCGCGTGAAGATGAACATGCGTCTCGACCT---------CGA-----CGC------C
GCCGAC---ACCGTGCG------CACCCTGCGC---------------------AAGGAG
----------------------------GACATGCTGGCGGTCGTCA-------------
---------AGGCGCTGGTGGACCTGCGCGACGGCAAG----------------------
--------------GGCGAGATCGACGACATCGACCATCTCGGCAACCGCCGGGTGCGCT
CGGTCGGCGAGCTGATGGAGAACCAGTACCGGCTGGGCCTCCTGCGCATGGAGCGCGCCA
TCAAGGAGCGGATGTCGTCCGTCGACATCGACACCGTGATGCCGCAGGACCTGATCAACG
CGAAGCCCGCGGCGGCCGCGGTGCGCGAGTTCTTCGGCTCGTCGCAGCTGTCGCAGTTCA
TGGACCAGACCAACCCGCTCTCCGAGGTGACGCACAAGCGCCGCCTCTCGGCCCTCGGCC
CGGGCGGCCTGACCCGCGAGCGCGCCGGCTTCGAGGTGCGCGACGTGCACCCGACCCATT
ACGGCCGGATCTGCCCGATCGAGACGCCGGAAGGCCCGAATATCGGCCTGATCAACTCGC
TCGCCACCTTCGCCCGGGTGAACAAGTACGGCTTCATCGAGACCCCGTTCCGCCGCGTGC
GCGACGGCGTGGTCACGGACGAGGTCG------CCTACCTGTCGGCGATGGAGGAGGCGA
AGTACTACGTCGCCCAGGCCAACGCGGTGATGGA---CG-AGAACCGCAAGCTCACCGA-
--AGACCTGG---TGGTCTGCCGGCGGG------CGGGCGAGGTGATCGTCGTCGGGCCC
GAGCGCGTCGACCTGATGGACGTGTCGCCGAAGCAGCTGGTCTCGGTCGCCGCGGCGCTG
ATCCCGTTCCTCGAGAACGACGACGCCAACCGCGCGCTGATGGGCTCGAACATGCAGCGC
CAGGCGGTGCCGCTGGTCCGCGCCGACGCGCCCTTCGTCGGCACCGGCATGGAGGCGGTG
GTCGCGCGCGATTCCGGCGCCGCCATCGGCGCCCGGCGCGCGGGCATCGTCGACCAGGTC
GACGCCACCCGTATCGTCATCCGCGCCACCGA---CGAGGC---CGACGCCTCCAAGCCC
GGCGTCGACATC---TACCGGCTGCAGAAGTTCCAGCGCTCGAACCAGTCGACCTGCATC
ACCCAGAAGCCGCTCGTGCGCGTCGGCGACGTGGTGAAGAAGGGCGACATCATCGCCGAC
GGTCCCTCGACCGAGTTCGGCGAGCTGGCGCTCGGCCGCAACGTGCTCGTCGCGTTCATG
CCGTGGAACGGCTACAACTTCGAGGACTCGATCCTGCTCTCCGAGCGGATCGTGAAGGAT
GACGTGTTCACCTCGATCCACATCGAGGAATTCGAGGTGATGGCCCGCGACACCAAGCTC
GGGCCGGAGGAGATCACCCGCGACATCCCGAACGTCTCGGAGGAGGCGCTCAAGAACCTC
GACGAGGCCGGCATCGTCTATATCGGCGCCGAGGTCCACGCGGGCGACATCCTGGTCGGC
AAGATCACCCCGAAGGGCGAGAGCCCGAT--GACGCCGGAGGAGAAGCTCCTGCGCGCCA
TCTTCGGCGAGAAGGCCTCGGACGTGCGCGACACCAGCTTGCGGGTGCCGCCGGGCGTCA
CCGGCACGATCGTCGAGGTCCGGGTGTTCAACCGCCACGGCGTCGACAAGGACGAGCGCG
CGCAAGCCATCGAGCGCGAGGAGATCGAGCGTCTCGCCAAGGACCGCGACGACGAGCAGG
CGATCCTCGACCGCAACACCTATGCGCGTCTGGGCGACCTCCTGGTCGGCCAGTCGCCGG
TCGCGGGCCCGAAGGGCTTCAAG---AAG-GAGACCCTGCTGACCCGCGAGCTGCTGGCG
GATTATCCCCGCTCGCAGTGGTGGCAATTCGCCGTCGTCGACGAC-CGTCTCATGACCG-
-------AGATGGAGGCGATGCAGAAGCAGTACGACGAGTCGAAGAAGCGCCTCGAGCAG
CGCTTCCTCGA-CAAGGTCGAGAAGCTGCAGCGCGGCGACGAACTGCCCCCGGGCGTCAT
GAAGATGGTCAAGGTCTTCGTGGCGGTGAAGCGCAAGATCCAGCCCGGCGACAAGATGGC
GGGCCGGCACGGCAACAAGGGCGTCGTGTCGCGCATCGTGCCGATCGAGGACATGCCGTT
CCTGGAGGACGGCACCCATGCCGACATCGTGCTCAACCCGCTCGGCGTGCCGAGCCGGAT
GAATGTCGGCCAGATCCTCGAGACGCATCTGGGCTGGGCCGCCGCCGGCCTCGGCCGGCA
GGTCTCGCAGGCCGTGGACGCTTACTTGCGCACCCACGAC--------------------
------ATCGAGCC----CCTGCGCGAGCGGAT---------------GAAGGCGATCTA
CAGCGA------------G---ACCG---------AG---CTGGCCGGCCT---GAC---
------CGACCAG---GATCT---CGCCGAGGTCGGCAACAATCTGCGCCGCGGCGTCCC
GATGGCCACCCCGGTGTTCAACGGCGCCAAGGAAGCCG---A------------CATCGA
GACGATGCT------------------GGAGATGGC---------GGGTCTC---GACCG
C------------------------TCG--------------GGCCAGTCGACGCTCTAT
GACGGGCGCACCGGCGAGCCCTTCGACCGCAAGGTCACGGTCGGCTACATCTACATGCTG
AAGCTGCACCACCTGGTGGACGACAAGATCCACGCGCGCTCGATCGGTCCGTACTCGCTC
GTCACCCAGCAGCCCCTGGGCGGCAAGGCGCAGTTCGGCGGCCAGCGCTTCGGCGAGATG
GAGGTGTGGGCCCTCGAGGCCTACGGTGCCGCCTACACGCTGCAGGAGATGCTGACGGTG
AAGTCCGACGACGTCGCCGGCCGCACCAAGGTCTACGAGGCCATCGTGCGCGGCGACGAC
ACCTTCGAGGCG-GGCATCCCGGAGAGCTTCAACGTGCTGGTGAAGGAGATGCGGTCGCT
CGGCCTCAACGTCG-------------------------AGTTGCTGTCCTCCA------
---------AGCGC---GCCGCCAACGA---------CC---AGCTCGAGG---------
----------------------------------CGCC--------CCCCGAGGCG----
--GCCGAG---TAA----------------
>Methylobacterium_sp_174MFSha1.1
------------------ATG-----------GC---------------CAA---C----
------------ACGCTGGTCG--------------GTCGC-------------------
------------------------AAGCGC----------ATTCGCAAGTTC--------
-------TTCGGCAAGATTCGGGAAGTCGCCGAGATGCCGAACCTCATCGAGGTCCAGAA
GGCGTCCTACGACCAGTT-------CCTGATGG---------------------------
------TGGA------CGAGC--CCGAGGGCGGGCGCG---C--CGACGA----------
-----------------------------GGGCCTGCAATCGGTCTTCAAGTCCGTCTTC
CCGATCTCCGACTTCTCCTCGACCGCGCTCCTCGAGTTCGTC------AAGTACACCTTC
GAGCAGCCGAAATACGACGTCGACGAGTGCCGCCAGCGCGGCATCACCTTCGCCGCCCCG
CTGAAGGTGACCCTGCGGCTGATCGTGTTCGATGTCGATCCCGATACCG---GCGCCAAG
TCGGTCAAGGACATCAAGGAGCAGGACGTCTACATGGGCGACATGCCCCTGATGACGGAG
AACGGCACCTTCATCGTCAACGGCACCGAGCGCGTCATCGTCTCGCAGATGCACCGCTCG
CCGGGCGTGTTCTTCGACCA------CGACAAGGGCAAGACCCACTCCTCGGGCAAGCTG
CTGTTCGCCGCGCGCATCATCCCGTATCGCGGCTCCTGGCTCGACGTCGAGTTCGACGCC
AAGGACATCGTGCACGCGCGCATCGACCGCAAGCGCAAGATCCCCGTCACCTCGCTGCTC
TTCGCGCTCGGCCTCGACGGC---------------------------------------
------------------------------------GAGGAGATCCTGTCGACGTTCTAC
AACCGCGTCACGTATAGC-CGTGACGGGGGCGAT---TGGCGCGTGCCCTACGACGCCGA
GCGGCTGAAGGGCTTCAAGGCCTCGAGCGACCTGATCGACGCCGATTCGGGCGAGGTGGT
GCTGGAGACCGGCAAGAAGCTGACCGCCCGCACCGCCCGCCAGATCGCCGAGAAGGGCAC
GAAGGCCCTGCGTGCGACCGACGAGGACCTGATCGGCCAGTACATCGCCGAGGACATGGT
CAACTACAAGACCGGCGAGATCTACGCCGAGGCC------GGCGACGAGATCAGCGAGAA
GGTCCTCAAGGGCCTGACCGACGTCGGCATCGAGGAGATCCCGGTCCTCGACATCGACCA
CGTCAACATCGGTCCCTACATCCGCAACACGCTGGCGGTCGACAAGAACTCGGCCCGCGA
GGGTGCGCTGTTCGACATCTACCGGGTGATGCGCCCGGGCGAGCCGCCGACCCTCGACAC
CGCCGAGGCAATGTTCCACTCGCTGTTCTTCGACGCGGAGCGCTACGACCTCTCGGCCGT
CGGCCGGGTGAAGATGAACATGCGCCTCGACCT---------CGA-----TGC------G
GCGGAC---ACCGTGCG------GACCCTGCGC---------------------CGCGAG
----------------------------GACATGCTGGCGGTCGTCA-------------
---------AGGCGCTGGTCGACCTGCGCGACGGCAAG----------------------
--------------GGCGAGATCGACGACATCGACCATCTCGGCAACCGCCGGGTGCGCT
CGGTCGGCGAGCTGATGGAGAACCAGTACCGCCTGGGCCTCCTGCGCATGGAGCGCGCCA
TCAAGGAGCGGATGTCGTCGGTCGACATCGATACCGTGATGCCGCAGGACCTGATCAACG
CGAAGCCCGCGGCGGCCGCCGTGCGCGAGTTCTTCGGCTCGTCGCAGCTGTCGCAGTTCA
TGGACCAGACCAACCCGCTCTCCGAGGTGACGCACAAGCGCCGCCTCTCGGCCCTCGGCC
CGGGCGGTCTGACCCGCGAGCGCGCCGGCTTCGAGGTGCGCGACGTGCACCCGACGCATT
ACGGCCGCATCTGCCCGATCGAGACGCCGGAAGGCCCGAACATCGGCCTGATCAACTCGC
TCGCCACCTTCGCGCGCGTCAACAAGTACGGCTTCATCGAGACCCCGTTCCGGCGCGTGC
GCGACGGCGTGGTCACGGACGAGGTCG------CCTACCTGTCGGCGATGGAGGAGGCGA
AGTACCACGTCGCCCAGGCCAACGCGCAGATGGA---CA-AGAACCGCAAGCTCACGGA-
--GGACCTCG---TGGTCTGCCGGCGGG------CGGGCGAGGTGATCGTCGTCGGCCCC
GAGCGGGTCGACCTGATGGACGTGTCGCCGAAGCAGCTCGTGTCGGTCGCCGCGGCGCTG
ATCCCGTTCCTTGAGAACGACGACGCCAACCGCGCGCTGATGGGCTCGAACATGCAGCGC
CAGGCGGTGCCGCTGGTTCGCGCCGACGCGCCCTTCGTCGGCACCGGCATGGAGGCGGTG
GTCGCGCGTGATTCGGGTGCCGCCATCGGCGCCCGGCGCGCGGGCATCATCGACCAGGTC
GACGCGACCCGTATCGTCATCCGCGCCACCGA---CGAGGC---CGACGCCTCGAAGCCC
GGCGTCGACATC---TACCGGCTGCAGAAGTTCCAGCGCTCGAACCAGTCGACCTGCATC
ACCCAGAAGCCGCTCGTGCGCGTCGGCGACGTGGTGAAGAAGGGCGACATCATCGCCGAC
GGTCCCTCGACCGAGTTCGGCGAGCTCGCGCTCGGCCGCAACGTGCTCGTCGCGTTCATG
CCGTGGAACGGCTACAACTTCGAGGATTCGATCCTGCTCTCCGAGCGGATCGTGAAGGAT
GACGTGTTCACCTCGATCCACATCGAGGAATTCGAGGTGATGGCCCGCGACACCAAGCTC
GGGCCGGAGGAGATCACCCGCGACATCCCGAACGTCTCGGAGGAGGCGCTCAAGAACCTC
GACGAGGCCGGCATCGTCTATATCGGCGCCGAGGTCCACGCGGGCGACATCCTGGTCGGC
AAGATCACCCCGAAGGGCGAGAGCCCGAT--GACGCCGGAGGAGAAGCTTCTCCGCGCCA
TCTTCGGCGAGAAGGCCTCGGACGTGCGCGACACCAGCTTGCGGGTGCCGCCGGGCGTCA
CCGGCACGATCGTCGAGGTCCGGGTGTTCAACCGCCACGGCGTCGACAAGGACGAGCGCG
CGCAAGCCATCGAGCGCGAGGAGATCGAGCGTCTCGCCAAGGACCGGGACGACGAGCAGG
CGATCCTCGACCGCAACACCTATGCGCGTCTGGGCGACCTGCTGGTCGGCCAGTCGCCAG
TCGCCGGCCCGAAGGGCTTCCGG---AAG-GAGACCACGCTCACCCGTGAGCTCCTGGCG
GATTACCCCCGCTCGCAATGGTGGCAGTTCGCCGTCGTCGAAGAC-CGTCTCATGACCG-
-------AGATGGAGGCGATGCAGAAGCAGTACGACGAGTCGAAGAAGCGCCTCGAGCAG
CGCTTCCTCGA-CAAGGTCGAGAAGCTGCAGCGCGGCGACGAGTTGCCTCCCGGCGTCAT
GAAGATGGTCAAGGTCTTCGTGGCGGTGAAGCGCAAGATCCAGCCCGGCGACAAGATGGC
GGGCCGGCACGGCAACAAGGGCGTGGTCTCGCGCATCGTGCCGATCGAGGACATGCCGTT
CCTGGAGGACGGCACGCACGCCGACATCGTGCTCAACCCGCTCGGCGTGCCGAGCCGGAT
GAATGTCGGCCAGATCCTCGAGACGCATCTGGGCTGGGCCGCCGCGGGCCTGGGCCGGCA
GGTCTCGCAGGCCGTGGACGCGTATCTGCGCACCCACGAC--------------------
------ATCGAGCC----CCTGCGCGAGCGCAT---------------GAAGGCGATCTA
CAGCGA------------G---ACCG---------AA---CTGGCCGGCCT---GAC---
------CGACCAG---GATCT---CGCCGAGGTCGGCAACAACCTGCGCCGTGGCGTCCC
GATGGCCACCCCGGTGTTCAACGGCGCCAAGGAAGCCG---A------------CATCGA
AACGATGCT------------------GGAGATGGC---------GGGTCTC---GACCG
T------------------------TCG--------------GGCCAGTCGACGCTCTAT
GACGGGCGCACCGGCGAGCCCTTCGACCGCAAGGTCACGGTCGGCTACATCTACATGCTG
AAGCTGCACCACCTGGTGGACGACAAGATCCACGCGCGCTCGATCGGTCCGTACTCGCTC
GTCACCCAGCAGCCCCTGGGCGGCAAGGCGCAGTTCGGCGGCCAGCGCTTCGGCGAGATG
GAGGTGTGGGCCCTCGAAGCCTACGGTGCCGCCTACACGCTGCAGGAGATGCTGACGGTG
AAGTCCGACGACGTCGCCGGCCGCACCAAGGTCTACGAGGCCATCGTGCGCGGCGACGAC
ACCTTCGAGGCG-GGCATCCCGGAGAGCTTCAACGTGCTGGTGAAGGAGATGCGGTCGCT
CGGCCTCAACGTCG-------------------------AGCTGCTGTCCTCCA------
---------AGCGT---GCCGCCAACGA---------CC---AGCTCGAGG---------
----------------------------------CGCC--------TCCCGAGGCG----
--GCCGAG---TAA----------------
>Methylobacterium_frigidaeris_IER25-16
------------------ATG-----------GC---------------CAA---C----
------------ACGCTGGTCG--------------GTCGC-------------------
------------------------AAGCGC----------ATTCGCAAGTTC--------
-------TTCGGCAAGATTCGGGAAGTCGCCGAGATGCCGAACCTCATCGAGGTCCAGAA
GGCGTCCTACGACCAGTT-------CCTGATGG---------------------------
------TGGA------CGAGC--CCGAGGGCGGCCGCG---C--CGACGA----------
-----------------------------GGGCCTGCAATCGGTCTTCAAGTCCGTTTTC
CCGATCTCCGACTTCTCCTCGACCGCGCTCCTCGAGTTCGTC------AAGTACACCTTC
GAGCAGCCGAAGTACGACGTCGACGAGTGCCGTCAGCGCGGCATCACCTTCGCGGCCCCG
CTGAAGGTGACCCTGCGGCTGATCGTGTTCGATGTCGATCCCGATACCG---GCGCCAAG
TCGGTCAAGGACATCAAGGAGCAGGACGTCTACATGGGCGACATGCCCCTGATGACGGAG
AACGGCACCTTCATCGTCAACGGCACCGAGCGCGTCATCGTCTCGCAGATGCACCGTTCG
CCGGGCGTGTTCTTCGATCA------CGACAAGGGCAAGACCCACTCCTCGGGCAAGCTC
CTGTTCGCGGCGCGCATCATCCCGTATCGCGGCTCCTGGCTCGACGTCGAGTTCGACGCC
AAGGACATCGTGCACGCGCGCATCGACCGCAAGCGCAAGATCCCCGTCACCTCGCTGCTC
TTCGCGCTCGGCCTGGATGGC---------------------------------------
------------------------------------GAGGAGATCCTCTCGACATTCTAC
AACCGCGTCACCTACAGC-CGTGACGGGCGCGAC---TGGCGCGTGCCCTACGACGCCGA
GCGGCTGAAGGGCTTCAAGGCCTCGACCGACCTGATCGACGCCGATTCCGGCGAGGTGGT
GCTGGAGGCCGGCAAGAAGCTGACCGCGCGCGCCGCCCGCCAGATCGCCGAGAAGGGCGT
GAAGGCCCTGCGCGCCACCGACGACGACCTGGTCGGCCAGTACATCGCCGAGGACATGGT
CAACTACAAGACCGGCGAGATCTACGCCGAGGCC------GGCGATGAGATCAGCGAGAA
GGTCCTGAAGGGCCTCTCCGACGTCGGCATCGAGGAGATCCCGGTCCTCGACATCGACCA
CGTGAACATCGGTCCCTACATCCGCAACACGCTGGCGGTCGACAAGAACTCGGCCCGCGA
GGGCGCGCTGTTCGACATCTACCGGGTGATGCGTCCGGGCGAGCCGCCGACCCTCGAGAC
GGCGGAGGCGATGTTCCACTCGCTGTTCTTCGACGCGGAGCGCTACGACCTCTCGGCCGT
CGGCCGCGTGAAGATGAACATGCGCCTCGACCT---------CGA-----CGC------C
GCCGAC---ACCGTGCG------GACGCTTCGT---------------------CGCGAG
----------------------------GACATGCTGGCGGTCGTCA-------------
---------AGGCGCTGGTGGACCTGCGCGACGGCAAG----------------------
--------------GGCGAGATCGACGACATCGACCATCTCGGCAACCGCCGGGTGCGCT
CGGTCGGCGAGCTGATGGAGAACCAGTACCGGCTGGGTCTCCTGCGCATGGAGCGCGCCA
TCAAGGAGCGGATGTCGTCGGTCGACATCGACACCGTGATGCCGCAGGACTTGATCAACG
CGAAGCCCGCGGCGGCCGCTGTGCGCGAGTTCTTCGGCTCGTCGCAGCTGTCGCAGTTCA
TGGACCAGACCAACCCGCTCTCCGAGGTGACGCACAAGCGCCGCCTCTCGGCGCTGGGCC
CGGGCGGCCTGACCCGCGAGCGCGCCGGCTTCGAGGTGCGCGACGTGCACCCGACCCACT
ATGGCCGGATCTGCCCGATCGAGACGCCGGAAGGCCCGAATATCGGCCTGATCAACTCGC
TCGCCACCTTCGCCCGGGTGAACAAGTACGGCTTCATCGAGACCCCGTTCCGCCGCGTGC
GCGACGGCGTGGTCACGGACGAGGTCG------CCTACCTGTCGGCGATGGAGGAGGCGA
AGTACTACGTCGCCCAGGCCAACGCCCAGATGGA---CG-AGAACCGCAAGCTCACGGA-
--GGACCTCG---TGGTCTGCCGGCGGG------CAGGCGAGGTGATCGTCGTCGGCCCC
GAGCGGGTCGACCTCATGGACGTGTCGCCGAAGCAGCTCGTGTCGGTCGCCGCGGCGCTG
ATCCCGTTCCTCGAGAACGACGACGCCAACCGCGCGCTGATGGGCTCGAACATGCAGCGC
CAGGCGGTGCCGCTCGTTCGCGCCGACGCGCCCTTCGTCGGCACCGGCATGGAGGCGGTG
GTCGCGCGTGACTCGGGTGCTGCGATCGGCGCCCGGCGCGCGGGCGTCATCGACCAGGTC
GACGCGACCCGTATCGTCATCCGCGCCACCGA---CGAGGC---CGACGCCTCGAAGCCC
GGCGTCGACATC---TACCGGCTGCAGAAGTTCCAGCGCTCCAACCAGTCGACCTGCATC
ACCCAGAAGCCGCTCGTGCGCGTCGGCGACGTGGTGAAGAAGGGCGACATCATCGCCGAC
GGTCCCTCGACCGAATTCGGCGAGCTGGCGCTCGGCCGCAACGTGCTCGTCGCGTTCATG
CCCTGGAACGGCTACAACTTCGAGGACTCGATCCTGCTCTCCGAGCGGATCGTGAAGGAT
GACGTGTTTACCTCGATCCACATCGAGGAATTCGAGGTGATGGCCCGCGACACCAAGCTC
GGGCCGGAGGAGATCACCCGCGACATCCCGAACGTCTCGGAGGAGGCGCTCAAGAACCTC
GACGAGGCCGGCATCGTCTATATCGGCGCCGAGGTCCACGCGGGCGACATCCTGGTCGGC
AAGATCACCCCGAAGGGCGAGAGCCCGAT--GACGCCGGAGGAGAAGCTCCTGCGCGCCA
TCTTCGGCGAGAAGGCCTCGGACGTGCGCGACACCTCCCTGCGGGTGCCGCCGGGCGTCA
CCGGCACGATCGTCGAGGTGCGGGTGTTCAACCGCCACGGCGTCGACAAGGACGAGCGTG
CCCAGGCCATCGAGCGCGAGGAGATCGAGCGTCTCGCCAAAGACCGCGACGACGAGCAGG
CGATCCTCGACCGCAACACCTATGCGCGGCTCGGCGACCTTCTGGTCGGCCAGTCGCCGG
TCGCCGGCCCGAAGGGCTTCAAG---AAG-GAGACCACGCTCACCCGTGAGCTGCTGGCG
GATTACCCCCGCTCGCAGTGGTGGCAGTTCGCCGTCGTCGAAGAC-CGTCTCATGACCG-
-------AGATGGAGGCGATGCAGAAGCAGTACGACGAGTCGAAGAAGCGCCTCGAGCAG
CGCTTCCTCGA-CAAGGTCGAGAAGCTGCAGCGCGGCGACGAGCTGCCCCCGGGCGTCAT
GAAGATGGTCAAGGTCTTCGTGGCGGTGAAGCGCAAGATCCAGCCCGGCGACAAGATGGC
GGGCCGTCACGGCAACAAGGGCGTCGTCTCGCGCATCGTGCCGATCGAGGACATGCCGTT
CCTGGAGGACGGCACGCACGCCGACATCGTGCTC--------------------------
------------------------------------------------------------
------------------------------------------------------------
------------------------------------------------------------
------------------------------------------------------------
------------------------------------------------------------
------------------------------------------------------------
------------------------------------------------------------
------------------------------------------------------------
------------------------------------------------------------
------------------------------------------------------------
------------------------------------------------------------
------------------------------------------------------------
------------------------------------------------------------
------------------------------------------------------------
------------------------------------------------------------
------------------------------------------------------------
------------------------------------------------------------
------------------------------
>Methylobacterium_platani_JCM_14648
------------------ATG-----------GC---------------CAA---C----
------------ACGCTGGTCG--------------GTCGC-------------------
------------------------AAGCGC----------ATTCGCAAGTTC--------
-------TTCGGCAAGATTCGGGAAGTCGCCGAGATGCCGAACCTCATCGAGGTCCAGAA
GGCGTCATACGACCAGTT-------CCTGATGG---------------------------
------TGGA------CGAGC--CCGAGGGCGGGCGCG---C--CGACGA----------
-----------------------------GGGCCTGCAATCGGTCTTCAAGTCCGTTTTC
CCGATCTCCGACTTCTCCTCGACCGCGCTTCTCGAGTTCGTC------AAGTACACCTTC
GAGCAGCCGAAGTACGACGTCGACGAGTGCCGCCAGCGCGGCATCACCTTCGCGGCCCCG
CTGAAGGTGACCCTGCGGCTGATCGTGTTCGATGTCGATCCCGATACCG---GCGCCAAG
TCGGTCAAGGACATCAAGGAGCAGGACGTCTACATGGGCGACATGCCCCTGATGACGGAG
AACGGCACCTTCATCGTCAACGGCACCGAGCGCGTCATCGTCTCGCAGATGCACCGCTCG
CCGGGCGTGTTCTTCGACCA------CGACAAGGGCAAGACCCATTCCTCGGGCAAGCTC
CTGTTCGCGGCGCGCATCATCCCGTATCGCGGCTCCTGGCTCGACGTCGAGTTCGACGCC
AAGGACATCGTGCACGCGCGCATCGACCGCAAGCGCAAGATCCCCGTCACCTCGCTGCTC
TTCGCGCTCGGCCTCGACGGC---------------------------------------
------------------------------------GAGGAGATCCTCTCGACCTTCTAC
AACCGCGTCACCTATGTC-CGTGACGGGCACGAC---TGGCGCGTGCCCTACGACGCCGA
GCGGCTGAAGGGCTTCAAGGCCTCGACCGACCTGATCGACGCCGAGTCGGGCGAGGTGGT
GCTCGAGGCCGGCAAGAAGCTGACCGCGCGCGCCGCCCGCCAGATCGCCGAGAAGGGCGT
GAAGGCCCTGCGCGCCACCGACGAGGACCTGATCGGCCAGTACATCGCCGAGGACATGGT
CAACTACAAGACCGGCGAGATCTACGCCGAGGCC------GGCGACGAGATCAGCGAGAA
GGTCCTGAAGGGCCTGACCGACGTCGGCATCGGGGAGATCCCGGTCCTCGACATCGACCA
CGTCAACATCGGTCCCTACATCCGCAACACGCTGGCGGTCGACAAGAACTCGGCCCGCGA
AGGCGCGCTGTTCGACATCTACCGGGTGATGCGCCCGGGCGAGCCGCCGACGCTCGAGAC
CGCCGAGGCGATGTTCCACTCGCTGTTCTTCGACGCCGAGCGCTACGACCTCTCGGCCGT
CGGCCGGGTGAAGATGAACATGCGCCTCGACCT---------CGA-----TGC------G
GCCGAC---ACCGTGCG------GACGCTGCGG---------------------CGCGAG
----------------------------GACATGCTGGCGGTCGTGA-------------
---------AGGCGCTGGTGGACCTGCGCGACGGCAAG----------------------
--------------GGCGAGATCGACGACATCGACCACCTCGGCAACCGCCGGGTGCGCT
CGGTCGGCGAGCTAATGGAGAACCAGTACCGTCTGGGCTTGCTTCGCATGGAGCGCGCCA
TCAAGGAGCGGATGTCCTCGGTCGACATCGACACCGTGATGCCGCAGGACCTGATCAACG
CGAAGCCCGCGGCGGCCGCGGTGCGCGAGTTCTTCGGCTCGTCGCAGCTGTCGCAGTTCA
TGGACCAGACCAACCCGCTCTCCGAGGTGACGCACAAGCGCCGCCTCTCGGCGCTCGGCC
CGGGCGGCCTGACCCGCGAGCGCGCCGGCTTCGAGGTGCGAGACGTGCACCCGACCCATT
ACGGCCGGATCTGCCCGATCGAGACGCCGGAAGGCCCGAACATCGGCCTGATCAACTCGC
TCGCCACCTTCGCCCGGGTGAACAAGTACGGCTTCATCGAGACCCCGTTCCGCCGCGTGC
GCGACGGCGTGGTCACCGACGAGGTCG------CCTACCTGTCCGCCATGGAGGAGGCGA
AGTACCACGTCGCCCAGGCCAACGCGGTGATGGA---CG-AGAACCGCAAGCTCACGGA-
--GGACCTGG---TGGTTTGCCGGCGGG------CGGGCGAGGTGATCGTCGTCGGCCCC
GAGCGCGTCGACCTGATGGACGTGAGCCCCAAGCAGCTCGTGTCGGTCGCCGCGGCCTTG
ATCCCGTTCCTCGAGAACGACGACGCCAACCGCGCGCTGATGGGCTCGAACATGCAGCGC
CAGGCGGTGCCGCTGGTTCGCGCCGACGCGCCCTTCGTCGGCACCGGGATGGAGGCGGTG
GTCGCGCGCGATTCGGGTGCCGCGATCGGCGCCCGGCGCGCGGGCATCATCGACCAGGTC
GATGCGACCCGTATCGTCATCCGCGCCACCGA---CGAGGC---CGACGCCTCGAAGCCC
GGCGTCGACATC---TACCGGCTGCAGAAGTTCCAGCGCTCGAACCAGTCGACCTGCATC
ACCCAGAAGCCGCTCGTGCGCGTCGGCGACGTGGTGAAGAAGGGCGACATCATCGCCGAC
GGTCCCTCGACCGAATTCGGCGAGCTGGCGCTCGGCCGGAACGTGCTCGTCGCGTTCATG
CCGTGGAACGGCTACAACTTCGAGGACTCGATCCTGCTCTCCGAGCGGATCGTGAAGGAT
GACGTGTTCACCTCGATCCACATCGAGGAATTCGAGGTAATGGCCCGCGACACCAAGCTG
GGTCCGGAGGAGATCACCCGCGACATCCCGAACGTCTCGGAGGAGGCGCTCAAGAACCTC
GACGAGGCCGGCATCGTCTATATCGGCGCCGAGGTCCACGCGGGCGACATCCTGGTCGGC
AAGATCACCCCGAAGGGCGAGAGCCCGAT--GACGCCGGAGGAGAAGCTCCTGCGCGCCA
TCTTCGGCGAGAAGGCCTCGGACGTGCGCGACACCTCGCTCCGGGTGCCGCCGGGCGTCA
CCGGTACGATCGTCGAGGTGCGGGTGTTCAACCGCCACGGCGTCGACAAGGACGAGCGCG
CCCAGGCCATCGAGCGCGAGGAGATCGAGCGCCTCGCCAAGGACCGCGACGACGAGCAGG
CGATCCTCGACCGCAACACCTACGCGCGTCTCGGCGACCTCCTGGTCGGCCAGTCGCCGG
TGGCCGGGCCGAAGGGCTTCAAG---AAG-GAGACCACGCTCACCCGCGAGCTCCTGGCC
GACTACCCCCGCTCGCAGTGGTGGCAGTTCGCCGTCGTCGAAGAC-CGTCTCATGACCG-
-------AGATGGAGGCGATGCAGAAGCAGTACGACGAGTCGAAGAAGCGCCTCGAGCAG
CGCTTCCTCGA-CAAGGTCGAGAAGCTGCAGCGCGGCGACGAGCTGCCCCCCGGCGTCAT
GAAGATGGTCAAGGTCTTCGTGGCGGTGAAGCGCAAGATCCAGCCCGGCGACAAGATGGC
GGGTCGGCACGGCAACAAGGGCGTGGTCTCGCGCATCGTGCCGATCGAGGACATGCCGTT
CCTGGAGGACGGCACCCACGCCGACATCGTGCTCAACCCGCTCGGCGTGCCGAGCCGGAT
GAACGTCGGCCAGATCCTCGAGACGCATCTGGGCTGGGCCGCCGCGGGCTTGGGCCGGCA
GGTCTCGCAGGCCGTGGATGCGTACCTGCGCACCCACGAC--------------------
------GTCGAGCC----CCTGCGCGAGCGGAT---------------GAAGGCGATCTA
CAGCGA------------G---TCCG---------AG---CTGGCCGGCCT---GTC---
------CGACCAG---GAACT---CGCCGAGGTCGGCAACAACCTGCGCCGCGGCGTCCC
GATGGCGACCCCGGTGTTCAACGGCGCCAAGGAAGCCG---A------------CATCGA
GACGATGCT------------------GGAGATGGC---------GGGTCTC---GACCG
C------------------------TCG--------------GGCCAGTCGACGCTCTAC
GACGGGCGCACCGGCGAGCCCTTCGACCGCAAGGTCACGGTCGGCTACATCTACATGCTG
AAGCTGCACCACCTGGTGGACGACAAGATCCACGCGCGCTCGATCGGCCCCTACTCGCTC
GTCACCCAGCAGCCGCTGGGCGGCAAGGCGCAGTTCGGCGGCCAGCGCTTCGGCGAGATG
GAGGTGTGGGCCCTCGAGGCCTACGGCGCCGCCTACACGCTGCAGGAGATGCTGACGGTG
AAGTCCGACGACGTCGCCGGCCGCACCAAGGTCTACGAGGCCATCGTGCGCGGCGACGAC
ACCTTCGAGGCG-GGCATCCCGGAGAGCTTCAACGTGCTGGTGAAGGAGATGCGGTCGCT
CGGCCTCAACGTCG-------------------------AGCTCCTGTCCTCCA------
---------AGCGC---GCGGCCAACGA---------CC---AGCTCGAGG---------
----------------------------------CGCC--------TCCCGAGGCG----
--GCCGAG---TAA----------------
>Methylobacterium_platani_PMB02
------------------ATG-----------GC---------------CAA---C----
------------ACGCTGGTCG--------------GTCGC-------------------
------------------------AAGCGC----------ATTCGCAAGTTC--------
-------TTCGGCAAGATTCGGGAAGTCGCCGAGATGCCGAACCTCATCGAGGTCCAGAA
GGCGTCATACGACCAGTT-------CCTGATGG---------------------------
------TGGA------CGAGC--CCGAGGGCGGGCGCG---C--CGACGA----------
-----------------------------GGGCCTGCAATCGGTCTTCAAGTCCGTTTTC
CCGATCTCCGACTTCTCCTCGACCGCGCTTCTCGAGTTCGTC------AAGTACACCTTC
GAGCAGCCGAAGTACGACGTCGACGAGTGCCGCCAGCGCGGCATCACCTTCGCGGCCCCG
CTGAAGGTGACCCTGCGGCTGATCGTGTTCGATGTCGATCCCGATACCG---GCGCCAAG
TCGGTCAAGGACATCAAGGAGCAGGACGTCTACATGGGCGACATGCCCCTGATGACGGAG
AACGGCACCTTCATCGTCAACGGCACCGAGCGCGTCATCGTCTCGCAGATGCACCGCTCG
CCGGGCGTGTTCTTCGACCA------CGACAAGGGCAAGACCCATTCCTCGGGCAAGCTC
CTGTTCGCGGCGCGCATCATCCCGTATCGCGGCTCCTGGCTCGACGTCGAGTTCGACGCC
AAGGACATCGTGCACGCGCGCATCGACCGCAAGCGCAAGATCCCCGTCACCTCGCTGCTC
TTCGCGCTCGGCCTCGACGGC---------------------------------------
------------------------------------GAGGAGATCCTCTCGACCTTCTAC
AACCGCGTCACCTATGTC-CGTGACGGGCACGAC---TGGCGCGTGCCCTACGACGCCGA
GCGGCTGAAGGGCTTCAAGGCCTCGACCGACCTGATCGACGCCGAGTCGGGCGAGGTGGT
GCTCGAGGCCGGCAAGAAGCTGACCGCGCGCGCCGCCCGCCAGATCGCCGAGAAGGGCGT
GAAGGCCCTGCGCGCCACCGACGAGGACCTGATCGGCCAGTACATCGCCGAGGACATGGT
CAACTACAAGACCGGCGAGATCTACGCCGAGGCC------GGCGACGAGATCAGCGAGAA
GGTCCTGAAGGGCCTGACCGACGTCGGCATCGGGGAGATCCCGGTCCTCGACATCGACCA
CGTCAACATCGGTCCCTACATCCGCAACACGCTGGCGGTCGACAAGAACTCGGCCCGCGA
AGGCGCGCTGTTCGACATCTACCGGGTGATGCGCCCGGGCGAGCCGCCGACGCTCGAGAC
CGCCGAGGCGATGTTCCACTCGCTGTTCTTCGACGCCGAGCGCTACGACCTCTCGGCCGT
CGGCCGGGTGAAGATGAACATGCGCCTCGACCT---------CGA-----TGC------G
GCCGAC---ACCGTGCG------GACGCTGCGG---------------------CGCGAG
----------------------------GACATGCTGGCGGTCGTGA-------------
---------AGGCGCTGGTGGACCTGCGCGACGGCAAG----------------------
--------------GGCGAGATCGACGACATCGACCACCTCGGCAACCGCCGGGTGCGCT
CGGTCGGCGAGCTAATGGAGAACCAGTACCGTCTGGGCTTGCTTCGCATGGAGCGCGCCA
TCAAGGAGCGGATGTCCTCGGTCGACATCGACACCGTGATGCCGCAGGACCTGATCAACG
CGAAGCCCGCGGCGGCCGCGGTGCGCGAGTTCTTCGGCTCGTCGCAGCTGTCGCAGTTCA
TGGACCAGACCAACCCGCTCTCCGAGGTGACGCACAAGCGCCGCCTCTCGGCGCTCGGCC
CGGGCGGCCTGACCCGCGAGCGCGCCGGCTTCGAGGTGCGAGACGTGCACCCGACCCATT
ACGGCCGGATCTGCCCGATCGAGACGCCGGAAGGCCCGAACATCGGCCTGATCAACTCGC
TCGCCACCTTCGCCCGGGTGAACAAGTACGGCTTCATCGAGACCCCGTTCCGCCGCGTGC
GCGACGGCGTGGTCACCGACGAGGTCG------CCTACCTGTCCGCCATGGAGGAGGCGA
AGTACCACGTCGCCCAGGCCAACGCGGTGATGGA---CG-AGAACCGCAAGCTCACGGA-
--GGACCTGG---TGGTTTGCCGGCGGG------CGGGCGAGGTGATCGTCGTCGGCCCC
GAGCGCGTCGACCTGATGGACGTGAGCCCCAAGCAGCTCGTGTCGGTCGCCGCGGCCTTG
ATCCCGTTCCTCGAGAACGACGACGCCAACCGCGCGCTGATGGGCTCGAACATGCAGCGC
CAGGCGGTGCCGCTGGTTCGCGCCGACGCGCCCTTCGTCGGCACCGGGATGGAGGCGGTG
GTCGCGCGCGATTCGGGTGCCGCGATCGGCGCCCGGCGCGCGGGCATCATCGACCAGGTC
GATGCGACCCGTATCGTCATCCGCGCCACCGA---CGAGGC---CGACGCCTCGAAGCCC
GGCGTCGACATC---TACCGGCTGCAGAAGTTCCAGCGCTCGAACCAGTCGACCTGCATC
ACCCAGAAGCCGCTCGTGCGCGTCGGCGACGTGGTGAAGAAGGGCGACATCATCGCCGAC
GGTCCCTCGACCGAATTCGGCGAGCTGGCGCTCGGCCGGAACGTGCTCGTCGCGTTCATG
CCGTGGAACGGCTACAACTTCGAGGACTCGATCCTGCTCTCCGAGCGGATCGTGAAGGAT
GACGTGTTCACCTCGATCCACATCGAGGAATTCGAGGTAATGGCCCGCGACACCAAGCTG
GGTCCGGAGGAGATCACCCGCGACATCCCGAACGTCTCGGAGGAGGCGCTCAAGAACCTC
GACGAGGCCGGCATCGTCTATATCGGCGCCGAGGTCCACGCGGGCGACATCCTGGTCGGC
AAGATCACCCCGAAGGGCGAGAGCCCGAT--GACGCCGGAGGAGAAGCTCCTGCGCGCCA
TCTTCGGCGAGAAGGCCTCGGACGTGCGCGACACCTCGCTCCGGGTGCCGCCGGGCGTCA
CCGGTACGATCGTCGAGGTGCGGGTGTTCAACCGCCACGGCGTCGACAAGGACGAGCGCG
CCCAGGCCATCGAGCGCGAGGAGATCGAGCGCCTCGCCAAGGACCGCGACGACGAGCAGG
CGATCCTCGACCGCAACACCTACGCGCGTCTCGGCGACCTCCTGGTCGGCCAGTCGCCGG
TGGCCGGGCCGAAGGGCTTCAAG---AAG-GAGACCACGCTCACCCGCGAGCTCCTGGCC
GACTACCCCCGCTCGCAGTGGTGGCAGTTCGCCGTCGTCGAAGAC-CGTCTCATGACCG-
-------AGATGGAGGCGATGCAGAAGCAGTACGACGAGTCGAAGAAGCGCCTCGAGCAG
CGCTTCCTCGA-CAAGGTCGAGAAGCTGCAGCGCGGCGACGAGCTGCCCCCCGGCGTCAT
GAAGATGGTCAAGGTCTTCGTGGCGGTGAAGCGCAAGATCCAGCCCGGCGACAAGATGGC
GGGTCGGCACGGCAACAAGGGCGTGGTCTCGCGCATCGTGCCGATCGAGGACATGCCGTT
CCTGGAGGACGGCACCCACGCCGACATCGTGCTCAACCCGCTCGGCGTGCCGAGCCGGAT
GAACGTCGGCCAGATCCTCGAGACGCATCTGGGCTGGGCCGCCGCGGGCTTGGGCCGGCA
GGTCTCGCAGGCCGTGGATGCGTACCTGCGCACCCACGAC--------------------
------GTCGAGCC----CCTGCGCGAGCGGAT---------------GAAGGCGATCTA
CAGCGA------------G---TCCG---------AG---CTGGCCGGCCT---GTC---
------CGACCAG---GAACT---CGCCGAGGTCGGCAACAACCTGCGCCGCGGCGTCCC
GATGGCGACCCCGGTGTTCAACGGCGCCAAGGAAGCCG---A------------CATCGA
GACGATGCT------------------GGAGATGGC---------GGGTCTC---GACCG
C------------------------TCG--------------GGCCAGTCGACGCTCTAC
GACGGGCGCACCGGCGAGCCCTTCGACCGCAAGGTCACGGTCGGCTACATCTACATGCTG
AAGCTGCACCACCTGGTGGACGACAAGATCCACGCGCGCTCGATCGGCCCCTACTCGCTC
GTCACCCAGCAGCCGCTGGGCGGCAAGGCGCAGTTCGGCGGCCAGCGCTTCGGCGAGATG
GAGGTGTGGGCCCTCGAGGCCTACGGCGCCGCCTACACGCTGCAGGAGATGCTGACGGTG
AAGTCCGACGACGTCGCCGGCCGCACCAAGGTCTACGAGGCCATCGTGCGCGGCGACGAC
ACCTTCGAGGCG-GGCATCCCGGAGAGCTTCAACGTGCTGGTGAAGGAGATGCGGTCGCT
CGGCCTCAACGTCG-------------------------AGCTCCTGTCCTCCA------
---------AGCGC---GCGGCCAACGA---------CC---AGCTCGAGG---------
----------------------------------CGCC--------TCCCGAGGCG----
--GCCGAG---TAA----------------
>Methylobacterium_indicum_NS230
------------------ATG-----------GC---------------CAA---C----
------------ACGCTGGTCG--------------GTCGC-------------------
------------------------AAGCGC----------ATTCGCAAGTTC--------
-------TTCGGCAAGATTCGGGAAGTCGCCGAGATGCCGAACCTCATCGAGGTCCAGAA
GGCGTCATACGACCAGTT-------CCTGATGG---------------------------
------TGGA------CGAGC--CCGAGGGCGGGCGCG---C--CGACGA----------
-----------------------------GGGCCTGCAATCGGTCTTCAAGTCCGTTTTC
CCGATCTCCGACTTCTCCTCGACCGCGCTCCTCGAGTTCGTC------AAGTACACGTTC
GAGCAGCCGAAGTACGACGTCGACGAGTGCCGCCAGCGCGGCATCACCTTCGCCGCGCCG
CTCAAGGTGACGCTGCGGCTGATCGTGTTCGATGTCGATCCCGATACCG---GCGCCAAG
TCGGTCAAGGACATCAAGGAGCAGGACGTCTACATGGGCGACATGCCCCTGATGACGGAG
AACGGCACCTTCATCGTCAACGGCACCGAGCGCGTCATCGTCTCGCAGATGCACCGCTCG
CCGGGCGTGTTCTTCGACCA------CGACAAGGGCAAGACCCACTCCTCGGGCAAGCTC
CTGTTCGCCGCGCGCATCATCCCGTATCGCGGTTCCTGGCTCGACGTCGAGTTCGACGCC
AAGGACATCGTGCACGCGCGCATCGACCGCAAGCGCAAGATCCCCGTCACCTCGCTGCTC
TTCGCGCTCGGCCTCGACGGC---------------------------------------
------------------------------------GAGGAGATCCTCTCGACCTTCTAC
AACCGCGTCGCCTATGTG-CGCGACGGGCATGAC---TGGCGCGTGCCCTACGACGCCGA
GCGGCTGAAGGGCTTCAAGGCCACCACCGACCTCATCGACGCCGAGTCGGGCGAGGTGGT
GCTCGAGGCCGGCAAGAAGCTGACGGCGCGCGCCGCCCGCCAGATCGCCGAGAAGGGCGT
GAAGGCCCTGCGTGCCACCGATGAGGACCTGATCGGCCAGTACATCGCCGAGGACATGGT
CAACTACAAGACCGGCGAGATCTACGCCGAGGCC------GGCGACGAGATCAGCGAGAA
GGTCCTCAAGGGCCTGACCGACGTCGGCATCGAGGAGATCCCGGTCCTCGACATCGACCA
CGTCAACATCGGCCCCTACATCCGCAACACGCTCGCGGTCGACAAGAACTCGGCCCGCGA
GGGCGCGCTGTTCGACATCTACCGGGTGATGCGCCCGGGCGAGCCGCCGACCCTCGAGAC
CGCCGAGGCGATGTTCCACTCGCTGTTCTTCGACGCGGAGCGCTACGACCTCTCGGCCGT
CGGCCGCGTCAAGATGAACATGCGCCTCGACCT---------CGA-----CGC------C
GCCGAC---ACCGTGCG------GACGCTGCGG---------------------CGCGAG
----------------------------GACATGCTGGCGGTGGTCA-------------
---------AGGCGCTGGTGGATCTCCGCGACGGCAAG----------------------
--------------GGCGAGATCGACGACATCGACCATCTCGGCAACCGCCGGGTGCGCT
CGGTCGGCGAGCTGATGGAGAACCAGTACCGTCTGGGCCTCCTGCGCATGGAGCGCGCCA
TCAAGGAGCGGATGTCGTCGGTCGACATCGACACCGTGATGCCGCAAGACCTGATCAACG
CGAAGCCCGCGGCGGCCGCGGTGCGCGAGTTCTTCGGCTCGTCGCAGCTGTCGCAGTTCA
TGGACCAGACCAACCCGCTCTCCGAGGTGACGCACAAGCGCCGCCTCTCGGCGCTCGGCC
CGGGCGGTCTGACCCGCGAGCGCGCCGGCTTCGAGGTGCGCGACGTGCACCCGACCCATT
ACGGCCGGATCTGCCCGATCGAGACGCCGGAAGGCCCGAATATCGGCCTGATCAACTCGC
TCGCCACCTTCGCCCGGGTGAACAAGTACGGCTTCATCGAGACCCCGTTCCGCCGCGTGC
GCGACGGCGTGGTCACCGACGAGGTCG------CCTACCTGTCCGCCATGGAAGAGGCGA
AGTACCACGTCGCCCAGGCCAACGCGCAGATGGA---CG-AGAACCGCAAGCTCACGGA-
--AGACCTCG---TGGTCTGCCGCCGGG------CGGGCGAGGTCATCGTCGTCGGCCCC
GAGCGCGTCGACCTGATGGACGTCTCGCCGAAGCAGCTCGTGTCGGTCGCCGCGGCGCTG
ATCCCGTTCCTCGAGAACGACGACGCCAACCGCGCGCTGATGGGCTCGAACATGCAGCGT
CAGGCCGTGCCGCTGGTTCGCGCCGACGCCCCCTTCGTCGGCACCGGCATGGAAGCCGTG
GTGGCGCGCGATTCGGGCGCCGCCATCGGCGCTCGGCGCGCGGGCATCATCGACCAGGTC
GATGCGACCCGCATCGTCATCCGCGCCACCGA---CGAGGC---CGACGCCTCGAAGCCC
GGCGTCGACATC---TACCGCCTGCAGAAGTTCCAGCGCTCGAACCAGTCGACCTGCATC
ACCCAGAAGCCGCTCGTGCGCGTCGGCGACGTGGTGAAGAAGGGCGACATCATCGCCGAC
GGTCCCTCGACCGAGTTCGGCGAGCTGGCGCTCGGCCGGAACGTGCTCGTCGCGTTCATG
CCGTGGAACGGCTACAACTTCGAGGACTCGATCCTGCTCTCCGAGCGGATCGTGAAGGAT
GACGTGTTCACCTCGATCCACATCGAGGAGTTCGAGGTGATGGCCCGCGACACCAAGCTC
GGGCCGGAGGAAATCACCCGCGACATCCCGAACGTCTCGGAGGAGGCGCTCAAGAACCTC
GACGAGGCCGGCATCGTCTATATCGGCGCCGAGGTCCACGCGGGCGACATCCTGGTCGGC
AAGATCACCCCGAAGGGCGAGAGCCCGAT--GACGCCGGAGGAGAAGCTCCTCCGCGCCA
TCTTCGGCGAGAAGGCCTCGGACGTGCGCGACACCTCGCTGCGGGTGCCGCCGGGCGTCA
CCGGCACGATCGTCGAGGTCCGGGTGTTCAACCGCCACGGCGTCGACAAGGACGAGCGCG
CCCAGGCCATCGAGCGCGAGGAGATCGAGCGTCTCGCCAAGGACCGCGACGACGAGCAGG
CGATCCTCGACCGCAACACCTATGCGCGTCTCGGCGACCTGCTGGTCGGCCAGTCGCCGG
TGGCGGGCCCGAAGGGCTTCAAG---AAG-GAGACCCTCCTGACCCGCGAGCTGCTGACC
GAGTATCCCCGGTCGCAGTGGTGGCAGTTCGCCGTCGTCGAAGAC-CGTCTCATGACCG-
-------AGATGGAGGCGATGCAGAAGCAGTACGACGAGTCGAAGAAGCGCCTCGAGCAG
CGCTTCCTCGA-CAAGGTCGAGAAGCTGCAGCGCGGCGACGAGCTGCCCCCGGGCGTCAT
GAAGATGGTCAAGGTCTTCGTGGCGGTGAAGCGCAAGATCCAGCCCGGCGACAAGATGGC
GGGCCGGCACGGCAACAAGGGCGTGGTCTCGCGCATCGTGCCGATCGAGGACATGCCGTT
CCTGGAGGACGGCACCCACGCCGACATCGTGCTCAACCCGCTCGGCGTGCCGAGCCGGAT
GAATGTCGGCCAGATCCTCGAGACGCATCTGGGCTGGGCCGCCGCGGGTCTCGGCCGACA
GGTCTCGCAGGCCGTGGACGCGTATCTGCGCACCCACGAC--------------------
------ATCGAGCC----CCTGCGCGAGCGGAT---------------GAAGGCGATCTA
CAGCGA------------G---TCCG---------AG---CTGGCCGGCCT---GAC---
------CGACCAG---GATCT---CGCCGAGGTCGGCAACAACCTGCGCCGCGGCGTCCC
GATGGCCACCCCGGTGTTCAACGGCGCCAAGGAAGCCG---A------------CATCGA
GACGATGCT------------------GGAGATGGC---------CGGCCTC---GACCG
G------------------------TCG--------------GGCCAGTCGACGCTCTAC
GACGGGCGCACCGGCGAGCCCTTCGACCGCAAGGTCACGGTCGGCTACATCTACATGCTG
AAGCTGCACCACCTGGTGGACGACAAGATCCACGCGCGCTCGATCGGTCCGTACTCGCTC
GTCACTCAGCAGCCCCTGGGCGGCAAGGCGCAGTTCGGCGGCCAGCGCTTCGGCGAGATG
GAGGTGTGGGCCCTCGAAGCCTACGGCGCCGCCTACACGCTGCAGGAGATGCTGACGGTG
AAGTCCGACGACGTCGCCGGCCGCACGAAGGTCTACGAGGCCATCGTGCGCGGCGACGAC
ACCTTCGAGGCG-GGCATCCCCGAGAGCTTCAACGTGCTGGTGAAGGAGATGCGGTCGCT
CGGCCTCAACGTCG-------------------------AGCTCCTGTCCTCCA------
---------AGCGC---GCGGCGAACGA---------CC---AGCTCGAGG---------
----------------------------------CGCC--------CCCGGAGGCG----
--GCCGAG---TAG----------------
>Methylobacterium_indicum_NS229
------------------ATG-----------GC---------------CAA---C----
------------ACGCTGGTCG--------------GTCGC-------------------
------------------------AAGCGC----------ATTCGCAAGTTC--------
-------TTCGGCAAGATTCGGGAAGTCGCCGAGATGCCGAACCTCATCGAGGTCCAGAA
GGCGTCATACGACCAGTT-------CCTGATGG---------------------------
------TGGA------CGAGC--CCGAGGGCGGGCGCG---C--CGACGA----------
-----------------------------GGGCCTGCAATCGGTCTTCAAGTCCGTTTTC
CCGATCTCCGACTTCTCCTCGACCGCGCTCCTCGAGTTCGTC------AAGTACACGTTC
GAGCAGCCGAAGTACGACGTCGACGAGTGCCGCCAGCGCGGCATCACCTTCGCCGCGCCG
CTCAAGGTGACGCTGCGGCTGATCGTGTTCGATGTCGATCCCGATACCG---GCGCCAAG
TCGGTCAAGGACATCAAGGAGCAGGACGTCTACATGGGCGACATGCCCCTGATGACGGAG
AACGGCACCTTCATCGTCAACGGCACCGAGCGCGTCATCGTCTCGCAGATGCACCGCTCG
CCGGGCGTGTTCTTCGACCA------CGACAAGGGCAAGACCCACTCCTCGGGCAAGCTC
CTGTTCGCCGCGCGCATCATCCCGTATCGCGGTTCCTGGCTCGACGTCGAGTTCGACGCC
AAGGACATCGTGCACGCGCGCATCGACCGCAAGCGCAAGATCCCCGTCACCTCGCTGCTC
TTCGCGCTCGGCCTCGACGGC---------------------------------------
------------------------------------GAGGAGATCCTCTCGACCTTCTAC
AACCGCGTCGCCTATGTG-CGCGACGGGCATGAC---TGGCGCGTGCCCTACGACGCCGA
GCGGCTGAAGGGCTTCAAGGCCACCACCGACCTCATCGACGCCGAGTCGGGCGAGGTGGT
GCTCGAGGCCGGCAAGAAGCTGACGGCGCGCGCCGCCCGCCAGATCGCCGAGAAGGGCGT
GAAGGCCCTGCGTGCCACCGATGAGGACCTGATCGGCCAGTACATCGCCGAGGACATGGT
CAACTACAAGACCGGCGAGATCTACGCCGAGGCC------GGCGACGAGATCAGCGAGAA
GGTCCTCAAGGGCCTGACCGACGTCGGCATCGAGGAGATCCCGGTCCTCGACATCGACCA
CGTCAACATCGGCCCCTACATCCGCAACACGCTCGCGGTCGACAAGAACTCGGCCCGCGA
GGGCGCGCTGTTCGACATCTACCGGGTGATGCGCCCGGGCGAGCCGCCGACCCTCGAGAC
CGCCGAGGCGATGTTCCACTCGCTGTTCTTCGACGCGGAGCGCTACGACCTCTCGGCCGT
CGGCCGCGTCAAGATGAACATGCGCCTCGACCT---------CGA-----CGC------C
GCCGAC---ACCGTGCG------GACGCTGCGG---------------------CGCGAG
----------------------------GACATGCTGGCGGTGGTCA-------------
---------AGGCGCTGGTGGATCTCCGCGACGGCAAG----------------------
--------------GGCGAGATCGACGACATCGACCATCTCGGCAACCGCCGGGTGCGCT
CGGTCGGCGAGCTGATGGAGAACCAGTACCGTCTGGGCCTCCTGCGCATGGAGCGCGCCA
TCAAGGAGCGGATGTCGTCGGTCGACATCGACACCGTGATGCCGCAAGACCTGATCAACG
CGAAGCCCGCGGCGGCCGCGGTGCGCGAGTTCTTCGGCTCGTCGCAGCTGTCGCAGTTCA
TGGACCAGACCAACCCGCTCTCCGAGGTGACGCACAAGCGCCGCCTCTCGGCGCTCGGCC
CGGGCGGTCTGACCCGCGAGCGCGCCGGCTTCGAGGTGCGCGACGTGCACCCGACCCATT
ACGGCCGGATCTGCCCGATCGAGACGCCGGAAGGCCCGAATATCGGCCTGATCAACTCGC
TCGCCACCTTCGCCCGGGTGAACAAGTACGGCTTCATCGAGACCCCGTTCCGCCGCGTGC
GCGACGGCGTGGTCACCGACGAGGTCG------CCTACCTGTCCGCCATGGAAGAGGCGA
AGTACCACGTCGCCCAGGCCAACGCGCAGATGGA---CG-AGAACCGCAAGCTCACGGA-
--AGACCTCG---TGGTCTGCCGCCGGG------CGGGCGAGGTCATCGTCGTCGGCCCC
GAGCGCGTCGACCTGATGGACGTCTCGCCGAAGCAGCTCGTGTCGGTCGCCGCGGCGCTG
ATCCCGTTCCTCGAGAACGACGACGCCAACCGCGCGCTGATGGGCTCGAACATGCAGCGT
CAGGCCGTGCCGCTGGTTCGCGCCGACGCCCCCTTCGTCGGCACCGGCATGGAAGCCGTG
GTGGCGCGCGATTCGGGCGCCGCCATCGGCGCTCGGCGCGCGGGCATCATCGACCAGGTC
GATGCGACCCGCATCGTCATCCGCGCCACCGA---CGAGGC---CGACGCCTCGAAGCCC
GGCGTCGACATC---TACCGCCTGCAGAAGTTCCAGCGCTCGAACCAGTCGACCTGCATC
ACCCAGAAGCCGCTCGTGCGCGTCGGCGACGTGGTGAAGAAGGGCGACATCATCGCCGAC
GGTCCCTCGACCGAGTTCGGCGAGCTGGCGCTCGGCCGGAACGTGCTCGTCGCGTTCATG
CCGTGGAACGGCTACAACTTCGAGGACTCGATCCTGCTCTCCGAGCGGATCGTGAAGGAT
GACGTGTTCACCTCGATCCACATCGAGGAGTTCGAGGTGATGGCCCGCGACACCAAGCTC
GGGCCGGAGGAAATCACCCGCGACATCCCGAACGTCTCGGAGGAGGCGCTCAAGAACCTC
GACGAGGCCGGCATCGTCTATATCGGCGCCGAGGTCCACGCGGGCGACATCCTGGTCGGC
AAGATCACCCCGAAGGGCGAGAGCCCGAT--GACGCCGGAGGAGAAGCTCCTCCGCGCCA
TCTTCGGCGAGAAGGCCTCGGACGTGCGCGACACCTCGCTGCGGGTGCCGCCGGGCGTCA
CCGGCACGATCGTCGAGGTCCGGGTGTTCAACCGCCACGGCGTCGACAAGGACGAGCGCG
CCCAGGCCATCGAGCGCGAGGAGATCGAGCGTCTCGCCAAGGACCGCGACGACGAGCAGG
CGATCCTCGACCGCAACACCTATGCGCGTCTCGGCGACCTGCTGGTCGGCCAGTCGCCGG
TGGCGGGCCCGAAGGGCTTCAAG---AAG-GAGACCCTCCTGACCCGCGAGCTGCTGACC
GAGTATCCCCGGTCGCAGTGGTGGCAGTTCGCCGTCGTCGAAGAC-CGTCTCATGACCG-
-------AGATGGAGGCGATGCAGAAGCAGTACGACGAGTCGAAGAAGCGCCTCGAGCAG
CGCTTCCTCGA-CAAGGTCGAGAAGCTGCAGCGCGGCGACGAGCTGCCCCCGGGCGTCAT
GAAGATGGTCAAGGTCTTCGTGGCGGTGAAGCGCAAGATCCAGCCCGGCGACAAGATGGC
GGGCCGGCACGGCAACAAGGGCGTGGTCTCGCGCATCGTGCCGATCGAGGACATGCCGTT
CCTGGAGGACGGCACCCACGCCGACATCGTGCTCAACCCGCTCGGCGTGCCGAGCCGGAT
GAATGTCGGCCAGATCCTCGAGACGCATCTGGGCTGGGCCGCCGCGGGTCTCGGCCGACA
GGTCTCGCAGGCCGTGGACGCGTATCTGCGCACCCACGAC--------------------
------ATCGAGCC----CCTGCGCGAGCGGAT---------------GAAGGCGATCTA
CAGCGA------------G---TCCG---------AG---CTGGCCGGCCT---GAC---
------CGACCAG---GATCT---CGCCGAGGTCGGCAACAACCTGCGCCGCGGCGTCCC
GATGGCCACCCCGGTGTTCAACGGCGCCAAGGAAGCCG---A------------CATCGA
GACGATGCT------------------GGAGATGGC---------CGGCCTC---GACCG
G------------------------TCG--------------GGCCAGTCGACGCTCTAC
GACGGGCGCACCGGCGAGCCCTTCGACCGCAAGGTCACGGTCGGCTACATCTACATGCTG
AAGCTGCACCACCTGGTGGACGACAAGATCCACGCGCGCTCGATCGGTCCGTACTCGCTC
GTCACTCAGCAGCCCCTGGGCGGCAAGGCGCAGTTCGGCGGCCAGCGCTTCGGCGAGATG
GAGGTGTGGGCCCTCGAAGCCTACGGCGCCGCCTACACGCTGCAGGAGATGCTGACGGTG
AAGTCCGACGACGTCGCCGGCCGCACGAAGGTCTACGAGGCCATCGTGCGCGGCGACGAC
ACCTTCGAGGCG-GGCATCCCCGAGAGCTTCAACGTGCTGGTGAAGGAGATGCGGTCGCT
CGGCCTCAACGTCG-------------------------AGCTCCTGTCCTCCA------
---------AGCGC---GCGGCGAACGA---------CC---AGCTCGAGG---------
----------------------------------CGCC--------CCCGGAGGCG----
--GCCGAG---TAG----------------
>Methylobacterium_indicum_NS228
------------------ATG-----------GC---------------CAA---C----
------------ACGCTGGTCG--------------GTCGC-------------------
------------------------AAGCGC----------ATTCGCAAGTTC--------
-------TTCGGCAAGATTCGGGAAGTCGCCGAGATGCCGAACCTCATCGAGGTCCAGAA
GGCGTCATACGACCAGTT-------CCTGATGG---------------------------
------TGGA------CGAGC--CCGAGGGCGGGCGCG---C--CGACGA----------
-----------------------------GGGCCTGCAATCGGTCTTCAAGTCCGTTTTC
CCGATCTCCGACTTCTCCTCGACCGCGCTCCTCGAGTTCGTC------AAGTACACGTTC
GAGCAGCCGAAGTACGACGTCGACGAGTGCCGCCAGCGCGGCATCACCTTCGCCGCGCCG
CTCAAGGTGACGCTGCGGCTGATCGTGTTCGATGTCGATCCCGATACCG---GCGCCAAG
TCGGTCAAGGACATCAAGGAGCAGGACGTCTACATGGGCGACATGCCCCTGATGACGGAG
AACGGCACCTTCATCGTCAACGGCACCGAGCGCGTCATCGTCTCGCAGATGCACCGCTCG
CCGGGCGTGTTCTTCGACCA------CGACAAGGGCAAGACCCACTCCTCGGGCAAGCTC
CTGTTCGCCGCGCGCATCATCCCGTATCGCGGTTCCTGGCTCGACGTCGAGTTCGACGCC
AAGGACATCGTGCACGCGCGCATCGACCGCAAGCGCAAGATCCCCGTCACCTCGCTGCTC
TTCGCGCTCGGCCTCGACGGC---------------------------------------
------------------------------------GAGGAGATCCTCTCGACCTTCTAC
AACCGCGTCGCCTATGTG-CGCGACGGGCATGAC---TGGCGCGTGCCCTACGACGCCGA
GCGGCTGAAGGGCTTCAAGGCCACCACCGACCTCATCGACGCCGAGTCGGGCGAGGTGGT
GCTCGAGGCCGGCAAGAAGCTGACGGCGCGCGCCGCCCGCCAGATCGCCGAGAAGGGCGT
GAAGGCCCTGCGTGCCACCGATGAGGACCTGATCGGCCAGTACATCGCCGAGGACATGGT
CAACTACAAGACCGGCGAGATCTACGCCGAGGCC------GGCGACGAGATCAGCGAGAA
GGTCCTCAAGGGCCTGACCGACGTCGGCATCGAGGAGATCCCGGTCCTCGACATCGACCA
CGTCAACATCGGCCCCTACATCCGCAACACGCTCGCGGTCGACAAGAACTCGGCCCGCGA
GGGCGCGCTGTTCGACATCTACCGGGTGATGCGCCCGGGCGAGCCGCCGACCCTCGAGAC
CGCCGAGGCGATGTTCCACTCGCTGTTCTTCGACGCGGAGCGCTACGACCTCTCGGCCGT
CGGCCGCGTCAAGATGAACATGCGCCTCGACCT---------CGA-----CGC------C
GCCGAC---ACCGTGCG------GACGCTGCGG---------------------CGCGAG
----------------------------GACATGCTGGCGGTGGTCA-------------
---------AGGCGCTGGTGGATCTCCGCGACGGCAAG----------------------
--------------GGCGAGATCGACGACATCGACCATCTCGGCAACCGCCGGGTGCGCT
CGGTCGGCGAGCTGATGGAGAACCAGTACCGTCTGGGCCTCCTGCGCATGGAGCGCGCCA
TCAAGGAGCGGATGTCGTCGGTCGACATCGACACCGTGATGCCGCAAGACCTGATCAACG
CGAAGCCCGCGGCGGCCGCGGTGCGCGAGTTCTTCGGCTCGTCGCAGCTGTCGCAGTTCA
TGGACCAGACCAACCCGCTCTCCGAGGTGACGCACAAGCGCCGCCTCTCGGCGCTCGGCC
CGGGCGGTCTGACCCGCGAGCGCGCCGGCTTCGAGGTGCGCGACGTGCACCCGACCCATT
ACGGCCGGATCTGCCCGATCGAGACGCCGGAAGGCCCGAATATCGGCCTGATCAACTCGC
TCGCCACCTTCGCCCGGGTGAACAAGTACGGCTTCATCGAGACCCCGTTCCGCCGCGTGC
GCGACGGCGTGGTCACCGACGAGGTCG------CCTACCTGTCCGCCATGGAAGAGGCGA
AGTACCACGTCGCCCAGGCCAACGCGCAGATGGA---CG-AGAACCGCAAGCTCACGGA-
--AGACCTCG---TGGTCTGCCGCCGGG------CGGGCGAGGTCATCGTCGTCGGCCCC
GAGCGCGTCGACCTGATGGACGTCTCGCCGAAGCAGCTCGTGTCGGTCGCCGCGGCGCTG
ATCCCGTTCCTCGAGAACGACGACGCCAACCGCGCGCTGATGGGCTCGAACATGCAGCGT
CAGGCCGTGCCGCTGGTTCGCGCCGACGCCCCCTTCGTCGGCACCGGCATGGAAGCCGTG
GTGGCGCGCGATTCGGGCGCCGCCATCGGCGCTCGGCGCGCGGGCATCATCGACCAGGTC
GATGCGACCCGCATCGTCATCCGCGCCACCGA---CGAGGC---CGACGCCTCGAAGCCC
GGCGTCGACATC---TACCGCCTGCAGAAGTTCCAGCGCTCGAACCAGTCGACCTGCATC
ACCCAGAAGCCGCTCGTGCGCGTCGGCGACGTGGTGAAGAAGGGCGACATCATCGCCGAC
GGTCCCTCGACCGAGTTCGGCGAGCTGGCGCTCGGCCGGAACGTGCTCGTCGCGTTCATG
CCGTGGAACGGCTACAACTTCGAGGACTCGATCCTGCTCTCCGAGCGGATCGTGAAGGAT
GACGTGTTCACCTCGATCCACATCGAGGAGTTCGAGGTGATGGCCCGCGACACCAAGCTC
GGGCCGGAGGAAATCACCCGCGACATCCCGAACGTCTCGGAGGAGGCGCTCAAGAACCTC
GACGAGGCCGGCATCGTCTATATCGGCGCCGAGGTCCACGCGGGCGACATCCTGGTCGGC
AAGATCACCCCGAAGGGCGAGAGCCCGAT--GACGCCGGAGGAGAAGCTCCTCCGCGCCA
TCTTCGGCGAGAAGGCCTCGGACGTGCGCGACACCTCGCTGCGGGTGCCGCCGGGCGTCA
CCGGCACGATCGTCGAGGTCCGGGTGTTCAACCGCCACGGCGTCGACAAGGACGAGCGCG
CCCAGGCCATCGAGCGCGAGGAGATCGAGCGTCTCGCCAAGGACCGCGACGACGAGCAGG
CGATCCTCGACCGCAACACCTATGCGCGTCTCGGCGACCTGCTGGTCGGCCAGTCGCCGG
TGGCGGGCCCGAAGGGCTTCAAG---AAG-GAGACCCTCCTGACCCGCGAGCTGCTGACC
GAGTATCCCCGGTCGCAGTGGTGGCAGTTCGCCGTCGTCGAAGAC-CGTCTCATGACCG-
-------AGATGGAGGCGATGCAGAAGCAGTACGACGAGTCGAAGAAGCGCCTCGAGCAG
CGCTTCCTCGA-CAAGGTCGAGAAGCTGCAGCGCGGCGACGAGCTGCCCCCGGGCGTCAT
GAAGATGGTCAAGGTCTTCGTGGCGGTGAAGCGCAAGATCCAGCCCGGCGACAAGATGGC
GGGCCGGCACGGCAACAAGGGCGTGGTCTCGCGCATCGTGCCGATCGAGGACATGCCGTT
CCTGGAGGACGGCACCCACGCCGACATCGTGCTCAACCCGCTCGGCGTGCCGAGCCGGAT
GAATGTCGGCCAGATCCTCGAGACGCATCTGGGCTGGGCCGCCGCGGGTCTCGGCCGACA
GGTCTCGCAGGCCGTGGACGCGTATCTGCGCACCCACGAC--------------------
------ATCGAGCC----CCTGCGCGAGCGGAT---------------GAAGGCGATCTA
CAGCGA------------G---TCCG---------AG---CTGGCCGGCCT---GAC---
------CGACCAG---GATCT---CGCCGAGGTCGGCAACAACCTGCGCCGCGGCGTCCC
GATGGCCACCCCGGTGTTCAACGGCGCCAAGGAAGCCG---A------------CATCGA
GACGATGCT------------------GGAGATGGC---------CGGCCTC---GACCG
G------------------------TCG--------------GGCCAGTCGACGCTCTAC
GACGGGCGCACCGGCGAGCCCTTCGACCGCAAGGTCACGGTCGGCTACATCTACATGCTG
AAGCTGCACCACCTGGTGGACGACAAGATCCACGCGCGCTCGATCGGTCCGTACTCGCTC
GTCACTCAGCAGCCCCTGGGCGGCAAGGCGCAGTTCGGCGGCCAGCGCTTCGGCGAGATG
GAGGTGTGGGCCCTCGAAGCCTACGGCGCCGCCTACACGCTGCAGGAGATGCTGACGGTG
AAGTCCGACGACGTCGCCGGCCGCACGAAGGTCTACGAGGCCATCGTGCGCGGCGACGAC
ACCTTCGAGGCG-GGCATCCCCGAGAGCTTCAACGTGCTGGTGAAGGAGATGCGGTCGCT
CGGCCTCAACGTCG-------------------------AGCTCCTGTCCTCCA------
---------AGCGC---GCGGCGAACGA---------CC---AGCTCGAGG---------
----------------------------------CGCC--------CCCGGAGGCG----
--GCCGAG---TAG----------------
>Methylobacterium_indicum_SE2.11
------------------ATG-----------GC---------------CAA---C----
------------ACGCTGGTCG--------------GTCGC-------------------
------------------------AAGCGC----------ATTCGCAAGTTC--------
-------TTCGGCAAGATTCGGGAAGTCGCCGAGATGCCGAACCTCATCGAGGTCCAGAA
GGCGTCATACGACCAGTT-------CCTGATGG---------------------------
------TGGA------CGAGC--CCGAGGGCGGGCGCG---C--CGACGA----------
-----------------------------GGGCCTGCAATCGGTCTTCAAGTCCGTTTTC
CCGATCTCCGACTTCTCCTCGACCGCGCTCCTCGAGTTCGTC------AAGTACACGTTC
GAGCAGCCGAAATACGACGTCGACGAGTGCCGCCAGCGCGGCATCACCTTCGCCGCGCCG
CTGAAGGTGACGCTGCGGCTGATCGTGTTCGATGTCGATCCCGATACCG---GCGCCAAG
TCGGTCAAGGACATCAAGGAGCAGGACGTCTACATGGGCGACATGCCCCTGATGACGGAG
AACGGCACCTTCATCGTCAACGGCACCGAGCGTGTCATCGTCTCGCAGATGCACCGCTCG
CCGGGCGTGTTCTTCGACCA------CGACAAGGGCAAGACCCACTCCTCGGGCAAGCTC
CTGTTCGCCGCGCGCATCATCCCGTATCGCGGCTCCTGGCTCGACGTCGAGTTCGACGCC
AAGGACATCGTGCACGCGCGCATCGACCGCAAGCGCAAGATCCCCGTCACCTCGCTGCTC
TTCGCGCTCGGCCTCGACGGC---------------------------------------
------------------------------------GAGGAGATCCTCTCGACCTTCTAC
AACCGCGTCGCCTATGTG-CGCGACGGGCATGAC---TGGCGCGTGCCCTACGACGCCGA
GCGGCTGAAGGGCTTCAAGGCCACCACCGACCTCATCGATGCCGAGTCGGGCGAGGTGGT
GCTCGAGGCCGGCAAGAAGCTGACGGCGCGCGCCGCCCGCCAGATCGCCGAGAAGGGCGT
GAAGGCCCTGCGTGCCACCGATGAGGACCTGATCGGCCAGTACATCGCCGAGGACATGGT
CAACTACAAGACCGGCGAGATCTACGCCGAGGCC------GGCGACGAGATCAGCGAGAA
GGTCCTCAAGGGCCTGACCGACGTCGGCATCGAGGAGATCCCGGTCCTCGACATCGACCA
CGTCAACATCGGTCCCTACATCCGCAACACGCTCGCGGTCGACAAGAACTCGGCCCGCGA
GGGCGCGCTGTTCGACATCTACCGGGTGATGCGCCCGGGCGAGCCGCCGACCCTCGAGAC
CGCCGAGGCGATGTTCCACTCGCTGTTCTTCGACGCGGAGCGCTACGACCTCTCGGCCGT
CGGCCGCGTCAAGATGAACATGCGCCTCGACCT---------CGA-----CGC------C
GCCGAC---ACCGTGCG------GACGCTGCGG---------------------CGCGAG
----------------------------GACATGCTGGCGGTGGTCA-------------
---------AGGCGCTGGTGGATCTCCGCGACGGCAAG----------------------
--------------GGCGAGATCGACGACATCGACCACCTCGGCAACCGCCGGGTGCGCT
CGGTCGGCGAGCTGATGGAGAACCAGTACCGCCTGGGCCTCCTGCGCATGGAGCGCGCCA
TCAAGGAGCGGATGTCGTCGGTCGACATCGACACCGTGATGCCGCAGGACCTGATCAACG
CGAAGCCCGCGGCGGCCGCGGTGCGCGAGTTCTTCGGCTCGTCGCAGCTGTCGCAGTTCA
TGGACCAGACCAACCCGCTCTCCGAGGTGACGCACAAGCGCCGCCTCTCGGCGCTCGGCC
CGGGCGGTCTGACCCGCGAGCGCGCCGGCTTCGAGGTGCGCGACGTGCACCCGACCCATT
ACGGCCGGATCTGCCCGATCGAGACGCCGGAAGGCCCGAATATCGGCCTGATCAACTCGC
TCGCCACCTTCGCCCGGGTGAACAAGTACGGCTTCATCGAGACCCCGTTCCGCCGCGTGC
GCGACGGCGTGGTCACCGACGAGGTCG------CCTACCTGTCCGCCATGGAGGAGGCGA
AGTACCACGTCGCCCAGGCCAATGCGCAGATGGA---CG-AGAACCGCAAGCTCACGGA-
--AGACCTCG---TGGTCTGCCGCCGGG------CGGGCGAGGTCATCGTCGTCGGCCCC
GAGCGCGTCGACCTGATGGACGTCTCGCCGAAGCAGCTCGTGTCGGTCGCCGCGGCGCTG
ATCCCGTTCCTCGAGAACGACGACGCCAACCGCGCGCTGATGGGCTCGAACATGCAGCGC
CAGGCGGTGCCGCTGGTTCGCGCCGACGCCCCCTTCGTCGGCACCGGCATGGAAGCCGTG
GTGGCGCGCGATTCGGGCGCCGCCATCGGCGCTCGGCGCGCGGGCATCATCGACCAGGTC
GATGCGACCCGCATCGTCATCCGCGCCACCGA---CGAGGC---CGACGCCTCGAAGCCC
GGCGTCGACATC---TACCGCCTGCAGAAGTTCCAGCGCTCGAACCAGTCGACCTGCATC
ACCCAGAAGCCGCTCGTGCGCGTCGGCGACGTGGTGAAGAAGGGCGACATCATCGCCGAC
GGTCCCTCGACCGAGTTCGGCGAGCTGGCGCTCGGCCGGAACGTGCTCGTCGCGTTCATG
CCGTGGAACGGCTACAACTTCGAGGACTCGATCCTGCTCTCCGAGCGGATCGTGAAGGAT
GACGTGTTCACCTCGATCCACATCGAGGAATTCGAGGTGATGGCCCGCGACACCAAGCTC
GGGCCGGAGGAAATCACCCGCGACATCCCGAACGTCTCGGAGGAGGCGCTCAAGAACCTC
GACGAGGCCGGCATCGTCTATATCGGCGCCGAGGTCCACGCGGGCGACATCCTGGTCGGC
AAGATCACCCCGAAGGGCGAAAGCCCGAT--GACGCCGGAGGAGAAGCTCCTCCGCGCCA
TCTTCGGCGAGAAGGCCTCGGACGTGCGCGACACCTCGCTGCGGGTGCCGCCGGGCGTCA
CCGGCACGATCGTCGAGGTCCGGGTGTTCAACCGCCACGGCGTCGACAAGGACGAGCGCG
CCCAGGCCATCGAGCGCGAGGAGATCGAGCGTCTCGCCAAGGACCGCGACGACGAGCAGG
CGATCCTCGACCGCAACACCTATGCGCGTCTCGGAGACCTGCTGGTCGGCCAGTCGCCGG
TGGCGGGCCCGAAGGGCTTCAAG---AAG-GAGACCCTCCTGACCCGCGAGCTGCTGACC
GAGTATCCCCGGTCGCAGTGGTGGCAGTTCGCCGTCGTCGAAGAC-CGTCTCATGACCG-
-------AGATGGAGGCGATGCAGAAGCAGTACGACGAGTCGAAGAAGCGCCTCGAGCAG
CGCTTCCTCGA-CAAGGTCGAGAAGCTGCAGCGCGGCGACGAGCTGCCCCCGGGCGTCAT
GAAGATGGTCAAGGTCTTCGTGGCGGTGAAGCGCAAGATCCAGCCCGGCGACAAGATGGC
GGGCCGGCACGGCAACAAGGGCGTGGTCTCGCGCATCGTGCCGATCGAGGACATGCCGTT
CCTGGAGGACGGCACCCACGCCGACATCGTGCTCAACCCGCTCGGCGTGCCGAGCCGGAT
GAATGTCGGCCAGATCCTCGAGACGCATCTGGGCTGGGCCGCCGCGGGTCTCGGCCGGCA
GGTCTCGCAGGCCGTGGACGCGTATCTGCGCACCCACGAC--------------------
------ATCGAGCC----CCTGCGCGAGCGGAT---------------GAAGGCGATCTA
CAGCGA------------G---TCCG---------AG---CTGGCCGGCCT---GAC---
------CGACCAG---GATCT---CGCCGAGGTCGGCAACAACCTGCGCCGCGGCGTCCC
GATGGCCACCCCGGTGTTCAACGGCGCCAAGGAAGCCG---A------------CATCGA
GACGATGCT------------------GGAGATGGC---------CGGCCTC---GACCG
G------------------------TCG--------------GGCCAGTCGACGCTCTAC
GACGGGCGCACCGGCGAGCCCTTCGACCGCAAGGTCACGGTCGGCTACATCTACATGCTG
AAGCTGCACCACCTGGTGGACGACAAGATCCACGCGCGCTCGATCGGTCCGTACTCGCTC
GTCACTCAGCAGCCGCTGGGCGGCAAGGCGCAGTTCGGCGGCCAGCGCTTCGGCGAGATG
GAGGTGTGGGCCCTCGAAGCCTACGGCGCCGCCTACACGCTGCAGGAGATGCTGACGGTG
AAGTCCGACGACGTCGCCGGCCGCACCAAGGTCTACGAGGCCATCGTGCGCGGCGACGAC
ACCTTCGAGGCG-GGCATCCCCGAGAGCTTCAACGTGCTGGTGAAGGAGATGCGGTCGCT
CGGCCTCAACGTCG-------------------------AGCTCCTGTCCTCCA------
---------AGCGC---GCGGCGAACGA---------CC---AGCTCGAGG---------
----------------------------------CGCC--------CCCGGAGGCG----
--GCCGAG---TAG----------------
>Methylobacterium_indicum_SE3.6
------------------ATG-----------GC---------------CAA---C----
------------ACGCTGGTCG--------------GTCGC-------------------
------------------------AAGCGC----------ATTCGCAAGTTC--------
-------TTCGGCAAGATTCGGGAAGTCGCCGAGATGCCGAACCTCATCGAGGTCCAGAA
GGCGTCATACGACCAGTT-------CCTGATGG---------------------------
------TGGA------CGAGC--CCGAGGGCGGGCGCG---C--CGACGA----------
-----------------------------GGGCCTGCAATCGGTCTTCAAGTCCGTTTTC
CCGATCTCCGACTTCTCCTCGACCGCGCTCCTCGAGTTCGTC------AAGTACACGTTC
GAGCAGCCGAAATACGACGTCGACGAGTGCCGCCAGCGCGGCATCACCTTCGCCGCGCCG
CTGAAGGTGACGCTGCGGCTGATCGTGTTCGATGTCGATCCCGATACCG---GCGCCAAG
TCGGTCAAGGACATCAAGGAGCAGGACGTCTACATGGGCGACATGCCCCTGATGACGGAG
AACGGCACCTTCATCGTCAACGGCACCGAGCGTGTCATCGTCTCGCAGATGCACCGCTCG
CCGGGCGTGTTCTTCGACCA------CGACAAGGGCAAGACCCACTCCTCGGGCAAGCTC
CTGTTCGCCGCGCGCATCATCCCGTATCGCGGCTCCTGGCTCGACGTCGAGTTCGACGCC
AAGGACATCGTGCACGCGCGCATCGACCGCAAGCGCAAGATCCCCGTCACCTCGCTGCTC
TTCGCGCTCGGCCTCGACGGC---------------------------------------
------------------------------------GAGGAGATCCTCTCGACCTTCTAC
AACCGCGTCGCCTATGTG-CGCGACGGGCATGAC---TGGCGCGTGCCCTACGACGCCGA
GCGGCTGAAGGGCTTCAAGGCCACCACCGACCTCATCGATGCCGAGTCGGGCGAGGTGGT
GCTCGAGGCCGGCAAGAAGCTGACGGCGCGCGCCGCCCGCCAGATCGCCGAGAAGGGCGT
GAAGGCCCTGCGTGCCACCGATGAGGACCTGATCGGCCAGTACATCGCCGAGGACATGGT
CAACTACAAGACCGGCGAGATCTACGCCGAGGCC------GGCGACGAGATCAGCGAGAA
GGTCCTCAAGGGCCTGACCGACGTCGGCATCGAGGAGATCCCGGTCCTCGACATCGACCA
CGTCAACATCGGTCCCTACATCCGCAACACGCTCGCGGTCGACAAGAACTCGGCCCGCGA
GGGCGCGCTGTTCGACATCTACCGGGTGATGCGCCCGGGCGAGCCGCCGACCCTCGAGAC
CGCCGAGGCGATGTTCCACTCGCTGTTCTTCGACGCGGAGCGCTACGACCTCTCGGCCGT
CGGCCGCGTCAAGATGAACATGCGCCTCGACCT---------CGA-----CGC------C
GCCGAC---ACCGTGCG------GACGCTGCGG---------------------CGCGAG
----------------------------GACATGCTGGCGGTGGTCA-------------
---------AGGCGCTGGTGGATCTCCGCGACGGCAAG----------------------
--------------GGCGAGATCGACGACATCGACCACCTCGGCAACCGCCGGGTGCGCT
CGGTCGGCGAGCTGATGGAGAACCAGTACCGCCTGGGCCTCCTGCGCATGGAGCGCGCCA
TCAAGGAGCGGATGTCGTCGGTCGACATCGACACCGTGATGCCGCAGGACCTGATCAACG
CGAAGCCCGCGGCGGCCGCGGTGCGCGAGTTCTTCGGCTCGTCGCAGCTGTCGCAGTTCA
TGGACCAGACCAACCCGCTCTCCGAGGTGACGCACAAGCGCCGCCTCTCGGCGCTCGGCC
CGGGCGGTCTGACCCGCGAGCGCGCCGGCTTCGAGGTGCGCGACGTGCACCCGACCCATT
ACGGCCGGATCTGCCCGATCGAGACGCCGGAAGGCCCGAATATCGGCCTGATCAACTCGC
TCGCCACCTTCGCCCGGGTGAACAAGTACGGCTTCATCGAGACCCCGTTCCGCCGCGTGC
GCGACGGCGTGGTCACCGACGAGGTCG------CCTACCTGTCCGCCATGGAGGAGGCGA
AGTACCACGTCGCCCAGGCCAATGCGCAGATGGA---CG-AGAACCGCAAGCTCACGGA-
--AGACCTCG---TGGTCTGCCGCCGGG------CGGGCGAGGTCATCGTCGTCGGCCCC
GAGCGCGTCGACCTGATGGACGTCTCGCCGAAGCAGCTCGTGTCGGTCGCCGCGGCGCTG
ATCCCGTTCCTCGAGAACGACGACGCCAACCGCGCGCTGATGGGCTCGAACATGCAGCGC
CAGGCGGTGCCGCTGGTTCGCGCCGACGCCCCCTTCGTCGGCACCGGCATGGAAGCCGTG
GTGGCGCGCGATTCGGGCGCCGCCATCGGCGCTCGGCGCGCGGGCATCATCGACCAGGTC
GATGCGACCCGCATCGTCATCCGCGCCACCGA---CGAGGC---CGACGCCTCGAAGCCC
GGCGTCGACATC---TACCGCCTGCAGAAGTTCCAGCGCTCGAACCAGTCGACCTGCATC
ACCCAGAAGCCGCTCGTGCGCGTCGGCGACGTGGTGAAGAAGGGCGACATCATCGCCGAC
GGTCCCTCGACCGAGTTCGGCGAGCTGGCGCTCGGCCGGAACGTGCTCGTCGCGTTCATG
CCGTGGAACGGCTACAACTTCGAGGACTCGATCCTGCTCTCCGAGCGGATCGTGAAGGAT
GACGTGTTCACCTCGATCCACATCGAGGAATTCGAGGTGATGGCCCGCGACACCAAGCTC
GGGCCGGAGGAAATCACCCGCGACATCCCGAACGTCTCGGAGGAGGCGCTCAAGAACCTC
GACGAGGCCGGCATCGTCTATATCGGCGCCGAGGTCCACGCGGGCGACATCCTGGTCGGC
AAGATCACCCCGAAGGGCGAAAGCCCGAT--GACGCCGGAGGAGAAGCTCCTCCGCGCCA
TCTTCGGCGAGAAGGCCTCGGACGTGCGCGACACCTCGCTGCGGGTGCCGCCGGGCGTCA
CCGGCACGATCGTCGAGGTCCGGGTGTTCAACCGCCACGGCGTCGACAAGGACGAGCGCG
CCCAGGCCATCGAGCGCGAGGAGATCGAGCGTCTCGCCAAGGACCGCGACGACGAGCAGG
CGATCCTCGACCGCAACACCTATGCGCGTCTCGGAGACCTGCTGGTCGGCCAGTCGCCGG
TGGCGGGCCCGAAGGGCTTCAAG---AAG-GAGACCCTCCTGACCCGCGAGCTGCTGACC
GAGTATCCCCGGTCGCAGTGGTGGCAGTTCGCCGTCGTCGAAGAC-CGTCTCATGACCG-
-------AGATGGAGGCGATGCAGAAGCAGTACGACGAGTCGAAGAAGCGCCTCGAGCAG
CGCTTCCTCGA-CAAGGTCGAGAAGCTGCAGCGCGGCGACGAGCTGCCCCCGGGCGTCAT
GAAGATGGTCAAGGTCTTCGTGGCGGTGAAGCGCAAGATCCAGCCCGGCGACAAGATGGC
GGGCCGGCACGGCAACAAGGGCGTGGTCTCGCGCATCGTGCCGATCGAGGACATGCCGTT
CCTGGAGGACGGCACCCACGCCGACATCGTGCTCAACCCGCTCGGCGTGCCGAGCCGGAT
GAATGTCGGCCAGATCCTCGAGACGCATCTGGGCTGGGCCGCCGCGGGTCTCGGCCGGCA
GGTCTCGCAGGCCGTGGACGCGTATCTGCGCACCCACGAC--------------------
------ATCGAGCC----CCTGCGCGAGCGGAT---------------GAAGGCGATCTA
CAGCGA------------G---TCCG---------AG---CTGGCCGGCCT---GAC---
------CGACCAG---GATCT---CGCCGAGGTCGGCAACAACCTGCGCCGCGGCGTCCC
GATGGCCACCCCGGTGTTCAACGGCGCCAAGGAAGCCG---A------------CATCGA
GACGATGCT------------------GGAGATGGC---------CGGCCTC---GACCG
G------------------------TCG--------------GGCCAGTCGACGCTCTAC
GACGGGCGCACCGGCGAGCCCTTCGACCGCAAGGTCACGGTCGGCTACATCTACATGCTG
AAGCTGCACCACCTGGTGGACGACAAGATCCACGCGCGCTCGATCGGTCCGTACTCGCTC
GTCACTCAGCAGCCGCTGGGCGGCAAGGCGCAGTTCGGCGGCCAGCGCTTCGGCGAGATG
GAGGTGTGGGCCCTCGAAGCCTACGGCGCCGCCTACACGCTGCAGGAGATGCTGACGGTG
AAGTCCGACGACGTCGCCGGCCGCACCAAGGTCTACGAGGCCATCGTGCGCGGCGACGAC
ACCTTCGAGGCG-GGCATCCCCGAGAGCTTCAACGTGCTGGTGAAGGAGATGCGGTCGCT
CGGCCTCAACGTCG-------------------------AGCTCCTGTCCTCCA------
---------AGCGC---GCGGCGAACGA---------CC---AGCTCGAGG---------
----------------------------------CGCC--------CCCGGAGGCG----
--GCCGAG---TAG----------------
>Methylobacterium_sp_AP11
------------------ATG-----------GC---------------CAA---C----
------------ACGCTGGTCG--------------GTCGC-------------------
------------------------AAGCGC----------ATTCGCAAGTTC--------
-------TTCGGCAAGATTCGGGAAGTCGCCGAGATGCCGAACCTCATCGAGGTCCAGAA
GGCGTCATACGACCAGTT-------CCTTATGG---------------------------
------TGGA------CGAGC--CCGAGGGCGGGCGCG---C--CGACGA----------
-----------------------------GGGCCTGCAATCGGTCTTCAAGTCCGTCTTC
CCGATCTCCGACTTCTCCTCGACCGCGCTCCTCGAGTTCGTG------AAGTACACGTTC
GAGCAGCCGAAGTACGACGTCGACGAGTGCCGCCAGCGCGGCATCACCTTCGCCGCGCCG
CTCAAGGTGACGCTGCGGCTGATCGTGTTCGATGTCGATCCCGATACCG---GCGCCAAG
TCGGTCAAGGACATCAAGGAGCAGGACGTCTACATGGGCGACATGCCCCTGATGACGGAG
AACGGCACCTTCATCGTCAACGGCACCGAGCGCGTCATCGTCTCGCAGATGCACCGCTCG
CCGGGCGTGTTCTTCGACCA------CGACAAGGGCAAGACCCACTCCTCGGGCAAGCTC
CTGTTCGCGGCGCGCATCATCCCGTATCGCGGCTCCTGGCTCGACGTCGAGTTCGACGCC
AAGGACATCGTGCACGCGCGCATCGACCGCAAGCGCAAGATCCCGGTCACCTCGCTGCTC
TTCGCGCTCGGCCTCGACGGC---------------------------------------
------------------------------------GAGGAGATCCTCTCGACCTTCTAC
AACCGCGTCGCCTATGTG-CGCGACGGCCACGAC---TGGCGCGTGCCCTACGACGCCGA
GCGGCTGAAGGGCTTCAAGGCCACCACCGACCTCATCGACGCCGAGTCGGGCGAGGTGGT
GCTCGAGGCCGGCAAGAAGCTGACCGCCCGCGCCGCCCGCCAGATCGCCGAGAAGGGCGT
GAAGGCGCTGCGCGCCACCGACGAGGACCTGATCGGCCAGTACATCGCCGAGGACATGGT
CAACTACAAGACCGGCGAGATCTACGCCGAGGCC------GGCGACGAGATTAGCGAGAA
GGTCCTCAAGGGCCTGACCGACGTCGGCATCGAGGAGATCCCGGTCCTCGACATCGACCA
CGTCAACATCGGTCCCTACATCCGCAACACGCTCGCGGTCGACAAGAACTCGGCCCGCGA
GGGCGCGCTGTTCGACATCTACCGGGTGATGCGCCCGGGCGAGCCGCCGACCCTCGACAC
CGCCGAGGCGATGTTCCACTCGCTGTTCTTCGACGCGGAGCGCTACGACCTCTCGGCCGT
CGGCCGCGTGAAGATGAACATGCGCCTCGACCT---------CGA-----CGC------G
GCCGAC---ACCGTGCG------GACGCTGCGG---------------------CGCGAG
----------------------------GACATGCTGGCGGTCGTCA-------------
---------AGGCGCTGGTCGACCTGCGCGACGGCAAG----------------------
--------------GGCGAGATCGACGACATCGACCACCTCGGCAACCGCCGGGTGCGCT
CGGTCGGCGAGCTCATGGAGAACCAGTACCGCCTGGGCCTCCTGCGCATGGAGCGCGCCA
TCAAGGAGCGGATGTCGTCGGTCGACATCGACACCGTGATGCCGCAGGACCTGATCAATG
CGAAGCCCGCGGCGGCCGCGGTGCGCGAGTTCTTCGGCTCGTCGCAGCTGTCGCAGTTCA
TGGACCAGACCAACCCGCTCTCCGAGGTGACGCACAAGCGCCGCCTGTCGGCGCTCGGCC
CGGGCGGTCTGACCCGCGAGCGCGCCGGTTTCGAGGTGCGCGACGTGCACCCGACCCATT
ACGGCCGCATCTGCCCGATCGAGACGCCGGAAGGCCCGAACATCGGCCTCATCAACTCGC
TCGCGACCTTCGCCCGGGTGAACAAGTACGGCTTCATCGAGACCCCGTTCCGCCGCGTGC
GCGACGGCGTGGTCACCGACGAGGTCG------CCTACCTGTCCGCCATGGAGGAGGCCA
AGTACCACGTCGCCCAGGCGAACGCGGTGATGGA---CG-AGAACCGCAAGCTCACGGA-
--GGACCTCG---TGGTCTGCCGCCGGG------CGGGCGAGGTCATCGTCGTCGGCCCC
GAGCGGGTCGACCTGATGGACGTGTCGCCGAAGCAGCTCGTGTCGGTCGCCGCGGCGCTG
ATCCCGTTCCTCGAGAACGACGACGCCAACCGCGCGCTGATGGGCTCGAACATGCAGCGC
CAGGCGGTGCCGCTGGTTCGCGCCGACGCGCCCTTCGTCGGCACCGGCATGGAAGCGGTG
GTGGCGCGCGATTCGGGCGCCGCCATCGGCGCCCGGCGCGCGGGCATCATCGACCAGGTC
GACGCGACCCGTATCGTCATCCGCGCCACCGA---CGAGGC---CGACGCCTCGAAGCCC
GGCGTCGACATC---TACCGGCTGCAGAAGTTCCAGCGCTCCAACCAGTCGACCTGCATC
ACCCAGAAGCCGCTCGTGCGCGTCGGCGACGTGGTGAAGAAGGGCGACATCATCGCCGAC
GGTCCCTCGACCGAGTTCGGCGAGCTGGCGCTCGGCCGGAACGTGCTCGTCGCGTTCATG
CCGTGGAACGGCTACAACTTCGAGGACTCGATCCTGCTCTCCGAGCGGATCGTGAAGGAT
GACGTGTTCACCTCGATCCACATCGAGGAGTTCGAGGTGATGGCCCGCGACACCAAGCTG
GGTCCGGAGGAGATCACCCGCGACATCCCGAACGTCTCGGAGGAGGCGCTCAAGAACCTC
GACGAGGCCGGCATCGTCTATATCGGCGCCGAGGTCCACGCGGGCGACATCCTGGTCGGC
AAGATCACCCCGAAGGGCGAGAGCCCGAT--GACGCCGGAGGAGAAGCTTCTGCGCGCCA
TCTTCGGCGAGAAGGCCTCGGACGTGCGCGACACCTCGCTGCGGGTGCCGCCGGGCGTCA
CCGGCACGATCGTCGAGGTCCGGGTGTTCAACCGCCACGGCGTCGACAAGGACGAGCGCG
CCCAGGCCATCGAGCGCGAGGAGATCGAGCGTCTCGCCAAGGACCGCGACGACGAGCAGG
CGATCCTCGACCGCAACACCTACGCGCGTCTCGGCGACCTGCTGGTCGGCCAGTCGCCGG
TGGCGGGGCCGAAGGGCTTCAAG---AAG-GAGACCACGCTCACCCGCGAGCTCCTGACC
GAGTACCCCCGCTCGCAGTGGTGGCAGTTCGCCGTCGTCGAAGAC-CGTCTCATGACCG-
-------AGATGGAGGCGATGCAGAAGCAGTACGACGAGTCGAAGAAGCGCCTCGAGCAG
CGCTTCCTCGA-CAAGGTCGAGAAGCTGCAGCGCGGCGACGAGCTGCCCCCCGGCGTCAT
GAAGATGGTCAAGGTCTTCGTGGCGGTGAAGCGCAAGATCCAGCCCGGCGACAAGATGGC
GGGCCGGCACGGCAACAAGGGCGTCGTCTCGCGCATAGTGCCGATCGAGGACATGCCGTT
CCTGGAGGACGGCACCCACGCCGACATCGTGCTCAACCCGCTCGGCGTGCCGAGCCGGAT
GAACGTCGGTCAGATCCTCGAGACGCATCTGGGCTGGGCCGCCGCGGGCCTCGGCCGGCA
GGTCTCGCAGGCCGTGGACGCGTACCTGCGCACCCACGAC--------------------
------ATCGAGCC----CCTGCGCGAGCGGAT---------------GAAGGCGATCTA
CAGCGA------------A---TCGG---------AA---CTGGCCGGCCT---GAC---
------CGACCAA---GACCT---CGCCGAGGTCGGCAACAACCTGCGCCGCGGCGTCCC
GATGGCCACCCCGGTGTTCAACGGCGCCAAGGAAGCCG---A------------CATCGA
GACGATGCT------------------GGAGATGGC---------CGGCCTC---GACCG
G------------------------TCG--------------GGCCAGTCGACGCTCTAC
GACGGGCGCACCGGCGAGCCCTTCGACCGCAAGGTCACGGTCGGCTACATCTACATGCTG
AAGCTGCACCACCTGGTGGACGACAAGATCCACGCGCGCTCGATCGGCCCGTACTCGCTC
GTCACCCAGCAGCCGCTGGGCGGCAAGGCGCAGTTCGGCGGCCAGCGCTTCGGCGAGATG
GAGGTGTGGGCCCTCGAGGCCTACGGCGCCGCCTACACGCTGCAGGAGATGCTGACGGTG
AAGTCCGACGACGTCGCCGGCCGCACCAAGGTCTACGAGGCCATCGTGCGCGGCGACGAC
ACCTTCGAGGCG-GGCATCCCCGAGAGCTTCAACGTGTTGGTGAAGGAGATGCGGTCGCT
CGGCCTCAACGTCG-------------------------AGCTGCTGTCCTCCA------
---------AGCGC---GCGGCGAACGA---------CC---AGCTCGAGG---------
----------------------------------CACC--------CCCGGAGGCG----
--GCCGAG---TAG----------------
>Methylobacterium_aquaticum_MA-22A
------------------ATG-----------GC---------------CAA---C----
------------ACGCTGGTCG--------------GTCGC-------------------
------------------------AAGCGC----------ATTCGCAAGTTC--------
-------TTCGGCAAGATTCGGGAAGTCGCCGAGATGCCGAACCTCATCGAGGTCCAGAA
GGCGTCATACGACCAGTT-------CCTGATGG---------------------------
------TGGA------CGAGC--CCGAGGGTGGGCGCG---G--CGACGA----------
-----------------------------GGGCCTGCAATCGGTCTTCAAGTCCGTCTTC
CCGATCTCCGACTTCTCCTCGACCGCGCTCCTCGAGTTCGTG------AAGTACACGTTC
GAGCAGCCGAAGTACGACGTCGACGAATGCCGCCAGCGCGGCATCACCTTCGCCGCGCCG
CTCAAGGTGACGCTGCGGCTGATCGTGTTCGATGTCGATCCCGATACCG---GCGCCAAG
TCGGTCAAGGACATCAAGGAGCAGGACGTCTACATGGGCGACATGCCCCTGATGACGGAG
AACGGCACCTTCATCGTCAACGGCACCGAGCGCGTCATCGTCTCGCAGATGCACCGCTCG
CCGGGCGTGTTCTTCGACCA------CGACAAGGGCAAGACCCACTCCTCGGGCAAGCTC
CTGTTCGCGGCGCGCATCATCCCGTATCGCGGCTCCTGGCTCGACGTCGAGTTCGACGCC
AAGGACATCGTGCACGCGCGCATCGACCGCAAGCGCAAGATCCCGGTCACCTCGCTGCTC
TTCGCTCTCGGCCTCGACGGC---------------------------------------
------------------------------------GAGGAGATCCTCTCGACCTTCTAC
AACCGCGTCGCCTATGTG-CGCGACGGCCACGAC---TGGCGCGTGCCCTACGACGCCGA
GCGGCTGAAGGGCTTCAAGGCCACCACCGACCTCATCGACGCCGAGTCGGGCGAGGTGGT
GCTCGAGGCCGGCAAGAAGCTGACCGCGCGGGCCGCCCGCCAGATCGCCGAGAAGGGCGT
GAAGGCGCTGCGCGCCACCGACGAGGACCTGATCGGCCAGTACATCGCCGAGGACATGGT
CAACTACAAGACCGGCGAAATCTACGCCGAGGCC------GGCGACGAGATCAGCGAGAA
GGTCCTCAAGGGCCTGACCGACGTCGGCATCGAGGAGATCCCGGTCCTCGACATCGACCA
CGTCAACATCGGTCCCTACATCCGCAACACGCTCGCGGTCGACAAGAACTCGGCCCGCGA
GGGCGCGCTGTTCGACATATACCGGGTGATGCGCCCGGGCGAGCCGCCGACCCTCGACAC
CGCCGAGGCGATGTTCCACTCGCTGTTCTTCGACGCGGAGCGCTACGACCTCTCGGCCGT
CGGCCGCGTGAAGATGAACATGCGCCTCGACCT---------CGA-----CGC------G
GCCGAC---ACCGTGCG------GACGCTGCGG---------------------CGCGAG
----------------------------GACATGCTGGCGGTCGTCA-------------
---------AGGCGCTGGTCGACCTGCGCGACGGCAAG----------------------
--------------GGCGAGATCGACGACATCGACCACCTCGGCAACCGCCGGGTGCGCT
CGGTCGGCGAGCTGATGGAGAACCAGTACCGCCTGGGCCTCCTGCGCATGGAGCGCGCCA
TCAAGGAGCGGATGTCGTCGGTCGACATCGACACCGTGATGCCGCAGGACCTGATCAACG
CGAAGCCCGCCGCGGCCGCGGTGCGCGAGTTCTTCGGCTCGTCGCAGCTGTCGCAGTTCA
TGGACCAGACCAACCCGCTCTCCGAGGTGACGCACAAGCGCCGCCTGTCGGCGCTCGGCC
CGGGCGGTCTGACCCGCGAGCGCGCCGGCTTCGAGGTGCGCGACGTGCACCCGACCCATT
ACGGCCGCATCTGCCCGATTGAGACGCCGGAAGGGCCGAACATCGGCCTGATCAACTCGC
TCGCGACCTTCGCCCGGGTGAACAAGTACGGCTTCATCGAGACCCCGTTCCGCCGCGTGC
GCGACGGCGTGGTCACCGACGAGGTCG------CCTACCTGTCCGCCATGGAGGAGGCGA
AGTACCACGTCGCCCAGGCGAACGCGGTGATGGA---CG-AGAACCGCAAGCTCACGGA-
--GGACCTCG---TGGTCTGCCGCCGGG------CGGGCGAGGTCATCGTCGTCGGCCCC
GAGCGCGTCGACCTGATGGACGTATCGCCCAAGCAGCTCGTGTCGGTCGCCGCGGCGCTG
ATCCCGTTCCTCGAGAACGACGACGCCAACCGCGCGCTGATGGGCTCGAACATGCAGCGC
CAGGCGGTGCCGCTGGTCCGCGCCGACGCGCCCTTCGTCGGCACCGGCATGGAGGCCGTG
GTGGCGCGCGATTCGGGTGCCGCCATCGGCGCCCGGCGCGCGGGCATCATCGACCAGGTC
GATGCGACCCGTATCGTCATCCGCGCCACCGA---CGAGGC---CGACGCCTCGAAGCCC
GGCGTCGACATC---TATCGCCTGCAGAAGTTCCAGCGCTCCAACCAGTCGACCTGCATC
ACCCAGAAGCCGCTCGTGCGCGTCGGCGACGTGGTGAAGAAGGGCGACATCATCGCCGAC
GGTCCCTCGACCGAGTTCGGCGAGCTGGCGCTCGGCCGGAACGTGCTCGTCGCGTTCATG
CCGTGGAACGGCTACAACTTCGAGGACTCGATCCTGCTCTCCGAGCGGATCGTGAAGGAT
GACGTGTTCACCTCGATCCACATCGAGGAGTTCGAGGTGATGGCCCGCGACACCAAGCTG
GGTCCGGAGGAAATCACCCGCGACATCCCGAACGTCTCGGAGGAGGCGCTCAAGAACCTC
GACGAGGCCGGTATCGTCTATATCGGCGCCGAGGTCCACGCCGGCGACATCCTGGTCGGC
AAGATCACCCCGAAGGGCGAGAGCCCGAT--GACGCCGGAGGAGAAGCTCCTCCGCGCCA
TCTTCGGCGAGAAGGCCTCGGACGTGCGCGACACCTCGCTGCGGGTGCCGCCGGGCGTCA
CCGGCACGATCGTCGAGGTCCGGGTGTTCAACCGCCACGGCGTCGACAAGGACGAGCGCG
CCCAGGCCATCGAGCGCGAGGAGATCGAGCGTCTCGCCAAGGACCGCGACGACGAGCAGG
CGATCCTCGACCGCAACACCTACGCGCGCCTCGGCGACCTGCTGGTCGGCCAGTCGCCGG
TGGCGGGGCCGAAGGGCTTCAAG---AAG-GAGACCACGCTCACCCGCGAGCTCTTGACC
GAGTACCCCCGGTCGCAGTGGTGGCAGTTCGCCGTCGTCGAAGAC-CGTCTCATGACCG-
-------AGATGGAGGCGATGCAGAAGCAGTACGACGAGTCGAAGAAGCGCCTCGAGCAG
CGCTTCCTCGA-CAAGGTCGAGAAGCTGCAGCGCGGCGACGAGCTGCCCCCCGGCGTCAT
GAAGATGGTCAAGGTCTTCGTGGCTGTGAAGCGCAAGATCCAGCCCGGCGACAAGATGGC
GGGCCGGCACGGCAACAAGGGCGTCGTCTCGCGCATCGTGCCGATCGAGGACATGCCGTT
CCTGGAGGACGGCACCCACGCCGACATCGTGCTCAACCCGCTCGGCGTGCCGAGCCGGAT
GAACGTCGGCCAGATCCTCGAGACGCATCTGGGCTGGGCCGCCGCGGGCCTCGGCCGGCA
GGTCTCGCAGGCCGTGGACGCGTACCTGCGCACCCACGAC--------------------
------ATCGAGCC----TCTGCGCGAGCGGAT---------------GAAGGCGATCTA
CAGCGA------------A---TCGG---------AA---CTGGCCGGCCT---CAC---
------CGACCAG---GACCT---CGCCGAGGTCGGCAACAACCTGCGCCGCGGCGTCCC
GATGGCCACCCCGGTGTTCAACGGCGCCAAGGAAGCCG---A------------CATCGA
GACGATGCT------------------GGAGATGGC---------CGGCCTC---GACCG
G------------------------TCA--------------GGCCAGTCGACGCTCTAT
GACGGGCGCACCGGCGAGCCCTTCGACCGCAAGGTCACGGTCGGCTACATCTACATGCTG
AAGCTGCACCACCTGGTGGACGACAAGATCCACGCGCGCTCGATCGGCCCGTACTCGCTC
GTCACCCAGCAGCCGCTGGGCGGCAAGGCGCAGTTCGGCGGCCAGCGCTTCGGCGAGATG
GAGGTGTGGGCCCTCGAAGCCTACGGCGCCGCCTACACGCTGCAGGAGATGCTGACGGTG
AAGTCCGACGACGTCGCCGGCCGCACGAAGGTCTACGAGGCCATCGTGCGCGGCGACGAC
ACCTTCGAGGCG-GGCATCCCCGAGAGCTTCAACGTGCTGGTGAAGGAGATGCGGTCGCT
CGGCCTGAACGTCG-------------------------AGCTCCTGTCCTCCA------
---------AGCGC---GCGGCGAACGA---------CC---AGCTCGAGG---------
----------------------------------CGCC--------CCCGGAGGCG----
--GCCGAG---TAG----------------
>Methylobacterium_sp_YR596
------------------ATG-----------GC---------------CAA---C----
------------ACGCTGGTCG--------------GTCGC-------------------
------------------------AAGCGC----------ATTCGCAAGTTC--------
-------TTCGGCAAGATTCGGGAAGTCGCCGAGATGCCGAACCTCATCGAGGTCCAGAA
GGCGTCATACGACCAGTT-------CCTGATGG---------------------------
------TGGA------CGAGC--CCGAGGGTGGGCGCG---G--CGACGA----------
-----------------------------GGGCCTGCAATCGGTCTTCAAGTCCGTCTTC
CCGATCTCCGACTTCTCCTCGACCGCGCTCCTCGAATTCGTG------AAGTACACGTTC
GAGCAGCCGAAGTACGACGTCGACGAATGCCGCCAGCGCGGCATCACCTTCGCCGCGCCG
CTCAAGGTGACGCTGCGGCTGATCGTGTTCGATGTCGATCCCGATACCG---GCGCCAAG
TCGGTCAAGGACATCAAGGAGCAGGACGTCTACATGGGCGACATGCCCCTGATGACGGAG
AACGGCACCTTCATCGTCAACGGGACCGAGCGCGTCATCGTCTCGCAGATGCACCGCTCG
CCGGGCGTGTTCTTCGACCA------CGACAAGGGCAAGACCCATTCCTCGGGCAAGCTC
CTGTTCGCGGCGCGCATCATCCCGTATCGCGGCTCCTGGCTCGACGTCGAGTTCGACGCC
AAGGACATCGTGCACGCGCGCATCGACCGCAAGCGCAAGATCCCGGTCACCTCGCTGCTC
TTCGCGCTCGGCCTCGACGGC---------------------------------------
------------------------------------GAGGAGATCCTCTCGACCTTCTAC
AACCGCGTCGCCTATGTG-CGCGACGGCCACGAC---TGGCGCGTGCCCTACGACGCCGA
GCGGCTGAAGGGCTTCAAGGCCACCACCGACCTCATCGACGCCGAGTCGGGCGAGGTGGT
GCTCGAGGCCGGCAAGAAGCTGACCGCGCGGGCCGCCCGCCAGATCGCCGAGAAGGGCGT
GAAGGCGCTGCGCGCCACCGACGAGGACCTGATCGGCCAGTACATCGCCGAGGACATGGT
CAACTACAAGACCGGCGAAATCTACGCCGAGGCC------GGCGACGAGATCAGCGAGAA
GGTCCTCAAGGGCCTGACCGACGTCGGTATCGAGGAGATCCCGGTCCTCGACATCGACCA
CGTCAACATCGGTCCCTACATCCGCAACACGCTCGCGGTCGACAAGAACTCGGCCCGCGA
GGGCGCGCTGTTCGACATCTACCGGGTGATGCGCCCGGGCGAGCCGCCGACCCTCGACAC
CGCCGAGGCGATGTTCCACTCGCTGTTCTTCGACGCGGAGCGCTACGACCTCTCGGCCGT
CGGCCGCGTGAAGATGAACATGCGTCTCGACCT---------CGA-----CGC------G
GCCGAC---ACCGTGCG------GACGCTGCGG---------------------CGCGAG
----------------------------GACATGCTGGCGGTCGTCA-------------
---------AGGCGCTCGTCGACCTGCGCGATGGCAAG----------------------
--------------GGCGAGATCGACGACATCGACCACCTCGGCAACCGCCGGGTGCGCT
CGGTCGGCGAGCTGATGGAGAACCAGTACCGCCTGGGCCTCCTGCGCATGGAGCGCGCCA
TCAAGGAGCGGATGTCGTCGGTCGACATCGACACCGTGATGCCGCAGGACCTGATCAACG
CGAAGCCCGCCGCGGCCGCGGTGCGCGAGTTCTTCGGCTCGTCGCAGCTGTCGCAGTTCA
TGGACCAGACCAACCCGCTCTCCGAGGTGACGCACAAGCGCCGCCTGTCGGCGCTCGGCC
CGGGCGGTCTGACCCGCGAGCGCGCCGGCTTCGAGGTGCGCGACGTGCACCCGACCCATT
ACGGCCGCATCTGCCCGATCGAGACGCCGGAAGGCCCGAACATCGGCCTGATCAACTCGC
TCGCGACCTTCGCCCGGGTGAACAAGTACGGCTTCATCGAGACCCCGTTCCGCCGCGTGC
GCGACGGCGTGGTCACCGACGAGGTCG------CCTACCTGTCCGCCATGGAGGAGGCGA
AGTACCACGTCGCCCAGGCGAACGCGGTGATGGA---CG-AGAACCGCAAGCTCACGGA-
--GGACCTCG---TGGTCTGCCGCCGGG------CGGGCGAGGTCATCGTCGTCGGCCCC
GAGCGCGTCGACCTGATGGACGTGTCGCCCAAGCAGCTCGTGTCGGTCGCCGCTGCGCTG
ATCCCGTTCCTCGAGAACGACGACGCCAACCGCGCGCTGATGGGCTCGAACATGCAGCGC
CAGGCGGTGCCGCTGGTCCGCGCCGACGCGCCCTTCGTCGGCACCGGCATGGAGGCCGTG
GTGGCGCGCGATTCGGGTGCCGCCATCGGCGCCCGGCGCGCGGGCATCATCGACCAGGTC
GATGCGACCCGTATCGTCATCCGCGCCACCGA---CGAGGC---CGACGCCTCGAAGCCC
GGCGTCGACATC---TACCGCCTGCAGAAGTTCCAGCGCTCCAACCAGTCGACCTGCATC
ACCCAGAAGCCGCTCGTGCGCGTCGGCGACGTGGTGAAGAAGGGCGACATCATCGCCGAC
GGTCCCTCGACCGAGTTCGGCGAGCTGGCGCTCGGCCGGAACGTGCTCGTCGCGTTCATG
CCGTGGAACGGCTACAACTTCGAGGACTCGATCCTGCTCTCCGAGCGGATCGTGAAGGAT
GACGTGTTCACCTCGATCCACATCGAGGAGTTCGAGGTGATGGCCCGCGACACCAAGCTG
GGTCCGGAGGAAATCACCCGCGACATCCCGAACGTCTCGGAGGAGGCGCTCAAGAACCTC
GACGAGGCCGGCATCGTCTATATCGGCGCCGAGGTCCACGCCGGCGACATCCTGGTCGGC
AAGATCACCCCGAAGGGCGAGAGCCCGAT--GACGCCGGAGGAGAAGCTCCTCCGCGCCA
TCTTCGGCGAGAAGGCCTCGGACGTGCGCGACACCTCGCTGCGGGTGCCGCCGGGCGTCA
CCGGCACGATCGTCGAGGTCCGGGTGTTCAACCGCCACGGCGTCGACAAGGACGAGCGCG
CCCAGGCCATCGAGCGCGAGGAGATCGAGCGTCTCGCCAAGGACCGCGACGACGAGCAGG
CGATCCTCGACCGCAACACCTACGCGCGCCTCGGCGACCTGCTGGTCGGCCAGTCGCCGG
TGGCGGGGCCGAAGGGCTTCAAG---AAG-GAGACCACGCTCACCCGCGAGCTCTTGACC
GAGTACCCCCGGTCGCAGTGGTGGCAGTTCGCCGTCGTCGAAGAC-CGTCTCATGACCG-
-------AGATGGAGGCGATGCAGAAGCAGTACGACGAGTCGAAGAAGCGCCTCGAGCAG
CGCTTCCTCGA-CAAGGTCGAGAAGCTGCAGCGCGGCGACGAGCTGCCCCCCGGCGTCAT
GAAGATGGTCAAGGTCTTCGTGGCGGTGAAGCGCAAGATCCAGCCCGGCGACAAGATGGC
GGGCCGGCACGGCAACAAGGGCGTCGTCTCGCGCATCGTGCCGATCGAGGACATGCCGTT
CCTGGAGGACGGCACCCACGCCGACATCGTGCTCAACCCGCTCGGCGTGCCGAGCCGGAT
GAACGTCGGCCAGATCCTCGAAACGCATCTGGGCTGGGCCGCCGCGGGCCTCGGCCGGCA
GGTCTCGCAGGCCGTGGACGCGTACCTGCGCACCCACGAC--------------------
------ATCGAGCC----TCTGCGCGAGCGGAT---------------GAAGGCGATCTA
CAGCGA------------A---TCGG---------AA---CTGGCCGGCCT---GAC---
------CGACCAG---GACCT---CGCCGAGGTCGGCAATAACCTGCGCCGCGGCGTCCC
GATGGCCACCCCGGTGTTCAACGGCGCCAAGGAAGCCG---A------------CATCGA
GACGATGCT------------------GGAGATGGC---------CGGCCTC---GACCG
G------------------------TCG--------------GGCCAGTCGACGCTCTAC
GACGGGCGCACCGGCGAGCCCTTCGACCGCAAGGTCACGGTCGGCTACATCTACATGCTG
AAGCTGCACCACCTGGTGGACGACAAGATCCACGCGCGCTCGATCGGCCCGTACTCGCTC
GTCACCCAGCAGCCGCTGGGCGGCAAGGCGCAGTTCGGCGGCCAGCGCTTCGGCGAGATG
GAGGTGTGGGCCCTCGAAGCCTACGGCGCCGCCTATACGCTGCAGGAGATGCTGACGGTG
AAGTCCGACGACGTCGCCGGCCGCACGAAGGTCTACGAGGCCATCGTGCGCGGCGACGAC
ACCTTCGAGGCG-GGCATCCCCGAGAGCTTCAACGTGCTGGTGAAGGAGATGCGGTCGCT
CGGCCTCAACGTCG-------------------------AGCTCCTGTCCTCCA------
---------AGCGC---GCGGCGAACGA---------CC---AGCTCGAGG---------
----------------------------------CGCC--------CCCGGAGGCG----
--GCCGAG---TAG----------------
>Methylorubrum_populi_BJ001
------------------ATG-----------GC---------------CAA---T----
------------ACGCTGGTCG--------------GTCGC-------------------
------------------------AAGCGC----------ATTCGCAAGTTC--------
-------TTCGGGAAGATCCGGGAAGTCGCCGAGATGCCGAACCTCATCGAGGTTCAGAA
GGCGTCCTACGACCAGTT-------CCTGATGG---------------------------
------TGGA------CGAGC--CGGAAGGCGGACGCG---C--CGACGA----------
-----------------------------AGGCCTGCAGAGCGTCTTCAAGTCGGTGTTC
CCGATCTCCGACTTCGCCTCGACGGCGCTGTTGGAGTTCGTG------CGCTACACCTTC
GAGCAGCCGAAATACGACGTCGACGAGTGCCGCCAGCGCGGCATCACCTTCGCGGCCCCG
CTCAAGGTGACGCTGCGCCTGATCGTGTTCGATGTGGACCCGGATACCG---GCGCCAAG
TCCGTCAAGGACATCAAGGAGCAGGACGTCTACATGGGCGACATGCCGCTCATGACGGAT
AACGGCACCTTCATCGTCAACGGCACCGAGCGCGTCATCGTCTCGCAGATGCACCGCTCG
CCGGGCGTGTTCTTCGACCA------CGACAAGGGCAAGACGCACTCCTCGGGCAAGCTG
CTGTTTGCCGCCCGCATCATCCCCTACCGGGGCTCCTGGCTCGACGTCGAGTTCGATGCC
AAGGACATCGTGCACGTGCGCATCGACCGCAAGCGCAAGCTGCCGGTCACCTCGCTGCTG
TTCGCCCTCGGCCTCGACGGC---------------------------------------
------------------------------------GAAGAAATCCTCTCGACCTTCTAC
AACCGCGTCTCCTACGAG-CGGGACGGGGCGGAC---TGGCGCGTGCCGTTCGACGCCGA
GCGTCTGAAGGGCTTCAAGGCCTCCGTCGACCTCATCGACGCCGATTCCGGCGAGGTGGT
GCTCGAAGCCGGCAAGAAGCTGAACGCCCGCAACGCGCGGCTCATCGGCGAGAAGGGCAC
CAAGTTCCTCAAGGCGACCGACGAGGATCTCGTCGGCCAGTACATCGCCGAGGATCTCGT
CAACGCCAAGACCGGCGAGATCTGGGCCGAGGCC------GGCGACGAGATCTCCGAGAA
GCTCCTGAAGGCGCTCGACGATGTCGGCGTCACCGAGATCCCGGTGCTCGACATCGACCA
CGTCAATGTCGGTCCCTACATTCGCAACACGCTGGCCGTGGACAAGAACTCGGCCCGCGA
GGGCGCGCTGTTCGACATCTACCGCGTCATGCGCCCCGGCGAGCCGCCGACGCTCGACAC
CGCGGAGGCGATGTTCCACTCGCTGTTCTTCGATGCCGAGCGCTACGACCTCTCCGCGGT
CGGCCGCGTGAAGATGAACATGCGCCTCGACCT---------CGA-----CGC------C
GCCGAC---ACCGTGCG------CACGCTGCGC---------------------CGCGAG
----------------------------GACATGCTCGCGGTCGTCA-------------
---------AGGCGCTCGTCGACCTGCGCGACGGCAAG----------------------
--------------GGCGAGATCGACGATATCGACCACCTCGGCAACCGCCGCGTCCGCT
CGGTCGGCGAGCTGATGGAGAACCAGTATCGCCTGGGTCTCCTGCGGATGGAGCGCGCCA
TCAAGGAGCGCATGTCCTCGGTCGATATCGACACGGTGATGCCGCAGGATCTCATCAATG
CGAAGCCCGCGGCCGCCGCGGTGCGCGAGTTCTTCGGCTCGTCGCAGCTTTCGCAGTTCA
TGGACCAGACCAACCCGCTGTCGGAAGTGACGCACAAGCGCCGTCTCTCGGCGCTCGGCC
CGGGCGGTCTGACCCGCGAGCGCGCCGGCTTCGAGGTGCGCGACGTGCACCCGACGCACT
ATGGCCGCATCTGCCCGATCGAGACGCCGGAAGGCCCGAATATCGGCCTGATCAACTCGC
TGGCGACGTTCGCCCGCGTGAACAAGTACGGCTTCATCGAGACGCCGTTCCGCCGGGTGA
AGGACGGCGTGGTGACCGACGAGGTCG------CCTACCTCTCCGCCATGGAGGAGGCCA
AGTACTACGTCGCCCAGGCCAATGCCGGCATGGA---CG-CCGCCCGCAAGCTGACGGA-
--CGACCTCG---TGGTCTGCCGCCGCG------CGGGTGAGGTCATCGTGGTCGCCCCC
GACCGCGTCGACCTCATGGACGTGAGCCCCAAGCAGCTCGTCTCGGTCGCCGCGGCCTTG
ATCCCGTTCCTCGAGAACGACGACGCCAACCGCGCCCTGATGGGCTCGAACATGCAGCGC
CAGGCGGTGCCGCTGGTTCGCGCCGACGCACCCTTCGTCGGCACCGGCATGGAAGCCGTG
GTCGCCCGCGACTCCGGCGCGGCCATCGCCGCCCGCCGCTCCGGCATCGTCGATCAGGTG
GACGCCACCCGTATCGTCATCCGCGCGACGGA---GGAAAC---CGACCCGACCAAGCCC
GGCGTCGACATC---TACCGCCTCCAGAAGTTCCAGCGCTCCAACCAGTCGACCTGCATC
ACGCAGAAGCCGCTGGTGCGCGTCGGCGAGCCGGTGAAGAAGGGCGAGATCATCGCCGAC
GGTCCCTCGACCGAGTTCGGCGAACTCGCGCTCGGCCGCAACGTGCTCGTCGCGTTCATG
CCGTGGAACGGGTACAACTTCGAGGACTCGATCCTGCTCTCCGAGCGGATCGTGAAGGAT
GACGTGTTCACCTCGATCCACATCGAGGAATTCGAGGTGATGGCCCGCGACACCAAGCTG
GGTCCGGAGGAGATCACCCGCGACATCCCGAACGTCTCGGAAGAGGCGCTCAAGAACCTC
GACGAGGCCGGCATCGTCTATATCGGCGCCGAGGTGCATGCCGGCGACATCCTCGTCGGC
AAGATCACGCCGAAGGGCGAGAGCCCGAT--GACGCCGGAGGAGAAGCTGCTCCGCGCCA
TCTTCGGCGAGAAGGCGTCCGACGTGCGCGACACCTCGCTCCGGGTCCCGCCCGGGGTCA
CCGGGACCATTGTCGAAGTTCGCGTGTTCAACCGCCACGGCGTCGACAAGGACGAGCGCG
CGCAAGCCATCGAGCGCGAGGAGATCGAGCGTCTCGCCAAGGACCGCGACGACGAGCAGA
CCATCCTCGACCGCAACACCTATGCGCGTCTCGCCGAGGTGCTGATCGGCCAGTCGCCGA
TCGCCGGTCCGAAGGGCTTCCGC---AAG-GACACCACGCTGACCCGCGAGGGCATCAGC
GAGTATCCCCGCTCGCAATGGTGGCAGTTCGCCGTCGTCGACGAC-CGTCTGATGACGG-
-------AGATCGAGGCGATGCAAAAGCAGTACGACGAGTCGAAGAAGCGCCTCGAGCAG
CGCTTCCTCGA-CAAGGTCGAGAAGCTGCAGCGCGGCGACGAGCTTCCGCCCGGCGTCAT
GAAGATGGTCAAGGTCTTCGTGGCGGTGAAGCGCAAGATCCAGCCCGGCGACAAGATGGC
CGGCCGCCACGGCAACAAGGGTGTCGTGTCGCGCATCGTGCCGATCGAGGACATGCCGTT
CCTCGAAGACGGCACGCATGCCGACATCGTGCTCAACCCGCTCGGCGTGCCCTCGCGCAT
GAATGTCGGCCAAATCCTCGAGACCCACCTCGGCTGGGCGGCTGCGGGCTTGGGTCGCAA
GGTCTCCAAGGCGGTCGATGCCTACCTGAAGAACCAGGAC--------------------
------ATCGCGCC----GCTGCGGGCCGAGAT---------------GGAAGCGATCTA
CTCGCC------------G---TCCG---------AG---CTGGAGGGTCT---CTC---
------CGACGAG---GCTCT---GGCGGAAGCCGGCAACAACGTGCGCCGCGGCGTGCC
GATGGCGACGCCGGTGTTCAACGGCGCCAAGGAAGCCG---A------------CATCGA
GACGATGCT------------------GGAGATGGC---------CGGGCTC---GACCG
C------------------------TCG--------------GCGCAGTCGACGCTCTAC
GACGGGCGGACCGGCGAGCCCTTCGACCGCAAGGTCACCATGGGCTACATCTACATGCTG
AAGCTGCACCACCTCGTGGACGACAAGATCCACGCGCGCTCGATCGGCCCGTACTCGCTC
GTCACCCAGCAGCCGCTGGGCGGCAAGGCGCAGTTCGGCGGCCAGCGCTTCGGTGAGATG
GAGGTCTGGGCGCTGGAGGCCTACGGCGCGGCCTACACGCTGCAGGAGATGCTGACGGTG
AAGTCGGACGACGTGGCCGGCCGCACCAAGGTCTACGAGGCGATCGTCCGCGGCGACGAC
ACCTTCGAGGCC-GGCATCCCCGAATCCTTCAACGTGCTCGTCAAGGAGATGCGCTCGCT
CGGCCTCAACGTCG-------------------------AGCTGACGAACTCCA------
---------AGCAGCAGGCGGCCAACGA---------CC---AGATCGAAC---------
----------------------------------CGCC--------GGCCGACGCG----
--GCCGAG---TAA----------------
>Methylobacterium_sp_AMS5
------------------ATG-----------GC---------------CAA---T----
------------ACGCTGGTCG--------------GTCGC-------------------
------------------------AAGCGC----------ATTCGCAAGTTC--------
-------TTCGGTAAGATCCGGGAAGTCGCCGAGATGCCGAACCTCATCGAGGTTCAAAA
GGCGTCCTACGACCAGTT-------CCTGATGG---------------------------
------TGGA------CGAGC--CCGAGGGCGGGCGGG---C--CGACGA----------
-----------------------------GGGCCTGCAGAGCGTCTTCAAGTCGGTCTTC
CCGATCTCCGACTTCGCCTCGACGGCGCTGCTCGAGTTCGTG------CGGTACACCTTC
GAACAGCCGAAATACGACGTCGACGAGTGCCGCCAGCGCGGCATCACCTTCGCGGCCCCG
CTCAAGGTGACGCTGCGGCTCATCGTGTTCGATGTGGACCCCGATACCG---GCGCCAAG
TCCGTCAAGGACATCAAGGAGCAGGATGTCTACATGGGCGACATGCCGCTCATGACGGAT
AACGGCACCTTCATCGTCAACGGCACCGAGCGCGTCATCGTCTCGCAGATGCACCGCTCC
CCGGGCGTGTTCTTCGACCA------CGACAAGGGCAAGACGCACTCGTCCGGCAAGCTG
CTGTTTGCCGCCCGCATCATCCCCTACCGGGGCTCCTGGCTCGACGTCGAGTTCGACGCC
AAGGACATCGTGCACGTCCGCATCGACCGCAAGCGCAAGCTGCCGGTCACCTCGCTGCTG
TTTGCGCTCGGCCTCGACGGC---------------------------------------
------------------------------------GAAGAGATCCTCTCGACCTTCTAC
AACCGTGTCGCCTACCAG-CGTGACGGGGCGGAT---TGGCGCGTGCCGTTCGACGCCGA
GCGCCTCAAGGGCTTCAAGGCCTCGGTCGATCTCGTCGACGCCGATTCCGGCGAGGTCGT
GCTGGAGGCGGGCAAGAAGCTCAACGCCCGCAACGCGCGTCTGATCGGCGAGAAGGGCAC
CAAGTTCCTGCGCGCCGCGGACGAGGATCTGATCGGCCAGTACATCGCCGAAGACCTCGT
CAACATGAAGACGGGCGAGATCTGGGCCGAGGCC------GGCGACGAGATCTCCGAAAA
GCTCCTCAAGAGCCTCGACGATGTCGGTGTCACCGAACTGCCCGTGCTCGACATCGATCA
CGTCAATGTCGGCCCCTACATCCGCAACACGCTTGCCGTGGACAAGAACTCCGCCCGCGA
AGGCGCGCTGTTCGACATCTACCGCGTGATGCGCCCCGGCGAGCCGCCGACGCTCGACAC
GGCGGAAGCGATGTTCCACTCGCTGTTCTTCGATTCCGAGCGCTACGACCTCTCGGCGGT
CGGCCGCGTGAAGATGAACATGCGCCTCGACCT---------CGA-----CGC------C
GCCGAC---ACCGTGCG------GACGCTGCGG---------------------CGCGAG
----------------------------GACATGCTCGCGGTCGTCA-------------
---------AGGCGCTCGTGGATCTCCGCGACGGCAAG----------------------
--------------GGCGAGATCGACGACATCGACCACCTCGGCAACCGCCGTGTCCGCT
CGGTCGGCGAGCTGATGGAGAACCAGTACCGTCTGGGCCTCCTGCGGATGGAGCGCGCCA
TCAAGGAGCGCATGTCCTCGGTCGATATCGACACGGTGATGCCGCAGGACCTCATCAACG
CGAAGCCCGCCGCGGCGGCGGTGCGCGAGTTCTTCGGCTCGTCGCAGCTCTCGCAGTTCA
TGGACCAGACCAACCCGCTCTCGGAAGTGACGCACAAGCGCCGCCTCTCGGCGCTTGGCC
CGGGCGGTCTGACCCGCGAGCGCGCCGGCTTCGAGGTGCGCGACGTGCATCCGACCCATT
ACGGCCGCATCTGCCCGATCGAGACCCCGGAAGGCCCGAATATCGGCCTGATCAACTCGC
TGGCGACCTTCGCCCGCGTGAACAAGTACGGCTTCATCGAGACGCCGTTCCGCCGGGTGA
AGGACGGTGTGGTGACCGACGAGGTCG------CCTACCTCTCCGCCATGGAAGAGGCGA
AGTACTACGTCGCCCAGGCCAATGCCGGCATGGA---CG-AGGGCCGCAAGCTGACGGA-
--CGACCTCG---TGGTCTGCCGCCGCG------CGGGTGAAGTCATCGTGGTCGCCCCC
GACCGCGTCGATCTCATGGACGTGTCGCCGAAGCAGCTTGTGTCGGTCGCCGCGGCGCTG
ATCCCGTTCCTCGAGAACGACGACGCCAACCGCGCGCTGATGGGCTCGAACATGCAGCGC
CAGGCGGTGCCGCTGGTTCGCGCCGACGCGCCCTTCGTCGGCACCGGCATGGAGGCCGTG
GTCGCCCGCGATTCCGGCGCCGCCATTGCCGCGCGCCGCTCCGGCATCGTCGATCAGGTG
GACGCCACCCGTATCGTCATCCGCGCCTCGGA---GGAGAC---CGACCCGACCAAGCCC
GGCGTCGACATC---TACCGCCTGCAGAAGTTCCAGCGCTCGAACCAGTCGACCTGCATC
ACGCAGAAGCCGCTGGTGCGCGTCGGCGAGCCGGTGAAGAAGGGCGAGATCATCGCCGAC
GGACCGTCCACCGAGTTCGGCGAGCTCGCGCTCGGCCGCAACGTGCTCGTCGCGTTCATG
CCGTGGAACGGCTACAACTTCGAGGACTCGATCCTGCTCTCCGAGCGGATCGTGAAGGAT
GACGTGTTCACCTCGATCCACATCGAGGAATTCGAGGTGATGGCCCGCGACACCAAGCTG
GGTCCGGAGGAGATCACCCGCGACATCCCGAACGTCTCGGAAGAGGCGCTCAAGAACCTC
GACGAGGCCGGCATCGTCTATATCGGCGCCGAGGTGCATGCCGGCGACATCCTCGTCGGC
AAGATCACGCCGAAGGGCGAGAGCCCGAT--GACGCCGGAGGAGAAGCTCCTGCGCGCCA
TCTTCGGCGAGAAGGCCTCGGACGTGCGCGACACCTCGCTCCGGGTTCCCCCGGGCGTGA
CCGGCACGATCGTCGAGGTTCGGGTGTTCAACCGCCACGGCGTCGACAAGGACGAGCGCG
CCCAGGCGATCGAGCGCGAGGAGATCGAGCGTCTCGCCAAGGACCGCGACGACGAGCAGA
CGATCCTCGACCGCAACACCTATGCCCGCTTGGCCGAGGTGCTGATCGGTCAGTCGCCGA
TCGCCGGTCCGAAGGGCTTCCGC---AAG-GACACCACGCTGACCCGCGAGATCATCAGC
GAGTATCCCCGCTCGCAATGGTGGCAGTTCGCCGTCGTCGACGAC-CGTCTGATGACGG-
-------AAATCGAGGCGATGCAGAAGCAGTACGACGAGTCGAAGAAGCGCCTCGAGCAG
CGCTTCCTCGA-CAAGGTCGAGAAGCTGCAGCGCGGCGACGAGCTTCCGCCCGGCGTCAT
GAAGATGGTCAAGGTCTTCGTGGCGGTGAAGCGCAAGATCCAGCCCGGCGACAAGATGGC
CGGCCGCCACGGCAACAAGGGTGTCGTGTCGCGCATCGTGCCGATCGAGGACATGCCGTT
CCTCGAAGACGGCACGCATGCCGACATCGTGCTCAACCCGCTCGGCGTGCCCTCGCGCAT
GAATGTCGGCCAGATCCTGGAAACCCATCTGGGCTGGGCGGCTGCGGGCTTGGGTCGCAA
GGTCGCCAAGGCGGTCGATGCCTATCTGAAGAATCAGGAC--------------------
------ATCGCGCC----GCTGCGGGCCGAGAT---------------GGAAGCGATCTA
CTCGCC------------G---TCCG---------AG---ATCGAGGGGCT---GTC---
------CGACGAG---GCTCT---GGCCGAGGCGGGCAACAACGTGCGCCGCGGCGTGCC
GATGGCCACCCCGGTGTTCAACGGCGCCAAGGAAGCCG---A------------TATCGA
GACGATGCT------------------GGAGATGGC---------CGGGCTC---GACCG
C------------------------TCG--------------GCGCAGTCGACCCTCTAC
GACGGTCGCACCGGCGAGCCCTTCGACCGCAAGGTCACCATGGGCTACATCTACATGCTG
AAGCTGCACCACCTCGTGGACGACAAGATCCACGCGCGCTCGATCGGCCCGTACTCGCTC
GTCACCCAGCAGCCGCTGGGCGGCAAGGCGCAGTTCGGCGGTCAGCGCTTCGGTGAGATG
GAGGTCTGGGCGCTGGAGGCCTACGGCGCGGCCTACACGCTGCAGGAGATGCTCACGGTG
AAGTCGGACGACGTGGCCGGCCGCACCAAGGTCTACGAGGCGATCGTCCGCGGCGACGAC
ACCTTCGAGGCC-GGCATCCCCGAGAGCTTCAACGTGCTCGTCAAGGAGATGCGCTCGCT
CGGCCTCAACGTCG-------------------------AGCTCACCTCCTCCAA-----
----GCAGCAGCAG---GCGGCCAACGA---------CC---AGATCGAGC---------
----------------------------------CGCC--------GGCCGACGCC----
--GCCGAG---TAA----------------
>Methylorubrum_zatmanii_PSBB041
------------------ATG-----------GC---------------CAA---T----
------------ACGCTGGTCG--------------GTCGC-------------------
------------------------AAGCGC----------ATTCGCAAGTTC--------
-------TTCGGTAAGATCCGGGAAGTCGCCGAGATGCCGAACCTCATCGAGGTTCAAAA
GGCGTCCTACGACCAGTT-------CCTGATGG---------------------------
------TGGA------CGAGC--CCGAGGGCGGGCGTG---C--CGACGA----------
-----------------------------GGGCCTGCAGAGCGTCTTCAAGTCGGTCTTC
CCGATCTCCGACTTCGCCTCGACGGCGCTGCTCGAGTTCGTG------CGGTACACCTTC
GAACAGCCGAAATACGACGTCGACGAGTGCCGTCAGCGCGGCATCACCTTCGCGGCCCCG
CTCAAGGTGACGCTGCGGCTCATCGTGTTCGATGTGGACCCGGATACCG---GCGCCAAG
TCGGTCAAGGACATCAAGGAGCAGGATGTCTACATGGGCGACATGCCGCTCATGACGGAC
AACGGCACCTTCATCGTCAACGGCACCGAGCGCGTCATCGTCTCGCAGATGCACCGCTCG
CCGGGCGTGTTCTTCGACCA------CGACAAGGGCAAGACCCACTCGTCCGGCAAGCTG
CTGTTCGCCGCCCGCATCATCCCCTACCGGGGCTCCTGGCTCGACGTCGAGTTCGACGCC
AAGGACATCGTGCACGTGCGTATCGACCGCAAGCGCAAGCTGCCGGTCACCTCGCTGCTG
TTCGCGCTCGGCCTCGACGGC---------------------------------------
------------------------------------GAAGAGATCCTCTCGACCTTCTAC
AACCGCGTCGCCTACCAG-CGTGACGGGGCGGAT---TGGCGCGTGCCGTTCGACGCCGA
GCGCCTCAAGGGCTTCAAGGCCTCGGTCGATCTCATCGACGCCGATTCCGGCGAGGTCGT
GCTGGAGGCGGGCAAGAAGCTCAACGCTCGCAATGCGCGTCTGATCGGCGAGAAGGGGAC
CAAGTTCCTGCGCGCCGCGGACGAGGATCTGATCGGCCAGTACATCGCCGAAGACCTCGT
CAACATGAAGACGGGCGAGATCTGGGCCGAGGCC------GGCGACGAGATCTCCGAGAA
GCTCCTCAAGAGCCTCGACGACGTCGGCGTCACCGAGCTGCCCGTGCTCGACATCGACCA
CGTCAATGTCGGCCCCTACATCCGCAACACGCTGGCGGTGGACAAGAACTCCGCCCGCGA
AGGCGCGCTGTTCGACATCTACCGGGTCATGCGTCCCGGCGAGCCGCCGACGCTCGACAC
CGCCGAGGCGATGTTCCACTCGCTGTTCTTCGATTCCGAGCGCTACGACCTCTCGGCGGT
CGGCCGCGTGAAGATGAACATGCGCCTCGACCT---------CGA-----CGC------C
GCCGAC---ACCGTGCG------GACGCTGCGC---------------------CGCGAG
----------------------------GACATGCTCGCGGTCGTCA-------------
---------AGGCGCTGGTCGACCTGCGCGACGGCAAG----------------------
--------------GGCGAGATCGACGACATCGACCACCTCGGCAACCGCCGTGTCCGCT
CGGTCGGCGAGCTGATGGAGAACCAGTACCGTCTGGGCCTCCTGCGGATGGAGCGCGCCA
TCAAGGAGCGCATGTCCTCGGTCGATATCGACACGGTGATGCCGCAGGACCTCATCAACG
CGAAGCCCGCCGCGGCGGCCGTGCGCGAGTTCTTCGGCTCGTCGCAGCTCTCGCAGTTCA
TGGACCAGACCAACCCGCTGTCGGAAGTGACGCACAAGCGCCGCCTCTCGGCGCTTGGCC
CAGGCGGTCTGACCCGCGAGCGCGCCGGCTTCGAGGTGCGCGACGTGCACCCGACCCATT
ACGGCCGCATCTGCCCGATCGAGACCCCGGAAGGCCCGAATATCGGCCTGATCAACTCGC
TGGCGACCTTCGCCCGCGTGAACAAGTACGGCTTCATCGAGACGCCGTTCCGCCGGGTGA
AGGACGGCGTGGTGACCGACGAGGTCG------CCTACCTCTCCGCCATGGAAGAGGCGA
AGTACTACGTCGCCCAGGCCAATGCCGGCATGGA---CG-AGGGCCGCAAGCTGACGGA-
--CGACCTCG---TGGTCTGCCGCCGCG------CGGGTGAGGTCATCGTGGTCGCCCCC
GACCGCGTCGATCTCATGGACGTGTCGCCGAAGCAGCTCGTCTCGGTCGCAGCCGCGCTG
ATCCCGTTCCTCGAGAACGACGACGCCAACCGCGCGCTGATGGGCTCGAACATGCAGCGC
CAGGCGGTGCCGCTGGTTCGCGCCGACGCGCCTTTCGTCGGCACCGGCATGGAGGCCGTG
GTCGCCCGCGACTCGGGTGCTGCCATCGCTGCCCGCCGCTCCGGCATCGTCGATCAGGTG
GACGCCACCCGTATCGTCATCCGCGCCTCGGA---AGAGAC---CGACCCGACCAAGCCC
GGCGTCGACATC---TACCGCCTGCAGAAGTTCCAGCGCTCCAACCAGTCGACCTGCATC
ACGCAGAAGCCGCTGGTGCGCGTCGGCGAGCCGGTGAAGAAGGGCGAGATCATCGCCGAC
GGTCCCTCGACAGAGTTCGGTGAGCTCGCGCTCGGCCGCAACGTGCTCGTCGCGTTCATG
CCGTGGAACGGCTACAACTTCGAGGACTCGATCCTGCTCTCCGAGCGGATCGTGAAGGAT
GACGTGTTCACCTCGATCCACATCGAGGAATTCGAGGTGATGGCCCGCGACACCAAGCTG
GGTCCGGAGGAGATCACCCGCGACATCCCGAACGTCTCGGAAGAGGCGCTCAAGAACCTC
GACGAGGCCGGCATCGTCTATATCGGCGCCGAGGTGCATGCTGGCGACATCCTCGTCGGC
AAGATCACGCCGAAGGGCGAGAGCCCGAT--GACGCCGGAGGAGAAGCTCCTTCGCGCCA
TCTTCGGCGAGAAGGCCTCGGACGTACGCGACACCTCGCTCCGGGTTCCCCCGGGCGTGA
CCGGCACGATCGTCGAGGTGCGGGTGTTCAACCGCCACGGCGTCGACAAGGACGAGCGCG
CCCAGGCGATCGAGCGCGAGGAGATCGAGCGTCTCGCCAAGGACCGCGACGACGAGCAGA
CCATCCTCGACCGCAACACCTATGCCCGCTTGGCCGAGGTGCTGATCGGTCAGTCGCCGA
TCGCCGGCCCGAAGGGCTTCCGC---AAG-GACACCACGCTGACCCGCGAGATCATCAGC
GAGTATCCCCGCTCGCAATGGTGGCAGTTCGCCGTCGTCGACGAC-CGTATGATGACGG-
-------AAATCGAGGCGATGCAGAAGCAGTACGACGAGTCGAAGAAGCGCCTTGAGCAG
CGCTTCCTCGA-CAAGGTCGAGAAGCTGCAGCGCGGCGACGAGCTTCCGCCCGGCGTCAT
GAAGATGGTCAAGGTCTTCGTGGCGGTGAAGCGCAAGATCCAGCCCGGCGACAAGATGGC
CGGCCGCCACGGCAACAAGGGTGTCGTGTCGCGTATCGTGCCGATCGAGGACATGCCGTT
CCTCGAAGACGGCACGCATGCCGACATCGTGCTCAACCCGCTCGGCGTGCCCTCGCGCAT
GAATGTCGGCCAGATCCTGGAAACCCATCTGGGCTGGGCGGCTGCGGGCTTGGGTCGCAA
GGTCTCCAAGGCGGTCGATGCCTATCTGAAGAACCAGGAT--------------------
------ATCGCGCC----GCTGCGGGCTGAGAT---------------GGAAGCGATCTA
CTCGCC------------G---TCCG---------AA---CTCGAGGGGCT---GTC---
------CGACGAG---GCTCT---GGCCGAGGCGGGCAACAACGTGCGCCGCGGCGTGCC
GATGGCCACTCCGGTGTTCAACGGCGCCAAGGAAGCCG---A------------CATCGA
GACGATGCT------------------GGAGATGGC---------CGGGCTC---GACCG
C------------------------TCG--------------GCGCAGTCGACGCTCTAC
GACGGGCGGACCGGCGAGCCCTTCGACCGCAAGGTCACCATGGGCTACATCTACATGCTG
AAGCTGCACCACCTCGTGGACGACAAGATCCACGCGCGCTCGATCGGTCCGTACTCGCTC
GTCACCCAGCAGCCGCTGGGCGGTAAGGCGCAGTTCGGCGGTCAGCGCTTCGGTGAGATG
GAGGTCTGGGCGCTGGAGGCCTATGGCGCGGCCTACACGCTGCAGGAGATGCTTACGGTG
AAGTCGGACGACGTGGCCGGCCGTACCAAGGTCTACGAGGCGATCGTCCGCGGCGACGAC
ACGTTCGAGGCC-GGCATCCCCGAATCCTTCAACGTGCTCGTCAAGGAGATGCGCTCGCT
CGGCCTCAACGTCG-------------------------AGCTCACCTCCTCCAA-----
----GCAGCAGCAG---GCGGCCAACGA---------CC---AGATCGAGC---------
----------------------------------CGCC--------GGCCGACGCC----
--GCCGAG---TAA----------------
>Methylorubrum_extorquens_AM1
------------------ATG-----------GC---------------CAA---T----
------------ACGCTGGTCG--------------GTCGC-------------------
------------------------AAGCGC----------ATTCGCAAGTTC--------
-------TTCGGTAAGATCCGGGAAGTCGCCGAGATGCCGAACCTCATCGAGGTTCAAAA
GGCGTCCTACGACCAGTT-------CCTGATGG---------------------------
------TGGG------CGAGC--CCGAGGGCGGGCGTG---C--CGACGA----------
-----------------------------GGGCCTGCAGAGCGTCTTCAAGTCGGTCTTC
CCGATCTCCGACTTCGCCTCGACGGCGCTGCTCGAGTTCGTG------CGGTACACCTTT
GAACAGCCGAAATACGACGTCGACGAGTGCCGCCAGCGCGGCATCACCTTCGCGGCCCCG
CTCAAGGTGACGCTGCGGCTCATCGTGTTCGATGTGGACCCCGATACCG---GCGCCAAG
TCGGTCAAGGACATCAAGGAGCAGGATGTCTACATGGGCGACATGCCGCTCATGACGGAC
AACGGCACCTTCATCGTCAACGGCACCGAGCGCGTCATCGTCTCGCAGATGCACCGCTCG
CCGGGCGTGTTCTTCGACCA------CGACAAGGGCAAGACCCATTCGTCCGGCAAGCTG
CTGTTCGCCGCCCGCATCATCCCCTACCGGGGCTCCTGGCTCGACGTCGAGTTCGACGCC
AAGGACATCGTGCACGTCCGCATCGACCGCAAGCGCAAGCTGCCGGTCACCTCGCTGCTG
TTCGCGCTCGGCCTCGACGGC---------------------------------------
------------------------------------GAAGAGATCCTCTCGACCTTCTAC
AACCGCGTCGCCTACCAG-CGTGACGGGGCGGAT---TGGCGCGTGCCGTTCGACGCCGA
GCGCCTCAAGGGCTTCAAGGCCTCGGTCGATCTCATCGACGCCGATTCCGGCGAGGTCGT
GCTGGAGGCGGGCAAGAAGCTCAACGCCCGCAACGCGCGTCTGATCGGCGAGAAGGGCAC
CAAGTTCCTGCGCGCCGCGGACGAGGATCTGATCGGCCAGTACATCGCTGAAGACCTCGT
CAACATGAAGACGGGCGAGATCTGGGCCGAGGCC------GGCGACGAGATTTCCGAGAA
GCTCCTCAAGAGCCTCGACGATGTCGGCGTCACCGAGCTGCCTGTGCTCGACATCGACCA
CGTCAATGTCGGCCCCTACATCCGCAACACGCTGGCGGTGGACAAGAACTCCGCCCGCGA
AGGCGCGCTGTTCGACATCTACCGGGTCATGCGTCCCGGCGAGCCGCCGACGCTCGACAC
CGCCGAGGCGATGTTCCACTCGCTGTTCTTCGATTCCGAGCGCTACGACCTCTCGGCGGT
CGGCCGCGTGAAGATGAACATGCGCCTCGACCT---------CGA-----CGC------C
GCCGAC---ACCGTGCG------GACGCTGCGC---------------------CGCGAG
----------------------------GACATGCTCGCGGTCGTCA-------------
---------AGGCGCTGGTCGATCTGCGCGACGGCAAG----------------------
--------------GGCGAGATCGACGACATCGACCACCTCGGCAACCGCCGTGTCCGCT
CGGTCGGCGAGCTGATGGAGAACCAGTACCGTCTGGGCCTCCTGCGGATGGAGCGCGCCA
TCAAGGAGCGCATGTCCTCGGTCGATATCGACACGGTGATGCCGCAGGATCTCATCAACG
CGAAGCCCGCCGCGGCGGCGGTGCGCGAGTTCTTCGGCTCGTCGCAGCTCTCGCGGTTCA
TGGACCAGACCAACCCGCTGTCGGAAGTGACGCACAAGCGCCGCCTCTCGGCGCTTGGCC
CAGGCGGTCTGACCCGCGAGCGCGCCGGCTTCGAGGTGCGCGACGTGCACCCGACCCATT
ACGGCCGCATCTGCCCGATCGAGACCCCGGAAGGCCCGAATATCGGCCTGATCAACTCGC
TGGCGACCTTCGCCCGCGTGAACAAGTACGGCTTCATCGAGACGCCGTTCCGCCGGGTGA
AGGACGGCGTGGTGACCGACGAGGTCG------CCTACCTCTCCGCCATGGAAGAGGCGA
AGTACTACGTCGCCCAGGCCAATGCTGGCATGGA---CG-AGGGCCGCAAGCTGACGGA-
--CGACCTCG---TGGTCTGCCGCCGCG------CGGGCGAGGTCATCGTGGTCGCCCCC
GACCGCGTCGATCTCATGGACGTCTCGCCGAAGCAGCTCGTCTCGGTCGCCGCGGCGCTG
ATCCCGTTCCTTGAGAACGACGACGCCAACCGCGCGCTGATGGGCTCGAACATGCAGCGC
CAGGCGGTGCCGCTGGTTCGCGCCGACGCGCCCTTCGTCGGCACCGGCATGGAGGCCGTG
GTCGCCCGCGACTCGGGTGCTGCCATCGCCGCCCGCCGCTCCGGCATCGTCGATCAGGTG
GACGCCACCCGTATCGTCATCCGTGCCTCGGA---AGAGAC---CGACCCGACCAAGCCC
GGCGTCGACATC---TACCGCCTGCAGAAGTTCCAGCGCTCCAACCAGTCGACCTGCATC
ACGCAGAAGCCGCTGGTGCGCGTCGGCGAGCCGGTGAAGAAGGGCGAGATCATCGCCGAC
GGTCCCTCGACCGAGTTCGGTGAGCTCGCGCTCGGCCGCAACGTGCTCGTCGCGTTCATG
CCGTGGAACGGCTACAACTTCGAGGACTCGATCCTGCTCTCCGAGCGGATCGTGAAGGAT
GACGTGTTCACCTCGATCCACATCGAGGAATTCGAGGTGATGGCCCGCGACACCAAGCTG
GGTCCGGAGGAGATCACCCGCGACATCCCGAACGTCTCGGAAGAGGCGCTCAAGAACCTC
GACGAGGCCGGCATCGTCTATATCGGCGCCGAGGTGCATGCCGGCGACATCCTCGTCGGC
AAGATCACGCCGAAGGGCGAGAGCCCGAT--GACGCCGGAGGAGAAGCTCCTGCGCGCCA
TCTTCGGCGAGAAGGCGTCGGACGTGCGCGACACCTCGCTCCGGGTTCCCCCGGGCGTGA
CCGGCACGATCGTCGAGGTGCGGGTGTTCAACCGCCACGGCGTCGACAAGGACGAGCGCG
CCCAGGCGATTGAGCGCGAGGAGATCGAGCGTCTCGCCAAGGACCGCGACGACGAGCAGA
CCATCCTCGACCGCAACACCTATGCCCGCTTGGCCGAGGTGCTGATCGGTCAGTCGCCGA
TCGCCGGCCCGAAGGGCTTCCGC---AAG-GACACCACGCTGACCCGCGAGATCATCAGC
GAGTATCCCCGCTCGCAATGGTGGCAGTTCGCCGTCGTCGACGAC-CGTATGATGACGG-
-------AAATCGAGGCGATGCAGAAGCAGTACGACGAGTCGAAGAAGCGCCTCGAGCAG
CGCTTCCTCGA-CAAGGTCGAGAAGCTGCAGCGCGGCGACGAGCTTCCGCCCGGCGTCAT
GAAGATGGTCAAGGTCTTCGTGGCGGTGAAGCGCAAGATCCGGCCCGGCGACAAGATGGC
CGGCCGCCACGGCAACAAGGGTGTCGTGTCGCGCATCGTGCCGATCGAGGACATGCCGTT
CCTCGAGGACGGCACGCATGCCGACATCGTGCTCAACCCGCTCGGCGTGCCCTCGCGCAT
GAATGTCGGCCAGATCCTGGAAACCCATCTGGGCTGGGCGGCTGCGGGCTTGGGTCGCAA
GGTCTCCAAGGCGGTCGATGCCTATTTGAAGAACCAGGAC--------------------
------ATCGCGCC----GCTGCGGGCTGAGAT---------------GGAAGCGATCTA
CTCGCC------------G---TCCG---------AA---CTCGAGGGGCT---GTC---
------CGACGAG---GCTCT---GGCCGAGGCGGGCAACAACGTGCGCCGCGGCGTGCC
GATGGCCACCCCGGTGTTCAACGGCGCCAAGGAAGCCG---A------------CATCGA
GACGATGCT------------------GGAGATGGC---------CGGGCTC---GACCG
C------------------------TCG--------------GCGCAGTCGACGCTCTAC
GACGGTCGCACCGGCGAGCCCTTCGACCGCAAGGTCACCATGGGCTACATCTACATGCTG
AAGCTGCACCACCTCGTGGACGACAAGATCCACGCGCGCTCGATCGGCCCGTACTCGCTC
GTCACCCAGCAGCCGCTGGGCGGTAAGGCGCAGTTCGGCGGTCAGCGCTTCGGTGAGATG
GAGGTTTGGGCGCTGGAGGCCTATGGCGCGGCCTACACGCTGCAGGAGATGCTCACGGTG
AAGTCGGACGACGTGGCCGGCCGCACCAAGGTCTACGAGGCGATCGTCCGCGGCGACGAC
ACGTTCGAGGCC-GGCATCCCCGAATCCTTCAACGTGCTCGTCAAGGAAATGCGCTCGCT
CGGCCTCAACGTCG-------------------------AGCTCACCTCCTCCAA-----
----GCAGCAGCAG---GCGGCCAACGA---------CC---AGATCGAGC---------
----------------------------------CGCC--------GGCCGACGCC----
--GCCGAG---TAA----------------
>Methylorubrum_chloromethanicum_CM4
------------------ATG-----------GC---------------CAA---T----
------------ACGCTGGTCG--------------GTCGC-------------------
------------------------AAGCGC----------ATTCGCAAGTTC--------
-------TTCGGTAAGATCCGGGAAGTCGCCGAGATGCCGAACCTCATCGAGGTTCAAAA
GGCGTCCTACGACCAGTT-------CCTGATGG---------------------------
------TGGA------CGAGC--CCGAGGGCGGGCGTG---C--CGACGA----------
-----------------------------GGGCCTGCAGAGCGTCTTCAAGTCGGTCTTC
CCGATCTCCGACTTCGCCTCGACGGCGCTGCTCGAGTTCGTG------CGGTACACCTTC
GAACAGCCGAAATACGACGTCGACGAGTGCCGCCAGCGCGGCATCACCTTCGCGGCCCCG
CTCAAGGTGACGCTGCGGCTCATCGTGTTCGATGTGGACCCCGATACCG---GCGCCAAG
TCGGTCAAGGACATCAAGGAGCAGGATGTCTACATGGGCGACATGCCGCTCATGACGGAC
AACGGTACCTTCATCGTCAACGGCACCGAGCGCGTCATCGTCTCGCAGATGCACCGCTCG
CCGGGCGTGTTCTTCGACCA------CGACAAGGGCAAGACCCACTCGTCCGGCAAGCTG
CTGTTCGCCGCCCGCATCATCCCCTACCGGGGCTCCTGGCTCGACGTCGAATTCGACGCC
AAGGACATCGTGCACGTGCGCATCGACCGCAAGCGCAAGCTGCCGGTCACCTCGCTGCTG
TTCGCGCTCGGCCTCGACGGC---------------------------------------
------------------------------------GAAGAGATCCTCTCGACCTTCTAC
AACCGCGTCGCCTACCAG-CGTGACGGGGCGGAT---TGGCGCGTGCCGTTCGACGCCGA
GCGCCTCAAGGGCTTCAAGGCTTCGGTCGATCTCATCGACGCCGATTCCGGCGAGGTCGT
GCTGGAGGCGGGCAAGAAGCTCAACGCCCGCAACGCGCGTCTGATCGGCGAGAAGGGCAC
CAAGTTCCTGCGCGCCGCCGACGAGGATCTGATCGGCCAGTACATCGCCGAAGACCTCGT
CAACATGAAGACGGGCGAGATCTGGGCCGAGGCC------GGCGACGAGATCTCCGAGAA
GCTCCTCAAGAGCCTCGACGACGTCGGCGTCACCGAGCTGCCCGTGCTCGACATCGACCA
CGTCAATGTCGGCCCCTACATCCGCAATACGCTAGCTGTGGACAAGAACTCCGCCCGTGA
AGGCGCGCTGTTCGACATCTACCGCGTGATGCGTCCCGGTGAGCCGCCGACGCTCGACAC
CGCCGAGGCGATGTTCCACTCGCTGTTCTTCGATTCCGAGCGCTACGACCTCTCGGCGGT
CGGCCGCGTGAAGATGAACATGCGCCTCGACCT---------CGA-----CGC------C
GCCGAC---ACCGTGCG------GACGCTGCGC---------------------CGCGAG
----------------------------GACATGCTCGCGGTCGTCA-------------
---------AGGCGCTGGTCGACCTGCGCGACGGCAAG----------------------
--------------GGCGAGATCGACGACATCGACCACCTCGGCAACCGCCGTGTCCGCT
CGGTCGGCGAGCTGATGGAGAACCAGTACCGTCTGGGCCTCCTGCGGATGGAGCGCGCCA
TCAAGGAGCGCATGTCCTCGGTCGATATCGACACGGTGATGCCGCAGGATCTCATCAACG
CGAAGCCCGCCGCGGCGGCGGTGCGCGAGTTCTTCGGCTCGTCGCAGCTCTCGCAGTTCA
TGGACCAGACCAACCCGCTGTCGGAAGTGACGCACAAGCGCCGCCTCTCGGCGCTTGGCC
CGGGCGGTCTGACCCGCGAGCGCGCCGGCTTCGAGGTGCGCGACGTGCACCCGACCCATT
ACGGCCGCATCTGCCCGATCGAGACCCCGGAAGGCCCGAATATCGGCCTGATCAACTCGC
TGGCGACCTTCGCCCGCGTGAACAAGTACGGCTTCATCGAGACGCCGTTCCGCCGGGTGA
AGGACGGCGTGGTGACCGACGAGGTCG------CCTACCTCTCCGCCATGGAAGAGGCGA
AGTACTACGTCGCCCAGGCCAATGCCGGCATGGA---CG-AGGGCCGTAAGCTGACGGA-
--CGACCTCG---TGGTCTGCCGCCGCG------CGGGTGAGGTCATCGTGGTCGCCCCC
GACCGCGTCGATCTCATGGACGTGTCGCCGAAGCAGCTCGTCTCGGTCGCCGCGGCGCTG
ATCCCGTTCCTCGAGAACGACGACGCCAACCGCGCGCTGATGGGCTCGAACATGCAGCGC
CAGGCGGTGCCGCTGGTTCGCGCCGATGCGCCCTTCGTTGGCACGGGTATGGAGGCCGTG
GTCGCCCGCGACTCCGGTGCTGCCATCGCTGCCCGCCGCTCCGGCATCGTCGATCAGGTG
GACGCCACCCGTATCGTCATCCGCGCCTCGGA---AGAGAC---CGACCCGACCAAGCCC
GGCGTCGACATC---TACCGCCTGCAGAAGTTCCAGCGCTCCAACCAGTCGACCTGCATC
ACGCAGAAGCCGCTGGTGCGCGTCGGCGAGCCGGTGAAGAAGGGCGAGATCATCGCCGAC
GGTCCCTCGACCGAGTTCGGTGAGCTCGCGCTCGGCCGCAACGTGCTCGTCGCGTTCATG
CCGTGGAACGGCTACAACTTCGAGGACTCGATCCTGCTCTCCGAGCGGATCGTGAAGGAT
GACGTGTTCACCTCGATCCACATCGAGGAATTCGAGGTGATGGCCCGCGACACCAAGCTG
GGTCCGGAGGAGATCACCCGCGACATCCCGAACGTCTCGGAAGAGGCGCTCAAGAACCTC
GACGAGGCCGGCATCGTCTATATCGGCGCCGAGGTGCATGCCGGCGACATCCTCGTCGGC
AAGATCACGCCGAAGGGCGAGAGCCCGAT--GACGCCGGAGGAGAAGCTCCTGCGCGCCA
TCTTCGGCGAGAAGGCCTCGGACGTGCGCGACACCTCGCTCCGGGTTCCCCCGGGCGTGA
CCGGCACGATCGTCGAGGTGCGGGTGTTCAACCGCCACGGCGTCGACAAGGACGAGCGCG
CCCAGGCGATCGAGCGCGAGGAGATCGAGCGTCTCGCCAAGGACCGCGACGACGAGCAGA
CCATCCTCGACCGCAACACCTACGCCCGCTTGGCCGAGGTGCTGATCGGTCAGTCGCCGA
TCGCCGGCCCGAAGGGCTTCCGC---AAG-GACACCACGCTGACCCGCGAGATCATCAGC
GAGTATCCCCGCTCGCAATGGTGGCAGTTCGCCGTCGTCGACGAC-CGTATGATGACGG-
-------AAATCGAGGCGATGCAGAAGCAGTACGACGAGTCGAAGAAGCGCCTTGAGCAG
CGCTTCCTCGA-CAAGGTCGAGAAGCTGCAGCGCGGCGACGAGCTTCCGCCCGGCGTCAT
GAAGATGGTCAAGGTCTTCGTGGCGGTGAAGCGCAAGATCCAGCCCGGCGACAAGATGGC
CGGCCGCCACGGCAACAAGGGTGTCGTGTCGCGCATCGTGCCGATCGAGGACATGCCGTT
CCTCGAAGACGGCACGCATGCCGACATCGTGCTCAACCCGCTCGGCGTGCCCTCGCGCAT
GAATGTCGGCCAGATCCTGGAAACCCATCTGGGCTGGGCGGCTGCGGGCTTGGGTCGCAA
GGTCTCCAAGGCGGTCGATGCCTATCTGAAGAACCAGGAT--------------------
------ATCGCGCC----GCTGCGGGCTGAGAT---------------GGAAGCGATCTA
CTCGCC------------G---TCCG---------AA---CTCGAGGGGCT---GTC---
------CGACGAG---GCTCT---GGCCGAGGCGGGCAACAACGTACGCCGCGGCGTGCC
GATGGCCACTCCGGTGTTCAACGGCGCCAAGGAAGCCG---A------------CATCGA
GACGATGCT------------------GGAGATGGC---------CGGGCTC---GACCG
C------------------------TCG--------------GCGCAGTCGACGCTCTAC
GACGGGCGGACCGGCGAGCCCTTCGACCGCAAGGTCACCATGGGCTACATCTACATGCTG
AAGCTGCACCACCTCGTGGACGACAAGATCCACGCGCGCTCGATCGGCCCGTACTCGCTC
GTCACCCAGCAGCCGCTGGGCGGTAAGGCGCAGTTCGGCGGTCAGCGCTTCGGTGAGATG
GAGGTCTGGGCGCTGGAGGCCTATGGCGCGGCCTACACGCTGCAGGAGATGCTTACGGTG
AAGTCGGACGACGTGGCCGGCCGCACCAAGGTCTACGAGGCGATCGTCCGCGGCGACGAC
ACGTTCGAGGCC-GGCATCCCCGAATCCTTCAACGTGCTCGTCAAGGAGATGCGTTCGCT
CGGCCTCAACGTCG-------------------------AGCTCACCTCCTCCAA-----
----GCAGCAGCAG---GCGGCCAACGA---------CC---AGATCGAGC---------
----------------------------------CGCC--------GGCCGACGCC----
--GCCGAG---TAA----------------
>Methylorubrum_extorquens_DM4
------------------ATG-----------GC---------------CAA---T----
------------ACGCTGGTCG--------------GTCGC-------------------
------------------------AAGCGC----------ATTCGCAAGTTC--------
-------TTCGGTAAGATCCGGGAAGTCGCCGAGATGCCGAACCTCATCGAGGTTCAAAA
GGCGTCCTACGACCAGTT-------CCTGATGG---------------------------
------TGGA------CGAGC--CCGAGGGCGGGCGTG---C--CGACGA----------
-----------------------------GGGCCTGCAGAGCGTCTTCAAGTCGGTCTTC
CCGATCTCCGACTTCGCCTCGACGGCGCTGCTCGAGTTCGTG------CGGTACACCTTC
GAACAGCCGAAATACGACGTCGACGAGTGCCGCCAGCGCGGCATCACCTTCGCGGCCCCG
CTCAAGGTGACGCTGCGGCTCATCGTGTTCGATGTGGACCCCGATACCG---GCGCCAAG
TCGGTCAAGGACATCAAGGAGCAGGATGTCTACATGGGCGACATGCCGCTCATGACGGAC
AACGGCACCTTCATCGTCAACGGCACCGAGCGCGTCATCGTCTCGCAGATGCACCGCTCG
CCGGGCGTGTTCTTCGACCA------CGACAAGGGCAAGACCCACTCGTCCGGCAAGCTG
CTGTTCGCCGCCCGCATCATCCCCTACCGGGGCTCCTGGCTCGACGTCGAGTTCGACGCC
AAGGACATCGTGCACGTCCGCATCGACCGTAAGCGCAAGCTGCCGGTCACCTCGCTGCTG
TTCGCGCTCGGCCTCGACGGC---------------------------------------
------------------------------------GAAGAGATCCTCTCGACCTTCTAC
AACCGCGTCGCCTACCAG-CGTGACGGGGCGGAT---TGGCGCGTGCCGTTCGACGCCGA
GCGCCTCAAGGGCTTCAAGGCCTCGGTCGATCTCATCGACGCCGATTCCGGCGAGGTCGT
GCTGGAGGCGGGCAAGAAGCTCAACGCCCGCAACGCGCGTCTGATCGGCGAGAAGGGCAC
CAAGTTCCTGCGCGCCGCGGACGAGGATCTGATCGGCCAGTACATCGCCGAAGACCTCGT
TAACATGAAGACGGGCGAGATCTGGGCCGAGGCC------GGCGACGAGATCTCCGAGAA
GCTCCTCAAGAGCCTCGACGACGTCGGCGTCACCGAGCTGCCCGTGCTCGACATCGACCA
CGTCAATGTCGGCCCCTACATCCGCAACACGCTGGCGGTGGACAAGAACTCCGCCCGCGA
AGGCGCGCTGTTCGACATCTACCGCGTCATGCGTCCCGGCGAGCCGCCGACGCTCGACAC
CGCCGAGGCGATGTTCCACTCGCTGTTCTTCGATTCCGAGCGCTACGACCTCTCGGCGGT
CGGCCGCGTGAAGATGAACATGCGCCTCGACCT---------CGA-----CGC------C
GCCGAC---ACCGTGCG------GACGCTGCGC---------------------CGCGAG
----------------------------GACATGCTGGCGGTCGTCA-------------
---------AGGCGCTGGTCGACCTGCGCGACGGCAAG----------------------
--------------GGCGAGATCGACGACATCGACCACCTCGGCAACCGCCGTGTCCGCT
CGGTCGGCGAGCTGATGGAGAACCAGTACCGTCTGGGCCTCCTGCGGATGGAGCGCGCCA
TCAAGGAGCGCATGTCCTCGGTCGATATCGACACGGTGATGCCGCAGGATCTCATCAACG
CGAAGCCCGCCGCGGCGGCGGTGCGCGAGTTCTTCGGCTCGTCGCAGCTCTCGCAGTTCA
TGGACCAGACCAACCCGCTGTCGGAAGTGACGCACAAGCGCCGCCTCTCGGCGCTTGGCC
CGGGCGGTCTGACCCGCGAGCGCGCCGGCTTCGAGGTGCGCGACGTGCACCCGACCCATT
ACGGCCGCATCTGCCCGATCGAGACCCCGGAAGGCCCGAATATCGGCCTGATCAACTCGC
TGGCGACCTTCGCCCGCGTGAACAAGTACGGCTTCATCGAGACGCCGTTCCGCCGGGTGA
AGGACGGCGTGGTGACCGACGAGGTCG------CCTACCTCTCCGCCATGGAAGAGGCGA
AGTACTACGTCGCCCAGGCCAACGCCGGCATGGA---CG-AGGGCCGCAAGCTGACGGA-
--CGACCTCG---TGGTCTGCCGCCGCG------CGGGTGAGGTCATCGTGGTCGCCCCC
GACCGCGTCGATCTCATGGACGTGTCGCCGAAGCAGCTCGTCTCGGTCGCCGCGGCGCTG
ATTCCGTTCCTCGAGAACGACGACGCCAACCGCGCGCTGATGGGCTCGAACATGCAGCGC
CAGGCGGTGCCGCTGGTTCGTGCCGACGCGCCCTTCGTCGGCACCGGCATGGAGGCCGTG
GTCGCCCGCGACTCCGGTGCCGCCATCGCCGCCCGCCGCTCCGGCATCGTCGATCAGGTG
GACGCCACCCGTATCGTCATCCGCGCCTCGGA---AGAGAC---CGACCCGACCAAGCCC
GGCGTCGACATC---TACCGCCTGCAGAAGTTCCAGCGCTCCAACCAGTCGACCTGCATC
ACGCAGAAGCCGCTGGTGCGCGTCGGCGAGCCGGTGAAGAAGGGCGAGATCATCGCCGAC
GGTCCCTCGACCGAGTTCGGTGAGCTCGCGCTCGGCCGCAACGTGCTCGTCGCGTTCATG
CCGTGGAACGGCTACAACTTCGAGGACTCGATCCTGCTCTCCGAGCGGATCGTGAAGGAT
GACGTGTTCACCTCGATCCACATCGAGGAATTCGAGGTGATGGCCCGCGACACCAAGCTG
GGTCCGGAGGAGATCACCCGCGACATCCCGAACGTCTCGGAAGAGGCGCTCAAGAACCTC
GACGAGGCCGGCATCGTCTATATCGGCGCCGAGGTGCATGCCGGCGACATCCTCGTCGGC
AAGATCACGCCGAAGGGTGAGAGCCCGAT--GACGCCGGAGGAGAAGCTCCTGCGCGCCA
TCTTCGGCGAGAAGGCCTCGGACGTGCGCGACACCTCGCTCCGGGTTCCCCCGGGCGTGA
CCGGCACGATCGTCGAGGTGCGGGTGTTCAACCGCCACGGCGTCGATAAGGACGAGCGCG
CCCAGGCGATCGAGCGCGAGGAGATCGAGCGTCTCGCCAAGGACCGCGACGACGAGCAGA
CCATCCTCGACCGCAACACCTATGCCCGCTTGGCCGAGGTGCTGATCGGTCAGTCGCCGA
TCGCCGGCCCGAAGGGCTTCCGC---AAG-GACACCACGCTGACCCGCGAGATCATCAGC
GAGTATCCCCGCTCGCAATGGTGGCAGTTTGCCGTCGTCGACGAC-CGTATGATGACGG-
-------AAATCGAGGCGATGCAGAAGCAGTACGACGAGTCGAAGAAGCGCCTCGAGCAG
CGCTTCCTCGA-CAAGGTCGAGAAGCTGCAGCGCGGCGACGAGCTTCCGCCCGGCGTCAT
GAAGATGGTCAAGGTCTTCGTGGCGGTGAAGCGCAAGATCCAGCCCGGCGACAAGATGGC
CGGCCGCCACGGCAACAAGGGCGTCGTATCGCGCATCGTGCCGATCGAGGACATGCCGTT
CCTCGAAGACGGCACGCATGCCGACATCGTGCTCAACCCGCTCGGCGTGCCCTCGCGCAT
GAATGTCGGCCAGATCCTGGAAACCCATCTGGGCTGGGCGGCTGCGGGCTTGGGTCGCAA
GGTCTCCAAGGCGGTCGATGCCTATCTAAAGAACCAGGAC--------------------
------ATCGCGCC----GCTGCGGGCTGAGAT---------------GGAAGCGATCTA
CTCGCC------------G---TCCG---------AA---CTCGAGGGGCT---GTC---
------CGACGAG---GCTCT---GGCCGAGGCGGGCAACAACGTGCGCCGCGGCGTGCC
GATGGCCACCCCGGTGTTCAACGGCGCCAAGGAAGCCG---A------------CATCGA
GACGATGCT------------------GGAGATGGC---------CGGGCTC---GACCG
C------------------------TCG--------------GCGCAGTCGACGCTCTAC
GACGGGCGGACCGGCGAGCCCTTCGACCGCAAGGTCACCATGGGCTACATCTACATGCTG
AAGCTGCACCACCTCGTGGACGACAAGATCCACGCGCGCTCGATCGGCCCGTACTCGCTC
GTCACCCAGCAGCCGCTGGGCGGTAAGGCGCAGTTCGGCGGTCAGCGCTTCGGTGAGATG
GAGGTCTGGGCGCTGGAGGCCTATGGCGCGGCCTACACGCTGCAGGAGATGCTCACGGTG
AAGTCGGACGACGTGGCCGGCCGCACCAAGGTCTACGAGGCGATCGTCCGCGGCGACGAC
ACGTTCGAGGCC-GGCATCCCCGAATCCTTCAACGTGCTCGTCAAGGAGATGCGCTCGCT
CGGCCTCAACGTCG-------------------------AGCTCACCTCCTCCAA-----
----GCAGCAGCAG---GCGGCCAACGA---------CC---AGATCGAGC---------
----------------------------------CGCC--------GGCCGACGCC----
--GCCGAG---TAA----------------
>Methylorubrum_extorquens_PA1
------------------ATG-----------GC---------------CAA---T----
------------ACGCTGGTCG--------------GTCGC-------------------
------------------------AAGCGC----------ATTCGCAAGTTC--------
-------TTCGGTAAGATCCGGGAAGTCGCCGAGATGCCGAACCTCATCGAGGTTCAAAA
GGCGTCCTACGACCAGTT-------CCTGATGG---------------------------
------TGGA------CGAGC--CCGAGGGCGGGCGTG---C--CGACGA----------
-----------------------------GGGCCTGCAGAGCGTCTTCAAGTCGGTCTTC
CCGATCTCCGACTTCGCCTCGACGGCGCTGCTCGAGTTCGTG------CGGTACACCTTC
GAACAGCCGAAATACGACGTCGACGAGTGCCGCCAGCGCGGCATCACCTTCGCGGCCCCG
CTCAAGGTGACGCTGCGGCTCATCGTGTTCGATGTGGACCCCGATACCG---GCGCCAAG
TCGGTCAAGGACATCAAGGAGCAGGATGTCTACATGGGCGACATGCCGCTCATGACGGAC
AACGGCACCTTCATCGTCAACGGCACCGAGCGCGTCATCGTCTCGCAGATGCACCGCTCG
CCGGGCGTGTTCTTCGACCA------CGACAAGGGCAAGACCCACTCGTCCGGCAAGCTG
CTGTTCGCCGCCCGCATCATCCCCTACCGGGGCTCCTGGCTCGACGTCGAGTTCGACGCC
AAGGACATCGTGCACGTGCGTATCGACCGCAAGCGCAAGCTGCCGGTCACCTCGCTGCTG
TTCGCGCTCGGCCTCGACGGC---------------------------------------
------------------------------------GAAGAGATCCTCTCGACCTTCTAC
AACCGCGTCGCCTACCAG-CGTGACGGGGCGGAT---TGGCGCGTGCCGTTCGACGCCGA
GCGCCTCAAGGGATTCAAGGCCTCGGTCGATCTCATCGACGCCGATTCCGGCGAGGTCGT
GCTGGAGGCGGGCAAGAAGCTCAACGCCCGCAACGCGCGTCTGATCGGCGAGAAGGGCAC
CAAGTTCCTGCGCGCCGCGGACGAGGATCTGATCGGCCAGTACATCGCCGAAGACCTCGT
CAACATGAAGACGGGCGAGATCTGGGCCGAGGCC------GGCGACGAGATCTCCGAGAA
GCTCCTCAAGAGCCTCGACGACGTCGGCGTCACCGAGCTGCCCGTGCTCGACATCGACCA
CGTCAATGTCGGCCCCTACATCCGCAACACGCTGGCGGTGGACAAGAACTCCGCCCGCGA
GGGCGCGCTGTTCGACATCTACCGCGTCATGCGCCCCGGCGAGCCGCCGACGCTCGACAC
CGCTGAGGCGATGTTCCACTCGCTGTTCTTCGATTCCGAGCGCTACGACCTCTCGGCGGT
CGGCCGCGTGAAGATGAACATGCGCCTCGACCT---------CGA-----CGC------C
GCCGAC---ACCGTGCG------GACGCTGCGT---------------------CGCGAG
----------------------------GACATGCTCGCGGTCGTCA-------------
---------AGGCGCTGGTCGACCTGCGCGACGGCAAG----------------------
--------------GGCGAGATCGACGACATCGACCACCTCGGCAACCGCCGTGTCCGCT
CGGTCGGCGAGCTGATGGAGAACCAGTACCGTCTGGGCCTCCTGCGGATGGAGCGCGCCA
TCAAGGAGCGCATGTCCTCGGTCGATATCGACACGGTGATGCCGCAGGATCTCATCAACG
CGAAGCCCGCCGCGGCCGCGGTGCGCGAGTTCTTCGGCTCGTCGCAGCTCTCGCAGTTCA
TGGACCAGACCAACCCGCTGTCGGAAGTGACGCACAAGCGCCGCCTCTCGGCGCTTGGCC
CGGGCGGTCTGACCCGCGAGCGCGCCGGCTTCGAGGTGCGCGACGTGCACCCGACCCATT
ACGGCCGCATCTGCCCGATCGAGACCCCGGAAGGCCCGAACATCGGCCTGATCAACTCGC
TGGCGACCTTCGCCCGCGTGAACAAGTACGGCTTCATCGAGACGCCGTTCCGCCGGGTGA
AGGACGGCGTGGTGACCGACGAGGTCG------CCTACCTCTCCGCCATGGAAGAGGCGA
AGTACTACGTCGCCCAGGCCAATGCCGGCATGGA---CG-AGGGCCGCAAGCTGACGGA-
--CGACCTCG---TGGTCTGCCGCCGCG------CGGGTGAGGTCATCGTGGTCGCCCCC
GACCGCGTCGATCTTATGGACGTGTCGCCGAAGCAGCTCGTCTCGGTCGCCGCGGCGCTG
ATCCCGTTCCTCGAGAACGACGACGCCAACCGCGCGCTGATGGGCTCGAACATGCAGCGC
CAGGCGGTGCCGCTGGTTCGCGCCGACGCGCCCTTCGTCGGCACCGGCATGGAGGCCGTG
GTCGCCCGCGACTCGGGTGCCGCCATCGCCGCCCGTCGCTCCGGCATCGTCGATCAGGTG
GACGCCACCCGTATCGTCATCCGCGCCTCGGA---AGAGAC---CGACCCGACCAAGCCC
GGCGTCGACATC---TACCGCCTGCAGAAGTTCCAGCGCTCCAACCAGTCGACCTGCATC
ACGCAGAAGCCGCTGGTGCGCGTCGGCGAGCCGGTGAAGAAGGGCGAGATCATCGCCGAC
GGTCCCTCGACCGAGTTCGGTGAGCTCGCGCTCGGCCGCAACGTGCTCGTCGCGTTCATG
CCGTGGAACGGCTACAACTTCGAGGACTCGATCCTGCTCTCCGAGCGGATCGTGAAGGAT
GACGTGTTCACCTCGATCCACATCGAGGAATTCGAGGTGATGGCCCGCGACACCAAGCTG
GGTCCGGAGGAGATCACCCGCGACATCCCGAACGTCTCGGAAGAGGCGCTCAAGAACCTC
GACGAGGCCGGCATCGTCTATATCGGCGCCGAGGTGCATGCCGGCGACATCCTCGTCGGC
AAGATCACGCCGAAGGGTGAGAGCCCGAT--GACGCCGGAGGAGAAGCTCCTGCGCGCCA
TCTTCGGCGAGAAGGCCTCGGACGTGCGCGACACCTCGCTCCGGGTTCCCCCGGGCGTGA
CCGGCACGATCGTCGAGGTGCGGGTGTTCAACCGCCACGGCGTCGACAAGGACGAGCGCG
CCCAGGCGATCGAGCGTGAGGAGATCGAGCGTCTCGCCAAGGACCGCGACGACGAGCAGA
CCATCCTCGACCGCAACACCTATGCCCGCTTGGCCGAGGTGCTGATCGGTCAGTCGCCGA
TCGCCGGCCCGAAGGGCTTCCGC---AAG-GACACCACGCTGACCCGCGAGATCATCAGC
GAGTATCCCCGCTCGCAATGGTGGCAGTTTGCCGTCGTCGACGAC-CGTATGATGACGG-
-------AAATCGAGGCGATGCAGAAGCAGTACGACGAGTCGAAGAAGCGCCTCGAGCAG
CGCTTCCTCGA-CAAGGTCGAGAAGCTGCAGCGCGGCGACGAGCTTCCGCCCGGCGTCAT
GAAGATGGTCAAGGTCTTCGTGGCGGTGAAGCGCAAGATCCAGCCCGGCGACAAGATGGC
CGGCCGCCACGGCAACAAGGGTGTCGTGTCGCGCATCGTGCCGATCGAGGACATGCCGTT
CCTCGAAGACGGCACGCATGCCGACATCGTGCTCAACCCGCTCGGCGTGCCCTCGCGCAT
GAATGTCGGCCAGATCCTGGAAACCCATCTGGGCTGGGCGGCTGCGGGCTTGGGTCGCAA
GGTCTCCAAGGCGGTCGATGCCTATCTGAAGAACCAGGAT--------------------
------ATCGCGCC----GCTGCGGGCTGAGAT---------------GGAAGCGATCTA
CTCGCC------------G---TCCG---------AA---CTCGAGGGGCT---GTC---
------CGACGAG---GCTCT---GGCCGAGGCGGGCAACAACGTGCGCCGCGGCGTGCC
GATGGCCACCCCGGTGTTCAACGGCGCCAAGGAAGCCG---A------------CATCGA
GACGATGCT------------------GGAGATGGC---------CGGGCTC---GACCG
C------------------------TCG--------------GCGCAGTCGACGCTCTAC
GACGGGCGCACCGGCGAGCCCTTCGACCGCAAGGTCACCATGGGCTACATCTACATGCTG
AAGCTGCACCACCTCGTGGACGACAAGATCCACGCGCGCTCGATCGGCCCGTACTCGCTC
GTCACCCAGCAGCCGCTGGGCGGTAAGGCGCAGTTCGGCGGTCAGCGCTTCGGTGAGATG
GAGGTCTGGGCGCTGGAGGCCTACGGCGCGGCCTACACGCTGCAGGAGATGCTCACGGTG
AAGTCGGACGACGTGGCCGGCCGCACCAAGGTCTACGAGGCGATCGTCCGCGGCGACGAC
ACGTTCGAGGCT-GGCATCCCCGAGTCCTTCAACGTGCTCGTCAAGGAGATGCGCTCGCT
CGGCCTCAACGTCG-------------------------AGCTCACCTCCTCCAA-----
----GCAGCAGCAG---GCGGCCAACGA---------CC---AGATCGAGC---------
----------------------------------CGCC--------GGCCGACGCC----
--GCCGAG---TAA----------------
>Methylobacterium_komagatae_DSM_19563
------------------ATG-----------GC---------------CAA---C----
------------ACGCTGGTCG--------------GTCGC-------------------
------------------------AAGCGC----------ATTCGGAAGTTC--------
-------TTTGGCAAGATCAAGGAAGTGACGCAGATGCCGAACCTCATTGAGGTTCAGAA
GGCATCCTACGAGCAGTT-------CCTGATGG---------------------------
------TCGA------CGAGC--CGGAGGGTGGCCGCG---C--CGACGA----------
-----------------------------GGGCCTGCAGAGCGTGTTCAAGTCGGTTTTC
CCGATTTCGGACTTCGCCTCGACGGCCCTGCTCGAGTTCGTC------CGTTACACGTTC
GAGCCGCCGAAGTACGACGTGGACGAGTGCCGTCAGCGCGGCATCACCTTCGCGGCTCCG
CTGAAGGTGACGCTGCGTCTCATCGTGTTCGATGTCGATCCGGACACGC---AGGCCAAG
TCGGTCAAGGATATCAAGGAGCAGGACGTCTACATGGGCGACATGCCCCTGATGACGGAG
AACGGCACCTTCATCGTCAACGGCACCGAGCGCGTCATCGTCTCGCAGATGCACCGCTCG
CCGGGCGTGTTCTTCGACCA------CGACAAGGGCAAGACCCACTCGTCGGGCAAGTTG
CTCTTCGCTGCGCGCATCATTCCGTATCGCGGCTCGTGGCTCGATGTGGAGTTCGATGCC
AAGGACATCGTGCATGTCCGCATCGACCGGAAGCGCAAGCTGCCGGTGACGTCGCTGCTC
TACGCGCTGGGTCTCGACGGC---------------------------------------
------------------------------------GAAGAGATCCTGTCGACCTTCTAC
AACCGCGTGGTCTACGAC-CGCGACGGCGCCGAC---TGGCGTGTGCCGTTCGATGCCGA
GCGCATGAAGGGCCTGAAGGCGACCACCGACCTGATCGACGCCGAGTCCGGTGAGGTCGT
GCTGGAGGCGGGCAAGAAGCTCAATGCCCGCAACGCCCGTCAGATCACCGAAAAGGGCGT
GAAGTTCCTCAAGGCGACCGACGAGGATCTCGTCAGCCAGTATATCGCCGAAGACCTCGT
CAACATGCAGACGGGTGAAATCTGGGCCGAGGCC------GGCGAGGAGATCACCGAGAA
GCTGCTCAAGGCGCTTGACGATGTCGGCGTGACCGAACTGCCCGTGCTCGATATCGACCA
CGTCAACATCGGCCCGTACATCCGAAACACGCTGGCCGTGGACAAGAACTCGGGCCGCGA
AGGCGCATTGTTCGACATCTACCGCGTGATGCGTCCGGGCGAGCCGCCGACGCTCGACAC
CGCCGAGGCGATGTTCCACTCGCTGTTCTTCGATGCCGAGCGCTACGACCTCTCTGCGGT
CGGCCGCGTGAAGATGAACATGCGTCTCGACCT---------CGA-----CGC------C
GCCGAC---ACTGTGCG------CACCCTCCGC---------------------AAGGAG
----------------------------GACATGCTGGCGGTCGTCA-------------
---------AGGCGTTGGTGGAGCTGCGCGACGGCAAG----------------------
--------------GGTGAGATCGACGACATCGACCACCTCGGCAACCGCCGCGTGCGCT
CGGTCGGCGAGCTCATGGAGAACCAGTACCGCCTGGGCCTCCTGCGCATGGAGCGCGCCA
TCCGCGAGCGCATGAGCCAGGTCGATATCGACACGGTCATGCCGCAGGACCTCATCAACG
CGAAGCCCGCCGCTGCGGCGGTGCGCGAGTTCTTCGGCTCGTCGCAGCTCTCGCAGTTCA
TGGACCAGACCAACCCGCTCTCCGAGGTCACGCACAAGCGTCGTCTCTCGGCGCTTGGCC
CGGGCGGTCTGACCCGCGAGCGCGCCGGCTTCGAGGTGCGCGACGTGCACCCGACCCATT
ACGGCCGCATCTGCCCGATCGAGACGCCGGAAGGCCCGAATATCGGTCTGATCAACTCGC
TGGCGACCTTCGCCCGCGTGAACAAGTACGGCTTCATCGAGACCCCGTTCCGCCGCGTGC
GCGACGGCGTCGTCACCGATGAGGTCG------CCTACCTCTCGGCCATGGAGGAGGCGA
AGTACTACGTCGCGCAGGCCAACGCGCAGATGGA---CG-AGGCTCGCAAGCTGACGGA-
--AGACCTCG---TGGTCTGCCGTCGCG------CCGGTGAAGTCATCGTCGTGGGTCCC
GAGCGCGTCGACCTCATGGACGTGTCGCCGAAGCAGCTCGTGTCGGTCGCAGCGGCGCTC
ATCCCGTTCCTCGAGAACGACGACGCCAACCGCGCCCTCATGGGCTCGAACATGCAGCGC
CAGGCGGTGCCGCTGGTCCGTGCCGACGCCCCGTTCGTGGGCACCGGCATGGAAGCGGTG
GTGGCCCGTGACTCCGGTGCCGCCATCGCGGCCCGCCGTGCGGGCATCATCGATCAGGTG
GACGCCACCCGTATCGTCATCCGCGCCACGGA---AGAGGC---CGACGCCAACAAGCCG
GGCGTCGACATC---TACCGTCTTCAGAAGTTCCAGCGCTCCAACCAGTCGACCTGCATC
ACGCAGAAGCCGCTGGTCCGCGTCGGCGAGTTCGTGAAGAAGGGCGAGATCATCGCTGAC
GGTCCCTCGACCGAGTTCGGCGAGCTGGCGCTCGGCCGGAACGTGCTCGTCGCGTTCATG
CCGTGGAACGGCTACAACTTCGAGGACTCGATCCTGCTCTCCGAGCGGATCGTGAAGGAT
GACGTGTTCACCTCGATCCACATCGAGGAATTCGAGGTGATGGCCCGCGACACCAAGCTG
GGTCCGGAAGAAATCACCCGCGACATCCCGAACGTCTCCGAAGAGGCGCTAAAGAACCTC
GACGAAGCGGGCATCGTCTACATCGGTGCCGAGGTCCATGCGGGCGACATCCTCGTCGGC
AAGATCACGCCGAAGGGGGAGAGCCCGAT--GACGCCGGAGGAAAAGCTCCTCCGCGCCA
TCTTCGGCGAGAAGGCCTCCGACGTGCGCGACACGTCCCTGCGTGTGCCCCCGGGCGTCA
CCGGCACCATCGTCGAGGTGCGGGTGTTCAACCGGCACGGCGTCGACAAGGACGAGCGCG
CCCAGGCGATCGAGCGCGAGGAAATCGAGCGTCTCGCCAAGGACCGCGACGACGAGCAGG
CGATCCTCGACCGCAACACTTACGCCCGTCTGGCGGATGTGCTGATCGGTCAGGCGCCGG
TGGCCGGGCCGAAGGGCTTCAAG---AAG-GACACCACGCTCACCCGCGAGCTGATCAAC
GACTACCCGCGTTCGCAGTGGTGGCAGTTCGCCGTCATCGACGAC-CGTCTCATGACCG-
-------AGATGGAAGCGATGCAGAAGCAGTACGACGAGTCGAAGAAGCGCCTCGAGCAG
CGCTTCCTCGA-TAAGGTCGAGAAGCTGCAGCGCGGCGACGAGCTGCCGCCCGGCGTCAT
GAAGATGGTCAAGGTCTTCGTGGCGGTGAAGCGCAAGATCCAGCCGGGCGACAAGATGGC
TGGCCGTCACGGCAACAAGGGTGTCGTGTCGCGGATCGTGCCGATCGAGGACATGCCGTT
CCTGGAGGACGGGACGCATGCCGACATCGTGCTCAACCCGCTGGGTGTGCCCTCGCGCAT
GAACGTCGGTCAGATCCTGGAGACGCACCTTGGCTGGGCGGCTGCGGGCCTGGGTCGCAA
GGTGTCCAAGGCGGTTGATGCCTATCTCAAGACGCAGGAC--------------------
------ATCGCCCC----GCTGAAGCAGGAGAT---------------GGAGTCCATCTA
CTCCCC------------G---TCGG---------AG---TTGGAGGGCCT---GTC---
------CGATGAG---GATCT---GCTGGAGGCGGGCAACAACGTCCGTCGCGGCGTGCC
GATGGCCACTCCGGTGTTCAACGGCGCCAAGGAGGCCG---A------------CATCGA
GCAGATGCT------------------GGAGATGGC---------CGGGCTG---GACCG
C------------------------TCG--------------GCGCAGTCGACGCTCTAC
GACGGGCGGACCGGCGAGCCCTTCGACCGCAAGGTCACGATGGGCTACATCTACATGCTG
AAGCTGCACCACCTCGTGGATGACAAGATCCACGCGCGGTCGATCGGCCCGTACTCCCTC
GTCACCCAGCAGCCGCTGGGCGGTAAGGCGCAGTTCGGCGGTCAGCGCTTCGGTGAGATG
GAGGTCTGGGCTCTGGAAGCTTACGGCGCCGCCTACACCCTGCAGGAGATGCTCACCGTC
AAGTCGGACGACGTGGCCGGCCGCACCAAGGTCTACGAGGCCATCGTGCGCGGCGACGAC
ACGTTCGAGGCG-GGCATCCCCGAGTCGTTCAACGTGCTCGTCAAGGAGATGCGTTCGCT
CGGCCTCAACGTCG-------------------------AGCTGACGTCCTCCA------
---------AGAAG---GCGGCGAACGA---------CC---AGCTGGAGC---------
----------------------------------CCCC--------GGCCGACGCG----
--GCCGAG---TAG----------------
>Methylobacterium_brachiatum_111MFTsu31M4
------------------ATG-----------GC---------------CAA---C----
------------ACGCTGGTCG--------------GTCGC-------------------
------------------------AAGCGC----------ATTCGGAAGTTC--------
-------TTCGGCAAGATCAAGGAAGTCGCCGAGATGCCGAACCTCATCGAGGTTCAGAA
GGCATCCTACGACCAGTT-------CCTCATGG---------------------------
------TCGA------CGAGC--CGGAGGGCGGCCGCG---G--CGATGA----------
-----------------------------GGGCCTCCAGAGCGTGTTCAAGTCGGTGTTC
CCGATCTCGGACTTCGCCTCGACGGCCCTGCTCGAATTCGTG------CGCTACACGTTC
GAGCAGCCGAAATACGACGTCGACGAGTGCCGCCAGCGCGGTATCACCTTCGCGGCCCCG
CTGAAGGTGACCCTGCGGCTGATCGTGTTCGACGTCGATCCGGACACCC---AGGCCAAG
TCGGTCAAGGACATCAAGGAGCAGGACGTCTACATGGGCGACATGCCCCTGATGACGGAG
AACGGCACCTTCATCGTCAACGGCACCGAGCGCGTCATCGTCTCGCAGATGCACCGCTCG
CCGGGCGTGTTCTTCGACCA------CGACAAGGGCAAGACCCACTCCTCGGGCAAGCTC
CTGTTCGCCGCCCGCATCATCCCGTATCGCGGCTCCTGGCTCGACGTCGAGTTCGACGCC
AAGGACATCGTGCACGTCCGCATCGACCGCAAGCGCAAGCTGCCGGCGACGTCGCTGCTC
TACGCGCTCGGCCTCGACGGC---------------------------------------
------------------------------------GAGGAGATCCTGTCGACCTTCTAC
AACCGCGTGGTCTACGAC-CGCGACGGCGCCGAG---TGGCGCGTGCCGTTCGACCCCGA
GCGGATGAAGGGTATGAAGGCCACCGTCGACCTGATCGACGCCGATTCCGGCGAGGTCGT
GCTCGAGGCCGGCAAGAAGCTTAACGCCCGCAACGCCCGGCAGATCACCGAGAAGGGCAC
CAAGTTCCTCAAGGCCACCGACGAGGATCTCGTTGGCCAGTACATCGCCGAGGACTTGGT
CAACACCGAGACCGGCGAGATCTGGGCCGAGGCC------GGCGAGGAGATCTCCGAGAA
GCTCCTGAAGAGCCTCGAAGAGGTCGGCATCACCGAGCTGCCGGTGCTCGACATCGACCA
CGTCAATGTCGGCCCCTACATCCGCAACACGCTGGCGGTGGACAAGAACTCCAACCGCGA
AGGCGCGCTGTTCGACATCTACCGGGTCATGCGGCCCGGCGAGCCGCCGACGCTCGACAC
CGCCGAGGCGATGTTCCACTCGCTGTTCTTCGATTCCGAGCGCTACGACCTCTCCGCGGT
CGGCCGCGTGAAGATGAACATGCGCCTCGACCT---------CGA-----CGC------C
GCCGAC---ACGGTCCG------CACCCTCCGC---------------------AAGGAG
----------------------------GACATGCTGGCGGTCGTCA-------------
---------AGGCGCTGGTCGAGCTGCGCGACGGCAAG----------------------
--------------GGCGAGATCGACGACATCGACCACCTCGGCAACCGCCGGGTGCGCT
CGGTCGGCGAGCTCATGGAGAACCAGTACCGCCTCGGGCTGCTCCGCATGGAGCGCGCGA
TCCGCGAGCGCATGAGCCAGGTCGATATCGACACGGTGATGCCGCAGGACCTGATCAACG
CCAAGCCGGCGGCCGCGGCGGTGCGCGAGTTCTTCGGCTCGTCGCAGCTCTCGCAGTTCA
TGGACCAGACCAACCCGCTCTCCGAGGTGACGCACAAGCGCCGCCTCTCGGCGCTTGGCC
CGGGCGGTCTGACCCGCGAGCGCGCCGGGTTCGAGGTGCGCGACGTGCACCCGACCCATT
ACGGCCGCATCTGCCCGATCGAGACGCCGGAAGGCCCGAATATCGGCCTGATCAACTCGC
TGGCGACCTTCGCCCGGGTGAACAAGTACGGCTTCATCGAGACCCCGTTCCGCCGCGTGC
GCGACGGCGTGGTCACCGACGAGGTCG------CCTACCTCTCGGCCATGGAGGAGGCGA
AGTACTACGTCGCCCAGGCCAACGCGCAGATGGA---CG-AGAACAAGAAGCTGACGGA-
--AGACCTCG---TGGTCTGCCGCCGGG------CCGGCGACGTGATCGTCGTGGGTCCG
GAGCGCGTCGACCTCATGGACGTCTCGCCCAAGCAGCTCGTCTCGGTGGCCGCGGCGCTG
ATCCCGTTCCTCGAGAACGACGACGCCAACCGCGCCCTCATGGGCTCGAACATGCAGCGG
CAGGCCGTGCCGCTGGTGCGCGCCGACGCGCCGTTCGTCGGCACCGGCATGGAGGCCGTG
GTCGCCCGCGATTCCGGCGCGGCCATCGCGGCGCGCCGCTCCGGCATCGTCGATCAGGTG
GACGCCACCCGTATCGTCATCCGGGCCACCGA---GGAGGC---CGACGCCACCAAGCCG
GGCGTCGACATC---TACCGCCTGCAGAAGTTCCAGCGCTCCAACCAGTCGACCTGCATC
ACGCAGAAGCCGCTGGTCCGCGTCGGCGAGCCGGTGAAGAAGGGCGAGATCATCGCCGAC
GGTCCGTCGACGGAATTCGGCGAGCTGGCCCTCGGCCGGAACGTGCTCGTCGCGTTCATG
CCGTGGAACGGCTACAACTTCGAAGATTCGATCCTGCTCTCCGAGCGGATCGTGAAGGAT
GACGTGTTCACCTCGATCCACATCGAGGAGTTCGAGGTGATGGCCCGCGACACCAAGCTC
GGGCCGGAGGAAATCACCCGCGATATCCCGAACGTCTCCGAGGAAGCGCTCAAGAACCTC
GACGAGGCCGGCATCGTCTATATCGGTGCCGAGGTGAATGCCGGCGACATCCTGGTCGGT
AAGATCACCCCGAAGGGCGAGAGCCCGAT--GACGCCGGAGGAGAAGCTCCTGCGCGCCA
TCTTCGGCGAGAAGGCCTCGGACGTGCGCGACACCTCCCTGCGGGTGCCGCCGGGTGTCA
CCGGCACGATCGTCGAGGTCCGGGTGTTCAACCGCCACGGCGTCGACAAGGACGAGCGCG
CCCAGGCGATCGAGCGCGAGGAGATCGAGCGGCTCGCCAAGGACCGCGACGATGAGCAGG
CGATCCTCGACCGCAACACCTACGCCCGTCTGGCGGATGTGTTGATCGGTCAGGCGCCGG
TGGCCGGCCCGAAGGGCTTCAAG---AAG-GACACCACGCTCACCCGCGAGCTGATCAAC
GACTACCCGCGCTCGCAATGGTGGCAGTTCGCCGTCATCGACGAC-CGTCTCATGACCG-
-------AGATGGAGGCGATGCAGAAGCAGTACGACGAATCGAAGAAGCGCCTCGAGCAG
CGCTTCCTCGA-CAAGGTCGAGAAGCTGCAGCGCGGCGACGAGCTGCCGCCCGGCGTCAT
GAAGATGGTCAAGGTCTTCGTGGCGGTGAAGCGCAAGATCCAGCCGGGCGACAAGATGGC
CGGCCGTCACGGCAACAAGGGTGTCGTGTCGCGGATCGTGCCGATCGAGGACATGCCGTT
CCTGGAAGACGGGACCCATGCCGACATCGTGCTCAACCCGCTGGGCGTGCCCTCGCGCAT
GAATGTCGGCCAGATCCTGGAGACCCATTTGGGCTGGGCGGCTGCGGGCCTGGGTCGCAA
GGTCTCCAAGGCGGTGGATGCCTATCTGAAGACCCAGGAC--------------------
------ATCACCCC----GCTGCGGGAGGAGAT---------------GACGGCGATCTA
CTCTCC------------G---GGCG---------AG---CTCGATGGCCT---GAC---
------CGACGAG---GAGCT---GGCCGAGGCCGGCAACAACGTCCGTCGCGGCGTGCC
GATGGCCACGCCGGTGTTCAACGGCGCCAAGGAGGCCG---A------------CATCGA
GCAGATGCT------------------CGAGATGGC---------CGGCCTC---GACCG
C------------------------TCG--------------GCGCAGTCGACGCTCTAC
GACGGGCGGACCGGTGAGCCTTTCGACCGCAAGGTGACGATGGGCTACATCTACATGCTG
AAGCTGCACCACCTGGTGGACGACAAGATCCACGCCCGGTCGATCGGCCCGTACTCGCTC
GTCACCCAGCAGCCGCTGGGCGGTAAGGCGCAGTTCGGCGGTCAGCGCTTCGGCGAGATG
GAGGTCTGGGCGCTGGAGGCCTACGGCGCGGCCTACACGCTGCAGGAGATGCTCACGGTG
AAGTCGGACGACGTGGCCGGCCGCACCAAGGTCTACGAGGCGATCGTCCGCGGCGACGAC
ACGTTCGAGGCC-GGCATCCCCGAATCGTTCAACGTGCTCGTCAAGGAGATGCGCTCGCT
CGGCCTCAACGTCG-------------------------AGCTGACGTCCTCCA------
---------AGAAG---GCCGCCAACGA---------CC---AGCTCGAGC---------
----------------------------------CGCC--------CGCCGACGCC----
--GCCGAG---TAG----------------
>Methylobacterium_pseudosasicola_BL36
------------------ATG-----------GC---------------CAA---C----
------------ACGCTGGTCG--------------GTCGC-------------------
------------------------AAGCGC----------ATTCGGAAGTTC--------
-------TTCGGCAAGATCAAGGAAGTCGCCGAGATGCCGAACCTCATCGAGGTTCAGAA
GGCATCCTACGATCAGTT-------CCTCATGG---------------------------
------TCGA------CGAGC--CGGAGGGCGGCCGCG---G--CGATGA----------
-----------------------------AGGCCTCCAGAGCGTGTTCAAGTCGGTGTTC
CCGATCTCGGACTTCGCCTCGACGGCCCTGCTCGAGTTCGTG------CGCTACACGTTC
GAGCAGCCGAAATACGACGTGGACGAGTGTCGCCAGCGCGGCATCACCTTCGCGGCCCCG
CTGAAGGTGACCCTGCGGCTGATCGTGTTCGATGTCGATCCGGACACCC---AGGCCAAG
TCGGTCAAGGACATCAAGGAGCAGGACGTCTACATGGGCGACATGCCCCTGATGACGGAG
AACGGCACCTTCATCGTCAACGGCACCGAGCGTGTGATCGTCTCGCAGATGCACCGCTCG
CCGGGCGTGTTCTTCGATCA------CGACAAGGGCAAGACCCACTCCTCGGGCAAGCTC
CTGTTTGCCGCCCGCATCATCCCGTATCGCGGCTCCTGGCTCGACGTCGAGTTCGACGCC
AAGGACATCGTGCACGTCCGCATCGACCGGAAGCGCAAGCTGCCGGCGACCTCGCTGCTC
TACGCGCTCGGCCTCGATGGC---------------------------------------
------------------------------------GAAGAGATCCTGTCGACCTTCTAC
AACCGCGTGGTCTACGAC-CGCGACGGCGCCGAG---TGGCGCGTGCCGTTCGATCCCGA
GCGGATGAAGGGCATGAAGGCCACCGTCGACCTGATCGACGCCGATTCCGGCGAGGTCGT
GCTCGAGGCCGGCAAGAAGCTCAACGCCCGCAACGCCCGTCAGATCACCGACAAGGGCAC
CAAGTTCCTCAAGGCGACCGACGAGGATCTGGTCGGCCAGTACATCGCCGAGGACCTGGT
CAACGCCGAGACCGGCGAGATCTGGGCGGAGGCC------GGTGAGGAGATTTCCGAGAA
GCTCCTGAAGAGCCTGGATGAGGTCGGCATCACCGAGCTCCCGGTGCTCGACATCGACCA
CGTGAATGTCGGTCCCTACATCCGCAACACGCTCGCGGTGGACAAGAACTCCAACCGCGA
AGGCGCGCTGTTCGACATCTACCGGGTCATGCGTCCCGGCGAGCCGCCGACGCTCGACAC
CGCCGAGGCGATGTTCCACTCGCTGTTCTTCGATTCCGAGCGCTACGACCTCTCCGCGGT
TGGCCGCGTGAAGATGAACATGCGCCTCGACCT---------CGA-----CGC------C
GCCGAC---ACCGTCCG------GACCCTCCGC---------------------AAGGAG
----------------------------GACATGCTGGCGGTGGTCA-------------
---------AGGCGCTGGTGGAGCTGCGCGACGGCAAG----------------------
--------------GGCGAGATCGACGACATCGATCACCTCGGCAACCGCCGGGTGCGCT
CGGTCGGCGAGCTCATGGAGAACCAATACCGCCTCGGGCTGCTCCGCATGGAGCGCGCGA
TCCGCGAGCGCATGAGCCAGGTCGATATCGACACGGTGATGCCGCAGGACCTGATCAACG
CCAAGCCGGCGGCGGCGGCGGTGCGCGAGTTCTTCGGCTCGTCGCAGCTCTCGCAGTTCA
TGGATCAGACCAACCCGCTCTCCGAGGTGACGCACAAGCGCCGCCTCTCGGCGCTCGGCC
CAGGCGGTCTGACCCGCGAGCGCGCCGGGTTCGAGGTGCGCGACGTGCACCCGACCCACT
ATGGCCGCATCTGCCCGATCGAGACGCCGGAAGGCCCGAACATCGGTCTGATCAACTCGC
TGGCGACCTTCGCCCGGGTGAACAAGTACGGCTTCATCGAGACCCCGTTCCGCCGCGTGC
GCGACGGCGTGGTCACCAATGAGGTCG------CCTACCTCTCGGCCATGGAGGAGGCGA
AGTACTACGTCGCCCAGGCCAACGCCCAGATGGA---CG-AGAACAAGAAGCTGACGGA-
--AGACCTCG---TGGTCTGCCGCCGGG------CCGGCGACGTGATCGTCGTGGGGCCT
GAGCGCGTCGACCTCATGGACGTCTCGCCCAAGCAGCTCGTCTCGGTGGCCGCGGCGCTG
ATCCCGTTCCTGGAGAACGACGACGCCAACCGCGCCCTCATGGGCTCGAACATGCAGCGG
CAGGCCGTGCCGCTGGTCCGCGCCGATGCGCCGTTCGTCGGCACCGGCATGGAGGCGGTG
GTCGCCCGCGATTCCGGCGCGGCCATCGCGGCGCGCCGCTCCGGCATCGTCGATCAGGTG
GATGCCACCCGTATCGTCATCCGGGCCACCGA---GGAGGC---CGACGCCACCAAGCCG
GGCGTCGACATC---TACCGCCTGCAAAAGTTCCAGCGCTCCAACCAGTCGACCTGCATC
ACGCAGAAGCCGCTGGTCCGCGTCGGTGAGCCGGTGAAGAAGGGCGAGATCATCGCCGAC
GGCCCGTCGACGGAGTTCGGCGAGCTGGCGCTTGGCCGGAACGTGCTCGTCGCGTTCATG
CCGTGGAACGGCTACAACTTCGAAGATTCGATCCTGCTCTCCGAGCGGATCGTGAAGGAT
GACGTGTTCACCTCGATCCACATCGAGGAGTTCGAGGTGATGGCTCGCGACACCAAGCTC
GGGCCGGAGGAAATCACCCGCGACATCCCGAACGTCTCCGAGGAAGCGCTCAAGAACCTC
GACGAGGCCGGCATCGTCTATATCGGTGCCGAGGTGAATGCCGGCGACATCCTGGTTGGC
AAGATCACCCCGAAGGGCGAGAGCCCGAT--GACGCCGGAGGAGAAGCTCCTGCGCGCCA
TCTTCGGCGAGAAGGCCTCGGACGTGCGCGACACCTCCCTGCGGGTGCCGCCGGGCGTCA
CCGGCACGATCGTCGAGGTCCGGGTGTTCAACCGCCACGGCGTGGACAAGGACGAGCGCG
CCCAGGCGATTGAGCGCGAGGAGATCGAGCGGCTCGCCAAGGACCGCGACGACGAGCAGG
CGATCCTCGACCGCAACACCTACGCCCGCCTGGCGGACGTGCTGATCGGCCAGGCGCCGG
TGGCCGGCCCGAAGGGCTTCAAG---AAG-GACACCACGCTCACCCGCGAGCTGATCAAC
GACTACCCGCGCTCGCAATGGTGGCAGTTCGCCGTCATCGACGAC-CGTCTCATGACCG-
-------AGATGGAAGCGATGCAGAAGCAGTACGACGAGTCGAAGAAGCGCCTGGAGCAG
CGCTTCCTCGA-CAAGGTCGAGAAGCTGCAGCGCGGCGACGAGCTGCCCCCCGGCGTCAT
GAAGATGGTCAAGGTCTTCGTGGCGGTGAAGCGCAAGATCCAGCCGGGCGACAAGATGGC
CGGCCGTCACGGCAACAAGGGTGTCGTGTCGCGGATCGTGCCGATCGAGGACATGCCGTT
CCTGGAAGACGGGACCCATGCCGACATCGTTCTCAACCCGCTGGGCGTGCCCTCGCGCAT
GAACGTTGGCCAGATCCTGGAAACCCATCTGGGCTGGGCGGCTGCGGGCCTGGGTCGCAA
GGTCTCCAAGGCGGTGGATGCCTATTTGAAGTCGCATGAC--------------------
------ATCGCACC----GCTGCGTCAGGAGAT---------------GGAGGCGATCTA
CTCGCC------------G---GGCG---------AG---CTCGATGGCCT---GAC---
------CGACGAG---GAGTT---GGCCGAGGCCGGCAACAACGTCCGTCGCGGCGTGCC
GATGGCCACGCCGGTGTTCAACGGGGCCAAGGAGGCCG---A------------CATCGA
GCAGATGCT------------------CGAGATGGC---------CGGCCTC---GACCG
C------------------------TCG--------------GCGCAGTCGACGCTCTAC
GACGGCCGCACCGGTGAGCCTTTCGACCGCAAGGTGACGATGGGCTACATCTACATGCTG
AAGCTGCACCACCTCGTGGACGACAAGATCCACGCCCGGTCGATCGGCCCGTACTCGCTC
GTCACCCAGCAGCCGCTGGGCGGCAAGGCGCAGTTCGGCGGTCAGCGCTTCGGCGAGATG
GAGGTCTGGGCGCTGGAGGCCTACGGCGCGGCCTACACGCTGCAGGAGATGCTCACGGTG
AAGTCGGACGACGTGGCCGGCCGCACCAAGGTCTACGAGGCGATCGTCCGCGGCGACGAC
ACCTTCGAGGCC-GGCATCCCCGAATCGTTCAACGTGCTCGTCAAGGAGATGCGCTCGCT
CGGCCTCAACGTCG-------------------------AGCTGACGTCCTCCA------
---------AGAAG---GCCGCGAACGA---------TC---AGCTGGAGC---------
----------------------------------CGCC--------GGCCGACGCC----
--GCCGAG---TAG----------------
>Methylobacterium_oryzae_CBMB20
------------------ATG-----------GC---------------CAA---C----
------------ACGCTGGTCG--------------GTCGC-------------------
------------------------AAGCGC----------ATTCGGAAGTTC--------
-------TTCGGCAAGATCAAGGAAGTTGCCGAGATGCCGAACCTCATCGAGGTTCAGAA
GGCGTCCTACGACCAGTT-------CCTGATGG---------------------------
------TCGA------CGAGC--CCGAGGGTGGGCGCG---C--CGACGA----------
-----------------------------GGGGCTGCAGAGCGTGTTCAAGTCGGTCTTC
CCGATTTCCGACTTCGCTTCCACGGCCCTGCTCGAGTTCGTG------CGCTACACCTTC
GAGGCGCCCAAGTACGATGTCGACGAGTGCCGCCAGCGCGGCATCACCTTCGCGGCCCCG
CTGAAGGTCACGCTGCGCCTCATCGTGTTCGATGTCGATCCCGACACGC---AGGCGAAG
TCGGTCAAGGACATCAAGGAGCAGGACGTCTACATGGGCGACATGCCCCTGATGACGGAG
AACGGCACCTTCATCGTCAACGGCACCGAGCGCGTGATCGTCTCGCAGATGCACCGCTCG
CCGGGCGTGTTCTTCGACCA------CGACAAGGGCAAGACCCATTCCTCGGGCAAGCTC
CTGTTCGCCGCCCGCATCATCCCGTACCGGGGCTCCTGGCTCGACGTCGAGTTCGACGCC
AAGGACATCGTCCACGTCCGCATCGACCGGAAGCGCAAGCTGCCGGCGACGTCGCTGCTC
TATGCCCTCGGCCTCGACGGC---------------------------------------
------------------------------------GAGGAGATCCTGTCGACCTTCTAC
AACAAGGTCGTCTATGAC-CGCGACGGCGCCGAC---TGGCGCGTGCCCTTCGACGCCGA
GCGCATGAAGGGCATGAAGGCCACCGTCGACCTGATCGACGCCGATTCCGGCGAGGTCGT
GCTCGAGGCCGGCAAGAAGCTCAACGCCCGCAACGCCCGTCAGATCACCGACAAGGGCAC
CAAGTTCCTCAAGGCCACCGACGAGGATCTCGTCGGCCAGTACGTGGCCGAGGATCTCGT
CAACGCGCAGACCGGCGAGATCTGGGCCGAGGCC------GGCGAGGAGATCACCGACAA
GCTCCTGAAGAGCCTGGATGATGTCGGCATCACCGAGCTCCCGGTGCTCGACATCGACCA
CGTCAATGTCGGCCCCTACATTCGCAACACGCTGGCGGTGGACAAGAACTCCAACCGCGA
GGGCGCGCTGTTCGACATCTACCGGGTCATGCGCCCGGGCGAGCCGCCGACCCTCGAGAC
CGCCGAGGCGATGTTCCACTCGCTGTTCTTCGACTCCGAGCGGTACGACCTCTCGGCCGT
CGGCCGCGTGAAGATGAACATGCGCCTCGACCT---------CGA-----CGC------C
GCCGAC---ACCGTGCG------CACCCTCCGC---------------------AAGGAG
----------------------------GACATGCTCGCGGTGGTGA-------------
---------AGGCGCTCGTGGAGCTGCGCGACGGCAAG----------------------
--------------GGCGAGGTCGACGACATCGATCACCTCGGCAACCGCCGCGTCCGCT
CGGTGGGCGAGCTCATGGAGAACCAGTACCGCCTGGGCCTTCTGCGCATGGAGCGCGCCA
TCCGCGAGCGCATGAGCCAGGTCGATATCGACACGGTCATGCCGCAGGATCTGATCAACG
CGAAGCCCGCGGCGGCGGCGGTGCGCGAGTTCTTCGGCTCGTCGCAGCTCTCGCAGTTCA
TGGACCAGACCAACCCGCTCTCAGAGGTGACGCACAAGCGCCGCCTGTCGGCCCTCGGCC
CGGGCGGTCTGACCCGCGAGCGCGCCGGCTTCGAGGTGCGCGACGTGCACCCGACCCATT
ACGGCCGCATCTGCCCGATCGAGACGCCGGAAGGCCCCAACATCGGTCTGATCAACTCGC
TCGCGACCTTCGCGCGGGTGAACAAGTACGGCTTCATCGAGACCCCGTTCCGCCGCGTGC
GCGACGGCGTGGTCACCGACGAGGTTG------CCTACCTCTCCGCCATGGAGGAGGCGA
AGTACTACGTCGCCCAGGCGAACGCCCAGATGGA---CG-AGGCCCGCAAGCTCACGGA-
--GGATCTCG---TGGTCTGCCGCCGGG------CCGGCGAGGTGATCGTCGTTGGGCCT
GAGCGCGTCGACCTCATGGACGTGTCGCCCAAGCAGCTGGTCTCGGTCGCCGCGGCGCTG
ATCCCGTTCCTGGAGAACGACGACGCCAACCGCGCCCTCATGGGCTCGAACATGCAGCGG
CAAGCGGTGCCGCTGGTCCGCGCCGACGCCCCGTTCGTGGGCACCGGCATGGAGGCGGTG
GTCGCCCGGGATTCCGGCGCCGCCATCGCGGCCCGCCGGGCCGGCATCATCGATCAGGTG
GACGCCACCCGTATCGTCATCCGCGCCACCGA---GGAGGC---CGACGCCAACAAGCCT
GGCGTCGACATC---TACCGCCTGCAGAAGTTCCAGCGCTCCAACCAGTCGACCTGCATC
ACGCAGAAGCCGCTGGTCCGCGTCGGCGAGTTCGTGAAGAAGGGCGAGATCATCGCCGAC
GGTCCCTCGACCGAGTTCGGCGAGCTGGCGCTCGGCCGGAACGTGCTCGTCGCGTTCATG
CCGTGGAACGGCTACAACTTCGAGGACTCGATCCTGCTCTCCGAGCGGATCGTGAAGGAT
GACGTGTTCACCTCGATCCACATCGAGGAGTTCGAGGTGATGGCCCGCGACACCAAGCTC
GGGCCGGAGGAAATCACCCGCGACATCCCGAACGTCTCCGAGGAGGCGCTCAAGAACCTC
GACGAGGCCGGCATCGTCTATATCGGTGCCGAGGTGAATGCCGGCGACATCCTGGTCGGC
AAGATCACCCCGAAGGGCGAGAGCCCGAT--GACGCCGGAGGAGAAGCTGCTCCGCGCCA
TCTTCGGCGAGAAGGCCTCGGACGTGCGCGACACCTCCCTGCGGGTGCCGCCGGGCGTCA
CCGGCACGATCGTGGAAGTCCGCGTGTTCAACCGCCACGGCGTCGACAAGGACGAGCGCG
CCCAGGCGATCGAGCGCGAGGAGATCGAGCGGCTCGCCAAGGACCGCGACGACGAGCAGG
CGATCCTCGACCGCAACACCTACGCCCGTCTGGCGGATGTGCTGATCGGTCAGGCGCCGG
TGGCCGGCCCGAAGGGCTTCAAG---AAG-GACACCACGCTCACCCGCGAGCTGATCAAC
GACTATCCGCGCTCGCAATGGTGGCAGTTCGCCGTCATCGACGAC-CGTCTCATGACCG-
-------AGATGGAGGCGATGCAGAAGCAGTACGACGAGTCGAAGAAGCGCCTGGAGCAG
CGCTTCCTCGA-CAAGGTCGAGAAGCTGCAGCGCGGTGACGAGCTGCCCCCCGGCGTCAT
GAAGATGGTCAAGGTCTTCGTGGCGGTGAAGCGCAAGATCCAGCCGGGCGACAAGATGGC
CGGCCGTCACGGCAACAAGGGTGTCGTGTCGCGGATCGTGCCGATCGAGGACATGCCGTT
CCTGGAGGACGGGACGCATGCCGACATCGTGCTCAACCCGCTGGGCGTGCCCTCGCGCAT
GAACGTCGGCCAGATCCTCGAGACGCACCTGGGCTGGGCGGCTGCGGGCCTGGGTCGCAA
GGTGTCGAAGGCGGTGGATGCCTATCTGAAGTCGCAGGAC--------------------
------ATCGCGCC----GCTGCGGGAGGAGAT---------------GAAGGCGATCTA
CTCCCC------------G---GGCG---------AG---CTCGACGGGCT---GAC---
------GGACGAG---GAGCT---GGCCGAGGCCGGCAACAACGTCCGCCGTGGCGTGCC
GATGGCCACGCCGGTGTTCAACGGCGCCAAGGAAGCCG---A------------CATCGA
GCAGATGCT------------------GGAGATGGC---------CGGGCTG---GACCG
C------------------------TCG--------------GCGCAGTCGACGCTCTAC
GACGGGCGGACCGGCGAGCCCTTCGACCGCAAGGTCACGATGGGCTACATCTACATGCTG
AAGCTCCACCACCTCGTGGACGACAAGATCCACGCGCGCTCGATCGGCCCGTACTCGCTC
GTCACCCAGCAGCCGCTGGGCGGCAAGGCGCAGTTCGGCGGCCAGCGCTTCGGTGAGATG
GAGGTCTGGGCGCTGGAGGCCTACGGCGCGGCCTACACGCTGCAGGAGATGCTCACGGTG
AAGTCGGACGACGTGGCCGGCCGCACCAAGGTCTACGAGGCGATCGTCCGCGGCGACGAC
ACCTTCGAGGCC-GGCATCCCCGAGAGCTTCAACGTGCTCGTCAAGGAGATGCGCTCGCT
CGGCCTCAACGTCG-------------------------AGCTGACGTCTTCGA------
---------AGAAG---GCCGCGAACGA---------TC---AGCTGGAGC---------
----------------------------------CGCC--------GGCCGACGCG----
--GCCGAG---TAG----------------
>Methylobacterium_phyllosphaerae_CBMB27
------------------ATG-----------GC---------------CAA---C----
------------ACGCTGGTCG--------------GTCGC-------------------
------------------------AAGCGC----------ATTCGGAAGTTC--------
-------TTCGGCAAGATCAAGGAAGTTGCCGAGATGCCGAACCTCATCGAGGTTCAGAA
GGCGTCCTACGACCAGTT-------CCTGATGG---------------------------
------TCGA------CGAGC--CCGAGGGTGGGCGCG---C--CGACGA----------
-----------------------------GGGGCTGCAGAGCGTGTTCAAGTCGGTGTTC
CCGATTTCCGACTTCGCCTCCACGGCCCTGCTCGAGTTCGTG------CGCTACACCTTC
GAGGCGCCCAAGTACGATGTCGACGAGTGCCGCCAGCGCGGCATCACCTTCGCGGCCCCG
CTGAAGGTCACGCTGCGCCTCATCGTGTTCGATGTCGATCCCGACACGC---AGGCGAAG
TCGGTCAAGGACATCAAGGAGCAGGACGTCTACATGGGCGACATGCCCCTGATGACGGAG
AACGGCACCTTCATCGTCAACGGCACCGAGCGCGTGATCGTCTCGCAGATGCACCGCTCG
CCGGGCGTGTTCTTCGACCA------CGACAAGGGCAAGACCCATTCCTCGGGCAAGCTC
CTGTTCGCCGCCCGCATCATCCCGTACCGGGGCTCCTGGCTCGACGTCGAGTTCGACGCC
AAGGACATCGTCCACGTCCGCATCGACCGGAAGCGCAAGCTGCCGGCGACGTCGCTGCTC
TACGCCCTCGGCCTCGACGGC---------------------------------------
------------------------------------GAGGAGATCCTGTCGACCTTCTAC
AACAAGGTCGTCTATGAC-CGCGACGGCGCCGAC---TGGCGCGTGCCCTTCGACGCCGA
GCGCATGAAGGGCATGAAGGCCACCGTCGACCTGATCGACGCCGATTCCGGCGAGGTCGT
GCTCGAGGCCGGCAAGAAGCTCAACGCCCGCAACGCCCGTCAGATCACCGACAAGGGCAC
CAAGTTCCTCAAGGCCACCGATGAGGATCTCGTCGGCCAGTACGTGGCCGAGGATCTCGT
CAACGCGCAGACCGGCGAGATCTGGGCCGAGGCC------GGCGAGGAGATTACCGACAA
GCTCCTGAAGAGCCTGGATGATGTCGGCATCACCGAGCTCCCGGTGCTTGACATCGACCA
CGTCAATGTCGGCCCCTACATTCGCAACACGCTGGCGGTGGATAAGAACTCCAACCGCGA
GGGCGCGCTGTTCGACATCTACCGGGTCATGCGCCCGGGCGAGCCGCCGACCCTCGAGAC
CGCCGAGGCGATGTTCCACTCGCTGTTCTTCGACTCCGAGCGGTACGACCTCTCGGCCGT
CGGCCGCGTGAAGATGAACATGCGCCTCGACCT---------CGA-----CGC------C
GCCGAC---ACCGTGCG------CACCCTCCGC---------------------AAGGAG
----------------------------GACATGCTCGCGGTGGTGA-------------
---------AGGCGCTCGTGGAGCTGCGCGACGGCAAG----------------------
--------------GGCGAGGTCGACGACATCGACCACCTCGGCAACCGCCGCGTCCGCT
CGGTGGGCGAGCTCATGGAGAACCAGTACCGCCTGGGCCTCCTGCGCATGGAGCGCGCGA
TCCGCGAGCGCATGAGCCAGGTCGATATCGACACGGTCATGCCGCAGGATCTCATCAACG
CGAAGCCCGCCGCCGCGGCCGTGCGCGAGTTCTTCGGCTCGTCGCAGCTCTCGCAGTTCA
TGGATCAGACCAACCCGCTCTCCGAGGTGACGCACAAGCGCCGCCTGTCGGCGCTCGGCC
CGGGCGGTCTGACCCGCGAGCGCGCCGGCTTCGAGGTGCGCGACGTGCACCCGACCCATT
ACGGCCGCATCTGCCCGATCGAGACGCCGGAAGGCCCGAACATCGGCCTGATCAACTCGC
TCGCCACCTTCGCGCGGGTGAACAAGTACGGCTTCATCGAGACCCCGTTCCGCCGCGTCC
GCGACGGCGTGGTCACCGACGAGGTCG------CCTACCTCTCGGCCATGGAGGAGGCGA
AGTACTACGTCGCTCAGGCCAACGCCCAGATGGA---CG-AGGCCCGCAAGCTCACGGA-
--GGATCTCG---TGGTCTGCCGTCGGG------CCGGCGAGGTGATCGTCGTGGGGCCC
GAGCGCGTCGATCTCATGGACGTGTCGCCGAAGCAGCTCGTCTCGGTCGCCGCGGCGCTG
ATCCCGTTCCTTGAGAACGACGACGCCAACCGCGCGCTCATGGGCTCGAACATGCAGCGC
CAGGCGGTGCCGCTCGTCCGCGCCGACGCCCCGTTCGTGGGCACCGGCATGGAGGCGGTG
GTCGCCCGGGATTCCGGCGCCGCCATCGCGGCTCGCCGGGCCGGCATCATCGATCAGGTG
GACGCCACCCGTATCGTCATCCGCGCCACCGA---GGAGGC---CGACGCCAACAAGCCC
GGCGTCGACATC---TACCGCTTGCAGAAGTTCCAGCGCTCCAACCAGTCGACCTGCATC
ACGCAGAAGCCGCTGGTCCGCGTCGGCGAGTTCGTGAAGAAGGGCGAGATCATCGCCGAC
GGTCCCTCGACCGAGTTCGGCGAGCTGGCGCTCGGCCGGAACGTGCTCGTCGCGTTCATG
CCGTGGAACGGCTACAACTTCGAGGACTCGATCCTGCTTTCCGAGCGGATCGTGAAGGAT
GACGTGTTCACCTCGATCCACATCGAGGAGTTCGAGGTGATGGCCCGCGACACCAAGCTC
GGGCCGGAGGAGATCACCCGCGACATCCCGAACGTCTCCGAGGAGGCGCTCAAGAACCTC
GACGAGGCCGGCATCGTCTATATCGGCGCCGAGGTGAATGCGGGCGACATCCTCGTCGGC
AAGATCACCCCGAAGGGCGAGAGCCCGAT--GACGCCGGAGGAGAAGCTCCTCCGCGCCA
TCTTCGGCGAGAAGGCCTCGGACGTGCGCGACACCTCGCTGCGGGTGCCGCCGGGCGTCA
CCGGCACGATCGTCGAGGTCCGCGTGTTCAACCGGCATGGCGTCGACAAGGACGAGCGCG
CCCAGGCGATCGAGCGCGAGGAGATCGAGCGGCTCGCCAAGGACCGCGACGACGAGCAGG
CGATCCTCGACCGCAACACCTACGCGCGCCTCGCGGACGTGCTGATCGGTCAGGCGCCGG
TGGCCGGCCCGAAGGGCTTCCGG---AAG-GACACCACGCTCACCCGCGAGCTGATCAAC
GACTACCCGCGCTCGCAATGGTGGCAGTTCGCCGTCATCGAAGAC-CGTCTCATGACCG-
-------AGATGGAGGCGATGCAGAAGCAGTACGACGAGTCGAAGAAGCGCCTCGAGCAG
CGCTTCCTCGA-CAAGGTCGAGAAGCTGCAGCGCGGCGACGAGCTGCCCCCCGGCGTCAT
GAAGATGGTCAAGGTCTTCGTGGCGGTGAAGCGCAAGATCCAGCCGGGCGACAAGATGGC
CGGCCGTCACGGCAACAAGGGTGTCGTGTCGCGGATCGTGCCGATCGAGGACATGCCGTT
CCTGGAGGACGGGACGCATGCCGACATCGTGCTCAACCCGCTGGGCGTGCCCTCGCGCAT
GAACGTCGGCCAGATCCTGGAGACGCACCTGGGCTGGGCGGCTGCGGGCCTGGGTCGCAA
GGTGTCGAAGGCGGTGGATGCCTATCTGAAGTCGCAGGAC--------------------
------ATCGCGCC----GCTGCGGGAGGAGAT---------------GAAGGCGATCTA
CTCCCC------------G---GGCG---------AG---CTCGACGGGCT---GAC---
------GGACGAG---GAGCT---GGCCGAGGCCGGCAACAACGTCCGCCGTGGCGTGCC
GATGGCCACGCCGGTGTTCAACGGCGCCAAGGAAGCCG---A------------CATCGA
GCAGATGCT------------------GGAGATGGC---------CGGGCTG---GACCG
C------------------------TCG--------------GCGCAGTCGACGCTCTAC
GACGGGCGGACCGGCGAGCCCTTCGACCGCAAGGTCACGATGGGCTACATCTACATGCTG
AAGCTCCACCACCTCGTGGACGACAAGATCCACGCGCGCTCGATCGGCCCGTACTCGCTC
GTCACCCAGCAGCCGCTGGGCGGCAAGGCGCAGTTCGGCGGCCAGCGCTTCGGTGAGATG
GAGGTCTGGGCGCTGGAGGCCTACGGCGCGGCCTACACGCTGCAGGAGATGCTCACGGTG
AAGTCGGACGACGTGGCCGGCCGCACCAAGGTCTACGAGGCGATCGTCCGCGGCGACGAC
ACCTTTGAGGCC-GGCATCCCCGAGAGCTTCAACGTGCTCGTCAAGGAGATGCGCTCGCT
CGGCCTCAACGTCG-------------------------AGCTGACGTCTTCGA------
---------AGAAG---GCCGCGAACGA---------TC---AGCTGGAGC---------
----------------------------------CGCC--------GGCCGACGCG----
--GCCGAG---TAG----------------
>Methylobacterium_sp_UNCCL125
------------------ATG-----------GC---------------CAA---C----
------------ACGCTGGTCG--------------GTCGC-------------------
------------------------AAGCGC----------ATTCGGAAGTTC--------
-------TTCGGCAAGATCAAGGAAGTTGCCGAGATGCCGAACCTCATCGAGGTTCAGAA
GGCGTCCTACGACCAGTT-------CCTGATGG---------------------------
------TCGA------CGAGC--CCGAGGGTGGGCGCG---C--CGACGA----------
-----------------------------GGGGCTGCAGAGCGTGTTCAAGTCGGTGTTC
CCGATTTCCGACTTCGCTTCCACGGCCCTGCTCGAGTTCGTG------CGCTACACCTTC
GAGGCGCCCAAGTACGATGTCGACGAGTGCCGCCAGCGCGGCATCACCTTCGCGGCCCCG
CTGAAGGTCACGCTGCGCCTCATCGTGTTCGATGTCGATCCCGACACGC---AGGCGAAG
TCGGTCAAGGACATCAAGGAGCAGGACGTCTACATGGGCGACATGCCCCTGATGACGGAG
AACGGCACCTTCATCGTCAACGGCACCGAGCGCGTGATCGTCTCGCAGATGCACCGCTCG
CCGGGCGTGTTCTTCGACCA------CGACAAGGGCAAGACCCATTCCTCGGGCAAGCTC
CTGTTCGCCGCCCGCATCATCCCGTACCGGGGCTCCTGGCTCGACGTCGAGTTCGACGCC
AAGGACATCGTCCACGTCCGCATCGACCGGAAGCGCAAGCTGCCGGCGACGTCGCTGCTC
TACGCCCTCGGCCTCGACGGC---------------------------------------
------------------------------------GAGGAGATCCTGTCGACCTTCTAC
AACAAGGTCGTCTATGAC-CGCGACGGCGCCGAC---TGGCGCGTGCCGTTCGACGCCGA
GCGCATGAAGGGCATGAAGGCCACCGTCGACCTGATCGACGCCGATTCCGGCGAGGTCGT
GCTCGAGGCCGGCAAGAAGCTCAACGCCCGCAACGCCCGTCAGATCACCGACAAGGGCAC
CAAGTTTCTCAAGGCCACCGACGAGGATCTCGTCGGCCAGTACGTGGCCGAGGATCTCGT
CAACGCGCAGACCGGCGAGATCTGGGCCGAGGCC------GGCGAGGAGATCACCGACAA
GCTCCTGAAGAGCCTGGATGATGTCGGCATCACCGAGCTCCCGGTGCTTGACATCGACCA
CGTCAATGTCGGCCCCTACATCCGCAACACGCTGGCGGTGGACAAGAACTCCAACCGCGA
AGGCGCGCTGTTCGACATCTACCGGGTCATGCGCCCGGGCGAGCCGCCGACCCTCGAGAC
CGCCGAGGCGATGTTCCACTCGCTGTTCTTCGACTCCGAGCGGTACGACCTCTCGGCCGT
CGGCCGCGTGAAGATGAACATGCGCCTCGACCT---------CGA-----CGC------C
GCCGAC---ACCGTGCG------CACCCTCCGC---------------------AAGGAG
----------------------------GACATGCTCGCGGTGGTGA-------------
---------AGGCGCTCGTGGAGCTGCGCGACGGCAAG----------------------
--------------GGCGAGGTCGACGACATCGACCACCTCGGCAACCGCCGCGTCCGCT
CGGTGGGCGAGCTCATGGAGAACCAGTACCGCCTGGGCCTCCTGCGCATGGAGCGCGCGA
TCCGCGAGCGCATGAGCCAGGTCGATATCGACACGGTCATGCCGCAGGATCTCATCAACG
CGAAGCCCGCCGCCGCGGCCGTGCGCGAGTTCTTCGGCTCGTCGCAGCTCTCGCAGTTCA
TGGACCAGACCAACCCGCTCTCCGAGGTGACGCACAAGCGCCGCCTGTCGGCGCTCGGCC
CGGGCGGTCTGACCCGCGAGCGCGCCGGCTTCGAGGTGCGCGACGTGCACCCGACCCATT
ACGGCCGCATCTGCCCGATCGAGACGCCGGAAGGCCCGAACATCGGCCTGATCAACTCGC
TCGCCACCTTCGCGCGGGTGAACAAGTACGGCTTCATCGAGACCCCGTTCCGCCGCGTCC
GCGACGGCGTGGTCACCGATGAGGTCG------CCTACCTCTCGGCCATGGAGGAGGCGA
AGTACTACGTCGCTCAGGCCAACGCCCAGATGGA---CG-AGGCCCGCAAGCTCACGGA-
--GGATCTCG---TGGTCTGCCGTCGGG------CCGGCGAGGTGATCGTCGTGGGGCCC
GAGCGCGTCGATCTCATGGACGTGTCGCCGAAGCAGCTCGTCTCGGTCGCCGCTGCGCTG
ATCCCGTTCCTTGAGAACGACGACGCCAACCGCGCCCTCATGGGCTCGAACATGCAGCGC
CAGGCGGTGCCGCTCGTCCGCGCCGACGCCCCGTTCGTGGGCACCGGCATGGAGGCGGTG
GTCGCCCGGGATTCCGGCGCCGCCATCGCGGCCCGCCGGGCCGGCATCATCGATCAGGTG
GACGCCACCCGTATCGTCATCCGCGCCACCGA---GGAGGC---CGACGCCAACAAGCCC
GGCGTCGACATC---TACCGCCTGCAGAAGTTCCAGCGCTCCAACCAGTCGACCTGCATC
ACGCAGAAGCCGCTGGTCCGCGTCGGCGAGTTCGTGAAGAAGGGCGAGATCATCGCCGAC
GGTCCCTCGACCGAGTTCGGCGAGCTGGCGCTCGGCCGGAACGTGCTCGTCGCCTTCATG
CCGTGGAACGGCTACAACTTCGAGGACTCGATCCTGCTTTCCGAGCGGATCGTGAAGGAT
GACGTGTTCACCTCGATCCACATCGAGGAGTTCGAGGTGATGGCCCGCGACACCAAGCTC
GGGCCGGAGGAGATCACCCGCGACATCCCGAACGTCTCCGAGGAGGCGCTCAAGAACCTC
GACGAGGCCGGCATCGTCTATATCGGCGCCGAGGTGAATGCGGGCGACATCCTCGTCGGC
AAGATCACCCCGAAGGGCGAGAGCCCGAT--GACGCCGGAGGAGAAGCTCCTCCGCGCCA
TCTTCGGCGAGAAGGCCTCGGACGTGCGCGACACCTCGCTGCGGGTGCCGCCGGGCGTCA
CCGGCACGATCGTCGAGGTGCGGGTGTTCAACCGCCACGGCGTCGACAAGGACGAGCGCG
CCCAGGCGATCGAGCGCGAGGAGATCGAGCGGCTCGCCAAGGACCGCGACGACGAGCAGG
CGATCCTCGACCGCAACACCTACGCGCGCCTCGCGGACGTGCTGATCGGTCAGGCGCCGG
TGGCCGGCCCGAAGGGCTTCCGG---AAG-GACACCACGCTCACCCGCGAGCTGATCAAC
GACTACCCGCGCTCGCAATGGTGGCAGTTCGCCGTCATCGAAGAC-CGTCTCATGACCG-
-------AGATGGAGGCGATGCAGAAGCAGTACGACGAGTCGAAGAAGCGCCTCGAGCAG
CGCTTCCTCGA-CAAGGTCGAGAAGCTGCAGCGCGGCGACGAGCTGCCCCCCGGCGTCAT
GAAGATGGTCAAGGTCTTCGTGGCGGTGAAGCGCAAGATCCAGCCGGGCGACAAGATGGC
CGGCCGTCACGGCAACAAGGGTGTCGTGTCGCGGATCGTGCCGATCGAGGACATGCCGTT
CCTGGAGGACGGGACGCATGCCGACATCGTGCTCAACCCGCTGGGCGTGCCCTCGCGCAT
GAACGTCGGCCAGATCCTGGAGACGCACCTGGGCTGGGCGGCTGCGGGCCTGGGTCGCAA
GGTGTCGAAGGCGGTGGATGCCTATCTGAAGTCGCAGGAC--------------------
------ATCGCGCC----GCTGCGGGAGGAGAT---------------GAAGGCGATCTA
CTCCCC------------G---GGCG---------AG---CTCGACGGGCT---GAC---
------GGACGAG---GAGCT---GGCCGAGGCCGGCAACAACGTCCGCCGTGGCGTGCC
GATGGCCACGCCGGTGTTCAACGGCGCCAAGGAAGCCG---A------------CATCGA
GCAGATGCT------------------GGAGATGGC---------CGGGCTG---GACCG
C------------------------TCG--------------GCGCAGTCGACGCTCTAC
GACGGGCGGACCGGCGAGCCCTTCGACCGCAAGGTCACGATGGGCTACATCTACATGCTG
AAGCTCCACCACCTCGTGGACGACAAGATCCACGCGCGCTCGATCGGCCCGTACTCGCTC
GTCACCCAGCAGCCGCTGGGCGGCAAGGCGCAGTTCGGCGGCCAGCGCTTCGGTGAGATG
GAGGTCTGGGCGCTGGAGGCCTACGGCGCGGCCTACACGCTGCAGGAGATGCTCACGGTG
AAGTCGGACGACGTGGCCGGCCGCACCAAGGTCTACGAGGCGATCGTCCGCGGCGACGAC
ACCTTCGAGGCC-GGCATCCCCGAGAGCTTCAACGTGCTCGTCAAGGAGATGCGCTCGCT
CGGCCTCAACGTCG-------------------------AGCTGACGTCTTCGA------
---------AGAAG---GCCGCGAACGA---------TC---AGCTGGAGC---------
----------------------------------CGCC--------GGCCGACGCG----
--GCCGAG---TAG----------------
>Methylobacterium_organophilum_DSM_760
------------------ATG-----------GC---------------CAA---C----
------------ACGCTGGTCG--------------GTCGC-------------------
------------------------AAGCGC----------ATTCGGAAGTTC--------
-------TTCGGCAAGATCAAGGAAGTTGCCGAGATGCCGAACCTCATCGAGGTTCAGAA
GGCGTCCTACGACCAGTT-------CCTGATGG---------------------------
------TCGA------CGAGC--CCGAGGGCGGGCGCG---C--CGACGA----------
-----------------------------GGGGCTGCAGAGCGTGTTCAAGTCGGTGTTC
CCGATCTCCGACTTCGCCTCCACGGCGCTGCTGGAGTTCGTG------CGCTACACCTTC
GAGGCGCCCAAGTACGACGTGGACGAGTGCCGCCAGCGCGGCATCACCTTCGCGGCGCCG
CTGAAGGTCACGCTGCGCCTCATCGTGTTCGATGTCGATCCCGACACCC---AGGCCAAG
TCGGTCAAGGACATCAAGGAGCAGGACGTCTACATGGGCGACATGCCCCTGATGACGGAG
AACGGCACCTTCATCGTCAACGGCACCGAGCGCGTCATCGTCTCGCAGATGCACCGCTCG
CCGGGCGTGTTCTTCGACCA------CGACAAGGGCAAGACCCACTCCTCGGGCAAGCTC
CTGTTCGCCGCCCGCATCATCCCGTACCGGGGCTCCTGGCTCGACGTCGAGTTCGACGCC
AAGGACATCGTGCACGTCCGCATCGACCGGAAGCGCAAGCTGCCGGCGACGTCGCTGCTC
TACGCGCTCGGCCTCGACGGC---------------------------------------
------------------------------------GAGGAGATCCTGTCGACCTTCTAC
AACAAGGTCGTCTACGAC-CGGGACGGCGCCGAC---TGGCGCGTGCCGTTCGACGCCGA
GCGCATGAAGGGCATGAAGGCGACCGTCGACCTGATCGACGCCGATTCCGGCGAGGTCGT
GCTCGAGGCCGGCAAGAAGCTCAACGCCCGCAACGCCCGCCAGATCACCGAGAAGGGCAC
CAAGTTCCTCAAGGCGACCGACGAGGATCTCGTCGGCCAGTACGTCGCCGAGGACCTCGT
CAACGCCCAGACCGGTGAGATCTGGGCCGAGGCC------GGCGAGGAGGTCACCGACAA
GCTCCTGAAGAGCCTGGAGGAGGTCGGGATCACCGAGCTGCCGGTGCTCGACATCGACCA
CGTCAACATCGGCCCGTACATCCGCAACACGCTGGCGGTGGACAAGAATTCCAACCGCGA
GGGCGCGCTGTTCGACATCTACCGGGTCATGCGCCCGGGCGAGCCGCCGACCCTCGAGAC
TGCCGAGGCGATGTTCCACTCGCTGTTCTTCGATTCCGAGCGCTACGACCTCTCGGCGGT
CGGCCGCGTGAAGATGAACATGCGTCTCGACCT---------CGA-----CGC------C
GCCGAC---ACCGTGCG------CACGCTCCGC---------------------AAGGAG
----------------------------GACATGCTGGCGGTGGTCA-------------
---------AGGCGCTCGTGGAGCTGCGCGACGGCAAG----------------------
--------------GGCGAGGTCGATGACATCGACCACCTCGGCAATCGCCGCGTCCGCT
CGGTGGGCGAGCTCATGGAGAACCAGTACCGCCTGGGCCTCCTGCGCATGGAGCGCGCCA
TCCGCGAGCGCATGAGCCAGGTCGATATTGACACGGTCATGCCGCAGGACCTGATCAACG
CGAAGCCGGCGGCCGCGGCCGTGCGCGAGTTCTTCGGCTCGTCGCAGCTGTCGCAGTTCA
TGGACCAGACCAACCCGCTCTCCGAGGTGACGCACAAGCGCCGCCTCTCGGCCCTCGGCC
CGGGCGGTCTGACCCGCGAGCGCGCCGGCTTCGAGGTGCGCGACGTGCACCCGACGCACT
ACGGCCGCATCTGCCCGATCGAGACGCCGGAAGGCCCGAACATCGGCCTGATCAACTCGC
TCGCGACCTTCGCGCGGGTGAACAAGTACGGCTTCATCGAGACCCCGTTCCGCCGCGTGC
GCGACGGCGTGGTCACCGACGAGGTCG------CCTACCTCTCGGCCATGGAGGAGGCGA
AGTACTACGTCGCCCAGGCGAACGCCCAGATGGA---CG-AGAACCGCAAGCTCACGGA-
--GGACCTCG---TGGTCTGCCGCCGGG------CCGGCGAGGTGATCGTCGTGGGTCCC
GAGCGCGTCGACCTCATGGACGTGTCGCCGAAGCAGCTCGTATCGGTGGCCGCGGCGCTG
ATCCCGTTCCTCGAGAACGACGACGCCAACCGCGCGCTCATGGGCTCGAACATGCAGCGC
CAGGCGGTGCCGCTGGTCCGCGCCGACGCCCCGTTCGTGGGCACCGGCATGGAGGCGGTG
GTCGCCCGGGATTCCGGCGCCGCCATCGCGGCCCGCCGGGCCGGCATCATCGATCAGGTG
GACGCCACCCGTATCGTCATCCGCGCCACCGA---GGAGGC---CGACGCCAACAAGCCC
GGCGTCGACATC---TACCGCCTGCAGAAGTTCCAGCGCTCCAACCAGTCGACCTGCATC
ACGCAGAAGCCGCTGGTCCGCGTCGGCGAGTTCGTGAAGAAGGGCGAGATCATCGCCGAC
GGTCCCTCGACCGAGTTCGGCGAGCTGGCGCTCGGCCGGAACGTGCTCGTCGCGTTCATG
CCGTGGAACGGCTACAACTTCGAGGACTCGATCCTGCTCTCCGAGCGGATCGTGAAGGAT
GACGTGTTCACCTCGATCCACATCGAGGAGTTCGAGGTGATGGCCCGCGACACCAAGCTC
GGGCCGGAGGAGATCACCCGCGACATCCCGAACGTCTCCGAGGAGGCGCTCAAGAACCTC
GACGAGGCCGGCATCGTCTACATCGGTGCCGAGGTGAATGCCGGCGACATCCTCGTCGGC
AAGATCACCCCGAAGGGCGAGAGCCCGAT--GACGCCGGAGGAGAAGCTGCTCCGCGCCA
TCTTCGGCGAGAAGGCCTCGGACGTGCGCGACACCTCGCTGCGGGTGCCGCCGGGCGTCA
CCGGCACGATCGTCGAGGTCCGAGTGTTCAACCGCCACGGCGTCGACAAGGACGAGCGCG
CCCAGGCGATCGAGCGCGAGGAGATCGAGCGGCTCGCCAAGGACCGCGACGACGAGCAGG
CGATCCTCGACCGCAACACCTACGCCCGCCTGGCGGACGTGCTGATCGGTCAGGCGCCGG
TGGCCGGCCCGAAGGGCTTCAAG---AAG-GACACCACGCTCACCCGCGAGCTGATCAAC
GACTACCCGCGCTCGCAGTGGTGGCAGTTCGCCGTCATCGACGAC-CGTCTCATGACCG-
-------AGATGGAGGCGATGCAGAAGCAGTACGACGAGTCGAAGAAGCGCCTTGAGCAG
CGCTTCCTCGA-CAAGGTCGAGAAGCTGCAGCGCGGCGACGAGCTGCCCCCCGGCGTCAT
GAAGATGGTCAAGGTCTTCGTGGCGGTGAAGCGCAAGATCCAGCCGGGCGACAAGATGGC
CGGCCGTCACGGCAACAAGGGTGTCGTGTCGCGGATCGTGCCGATCGAGGACATGCCGTT
CCTGGAAGACGGGACGCACGCCGACATCGTGCTCAACCCGCTGGGCGTGCCCTCGCGCAT
GAACGTCGGGCAGATCCTGGAGACGCACCTGGGCTGGGCGGCTGCGGGCCTGGGTCGCAA
GGTGTCGAAGGCGGTGGATGCCTATCTGAAGACCCAGGAC--------------------
------ATCGCGCC----GCTGCGGGAGGAGAT---------------GAAGGCGATCTA
CTCCCC------------C---GGCG---------AG---CTCGACGGCCT---GAC---
------GGACGAG---GAGCT---GGCCGAGGCCGGCAACAACGTCCGCCGCGGCGTGCC
GATGGCCACCCCGGTCTTCAACGGCGCCAAGGAGGCCG---A------------CATCGA
GCAGATGCT------------------GGAGATGGC---------CGGGCTG---GACCG
C------------------------TCG--------------GCGCAGTCGACGCTCTAC
GACGGGCGCACCGGCGAGCCCTTCGACCGCAAGGTCACCATGGGCTACATCTACATGCTG
AAGCTCCACCACCTCGTGGACGACAAGATCCACGCGCGCTCGATCGGCCCGTACTCGCTC
GTCACCCAGCAGCCGCTGGGCGGCAAGGCGCAGTTCGGCGGCCAGCGCTTCGGCGAGATG
GAGGTCTGGGCGCTCGAGGCCTACGGCGCGGCCTACACGCTGCAGGAGATGCTCACGGTG
AAGTCGGACGACGTAGCCGGCCGCACCAAGGTCTACGAGGCGATCGTCCGCGGCGACGAC
ACGTTCGAGGCC-GGCATCCCCGAGTCGTTCAACGTGCTCGTCAAGGAGATGCGCTCGCT
CGGCCTCAACGTCG-------------------------AGCTCACCTCCTCCA------
---------AGAAG---GCGGCCAACGA---------CC---AGCTGGAGC---------
----------------------------------CGCC--------GGCGGACGCG----
--GCCGAG---TAA----------------
>Methylobacterium_radiotolerans_JCM_2831
------------------ATG-----------GC---------------CAA---C----
------------ACGCTGGTCG--------------GTCGC-------------------
------------------------AAGCGC----------ATTCGGAAGTTC--------
-------TTCGGCAAGATCAAGGAAGTTGCCGAGATGCCGAACCTCATCGAGGTTCAGAA
GGCGTCCTACGACCAGTT-------CCTGATGG---------------------------
------TCGA------CGAGC--CCGAGGGCGGGCGCG---C--CGACGA----------
-----------------------------GGGGCTGCAGAGCGTGTTCAAGTCGGTGTTC
CCGATCTCCGACTTCGCCTCCACGGCGCTGCTGGAGTTCGTG------CGCTACACCTTC
GAGGCGCCCAAGTACGACGTGGACGAGTGCCGCCAGCGCGGCATCACCTTCGCGGCGCCG
CTGAAGGTCACGCTGCGCCTCATCGTGTTCGATGTCGATCCCGACACCC---AGGCCAAG
TCGGTCAAGGACATCAAGGAGCAGGACGTCTACATGGGCGACATGCCCCTGATGACGGAG
AACGGCACCTTCATCGTCAACGGCACCGAGCGCGTCATCGTCTCGCAGATGCACCGCTCG
CCGGGCGTGTTCTTCGACCA------CGACAAGGGCAAGACCCACTCCTCGGGCAAGCTC
CTGTTCGCCGCCCGCATCATCCCGTACCGGGGCTCCTGGCTCGACGTCGAGTTCGACGCC
AAGGACATCGTGCACGTCCGCATCGACCGGAAGCGCAAGCTGCCGGCGACGTCGCTGCTC
TACGCGCTCGGCCTCGACGGC---------------------------------------
------------------------------------GAGGAGATCCTGTCGACCTTCTAC
AACAAGGTCGTCTACGAC-CGGGACGGCGCCGAC---TGGCGCGTGCCGTTCGACGCCGA
GCGCATGAAGGGCATGAAGGCCACCGTCGACCTGATCGACGCCGATTCCGGCGAGGTCGT
GCTCGAGGCCGGCAAGAAGCTCAACGCCCGCAACGCCCGCCAGATCACCGAGAAGGGCAC
CAAGTTCCTCAAGGCGACCGACGAGGATCTCGTCGGCCAGTACGTCGCCGAGGACCTCGT
CAACGCCCAGACCGGTGAGATCTGGGCCGAGGCC------GGCGAGGAGGTCACCGACAA
GCTCCTGAAGAGCCTGGAGGAGGTCGGGATCACCGAGCTGCCGGTGCTCGACATCGACCA
CGTCAACATCGGCCCGTACATCCGCAACACGCTGGCGGTGGACAAGAATTCCAACCGCGA
GGGCGCGCTGTTCGACATCTACCGGGTCATGCGCCCGGGCGAGCCGCCGACCCTCGAGAC
CGCCGAGGCGATGTTCCACTCGCTGTTCTTCGATTCCGAGCGCTACGACCTCTCGGCGGT
CGGCCGCGTGAAGATGAACATGCGTCTCGACCT---------CGA-----CGC------C
GCCGAC---ACCGTGCG------CACGCTCCGC---------------------AAGGAG
----------------------------GACATGCTGGCGGTGGTCA-------------
---------AGGCGCTCGTGGAGCTGCGCGACGGCAAG----------------------
--------------GGCGAGGTCGACGACATCGACCACCTCGGCAACCGCCGCGTCCGCT
CGGTGGGCGAGCTCATGGAGAACCAGTACCGCCTGGGCCTCCTGCGCATGGAGCGCGCCA
TCCGCGAGCGCATGAGCCAGGTCGACATCGACACGGTCATGCCGCAGGACCTGATCAACG
CGAAGCCCGCGGCCGCGGCCGTGCGCGAGTTCTTCGGCTCGTCGCAGCTGTCGCAGTTCA
TGGACCAGACCAACCCGCTCTCCGAGGTGACGCACAAGCGCCGCCTCTCGGCCCTCGGCC
CGGGCGGTCTGACCCGCGAGCGCGCCGGCTTCGAGGTGCGCGACGTGCACCCGACGCACT
ACGGCCGCATCTGCCCGATCGAGACGCCGGAAGGCCCGAACATCGGCCTGATCAACTCGC
TCGCGACCTTCGCGCGGGTGAACAAGTACGGCTTCATCGAGACCCCGTTCCGCCGCGTGC
GCGACGGCGTGGTCACCGACGAGGTCG------CCTACCTCTCGGCCATGGAGGAGGCGA
AGTACTACGTCGCCCAGGCGAACGCCCAGATGGA---CG-AGAACCGCAAGCTCACGGA-
--GGACCTCG---TGGTCTGCCGCCGGG------CCGGCGAGGTGATCGTCGTGGGTCCC
GAGCGCGTCGACCTCATGGACGTGTCGCCGAAGCAGCTCGTCTCGGTGGCCGCGGCGCTG
ATCCCGTTCCTCGAGAACGACGACGCCAACCGCGCGCTCATGGGCTCGAACATGCAGCGC
CAGGCGGTGCCGCTGGTCCGCGCCGACGCCCCGTTCGTGGGCACCGGCATGGAGGCGGTG
GTCGCCCGGGATTCCGGCGCCGCCATCGCGGCCCGCCGGGCCGGCATCATCGATCAGGTG
GACGCCACCCGTATCGTCATCCGCGCCACCGA---GGAGGC---CGACGCCAACAAGCCC
GGCGTCGACATC---TACCGCCTGCAGAAGTTCCAGCGCTCCAACCAGTCGACCTGCATC
ACGCAGAAGCCGCTGGTCCGCGTCGGCGAGTTCGTGAAGAAGGGCGAGATCATCGCCGAC
GGTCCCTCGACCGAGTTCGGCGAGCTGGCGCTCGGCCGGAACGTGCTCGTCGCGTTCATG
CCGTGGAACGGCTACAACTTCGAGGACTCGATCCTGCTCTCCGAGCGGATCGTGAAGGAT
GACGTGTTCACCTCGATCCACATCGAGGAGTTCGAGGTGATGGCCCGCGACACCAAGCTC
GGGCCGGAGGAGATCACCCGCGACATCCCGAACGTCTCCGAGGAGGCGCTCAAGAACCTC
GACGAGGCCGGCATCGTCTACATCGGTGCCGAGGTGAATGCCGGCGACATCCTCGTCGGC
AAGATCACCCCGAAGGGCGAGAGCCCGAT--GACGCCGGAGGAGAAGCTGCTCCGCGCCA
TCTTCGGCGAGAAGGCCTCGGACGTGCGCGACACCTCGCTGCGGGTGCCGCCGGGCGTCA
CCGGCACGATCGTCGAGGTCCGAGTGTTCAACCGCCACGGCGTCGACAAGGACGAGCGCG
CCCAGGCGATCGAGCGCGAGGAGATCGAGCGGCTCGCCAAGGACCGCGACGACGAGCAGG
CGATCCTCGACCGCAACACCTACGCCCGCCTGGCGGACGTGCTGATCGGTCAGGCGCCGG
TGGCCGGCCCGAAGGGCTTCAAG---AAG-GACACCACGCTCACCCGCGAGCTGATCAAC
GACTACCCGCGCTCGCAGTGGTGGCAGTTCGCCGTCATCGACGAC-CGTCTCATGACCG-
-------AGATGGAGGCGATGCAGAAGCAGTACGACGAGTCGAAGAAGCGCCTCGAGCAG
CGCTTCCTCGA-CAAGGTCGAGAAGCTGCAGCGCGGCGACGAGCTGCCCCCCGGCGTCAT
GAAGATGGTCAAGGTCTTCGTGGCGGTGAAGCGCAAGATCCAGCCGGGCGACAAGATGGC
CGGCCGTCACGGCAACAAGGGTGTCGTGTCGCGGATCGTGCCGATCGAGGACATGCCGTT
CCTGGAAGACGGGACGCACGCCGACATCGTGCTCAACCCGCTGGGCGTGCCCTCGCGCAT
GAACGTCGGGCAGATCCTGGAGACGCACCTGGGCTGGGCGGCTGCGGGCCTGGGTCGCAA
GGTGTCGAAGGCGGTGGATGCCTATCTGAAGACCCAGGAC--------------------
------ATCGCGCC----GCTGCGGGAGGAGAT---------------GAAGGCGATCTA
CTCCCC------------C---GGCG---------AG---CTCGACGGCCT---GAC---
------GGACGAG---GAGCT---GGCCGAGGCCGGCAACAACGTCCGCCGCGGCGTGCC
GATGGCCACCCCGGTCTTCAACGGCGCCAAGGAGGCCG---A------------CATCGA
GCAGATGCT------------------GGAGATGGC---------CGGGCTG---GACCG
C------------------------TCG--------------GCGCAGTCGACGCTCTAC
GACGGGCGCACCGGCGAGCCCTTCGACCGCAAGGTCACCATGGGCTACATCTACATGCTG
AAGCTCCACCACCTCGTGGACGACAAGATCCACGCGCGCTCGATCGGCCCGTACTCGCTC
GTCACCCAGCAGCCGCTGGGCGGCAAGGCGCAGTTCGGCGGCCAGCGCTTCGGCGAGATG
GAGGTCTGGGCGCTCGAGGCCTACGGCGCGGCCTACACGCTGCAGGAGATGCTCACGGTG
AAGTCGGACGACGTGGCCGGCCGCACCAAGGTCTACGAGGCGATCGTCCGCGGCGACGAC
ACGTTCGAGGCC-GGCATCCCCGAGTCGTTCAACGTGCTCGTCAAGGAGATGCGCTCGCT
CGGCCTCAACGTCG-------------------------AGCTCACCTCCTCCA------
---------AGAAG---GCGGCCAACGA---------CC---AGCTGGAGC---------
----------------------------------CGCC--------GGCGGACGCG----
--GCCGAG---TAA----------------
>Methylobacterium_sp_275MFSha31
------------------ATG-----------GC---------------CAA---C----
------------ACGCTGGTCG--------------GTCGC-------------------
------------------------AAGCGC----------ATTCGGAAGTTC--------
-------TTCGGCAAGATCAAGGAAGTTGCCGAGATGCCGAACCTCATCGAGGTTCAGAA
GGCGTCCTACGACCAGTT-------CCTGATGG---------------------------
------TCGA------CGAGC--CCGAGGGCGGGCGCG---C--CGACGA----------
-----------------------------GGGGCTGCAGAGCGTGTTCAAGTCGGTGTTC
CCGATCTCCGACTTCGCCTCCACGGCGCTGCTCGAGTTCGTG------CGCTACACCTTC
GAGGCCCCGAAGTACGACGTGGACGAGTGCCGCCAGCGCGGCATCACCTTCGCGGCCCCG
CTGAAGGTCACGCTGCGCCTCATCGTGTTCGACGTCGATCCGGACACCC---AGGCGAAG
TCCGTCAAGGACATCAAGGAGCAGGACGTCTACATGGGCGACATGCCCCTGATGACGGAG
AACGGCACCTTCATCGTCAACGGCACCGAGCGCGTCATCGTCTCGCAGATGCACCGCTCG
CCGGGCGTGTTCTTCGACCA------CGACAAGGGCAAGACCCACTCCTCGGGCAAGCTC
CTGTTCGCCGCCCGCATCATCCCGTACCGGGGCTCCTGGCTCGACGTCGAGTTCGACGCC
AAGGACATCGTGCACGTCCGCATCGACCGGAAGCGCAAGCTGCCGGCGACGTCGCTGCTC
TACGCCCTGGGTCTCGACGGC---------------------------------------
------------------------------------GAGGAGATCCTGTCGACCTTCTAC
AACAAGGTCGTCTACGAC-CGGGACGGCGCCGAC---TGGCGCGTGCCGTTCGACGCCGA
GCGCATGAAGGGCATGAAGGCGACCGTCGACTTGATCGACGCCGATTCCGGCGAGGTCGT
GCTCGAGGCCGGCAAGAAGCTGAATGCCCGCAACGCCCGCCAGATCACCGAGAAGGGCAC
CAAGTTCCTCAAGGCGACCGACGAGGATCTCGTCGGCCAGTACGTCGCCGAGGACCTCGT
CAACGTGCAGACCGGCGAGATCTGGGCCGAGGCC------GGCGAGGAGGTCACCGACAA
GCTCCTGAAGAGCCTGGAGGAGGTCGGGATCACCGAGCTGCCGGTGCTCGACATCGACCA
CGTCAACATCGGCCCCTACATCCGCAACACGCTGGCGGTGGACAAGAACTCCAACCGCGA
GGGCGCGCTGTTCGACATCTACCGGGTCATGCGCCCGGGCGAGCCGCCGACCCTCGAGAC
CGCCGAGGCGATGTTCCACTCGCTGTTCTTCGATTCCGAGCGCTACGACCTCTCGGCGGT
CGGCCGCGTGAAGATGAACATGCGCCTCGACCT---------CGA-----CGC------C
GCCGAC---ACCGTGCG------CACCCTCCGC---------------------AAGGAG
----------------------------GACATGCTGGCGGTGGTCA-------------
---------AGGCGCTCGTGGAGCTGCGCGACGGCAAG----------------------
--------------GGCGAGGTCGACGACATCGACCACCTCGGCAACCGCCGCGTCCGCT
CGGTGGGCGAGCTCATGGAGAACCAGTACCGCCTGGGCCTTCTGCGCATGGAGCGCGCCA
TCCGCGAGCGCATGAGCCAGGTCGACATCGACACGGTCATGCCGCAGGACCTGATCAACG
CGAAGCCCGCGGCCGCGGCCGTGCGCGAGTTCTTCGGCTCGTCGCAGCTGTCGCAGTTCA
TGGACCAGACCAACCCGCTCTCCGAGGTGACGCACAAGCGCCGCCTCTCGGCGCTGGGCC
CGGGCGGTCTGACCCGCGAGCGCGCCGGCTTCGAGGTGCGCGACGTGCACCCGACGCACT
ACGGCCGCATCTGCCCGATCGAGACGCCGGAAGGCCCGAACATCGGCCTGATCAACTCGC
TCGCCACCTTCGCGCGGGTGAACAAGTACGGCTTCATCGAGACCCCGTTCCGGCGCGTGC
GCGACGGCGTGGTCACCGACGAGGTCG------CCTACCTCTCGGCCATGGAGGAGGCGA
AGTACTACGTCGCCCAGGCGAACGCCCAGATGGA---CG-AGGCCCGCAAGCTCACGGA-
--GGACCTCG---TGGTCTGCCGCCGGG------CCGGCGAGGTGATCGTCGTCGGTCCC
GAGCGCGTCGACCTCATGGACGTGTCGCCGAAGCAGCTCGTCTCGGTGGCCGCGGCGCTG
ATCCCGTTCCTCGAGAACGACGACGCCAACCGCGCGCTCATGGGCTCGAACATGCAGCGC
CAGGCGGTGCCGCTGGTCCGCGCCGACGCCCCGTTCGTGGGCACCGGCATGGAGGCGGTG
GTCGCCCGGGATTCCGGCGCCGCCATCGCGGCCCGCCGGGCCGGCATCGTCGACCAGGTG
GACGCCACCCGCATCGTCATCCGCGCCACCGA---GGAGGC---CGACGCCAACAAGCCG
GGCGTCGACATC---TACCGGCTGCAGAAGTTCCAGCGCTCCAACCAGTCGACCTGCATC
ACGCAGAAGCCGCTGGTCCGCGTCGGCGAGTTCGTCAAGAAGGGCGAGATCATCGCCGAC
GGTCCCTCGACCGAGTTCGGCGAGTTGGCCCTCGGCCGGAACGTGCTCGTCGCGTTCATG
CCGTGGAACGGCTACAACTTCGAGGACTCGATCCTGCTCTCCGAGCGGATCGTGAAGGAT
GACGTGTTCACCTCGATCCACATCGAGGAGTTCGAGGTGATGGCCCGCGACACCAAGCTC
GGGCCGGAGGAGATCACCCGCGACATCCCGAACGTCTCCGAGGAAGCGCTCAAGAACCTC
GACGAGGCCGGCATCGTCTACATCGGTGCCGAGGTGAACGCCGGCGACATCCTCGTCGGC
AAGATCACCCCGAAGGGCGAGAGCCCGAT--GACGCCGGAGGAGAAGCTGCTCCGCGCCA
TCTTCGGCGAGAAGGCCTCGGACGTGCGCGACACCTCCCTGCGGGTGCCGCCGGGCGTCA
CCGGGACCATCGTGGAAGTCCGCGTGTTCAACCGCCACGGCGTCGACAAGGACGAGCGCG
CCCAGGCGATCGAGCGCGAGGAGATCGAGCGCCTCGCCAAGGACCGCGACGACGAGCAGG
CGATCCTCGACCGCAACACCTACGCCCGCCTCGCGGACGTGCTGATCGGTCAGGCGCCGG
TGGCCGGCCCGAAGGGCTTCCGG---AAG-GACACCACGCTCACCCGCGAGCTGATCAAC
GATTACCCGCGCTCGCAGTGGTGGCAGTTCGCCGTCATCGAGGAC-CGTCTCATGACCG-
-------AGATGGAGGCGATGCAGAAGCAGTACGACGAGTCGAAGAAGCGCCTCGAGCAG
CGCTTCCTCGA-CAAGGTCGAGAAGCTGCAGCGCGGCGACGAGCTGCCCCCCGGCGTCAT
GAAGATGGTCAAGGTCTTCGTGGCGGTGAAGCGCAAGATCCAGCCGGGCGACAAGATGGC
CGGCCGTCACGGCAACAAGGGTGTCGTGTCGCGGATCGTGCCGATCGAGGACATGCCGTT
CCTGGAAGACGGGACGCATGCCGACATCGTGCTCAACCCGCTGGGCGTGCCCTCGCGCAT
GAACGTCGGCCAGATCCTGGAGACGCACCTCGGCTGGGCGGCTGCGGGCCTGGGTCGCAA
GGTGTCGAAGGCGGTGGATGCCTATCTGAAGTCGCAGGAC--------------------
------ATTGCGCC----GCTGCGGGAGGAGAT---------------GAAGGCGATCTA
CTCCCC------------G---GGCG---------AG---CTCGACGGCCT---GAC---
------GGACGAG---GAGCT---GGCCGAGGCCGGCAACAACGTCCGCCGCGGCGTGCC
GATGGCCACGCCGGTCTTCAACGGCGCCAAGGAGGCCG---A------------CATCGA
GCAGATGCT------------------GGAGATGGC---------CGGTCTC---GACCG
C------------------------TCG--------------GCGCAGTCGACGCTCTAC
GACGGGCGGACCGGCGAGCCCTTCGACCGCAAGGTGACGATGGGCTACATCTACATGCTG
AAGCTCCACCATCTCGTGGACGATAAGATCCACGCGCGCTCGATCGGCCCCTACTCGCTC
GTCACCCAGCAGCCGCTGGGCGGCAAGGCGCAGTTCGGCGGCCAGCGCTTCGGCGAGATG
GAGGTCTGGGCGCTGGAAGCCTACGGCGCGGCCTACACGCTGCAGGAGATGCTGACGGTG
AAGTCGGACGACGTGGCCGGCCGCACCAAGGTCTACGAGGCGATCGTCCGCGGCGACGAC
ACGTTCGAGGCC-GGCATCCCCGAGTCGTTCAACGTGCTCGTCAAGGAGATGCGCTCGCT
CGGCCTCAACGTCG-------------------------AGCTGACGTCCTCCA------
---------AGAAG---GCCGCCAACGA---------CC---AGCTGGAGC---------
----------------------------------CGCC--------GGCGGACGCG----
--GCCGAG---TAA----------------
>Methylobacterium_sp_B34
------------------ATG-----------GC---------------CAA---C----
------------ACGCTGGTCG--------------GTCGC-------------------
------------------------AAGCGC----------ATTCGGAAGTTC--------
-------TTCGGCAAGATCAAGGAAGTTGCCGAGATGCCGAACCTCATCGAGGTTCAGAA
GGCGTCCTACGACCAGTT-------CCTGATGG---------------------------
------TCGA------CGAGC--CCGAGGGCGGGCGCG---C--CGACGA----------
-----------------------------GGGGCTGCAGAGCGTGTTCAAGTCGGTGTTC
CCGATCTCCGACTTCGCCTCCACGGCGCTGCTCGAGTTCGTG------CGCTACACCTTC
GAGGCCCCGAAATACGACGTCGACGAGTGCCGCCAGCGCGGCATCACCTTCGCGGCCCCG
CTGAAGGTCACGCTGCGCCTCATCGTGTTCGATGTCGATCCGGACACCC---AGGCGAAG
TCCGTCAAGGACATCAAGGAGCAGGACGTCTACATGGGCGACATGCCCCTGATGACGGAG
AACGGCACCTTCATCGTCAACGGCACCGAGCGCGTCATCGTCTCGCAGATGCACCGCTCG
CCGGGCGTGTTCTTCGACCA------CGACAAGGGCAAGACCCACTCCTCGGGCAAGCTC
CTGTTCGCCGCCCGCATCATCCCGTACCGGGGCTCCTGGCTCGACGTCGAGTTCGACGCC
AAGGACATCGTGCACGTCCGCATCGACCGGAAGCGCAAGCTGCCGGCGACGTCGCTGCTC
TACGCCCTGGGTCTCGACGGC---------------------------------------
------------------------------------GAGGAGATCCTGTCGACCTTCTAC
AACAAGGTCGTCTACGAC-CGGGACGGCGCCGAC---TGGCGCGTGCCGTTCGACGCCGA
GCGCATGAAGGGCATGAAGGCCACCGTCGACCTGATCGACGCCGATTCCGGCGAGGTCGT
GCTCGAGGCCGGCAAGAAGCTGAATGCCCGCAACGCCCGCCAGATCACCGAGAAGGGCAC
CAAGTCCCTCAAGGCGACCGACGAGGATCTCGTCGGCCAGTACGTCGCCGAAGACCTCGT
CAACGTGCAGACCGGCGAGATCTGGGCCGAGGCC------GGCGAGGAGGTCACCGACAA
GCTCCTGAAGAGCCTGGAGGAGGTCGGGATCACCGAGCTGCCGGTGCTCGACATCGACCA
CGTCAACATCGGCCCCTACATCCGCAACACGCTGGCGGTGGACAAGAACTCCAACCGCGA
GGGTGCGCTGTTCGACATCTACCGGGTCATGCGCCCGGGCGAGCCGCCGACCCTCGAGAC
CGCCGAGGCGATGTTCCACTCGCTGTTCTTCGATTCCGAGCGCTACGACCTCTCGGCGGT
CGGCCGCGTGAAGATGAACATGCGCCTCGACCT---------CGA-----CGC------C
GCCGAC---ACCGTGCG------CACGCTCCGC---------------------AAGGAG
----------------------------GACATGCTGGCGGTGGTCA-------------
---------AGGCGCTCGTGGAGCTGCGCGACGGCAAG----------------------
--------------GGTGAGGTCGACGACATCGACCACCTCGGCAACCGCCGCGTCCGCT
CGGTGGGCGAGCTCATGGAGAACCAGTACCGCCTGGGCCTCCTGCGCATGGAGCGCGCCA
TCCGCGAGCGCATGAGTCAGGTCGACATCGACACGGTCATGCCGCAGGACCTGATCAACG
CGAAGCCCGCGGCCGCGGCCGTGCGCGAGTTCTTCGGCTCGTCGCAGCTGTCGCAGTTCA
TGGACCAGACCAACCCGCTCTCCGAGGTGACGCACAAGCGCCGCCTCTCGGCGCTGGGCC
CGGGCGGTCTGACCCGCGAGCGCGCCGGGTTCGAGGTGCGCGACGTGCACCCGACCCATT
ACGGCCGCATCTGCCCGATCGAGACGCCGGAAGGCCCGAACATCGGCCTGATCAACTCGC
TCGCCACCTTCGCGCGGGTGAACAAGTACGGCTTCATCGAGACCCCGTTCCGCCGCGTGC
GCGACGGCGTGGTCACCGACGAGGTCG------CCTACCTCTCGGCCATGGAGGAGGCGA
AGTACTACGTCGCCCAGGCGAACGCCCAGATGGA---CG-AGAACCGCAAGCTCACGGA-
--GGACCTCG---TGGTCTGCCGCCGGG------CCGGCGAGGTGATCGTCGTCGGGCCC
GAGCGCGTCGACCTCATGGACGTGTCGCCGAAGCAGCTCGTCTCGGTGGCCGCGGCGCTG
ATCCCGTTCCTCGAGAACGACGACGCCAACCGCGCGCTGATGGGCTCGAACATGCAGCGC
CAGGCGGTGCCACTGGTCCGCGCCGACGCCCCGTTCGTGGGCACCGGCATGGAGGCGGTG
GTCGCCCGGGATTCCGGCGCCGCCATCGCGGCCCGCCGGGCCGGCATCGTCGACCAGGTG
GACGCCACCCGCATCGTCATCCGCGCCACCGA---GGAGGC---CGACGCCAACAAGCCG
GGCGTCGACATC---TACCGGCTGCAGAAGTTCCAGCGCTCCAACCAGTCGACCTGCATC
ACGCAGAAGCCGCTGGTCCGCGTCGGCGAGTTCGTCAAGAAGGGCGAGATCATCGCCGAC
GGTCCCTCGACCGAGTTCGGCGAGTTGGCCCTCGGCCGGAACGTGCTCGTCGCGTTCATG
CCGTGGAACGGCTACAACTTCGAGGACTCGATCCTGCTCTCCGAGCGGATCGTGAAGGAT
GACGTGTTCACCTCGATCCACATCGAGGAGTTCGAGGTGATGGCCCGCGACACCAAGCTC
GGGCCGGAGGAGATCACCCGCGACATCCCGAACGTCTCCGAGGAAGCGCTCAAGAACCTC
GACGAGGCCGGCATCGTCTACATCGGTGCCGAGGTGAACGCCGGCGACATCCTCGTCGGC
AAGATCACCCCGAAGGGCGAGAGCCCGAT--GACGCCCGAGGAGAAGCTGCTCCGCGCCA
TCTTCGGCGAGAAAGCCTCGGACGTGCGCGACACCTCCCTGCGGGTGCCGCCGGGCGTCA
CCGGGACCATCGTGGAAGTCCGCGTGTTCAACCGCCACGGCGTCGACAAGGACGAGCGCG
CCCAGGCGATCGAGCGCGAGGAGATCGAGCGCCTCGCCAAGGACCGCGACGACGAGCAGG
CGATCCTCGACCGCAACACCTACGCCCGCCTCGCGGACGTGCTGATCGGTCAGGCGCCGG
TGGCCGGCCCGAAGGGCTTCCGG---AAG-GACACCACGCTCACCCGCGAGCTGATCAAC
GATTACCCGCGCTCGCAGTGGTGGCAGTTCGCCGTCATCGAGGAC-CGTCTCATGACCG-
-------AGATGGAGGCGATGCAGAAGCAGTACGACGAGTCGAAGAAGCGCCTCGAGCAG
CGCTTCCTCGA-CAAGGTCGAGAAGCTGCAGCGCGGCGACGAGCTGCCCCCCGGCGTCAT
GAAGATGGTCAAGGTCTTCGTGGCGGTGAAGCGCAAGATCCAGCCGGGCGACAAGATGGC
CGGCCGTCACGGCAACAAGGGTGTCGTGTCGCGGATCGTGCCGATCGAGGACATGCCGTT
CCTAGAGGACGGGACGCATGCCGACATCGTGCTCAACCCGCTGGGCGTGCCCTCGCGCAT
GAACGTCGGCCAGATCCTGGAGACGCACCTCGGCTGGGCGGCTGCGGGCCTGGGTCGCAA
GGTGTCGAAGGCGGTGGATGCCTATCTGAAGTCGCAGGAC--------------------
------ATCGCGCC----GCTGCGAGAGGAGAT---------------GAAGGCGATCTA
CTCCCC------------G---GGCG---------AG---CTCGACGGCCT---GAC---
------GGACGAG---GAGCT---GGCCGAGGCCGGCAACAACGTCCGCCGCGGCGTGCC
GATGGCCACGCCGGTCTTCAACGGCGCCAAGGAGGCCG---A------------TATCGA
GCAGATGCT------------------GGAGATGGC---------CGGTCTC---GACCG
C------------------------TCG--------------GCGCAGTCGACGCTCTAC
GACGGGCGCACCGGCGAGCCCTTCGACCGCAAGGTGACGATGGGCTACATCTACATGCTG
AAGCTCCACCACCTCGTGGACGACAAGATCCACGCGCGCTCGATCGGCCCGTACTCGCTC
GTCACCCAGCAGCCGCTGGGCGGCAAGGCGCAGTTCGGCGGCCAGCGCTTCGGCGAGATG
GAGGTCTGGGCGCTGGAGGCCTACGGCGCGGCCTACACGCTGCAGGAGATGCTGACGGTG
AAGTCGGACGACGTGGCCGGCCGCACCAAGGTCTACGAGGCGATCGTCCGCGGCGACGAC
ACCTTCGAGGCC-GGCATCCCCGAGTCGTTCAACGTGCTCGTCAAGGAGATGCGCTCGCT
CGGCCTCAACGTCG-------------------------AGCTGACGTCCTCCA------
---------AGAAG---GCCGCCAACGA---------CC---AGCTTGAGC---------
----------------------------------CCCC--------GGCCGACGCG----
--GCCGAG---TAA----------------
>Corynebacterium_glutamicum_MB001
GTGCTGGAAGGACCCATCTTG-----------GC------AGTCTCCCGCCA--------
------------GACCAAGTCA--------------GTCGT-------------------
---------------------------CGAT---------ATTCCCGGTGCACCGCAGCG
TTATTCTTTCGCGAAGGTGTCCGCACCCATTGAGGTGCCCGGGCTACTAGATCTTCAACT
GGATTCTTACTCCTGGCTGATTGGTACGCCTGA---------------------------
------GTGG------CGTGC--TCGTCAGAAGGAAGAATTCGGCGAGGGAGCCCGCGTA
ACCAG------------------------CGGCCTTGAGAACATTCTCGAGGAGCTCTCC
CCAATCCAGGATTACTCTGGAAACATGTCCCTGAGCCTTTCG------GAGCCACGCTTC
GAAGACGTCAAGAACACCATTGACGAGGCGAAAGAAAAGGACATCAACTACGCGGCGCCA
CTGTATGTGACCGCG---------GAGTTCG---TCAACAACACCACCG-----------
-------GTGAAATCAAGTCTCAGACTGTCTTCATCGGCGATTTCCCAATGATGACGGAC
AAGGGAACGTTCATCATCAACGGAACCGAACGCGTTGTGGTCAGCCAGCTCGTCCGCTCC
CCGGGCGTGTACTTTGACCA-------GACCATCGATAAGTCAACTGAGCGTCCA-----
CTGCACGCCGTGAAGGTTATTCCTTCCCGTGGTGCTTGGCTTGAGTTTGACGTCGATAAG
CGCGATTCGGTTGGTGTTCGTATTGACCGCAAGCGTCGCCAGCCAGTCACCGTACTGCTG
AAGGCTCTTGGCTGGACCACT---------------------------------------
------------------------------------GAGCAGATC---------------
-------------------------------------------------------ACCGA
GCGTTTC-----------------------------------------------------
------------------------------------------------------------
------------------------------------------------------------
------------------------------------------------------------
-------------------------GGTTTCTCTGAAATCATGATGTC------------
---------------------------CACCCTCGAGTCCGATGGTGTAGCAAACACCGA
TGAGGCATTGCTGGAGATCTACCGCAAGCAGCGTCCAGGCGAGCAGCCTACCCGCGACCT
TGCGCAGTCCCTCCTGGACAACAGCTTCTTCCGTGCAAAGCGCTACGACCTGGCTCGCGT
TGGTCGTTACAAGATCAACCGCAAGCTCGGCCT---------TGG-----TGG------C
GACCACGATGGTTTGAT------GACTCTTACT---------------------GAAGAG
----------------------------GACATCGCAACCACCATCG-------------
---------AGTACCTGGTGCGTCTGCACGCAGGTGAGCGCGTCATGACTTCTCCAAATG
GTGAAGAGATCCCAGTCGAGACCGATGACATCGACCACTTTGGTAACCGTCGTCTGCGTA
CCGTTGGCGAACTGATCCAGAACCAGGTCCGTGTCGGCCTGTCCCGCATGGAGCGCGTTG
TTCGTGAGCGTATGACCACCCAGGATGCGGAGTCCATTACTCCTACTTCCTTGATCAACG
TTCGTCCTGTCTCTGCAGCTATCCGTGAGTTCTTCGGAACTTCCCAGCTGTCTCAGTTCA
TGGACCAGAACAACTCCCTGTCTGGTTTGACTCACAAGCGTCGTCTGTCGGCTCTGGGCC
CGGGTGGTCTGTCCCGTGAGCGCGCCGGCATCGAGGTTCGAGACGTTCACCCATCTCACT
ACGGCCGTATGTGCCCAATTGAGACTCCGGAAGGTCCAAACATTGGCCTGATCGGTTCCT
TGGCTTCCTATGCTCGAGTGAACCCATTCGGTTTCATTGAGACCCCATACCGTCGCATCA
TCGACGGCAAGCTGACCGACCAGATTG------ACTACCTTACCGCTGATGAGGAAGACC
GCTTCGTTGTTGCGCAGGCAAACACGCACTACGA---CG-AAGAGGGCAACATCACCGA-
--TGAGACCGTCACTGTTCGTCTGAAGG------ACGGCGACATCGCCATGGTTGGCCGC
AACGCGGTTGATTACATGGACGTTTCCCCTCGTCAGATGGTTTCTGTTGGTACCGCGATG
ATTCCATTCCTGGAGCACGACGATGCTAACCGTGCACTGATGGGCGCGAACATGCAGAAG
CAGGCTGTGCCACTGATTCGTGCCGAGGCTCCTTTCGTGGGCACCGGTATGGAGCAGCGC
GCAGCATACGACGCCGGCGACCTGGTTATTACCCCAGTCGCAGGTGTGGTGGAAAACGTT
TCAGCTGACTTCATCACCATCATGGCTGATGA------------CGG-----------CA
AGCG-CGAAACC---TACCTGCTGCGTAAGTTCCAGCGCACCAACCAGGGCACCAGCTAC
AACCAGAAGCCTTTGGTTAACTTGGGCGAGCGCGTTGAAGCTGGCCAGGTTATTGCTGAT
GGTCCAGGTACCTTCAATGGTGAAATGTCCCTTGGCCGTAACCTTCTGGTTGCGTTCATG
CCTTGGGAAGGCCACAACTACGAGGATGCGATCATCCTCAACCAGAACATCGTTGAGCAG
GACATCTTGACCTCGATCCACATCGAGGAGCACGAGATCGATGCCCGCGACACTAAGCTT
GGCGCCGAAGAAATCACCCGCGACATCCCTAATGTGTCTGAAGAAGTCCTCAAGGACCTC
GACGACCGCGGTATTGTCCGCATCGGTGCTGATGTTCGTGACGGCGACATCCTGGTCGGT
AAGGTCACCCCTAAGGGCGAGACCGAGCT--CACCCCGGAAGAGCGCTTGCTGCGCGCAA
TCTTCGGTGAGAAGGCCCGCGAAGTTCGCGATACCTCCATGAAGGTGCCTCACGGTGAGA
CCGGCAAGGTCATCGGCGTGCGTCACTTCTCCCGC-------------------------
------------------------------------------------------------
------------------------------------------------------------
--------------------------GAG-------------------------------
------------------------------------------------------------
------------------------------------------------------------
---------GA-C---------------------GACGACGATCTGGCTCCTGGCGTCAA
CGAGATGATCCGTATCTACGTTGCTCAGAAGCGTAAGATCCAGGACGGCGATAAGCTCGC
TGGCCGCCACGGTAACAAGGGTGTTGTCGGTAAAATTTTGCCTCAGGAAGATATGCCATT
CCTTCCAGACGGCACTCCTGTTGACATCATCTTGAACACCCACGGTGTTCCACGTCGTAT
GAACATTGGTCAGGTTCTTGAGACCCACCTTGGCTGG-------CTGGCATCTGCTGGTT
GGTCC--------GTGGAT-----------------------------------------
------------------CCTGAAGATCCTGAG---------------------------
----------------------------------------AACGCTGAGCT---------
------CGTCAAG---ACTCT---GCCTGCAGACCTCCTCGAGGTTCCTGCTGGTTCCTT
GACTGCAACTCCTGTGTTCGACGGTGCGTCAAACGAAG---A------------GCTCGC
AGGCCTGCT------------------CGCTAATTC---------ACGTCCA---AACCG
CGACGGCGACG--------------TCATGGTTAACGCGGATGGTAAAGCAACGCTTATC
GACGGTCGCTCCGGTGAGCCTTACCCGTACCCGGTTTCCATCGGCTACATGTACATGCTG
AAGCTGCACCACCTCGTTGACGAGAAGATCCACGCACGTTCCACTGGTCCTTACTCCATG
ATTACCCAGCAGCCACTGGGTGGTAAAGCACAGTTCGGTGGACAGCGTTTCGGCGAAATG
GAGGTGTGGGCAATGCAGGCATACGGCGCTGCCTACACACTTCAGGAGCTGCTGACCATC
AAGTCTGATGACGTGGTTGGCCGTGTCAAGGTCTACGAAGCAATTGTGAAGGGCGAGAAC
ATCCCGGATCCA-GGTATTCCTGAGTCCTTCAAGGTTCTCCTCAAGGAGCTCCAGTCCTT
GTGCCTGAACGTGG-------------------------AGGTTCTCTCCGCAGACGGCA
CTCCAATGGAGCTC---GCGGGTGACGA---------CGACGACTTCGATCAGGCAGGCG
CCTCACTTGGCATCAACCTGTCCCGTGACGAGCGTTCCGA------CGCCGACACC----
--GCATAG----------------------
>Streptomyces_coelicolor_A3_2
------------------TTG-----------GC------CGCCTCGCGCAA---T----
------------GCCTCGACCGCGAATACGAACAACGCTGC-------------------
------------------------CAGCACCGCCCCG---CTGCGCATCTCC--------
-------TTTGCAAAGATCAAGGAGCCCCTCGAGGTTCCGAACCTCCTGGCGCTGCAAAC
CGAGAGCTTCGACTGGCT-------CCTCGGCA---------------------------
------ACGA------CGCCT-------GGAAGGCTCG------CGTCGAGTCGGCTCTG
GAGTCCGGTCAGGACGTCCCCACCAAGTCCGGTCTGGAAGAGATCTTCGAGGAGATCTCG
CCGATCGAGGACTTCTCCGGGTCGATGTCGCTGACGTTCCGC------GACCACCGCTTC
GAGCCTCCCAAGAACAGCATCGACGAGTGCAAGGACCGCGACTTCACGTACGCGGCCCCG
CTCTTCGTCAC---------CGCCGAGTTC---ACCAACAACGAGACCG---GC------
---------GAGATCAAGTCCCAGACGGTCTTCATGGGCGACTTCCCGCTCATGACCAAC
AAGGGCACCTTCGTCATCAACGGCACCGAGCGTGTCGTCGTGTCGCAGCTGGTCCGCTCG
CCGGGTGTCTACTTCGACTC------CTCCATCGACAAGAC------GTCCGACAAGGAC
ATCTTCTCCGCCAAGATCATCCCGTCCCGGGGTGCCTGGCTGGAGATGGAGATCGACAAG
CGCGACATGGTCGGTGTGCGCATCGACCGCAAGCGCAAGCAGTCCGTGACCGTCCTCCTC
AAGGCCCTCGGCTGGACCACC---------------------------------------
------------------------------------GAGCAGATCCT-------------
------------------------------------------------------------
------------------------------------------------------------
------------------------------------------------------------
------------------------------------------------CGAGGAGTTC--
------------------------------------------------------------
-------------------------GGCGAGTACGAG-----------------------
----------------TCCATGCGCGCCACCCTGGAGAAGGACCACACCCAGGGCCAGGA
CGACGCGCTGCTCGACATCTACCGCAAGCTGCGTCCGGGCGAGCCCCCCACGCGTGAGGC
CGCGCAGACGCTGCTCGAGAACCTCTACTTCAACCCGAAGCGCTACGACCTCGCCAAGGT
CGGCCGCTACAAGGTGAACAAGAAGCTCGGCGC------GGACGA------GC------C
GCTG-----GACGCCGG------CGTGCTCACC---------------------ACCGAC
----------------------------GACGTCATCGCCACCATCA-------------
---------AGTACCTGGTGAAGCTGCACGCCGGTGAGACCGAGACGGTCGGCGAGTCGG
GCCGGGAGATCGTCGTCGAGACCGACGACATCGACCACTTCGGCAACCGCCGCATCCGCA
ACGTCGGCGAGCTGATCCAGAACCAGGTCCGTACGGGTCTCGCCCGTATGGAGCGCGTCG
TGCGCGAGCGCATGACCACCCAGGACGTCGAGGCGATCACGCCGCAGACCCTGATCAACA
TCCGGCCGGTCGTCGCCTCCATCAAGGAGTTCTTCGGCACCAGCCAGCTGTCCCAGTTCA
TGGACCAGAACAACCCGCTGTCGGGGCTGACGCACAAGCGTCGTCTGAACGCCCTCGGCC
CGGGTGGTCTCTCCCGTGAGCGGGCCGGCTTCGAGGTCCGCGACGTGCACCCGTCGCACT
ACGGCCGCATGTGCCCGATCGAGACGCCCGAAGGCCCGAACATCGGTCTGATCGGCTCGC
TCGCCTCGTACGGCCGCATCAACCCCTTCGGCTTCATCGAGACGCCGTACCGCAAGGTCG
TCGAGGGCCAGGTCACCGACGACGTCG------ACTACCTGACCGCCGACGAGGAGGACC
GCTTCGTCATCGCGCAGGCCAACGCCGCGCTGGG---CG-ACGACATGCGGTTCGCCGA-
--GGCCCGCGTCCTGGTCCGCCGTCGTG------GCGGCGAGGTCGACTACGTCCCCGGT
GACGACGTCGACTACATGGACGTCTCGCCGCGCCAGATGGTGTCGGTCGCGACCGCGATG
ATCCCGTTCCTCGAGCACGACGACGCCAACCGTGCCCTCATGGGCGCGAACATGATGCGT
CAGGCGGTGCCGCTCATCAAGAGCGAGTCCCCGCTGGTCGGCACCGGCATGGAGTACCGC
TCCGCCGCCGACGCCGGTGACGTGGTCAAGGCCGAGAAGGCGGGTGTGGTCCAGGAGGTC
TCCGCGGACTACATCACCA------CGACCAA---------------------CGACGAC
GGCACGTACATCACGTACCGCCTGGCCAAGTTCTCCCGGTCCAACCAGGGCACCTCGGTC
AACCAGAAGGTCATCGTCGCCGAGGGCGACCGGATCATCGAGGGCCAGGTCCTGGCCGAC
GGTCCGGCCACCGAGAACGGCGAGATGGCGCTCGGCAAGAACCTGCTGGTCGCGTTCATG
CCGTGGGAGGGTCACAACTACGAGGACGCGATCATCCTGTCGCAGCGCCTCGTGCAGGAC
GACGTCCTCTCCTCGATCCACATCGAGGAGCACGAGGTCGACGCCCGTGACACCAAGCTC
GGCCCCGAGGAGATCACCCGGGACATCCCGAACGTCTCCGAGGAGGTCCTCGCCGACCTC
GACGAGCGCGGCATCATCCGCATCGGTGCCGAGGTCGTCGCCGGCGACATCCTCGTCGGC
AAGGTCACGCCCAAGGGCGAGACCGAGCT--GACGCCGGAGGAGCGCCTGCTCCGCGCGA
TCTTCGGTGAGAAGGCCCGTGAGGTCCGCGACACCTCGCTGAAGGTCCCGCACGGCGAGA
TCGGCAAGGTCATCGGCGTCCGCGTCTTCGACCGC-------------------------
-----------------GAGGAG-------------------------------------
------------------------------------------------------------
------------------------------------------------------------
------------------------------------------------------------
------------------------------------------------------------
----------------------------------GGCGACGAGCTTCCCCCCGGTGTGAA
CCAGCTGGTGCGCGTGTACGTGGCGCAGAAGCGCAAGATCACCGACGGTGACAAGCTCGC
CGGCCGCCACGGCAACAAGGGCGTCATCTCCAAGATCAACCCGATCGAGGACATGCCGTT
CCTGGAGGACGGCACGCCTGTCGACATCATCCTGAACCCGCTGGCTGTCCCGTCCCGAAT
GAACCCGGGACAGGTCCTGGAGATCCACCTCGGCTGGCTCG---CCAGCCGAGGCTGGGA
CGTCTCCG----------------------------------------------------
------------------GCCTCGCGGAGGAGT---------------GGGCGCAGC---
-----------------------------------GC---CTCCAGGTGATCGGCGC---
------CGACAAG------------GTCGAGCCCGGCACCAAC-----------------
-GTCGCCACCCCGGTCTTCGACGGTGCGCGCGAGGACG---A------------GCTGGC
CGGCCTGCT------------------CCAGCACAC---------CATCCCG---AACCG
CGACGGCGAGCGCATGGTGCTTCCGTCC--------------GGCAAGGCGCGGCTGTTC
GACGGCCGCAGCGGTGAGCCGTTCCCGGAGCCGATCTCGGTCGGCTACATGTACATCCTC
AAGCTCCACCACCTGGTCGACGACAAGCTGCACGCCCGGTCGACCGGCCCGTACTCGATG
ATCACCCAGCAGCCGCTGGGTGGTAAGGCCCAGTTCGGTGGCCAGCGCTTCGGTGAGATG
GAGGTGTGGGCGCTGGAGGCTTACGGCGCCGCGTACGCCCTCCAGGAGCTGCTGACCATC
AAGTCCGACGACGTGACCGGCCGCGTGAAGGTCTACGAGGCCATCGTCAAGGGCGAGAAC
ATCCCTGAGCCC-GGCATCCCCGAGTCCTTCAAGGTGCTCATCAAGGAGATGCAGTCCCT
GTGCCTCAACGTGG-------------------------AGGTGCTGTCCTCGGACGGCA
TGTCCATCGAGATGCGTGACACCGACGAGGACGTCTTCCGCGCAGCGGAGG---------
----------------------------------AGCTCGGCATCGACCTGTCGCGGCGC
GAGCCGAG---CAGCGTCGAAGAGGTCTGA
>Streptomyces_viridosporus_T7A_ATCC_39115
------------------TTGGCCGCCTC---GC--------------GCAA---C----
------------GCCTCGACCGCGAATACGAACAACGGCGC-------------------
------------------------CAGCACCGCCC---CGCTGCGCATCTCC--------
-------TTTGCAAAGATCAAGGAGCCCCTCGAGGTTCCGAACCTTCTCGCGCTGCAAAC
CGAGAGCTTCGACTGGCT-------GCTCGGCAACGACGCGTGGAAGGCTCGCGTCGAGG
AGGCTCTGGA------GAACG--GTCAGGACGTCCCCA---C--CAAGTC----------
-----------------------------CGGTCTGGAGGAGATCTTCGAGGAGATCTCC
CCGATCGAGGACTTTTCCGGGTCGATGTCGCTGACCTTCCGT------GACCACCGCTTC
GAGCCGCCGAAGAACTCCATCGACGAGTGCAAGGAGCGCGACTTCACGTACGCCGCCCCG
CTCTTCGTCAC---------CGCCGAGTTC---ACCAACAACGAGACCG---GC------
---------GAGATCAAGTCCCAGACCGTCTTCATGGGCGACTTCCCGCTCATGACGAAC
AAGGGCACCTTCGTCATCAACGGCACCGAGCGTGTCGTGGTGTCGCAGCTGGTCCGTTCG
CCGGGTGTCTACTTCGACTC------CAGCATCGACAAGAC------GTCCGACAAGGAC
ATCTTCTCCGCCAAGATCATCCCGTCCCGGGGTGCCTGGCTGGAGATGGAGATCGACAAG
CGCGACATGGTCGGCGTCCGCATCGACCGCAAGCGCAAGCAGTCCGTCACCGTCCTCCTG
AAGGCGCTCGGCTGGACCACC---------------------------------------
------------------------------------GAGCAGATCCT-------------
------------------------------------------------------------
------------------------------------------------------------
------------------------------------------------------------
------------------------------------------------CGAGGAGTTCGG
CGAGTACGAG--------------------------------------------------
------------------------------------------------------------
----------------TCCATGCGCGCCACCCTGGAGAAGGACCACACCCAGGGCCAGGA
CGACGCGCTGCTCGACATCTACCGCAAGCTGCGCCCGGGCGAGCCCCCCACGCGTGAGGC
CGCGCAGACGCTGCTCGAGAACCTCTACTTCAACCCCAAGCGCTACGACCTGGCCAAGGT
CGGCCGCTACAAGGTCAACAAGAAGCTGGGTGC---------GGA-----CGC----TCC
GCTG-----GACGCGGG------TGTCCTGACC---------------------GTCGAG
----------------------------GACGTCATCTCGACGATCA-------------
---------AGTACCTGGTGAAGCTGCACGCGGGCGAGATCGAGACGGTCGGCGACAGCG
GTCAGACGATCGTCGTCGAGACCGACGACATCGACCACTTCGGCAACCGCCGTCTGCGCA
GCGTCGGCGAGCTCATCCAGAACCAGGTCCGCACGGGTCTGGCGCGGATGGAGCGCGTCG
TGCGCGAGCGCATGACCACGCAGGACGTCGAGGCGATCACGCCGCAGACCCTGATCAACA
TCCGGCCGGTCGTCGCCTCCATCAAGGAGTTCTTCGGCACCAGCCAGCTGTCCCAGTTCA
TGGACCAGAACAACCCGCTGTCCGGGCTGACGCACAAGCGTCGTCTGTCCGCGCTCGGCC
CGGGTGGTCTCTCCCGTGAGCGGGCCGGCTTCGAGGTCCGTGACGTGCACCCCTCGCACT
ACGGCCGCATGTGCCCGATCGAGACGCCGGAAGGCCCGAACATCGGTCTGATCGGCTCGC
TCGCCACCTACGGCCGGGTCAACGCGTTCGGTTTCGTCGAGACCCCGTACCGCAAGGTCA
ACGACGGCCAGGTCACCGACACCGTCG------ACTACCTGACCGCCGACGAGGAGGACC
GCTTCGTCATCGCGCAGGCCAACGCGCCGCT-GA---CGGACGACCTCCGCTTCGCCGA-
--GGCCCGCG---TGCTGGTCCGCCGCAAGG---GCGGCGAGGTCGACTACGTCGGCCCC
GAGGACGTGGACTACATGGACGTCTCGCCGCGCCAGATGGTGTCGGTCGCGACCGCCATG
ATCCCCTTCCTCGAGCACGACGACGCCAACCGTGCCCTCATGGGCGCGAACATGATGCGC
CAGGCCGTGCCGCTGATTAAGTCCGAGGCCCCGCTCGTCGGCACCGGCATGGAGTACCGC
TCCGCCGTCGACGCCGGCGACGTCGTCAAGGCCGAGAAGGCCGGTGTGGTCCAGGAGGTC
TCCGCGGACTACATCACCACC---GCCAACGA---CGA---------------------C
GGCACGTACATCACGTACCGCCTGCACAAGTTCGCCCGTTCCAACCAGGGCACCTCGGTC
AACCAGAAGGTCATCGTCAACGAGGGCGACCGGATCATCGAGGGCCAGGTCCTGGCCGAC
GGTCCGGCCACCGAGAACGGCGAGATGGCGCTCGGCAAGAACCTGCTGGTCGCGTTCATG
CCGTGGGAGGGTCACAACTACGAGGACGCGATCATCCTGTCGCAGCGCCTCGTGCAGGAC
GACGTCCTCTCCTCGATCCACATCGAGGAGCACGAGGTCGACGCCCGTGACACCAAGCTC
GGCCCCGAGGAGATCACCCGGGACATCCCGAACGTCTCCGAGGAGGTCCTCGCCGACCTC
GACGAGCGCGGCATCATCCGCATCGGTGCCGAGGTCATCGCCGGTGACATCCTCGTCGGC
AAGGTCACCCCGAAGGGTGAGACCGAGCT--GACGCCCGAGGAGCGCCTGCTGCGCGCGA
TCTTCGGTGAGAAGGCCCGTGAGGTCCGTGACACCTCGCTGAAGGTGCCGCACGGCGAGA
CCGGCAAGGTCATCGGCGTCCGCGTCTTCGACCGC-------------------------
------------------------------------------------------------
------------------------------------------------------------
--------------------------GAG-GAG---------------------------
------------------------------------------------------------
------------------------------------------------------------
----------------------------------GGCGACGAGCTTCCCCCCGGTGTGAA
CCAGCTGGTGCGCGTCTACGTCGCGCAGAAGCGCAAGATCACCGACGGTGACAAGCTCGC
CGGCCGGCACGGCAACAAGGGTGTCATCTCCAAGATCCTGCCCATCGAGGACATGCCGTT
CCTCGAGGACGGGACCCCGGTCGACATCATCCTCAACCCGCTGGGCGTGCCGTCCCGAAT
GAACCCGGGACAGGTCCTGGAGATCCACCTCGGCTGGCTCG---CCAGCCAGGGCTGGGA
CGTCTCCGGCCTCGCGGACGAGTGG-----------------------------------
------GCCCAGCG----CCTCCAGGACATCAG---------------------------
------------------------------------------------------CGC---
------CGACCGG------------GTCGAGCCGCGCACCAAC-----------------
-GTGGCCACCCCGGTCTTCGACGGTGCCCGCGAGGACG---A------------GCTCAC
CGGTCTGCT------------------GGAGCACAC---------CATCCCG---AACCG
CGACGGCGACCGCATGGTCCTCCCGTCC--------------GGCAAGGCGCGGCTGTTC
GACGGCCGTTCGGGTGAGCCGTTCCCGGACCCGATCTCGGTCGGCTACATGTACATCCTG
AAGCTGCACCACCTGGTCGACGACAAGCTGCACGCCCGCTCGACCGGCCCGTACTCCATG
ATCACCCAGCAGCCGCTGGGTGGTAAGGCTCAGTTCGGTGGCCAGCGGTTCGGCGAGATG
GAGGTGTGGGCACTCGAGGCGTACGGCGCCGCCTACGCGCTCCAGGAGCTGCTGACCATC
AAGTCCGACGACGTCACCGGCCGCGTGAAGGTCTACGAGGCCATCGTCAAGGGCGAGAAC
ATCCCCGAGCCC-GGCATCCCCGAGTCCTTCAAGGTGCTCATCAAGGAGATGCAGTCCCT
GTGCCTGAACGTGG-------------------------AGGTGCTGTCCAGCGACGGTA
TGTCCATCGAGATGCGTGACACCGACGA---------GG---ACGTCTTCCGCGCTGCGG
AGGAGCTCGGCATCGACCTGTCCCGGCGCGAGCCGAGC------------AGCGTC----
--GAAGAGGTCTGA----------------
>Amycolatopsis_sp_75iv2_ATCC_39116
------------------TTG-----------GC----AGTCTCTCCCGCGAACCAGGCC
ACTGCTGCGACCACCTCGGCTGTAACGGA-------GCCGA-------------------
------------------------ACCCGACGGGA-----ATTCCCGGAGCCCCCAAGCG
GGTCTCGTTCGCGAAGATCCGCGAGCCCCTCCCCACCCCCAACCTGCTGGACGTGCAGAT
CCAGTCCTTCCAGTGGTT------CACCGGTGA----------------------CGAGA
AGTGGTTCGAGCGCCGCGTGA--ACGAGGGCGAGGAGAACCC--CGTCGG----------
-----------------------------CGGCCTCGAAGAGGTCCTCAACGAGATCTCG
CCGATCGAGGACTTCTCCGGTTCGATGTCCCTGTCCTTCTCC------GACCCGCGCTTC
GACGAGGTCAAGGCCTCCGTCGAGGAGTGCAAGGACAAGGACATGACGTACGCGGCCCCG
CTGTTCGTGAC---------CGCCGAGTTCG---TCAACAACAACACCG---GC------
---------GAGATCAAGTCCCAGACGGTCTTCATGGGCGACTTCCCCGTGATGACCGAG
AAGGGCACCTTCATCATCAACGGCACCGAGCGTGTCGTGGTGTCCCAGCTGGTCCGGTCG
CCCGGTGTCTACTTCGACAC------CAGCGTCGACAAGACC------ACCGACAAGGAC
GTCTTCAGCGTCAAGATCATCCCGAGCCGCGGCGCGTGGCTCGAGTTCGACGTGGACAAG
CGCGACACCGTCGGCGTCCGCATCGACCGCAAGCGCCGCCAGCCGGTGACCGTGCTGCTG
AAGGCCCTCGGCTGGACCACC---------------------------------------
------------------------------------GAGCAGATCCGCGAGCGGTTCCAC
TTCT--------------------------------------------------------
------------------------------------------------------------
------------------------------------------------------------
------------------------------------------------CGGAGACCCTG-
------------------------------------------------------------
-------------------------------------CTCGCGACGCTCGAGAAGGACCA
CA-------------------------------------CGGCAGGCAC--------CGA
CGAGGCGCTGCTCGACATCTACCGCAAGCTGCGCCCGGGCGAGCCGCCGACCAAGGAGAG
CGCCCAGACGCTCCTGGAGAACCTGTTCTTCAAGGAGAAGCGCTACGACCTGGCCAAGGT
CGGCCGCTACAAGCTGAACAAGAAGCTGGGCCT---------GAA-----CCT------G
CCGTACGAGACCG---G------CACCCTCACC---------------------GAAGAG
----------------------------GACATCGTCTCGACCATCG-------------
---------AGTACCTGGTCCGCCTGCACGCCGGCGAG---ACCAAGATGGGCGAGGGCG
AGAACGAGGTCCCGGTCGAGGTCGACGACATCGACCACTTCGGCAACCGCCGCATCCGCA
CCGTGGGCGAGCTGATCCAGAACCAGATCCGGGTCGGCCTGTCCCGCATGGAGCGCGTCG
TCCGCGAGCGGATGACCACGCAGGACGTCGAGGCGATCACGCCGCAGACCCTGATCAACA
TCCGCCCGGTCGTGGCGGCGATCAAGGAGTTCTTCGGCACCTCGCAGCTGTCGCAGTTCA
TGGACCAGAACAACCCGCTGTCGGGCCTGACCCACAAGCGCCGCCTCAACGCGCTGGGCC
CGGGTGGTCTGTCCCGTGAGCGCGCCGGCATGGAGGTCCGCGACGTCCACCCGTCGCACT
ACGGCCGCATGTGCCCGATCGAGACGCCGGAAGGCCCGAACATCGGCCTGATCGGCTCGC
TGTGCTCCTACGCGCGGGTCAACCCGTTCGGCTTCATCGAGACGCCGTACCGGAAGGTCG
TCGAGGGCCGGGTCACCGACCAGGTCG------ACTACCTGACCGCCGACGAGGAGGACC
GCTACGTCAAGGCGCAGGCCAACGCGCCGCTGAC---CG-AGGACGGTCACTTCGCCGA-
--GGCCCAGGTCCTTGGCCGACGCAAGG------GCGGCGAGGTCGAGCTGCTCGACCCG
CTGGAGATCGACTACATGGACGTGTCGCCGCGTCAGATGGTGTCGGTCGCCACCGCGATG
ATCCCGTTCCTCGAGCACGACGACGCCAACCGCGCGCTGATGGGCGCCAACATGCAGCGC
CAGGCCGTGCCGCTGCTGCGCGCCGAGTCGCCGCTGGTCGGCACCGGCATGGAGCTGCGT
GCCGCGGTCGACGCCGGTGACGTGCTCGTCGCCGAGCAGGCCGGTGTCGTCGAGGAGCTC
TCGGCCGACCTCGTGACGATC------ATGCA---CGACGA---CGGCACCCG-------
-----CAAGAGC---TACGGACTGCACAAGTTCCGCCGCACCAACGCGGGCACCTGCTTC
AACCACCGCCCGATCGTGTCGGAGGGCGACCGCGTCGAGGCCGGCCAGGTCATCGCCGAC
GGCCCGTCCACCGACCAGGGCGAGATGGCGCTCGGCAAGAACCTGCTCGTGGCGATCATG
CCGTGGGAGGGCCACAACTACGAGGACGCGATCATCCTCTCCGAGCGCCTGGTGCAGGAC
GACGTGCTCACCTCGATCCACATCGAGGAGCACGAGATCGACGCCCGCGACACCAAGCTC
GGCGCCGAGGAGATCACCCGGGACATCCCGAACGTCTCCGAGGAGGTCCTGGCGGACCTG
GACGAGCGCGGCATCGTGCGCATCGGCGCGGAGGTCCGCGACGGCGACATCCTGGTCGGG
AAGGTCACGCCGAAGGGTGAGACCGAGCT--GACCCCGGAGGAGCGCCTGCTCCGCGCGA
TCTTCGGCGAGAAGGCCCGCGAGGTCCGCGACACGTCGCTGAAGGTGCCGCACGGCGAGA
CCGGCAAGGTCATCGGCGTCCGCGTGTTCTCCCGC-------------------------
-----------------GAGGAG-------------------------------------
------------------------------------------------------------
------------------------------------------------------------
------------------------------------------------------------
------------------------------------------------------------
----------------------------------GACGACGAGCTGCCCCCGGGCGTGAA
CGAGCTCGTCCGCGTCTACGTCGCGCAGAAGCGGAAGATCCAGCCGGGCGACAAGCTCGC
CGGCCGCCACGGCAACAAGGGTGTCATCGGCAAGATCCTGCCGGTCGAGGACATGCCGTT
CATGGAGGACGGCACCCCGGTCGACATCATCCTGAACACCCACGGTGTGCCGCGACGGAT
GAACATCGGCCAGATCCTCGAGCTGCACCTGGGCTGGCTCGCCTCG---CAGGGCTGGAA
GATC--------------------------------------------------------
------------------------------------------------GAGGGCAACCCG
GAGTGG----------------------------------GCGCAGAACCT---CTC---
------CGAGGAG------CT---------------CTACGACGTCGAGCCCGGCACGAA
CACCGCGACCCCGGTGTTCGACGGCGCGCAGGAAGAGG---A------------GCTCAC
CGGCCTGCT------------------CGCGTCGAC---------CCGGCCC---AACCG
GGACGGCGAGCGCATGG--------TCAAGGAGAAC------GGCAAGGCGACGCTGCTG
GACGGCCGTTCCGGCGAGCCGTTCCCGTACCCGGTGGCCGTCGGCTACATGTACATCCTC
AAGCTGCACCACCTGGTGGACGACAAGATCCACGCCCGCTCCACCGGCCCGTACTCGATG
ATCACCCAGCAGCCGCTGGGTGGTAAGGCGCAGTTCGGTGGCCAGCGCTTCGGTGAGATG
GAGTGCTGGGCGATGCAGGCCTACGGCGCGGCCTACACGCTGCAGGAGCTGCTGACGATC
AAGTCGGACGACGTGGTCGGCCGCGTGAAGGTGTACGAGGCGATCGTCAAGGGCGAGAAC
ATCCCCGACCCG-GGCATCCCGGAGTCGTTCAAGGTTCTCCTCAAGGAGCTGCAGTCGCT
CTGCCTGAACGTGG-------------------------AGGTCCTCTCCAGCGACGGCG
CGGCGATCGAGATGCGCGACTCCGACGA---------CGAGGACCTGGAGCGCGCCGCCG
CCAACCTCGGCATCAACCTGTCCCGCAACGAGTCGCCC------TCGGTGGACGAC----
--GTCGTGCAATGA----------------
>Rhodococcus_ruber_DSM_43338
------------------TTG-----------G----------------CAG--------
------------TCTCTAGCCA--------------GACCA-------------------
------------------------AGGCAGTTGCCGGA--ATCCCCGGAGCCCCGAAGAG
GGTCTCGTTCGCAAAGATTCGCGAACCTCTCGAAGTCCCCGGGCTCCTCGATCTACAGAC
AGATTCCTTCGAATGGCTGATCGGCTCCGAGCG---------------------------
------CTGG------CGCGCGCTCGCTGCCGAACGCG---G--TGACGGTCCCGTCGTC
GG---------------------------CGGCCTCGAGGAGATCCTGGCGGAGCTCTCT
CCGATCGAGGACTTCTCCGGGTCGATGTCCCTGTCCTTCTCC------GACCCGCGCTTC
GACGAGGTCAAGGCCTCCGTCGAGGAGTGCAAGGACAAGGACATGACGTACGCGGCGCCG
CTGTTCGTCAC---------TGCCGAGTTC---ATCAACAACAACACCG---GC------
---------GAGATCAAGAGCCAGACGGTCTTCATGGGTGACTTCCCGATGATGACCGAC
AAGGGCACCTTCATCATCAACGGCACCGAGCGCGTCGTCGTCTCGCAGCTGGTGCGTTCC
CCGGGCGTGTACTTCGACCGCGCGGTCGACAAGAGCA------------CCGAGAAGGAC
CTGCACAGCGTCAAGGTGATCCCGGGCCGCGGCGCGTGGCTCGAGTTCGACGTCGACAAG
CGCGACACCGTCGGCGTGCGGATCGACCGCAAGCGCCGCCAGCCGGTCACCGTGCTGCTC
AAGGCGCTCGGCTGGACCAAC---------------------------------------
------------------------------------GAGCAGATCGTCGAGCGCTTC---
------------------------------------------------------------
------------------------------------------------------------
------------------------------------------------------------
------------------------------------------------------------
------------------------------------------------------------
-------------------------GGCTTCTCCGAGATCATGATGTC------------
---------------------------CACTCTCGAGAAGGACAACACGGCCGGCACCGA
CGAGGCCCTGCTCGACATCTACCGCAAGCTGCGCCCGGGCGAGCCGCCCACCAAGGAGAG
CGCGCAGACCCTGCTGGAGAACCTCTTCTTCAAGGACAAGCGCTACGACCTGGCGCGCGT
GGGACGTTACAAGATCAACAAGAAGCTGGGCCT---------GAA-----CGTCGGCCAG
CCGATC---GAGGCGTC------GACCCTCACC---------------------GAGGAA
----------------------------GACATCGTCGCCACCATCG-------------
---------AGTACCTGGTGCGCCTGCACGCGGGGGAGACCACCATGACGGCGCCGGGCG
GCGTCGAGGTTCCCGTCGAGGTCGACGACATCGACCACTTCGGCAACCGTCGCCTGCGCA
CCGTCGGCGAGCTCATCCAGAACCAGATCCGCGTCGGCCTGTCCCGCATGGAGCGCGTCG
TCCGTGAGCGGATGACCACTCAGGACGTCGAGGCCATCACGCCGCAGACGCTGATCAACA
TCCGTCCCGTCGTGGCCGCGATCAAGGAGTTCTTCGGAACCTCCCAGCTGTCGCAGTTCA
TGGACCAGAACAACCCGCTGTCGGGCCTGACCCACAAGCGCCGCCTCTCGGCGCTCGGCC
CGGGTGGTCTGTCCCGTGAGCGCGCCGGCCTCGAGGTCCGCGACGTCCACCACTCGCACT
ACGGCCGCATGTGCCCGATCGAGACCCCGGAAGGCCCGAACATCGGCCTGATCGGCTCCC
TGTCGGTGTACGCGCGGGTCAACCCGTTCGGTTTCATCGAGACCCCGTACCGCAAGGTCG
AGAACGGCATCGTCACCGACCAGGTCG------ACTACCTCACCGCCGACGAGGAGGACC
GCCACGTCGTGGCGCAGGCCAACTCGCCGGTCGA---CG-CCGACGGCCGCTTCAGCGA-
--GGAGCGCG---TCCTCGTCCGCAAGAAGG---GCGGCGAGGTCGAATTCGTCGCGGCG
ACCGAGGTCGACTACATGGACGTCTCGCCGCGGCAGATGGTGTCCGTGGCCACGGCCATG
ATTCCGTTCCTCGAGCACGACGACGCCAACCGTGCCCTCATGGGTGCGAACATGCAGCGT
CAGGCCGTGCCGCTGGTGCGCAACGAGGCCCCGGTCGTCGGTACCGGCATGGAGCTGCGT
GCCGCCGTCGATGCGGGCGACGTCGTCGTCACCGAGAAGTCCGGCGTGATCGAGGAGGTC
TCGGCCGACTTCATCACCGTGATGGCGGACGA---CGGCAC---C---------------
--CGCCG-CACC---TACCGTCTGCGCAAGTTCGACCGTTCGAACCAGGGCACCTGCTCG
AACCAGCGGCCGATCGTGGACGAGGGGCAGCGCGTCGAGTCCGGTCAGGTCCTCGCCGAC
GGCCCCTGCACCGAGAACGGTGAGATGGCGCTCGGCAAGAACCTCCTCGTGGCGATCATG
CCGTGGGAAGGCCACAACTACGAGGACGCGATCATCCTGTCGCAGCGCCTCGTCGAGGAG
GACGTGCTCACCTCGATCCACATCGAGGAGCACGAGATCGACGCCCGCGACACCAAGCTC
GGTGCCGAGGAGATCACCCGCGACATCCCGAACGTCTCGGACGAGGTCCTCGCGGACCTG
GACGAGCGCGGCATCGTGCGCATCGGCGCCGAGGTGCGCGACGGCGACATCCTCGTCGGC
AAGGTCACCCCGAAGGGCGAGACCGAGCT--GACCCCGGAGGAGCGGCTGCTGCGCGCGA
TCTTCGGTGAGAAGGCCCGCGAGGTGCGTGACACGTCGCTGAAGGTGCCCCACGGCGAGA
CCGGCAAGGTCATCGGCGTCCGCGTGTTCTCGCGC-------------------------
------------------------------------------------------------
------------------------------------------------------------
--------------------------GAG-------------------------------
------------------------------------------------------------
------------------------------------------------------------
---------GA-C---------------------GACGACGATCTGCCCCCGGGTGTCAA
CGAGCTCGTCCGCGTGTACGTCGCGCAGAAGCGCAAGATCCAGGACGGCGACAAGCTCGC
CGGCCGGCACGGCAACAAGGGCGTCATCGGCAAGATCCTCCCGCAGGAGGACATGCCGTT
CCTGCCCGACGGCACCCCGGTGGACATCATCCTCAACACGCACGGTGTCCCGCGTCGTAT
GAACATCGGCCAGATCCTCGAGACGCATCTCGGCTGGATCGGCAAGG---CCGGCTGGAA
CGTCCAGGTCGCCGGCGACGGTGA------------------------------------
------------------GCGTCCCGAGTGGGC---------------------------
------------------------------------------GAAGAACCT---GTC---
------CGACGAC---ATGCTCGCCGCCGATCCGGACACCAAC-----------------
-ATCGCCACCCCGGTGTTCGACGGTGCCCGCGAGGACG---AGCTGACGGGTCTGCTCGG
CTCGACGCTGCCGAACCGCGACGGCGAGGTCATGGT---------CGGCGCG---GAC--
------------------------------------------GGCAAGGCGACGCTGTTC
GACGGCCGTTCCGGCGAGCCGTTCCCGTACCCGGTGTCGGTCGGCTACATGTACATCATC
AAGCTGCACCACCTGGTCGACGACAAGATCCACGCCCGTTCGACCGGCCCGTACTCGATG
ATCACCCAGCAGCCGCTCGGTGGTAAGGCCCAGTTCGGTGGCCAGCGGTTCGGTGAGATG
GAGTGCTGGGCCATGCAGGCCTACGGTGCCGCGTACACGCTGCAGGAGCTGCTCACCATC
AAGTCGGACGACGTGGTGGGCCGCGTGAAGGTCTACGAGGCCATCGTCAAGGGCGAGAAC
ATCCCGGAGCCG-GGTATCCCCGAGTCCTTCAAGGTGCTCCTCAAGGAACTCCAGTCGCT
GTGCCTGAACGTGG-------------------------AGGTGCTCTCCAGCGACGGCG
CGGCCATCGCGATGGCCGACGGCGACGA---------CGAGGACCTCGAGCGGGCGGCGG
CCAACCTGGGCATCAACCTTTCCCGCAACGAGTCGGCC------ACGGTCGACGAC----
--CTCGCGAACTAG----------------
>Rhodococcus_erythropolis_PR4
GTGCTGGAAGGACGCATCTTG-----------G----------------CAG--------
------------TCTCTAGCCA--------------GACCA-------------------
------------------------AGGCAGTTTCCGGA--ATCCCCGGAGCCCCGAAGAG
GGTTTCGTTCGCGAAAGTTCGCGAACCCCTCGAAGTTCCCGGGCTTCTTGACGTACAGAC
AGATTCGTTCGAGTGGCTGATCGGCGCGCAGAG---------------------------
------TTGG------CGTGA--ACGAGCAGCGGCACT---CGGCGACAATGCAGTGTCC
GG---------------------------TGGTCTCGAGGACATCCTCGCGGAGCTTTCT
CCGATCGAGGATTTCAACGGCACTATGTCGCTGTCCTTCTCC------GACCCTCGATTC
GACGAGGTCAAGGCCTCGACGGACGAGTGCAAAGACAAGGACATGACCTACGCGGCGCCG
TTGTTCGTCACCGCGGAGTTCATC------------AACAACAACACTG---GT------
---------GAGATCAAGAGCCAGACGGTCTTCATGGGAGATTTCCCGATGATGACCGAC
AAGGGCACCTTCATCATCAACGGCACCGAGCGTGTGGTCGTCTCGCAGCTCGTGCGTTCC
CCCGGTGTGTACTTCGACATGAGCGTCGACAAGAGCA------------CCGAGAAGGAT
CTGCACAGCGTCAAGGTGATCCCGGGTCGCGGCGCATGGCTCGAGTTCGACGTCGACAAG
CGCGACACCGTTGGTGTCCGTATCGACCGCAAGCGTCGTCAGCCTGTCACCGTCCTGCTC
AAGGCACTCGGCTGGACCACG---------------------------------------
------------------------------------GAGCAGATCACGGAGCGCTTC---
------------------------------------------------------------
------------------------------------------------------------
------------------------------------------------------------
------------------------------------------------------------
------------------------------------------------------------
-------------------------GGCTTCTCCGAGATCCTCATGGC------------
---------------------------CACGCTGGAGAAGGACAACACCGCCGGCACCGA
TGAGGCGTTGCTCGACATCTACCGCAAGCTGCGTCCGGGCGAGCCCCCCACCAAGGAGAG
CGCGCAGACCCTGCTGGAGAACCTGTTCTTCAAGGACAAGCGCTACGACCTCGCTCGCGT
GGGTCGTTACAAGATCAACAAGAAGCTCGGCCT---------GAA-----CGCGGGTCAG
CCGATC---GTTGCATC------CACGCTCACC---------------------GAAGAA
----------------------------GACATCGTCGCCACCGTCG-------------
---------AGTACCTCGTGCGTCTGCACGCAGGTGACACCTCGATGACGGCTCCGGGCG
GCGTCGAGGTTCCCGTCGAGGTCGACGACATCGACCACTTCGGCAACCGTCGTCTGCGTA
CCGTCGGCGAGCTCATCCAGAACCAGATCCGCGTGGGCCTGTCCCGCATGGAGCGTGTGG
TTCGTGAGCGCATGACCACGCAGGACGTCGAGGCAATCACGCCTCAGACGCTGATCAACA
TCCGGCCCGTCGTCGCTGCGATCAGGGAGTTCTTCGGAACCTCCCAGCTGTCGCAGTTCA
TGGACCAGAACAACCCGCTGTCGGGGCTGACGCACAAGCGTCGTCTGTCCGCCCTCGGCC
CGGGTGGTCTGTCCCGTGAGCGCGCCGGCCTCGAGGTTCGCGACGTTCACCCGTCGCACT
ACGGCCGCATGTGCCCGATCGAGACCCCGGAAGGCCCGAACATCGGCCTGATCGGTTCGC
TGTCGGTCTACGCCCGCGTCAACCCGTTCGGTTTCATCGAGACCCCGTACCGTCGCGTCG
TCGACGGACAGGTGACCGACGAGGTCG------ACTACCTGACCGCTGACGAAGAAGACC
GCCACGTAGTCGCGCAGGCCAACTCGGCCATCGA---CC-GCGAGGGTCGCTTCACCGAC
TCGAAGATTC---TCGTCCGCCGTAAGG------GTGGCGAGGTCGAGTTCGTCGCGTCC
TCCGACATCGACTACATGGACGTTTCGCCGCGTCAGATGGTGTCCGTCGCAACCGCGATG
ATTCCGTTCCTCGAGCACGACGATGCAAACCGTGCCCTGATGGGCGCCAACATGCAGCGT
CAGGCTGTCCCGCTGGTTCGCAGCGAGGCACCTCTCGTCGGAACCGGCATGGAGCTGCGT
GCAGCTGTGGATGCCGGCGACGTCATCATCACCGAGAAGACCGGTGTCGTGGAGGAGATC
TCCGCGGACTACGTCACGGTGATGGCTGACGA--CGGAAGC---CG-------CAAGACG
---------------TACCGGATGCGCAAGTTCGCGCGTTCCAACCAGGGCACGTGCGCC
AACCAGCGTCCGATCGTGGACGAGGGACAGCGTGTCGAGGCCGGCCAGGTTCTGGCCGAC
GGCCCTTGCACCGAGAACGGTGAGATGGCGCTGGGCAAGAACTTGCTCGTCGCGATCATG
CCGTGGGAAGGCCACAACTACGAGGACGCGATCATTCTGTCGCAGCGTCTCGTGGAAGAG
GACGTCCTGACCTCGATTCACATCGAGGAGCACGAGATCGATGCCCGCGACACCAAGCTC
GGTGCCGAGGAAATCACTCGCGACATCCCGAACGTCTCCGACGAGGTCCTCGCCGACCTC
GACGAGCGCGGCATCATCCGTATCGGTGCCGAGGTTCGTGACGGCGACGTGCTGGTCGGA
AAGGTCACGCCGAAGGGCGAGACCGAGCT--GACCCCCGAAGAGCGCCTCCTTCGCGCCA
TCTTCGGTGAGAAGGCTCGCGAGGTTCGTGACACGTCCCTCAAGGTTCCTCACGGTGAGA
CCGGCAAGGTCATCGGAATCCGCGTGTTCTCACGTGACG---------------------
------------------------------------------------------------
------------------------------------------------------------
--------------------------AAG-------------------------------
------------------------------------------------------------
------------------------------------------------------------
-----------------------------------ACGACGATCTGCCTCCCGGTGTCAA
CGAGTTGGTCCGCGTCTACGTGGCACAGAAGCGCAAGATCCAGGACGGCGACAAGCTCGC
CGGCCGCCACGGTAACAAGGGCGTCATCGGCAAGATCCTGCCGCAGGAAGACATGCCGTT
CCTCTCGGACGGCACGCCTGTCGACATCATCTTGAACACGCACGGTGTCCCGCGTCGTAT
GAACATCGGTCAGGTCTTGGAGACCCACCTCGGGTGGATCGGCAAGA---CCGGCTGGAA
CATTCAGATCGCGTCCGACGGCACTCGTCCCGACTGG-----------------------
------GCTGCGAC----CCTGCCGGAAGAGAT-------------------GCTGTCCG
CTCC--------------------------------------------------GGC---
------CGACTCG---------------------------AAC-----------------
-ATCGCCACCCCGGTGTTCGACGGTGCGAAGGAAGACG---AGCTCACCGGTCTCCTCGG
CGCGACGCTGCCGAACCGTGACGGCGAGCAGATGGT---------CGGACCC---GAC--
------------------------------------------GGAAAGGCCACCTTGTTC
GACGGCCGCTCCGGCGAGCCGTTCCCGTACCCGGTCTCGGTCGGTTACATGTACATCATC
AAGCTGCACCACTTGGTCGACGACAAGATCCACGCTCGTTCGACCGGTCCGTACTCGATG
ATCACGCAGCAGCCTCTCGGTGGTAAGGCCCAGTTCGGTGGCCAGCGCTTCGGTGAGATG
GAGTGCTGGGCGATGCAGGCCTACGGCGCGGCTTACACGCTGCAGGAACTGCTGACCATC
AAGTCGGACGACGTGGTCGGTCGAGTCAAGGTGTACGAAGCCATCGTCAAGGGCGAGAAC
ATCCCCGAACCC-GGCATCCCCGAGTCGTTCAAGGTGCTCCTCAAGGAGCTCCAGTCGCT
CTGCCTCAACGTGG-------------------------AGGTGCTGTCCTCGGACGGCG
CGGCCATCACGATGGCGGACGGCGACGA---------CGAGGACTTGGAGCGGGCCGCAG
CGAACCTGGGCATCAACCTGTCCAGGAACGAAGCTGC---------GACGGTCGACGACC
TCGCGAAC---TAG----------------
>Rhodococcus_sp_RHA1
GTGCTGGAAGGACGCATCTTG-----------GC----------------AG--------
------------TCTCTAGCCA--------------GACCA-------------------
------------------------AGGCAGTTTCCGGA--ATCCCCGGAGCCCCGAAGAG
GGTTTCGTTCGCAAAGATTCGCGAACCCCTCGAAGTTCCCGGGCTTCTTGATGTACAAAC
CGATTCGTTCGAGTGGTTGATCGGTGCGCAGAG---------------------------
------CTGG------CGCGAACGCGCCGCCGCTCGTG---G--CGACAGCGCAATCTCC
GG---------------------------CGGTCTCGAGGACATTCTCGCGGAGCTTTCC
CCGATCGAGGATTTCTCGGGCTCGATGTCTCTGTCCTTCTCG------GACCCGCGCTTC
GACGAGGTGAAGGCCTCGACGGACGAGTGCAAAGACAAAGACATGACCTACGCGGCGCCG
TTGTTCGTCACCGCGGAGTTCATC------------AACAACAACACCG-----------
-------GTGAGATCAAGAGCCAGACGGTCTTCATGGGCGACTTCCCGATGATGACCGAC
AAGGGCACGTTCATCATCAACGGCACCGAGCGTGTCGTGGTCTCGCAGCTGGTGCGTTCC
CCCGGCGTCTACTTCGACCACTCCGTCGACAAGGGCA------------CCGAGAAGGAC
CTGCACAGCGTCAAGGTCATCCCGGGCCGTGGTGCATGGCTCGAGTTCGACGTGGACAAG
CGCGACACGGTCGGCGTCCGCATCGACCGCAAGCGCCGCCAGCCCGTCACCGTGCTGCTG
AAGGCCCTCGGCTGGACCACC---------------------------------------
------------------------------------GAGCAGATC---------------
-------------------------------------------------------ACCGA
GCGCTT------------------------------------------------------
------------------------------------------------------------
------------------------------------------------------------
------------------------------------------------------------
------------------------CGGCTTCTCGGAGATCCTCATGGCG-----------
----------------------------ACGCTCGAGAAGGACAACACCGCCGGCACCGA
CGAGGCGCTGCTCGACATCTACCGCAAGCTGCGTCCGGGCGAGCCGCCGACCAAGGAGAG
TGCGCAGACGCTCCTGGAGAACCTGTTCTTCAAGGACAAGCGCTACGACCTGGCTCGCGT
GGGTCGCTACAAGATCAACAAGAAGCTGGGCCT---------GAACCTGGGAC------A
GCCGAT--CGTCGCGTC------GACCCTCACC---------------------GAGGAA
----------------------------GACATCGTCGCCACCATCG-------------
---------AGTACCTGGTGCGCCTGCACGCCGGTGACACCGAGATGACCGCCCCCGGCG
GCAGTGCGGTGCCCGTCGAGGTCGACGACATCGACCACTTCGGTAACCGTCGTCTGCGCA
CGGTCGGCGAGCTCATCCAGAACCAGATCCGCGTGGGCCTGTCCCGCATGGAGCGCGTGG
TTCGTGAGCGCATGACCACCCAGGACGTCGAGGCGATCACGCCGCAGACGCTGATCAACA
TCCGGCCCGTCGTGGCTGCGATCAAGGAGTTCTTCGGAACCTCCCAGCTGTCGCAGTTCA
TGGACCAGAACAACCCGCTGTCGGGGCTGACGCACAAGCGTCGTCTGTCCGCCCTCGGCC
CGGGTGGTCTGTCCCGTGAGCGCGCCGGCCTGGAGGTGCGAGACGTTCACCCGTCGCACT
ACGGCCGCATGTGCCCGATCGAGACCCCTGAGGGTCCGAACATCGGTCTGATCGGTTCGC
TGTCGGTGTACGCACGGGTCAACCCGTTCGGCTTCATCGAGACGCCGTACCGCAAGGTCG
AGAACGGCCAGGTCACCGACCAGGTCG------ACTACCTGACCGCGGACGAAGAGGACC
GCCACGTCGTCGCCCAGGCCAACTCGGCCCTCGA---CG-CCAACGGTCACTTCACGGA-
--CGATCGCATTCTGGTCCGTCGTAAGG------GTGGCGAGGTCGAGTTCGTCTCGTCC
GCCGAGATCGACTACATGGACGTCTCGCCGCGACAGATGGTGTCCGTCGCGACCGCGATG
ATTCCGTTCCTCGAGCACGATGACGCCAACCGTGCCCTGATGGGTGCGAACATGCAGCGT
CAGGCGGTGCCGCTCGTCCGTAGCGAAGCTCCGCTGGTCGGTACCGGCATGGAACTGCGT
GCCGCCGTCGACGCGGGCGACGTCATCGTCACCGAGAAGACCGGTGTCGTGGAAGAGGTC
TCCGCCGACTACGTCACGGTCATGGCCGACGA--CGGAAGC---CG--------------
-----CAAGACC---TACCGGATGCGCAAGTTCGCGCGTTCGAACCAGGGCACCTGCGCC
AACCAGCGTCCGATCGTGGACGAGGGACAGCGTGTCGAGTTCGGACAGGTCCTCGCCGAC
GGCCCCTGCACCGAAAACGGTGAGATGGCGCTCGGCAAGAACCTGCTCGTCGCGATCATG
CCGTGGGAAGGCCACAACTACGAGGACGCGATCATTCTGTCGCAGCGCCTCGTGGAAGAG
GACGTCCTGACCTCGATCCACATCGAGGAGCACGAGATCGATGCCCGCGACACCAAGCTC
GGTGCCGAGGAGATCACTCGCGACATCCCGAATGTCTCCGACGAGGTCCTCGCCGACCTC
GACGAGCGCGGCATCATCCGTATCGGTGCCGAGGTTCGTGACGGCGACGTACTGGTCGGA
AAGGTCACGCCGAAGGGCGAGACCGAGCT--GACCCCCGAGGAGCGCCTGCTGCGCGCCA
TCTTCGGTGAGAAGGCTCGCGAGGTTCGCGACACGTCGCTGAAGGTTCCCCACGGTGAGA
CCGGCAAGGTCATCGGCATCCGCGTGTTCTCGCGC-------------------------
------------------------------------------------------------
------------------------------------------------------------
------------------------------------------------------------
---------------------------------------GACGAC---------------
------------------------------------------------------------
----------------------------------GACGACGATCTGCCCCCCGGTGTCAA
CGAGCTGGTCCGCGTCTACGTGGCACAGAAGCGCAAGATCCAGGACGGCGACAAGCTCGC
CGGCCGCCACGGCAACAAGGGCGTCATCGGCAAGATCCTCCCGCAGGAGGACATGCCGTT
CCTGCCCGACGGCACTCCGGTCGACATCATTCTGAACACCCACGGTGTTCCGCGTCGTAT
GAACATCGGTCAGATCTTGGAGACCCACCTCGGGTGGATCGGCAAGA---CCGGCTGGAA
CGTTCAGATCGCCGGCGACGGCTCCCGTCCCGATTGG-----------------------
------GCGGAGCA----GCTGCCGGAGGAGAT-------------------GCTGTCTG
CA--------------------------------------CCTGCCGACTC---------
------CAAC--------------------------------------------------
-ATCGCCACCCCGGTGTTCGACGGCGCCAAGGAAGACG---AGCTCACCGGTCTCCTCGG
TTCGACGCTGCCGAACCGCGACGGCGAGGTCATGGT---------CGCGTCC---GAC--
------------------------------------------GGAAAGGCCACGTTGTTC
GACGGTCGTTCCGGCGAGCCGTTCCCGTACCCGGTCTCGGTCGGCTACATGTACATCATC
AAGCTGCACCACCTGGTCGACGACAAGATCCACGCTCGTTCGACCGGTCCGTACTCGATG
ATCACCCAGCAGCCGCTCGGCGGTAAGGCCCAGTTCGGTGGCCAGCGCTTCGGTGAGATG
GAGTGCTGGGCGATGCAGGCCTACGGCGCGGCATACACGCTGCAGGAGCTGCTCACCATC
AAGTCGGACGACGTGGTGGGTCGAGTCAAGGTGTACGAGGCCATCGTCAAGGGCGAGAAC
ATCCCCGAGCCG-GGCATCCCCGAGTCGTTCAAGGTGCTCCTGAAGGAGCTTCAGTCGCT
CTGCCTCAACGTGG-------------------------AGGTGCTGTCCTCGGACGGCG
CGGCCATCGCGATGGCGGACGGCGACGA---------CGAGGACCTGGAGCGGGCCGCAG
CGAACCTGGGCATCAACTTGTCCCGGAACGAAGCGGCG------ACGGTCGACGAC----
--CTCGCGAACTAG----------------
