# Supplementary material for: Aerobic Methoxydotrophy: Growth on Methoxylated Aromatic Compounds by Methylobacteriaceae
Source: Front Microbiol. 2022 Mar 11;13:849573. doi: 10.3389/fmicb.2022.849573 (PMC8963497; doi:10.3389/fmicb.2022.849573)
Supplement: Supplementary File 4 — 16S rRNA gene alignment (from Figure 1). [file Data_Sheet_4.FASTA]

>Rhodopseudomonas_palustris_CGA009 
------------AGAGTTTGATCCTGGCTCAGAGCGAACGCTGGCGGCAGGCTTAACACA
TGCAAGTCGAACGG-----------------GCGT------AGCAATACGTCAGTGGCAG
ACGGGTGAGTAACGCGTGGG-AACGTACCTTTTGGTTCGGAACAACACAGGGAAACTTGT
GCTAATACCGGATAA--GCCC-----------------TTACGGGGAAA-----------
----GATTT-A-TCGCCGAAAGATCGGCCCGCGTCTGATTAGCTAGTTGGTGAGGTAATG
GCTCACCAAGGCGACGATCAGTAGCTGGTCTGAGAGGATGATCAGCCACATTGGGACTGA
GACACGGCCCAAACTCCTACGGGAGGCAGCAGTGGGGAATATTGGACAATGGGGGAAACC
CTGATCCAGCCATGCCGCGTGAGTGATGAAGGCCCTAGGGTTGTAAAGCTCTTTTGTGCG
GGAAGATA---------------------------ATGACGGTACCGCAAGAATAAGCCC
CGGCTAACTTCGTGCCAGCAGCCGCGGTAATACGAAGGGGGCTAGCGTTGCTCGGAATCA
CTGGGCGTAAAGGGTGCGTAGGCGGGTTTCTAAGTCAGAGGTGAAAGCCTGGAGCTCAAC
TCCAGAACTGCCTTTGATACTGGAA-GTCTTGAGTATGGCAGAGGTGAGTGGAACTGCGA
GTGTAGAGGTGAAATTCGTAGATATTCGCAAGAACACCAGTGGCGAAGGCGGCTCACTGG
GCCATTACTGACGCTGAGGCACGAAAGCGTGGGGAGCAAACAGGATTAGATACCCTGGTA
GTCCACGCCGTAAACGATGAATGCCAGCCGTTAGT-G--GGTTT-ACTCA---CTAGTGG
CGCAGCTAACGCTTTAAGCATTCCGCCTGGGGAGTACGGTCGCAAGATTAAAACTCAAAG
GAATTGACGGGGGCCCGCACAAGCGGTGGAGCATGTGGTTTAATTCGACGCAACGCGCAG
AACCTTACCAGCCCTTGACATGTC--CAGGACCGGTCGCAGA---GACGCGACCTTCTCT
-TCGG-AGCCTGGAGCACAGGTGCTGCATGGCTGTCGTCAGCTCGTGTCGTGAGATGTTG
GGTTAAGTCCCGCAACGAGCGCAACCCCCGTCCTTAGTTGCTAC-CA-----TTT--A--
--GTTGAGCACTCTAAGGAGACTGCCGGTGATAAGCCGCGAGGAAGGTGGGGATGACGTC
AAGTCCTCATGGCCCTTACGGGCTGGGCTACACACGTGCTACAATGGCGGTGACAATGGG
AAGCTAAGGGGCGACCCTTCGCAAATCTCAAAAAGCCG-TCTCAGTTCGGATTGGGCTCT
GCAACTCGAGCCCATGAAGTTGGAATCGCTAGTAATCGTGGATCAGCA-TGCCACGGTGA
ATACGTTCCCGGGCCTTGTACACACCGCCCGTCACACCATGGGAGTTGGCTTTACCTGAA
GACGGTGCGCTAACC---------------AGCAATG-GGGGCAGCCGGCCACGGTAGGG
TCAGCGACTGGGGTGAAGTCGTAACAAGGTAGCCGTAGGGGAACCTGCGGCTGGATCACC
TCCTTT----------
>Prochlorococcus_marinus_str_NATL2A
---------------------------------------GCTGGCGGCGTGCTTAACACA
TGCAAGTCGAACGA-----------------ACCTT-----CGGG-----TTAGTGGCGG
ACGGGTGAGTAACGCGTGGG-AATCTGCCCTCAGGAGGGGGATAACGGTTGGAAACGACC
GCTAATACCCCATAT--GCC------------------GAGAGGTGAAA-----------
---TGAATT---TCGCCTGAGGATGAGCCCGCGTCTGATTAGCTTGTTGGTGAGGTAATG
GCTCACCAAGGCATCGATCAGTAGCTGGTCTGAGAGGATGATCAGCCACACTGGGACTGA
GACACGGCCCAGACTCCTACGGGAGGCAGCAGTGGGGAATTTTCCGCAATGGGCGAAAGC
CTGACGGAGCAACGCCGCGTGAGGGACGAAGGCCTCTGGGCTGTAAACCTCTTTTCTCAA
GGAAGAAGAT-------------------------ATGACGGTACTTGAGGAATAAGCCA
CGGCTAATTCCGTGCCAGCAGCCGCGGTAATACGGGAGTGGCAAGCTTTATCCGGAATTA
TTGGGCGTAAAGCGTCCGCAGGCGGCCTTCCAAGTCTGCTGTTAAAGCGTGGAGCTTAAC
TCCATCATGGCAGTGGAAACTGATT-GGCTTGAGTATGGTAGGGGCAGAGGGAATTCCCG
GTGTAGCGGTGAAATGCGTAGATATCGGGAAGAACACCAGTGGCGAAGGCGCTCTGCTGG
GCCATTACTGACGCTCATGGACGAAAGCCAGGGGAGCGAAAGGGATTAGATACCCCTGTA
GTCCTGGCCGTAAACGATGAACACTAGGTGTCGGG-G--GAATCGACCCCT--TCGGTGT
CGTAGCTAACGCGTTAAGTGTTCCGCCTGGGGAGTACGCACGCAAGTGTGAAACTCAAAG
GAATTGACGGGGGCCCGCACAAGCGGTGGAGTATGTGGTTTAATTCGATGCAACGCGAAG
AACCTTACCAGGGCTTGACATC----CTGCGAACCTTTAAGA---AATTAGAGGGTGCCT
-TCGG-GAACGCAGTGACAGGTGGTGCATGGCTGTCGTCAGCTCGTGTCGTGAGATGTTG
GGTTAAGTCCCGCAACGAGCGCAACCCACGTTTTTAGTTGCCAG-CA-----TTC--A--
--GTTGGGCACTCTAGAAAGACCGCCGGTGATAAACCG-GAGGAAGGTGTGGATGACGTC
AAGTCATCATGCCCCTTACGTCCTGGGCTACACACGTACTACAATGCTACGGACAAAGGG
CAGCAAACTCGCGAGAGCTAGCAAATCCCATAAACCGTGGCTCAGTTCAGATCGTAGGCT
GCAACTCGCCTACGTGAAGTAGGAATCGCTAGTAATCGCAGGTCAGCA-TACTGCGGTGA
ATACGTTCCCGGGCCTTGTACACACCGCCCGTCACACCATGGAAGTTGGCCACGCCCGAA
GTCGTTACTTTAACC----------------CTTGTG-GAGAAGGACGCCGAAGGTGGGG
CTGATGACT---------------------------------------------------
----------------
>Corynebacterium_glutamicum_MB001
-------TGTGGAGAGTTTGATCCTGGCTCAGGACGAACGCTGGCGGCGTGCTTAACACA
TGCAAGTCGAACGCTGAAACCG---------GAGCTTGCTTTGGTGG--ATGAGTGGCGA
ACGGGTGAGTAACACGTGGGTGATCTGCCCTACACTTTGGGATAAGCCTGGGAAACTGGG
TCTAATACCGAATATTCACACCACCGTAGGGG------TGGTGTGGAAA-----------
----GCCTT-GTGCGGTGTGGGATGAGCCTGCGGCCTATCAGCTTGTTGGTGGGGTAATG
GCCTACCAAGGCGTCGACGGGTAGCCGGCCTGAGAGGGTGTACGGCCACATTGGGACTGA
GACACGGCCCAGACTCCTACGGGAGGCAGCAGTGGGGAATATTGCACAATGGGCGCAAGC
CTGATGCAGCGACGCCGCGTGGGGGATGAAGGCCTTCGGGTTGTAAACTCCTTTCGCTAG
GGACGAAGCCTTATG--------------------GTGACGGTACCTGGAGAAGAAGCAC
CGGCTAACTACGTGCCAGCAGCCGCGGTAATACGTAGGGTGCGAGCGTTGTCCGGAATTA
CTGGGCGTAAAGAGCTCGTAGGTGGTTTGTCGCGTCGTCTGTGAAATCCCGGGGCTTAAC
TTCGGGCGTGCAGGCGATACGGGCATAACTTGAGTGCTGTAGGGGAGACTGGAATTCCTG
GTGTAGCGGTGAAATGCGCAGATATCAGGAGGAACACCAATGGCGAAGGCAGGTCTCTGG
GCAGTAACTGACGCTGAGGAGCGAAAGCATGGGTAGCGAACAGGATTAGATACCCTGGTA
GTCCATGCCGTAAACGGTGGGCGCTAGGTGTAGGG-G--TCTTCCACGACT--TCTGTGC
CGCAGCTAACGCATTAAGCGCCCCGCCTGGGGAGTACGGCCGCAAGGCTAAAACTCAAAG
GAATTGACGGGGGCCCGCACAAGCGGCGGAGCATGTGGATTAATTCGATGCAACGCGAAG
AACCTTACCTGGGCTTGACATGG---ACCGGATCGGCGTAGA---GATACGTTTTCCCTT
----G-TGGTCGGTTCACAGGTGGTGCATGGTTGTCGTCAGCTCGTGTCGTGAGATGTTG
GGTTAAGTCCCGCAACGAGCGCAACCCTTGTCTTATGTTGCCAG-CA---CATTG--T--
--GGTGGGTACTCATGAGAGACTGCCGGGGTTAACTCG-GAGGAAGGTGGGGATGACGTC
AAATCATCATGCCCCTTATGTCCAGGGCTTCACACATGCTACAATGGTCGGTACAGCGAG
TTGCCACACCGTGAGGTGGAGCTAATCTCTTAAAGCCGGCCTCAGTTCGGATTGGGGTCT
GCAACTCGACCCCATGAAGTCGGAGTCGCTAGTAATCGCAGATCAGCAACGCTGCGGTGA
ATACGTTCCCGGGCCTTGTACACACCGCCCGTCACGTCATGAAAGTTGGTAACACCCGAA
GCCAGTGGCCCAACC--------------TTTT---AGGGGGGAGCTGTCGAAGGTGGGA
TCGGCGATTGGGACGAAGTCGTAACAAGGTAGCCGTACCGGAAGGTGCGGCTGGATCACC
TCCTTTCT--------
>Streptomyces_coelicolor_A3_2
------TCACGGAGAGTTTGATCCTGGCTCAGGACGAACGCTGGCGGCGTGCTTAACACA
TGCAAGTCGAACGATGAA-------------CCACTTCGGTGGGG----ATTAGTGGCGA
ACGGGTGAGTAACACGTGGGCAATCTGCCCTTCACTCTGGGACAAGCCCTGGAAACGGGG
TCTAATACCGGATACTGACCC-------------------TCGCAGGCATCTGCGAGGTT
CGAAAGCTCCG-GCGGTGAAGGATGAGCCCGCGGCCTATCAGCTTGTTGGTGAGGTAATG
GCTCACCAAGGCGACGACGGGTAGCCGGCCTGAGAGGGCGACCGGCCACACTGGGACTGA
GACACGGCCCAGACTCCTACGGGAGGCAGCAGTGGGGAATATTGCACAATGGGCGAAAGC
CTGATGCAGCGACGCCGCGTGAGGGATGACGGCCTTCGGGTTGTAAACCTCTTTCAGCAG
GGAAGAAGCGAAA----------------------GTGACGGTACCTGCAGAAGAAGCGC
CGGCTAACTACGTGCCAGCAGCCGCGGTAATACGTAGGGCGCAAGCGTTGTCCGGAATTA
TTGGGCGTAAAGAGCTCGTAGGCGGCTTGTCACGTCGGTTGTGAAAGCCCGGGGCTTAAC
CCCGGGTCTGCAGTCGATACGGGCA-GGCTAGAGTTCGGTAGGGGAGATCGGAATTCCTG
GTGTAGCGGTGAAATGCGCAGATATCAGGAGGAACACCGGTGGCGAAGGCGGATCTCTGG
GCCGATACTGACGCTGAGGAGCGAAAGCGTGGGGAGCGAACAGGATTAGATACCCTGGTA
GTCCACGCCGTAAACGGTGGGCACTAGGTGTGGGC----AACATTCCACGTTGTCCGTGC
CGCAGCTAACGCATTAAGTGCCCCGCCTGGGGAGTACGGCCGCAAGGCTAAAACTCAAAG
GAATTGACGGGGGCCCGCACAAGCGGCGGAGCATGTGGCTTAATTCGACGCAACGCGAAG
AACCTTACCAAGGCTTGACATAC---ACCGGAAAGCATCAGA---GATGGTGCCCCCCTT
----G-TGGTCGGTGTACAGGTGGTGCATGGCTGTCGTCAGCTCGTGTCGTGAGATGTTG
GGTTAAGTCCCGCAACGAGCGCAACCCTTGTCCCGTGTTGCCAG-CAAGCCCTTC--GGG
GTGTTGGGGACTCACGGGAGACCGCCGGGGTCAACTCG-GAGGAAGGTGGGGACGACGTC
AAGTCATCATGCCCCTTATGTCTTGGGCTGCACACGTGCTACAATGGCCGGTACAATGAG
CTGCGATACCGCAAGGTGGAGCGAATCTCAAAAAGCCGGTCTCAGTTCGGATTGGGGTCT
GCAACTCGACCCCATGAAGTCGGAGTCGCTAGTAATCGCAGATCAGCATTGCTGCGGTGA
ATACGTTCCCGGGCCTTGTACACACCGCCCGTCACGTCACGAAAGTCGGTAACACCCGAA
GCCGGTGGCCCAACC---------------CCTTGTGGGAGGGAGCTGTCGAAGGTGGGA
CTGGCGATTGGGACGAAGTCGTAACAAGGTAGCCGTACCGGAAGGTGCGGCTGGATCACC
TCCTTTCT--------
>Streptomyces_viridosporus_T7A_ATCC_39115
-----------------------CTGGCTCAGGACGAACGCTGGCGGCGTGCTTAACACA
TGCAAGTCGAACGATGAACC-----------ACCTTCGGGTGGGG----ATTAGTGGCGA
ACGGGTGAGTAACACGTGGGCAATCTGCCCTGCACTTCGGGACAAGCCCTGGAAACGGGG
TCTAATACCGGATAC--GACG-----------------CGCTCGGGCATCCGATGCGCGT
GGAAAGCTCCG-GCGGTGCAGGATGGGCCCGCGGCCTATCAGCTGGTTGGTGAGGTAACG
GCTCACCAAGGCGACGACGGGTAGCCGGCCTGAGAGGGCGACCGGCCACACTGGGACTGA
GACACGGCCCAGACTCCTACGGGAGGCAGCAGTGGGGAATATTGCACAATGGGCGCAAGC
CTGATGCAGCGACGCCGCGTGAGGGATGACGGCCTTCGGGTTGTAAACCTCTTTCAGCAG
GGAAGAAGCGCAA----------------------GTGACGGTACCTGCAGAAGAAGCGC
CGGCTAACTACGTGCCAGCAGCCGCGGTAATACGTAGGGCGCGAGCGTTGTCCGGAATTA
TTGGGCGTAAAGAGCTCGTAGGCGGCCTGTCGCGTCGGTTGTGAAAGCCCGGGGCTCAAC
CCCGGGTCTGCAGTCGATACGGGCA-GGCTAGAGTTCGGTAGGGGAGATCGGAATTCCTG
GTGTAGCGGTGAAATGCGCAGATATCAGGAGGAACACCGGTGGCGAAGGCGGATCTCTGG
GCCGACACTGACGCTGAGGAGCGAAAGCGTGGGGAGCGAACAGGATTAGATACCCTGGTA
GTCCACGCCGTAAACGGTGGGCACTAGGTGTGGGCGA--CATTCCACGTCG--TCCGTGC
CGCAGCTAACGCATTAAGTGCCCCGCCTGGGGAGTACGGCCGCAAGGCTAAAACTCAAAG
GAATTGACGGGGGCCCGCACAAGCGGCGGAGCATGTGGCTTAATTCGACGCAACGCGAAG
AACCTTACCAAGGCTTGACATAC---ACCGGAAAACCGTGGA---GACACGGTCCCCCTT
----G-TGGCCGGTGTACAGGTGGTGCATGGCTGTCGTCAGCTCGTGTCGTGAGATGTTG
GGTTAAGTCCCGCAACGAGCGCAACCCTTGTCCCGTGTTGCCAG-CAGGCCCCTTCGGGG
GTGCTGGGGACTCACGGGAGACCGCCGGGGTCAACTCG-GAGGAAGGTGGGGACGACGTC
AAGTCATCATGCCCCTTATGTCTTGGGCTGCACACGTGCTACAATGGCCGGTACAATGAG
CTGCGATACCGCGAGGTGGAGCGAATCTCAAAAAGCCGGTCTCAGTTCGGATTGGGGTCT
GCAACTCGACCCCATGAAGTCGGAGTCGCTAGTAATCGCAGATCAGCACTGCTGCGGTGA
ATACGTTCCCGGGCCTTGTACACACCGCCCGTCACGTCACGAAAGTCGGTAACACCCGAA
GCCGGTG-----------------------------G-----------------------
------------------------------------------------------------
----------------
>Amycolatopsis_sp_75iv2_ATCC_39116
-----------------------CTGGCTCAGGACGAACGCTGGCGGCGTGCTTAACACA
TGCAAGTCGAACGC----TGAA---------GCACCTTCGGGTGTGG--ATGAGTGGCGA
ACGGGTGAGTAACACGTGGGTAACCTGCCCTGTACTTTGGGATAAGCCCTGGAAACGGGG
TCTAATACCGAATAT--GACT--CGCTAAGGCATCTTGGTGGGTGGAAA-----------
-----GTTTCG-GCGGTACAGGATGGGCCCGCGGCCTATCAGCTTGTTGGTGGGGTAGTG
GCCTACCAAGGCGACGACGGGTAGCCGGCCTGAGAGGGTGACCGGCCACACTGGGACTGA
GACACGGCCCAGACTCCTACGGGAGGCAGCAGTGGGGAATATTGCACAATGGGCGGAAGC
CTGATGCAGCGACGCCGCGTGAGGGATGACGGCCTTCGGGTTGTAAACCTCTTTCGCCAG
GGACGAAGCGC---AA-------------------GTGACGGTACCTGGAGAAGAAGCAC
CGGCTAACTACGTGCCAGCAGCCGCGGTAATACGTAGGGTGCAAGCGTTGTCCGGAATTA
TTGGGCGTAAAGAGCTCGTAGGCGGCTTGTCGCGTCTGCTGTGAAAATCCGGGGCTTAAC
TCCGGACCTGCAGTGGATACGGGCA-GGCTTGAGTTCGGTAGGGGAGACTGGAATTCCTG
GTGTAGCGGTGAAATGCGCAGATATCAGGAGGAACACCGGTGGCGAAGGCGGGTCTCTGG
GCCGATACTGACGCTGAGGAGCGAAAGCGTGGGGAGCGAACAGGATTAGATACCCTGGTA
GTCCACGCTGTAAACGTTGGGCGCTAGGTGTGGGC----GACTT-CCACGTTGTCCGTGC
CGTAGCTAACGCATTAAGCGCCCCGCCTGGGGAGTACGGCCGCAAGGCTAAAACTCAAAG
GAATTGACGGGGGCCCGCACAAGCGGCGGAGCATGTGGATTAATTCGATGCAACGCGAAG
AACCTTACCTGGGCTTGACATGC---ACTGGAAACCGGCAGA---GATGTCGGCCCCCTT
----G-TGGCCGGTGTGCAGGTGGTGCATGGCTGTCGTCAGCTCGTGTCGTGAGATGTTG
GGTTAAGTCCCGCAACGAGCGCAACCCTTGTCCTGTGTTGCCAG-CG-----CGT--A--
ATGGCGGGGACTCGCGGGAGACTGCCGGGGTCAACTCG-GAGGAAGGTGGGGATGACGTC
AAGTCATCATGCCCCTTATGTCCAGGGCTTCACACATGCTACAATGGCTGGTACAGAGGG
CTGCGATACCGTGAGGTGGAGCGAATCCCTTAAAGCCGGTCTCAGTTCGGATCGCAGTCT
GCAACTCGACTGCGTGAAGTCGGAGTCGCTAGTAATCGCAGATCAGCAACGCTGCGGTGA
ATACGTTCCCGGGCCTTGTACACACCGCCCGTCACGTCATGAAAGTCGGTAACACCCGAA
GCCCATG-----------------------------------------------------
------------------------------------------------------------
----------------
>Rhodococcus_ruber_DSM_43338
---CTTCAACGGAGAGTTTGATCCTGGCTCAGGACGAACGCTGGCGGCGTGCTTAACACA
TGCAAGTCGAACGATGAAGCCCA--------GCTTGCTGGGTGGA-----TTAGTGGCGA
ACGGGTGAGTAACACGTGGGTGATCTGCCCTGCACTTCGGGATAAGCCTGGGAAACTGGG
TCTAATACCGGATAG--GACC--TCGGGATGCATGTTCCGGGGTGGAAA-----------
----GGTTT--TCCGGTGCAGGATGGGCCCGCGGCCTATCAGCTTGTTGGTGGGGTAACG
GCCCACCAAGGCGACGACGGGTAGCCGGCCTGAGAGGGCGACCGGCCACACTGGGACTGA
GACACGGCCCAGACTCCTACGGGAGGCAGCAGTGGGGAATATTGCACAATGGGCGCAAGC
CTGATGCAGCGACGCCGCGTGAGGGATGACGGCCTTCGGGTTGTAAACCTCTTTCAGTAC
CGACGAAGCGCAA----------------------GTGACGGTAGGTACAGAAGAAGCAC
CGGCCAACTACGTGCCAGCAGCCGCGGTAATACGTAGGGTGCGAGCGTTGTCCGGAATTA
CTGGGCGTAAAGAGCTCGTAGGCGGTTTGTCGCGTCGTCTGTGAAAACCCGCAGCTCAAC
TGCGGGCTTGCAGGCGATACGGGCA-GACTTGAGTACTGCAGGGGAGACTGGAATTCCTG
GTGTAGCGGTGAAATGCGCAGATATCAGGAGGAACACCGGTGGCGAAGGCGGGTCTCTGG
GCAGTAACTGACGCTGAGGAGCGAAAGCGTGGGTAGCGAACAGGATTAGATACCCTGGTA
GTCCACGCCGTAAACGGTGGGCGCTAGGTGTGGGT----TTCCTTCCACGGGATCCGTGC
CGTAGCTAACGCATTAAGCGCCCCGCCTGGGGAGTACGGCCGCAAGGCTAAAACTCAAAG
GAATTGACGGGGGCCCGCACAAGCGGCGGAGCATGTGGATTAATTCGATGCAACGCGAAG
AACCTTACCTGGGTTTGACATAC---ACCGGACCGCCCCAGA---GATGGGGTTTCCCTT
----G-TGGTCGGTGTACAGGTGGTGCATGGCTGTCGTCAGCTCGTGTCGTGAGATGTTG
GGTTAAGTCCCGCAACGAGCGCAACCCTTGTCCTGTGTTGCCAG-CACGTAAT-------
--GGTGGGGACTCGCAGGAGACTGCCGGGGTCAACTCG-GAGGAAGGTGGGGACGACGTC
AAGTCATCATGCCCCTTATGTCCAGGGCTTCACACATGCTACAATGGCCGGTACAGAGGG
CTGCGATACCGCGAGGTGGAGCGAATCCCTTAAAGCCGGTCTCAGTTCGGATCGGGGTCT
GCAACTCGACCCCGTGAAGTCGGAGTCGCTAGTAATCGCAGATCAGCAACGCTGCGGTGA
ATACGTTCCCGGGCCTTGTACACACCGCCCGTCACGTCATGAAAGTCGGTAACACCCGAA
GCCGGTGGCCTAACC---------------CCTCGTGGGAGGGAGCCGTCGAAGGTGGGA
TCGGCGATTGGGACGAAGTCGTAACAAGGTAGCCGTACCGGAAGGTGCGGCTGGATCACC
TCCTTTCT--------
>Rhodococcus_erythropolis_PR4
-----TCAACGGAGAGTTTGATCCTGGCTCAGGACGAACGCTGGCGGCGTGCTTAACACA
TGCAAGTCGAGCGGTAA--------------GGCCTTTCGGGGTACA---CGAGCGGCGA
ACGGGTGAGTAACACGTGGGTGATCTGCCCTGCACTTCGGGATAAGCCTGGGAAACTGGG
TCTAATACCGGATAT--GACCTCAGGTTGCATGACT--TGGGGTGGAAA-----------
----GATTT-A-TCGGTGCAGGATGGGCCCGCGGCCTATCAGCTTGTTGGTGGGGTAATG
GCCTACCAAGGCGACGACGGGTAGCCGACCTGAGAGGGTGACCGGCCACACTGGGACTGA
GACACGGCCCAGACTCCTACGGGAGGCAGCAGTGGGGAATATTGCACAATGGGCGAAAGC
CTGATGCAGCGACGCCGCGTGAGGGATGACGGCCTTCGGGTTGTAAACCTCTTTCAGCAG
GGACGAAGCGCAA----------------------GTGACGGTACCTGCAGAAGAAGCAC
CGGCTAACTACGTGCCAGCAGCCGCGGTAATACGTAGGGTGCAAGCGTTGTCCGGAATTA
CTGGGCGTAAAGAGTTCGTAGGCGGTTTGTCGCGTCGTTTGTGAAAACCAGCAGCTCAAC
TGCTGGCTTGCAGGCGATACGGGCA-GACTTGAGTACTGCAGGGGAGACTGGAATTCCTG
GTGTAGCGGTGAAATGCGCAGATATCAGGAGGAACACCGGTGGCGAAGGCGGGTCTCTGG
GCAGTAACTGACGCTGAGGAACGAAAGCGTGGGTAGCGAACAGGATTAGATACCCTGGTA
GTCCACGCCGTAAACGGTGGGCGCTAGGTGTGGGT----TCCTT-CCACGGAATCCGTGC
CGTAGCTAACGCATTAAGCGCCCCGCCTGGGGAGTACGGCCGCAAGGCTAAAACTCAAAG
GAATTGACGGGGGCCCGCACAAGCGGCGGAGCATGTGGATTAATTCGATGCAACGCGAAG
AACCTTACCTGGGTTTGACATAT---ACCGGAAAGCTGCAGA---GATGTGGCCCCCCTT
----G-TGGTCGGTATACAGGTGGTGCATGGCTGTCGTCAGCTCGTGTCGTGAGATGTTG
GGTTAAGTCCCGCAACGAGCGCAACCCCTATCTTATGTTGCCAG-CA---CGTTA--T--
--GGTGGGGACTCGTAAGAGACTGCCGGGGTCAACTCG-GAGGAAGGTGGGGACGACGTC
AAGTCATCATGCCCCTTATGTCCAGGGCTTCACACATGCTACAATGGCCAGTACAGAGGG
CTGCGAGACCGTGAGGTGGAGCGAATCCCTTAAAGCTGGTCTCAGTTCGGATCGGGGTCT
GCAACTCGACCCCGTGAAGTCGGAGTCGCTAGTAATCGCAGATCAGCAACGCTGCGGTGA
ATACGTTCCCGGGCCTTGTACACACCGCCCGTCACGTCATGAAAGTCGGTAACACCCGAA
GCCGGTGGCTTAACC---------------CCTTGTGGGAGGGAGCCGTCGAAGGTGGGA
TCGGCGATTGGGACGAAGTCGTAACAAGGTAGCCGTACCGGAAGGTGCGGCTGGATCACC
TCCTTTCT--------
>Rhodococcus_sp_RHA1
---CTTCAACGGAGAGTTTGATCCTGGCTCAGGACGAACGCTGGCGGCGTGCTTAACACA
TGCAAGTCGAGCGGTAAG-------------GCCCTTC---GGGGTACA-CGAGCGGCGA
ACGGGTGAGTAACACGTGGGTGATCTGCCCTGCACTTCGGGATAAGCCTGGGAAACTGGG
TCTAATACCGGATAT--GACCTTCGGCTGCATGGCT--GAGGGTGGAAA-----------
----GGTTT-A-CTGGTGCAGGATGGGCCCGCGGCCTATCAGCTTGTTGGTGGGGTAATG
GCCTACCAAGGCGACGACGGGTAGCCGACCTGAGAGGGTGACCGGCCACACTGGGACTGA
GACACGGCCCAGACTCCTACGGGAGGCAGCAGTGGGGAATATTGCACAATGGGCGAAAGC
CTGATGCAGCGACGCCGCGTGAGGGATGACGGCCTTCGGGTTGTAAACCTCTTTCAGCAG
GGACGAAGCGAAA----------------------GTGACGGTACCTGCAGAAGAAGCAC
CGGCTAACTACGTGCCAGCAGCCGCGGTAATACGTAGGGTGCAAGCGTTGTCCGGAATTA
CTGGGCGTAAAGAGTTCGTAGGCGGTTTGTCGCGTCGTTTGTGAAAACTCACAGCTCAAC
TGTGAGCCTGCAGGCGATACGGGCA-GACTTGAGTACTGCAGGGGAGACTGGAATTCCTG
GTGTAGCGGTGAAATGCGCAGATATCAGGAGGAACACCGGTGGCGAAGGCGGGTCTCTGG
GCAGTAACTGACGCTGAGGAACGAAAGCGTGGGTAGCAAACAGGATTAGATACCCTGGTA
GTCCACGCCGTAAACGGTGGGCGCTAGGTGTGGGT----TCCTT-CCACGGGATCTGTGC
CGTAGCTAACGCATTAAGCGCCCCGCCTGGGGAGTACGGCCGCAAGGCTAAAACTCAAAG
GAATTGACGGGGGCCCGCACAAGCGGCGGAGCATGTGGATTAATTCGATGCAACGCGAAG
AACCTTACCTGGGTTTGACATAT---ACCGGAAAGCCGTAGA---GATACGGCCCCCCTT
----G-TGGTCGGTATACAGGTGGTGCATGGCTGTCGTCAGCTCGTGTCGTGAGATGTTG
GGTTAAGTCCCGCAACGAGCGCAACCCTTGTCTTATGTTGCCAG-CACGTAAT-------
--GGTGGGGACTCGTAAGAGACTGCCGGGGTCAACTCG-GAGGAAGGTGGGGACGACGTC
AAGTCATCATGCCCCTTATGTCCAGGGCTTCACACATGCTACAATGGCCAGTACAGAGGG
CTGCGAGACCGTGAGGTGGAGCGAATCCCTTAAAGCTGGTCTCAGTTCGGATCGGGGTCT
GCAACTCGACCCCGTGAAGTCGGAGTCGCTAGTAATCGCAGATCAGCAACGCTGCGGTGA
ATACGTTCCCGGGCCTTGTACACACCGCCCGTCACGTCATGAAAGTCGGTAACACCCGAA
GCCGGTGGCCTAACC-----------CCTTGT----GGGAGGGAGCCGTCGAAGGTGGGA
TCGGCGATTGGGACGAAGTCGTAACAAGGTAGCCGTACCGGAAGGTGCGGCTGGATCACC
TCCTT-----------
>Methylobacterium_frigidaeris_IER25-16
--------------------------------------------------------CACT
TACA--------------------------------------------------------
------------------------------------------------------------
------------------------------------------------------------
---------------------GATGGACCCGCGGCGCATTAGCTAGTTGGTGAGGTAACG
GCTCACCAAGGCGACGATGCGTAGCCGACCTGAGAGGGTGATCGGCCACACTGGGACTGA
GACACGGCCCAGACTCCTACGGGAGGCAGCAGTAGGGAATCTTCCGCAATGGACGAAAGT
CTGACGGAGCAACGCCGCGTGAGTGATGAAGGTTTTCGGATCGTAAAGCTCTGTTGTTAG
GGAAGA-ACAAGTGCCGTTCAAATAGGGCGGCACCTTGACGGTACCTAACCAGAAAGCCA
CGGCTAACTACGTGCCAGCAGCCGCGGTAATACGTAGGTGGCAAGCGTTGTCCGGAATTA
TTGGGCGTAAAGGGCTCGCAGGCGGTTTCTTAAGTCTGATGTGAAAGCCCCCGGCTCAAC
CGGGGAGGGTCATTGGAAACTGGGG-AACTTGAGTGCAGAAGAGGAGAGTGGAATTCCAC
GTGTAGCGGTGAAATGCGTAGAGATGTGGAGGAACACCAGTGGCGAAGGCGACTCTCTGG
TCTGTAACTGACGCTGAGGAGCGAAAGCGTGGGGAGCGAACAGGATTAGATACCCTGGTA
GTCCACGCCGTAAACGATGAGTGCTAAGTGTTAGGGG--GTTTCCGCCCC---TTAGTGC
TGCAGCTAACGCATTAAGCACTCCGCCTGGGGAGTACGGTCGCAAGACTGAAACTCAAAG
GAATTGACGGGGGCCCGCACAAGCGGTGGAGCATGTGGTTTAATTCGAAGCAACGCGAAG
AACCTTACCAGGTCTTGACATC----CTCTGACAATCCTAGA---GATAGGACGTCCCCT
-TCGG-GGGCAGAGTGACAGGTGGTGCATGGTTGTCGTCAGCTCGTGTCGTGAGATGTTG
GGTTAAGTCCCGCAACGAGCGCAACCCTTGATCTTAGTTGCCAG-CA-----TTC--A--
--GTTGGGCACTCTAAGGTGACTGCCGGTGACAAACCG-GAGGAAGGTGGGGATGACGTC
AAATCATCATGCCCCTTATGACCTGGGCTACACACGTGCTACAATGGACAGAACAAAGGG
CAGCGAAACCGCGAGGTTAAGCCAATCCCACAAATCTGTTCTCAGTTCGGATCGCAGTCT
GCAACTCGACTGCGTGAAGCTGGAATCGCTAGTAATCGCGGATCAGCA-TGCCGCGGTGA
ATACGTTCCCGGGCCTTGTACACACCGCCCGTCACACCACGAGAGTTTGTAACACCCGAA
GTCGGTGAGGTAACC----------------TTTATG-GAGCCAGCCGCCGAAGGTGGGA
CAGATGATTGGGGTGAAGTCGTAACAAGGTAGCCGTATCGGAAGGTGCGGCTGGATCACC
TCCTTT----------
>Acidocella_facilis_ATCC_35904
------------------------------------------------------------
------------------------------------------------------------
------------------------------------------------------------
------------------------------------------------------------
----------AGTCGCCTTGGGAGGAGCCTGCGTCTGATTAGCTTGTTGGTGGGGTAAAG
GCCTACCAAGGCGACGATCAGTAGCTGGTCTGAGAGGATGATCAGCCACATTGGGACTGA
GACACGGCCCAAACTCCTACGGGAGGCAGCAGTGGGGAATATTGGACAATGGGCGCAAGC
CTGATCCAGCAATGCCGCGTGTGTGAAGAAGGTCTTCGGATTGTAAAGCACTTTTGGCAG
GGACGATG---------------------------ATGACGGTACCTGCAGAATAAGCCC
CGGCTAACTTCGTGCCAGCAGCCGCGGTAATACGAAGGGGGCTAGCGTTGCTCGGAATGA
CTGGGCGTAAAGGGCGCGTAGGCGGCATGTACAGTCAGAAGTGAAATTCCTGGGCTCAAC
CTGGGGACTGCTTTTGATACGTGCA-AGCTAGAGTGAGGAAGAGGGTTGTGGAATTTCCA
GTGTAGAGGTGAAATTCGTAGATATTGGAAAGAACACCGGTGGCGAAGGCGGCAACCTGG
TCCTTAACTGACGCTGAGGCGCGAAAGCGTGGGGAGCAAACAGGATTAGATACCCTGGTA
GTCCACGCTGTAAACGATGTGTGCTGGATGTTGGG-G--AACTTAGTTTC---TCAGTGT
CGTAGCTAACGCGATAAGCACACCGCCTGGGGAGTACGGCCGCAAGGTTGAAACTCAAAG
GAATTGACGGGGGCCCGCACAAGCGGTGGAGCATGTGGTTTAATTCGAAGCAACGCGCAG
AACCTTACCAGGATTTGACATGG---GGAGGACCGGTACAGA---GATGTACTTTTCCCG
CAAGG-GACCTTCCGCACAGGTGCTGCATGGCTGTCGTCAGCTCGTGTCGTGAGATGTTG
GGTTAAGTCCCGCAACGAGCGCAACCCTTGCCTTTAGTTGCCAT-CA-----TTT--A--
--GTTGGGCACTCTAGAGGAACTGCCGGTGACAAGCCG-GAGGAAGGTGGGGATGACGTC
AAGTCCTCATGGCCCTTATGTCCTGGGCTACACACGTGCTACAATGGTGGTGACAGTGGG
AAGCTAGGTAGTGATACCGTGCTGATCTCTAAAAGCCA-TCTCAGTTCAGATTGTACTCT
GCAACTCGAGTACATGAAGGTGGAATCGCTAGTAATCGTGGATCAGCA-TGCCACGGTGA
ATACGTTCCCGGGCCTTGTACACACCGCCCGTCACACCATGGGATTTGGTTTGACCTTAA
GTAGGTGC----------------------------------------------------
------------------------------------------------------------
----------------
>Roseomonas_gilardii_rosea_ATCC_BAA-691
-----------------------CTGGCTCAGAGCGAACGCTGGCGGCATGCTTAACACA
TGCAAGTCGCACGG-----------------GTGGTTTCG-GCCA-----TCAGTGGCGG
ACGGGTGAGTAACGCGTAGG-AACGTGTCCAGAGGTGGGGGACAACCCCGGGAAACTGGG
GCTAATACCGCATGG--GGGC-----------------TGAGGCCCAAA-----------
----GCCGAGAGGCGCCTTTGGAGCGGCCTGCGTCCGATTAGGTAGTTGGTGGGGTAAAG
GCCTACCAAGCCTGCGATCGGTAGCTGGTCTGAGAGGACGACCAGCCACACTGGGACTGA
GACACGGCCCAGACTCCTACGGGAGGCAGCAGTGGGGAATATTGGACAATGGGCGAAAGC
CTGATCCAGCAATGCCGCGTGGGTGAAGAAGGTCTTCGGATCGTAAAGCCCTTTCGACGG
GGACGATG---------------------------ATGACGGTACCCGTAGAAGAAGCCC
CGGCTAACTTCGTGCCAGCAGCCGCGGTAATACGAAGGGGGCTAGCGTTGCTCGGAATTA
CTGGGCGTAAAGGGCGCGTAGGCGGCGGCCCAAGTCAGGCGTGAAATTCCTGGGCTCAAC
CTGGGGACTGCGCTTGATACTGGGT-TGCTTGAGGATGGAAGAGGCTCGTGGAATTCCCA
GTGTAGAGGTGAAATTCGTAGATATTGGGAAGAACACCGGTGGCGAAGGCGGCGAGCTGG
TCCATTACTGACGCTGAGGCGCGACAGCGTGGGGAGCAAACAGGATTAGATACCCTGGTA
GTCCACGCCGTAAACGATGTGCGCTGGATGTTGGG-G--CCCATAGGGTC---TCAGTGT
CGTAGCCAACGCGGTAAGCGCACCGCCTGGGGAGTACGGCCGCAAGGTTGAAACTCAAAG
GAATTGACGGGGGCCCGCACAAGCGGTGGAGCATGTGGTTTAATTCGAAGCAACGCGCAG
AACCTTACCAGCCCTTGACATGG---TCACGACCGGTCCAGA---GATGGGCTTTCCCCG
CAAGG-GGCGTGATGCACAGGTGCTGCATGGCTGTCGTCAGCTCGTGTCGTGAGATGTTG
GGTTAAGTCCCGCAACGAGCGCAACCCTCGCCTCTAGTTGCCAG-CA---TGTTC--G--
--GGTGGGCACTCTAGAGGAACTGCCGGTGACAAGCCG-GAGGAAGGTGGGGATGACGTC
AAGTCCTCATGGCCCTTATGGGCTGGGCTACACACGTGCTACAATGGCGGTGACAGAGGG
AAGCCAGGTCGCGAGGCCGAGCCGATCCCGAAAAGCCG-TCTCAGTTCGGATTGCACTCT
GCAACTCGGGTGCATGAAGGTGGAATCGCTAGTAATCGCGGATCAGCA-CGCCGCGGTGA
ATACGTTCCCGGGCCTTGTACACACCGCCCGTCACACCATGGGAGTTGGTTCTACCTTAA
GTCGT-------------------------------------------------------
------------------------------------------------------------
----------------
>Sphingomonas_paucimobilis_NBRC_13935
---TCAAACTTGAGAGTTTGATCCTGGCTCAGAACGAACGCTGGCGGCATGCCTAACACA
TGCAAGTCGAACGA-----------------AGGCTTC---GGCC-----TTAGTGGCGC
ACGGGTGCGTAACGCGTGGG-AATCTGCCCTTAGGTTCGGAATAACAGCTGGAAACGGCT
GCTAATACCGGATGA--TATC-----------------GCGAGATCAAA-----------
----GATTT-A-TCGCCTGAGGATGAGCCCGCGTTGGATTAGGTAGTTGGTGGGGTAAAG
GCCTACCAAGCCGACGATCCATAGCTGGTCTGAGAGGATGATCAGCCACACTGGGACTGA
GACACGGCCCAGACTCCTACGGGAGGCAGCAGTGGGGAATATTGGACAATGGGCGAAAGC
CTGATCCAGCAATGCCGCGTGAGTGATGAAGGCCCTAGGGTTGTAAAGCTCTTTTACCCG
GGAAGATA---------------------------ATGACTGTACCGGGAGAATAAGCCC
CGGCTAACTCCGTGCCAGCAGCCGCGGTAATACGGAGGGGGCTAGCGTTGTTCGGAATTA
CTGGGCGTAAAGCGCACGTAGGCGGCTTTGTAAGTCAGAGGTGAAAGCCTGGAGCTCAAC
TCCAGAACTGCCTTTGAGACTGCAT-CGCTTGAATCCAGGAGAGGTCAGTGGAATTCCGA
GTGTAGAGGTGAAATTCGTAGATATTCGGAAGAACACCAGTGGCGAAGGCGGCTGACTGG
ACTGGTATTGACGCTGAGGTGCGAAAGCGTGGGGAGCAAACAGGATTAGATACCCTGGTA
GTCCACGCCGTAAACGATGATAACTAGCTGTCCGG-G--CACTTGGTGCT---TGGGTGG
CGCAGCTAACGCATTAAGTTATCCGCCTGGGGAGTACGGCCGCAAGGTTAAAACTCAAAG
GAATTGACGGGGGCCTGCACAAGCGGTGGAGCATGTGGTTTAATTCGAAGCAACGCGCAG
AACCTTACCAGCGTTTGACATGG---TAGGACGACTTCCAGA---GATGGATTTCTTCCC
TTCGG-GGACCTACACACAGGTGCTGCATGGCTGTCGTCAGCTCGTGTCGTGAGATGTTG
GGTTAAGTCCCGCAACGAGCGCAACCCTCGCCTTTAGTTACCAT-CA-----TTT--G--
--GTTGGGTACTCTAAAGGAACCGCCGGTGATAAGCCG-GAGGAAGGTGGGGATGACGTC
AAGTCCTCATGGCCCTTACGCGCTGGGCTACACACGTGCTACAATGGCAACTACAGTGGG
CAGCGACCCTGCGAGGGCGAGCTAATCCCCAAAAGTTG-TCTCAGTTCGGATTGTTCTCT
GCAACTCGAGAGCATGAAGGCGGAATCGCTAGTAATCGCGGATCAGCA-TGCCGCGGTGA
ATACGTTCCCAGGCCTTGTACACACCGCCCGTCACACCATGGGAGTTGGATTCACCCGAA
GGCGTTGCGCCAACC--------------TAGCAATAGGAAGCAGGCGACCACGGTGGGT
TCAGCGACTGGGGTGAAGTCGTAACAAGGTAGCCGTAGGGGAACCTGCGGCTGGATCACC
TCCTTTCT--------
>Sphingomonas_aurantiaca_MA101b
---ATAAACTTGAGAGTTTGATCATGGCTCAGAATGAACGCTGGCGGCATGCCTAACACA
TGCAAGTCGAACGA-----------------AGGCTTC---GGCC-----TTAGTGGCGC
ACGGGTGCGTAACGCGTGGG-AATCTGCCCCTTGGTTCGGAATAACAGTTGGAAACGACT
GCTAATACCGGATGA--TGAC-----------------GTAAGTCCAAA-----------
----GATTT-A-TCGCCGAGGGATGAGCCCGCGTAGGATTAGGTAGTTGGTGTGGTAAAG
GCGCACCAAGCCGACGATCCTTAGCTGGTCTGAGAGGATGATCAGCCACACTGGGACTGA
GACACGGCCCAGACTCCTACGGGAGGCAGCAGTGGGGAATATTGGACAATGGGCGAAAGC
CTGATCCAGCAATGCCGCGTGAGTGATGAAGGCCTTAGGGTTGTAAAGCTCTTTTACCCG
GGATGATA---------------------------ATGACAGTACCGGGAGAATAAGCTC
CGGCTAACTCCGTGCCAGCAGCCGCGGTAATACGGAGGGAGCTAGCGTTATTCGGAATTA
CTGGGCGTAAAGCGCACGTAGGCGGCTTTGTAAGTAAGAGGTGAAAGCCCAGAGCTCAAC
TCTGGAATTGCCTTTTAGACTGCAT-CGCTTGAATCATGGAGAGGTCAGTGGAATTCCGA
GTGTAGAGGTGAAATTCGTAGATATTCGGAAGAACACCAGTGGCGAAGGCGGCTGACTGG
ACATGTATTGACGCTGAGGTGCGAAAGCGTGGGGAGCAAACAGGATTAGATACCCTGGTA
GTCCACGCCGTAAACGATGATAACTAGCTGTCCGG-G--GACTTGGTCTT---TGGGTGG
CGCAGCTAACGCATTAAGTTATCCGCCTGGGGAGTACGGCCGCAAGGTTAAAACTCAAAT
GAATTGACGGGGGCCTGCACAAGCGGTGGAGCATGTGGTTTAATTCGAAGCAACGCGCAG
AACCTTACCAGCGTTTGACATGGCA-GGACGACTTCCGGAGACG-GATTT---CTTCCCT
-TCGG-GGACCTGCACACAGGTGCTGCATGGCTGTCGTCAGCTCGTGTCGTGAGATGTTG
GGTTAAGTCCCGCAACGAGCGCAACCCTCGCCTTTAGTTGCCAT-CA-----TTT--A--
--GTTGGGCACTTTAAAGGAACCGCCGGTGATAAGCCG-GAGGAAGGTGGGGATGACGTC
AAGTCCTCATGGCCCTTACGCGCTGGGCTACACACGTGCTACAATGGCGGTGACAGTGGG
CAGCAAGCACGCGAGTGTGAGCTAATCTCCAAAAGCCG-TCTCAGTTCGGATTGTTCTCT
GCAACTCGAGAGCATGAAGGCGGAATCGCTAGTAATCGCGGATCAGCA-TGCCGCGGTGA
ATACGTTCCCAGGCCTTGTACACACCGCCCGTCACACCATGGGAGTTGGATTCACCCGAA
GGCGTTGCGCTAACT---------------CGTAA-GAGAGGCAGGCGACCACGGTGGGT
TTAGCGACTGGGGTGAAGTCGTAACAAGGTAGCCGTAGGGGAACCTGCGGCTGGATCACC
TCCTTTCT--------
>Sphingomonas_panacis_DCY99
---ATAAACTTGAGAGTTTGATCATGGCTCAGAATGAACGCTGGCGGCATGCCTAACACA
TGCAAGTCGAACGA-----------------ACACTTTCG-GGTG-----TTAGTGGCGC
ACGGGTGCGTAACGCGTGGG-AATCTGCCCCTTGGTTCGGAATAACAGCGAGAAATTGCT
GCTAATACCGGATGA--TGTC-----------------TTCGGACCAAA-----------
----GATTT-A-TCGCCGAGGGATGAGCCCGCGTAGGATTAGCTAGTTGGTGTGGTAAAG
GCGCACCAAGGCGACGATCCTTAGCTGGTCTGAGAGGATGATCAGCCACACTGGGACTGA
GACACGGCCCAGACTCCTACGGGAGGCAGCAGTGGGGAATATTGGACAATGGGCGCAAGC
CTGATCCAGCAATGCCGCGTGAGTGATGAAGGCCTTAGGGTTGTAAAGCTCTTTTACCCG
GGATGATA---------------------------ATGACAGTACCGGGAGAATAAGCTC
CGGCTAACTCCGTGCCAGCAGCCGCGGTAATACGGAGGGAGCTAGCGTTATTCGGAATTA
CTGGGCGTAAAGCGCACGTAGGCGGCTTTGTAAGTTAGAGGTGAAAGCCTGGAGCTCAAC
TCCAGAATTGCCTTTAAGACTGCAT-CGCTTGAATCCAGGAGAGGTGAGTGGAATTCCGA
GTGTAGAGGTGAAATTCGTAGATATTCGGAAGAACACCAGTGGCGAAGGCGGCTCACTGG
ACTGGTATTGACGCTGAGGTGCGAAAGCGTGGGGAGCAAACAGGATTAGATACCCTGGTA
GTCCACGCCGTAAACGATGATAACTAGCTGTCAGG-G--CTCATAGAGTT---TTGGTGG
CGCAGCTAACGCATTAAGTTATCCGCCTGGGGAGTACGGCCGCAAGGTTAAAACTCAAAT
GAATTGACGGGGGCCTGCACAAGCGGTGGAGCATGTGGTTTAATTCGAAGCAACGCGCAG
AACCTTACCAGCGTTTGACATGTCC-GGACGATTTCGGGAGACC-GATCT---CTTCCCT
-TCGG-GGACTGGAACACAGGTGCTGCATGGCTGTCGTCAGCTCGTGTCGTGAGATGTTG
GGTTAAGTCCCGCAACGAGCGCAACCCTCGCCTTTAGTTACCAT-CA-----TTT--A--
--GTTGGGGACTCTAAAGGAACCGCCGGTGATAAGCCG-GAGGAAGGTGGGGATGACGTC
AAGTCCTCATGGCCCTTACGCGCTGGGCTACACACGTGCTACAATGGCAACTACAGTGGG
CAGCAATCCTGCAAGGGTGAGCTAATCTCCAAAAGTTG-TCTCAGTTCGGATTGTTCTCT
GCAACTCGAGAGCATGAAGGCGGAATCGCTAGTAATCGCGGATCAGCA-TGCCGCGGTGA
ATACGTTCCCAGGCCTTGTACACACCGCCCGTCACACCATGGGAGTTGGGTTCACCCGAA
GGCGTTGCGCTAACT--------------CAGCAATGAGAGGCAGGCGACCACGGTGGGC
TTAGCGACTGGGGTGAAGTCGTAACAAGGTAGCCGTAGGGGAACCTGCGGCTGGATCACC
TCCTTTCT--------
>Novosphingobium_pentaromativorans_US6-1_DSM_17173
------------AGAGTTTGATCCTGGCTCAGAACGAACGCTGGCGGCATGCCTAACACA
TGCAAGTCGAACGA-----------------GACCTTC---GGGT-----CTAGTGGCGC
ACGGGTGCGTAACGCGTGGG-AATCTGCCCTTCGGTTCGGAATAACTCAGGGAAACTTGA
GCTAATACCGGATAA--TGAC-----------------TTCGGTCCAAA-----------
----GATTT-A-TTGCCGAGGGATGAGCCCGCGTAGGATTAGCTAGTTGGTGGGGTAATG
GCCTACCAAGGCGACGATCCTTAGCTGGTCTGAGAGGATGATCAGCCACACTGGGACTGA
GACACGGCCCAGACTCCTACGGGAGGCAGCAGTGGGGAATATTGGACAATGGGCGAAAGC
CTGATCCAGCAATGCCGCGTGAGTGATGAAGGCCTTAGGGTTGTAAAGCTCTTTTACCAG
GGATGATA---------------------------ATGACAGTACCTGGAGAATAAGCTC
CGGCTAACTCCGTGCCAGCAGCCGCGGTAATACGGAGGGAGCTAGCGTTGTTCGGAATTA
CTGGGCGTAAAGCGCGCGTAGGCGGTTACTCAAGTCAGAGGTGAAAGCCCGGGGCTCAAC
CCCGGAACTGCCTTTGAAACTAGGT-GACTAGAATCTTGGAGAGGTCAGTGGAATTCCGA
GTGTAGAGGTGAAATTCGTAGATATTCGGAAGAACACCAGTGGCGAAGGCGACTGACTGG
ACAAGTATTGACGCTGAGGTGCGAAAGCGTGGGGAGCAAACAGGATTAGATACCCTGGTA
GTCCACGCCGTAAACGATGATAACTAGCTGTCCGG-G--CACATGGTGTT---TGGGTGG
CGCAGCTAACGCATTAAGTTATCCGCCTGGGGAGTACGGTCGCAAGATTAAAACTCAAAG
GAATTGACGGGGGCCTGCACAAGCGGTGGAGCATGTGGTTTAATTCGAAGCAACGCGCAG
AACCTTACCAGCGTTTGACATCCT--GATCGCGGATTAGAGA---GATCTTTTCCTTCAG
TTCGGCTGGATCAGTGACAGGTGCTGCATGGCTGTCGTCAGCTCGTGTCGTGAGATGTTG
GGTTAAGTCCCGCAACGAGCGCAACCCTCGTCCTTAGTTGCCAT-CA-----TTT--G--
--GTTGGGCACTCTAAGGAAACTGCCGGTGATAAGCCG-GAGGAAGGTGGGGATGACGTC
AAGTCCTCATGGCCCTTACACGCTGGGCTACACACGTGCTACAATGGCGGTGACAGTGGG
CAGCGAGTGCGCGAGCACAAGCTAATCTCCAAAAGCCG-TCTCAGTTCGGATTGTTCTCT
GCAACTCGAGAGCATGAAGGCGGAATCGCTAGTAATCGCGGATCAGCA-TGCCGCGGTGA
ATACGTTCCCAGGCCTTGTACACACCGCCCGTCACACCATGGGAGTTGGTTTCACCCGAA
GGTAGTGCGCTAACC---------------GGCAACG-GAGGCAGCTAACCACGGTGGGA
TCAGCGACTGGGGTGAAGTCGTAACAAGGTAGCCGTAGGGGAACCTGCGGCTGGATCACC
T---------------
>Sphingobium_sp_SYK-6
--ATCAAACTTGAGAGTTTGATCCTGGCTCAGAACGAACGCTGGCGGCATGCCTAATACA
TGCAAGTCGAACGA-----------------GATCTTC---GGAT-----CTAGTGGCGC
ACGGGTGCGTAACGCGTGGG-AATCTGCCCTTGGGTTCGGAATAACAGTTAGAAATGACT
GCTAATACCGGATGA--TGAC-----------------GTAAGTCCAAA-----------
----GATTT-A-TCGCCCAGGGATGAGCCCGCGTAGGATTAGCTAGTTGGTGAGGTAAAG
GCTCACCAAGGCGACGATCCTTAGCTGGTCTGAGAGGATGATCAGCCACACTGGGACTGA
GACACGGCCCAGACTCCTACGGGAGGCAGCAGTAGGGAATATTGGACAATGGGCGAAAGC
CTGATCCAGCAATGCCGCGTGAGCGATGAAGGCCTTAGGGTTGTAAAGCTCTTTTACCCG
GGATGATA---------------------------ATGACAGTACCGGGAGAATAAGCCC
CGGCTAACTCCGTGCCAGCAGCCGCGGTAATACGGAGGGGGCTAGCGTTGTTCGGAATTA
CTGGGCGTAAAGCGCACGTAGGCGGCTATTTAAGTCAGGGGTGAAAGCCCGGAGCTCAAC
TCCGGAACTGCCTTTGAGACTGGAT-AGCTAGAATCTTGGAGAGGCGAGTGGAATTCCGA
GTGTAGAGGTGAAATTCGTAGATATTCGGAAGAACACCAGTGGCGAAGGCGGCTCGCTGG
ACAAGTATTGACGCTGAGGTGCGAAAGCGTGGGGAGCAAACAGGATTAGATACCCTGGTA
GTCCACGCCGTAAACGATGATAACTAGCTGTCCGG-G--TTCATGGAATT---CGGGTGG
CGCAGCTAACGCATTAAGTTATCCGCCTGGGGAGTACGGTCGCAAGATTAAAACTCAAAG
GAATTGACGGGGGCCTGCACAAGCGGTGGAGCATGTGGTTTAATTCGAAGCAACGCGCAG
AACCTTACCAACGTTTGACATCCCTATCGCGGTTAGTGGAGACACTTTCC----TTCAGT
-TCGGCTGGATAGGTGACAGGTGCTGCATGGCTGTCGTCAGCTCGTGTCGTGAGATGTTG
GGTTAAGTCCCGCAACGAGCGCAACCCTCGCCTTTAGTTGCCAG-CA-----TTT--A--
--GTTGGGTACTCTAAAGGAACCGCCGGTGATAAGCCG-GAGGAAGGTGGGGATGACGTC
AAGTCCTCATGGCCCTTACGCGTTGGGCTACACACGTGCTACAATGGCGACTACAGTGGG
CAGCTATCCCGCGAGGGTGAGCTAATCTCCAAAAGTCG-TCTCAGTTCGGATTGTTCTCT
GCAACTCGAGAGCATGAAGGCGGAATCGCTAGTAATCGCGGATCAGCA-TGCCGCGGTGA
ATACGTTCCCAGGCCTTGTACACACCGCCCGTCACACCATGGGAGTTGGTTTCACCCGAA
GGCAGTGCGCTAACC----------------GCAA-G-GAGGCAGCTGACCACGGTGGGA
TCAGCGACTGGGGTGAAGTCGTAACAAGGTAGCCGTAGGGGAACCTGCGGCTGGATCACC
TCCTTTCTAAGGATCG
>Sphingobium_yanoikuyae_SHJ
---TCAAACTTGAGAGTTTGATCCTGGCTCAGAACGAACGCTGGCGGCATGCCTAATACA
TGCAAGTCGAACGA-----------------GATCTTC---GGAT-----CTAGTGGCGC
ACGGGTGCGTAACGCGTGGG-AATCTGCCCTTGGGTTCGGAATAACTTCTGGAAACGGAA
GCTAATACCGGATGA--TGAC-----------------GTAAGTCCAAA-----------
----GATTT-A-TCGCCCAAGGATGAGCCCGCGTAGGATTAGCTAGTTGGTGGGGTAAAG
GCCCACCAAGGCGACGATCCTTAGCTGGTCTGAGAGGATGATCAGCCACACTGGGACTGA
GACACGGCCCAGACTCCTACGGGAGGCAGCAGTAGGGAATATTGGACAATGGGGGAAACC
CTGATCCAGCAATGCCGCGTGAGTGATGAAGGCCTTAGGGTTGTAAAGCTCTTTTACCCG
GGATGATA---------------------------ATGACAGTACCGGGAGAATAAGCTC
CGGCTAACTCCGTGCCAGCAGCCGCGGTAATACGGAGGGAGCTAGCGTTGTTCGGAATTA
CTGGGCGTAAAGCGCACGTAGGCGGCTATTCAAGTCAGAGGTGAAAGCCCGGGGCTCAAC
CCCGGAACTGCCTTTGAAACTAGAT-AGCTTGAATCCAGGAGAGGTGAGTGGAATTCCGA
GTGTAGAGGTGAAATTCGTAGATATTCGGAAGAACACCAGTGGCGAAGGCGGCTCACTGG
ACTGGTATTGACGCTGAGGTGCGAAAGCGTGGGGAGCAAACAGGATTAGATACCCTGGTA
GTCCACGCCGTAAACGATGATAACTAGCTGTCAGG-G--CACATGGTGTT---TTGGTGG
CGCAGCTAACGCATTAAGTTATCCGCCTGGGGAGTACGGTCGCAAGATTAAAACTCAAAG
GAATTGACGGGGGCCTGCACAAGCGGTGGAGCATGTGGTTTAATTCGAAGCAACGCGCAG
AACCTTACCAACGTTTGACATCCCTATCGCGGATCGTGGAGACACTTTCC----TTCAGT
-TCGGCTGGATAGGTGACAGGTGCTGCATGGCTGTCGTCAGCTCGTGTCGTGAGATGTTG
GGTTAAGTCCCGCAACGAGCGCAACCCTCGCCTTTAGTTGCCAG-CA-----TTT--A--
--GTTGGGTACTCTAAAGGAACCGCCGGTGATAAGCCG-GAGGAAGGTGGGGATGACGTC
AAGTCCTCATGGCCCTTACGCGTTGGGCTACACACGTGCTACAATGGCGACTACAGTGGG
CAGCCACCTCGCGAGAGGGAGCTAATCTCCAAAAGTCG-TCTCAGTTCGGATCGTTCTCT
GCAACTCGAGAGCGTGAAGGCGGAATCGCTAGTAATCGCGGATCAGCA-TGCCGCGGTGA
ATACGTTCCCAGGCCTTGTACACACCGCCCGTCACACCATGGGAGTTGGATTCACTCGAA
GGCGTTGAGCTAACC----------------GTAA-G-GAGGCAGGCGACCACAGTGGGT
TTAGCGACTGGGGTGAAGTCGTAACAAGGTAGCCGTAGGGGAACCTGCGGCTGGATCACC
TCCTTTCT--------
>Azospirillum_halopraeferens_DSM_3675
-----------------------CTGGCTCAGAACGAACGCTGGCGGCATGCCTAACACA
TGCAAGTCGAACGA-----------------AGGCTTC---GGCC-----TTAGTGGCGC
ACGGGTGAGTAACACGTGGG-AACCTGCCTTTCGGTTCGGAATAACTCCGGGAAACTGGA
GCTAACACCGGATAC--GCCC-----------------TTCGGGGGAAA-----------
-----GTTT---ACGCCGAGAGATGGGCCCGCGCCGGATTAGGTAGTTGGTGGGGTAATG
GCCTACCAAGCCGACGATCCGTAGCTGGTCTGAGAGGATGATCAGCCACACTGGGACTGA
GACACGGCCCAGACTCCTACGGGAGGCAGCAGTGGGGAATATTGGACAATGGGCGCAAGC
CTGATCCAGCAATGCCGCGTGAGTGATGAAGGCCTTAGGGTTGTAAAGCTCTTTCGCACG
CGACGATG---------------------------ATGACGGTAGCGTGAGAAGAAGCCC
CGGCTAACTTCGTGCCAGCAGCCGCGGTAATACGAAGGGGGCTAGCGTTGTTCGGAATTA
CTGGGCGTAAAGGGCGCGTAGGCGGCCTGTTCAGTCAGGAGTGAAAGCCCCGGGCTTAAC
CCGGGAACGGCTTTTGATACTGGCA-GGCTTGAGTTCCGGAGAGGATGGTGGAATTCCCA
GTGTAGAGGTGAAATTCGTAGATATTGGGAAGAACACCGGTGGCGAAGGCGGCCATCTGG
ACGGACACTGACGCTGAGGCGCGAAAGCGTGGGGAGCAAACAGGATTAGATACCCTGGTA
GTCCACGCCGTAAACGATGAGTGCCAGACGCTGGG-A--TGCAT-GCATT---TCGGTGT
CGTCGCTAACGCATTAAGCACTCCGCCTGGGGAGTACGGCCGCAAGGTTAAAACTCAAAG
GAATTGACGGGGGCCCGCACAAGCGGTGGAGCATGTGGTTTAATTCGAAGCAACGCGCAG
AACCTTACCAACCCTTGACATGTC--CGTCGCGGGTGGGAGA---GATCCCACTCTTCAG
TTCGGCTGGACGGAACACAGGTGCTGCATGGCTGTCGTCAGCTCGTGTCGTGAGATGTTG
GGTTAAGTCCCGCAACGAGCGCAACCCCTGCTGCCAGTTGCCAC-CA-----TTT--G--
--GTTGGGCACTCTGGTGGGACCGCCGGTGACAAGCCG-GAGGAAGGCGGGGATGACGTC
AAGTCCTCATGGCCCTTATGGGTTGGGCTACACACGTGCTACAATGGCAGTGACAGTGGG
AAGCGACGTCGCGAGGCGAAGCAAATCTCCAAAAGCTG-TCTCAGTTCGGATTGCACTCT
GCAACTCGGGTGCATGAAGTTGGAATCGCTAGTAATCGCGGATCAGCA-TGCCGCGGTGA
ATACGTTCCCGGGCCTTGTACACACCGCCCGTCACACCATGGGAGTTGGCTTTACCCGAA
GACGG-------------------------------------------------------
------------------------------------------------------------
----------------
>Azospirillum_lipoferum_R1C
---TTGAACCTGAGAGTTTGATCCTGGCTCAGAACGAACGCTGGCGGCATGCCTAACACA
TGCAAGTCGAACGG-----------------TGGCTTC---GGCC-----ACAGTGGCGC
ACGGGTGAGTAACACGTGGG-AACCTGCCTTTCGGTTCGGAATAACGTCTGGAAACGGAC
GCTAACACCGGATAC--GCCC-----------------TTCGGGGGAAA-----------
-----GTTT---ACGCCGAGAGAGGGGCCCGCGTCCGATTAGGTAGTTGGTGAGGTAACG
GCTCACCAAGCCGACGATCGGTAGCTGGTCTGAGAGGATGATCAGCCACACTGGGACTGA
GACACGGCCCAGACTCCTACGGGAGGCAGCAGTGGGGAATATTGGACAATGGGCGCAAGC
CTGATCCAGCAATGCCGCGTGAGTGATGAAGGCCTTAGGGTTGTAAAGCTCTTTCGCACG
CGACGATG---------------------------ATGACGGTAGCGTGAGAAGAAGCCC
CGGCTAACTTCGTGCCAGCAGCCGCGGTAATACGAAGGGGGCTAGCGTTGTTCGGAATTA
CTGGGCGTAAAGGGCGCGTAGGCGGCCTGTTTAGTCGGAAGTGAAAGCCCCGGGCTCAAC
CTGGGAATTGCTTTCGATACTGGCA-GGCTTGAGTTCCGGAGAGGATGGTGGAATTCCCA
GTGTAGAGGTGAAATTCGTAGATATTGGGAAGAACACCGGTGGCGAAGGCGGCCATCTGG
ACGGACACTGACGCTGAGGCGCGAAAGCGTGGGGAGCAAACAGGATTAGATACCCTGGTA
GTCCACGCCGTAAACGATGAATGCTAGACGTCGGG-G--TGCAT-GCACT---TCGGTGT
CGCCGCTAACGCATTAAGCATTCCGCCTGGGGAGTACGGCCGCAAGGTTAAAACTCAAAG
GAATTGACGGGGGCCCGCACAAGCGGTGGAGCATGTGGTTTAATTCGAAGCAACGCGCAG
AACCTTACCAACCCTTGACATGTC--CACTACCGGTTCGAGA---GATCGGACTTTCAGT
-TCGGCTGGGTGGAACACAGGTGCTGCATGGCTGTCGTCAGCTCGTGTCGTGAGATGTTG
GGTTAAGTCCCGCAACGAGCGCAACCCCTACTGCCAGTTGCCAT-CA-----TTC--A--
--GTTGGGCACTCTGGTGGAACTGCCGGTGACAAGCCG-GAGGAAGGCGGGGATGACGTC
AAGTCCTCATGGCCCTTATGGGTTGGGCTACACACGTGCTACAATGGCGGTGACAGTGGG
ACGCGAAGCCGCGAGGTGGAGCCAATCCCCAAAAGCCG-TCTCAGTTCGGATCGCACTCT
GCAACTCGAGTGCGTGAAGTTGGAATCGCTAGTAATCGCGGATCAGCA-CGCCGCGGTGA
ATACGTTCCCGGGCCTTGTACACACCGCCCGTCACACCATGGGAGTTGGCTTTACCCGAA
GACGGTGCGCTAACC--------------TCGCAAGAGGAGGCAGCCGGCCACGGTCAGG
TCAGCGACTGGGGTGAAGTCGTAACAAGGTAGCCGTAGGGGAACCTGCGGCTGGATCACC
TCCTTTCT--------
>Methylobacterium_sp_B34
-----------------------CTGGCTCAGAACGAACGCTGGCGGCATGCCTAACACA
TGCAAGTCGAACGA-----------------TGGCTTC---GGCC-----ATAGTGGCGC
ACGGGTGAGTAACACGTGGG-AACCTGCCTTTCGGTTCGGAATAACGTCTGGAAACGGAC
GCTAACACCGGATAC--GCCC-----------------TTTTGGGGAAA-----------
-----GTTT---ACGCCGAGAGAGGGGCCCGCGTCGGATTAGGTAGTTGGTGTGGTAACG
GCGCACCAAGCCGACGATCCGTAGCTGGTCTGAGAGGATGATCAGCCACACTGGGACTGA
GACACGGCCCAGACTCCTACGGGAGGCAGCAGTGGGGAATATTGGACAATGGGCGCAAGC
CTGATCCAGCAATGCCGCGTGAGTGATGAAGGCCTTAGGGTTGTAAAGCTCTTTCGCACG
CGACGATG---------------------------ATGACGGTAGCGTGAGAAGAAGCCC
CGGCTAACTTCGTGCCAGCAGCCGCGGTAATACGAAGGGGGCTAGCGTTGTTCGGAATTA
CTGGGCGTAAAGGGCGCGTAGGCGGCCTTGTCAGTCAGAAGTGAAAGCCCCGGGCTCAAC
CTGGGAACCGCTTTTGATACTGCAA-GGCTTGAGTTCCGGAGAGGATGGTGGAATTCCCA
GTGTAGAGGTGAAATTCGTAGATATTGGGAAGAACACCGGTGGCGAAGGCGGCCATCTGG
ACGGACACTGACGCTGAGGCGCGAAAGCGTGGGGAGCAAACAGGATTAGATACCCTGGTA
GTCCACGCCGTAAACGATGAATGCTAGACGTCGGG-G--CGCAT-GCGCT---TCGGTGT
CGCCGCTAACGCATTAAGCATTCCGCCTGGGGAGTACGGCCGCAAGGTTAAAACTCAAAG
GAATTGACGGGGGCCCGCACAAGCGGTGGAGCATGTGGTTTAATTCGAAGCAACGCGCAG
AACCTTACCAACCCTTGACATGTC--CACTATGGGCTTGAGA---GATCAGGTCCTTCGG
TTCGGCCGGGTGGAACACAGGTGCTGCATGGCTGTCGTCAGCTCGTGTCGTGAGATGTTG
GGTTAAGTCCCGCAACGAGCGCAACCCCTACCGTCAGTTGCCAT-CA-----TTC--A--
--GTTGGGCACTCTGGTGGAACCGCCGGTGACAAGCCG-GAGGAAGGCGGGGATGACGTC
AAGTCCTCATGGCCCTTATGGGTTGGGCTACACACGTGCTACAATGGCGGTGACAGTGGG
AAGCGAAGTCGCGAGATGGAGCCAATCCCCAAAAGCCG-TCTCAGTTCGGATCGTACTCT
GCAACTCGAGTGCGTGAAGTTGGAATCGCTAGTAATCGCGGATCAGCA-CGCCGCGGTGA
ATACGTTCCCGGGCCTTGTACACACCGCCCGTCACACCATGGGAGTTGGCTTTACCCGAA
GACGGTG-----------------------------------------------------
------------------------------------------------------------
----------------
>Meganema_perideroedes_DSM_15528
-----------------------CTGGCTCAGAACGAACGCTGGCGGCAGGCCTAACACA
TGCAAGTCGAGCGC--------------------CCCGCAAGGGG-------AGCGGCGC
ACGGGTGAGTAACACGTGGG-AACGTGCCTTTCAGTTCGGAACAACTCAGGGAAACTTGA
GCTAATGCCGGATAC--GCCC-----------------TTCGGGGGAAA-----------
----GATTT-A-TCGCTGAAAGATCGGCCCGCGTTGGATTAGCTAGTTGGTGAGGTAACG
GCTCACCAAGGCGACGATCCATAGCTGATCTGAGAGGATGATCAGCCACACTGGGACTGA
GACACGGCCCAGACTCCTACGGGAGGCAGCAGTGGGGAATCTTGGACAATGGGCGCAAGC
CTGATCCAGCCATGCCGCGTGAGTGATGAAGGTCTTCGGATTGTAAAACTCTTTCGTCAG
GGACGATA---------------------------ATGACTGTACCTGAAGAAGAAGCCC
CGGCTAACTTCGTGCCAGCAGCCGCGGTAATACGAAGGGGGCTAGCGTTGTTCGGAATTA
CTGGGCGTAAAGCGCGTGTAGGTGGATCGTTAAGTCGGGGGTGAAATCCCGGGGCTCAAC
CCCGGAACTGCCTTCGATACTGGCG-ATCTTGAGGGTGAGAGAGGCGAGTGGAATTTCGA
GTGTAGCAGTGAAATGCGTAGATATTCGAAGGAACACCAGTGGCGAAGGCGACTCGCTGG
CTCACTACTGACACTGAGATGCGAAAGCGTGGGGAGCAAACAGGATTAGATACCCTGGTA
GTCCACGCCGTAAACTATGGATGCTAGCCGTTGGG-A--AGCTT-GCTTT---TCAGTGG
CGCAGCTAACGCAATAAGCATCCCGCCTGGGGAGTACGGCCGCAAGGTTAAAACTCAAAG
GAATTGACGGGGGCCCGCACAAGCGGTGGAGCATGTGGTTTAATTCGAAGCAACGCGCAG
AACCTTACCACCTTTTGACATCC---CGAGACGACTTCCAGA---GATGGATTTCTTCCC
GCAAG-GGACTCGGTGACAGGTGCTGCATGGCTGTCGTCAGCTCGTGTCGTGAGATGTTG
GGTTAAGTCCCGCAACGAGCGCAACCCTCGCCTTTAGTTGCCAT-CA-----TTC--A--
--GTTGGGCACTCTAGAGGAACCGCCGGTGATAAGCCG-GAGGAAGGTGGGGATGACGTC
AAGTCCTCATGGCCCTTACAAGGTGGGCTACACACGTGCTACAATGGCGGTGACAGTGG-
--------------------GTTAATCCCCAAAAACCG-TCTCAGTTCGGATTGTCCTCT
GCAACTCGAGGGCATGAAGTCGGAATCGCTAGTAATCGTGGAACAGCA-TGCCACGGTGA
ATACGTTCCCGGGCCTTGTACACACCGCCCGTCACACCATGGGAGTTGGCTTTACCCGAA
GGCGCTG-----------------------------------------------------
------------------------------------------------------------
----------------
>Caulobacter_crescentus_NA1000
-------------GAGTTTGATCCTGGCTCAGAGCGAACGCTGGCGGCAGGCCTAACACA
TGCAAGTCGAACGG-----------------ATCCTTC---GGGA-----TTAGTGGCGG
ACGGGTGAGTAACACGTGGG-AACGTGCCCTTTGGTTCGGAACAACTCAGGGAAACTTGA
GCTAATACCGGATGT--GCCC-----------------TTCGGGGGAAA-----------
----GATTT-A-TCGCCATTGGAGCGGCCCGCGTCTGATTAGCTAGTTGGTGAGGTAAAG
GCTCACCAAGGCGACGATCAGTAGCTGGTCTGAGAGGATGATCAGCCACATTGGGACTGA
GACACGGCCCAAACTCCTACGGGAGGCAGCAGTGGGGAATCTTGCGCAATGGGCGAAAGC
CTGACGCAGCCATGCCGCGTGAATGATGAAGGTCTTAGGATTGTAAAATTCTTTCACCGG
GGACGATA---------------------------ATGACGGTACCCGGAGAAGAAGCCC
CGGCTAACTTCGTGCCAGCAGCCGCGGTAATACGAAGGGGGCTAGCGTTGCTCGGAATTA
CTGGGCGTAAAGGGAGCGTAGGCGGACTGTTTAGTCAGAGGTGAAAGCCCAGGGCTCAAC
CTTGGAATTGCCTTTGATACTGGCA-GTCTTGAGTACGGAAGAGGTATGTGGAACTCCGA
GTGTAGAGGTGAAATTCGTAGATATTCGGAAGAACACCAGTGGCGAAGGCGACATACTGG
TCCGTTACTGACGCTGAGGCTCGAAAGCGTGGGGAGCAAACAGGATTAGATACCCTGGTA
GTCCACGCCGTAAACGATGAGTGCTAGTTGTCGGC-A--TGCAT-GCATG---TCGGTGA
CGCAGCTAACGCATTAAGCACTCCGCCTGGGGAGTACGGTCGCAAGATTAAAACTCAAAG
GAATTGACGGGGGCCCGCACAAGCGGTGGAGCATGTGGTTTAATTCGAAGCAACGCGCAG
AACCTTACCACCTTTTGACATG----CCTGGACCGCCACAGA---GATGTGGTTTTCCCT
-TCGG-GGACTGGGACACAGGTGCTGCATGGCTGTCGTCAGCTCGTGTCGTGAGATGTTG
GGTTAAGTCCCGCAACGAGCGCAACCCTCGTGATTAGTTGCCAT-CA---GGTTT--G--
--GCTGGGCACTCTAATCATACTGCCGGAGTTAATCCG-GAGGAAGGCGGGGATGACGTC
AAGTCCTCATGGCCCTTACAAGGTGGGCTACACACGTGCTACAATGGCGACTACAGAGGG
CTGCAATCCCGCGAGGGGGAGCCAATCCCTAAAAGTCG-TCTCAGTTCGGATTGTTCTCT
GCAACTCGAGAGCATGAAGTTGGAATCGCTAGTAATCGCGGATCAGCA-TGCCGCGGTGA
ATACGTTCCCGGGCCTTGTACACACCGCCCGTCACACCATGGGAGTTGGCTTTACCCGAA
GGCGCTGCGCTAACC----------------GCAA-G-GGGGCAGGCGACCACGGTAGGG
TCAGCGACTGGGGTGAAGTCGTAACAAGGTAGCCGTAGGGGAACCTGCGGCTGGATCACC
TCC-------------
>Caulobacter_segnis_ATCC_21756
------------AGAGTTTGATCCTGGCTCAGAGCGAACGCTGGCGGCAGGCCTAACACA
TGCAAGTCGAACGG-----------------ATCCTTC---GGGA-----TTAGTGGCGG
ACGGGTGAGTAACACGTGGG-AACGTGCCCTTTGGTTCGGAACAACTCAGGGAAACTTGA
GCTAATACCGGATGT--GCCC-----------------TTCGGGGGAAA-----------
----GATTT-A-TCGCCATTGGAGCGGCCCGCGTCTGATTAGCTAGTTGGTGAGGTAAAG
GCTCACCAAGGCGACGATCAGTAGCTGGTCTGAGAGGATGATCAGCCACATTGGGACTGA
GACACGGCCCAAACTCCTACGGGAGGCAGCAGTGGGGAATCTTGCGCAATGGGCGAAAGC
CTGACGCAGCCATGCCGCGTGAATGATGAAGGTCTTAGGATTGTAAAATTCTTTCACCGG
GGACGATA---------------------------ATGACGGTACCCGGAGAAGAAGCCC
CGGCTAACTTCGTGCCAGCAGCCGCGGTAATACGAAGGGGGCTAGCGTTGCTCGGAATTA
CTGGGCGTAAAGGGAGCGTAGGCGGACTGTTTAGTCAGAGGTGAAAGCCCAGGGCTCAAC
CTTGGAATTGCCTTTGATACTGGCA-GTCTTGAGTACGGAAGAGGTATGTGGAACTCCGA
GTGTAGAGGTGAAATTCGTAGATATTCGGAAGAACACCAGTGGCGAAGGCGACATACTGG
TCCGTTACTGACGCTGAGGCTCGAAAGCGTGGGGAGCAAACAGGATTAGATACCCTGGTA
GTCCACGCCGTAAACGATGAGTGCTAGTTGTCGGC-A--TGCAT-GCATG---TCGGTGA
CGCAGCTAACGCATTAAGCACTCCGCCTGGGGAGTACGGTCGCAAGATTAAAACTCAAAG
GAATTGACGGGGGCCCGCACAAGCGGTGGAGCATGTGGTTTAATTCGAAGCAACGCGCAG
AACCTTACCACCTTTTGACATG----CCCGGACCGCCACAGA---GATGTGGCTTTCCCT
-TCGG-GGACTGGGACACAGGTGCTGCATGGCTGTCGTCAGCTCGTGTCGTGAGATGTTG
GGTTAAGTCCCGCAACGAGCGCAACCCTCGCGATTAGTTGCCAT-CA---GGTTT--G--
--GCTGGGCACTCTAATCGTACTGCCGGAGTTAATCCG-GAGGAAGGCGGGGATGACGTC
AAGTCCTCATGGCCCTTACAAGGTGGGCTACACACGTGCTACAATGGCGACTACAGAGGG
CTGCAATCCCGCGAGGGGGAGCCAATCCCTAAAAGTCG-TCTCAGTTCGGATTGTTCTCT
GCAACTCGAGAGCATGAAGTTGGAATCGCTAGTAATCGCGGATCAGCA-TGCCGCGGTGA
ATACGTTCCCGGGCCTTGTACACACCGCCCGTCACACCATGGGAGTTGGCTTTACCCGAA
GGCGCTGCGCTAACC----------------GCAA-G-GGGGCAGGCGACCACGGTAGGG
TCAGCGACTGGGGTGAAGTCGTAACAAGGTAGCCGTAGGGGAACCTGCGGCTGGATCACC
T---------------
>Rhizobium_undicola_ATCC_700741
-----------------------CTGGCTCAGAACGAACGCTGGCGGCAGGCTTAACACA
TGCAAGTCGAGCGC-----------------ATCCTTC---GGGG-----TGAGCGGCAG
ACGGGTGAGTAACGCGTGGG-AACGTACCCTTTCCTACGGAATAGCTCCGGGAAACTGGA
ATTAATACCGTATAC--GCCC-----------------TTAGGGGGAAA-----------
----GATTT-A-TCGGGGAAGGATCGGCCCGCGTTGGATTAGCTAGTTGGTGGGGTAAAG
GCCTACCAAGGCGACGATCCATAGCTGGTCTGAGAGGATGATCAGCCACATTGGGACTGA
GACACGGCCCAAACTCCTACGGGAGGCAGCAGTGGGGAATATTGGACAATGGGCGCAAGC
CTGATCCAGCCATGCCGCGTGAGTGATGAAGGCCTTAGGGTTGTAAAGCTCTTTCAGTAG
GGAAGATA---------------------------ATGACGGTACCTACAGAAGAAGCCC
CGGCTAACTTCGTGCCAGCAGCCGCGGTAATACGAAGGGGGCTAGCGTTGTTCGGAATTA
CTGGGCGTAAAGCGCACGTAGGCGGGCATTTAAGTCAGGGGTGAAATCCCAGAGCTCAAC
TCTGGAACTGCCTTTGATACTGGGT-GTCTTGAGTATGGAAGAGGTAAGTGGAATTCCGA
GTGTAGAGGTGAAATTCGTAGATATTCGGAGGAACACCAGTGGCGAAGGCGGCTTACTGG
TCCATTACTGACGCTGAGGTGCGAAAGCGTGGGGAGCAAACAGGATTAGATACCCTGGTA
GTCCACGCCGTAAACGATGAATGTTAGCCGTCGGC----AAGTTGACTTG---TCGGTGG
CGCAGCTAACGCATTAAACATTCCGCCTGGGGAGTACGGTCGCAAGATTAAAACTCAAAG
GAATTGACGGGGGCCCGCACAAGCGGTGGAGCATGTGGTTTAATTCGAAGCAACGCGCAG
AACCTTACCAGCTCTTGACATC----CTGTGCCCGCTACGGA---GACGTAGTTTTCCCT
-TCGG-GGACACAGAGACAGGTGCTGCATGGCTGTCGTCAGCTCGTGTCGTGAGATGTTG
GGTTAAGTCCCGCAACGAGCGCAACCCTCGCCCTTAGTTGCCAG-CA-----TTT--G--
--GTTGGGCACTCTAAGGGGACTGCCGGTGATAAGCCGAGAGGAAGGTGGGGATGACGTC
AAGTCCTCATGGCCCTTACGGGCTGGGCTACACACGTGCTACAATGGTGGTGACAGTGGG
CAGCGAGACCGCGAGGTCGAGCTAATCTCCAAAAGCCA-TCTCAGTTCGGATTGCACTCT
GCAACTCGAGTGCATGAAGTTGGAATCGCTAGTAATCGCAGATCAGAA-TGCTGCGGTGA
ATACGTTCCCGGGCCTTGTACACACCGCCCGTCACACCATGGGAGTTGGTTTTACCCGAA
GGCGCTG-----------------------------------------------------
------------------------------------------------------------
----------------
>Rhodopseudomonas_palustris_TIE-1
------------AGAGTTTGATCCTGGCTCAGAGCGAACGCTGGCGGCAGGCTTAACACA
TGCAAGTCGAACGG-----------------GCGTAGCAATACG------TCAGTGGCAG
ACGGGTGAGTAACGCGTGGG-AACGTACCTTTTGGTTCGGAACAACACAGGGAAACTTGT
GCTAATACCGGATAA--GCCC-----------------TTACGGGGAAA-----------
----GATTT-A-TCGCCGAAAGATCGGCCCGCGTCTGATTAGCTAGTTGGTGAGGTAATG
GCTCACCAAGGCGACGATCAGTAGCTGGTCTGAGAGGATGATCAGCCACATTGGGACTGA
GACACGGCCCAAACTCCTACGGGAGGCAGCAGTGGGGAATATTGGACAATGGGGGAAACC
CTGATCCAGCCATGCCGCGTGAGTGATGAAGGCCCTAGGGTTGTAAAGCTCTTTTGTGCG
GGAAGATA---------------------------ATGACGGTACCGCAAGAATAAGCCC
CGGCTAACTTCGTGCCAGCAGCCGCGGTAATACGAAGGGGGCTAGCGTTGCTCGGAATCA
CTGGGCGTAAAGGGTGCGTAGGCGGGTTTCTAAGTCAGAGGTGAAAGCCTGGAGCTCAAC
TCCAGAACTGCCTTTGATACTGGAA-GTCTTGAGTATGGCAGAGGTGAGTGGAACTGCGA
GTGTAGAGGTGAAATTCGTAGATATTCGCAAGAACACCAGTGGCGAAGGCGGCTCACTGG
GCCATTACTGACGCTGAGGCACGAAAGCGTGGGGAGCAAACAGGATTAGATACCCTGGTA
GTCCACGCCGTAAACGATGAATGCCAGCCGTTAGT-G--GGTTT-ACTCA---CTAGTGG
CGCAGCTAACGCTTTAAGCATTCCGCCTGGGGAGTACGGTCGCAAGATTAAAACTCAAAG
GAATTGACGGGGGCCCGCACAAGCGGTGGAGCATGTGGTTTAATTCGACGCAACGCGCAG
AACCTTACCAGCCCTTGACATGTC--CAGGACCGGTCGCAGA---GACGCGACCTTCTCT
-TCGG-AGCCTGGAGCACAGGTGCTGCATGGCTGTCGTCAGCTCGTGTCGTGAGATGTTG
GGTTAAGTCCCGCAACGAGCGCAACCCCCGTCCTTAGTTGCTAC-CA-----TTT--A--
--GTTGAGCACTCTAAGGAGACTGCCGGTGATAAGCCGCGAGGAAGGTGGGGATGACGTC
AAGTCCTCATGGCCCTTACGGGCTGGGCTACACACGTGCTACAATGGCGGTGACAATGGG
AAGCTAAGGGGCGACCCTTCGCAAATCTCAAAAAGCCG-TCTCAGTTCGGATTGGGCTCT
GCAACTCGAGCCCATGAAGTTGGAATCGCTAGTAATCGTGGATCAGCA-TGCCACGGTGA
ATACGTTCCCGGGCCTTGTACACACCGCCCGTCACACCATGGGAGTTGGCTTTACCTGAA
GACGGTGCGCTAACC---------------AGCAATG-GGGGCAGCCGGCCACGGTAGGG
TCAGCGACTGGGGTGAAGTCGTAACAAGGTAGCCGTAGGGGAACCTGCGGCTGGATCACC
TCCTTT----------
>Bradyrhizobium_japonicum_USDA_110
----CCAACTTGAGAGTTTGATCCTGGCTCAGAGCGAACGCTGGCGGCAGGCTTAACACA
TGCAAGTCGAGCGG-----------------GCGTAGCAATACG------TCAGCGGCAG
ACGGGTGAGTAACGCGTGGG-AACGTACCTTTTGGTTCGGAACAACACAGGGAAACTTGT
GCTAATACCGGATAA--GCCC-----------------TTACGGGGAAA-----------
----GATTT-A-TCGCCGAAAGATCGGCCCGCGTCTGATTAGCTAGTTGGTAGGGTAACG
GCCTACCAAGGCGACGATCAGTAGCTGGTCTGAGAGGATGATCAGCCACATTGGGACTGA
GACACGGCCCAAACTCCTACGGGAGGCAGCAGTGGGGAATATTGGACAATGGGGGCAACC
CTGATCCAGCCATGCCGCGTGAGTGATGAAGGCCCTAGGGTTGTAAAGCTCTTTTGTGCG
GGAAGATA---------------------------ATGACGGTACCGCAAGAATAAGCCC
CGGCTAACTTCGTGCCAGCAGCCGCGGTAATACGAAGGGGGCTAGCGTTGCTCGGAATCA
CTGGGCGTAAAGGGTGCGTAGGCGGGTCTTTAAGTCAGGGGTGAAATCCTGGAGCTCAAC
TCCAGAACTGCCTTTGATACTGAAG-ATCTTGAGTTCGGGAGAGGTGAGTGGAACTGCGA
GTGTAGAGGTGAAATTCGTAGATATTCGCAAGAACACCAGTGGCGAAGGCGGCTCACTGG
CCCGATACTGACGCTGAGGCACGAAAGCGTGGGGAGCAAACAGGATTAGATACCCTGGTA
GTCCACGCCGTAAACGATGAATGCCAGCCGTTAGT-G--GGTTT-ACTCA---CTAGTGG
CGCAGCTAACGCTTTAAGCATTCCGCCTGGGGAGTACGGTCGCAAGATTAAAACTCAAAG
GAATTGACGGGGGCCCGCACAAGCGGTGGAGCATGTGGTTTAATTCGACGCAACGCGCAG
AACCTTACCAGCCCTTGACATGTC--CAGGACCGGTCGCAGA---GATGTGACCTTCTCT
-TCGG-AGCCTGGAACACAGGTGCTGCATGGCTGTCGTCAGCTCGTGTCGTGAGATGTTG
GGTTAAGTCCCGCAACGAGCGCAACCCCCGTCCTTAGTTGCTAC-CA-----TTT--A--
--GTTGAGCACTCTAAGGAGACTGCCGGTGATAAGCCGCGAGGAAGGTGGGGATGACGTC
AAGTCCTCATGGCCCTTACGGGCTGGGCTACACACGTGCTACAATGGCGGTGACAATGGG
ATGCTAAGGGGCGACCCTTCGCAAATCTCAAAAAGCCG-TCTCAGTTCGGATTGGGCTCT
GCAACTCGAGCCCATGAAGTTGGAATCGCTAGTAATCGTGGATCAGCA-CGCCACGGTGA
ATACGTTCCCGGGCCTTGTACACACCGCCCGTCACACCATGGGAGTTGGCTTTACCTGAA
GACGGTGCGCTAACC---------------AGCAATG-GAGGCAGCCGGCCACGGTAGGG
TCAGCGACTGGGGTGAAGTCGTAACAAGGTAGCCGTAGGGGAACCTGCGGCTGGATCACC
TCCTTT----------
>Bosea_sp_ZNC0032
-----------------------CTGGCTCAGAGCGAACGCTGGCGGCAGGCTTAACACA
TGCAAGTCGAACGG-----------------GCACTTC---GGTG-----CTAGTGGCAG
ACGGGTGAGTAACGCGTGGG-AACGTGCCTTTCGGTTCGGAATAATCCAGGGAAACTTGG
ACTAATACCGGATAC--GCCC-----------------TTCGGGGGAAA-----------
----GATTT-A-TCGCCGAAAGATCGGCCCGCGTCTGATTAGCTAGTTGGTGAGGTAATG
GCTCACCAAGGCGACGATCAGTAGCTGGTCTGAGAGGATGATCAGCCACATTGGGACTGA
GACACGGCCCAAACTCCTACGGGAGGCAGCAGTGGGGAATATTGGACAATGGGCGCAAGC
CTGATCCAGCCATGCCGCGTGAGTGATGAAGGCCTTAGGGTTGTAAAGCTCTTTTGTCCG
GGAAGATA---------------------------ATGACTGTACCGGAAGAATAAGCCC
CGGCTAACTTCGTGCCAGCAGCCGCGGTAATACGAAGGGGGCTAGCGTTGCTCGGAATCA
CTGGGCGTAAAGGGCGCGTAGGCGGACTCTTAAGTCGGGGGTGAAAGCCCAGGGCTCAAC
CCTGGAATTGCCTTCGATACTGGGA-GTCTTGAGTTCGGAAGAGGTTGGTGGAACTGCGA
GTGTAGAGGTGAAATTCGTAGATATTCGCAAGAACACCGGTGGCGAAGGCGGCCAACTGG
TCCGAAACTGACGCTGAGGCGCGAAAGCGTGGGGAGCAAACAGGATTAGATACCCTGGTA
GTCCACGCCGTAAACGATGAATGCCAGCCGTTGGG-G--AGCTT-GCTCT---TCAGTGG
CGCAGCTAACGCTTTAAGCATTCCGCCTGGGGAGTACGGTCGCAAGATTAAAACTCAAAG
GAATTGACGGGGGCCCGCACAAGCGGTGGAGCATGTGGTTTAATTCGAAGCAACGCGCAG
AACCTTACCAGCTTTTGACATGTCCGGTTTGATCGGCAGAGA-----TGCCTTTCTTCAG
TTCGGCTGGCCGGAACACAGGTGCTGCATGGCTGTCGTCAGCTCGTGTCGTGAGATGTTG
GGTTAAGTCCCGCAACGAGCGCAACCCTCGCCCCTAGTTGCCAT-CA-----TTC--A--
--GTTGGGAACTCTAGGGGGACTGCCGGTGATAAGCCGCGAGGAAGGTGGGGATGACGTC
AAGTCCTCATGGCCCTTACAGGCTGGGCTACACACGTGCTACAATGGCGGTGACAATGGG
CAGCGAAAGGGCGACCTCGAGCTAATCCCAAAAAGCCG-TCTCAGTTCAGATTGTACTCT
GCAACTCGAGTACATGAAGGTGGAATCGCTAGTAATCGTGGATCAGCA-TGCCACGGTGA
ATACGTTCCCGGGCCTTGTACACACCGCCCGTCACACCATGGGAGTTGGGTTTACCCGAA
GGCGTCG-----------------------------------------------------
------------------------------------------------------------
----------------
>Microvirga_flocculans_ATCC_BAA-817
-----------------------CTGGCTCAGAACGAACGCTGGCGGCAGGCTTAACACA
TGCAAGTCGAACGC-----------------ATCCTTC---GGGG-----TGAGTGGCAG
ACGGGTGAGTAACGCGTGGG-AACGTGCCCTTCAGTTCGGGATAACCCAGGGAAACTTGG
GCTAATACCGGATAC--GTGC-----------------GAGAGCAGAAA-----------
----GATTT-A-TCGCTGAAGGATCGGCCCGCGTCTGATTAGCTGGTTGGTGAGGTAACG
GCTCACCAAGGCGACGATCAGTAGCTGGTCTGAGAGGATGATCAGCCACACTGGGACTGA
GACACGGCCCAGACTCCTACGGGAGGCAGCAGTGGGGAATATTGGACAATGGGCGCAAGC
CTGATCCAGCCATGCCGCGTGAGTGATGACGGCCTTAGGGTTGTAAAGCTCTTTCGTCCG
GGACGATA---------------------------ATGACGGTACCGGAAGAAGAAGCCC
CGGCTAACTTCGTGCCAGCAGCCGCGGTAATACGAAGGGGGCTAGCGTTGTTCGGAATCA
CTGGGCGTAAAGGGCGCGTAGGCGGCTTTGTAAGTCGGGGGTGAAAGCCTGTGGCTCAAC
CACAGAATTGCCTTCGATACTGCGA-GGCTTGAGACCGGAAGAGGTTAGTGGAACTGCGA
GTGTAGAGGTGAAATTCGTAGATATTCGCAAGAACACCAGTGGCGAAGGCGGCTGACTGG
TCCGGATCTGACGCTGAGGCGCGAAAGCGTGGGGAGCAAACAGGATTAGATACCCTGGTA
GTCCACGCCGTAAACGATGAATGCCAGCCGTTGGC-G--AGCTT-GCTCG---TCAGTGG
CGCAGCTAACGCTTTAAGCATTCCGCCTGGGGAGTACGGTCGCAAGATTAAAACTCAAAG
GAATTGACGGGGGCCCGCACAAGCGGTGGAGCATGTGGTTTAATTCGAAGCAACGCGCAG
AACCTTACCAGCCTTTGACATGTCCCGTATGGATTTTGGAGACAGGATCC----TTCAGT
-TCGGCTGGCGGGAACACAGGTGCTGCATGGCTGTCGTCAGCTCGTGTCGTGAGATGTTG
GGTTAAGTCCCGCAACGAGCGCAACCCTCGCCCCTAGTTGCCAT-CA-----TTG--A--
--GTTGGGCACTCTAGGGGGACTGCCGGTGATAAGCCGCGAGGAAGGTGGGGATGACGTC
AAGTCCTCATGGCCCTTACGGGCTGGGCTACACACGTGCTACAATGGCGGTGACAATGGG
CAGCGAACCCGCGAGGGGGAGCTAATCCTCAAAAGCCG-TCTCAGTTCGGATTGCACTCT
GCAACTCGAGTGCATGAAGGCGGAATCGCTAGTAATCGTGGATCAGAA-CGCCACGGTGA
ATACGTTCCCGGGCCTTGTACACACCGCCCGTCACACCATGGGAGTTGGTCTTACCCGAC
GGCGCTG-----------------------------------------------------
------------------------------------------------------------
----------------
>Enterovirga_rhinocerotis_DSM_25903
---TCCAACTTGAGAGTTTGATCCTGGCTCAGAGCGAACGCTGGCGGCAGGCTTAACACA
TGCAAGTCGAACGG-----------------GCATCTTCG-GATG-----TCAGTGGCAG
ACGGGTGAGTAACACGTGGG-AACGTACCCTTCGGTTCGGAATAACTCAGGGAAACTTGA
GCTAATACCGGATAC--GCCC-----------------TTTGGGGGAAA-----------
----GGTTT-A-CTGCCGAAGGATCGGCCCGCGTCTGATTAGCTAGTTGGTGGGGTAATG
GCCCACCAAGGCGACGATCAGTAGCTGGTCTGAGAGGATGATCAGCCACACTGGGACTGA
GACACGGCCCAGACTCCTACGGGAGGCAGCAGTGGGGAATATTGGACAATGGGCGAAAGC
CTGATCCAGCCATGCCGCGTGAGTGATGAAGGCCTTAGGGTTGTAAAGCTCTTTTACCCG
GGAAGATA---------------------------ATGACTGTACCGGGAGAATAAGCCC
CGGCTAACTTCGTGCCAGCAGCCGCGGTAATACGAAGGGGGCTAGCGTTGCTCGGAATCA
CTGGGCGTAAAGGGCGCGTAGGCGGCCGATCAAGTCAGAGGTGAAAGCCCCAGGCTCAAC
CTGGGAATTGCCTTTGATACTGTTT-GGCTAGAGACCGGAAGAGGTAAGTGGAACTGCGA
GTGTAGAGGTGAAATTCGTAGATATTCGCAAGAACACCAGTGGCGAAGGCGGCTTACTGG
TCCGGTTCTGACGCTGAGGCGCGAAAGCGTGGGGAGCAAACAGGATTAGATACCCTGGTA
GTCCACGCCGTAAACTATGAATGCTAGCCGTTGGT-C--AGCTT-GCTGA---TCAGTGG
CGCAGCTAACGCTTTAAGCATTCCGCCTGGGGAGTACGGTCGCAAGATTAAAACTCAAAG
GAATTGACGGGGGCCCGCACAAGCGGTGGAGCATGTGGTTTAATTCGAAGCAACGCGCAG
AACCTTACCAGCTCTTGACATC----CTGTGCCACCCAGAGA---GATTTGGGGTTCCCT
-TCGG-GGACGCAGAGACAGGTGCTGCATGGCTGTCGTCAGCTCGTGTCGTGAGATGTTG
GGTTAAGTCCCGCAACGAGCGCAACCCTCGCCCCTAGTTGCCAT-CA-----TTT--A--
--GTTGGGCACTCTAGGGGGACTGCCGGTGATAAGCCGAGAGGAAGGTGGGGATGACGTC
AAGTCCTCATGGCCCTTACGGGCTGGGCTACACACGTGCTACAATGGCGGTGACAATGGG
CAGCGAAAGGGCGACCTGGAGCTAATCCCAAAAAGCCG-TCTCAGTTCGGATTGCACTCT
GCAACTCGAGTGCATGAAGGCGGAATCGCTAGTAATCGTGGATCAGCA-CGCCACGGTGA
ATACGTTCCCGGGCCTTGTACACACCGCCCGTCACACCATGGGAGTTGGGTTTACCCGAA
GGCAGTGCGCCAACC----------------GCAA-G-GAGGCAGCTGACCACGGTAGGC
TCAGCGACTGGGGTGAAGTCGTAACAAGGTAGCCGTAGGGGAACCTGCGGCTGGATCACC
TCCTTTCT--------
>Methylobacterium_sp_Leaf106
---TTCAACTTGAGAGTTTGATCCTGGCTCAGAGCGAACGCTGGCGGCAGGCTTAACACA
TGCAAGTCGAGCGG-----------------GCATCTTCG-GATG-----TCAGCGGCAG
ACGGGTGAGTAACACGTGGG-AACGTACCCTTCGGTTCGGAACAACTCTGGGAAACTGGA
GCTAATACCGGATAC--GCCC-----------------TTATGGGGAAA-----------
----GGTTT-A-CTGCCGAAGGATCGGCCCGCGTCTGATTAGCTAGTTGGTGGGGTAACG
GCCTACCAAGGCGACGATCAGTAGCTGGTCTGAGAGGATGATCAGCCACACTGGGACTGA
GACACGGCCCAGACTCCTACGGGAGGCAGCAGTGGGGAATATTGGACAATGGGCGCAAGC
CTGATCCAGCCATGCCGCGTGAGTGATGAAGGCCTTAGGGTTGTAAAGCTCTTTTGTCCG
GGACGATA---------------------------ATGACGGTACCGGAAGAATAAGCCC
CGGCTAACTTCGTGCCAGCAGCCGCGGTAATACGAAGGGGGCTAGCGTTGCTCGGAATCA
CTGGGCGTAAAGGGCGCGTAGGCGGCCATTCAAGTCGGGGGTGAAAGCCTGTGGCTCAAC
CACAGAATTGCCTTCGATACTGTTT-GGCTTGAGTATGGTAGAGGTTGGTGGAACTGCGA
GTGTAGAGGTGAAATTCGTAGATATTCGCAAGAACACCGGTGGCGAAGGCGGCCAACTGG
ACCATTACTGACGCTGAGGCGCGAAAGCGTGGGGAGCAAACAGGATTAGATACCCTGGTA
GTCCACGCCGTAAACGATGAATGCCAGCTGTTGGG-G--TGCTT-GCACC---TCAGTAG
CGCAGCTAACGCTTTAAGCATTCCGCCTGGGGAGTACGGTCGCAAGATTAAAACTCAAAG
GAATTGACGGGGGCCCGCACAAGCGGTGGAGCATGTGGTTTAATTCGAAGCAACGCGCAG
AACCTTACCATCCCTTGACATG----GCATGTAATCCGGAGA---GATCCGGGGTCCACT
-TCGG-TGGCGTGCACACAGGTGCTGCATGGCTGTCGTCAGCTCGTGTCGTGAGATGTTG
GGTTAAGTCCCGCAACGAGCGCAACCCACGTCCTTAGTTGCCAT-CA-----TTT--A--
--GTTGGGCACTCTAGGGAGACTGCCGGTGATAAGCCGCGAGGAAGGTGTGGATGACGTC
AAGTCCTCATGGCCCTTACGGGATGGGCTACACACGTGCTACAATGGCGGTGACAGTGGG
ACGCGAAGGAGCGATCTGGAGCAAATCCCCAAAAACCG-TCTCAGTTCAGATTGCACTCT
GCAACTCGAGTGCATGAAGGCGGAATCGCTAGTAATCGTGGATCAGCA-TGCCACGGTGA
ATACGTTCCCGGGCCTTGTACACACCGCCCGTCACACCATGGGAGTTGGTCTTACCCGAC
GGCGCTGCGCCAACC----------------GCAA-G-GGGGCAGGCGACCACGGTAGGG
TCAGCGACTGGGGTGAAGTCGTAACAAGGTAGCCGTAGGGGAACCTGCGGCTGGATCACC
TCCTTTCT--------
>Methylobacterium_sp_Leaf117
---TTCAACTTGAGAGTTTGATCCTGGCTCAGAGCGAACGCTGGCGGCAGGCTTAACACA
TGCAAGTCGAGCGG-----------------GCACTTTCG-GGTG-----TCAGCGGCAG
ACGGGTGAGTAACACGTGGG-AACGTACCCTTCGGTTCGGAATAACGCTGGGAAACTAGC
GCTAATACCGGATAC--GCCC-----------------TTTTGGGGAAA-----------
----GGTTT-A-CTGCCGAAGGATCGGCCCGCGTCTGATTAGCTAGTTGGTGGGGTAACG
GCCTACCAAGGCGACGATCAGTAGCTGGTCTGAGAGGATGATCAGCCACACTGGGACTGA
GACACGGCCCAGACTCCTACGGGAGGCAGCAGTGGGGAATATTGGACAATGGGCGCAAGC
CTGATCCAGCCATGCCGCGTGAGTGATGAAGGCCTTAGGGTTGTAAAGCTCTTTTGTCCG
GGACGATA---------------------------ATGACGGTACCGGAAGAATAAGCCC
CGGCTAACTTCGTGCCAGCAGCCGCGGTAATACGAAGGGGGCTAGCGTTGCTCGGAATCA
CTGGGCGTAAAGGGCGCGTAGGCGGCCATTCAAGTCGGGGGTGAAAGCCTGTGGCTCAAC
CACAGAATTGCCTTCGATACTGTTT-GGCTTGAGTTTGGTAGAGGTTGGTGGAACTGCGA
GTGTAGAGGTGAAATTCGTAGATATTCGCAAGAACACCAGTGGCGAAGGCGGCCAACTGG
ACCAATACTGACGCTGAGGCGCGAAAGCGTGGGGAGCAAACAGGATTAGATACCCTGGTA
GTCCACGCCGTAAACGATGAATGCTAGCTGTTGGG-G--TGCTT-GCACC---TCAGTAG
CGCAGCTAACGCTTTAAGCATTCCGCCTGGGGAGTACGGTCGCAAGATTAAAACTCAAAG
GAATTGACGGGGGCCCGCACAAGCGGTGGAGCATGTGGTTTAATTCGAAGCAACGCGCAG
AACCTTACCATCCCTTGACATG----TCGTGCCATCCGGAGA---GATCCGGGGTTCCCT
-TCGG-GGACGCGAACACAGGTGCTGCATGGCTGTCGTCAGCTCGTGTCGTGAGATGTTG
GGTTAAGTCCCGCAACGAGCGCAACCCACGTCCTTAGTTGCCAT-CA-----TTC--A--
--GTTGGGCACTCTAGGGAGACTGCCGGTGATAAGCCGCGAGGAAGGTGTGGATGACGTC
AAGTCCTCATGGCCCTTACGGGATGGGCTACACACGTGCTACAATGGCGGTGACAGTGGG
ACGCGAAACCGCGAGGTTGAGCAAATCCCCAAAAACCG-TCTCAGTTCAGATTGCACTCT
GCAACTCGAGTGCATGAAGGCGGAATCGCTAGTAATCGTGGATCAGCA-TGCCACGGTGA
ATACGTTCCCGGGCCTTGTACACACCGCCCGTCACACCATGGGAGTTGGTCTTACCCGAC
GGCGCTGCGCCAACC----------------GCAA-G-GAGGCAGGCGACCACGGTAGGG
TCAGCGACTGGGGTGAAGTCGTAACAAGGTAGCCGTAGGGGAACCTGCGGCTGGATCACC
TCCTTTCT--------
>Methylobacterium_sp_Leaf88
---TTCAACTTGAGAGTTTGATCCTGGCTCAGAGCGAACGCTGGCGGCAGGCTTAACACA
TGCAAGTCGAGCGG-----------------GCCCTTC---GGGG-----TCAGCGGCAG
ACGGGTGAGTAACACGTGGG-AACGTACCCTTTGGTTCGGAATAACGCTGGGAAACTAGC
GCTAATACCGGATAC--GCCC-----------------TTTTGGGGAAA-----------
----GGCTT-G-CTGCCGAAGGATCGGCCCGCGTCTGATTAGCTAGTTGGTGGGGTAATG
GCCTACCAAGGCGACGATCAGTAGCTGGTCTGAGAGGATGATCAGCCACACTGGGACTGA
GACACGGCCCAGACTCCTACGGGAGGCAGCAGTGGGGAATATTGGACAATGGGCGCAAGC
CTGATCCAGCCATGCCGCGTGAGTGATGAAGGCCTTAGGGTTGTAAAGCTCTTTTGTCCG
GGACGATA---------------------------ATGACGGTACCGGAAGAATAAGCCC
CGGCTAACTTCGTGCCAGCAGCCGCGGTAATACGAAGGGGGCTAGCGTTGCTCGGAATCA
CTGGGCGTAAAGGGCGCGTAGGCGGCCATTCAAGTCGGGGGTGAAAGCCTGTGGCTCAAC
CACAGAATTGCCTTCGATACTGTTT-GGCTTGAGTTTGGTAGAGGTTGGTGGAACTGCGA
GTGTAGAGGTGAAATTCGTAGATATTCGCAAGAACACCAGTGGCGAAGGCGGCCAACTGG
ACCAATACTGACGCTGAGGCGCGAAAGCGTGGGGAGCAAACAGGATTAGATACCCTGGTA
GTCCACGCCGTAAACGATGAATGCTAGCTGTTGGG-G--TGCTT-GCACC---TCAGTAG
CGCAGCTAACGCTTTAAGCATTCCGCCTGGGGAGTACGGTCGCAAGATTAAAACTCAAAG
GAATTGACGGGGGCCCGCACAAGCGGTGGAGCATGTGGTTTAATTCGAAGCAACGCGCAG
AACCTTACCATCCCTTGACATG----TCGTGCCATCCGGAGA---GATCCGGGGTTCCCT
-TCGG-GGACGCGAACACAGGTGCTGCATGGCTGTCGTCAGCTCGTGTCGTGAGATGTTG
GGTTAAGTCCCGCAACGAGCGCAACCCACGTCCTTAGTTGCCAT-CA-----TTC--A--
--GTTGGGCACTCTAGGGAGACTGCCGGTGATAAGCCGCGAGGAAGGTGTGGATGACGTC
AAGTCCTCATGGCCCTTACGGGATGGGCTACACACGTGCTACAATGGCGGTGACAGTGGG
ACGCGAAACCGCGAGGTTGAGCAAATCCCCAAAAACCG-TCTCAGTTCAGATTGCACTCT
GCAACTCGAGTGCATGAAGGCGGAATCGCTAGTAATCGTGGATCAGCA-TGCCACGGTGA
ATACGTTCCCGGGCCTTGTACACACCGCCCGTCACACCATGGGAGTTGGTCTTACCCGAC
GGCGCTGCGCCAACC----------------GCAA-G-GAGGCAGGCGACCACGGTAGGG
TCAGCGACTGGGGTGAAGTCGTAACAAGGTAGCCGTAGGGGAACCTGCGGCTGGATCACC
TCCTTTCT--------
>Methylobacterium_sp_Leaf112
---TTCAACTTGAGAGTTTGATCCTGGCTCAGAGCGAACGCTGGCGGCAGGCTTAACACA
TGCAAGTCGAGCGG-----------------GCACCTTCG-GGTG-----TCAGCGGCAG
ACGGGTGAGTAACACGTGGG-AACGTACCCTTCGGTTCGGAATAACGCTGGGAAACTAGC
GCTAATACCGGATAC--GCCC-----------------TTTTGGGGAAA-----------
----GGTTT-A-CTGCCGAAGGATCGGCCCGCGTCTGATTAGCTAGTTGGTGGGGTAATG
GCCTACCAAGGCGACGATCAGTAGCTGGTCTGAGAGGATGATCAGCCACACTGGGACTGA
GACACGGCCCAGACTCCTACGGGAGGCAGCAGTGGGGAATATTGGACAATGGGCGCAAGC
CTGATCCAGCCATGCCGCGTGAGTGATGAAGGCCTTAGGGTTGTAAAGCTCTTTTGTCCG
GGACGATA---------------------------ATGACGGTACCGGAAGAATAAGCCC
CGGCTAACTTCGTGCCAGCAGCCGCGGTAATACGAAGGGGGCTAGCGTTGCTCGGAATCA
CTGGGCGTAAAGGGCGCGTAGGCGGCCATTCAAGTCGGGGGTGAAAGCCTGTGGCTCAAC
CACAGAATTGCCTTCGATACTGTTT-GGCTTGAGTATGGCAGAGGTCAGTGGAACTGCGA
GTGTAGAGGTGAAATTCGTAGATATTCGCAAGAACACCAGTGGCGAAGGCGGCTGACTGG
GCCATTACTGACGCTGAGGCGCGAAAGCGTGGGGAGCAAACAGGATTAGATACCCTGGTA
GTCCACGCCGTAAACGATGAATGCTAGCTGTTGGG-G--TGCTT-GCACC---GCAGTAG
CGCAGCTAACGCTTTAAGCATTCCGCCTGGGGAGTACGGTCGCAAGATTAAAACTCAAAG
GAATTGACGGGGGCCCGCACAAGCGGTGGAGCATGTGGTTTAATTCGAAGCAACGCGCAG
AACCTTACCATCCCTTGACATG----TCGTGCCAGCTGGAGA---GATCCAGGGTTCCCT
-TCGG-GGACGCGAACACAGGTGCTGCATGGCTGTCGTCAGCTCGTGTCGTGAGATGTTG
GGTTAAGTCCCGCAACGAGCGCAACCCACGTCCTTAGTTGCCAT-CA-----TTC--A--
--GTTGGGCACTCTAGGGAGACTGCCGGTGATAAGCCGCGAGGAAGGTGTGGATGACGTC
AAGTCCTCATGGCCCTTACGGGATGGGCTACACACGTGCTACAATGGCGGTGACAGTGGG
AAGCGAAGGAGCGATCTGGAGCAAATCCCCAAAAACCG-TCTCAGTTCAGATTGCACTCT
GCAACTCGAGTGCATGAAGGCGGAATCGCTAGTAATCGTGGATCAGCA-TGCCACGGTGA
ATACGTTCCCGGGCCTTGTACACACCGCCCGTCACACCATGGGAGTTGGTCTTACCCGAC
GGCGCTGCGCCAACC----------------GCAA-G-GAGGCAGGCGACCACGGTAGGG
TCAGCGACTGGGGTGAAGTCGTAACAAGGTAGCCGTAGGGGAACCTGCGGCTGGATCACC
TCCTTTCT--------
>Methylobacterium_gossipiicola_Gh-105
---TTCAACTTGAGAGTTTGATCCTGGCTCAGAGCGAACGCTGGCGGCAGGCTTAACACA
TGCAAGTCGAGCGG-----------------GCCCTTC---GGGG-----TCAGCGGCAG
ACGGGTGAGTAACACGTGGG-AACGTACCCTTCGGTTCGGAATAACGCTGGGAAACTAGC
GCTAATACCGGATAC--GCCC-----------------TTTTGGGGAAA-----------
----GGCTT-G-CTGCCGAAGGATCGGCCCGCGTCTGATTAGCTAGTTGGTGGGGTAATG
GCCTACCAAGGCGACGATCAGTAGCTGGTCTGAGAGGATGATCAGCCACACTGGGACTGA
GACACGGCCCAGACTCCTACGGGAGGCAGCAGTGGGGAATATTGGACAATGGGCGCAAGC
CTGATCCAGCCATGCCGCGTGAGTGATGAAGGCCTTAGGGTTGTAAAGCTCTTTTGTCCG
GGACGATA---------------------------ATGACGGTACCGGAAGAATAAGCCC
CGGCTAACTTCGTGCCAGCAGCCGCGGTAATACGAAGGGGGCTAGCGTTGCTCGGAATCA
CTGGGCGTAAAGGGCGCGTAGGCGGCCATTCAAGTCGGGGGTGAAAGCCTGTGGCTCAAC
CACAGAATTGCCTTCGATACTGTTT-GGCTTGAGTATGGCAGAGGTTAGTGGAACTGCGA
GTGTAGAGGTGAAATTCGTAGATATTCGCAAGAACACCAGTGGCGAAGGCGGCTGACTGG
GCCATTACTGACGCTGAGGCGCGAAAGCGTGGGGAGCAAACAGGATTAGATACCCTGGTA
GTCCACGCCGTAAACGATGAATGCTAGCTGTTGGG-G--TGCTT-GCACC---GCAGTAG
CGCAGCTAACGCTTTAAGCATTCCGCCTGGGGAGTACGGTCGCAAGATTAAAACTCAAAG
GAATTGACGGGGGCCCGCACAAGCGGTGGAGCATGTGGTTTAATTCGAAGCAACGCGCAG
AACCTTACCATCCCTTGACATG----TCGTGCCATCCGGAGA---GATCCGGGGTTCCCT
-TCGG-GGACGCGAACACAGGTGCTGCATGGCTGTCGTCAGCTCGTGTCGTGAGATGTTG
GGTTAAGTCCCGCAACGAGCGCAACCCACGTCCTTAGTTGCCAT-CA-----TTC--A--
--GTTGGGCACTCTAGGGAGACTGCCGGTGATAAGCCGCGAGGAAGGTGTGGATGACGTC
AAGTCCTCATGGCCCTTACGGGATGGGCTACACACGTGCTACAATGGCGGTGACAGTGGG
ACGCGAAGCCGCGAGGTGGAGCAAATCCCCAAAAACCG-TCTCAGTTCAGATTGCACTCT
GCAACTCGAGTGCATGAAGGCGGAATCGCTAGTAATCGTGGATCAGCA-TGCCACGGTGA
ATACGTTCCCGGGCCTTGTACACACCGCCCGTCACACCATGGGAGTTGGTCTTACCCGAC
GGCGCTGCGCCAACC----------------GCAA-G-GAGGCAGGCGACCACGGTAGGG
TCAGCGACTGGGGTGAAGTCGTAACAAGGTAGCCGTAGGGGAACCTGCGGCTGGATCACC
TCCTTTCT--------
>Methylobacterium_komagatae_DSM_19563
-----------------------CTGGCTCAGAGCGAACGCTGGCGGCAGGCTTAACACA
TGCAAGTCGAGCGG-----------------GCATCCTTGTGGTG-----TCAGCGGCGG
ACGGGTGAGTAACGCGTGGG-AACGTGCCTTCTGGTTCGGAATAACTCAGGGAAACTTGA
GCTAATACCGGATAC--GCCCT----------------TTTTGGGGAAA-----------
----GGTTT-A-CTGCCGGAAGATCGGCCCGCGTCTGATTAGCTAGTTGGTGGGGTAACG
GCCTACCAAGGCGACGATCAGTAGCTGGTCTGAGAGGATGATCAGCCACACTGGGACTGA
GACACGGCCCAGACTCCTACGGGAGGCAGCAGTGGGGAATATTGGACAATGGGCGCAAGC
CTGATCCAGCCATGCCGCGTGAGTGATGAAGGCCTTAGGGTTGTAAAGCTCTTTTATCCG
GGACGATA---------------------------ATGACGGTACCGGAGGAATAAGCCC
CGGCTAACTTCGTGCCAGCAGCCGCGGTAATACGAAGGGGGCTAGCGTTGCTCGGAATCA
CTGGGCGTAAAGGGCGCGTAGGCGGTCTTTTAAGTCGGGGGTGAAAGCCTGTGGCTCAAC
CACAGAATTGCCTTCGATACTGGGA-GACTTGAGTTCGGAAGAGGTTGGTGGAACTGCGA
GTGTAGAGGTGAAATTCGTAGATATTCGCAAGAACACCGGTGGCGAAGGCGGCCAACTGG
TCCGACACTGACGCTGAGGCGCGAAAGCGTGGGGAGCAAACAGGATTAGATACCCTGGTA
GTCCACGCCGTAAACGATGAATGCCAGCCGTTGGG-G--GGCTT-GCCTC---TCAGTGG
CGCAGCTAACGCTTTGAGCATTCCGCCTGGGGAGTACGGTCGCAAGATTAAAACTCAAAG
GAATTGACGGGGGCCCGCACAAGCGGTGGAGCATGTGGTTTAATTCGAAGCAACGCGCAG
AACCTTACCATCCTTTGACATG----GCGTGTTACCCAGAGA---GATTTGGGGTCCACT
-TCGG-TGGCGCGCACACAGGTGCTGCATGGCTGTCGTCAGCTCGTGTCGTGAGATGTTG
GGTTAAGTCCCGCAACGAGCGCAACCCACGTCCTCAGTTGCCAT-CA-----TTC--A--
--GTTGGGCACTCTGGGGAGACTGCCGGTGATAAGCCGCGAGGAAGGTGTGGATGACGTC
AAGTCCTCATGGCCCTTACGGGATGGGCTACACACGTGCTACAATGGCGGTGACAGTGGG
ATGCGAACCCGCGAGGGGGAGCAAATCTCCAAAAGCCG-TCTCAGTTCGGATTGCACTCT
GCAACTCGAGTGCATGAAGGCGGAATCGCTAGTAATCGTGGATCAGCA-TGCCACGGTGA
ATACGTTCCCGGGCCTTGTACACACCGCCCGTCACACCATGGGAGTTGGTCTTACCCGAC
GGCGCTG-----------------------------------------------------
------------------------------------------------------------
----------------
>Methylobacterium_phyllosphaerae_CBMB27
---TTCAACGTGAGAGTTTGATCCTGGCTCAGAGCGAACGCTGGCGGCAGGCTTAACACA
TGCAAGTCGAGCGG-----------------ACCTTTC---GGGG-----TCAGCGGCGG
ACGGGTGAGTAACGCGTGGG-AACGTGCCTTCCGGTTCGGAATAACCCTGGGAAACTAGG
GCTAATACCGGATAC--GCCC-----------------TTATGGGGAAA-----------
----GGTTT-A-CTGCCGGAAGATCGGCCCGCGTCTGATTAGCTAGTTGGTGGGGTAACG
GCCTACCAAGGCGACGATCAGTAGCTGGTCTGAGAGGATGATCAGCCACACTGGGACTGA
GACACGGCCCAGACTCCTACGGGAGGCAGCAGTGGGGAATATTGGACAATGGGCGCAAGC
CTGATCCAGCCATGCCGCGTGAGTGATGAAGGCCTTAGGGTTGTAAAGCTCTTTTATCCG
GGACGATA---------------------------ATGACGGTACCGGAGGAATAAGCCC
CGGCTAACTTCGTGCCAGCAGCCGCGGTAATACGAAGGGGGCTAGCGTTGCTCGGAATCA
CTGGGCGTAAAGGGCGCGTAGGCGGCGTTTTAAGTCGGGGGTGAAAGCCTGTGGCTCAAC
CACAGAATGGCCTTCGATACTGGGA-CGCTTGAGTATGGTAGAGGTTGGTGGAACTGCGA
GTGTAGAGGTGAAATTCGTAGATATTCGCAAGAACACCGGTGGCGAAGGCGGCCAACTGG
ACCATTACTGACGCTGAGGCGCGAAAGCGTGGGGAGCAAACAGGATTAGATACCCTGGTA
GTCCACGCCGTAAACGATGAATGCCAGCTGTTGGG-G--TGCTT-GCACC---GCAGTAG
CGCAGCTAACGCTTTGAGCATTCCGCCTGGGGAGTACGGTCGCAAGATTAAAACTCAAAG
GAATTGACGGGGGCCCGCACAAGCGGTGGAGCATGTGGTTTAATTCGAAGCAACGCGCAG
AACCTTACCATCCTTTGACATG----GCGTGTTATGGGGAGA---GATTCCCAGTCCTCT
-TCGG-AGGCGCGCACACAGGTGCTGCATGGCTGTCGTCAGCTCGTGTCGTGAGATGTTG
GGTTAAGTCCCGCAACGAGCGCAACCCACGTCCTTAGTTGCCAT-CA-----TTC--A--
--GTTGGGCACTCTAGGGAGACTGCCGGTGATAAGCCGCGAGGAAGGTGTGGATGACGTC
AAGTCCTCATGGCCCTTACGGGATGGGCTACACACGTGCTACAATGGCGGTGACAGTGGG
ACGCGAAGGAGCGATCTGGAGCAAATCCCCAAAAGCCG-TCTCAGTTCGGATTGCACTCT
GCAACTCGAGTGCATGAAGGCGGAATCGCTAGTAATCGTGGATCAGCA-TGCCACGGTGA
ATACGTTCCCGGGCCTTGTACACACCGCCCGTCACACCATGGGAGTTGGTCTTACCCGAC
GGCGCTGCGCCAACC----------------GCAA-G-GAGGCAGGCGACCACGGTAGGG
TCAGCGACTGGGGTGAAGTCGTAACAAGGTAGCCGTAGGGGAACCTGCGGCTGGATCACC
TCCTTTCT--------
>Methylobacterium_organophilum_DSM_760
---TTCAACGTGAGAGTTTGATCCTGGCTCAGAGCGAACGCTGGCGGCAGGCTTAACACA
TGCAAGTCGAGCGG-----------------GCCCTTC---GGGG-----TCAGCGGCGG
ACGGGTGAGTAACGCGTGGG-AACGTGCCTTCTGGTTCGGAATAACCCTGGGAAACTAGG
GCTAATACCGGATAC--GCCC-----------------TTTTGGGGAAA-----------
----GGTTT-A-CTGCCGGAAGATCGGCCCGCGTCTGATTAGCTAGTTGGTGGGGTAACG
GCCTACCAAGGCGACGATCAGTAGCTGGTCTGAGAGGATGATCAGCCACACTGGGACTGA
GACACGGCCCAGACTCCTACGGGAGGCAGCAGTGGGGAATATTGGACAATGGGCGCAAGC
CTGATCCAGCCATGCCGCGTGAGTGATGAAGGCCTTAGGGTTGTAAAGCTCTTTTATCCG
GGACGATA---------------------------ATGACGGTACCGGAGGAATAAGCCC
CGGCTAACTTCGTGCCAGCAGCCGCGGTAATACGAAGGGGGCTAGCGTTGCTCGGAATCA
CTGGGCGTAAAGGGCGCGTAGGCGGCGTTTTAAGTCGGGGGTGAAAGCCTGTGGCTCAAC
CACAGAATGGCCTTCGATACTGGGA-CGCTTGAGTATGGTAGAGGTTGGTGGAACTGCGA
GTGTAGAGGTGAAATTCGTAGATATTCGCAAGAACACCGGTGGCGAAGGCGGCCAACTGG
ACCATTACTGACGCTGAGGCGCGAAAGCGTGGGGAGCAAACAGGATTAGATACCCTGGTA
GTCCACGCCGTAAACGATGAATGCCAGCTGTTGGG-G--TGCTT-GCACC---GCAGTAG
CGCAGCTAACGCTTTGAGCATTCCGCCTGGGGAGTACGGTCGCAAGATTAAAACTCAAAG
GAATTGACGGGGGCCCGCACAAGCGGTGGAGCATGTGGTTTAATTCGAAGCAACGCGCAG
AACCTTACCATCCTTTGACATG----GCGTGTTACCCAGAGA---GATCTGGGGTCCCCT
-TCGG-GGGCGCGCACACAGGTGCTGCATGGCTGTCGTCAGCTCGTGTCGTGAGATGTTG
GGTTAAGTCCCGCAACGAGCGCAACCCACGTCCTTAGTTGCCAT-CA-----TTC--A--
--GTTGGGCACTCTAGGGAGACTGCCGGTGATAAGCCGCGAGGAAGGTGTGGATGACGTC
AAGTCCTCATGGCCCTTACGGGATGGGCTACACACGTGCTACAATGGCGGTGACAGTGGG
AGGCGAAGGAGCGATCTGGAGCAAATCCCCAAAAGCCG-TCTCAGTTCGGATTGCACTCT
GCAACTCGAGTGCATGAAGGCGGAATCGCTAGTAATCGTGGATCAGCA-TGCCACGGTGA
ATACGTTCCCGGGCCTTGTACACACCGCCCGTCACACCATGGGAGTTGGTCTTACCCGAC
GGCGCTGCGCCAACC----------------GCAA-G-GAGGCAGGCGACCACGGTAGGG
TCAGCGACTGGGGTGAAGTCGTAACAAGGTAGCCGTAGGGGAACCTGCGGCTGGATCACC
TCCTTTCT--------
>Methylobacterium_radiotolerans_JCM_2831
------------AGAGTTTGATCCTGGCTCAGAGCGAACGCTGGCGGCAGGCTTAACACA
TGCAAGTCGAGCGG-----------------GCCCTTC---GGGG-----TCAGCGGCGG
ACGGGTGAGTAACGCGTGGG-AACGTGCCTTCTGGTTCGGAATAACCCTGGGAAACTAGG
GCTAATACCGGATAC--GCCC-----------------TTTTGGGGAAA-----------
----GGTTT-A-CTGCCGGAAGATCGGCCCGCGTCTGATTAGCTAGTTGGTGGGGTAACG
GCCTACCAAGGCGACGATCAGTAGCTGGTCTGAGAGGATGATCAGCCACACTGGGACTGA
GACACGGCCCAGACTCCTACGGGAGGCAGCAGTGGGGAATATTGGACAATGGGCGCAAGC
CTGATCCAGCCATGCCGCGTGAGTGATGAAGGCCTTAGGGTTGTAAAGCTCTTTTATCCG
GGACGATA---------------------------ATGACGGTACCGGAGGAATAAGCCC
CGGCTAACTTCGTGCCAGCAGCCGCGGTAATACGAAGGGGGCTAGCGTTGCTCGGAATCA
CTGGGCGTAAAGGGCGCGTAGGCGGCGTTTTAAGTCGGGGGTGAAAGCCTGTGGCTCAAC
CACAGAATGGCCTTCGATACTGGGA-CGCTTGAGTATGGTAGAGGTTGGTGGAACTGCGA
GTGTAGAGGTGAAATTCGTAGATATTCGCAAGAACACCGGTGGCGAAGGCGGCCAACTGG
ACCATTACTGACGCTGAGGCGCGAAAGCGTGGGGAGCAAACAGGATTAGATACCCTGGTA
GTCCACGCCGTAAACGATGAATGCCAGCTGTTGGG-G--TGCTT-GCACC---GCAGTAG
CGCAGCTAACGCTTTGAGCATTCCGCCTGGGGAGTACGGTCGCAAGATTAAAACTCAAAG
GAATTGACGGGGGCCCGCACAAGCGGTGGAGCATGTGGTTTAATTCGAAGCAACGCGCAG
AACCTTACCATCCTTTGACATG----GCGTGTTACCCAGAGA---GATCTGGGGTCCCCT
-TCGG-GGGCGCGCACACAGGTGCTGCATGGCTGTCGTCAGCTCGTGTCGTGAGATGTTG
GGTTAAGTCCCGCAACGAGCGCAACCCACGTCCTTAGTTGCCAT-CA-----TTT--A--
--GTTGGGCACTCTAGGGAGACTGCCGGTGATAAGCCGCGAGGAAGGTGTGGATGACGTC
AAGTCCTCATGGCCCTTACGGGATGGGCTACACACGTGCTACAATGGCGGTGACAGTGGG
AGGCGAAGGAGCGATCTGGAGCAAATCCCCAAAAGCCG-TCTCAGTTCGGATTGCACTCT
GCAACTCGAGTGCATGAAGGCGGAATCGCTAGTAATCGTGGATCAGCA-TGCCACGGTGA
ATACGTTCCCGGGCCTTGTACACACCGCCCGTCACACCATGGGAGTTGGTCTTACCCGAC
GGCGCTGCGCCAACC----------------GCAA-G-GAGGCAGGCGACCACGGTAGGG
TCAGCGACTGGGGTGAAGTCGTAACAAGGTAGCCGTAGGGGAACCTGCGGCTGGATCACC
TCCTTT----------
>Methylobacterium_sp_275MFSha31
-----------------------CTGGCTCAGAGCGAACGCTGGCGGCAGGCTTAACACA
TGCAAGTCGAGCGG-----------------GCCCTTC---GGGG-----TCAGCGGCGG
ACGGGTGAGTAACGCGTGGG-AACGTGCCTTCTGGTTCGGAATAACCCTGGGAAACTAGG
GCTAATACCGGATAC--GCCC-----------------TTATGGGGAAA-----------
----GGTTT-A-CTGCCGGAAGATCGGCCCGCGTCTGATTAGCTAGTTGGTGGGGTAACG
GCCTACCAAGGCGACGATCAGTAGCTGGTCTGAGAGGATGATCAGCCACACTGGGACTGA
GACACGGCCCAGACTCCTACGGGAGGCAGCAGTGGGGAATATTGGACAATGGGCGCAAGC
CTGATCCAGCCATGCCGCGTGAGTGATGAAGGCCTTAGGGTTGTAAAGCTCTTTTATCCG
GGACGATA---------------------------ATGACGGTACCGGAGGAATAAGCCC
CGGCTAACTTCGTGCCAGCAGCCGCGGTAATACGAAGGGGGCTAGCGTTGCTCGGAATCA
CTGGGCGTAAAGGGCGCGTAGGCGGCGTTTTAAGTCGGGGGTGAAAGCCTGTGGCTCAAC
CACAGAATGGCCTTCGATACTGGGA-CGCTTGAGTATGGTAGAGGTTGGTGGAACTGCGA
GTGTAGAGGTGAAATTCGTAGATATTCGCAAGAACACCGGTGGCGAAGGCGGCCAACTGG
ACCATTACTGACGCTGAGGCGCGAAAGCGTGGGGAGCAAACAGGATTAGATACCCTGGTA
GTCCACGCCGTAAACGATGAATGCCAGCTGTTGGG-G--TGCTT-GCACC---GCAGTAG
CGCAGCTAACGCTTTGAGCATTCCGCCTGGGGAGTACGGTCGCAAGATTAAAACTCAAAG
GAATTGACGGGGGCCCGCACAAGCGGTGGAGCATGTGGTTTAATTCGAAGCAACGCGCAG
AACCTTACCATCCTTTGACATG----GCGTGTTACCCAGAGA---GATTTGGGGTCCACT
-TCGG-TGGCGCGCACACAGGTGCTGCATGGCTGTCGTCAGCTCGTGTCGTGAGATGTTG
GGTTAAGTCCCGCAACGAGCGCAACCCACGTCCTTAGTTGCCAT-CA-----TTC--A--
--GTTGGGCACTCTAGGGAGACTGCCGGTGATAAGCCGCGAGGAAGGTGTGGATGACGTC
AAGTCCTCATGGCCCTTACGGGATGGGCTACACACGTGCTACAATGGCGGTGACAGTGGG
ACGCGAAGGAGCGATCTGGAGCAAATCCCCAAAAGCCG-TCTCAGTTCGGATTGCACTCT
GCAACTCGAGTGCATGAAGGCGGAATCGCTAGTAATCGTGGATCAGCA-TGCCACGGTGA
ATACGTTCCCGGGCCTTGTACACACCGCCCGTCACACCATGGGAGTTGGTCTTACCCGAC
GGCGCTG-----------------------------------------------------
------------------------------------------------------------
----------------
>Methylobacterium_oryzae_CBMB20
---TTCAACGTGAGAGTTTGATCCTGGCTCAGAGCGAACGCTGGCGGCAGGCTTAACACA
TGCAAGTCGAGCGG-----------------ACCTTTC---GGGG-----TCAGCGGCGG
ACGGGTGAGTAACGCGTGGG-AACGTGCCTTCCGGTTCGGAATAACCCTGGGAAACTAGG
GCTAATACCGGATAC--GCCC-----------------TTATGGGGAAA-----------
----GGTTT-A-CTGCCGGAAGATCGGCCCGCGTCTGATTAGCTAGTTGGTGGGGTAACG
GCCTACCAAGGCGACGATCAGTAGCTGGTCTGAGAGGATGATCAGCCACACTGGGACTGA
GACACGGCCCAGACTCCTACGGGAGGCAGCAGTGGGGAATATTGGACAATGGGCGCAAGC
CTGATCCAGCCATGCCGCGTGAGTGATGAAGGCCTTAGGGTTGTAAAGCTCTTTTATCCG
GGACGATA---------------------------ATGACGGTACCGGAGGAATAAGCCC
CGGCTAACTTCGTGCCAGCAGCCGCGGTAATACGAAGGGGGCTAGCGTTGCTCGGAATCA
CTGGGCGTAAAGGGCGCGTAGGCGGCGTTTTAAGTCGGGGGTGAAAGCCTGTGGCTCAAC
CACAGAATGGCCTTCGATACTGGGA-CGCTTGAGTATGGTAGAGGTTGGTGGAACTGCGA
GTGTAGAGGTGAAATTCGTAGATATTCGCAAGAACACCGGTGGCGAAGGCGGCCAACTGG
ACCATTACTGACGCTGAGGCGCGAAAGCGTGGGGAGCAAACAGGATTAGATACCCTGGTA
GTCCACGCCGTAAACGATGAATGCCAGCTGTTGGG-GGTTGCTT-GCACC---GCAGTAG
CGCAGCTAACGCTTTGAGCATTCCGCCTGGGGAGTACGGTCGCAAGATTAAAACTCAAAG
GAATTGACGGGGGCCCGCACAAGCGGTGGAGCATGTGGTTTAATTCGAAGCAACGCGCAG
AACCTTACCATCCTTTGACATG----GCGTGTTACCCAGAGA---GATTTGGGGTCCACT
-TCGG-TGGCGCGCACACAGGTGCTGCATGGCTGTCGTCAGCTCGTGTCGTGAGATGTTG
GGTTAAGTCCCGCAACGAGCGCAACCCACGTCCTTAGTTGCCAT-CA-----TTC--A--
--GTTGGGCACTCTAGGGAGACTGCCGGTGATAAGCCGCGAGGAAGGTGTGGATGACGTC
AAGTCCTCATGGCCCTTACGGGATGGGCTACACACGTGCTACAATGGCGGTGACAGTGGG
ACGCGAAGGAGCGATCTGGAGCAAATCCCCAAAAGCCG-TCTCAGTTCGGATTGCACTCT
GCAACTCGAGTGCATGAAGGCGGAATCGCTAGTAATCGTGGATCAGCA-TGCCACGGTGA
ATACGTTCCCGGGCCTTGTACACACCGCCCGTCACACCATGGGAGTTGGTCTTACCCGAC
GGCGCTGCGCCAACC----------------GCAA-G-GAGGCAGGCGACCACGGTAGGG
TCAGCGACTGGGGTGAAGTCGTAACAAGGTAGCCGTAGGGGAACCTGCGGCTGGATCACC
TCCTTTCT--------
>Methylobacterium_sp_UNCCL125
-----------------------CTGGCTCAGAGCGAACGCTGGCGGCAGGCTTAACACA
TGCAAGTCGAGCGG-----------------ACCTTTC---GGGG-----TCAGCGGCGG
ACGGGTGAGTAACGCGTGGG-AACGTGCCTTCCGGTTCGGAATAACCCTGGGAAACTAGG
GCTAATACCGGATAC--GCCC-----------------TTATGGGGAAA-----------
----GGTTT-A-CTGCCGGAAGATCGGCCCGCGTCTGATTAGCTAGTTGGTGGGGTAACG
GCCTACCAAGGCGACGATCAGTAGCTGGTCTGAGAGGATGATCAGCCACACTGGGACTGA
GACACGGCCCAGACTCCTACGGGAGGCAGCAGTGGGGAATATTGGACAATGGGCGCAAGC
CTGATCCAGCCATGCCGCGTGAGTGATGAAGGCCTTAGGGTTGTAAAGCTCTTTTATCCG
GGACGATA---------------------------ATGACGGTACCGGAGGAATAAGCCC
CGGCTAACTTCGTGCCAGCAGCCGCGGTAATACGAAGGGGGCTAGCGTTGCTCGGAATCA
CTGGGCGTAAAGGGCGCGTAGGCGGCGTTTTAAGTCGGGGGTGAAAGCCTGTGGCTCAAC
CACAGAATGGCCTTCGATACTGGGA-CGCTTGAGTATGGTAGAGGTTGGTGGAACTGCGA
GTGTAGAGGTGAAATTCGTAGATATTCGCAAGAACACCGGTGGCGAAGGCGGCCAACTGG
ACCATTACTGACGCTGAGGCGCGAAAGCGTGGGGAGCAAACAGGATTAGATACCCTGGTA
GTCCACGCCGTAAACGATGAATGCCAGCTGTTGGG-G--TGCTT-GCACC---GCAGTAG
CGCAGCTAACGCTTTGAGCATTCCGCCTGGGGAGTACGGTCGCAAGATTAAAACTCAAAG
GAATTGACGGGGGCCCGCACAAGCGGTGGAGCATGTGGTTTAATTCGAAGCAACGCGCAG
AACCTTACCATCCTTTGACATG----GCGTGTTACCCAGAGA---GATTTGGGGTCCACT
-TCGG-TGGCGCGCACACAGGTGCTGCATGGCTGTCGTCAGCTCGTGTCGTGAGATGTTG
GGTTAAGTCCCGCAACGAGCGCAACCCACGTCCTTAGTTGCCAT-CA-----TTC--A--
--GTTGGGCACTCTAGGGAGACTGCCGGTGATAAGCCGCGAGGAAGGTGTGGATGACGTC
AAGTCCTCATGGCCCTTACGGGATGGGCTACACACGTGCTACAATGGCGGTGACAGTGGG
ACGCGAAGGAGCGATCTGGAGCAAATCCCCAAAAGCCG-TCTCAGTTCGGATTGCACTCT
GCAACTCGAGTGCATGAAGGCGGAATCGCTAGTAATCGTGGATCAGCA-TGCCACGGTGA
ATACGTTCCCGGGCCTTGTACACACCGCCCGTCACACCATGGGAGTTGGTCTTACCCGAC
GGCGCTG-----------------------------------------------------
------------------------------------------------------------
----------------
>Methylobacterium_brachiatum_111MFTsu31M4
---------------------------------------------------CTTAACACA
TGCAAGTCGAGCGG-----------------GCACTTTCG-GGTG-----TCAGCGGCGG
ACGGGTGAGTAACGCGTGGG-AACGTGCCCTCTGGTTCGGAATAACTCAGGGAAACTTGA
GCTAATACCGGATAC--GCCC-----------------TTTTGGGGAAA-----------
----GGCTT-G-CTGCCGGAGGATCGGCCCGCGTCTGATTAGCTAGTTGGTGAGGTAACG
GCTCACCAAGGCGACGATCAGTAGCTGGTCTGAGAGGATGATCAGCCACACTGGGACTGA
GACACGGCCCAGACTCCTACGGGAGGCAGCAGTGGGGAATATTGGACAATGGGCGCAAGC
CTGATCCAGCCATGCCGCGTGAGTGATGAAGGCCTTAGGGTTGTAAAGCTCTTTTATCCG
GGACGATA---------------------------ATGACGGTACCGGAGGAATAAGCCC
CGGCTAACTTCGTGCCAGCAGCCGCGGTAATACGAAGGGGGCTAGCGTTGCTCGGAATCA
CTGGGCGTAAAGGGCGCGTAGGCGGCGTTTTAAGTCGGGGGTGAAAGCCTGTGGCTCAAC
CACAGAATGGCCTTCGATACTGGGA-CGCTTGAGTATGGTAGAGGTTGGTGGAACTGCGA
GTGTAGAGGTGAAATTCGTAGATATTCGCAAGAACACCGGTGGCGAAGGCGGCCAACTGG
ACCATTACTGACGCTGAGGCGCGAAAGCGTGGGGAGCAAACAGGATTAGATACCCTGGTA
GTCCACGCCGTAAACGATGAATGCCAGCTGTTGGG-G--TGCTT-GCACC---TCAGTAG
CGCAGCTAACGCTTTGAGCATTCCGCCTGGGGAGTACGGTCGCAAGATTAAAACTCAAAG
GAATTGACGGGGGCCCGCACAAGCGGTGGAGCATGTGGTTTAATTCGAAGCAACGCGCAG
AACCTTACCATCCTTTGACATG----GCGTGTTATGGGGAGA---GATTCCCAGTCCTCT
-TCGG-AGGCGCGCACACAGGTGCTGCATGGCTGTCGTCAGCTCGTGTCGTGAGATGTTG
GGTTAAGTCCCGCAACGAGCGCAACCCACGTCCTTAGTTGCCAT-CA-----TTC--A--
--GTTGGGCACTCTAGGGAGACTGCCGGTGATAAGCCGCGAGGAAGGTGTGGATGACGTC
AAGTCCTCATGGCCCTTACGGGATGGGCTACACACGTGCTACAATGGCGGTGACAGTGGG
ACGCGAAGGGGCGACCTGGAGCAAATCCCCAAAAGCCG-TCTCAGTTCGGATTGCACTCT
GCAACTCGGGTGCATGAAGGCGGAATCGCTAGTAATCGTGGATCAGCA-TGCCACGGTGA
ATACGTTCCCGGGCCTTGTACACACCGCCCGTCACACCATGGGAGTTGGTCTTACCCGAC
GGCGCTG-----------------------------------------------------
------------------------------------------------------------
----------------
>Methylobacterium_pseudosasicola_BL36
---TTCAACGTGAGAGTTTGATCCTGGCTCAGAGCGAACGCTGGCGGCAGGCTTAACACA
TGCAAGTCGAGCGG-----------------GCACTTTCG-GGTG-----TCAGCGGCGG
ACGGGTGAGTAACGCGTGGG-AACGTGCCCTCTGGTTCGGAATAACTCAGGGAAACTTGA
GCTAATACCGGATAC--GCCC-----------------TTTTGGGGAAA-----------
----GGCTT-G-CTGCCGGAGGATCGGCCCGCGTCTGATTAGCTAGTTGGTGAGGTAACG
GCTCACCAAGGCGACGATCAGTAGCTGGTCTGAGAGGATGATCAGCCACACTGGGACTGA
GACACGGCCCAGACTCCTACGGGAGGCAGCAGTGGGGAATATTGGACAATGGGCGCAAGC
CTGATCCAGCCATGCCGCGTGAGTGATGAAGGCCTTAGGGTTGTAAAGCTCTTTTATCCG
GGACGATA---------------------------ATGACGGTACCGGAGGAATAAGCCC
CGGCTAACTTCGTGCCAGCAGCCGCGGTAATACGAAGGGGGCTAGCGTTGCTCGGAATCA
CTGGGCGTAAAGGGCGCGTAGGCGGCGTTTTAAGTCGGGGGTGAAAGCCTGTGGCTCAAC
CACAGAATGGCCTTCGATACTGGGG-CGCTTGAGTATGGTAGAGGTTGGTGGAACTGCGA
GTGTAGAGGTGAAATTCGTAGATATTCGCAAGAACACCGGTGGCGAAGGCGGCCAACTGG
ACCATTACTGACGCTGAGGCGCGAAAGCGTGGGGAGCAAACAGGATTAGATACCCTGGTA
GTCCACGCCGTAAACGATGAATGCCAGCTGTTGGG-G--TGCTT-GCACC---TCAGTAG
CGCAGCTAACGCTTTGAGCATTCCGCCTGGGGAGTACGGTCGCAAGATTAAAACTCAAAG
GAATTGACGGGGGCCCGCACAAGCGGTGGAGCATGTGGTTTAATTCGAAGCAACGCGCAG
AACCTTACCATCCTTTGACATG----GCGTGTTACCTGGAGA---GATTCAGGGTCCACT
-TCGG-TGGCGCGCACACAGGTGCTGCATGGCTGTCGTCAGCTCGTGTCGTGAGATGTTG
GGTTAAGTCCCGCAACGAGCGCAACCCACGTCCTTAGTTGCCAT-CA-----TTC--A--
--GTTGGGCACTCTAGGGAGACTGCCGGTGATAAGCCGCGAGGAAGGTGTGGATGACGTC
AAGTCCTCATGGCCCTTACGGGATGGGCTACACACGTGCTACAATGGCGGTGACAGTGGG
ACGCGAAGGGGCGACCTGGAGCAAATCCCCAAAAGCCG-TCTCAGTTCGGATTGCACTCT
GCAACTCGGGTGCATGAAGGCGGAATCGCTAGTAATCGTGGATCAGCA-TGCCACGGTGA
ATACGTTCCCGGGCCTTGTACACACCGCCCGTCACACCATGGGAGTTGGTCTTACCCGAC
GGCGCTGCGCCAACC----------------GCAA-G-GGGGCAGGCGACCACGGTAGGG
TCAGCGACTGGGGTGAAGTCGTAACAAGGTAGCCGTAGGGGAACCTGCGGCTGGATCACC
TCCTTTCT--------
>Methylorubrum_populi_BJ001
------------AGAGTTTGATCCTGGCTCAGAGCGAACGCTGGCGGCAGGCTTAACACA
TGCAAGTCGAACGG-----------------GCTTCTTCG-GAAG-----TCAGTGGCAG
ACGGGTGAGTAACACGTGGG-AACGTGCCCTTCGGTTCGGAATAACTCAGGGAAACTTGA
GCTAATACCGGATAC--GCCC-----------------TTACGGGGAAA-----------
----GGTTT-A-CTGCCGAAGGATCGGCCCGCGTCTGATTAGCTTGTTGGTGGGGTAACG
GCCTACCAAGGCGACGATCAGTAGCTGGTCTGAGAGGATGATCAGCCACACTGGGACTGA
GACACGGCCCAGACTCCTACGGGAGGCAGCAGTGGGGAATATTGGACAATGGGCGCAAGC
CTGATCCAGCCATGCCGCGTGAGTGATGAAGGCCTTAGGGTTGTAAAGCTCTTTTGTCCG
GGACGATA---------------------------ATGACGGTACCGGAAGAATAAGCCC
CGGCTAACTTCGTGCCAGCAGCCGCGGTAATACGAAGGGGGCTAGCGTTGCTCGGAATCA
CTGGGCGTAAAGGGCGCGTAGGCGGCCGATTAAGTCGGGGGTGAAAGCCTGTGGCTCAAC
CACAGAATTGCCTTCGATACTGGTT-GGCTTGAGACCGGAAGAGGACAGCGGAACTGCGA
GTGTAGAGGTGAAATTCGTAGATATTCGCAAGAACACCAGTGGCGAAGGCGGCTGTCTGG
TCCGGTTCTGACGCTGAGGCGCGAAAGCGTGGGGAGCAAACAGGATTAGATACCCTGGTA
GTCCACGCCGTAAACGATGAATGCCAGCCGTTGGC-C--TGCTT-GCAGG---TCAGTGG
CGCCGCTAACGCATTAAGCATTCCGCCTGGGGAGTACGGTCGCAAGATTAAAACTCAAAG
GAATTGACGGGGGCCCGCACAAGCGGTGGAGCATGTGGTTTAATTCGAAGCAACGCGCAG
AACCTTACCATCCCTTGACATG----GCATGTTACCTCGAGA---GATCGGGGATCCTCT
-TCGG-AGGCGTGCACACAGGTGCTGCATGGCTGTCGTCAGCTCGTGTCGTGAGATGTTG
GGTTAAGTCCCGCAACGAGCGCAACCCACGTCCTTAGTTGCCAT-CA-----TTC--A--
--GTTGGGCACTCTAGGGAGACTGCCGGTGATAAGCCGCGAGGAAGGTGTGGATGACGTC
AAGTCCTCATGGCCCTTACGGGATGGGCTACACACGTGCTACAATGGCGGTGACAGTGGG
ACGCGAAACCGCGAGGTTGAGCAAATCCCCAAAAGCCG-TCTCAGTTCGGATTGCACTCT
GCAACTCGGGTGCATGAAGGCGGAATCGCTAGTAATCGTGGATCAGCA-CGCCACGGTGA
ATACGTTCCCGGGCCTTGTACACACCGCCCGTCACACCATGGGAGTTGGTCTTACCCGAC
GGCGCTGCGCCAACC----------------GCAA-G-GGGGCAGGCGACCACGGTAGGG
TCAGCGACTGGGGTGAAGTCGTAACAAGGTAGCCGTAGGGGAACCTGCGGCTGGATCACC
TCCTTT----------
>Methylobacterium_sp_AMS5
---TTCAACTTGAGAGTTTGATCCTGGCTCAGAGCGAACGCTGGCGGCAGGCTTAACACA
TGCAAGTCGAACGG-----------------GCATCTTCG-GATG-----TCAGTGGCAG
ACGGGTGAGTAACACGTGGG-AACGTACCCTTCGGTTCGGAATAACTCAGGGAAACTTGA
GCTAATACCGGATAC--GCCC-----------------TTTTGGGGAAA-----------
----GGTTT-A-CTGCCGAAGGATCGGCCCGCGTCTGATTAGCTTGTTGGTGGGGTAACG
GCCTACCAAGGCGACGATCAGTAGCTGGTCTGAGAGGATGATCAGCCACACTGGGACTGA
GACACGGCCCAGACTCCTACGGGAGGCAGCAGTGGGGAATATTGGACAATGGGCGCAAGC
CTGATCCAGCCATGCCGCGTGAGTGATGAAGGCCTTAGGGTTGTAAAGCTCTTTTGTCCG
GGACGATA---------------------------ATGACGGTACCGGAAGAATAAGCCC
CGGCTAACTTCGTGCCAGCAGCCGCGGTAATACGAAGGGGGCTAGCGTTGCTCGGAATCA
CTGGGCGTAAAGGGCGCGTAGGCGGCCGATTAAGTCGGGGGTGAAAGCCTGTGGCTCAAC
CACAGAATTGCCTTCGATACTGGTT-GGCTTGAGACCGGAAGAGGACAGCGGAACTGCGA
GTGTAGAGGTGAAATTCGTAGATATTCGCAAGAACACCAGTGGCGAAGGCGGCTGTCTGG
TCCGGTTCTGACGCTGAGGCGCGAAAGCGTGGGGAGCAAACAGGATTAGATACCCTGGTA
GTCCACGCCGTAAACGATGAATGCCAGCCGTTGGC-C--TGCTT-GCAGG---TCAGTGG
CGCCGCTAACGCATTAAGCATTCCGCCTGGGGAGTACGGTCGCAAGATTAAAACTCAAAG
GAATTGACGGGGGCCCGCACAAGCGGTGGAGCATGTGGTTTAATTCGAAGCAACGCGCAG
AACCTTACCATCCCTTGACATG----GCATGTTACCTCGAGA---GATCGGGGATCCTCT
-TCGG-AGGCGTGCACACAGGTGCTGCATGGCTGTCGTCAGCTCGTGTCGTGAGATGTTG
GGTTAAGTCCCGCAACGAGCGCAACCCACGTCCTTAGTTGCCAT-CA-----TTC--A--
--GTTGGGCACTCTAGGGAGACTGCCGGTGATAAGCCGCGAGGAAGGTGTGGATGACGTC
AAGTCCTCATGGCCCTTACGGGATGGGCTACACACGTGCTACAATGGCGGTGACAGTGGG
ACGCGAAGCCGCGAGGTGGAGCAAATCCCCAAAAACCG-TCTCAGTTCGGATTGCACTCT
GCAACTCGGGTGCATGAAGGCGGAATCGCTAGTAATCGTGGATCAGCA-CGCCACGGTGA
ATACGTTCCCGGGCCTTGTACACACCGCCCGTCACACCATGGGAGTTGGTCTTACCCGAC
GGCGCTGCGCCAACC----------------GCAA-G-GAGGCAGGCGACCACGGTAGGG
TCAGCGACTGGGGTGAAGTCGTAACAAGGTAGCCGTAGGGGAACCTGCGGCTGGATCACC
TCCTTTCT--------
>Methylorubrum_chloromethanicum_CM4
------------AGAGTTTGATCCTGGCTCAGAGCGAACGCTGGCGGCAGGCTTAACACA
TGCAAGTCGAACGG-----------------GCACCTTCG-GGTG-----TCAGTGGCAG
ACGGGTGAGTAACACGTGGG-AACGTACCCTTCGGTTCGGAATAACTCAGGGAAACTTGA
GCTAATACCGGATAC--GCCC-----------------TTATGGGGAAA-----------
----GGTTT-A-CTGCCGAAGGATCGGCCCGCGTCTGATTAGCTTGTTGGTGGGGTAACG
GCCTACCAAGGCGACGATCAGTAGCTGGTCTGAGAGGATGATCAGCCACACTGGGACTGA
GACACGGCCCAGACTCCTACGGGAGGCAGCAGTGGGGAATATTGGACAATGGGCGCAAGC
CTGATCCAGCCATGCCGCGTGAGTGATGAAGGCCTTAGGGTTGTAAAGCTCTTTTGTCCG
GGACGATA---------------------------ATGACGGTACCGGAAGAATAAGCCC
CGGCTAACTTCGTGCCAGCAGCCGCGGTAATACGAAGGGGGCTAGCGTTGCTCGGAATCA
CTGGGCGTAAAGGGCGCGTAGGCGGCCGATTAAGTCGGGGGTGAAAGCCTGTGGCTCAAC
CACAGAATTGCCTTCGATACTGGTT-GGCTTGAGACCGGAAGAGGACAGCGGAACTGCGA
GTGTAGAGGTGAAATTCGTAGATATTCGCAAGAACACCAGTGGCGAAGGCGGCTGTCTGG
TCCGGTTCTGACGCTGAGGCGCGAAAGCGTGGGGAGCAAACAGGATTAGATACCCTGGTA
GTCCACGCCGTAAACGATGAATGCCAGCCGTTGGC-C--TGCTT-GCAGG---TCAGTGG
CGCCGCTAACGCATTAAGCATTCCGCCTGGGGAGTACGGTCGCAAGATTAAAACTCAAAG
GAATTGACGGGGGCCCGCACAAGCGGTGGAGCATGTGGTTTAATTCGAAGCAACGCGCAG
AACCTTACCATCCCTTGACATG----GCATGTTACCTCGAGA---GATCGGGGATCCTCT
-TCGG-AGGCGTGCACACAGGTGCTGCATGGCTGTCGTCAGCTCGTGTCGTGAGATGTTG
GGTTAAGTCCCGCAACGAGCGCAACCCACGTCCTTAGTTGCCAT-CA-----TTC--A--
--GTTGGGCACTCTAGGGAGACTGCCGGTGATAAGCCGCGAGGAAGGTGTGGATGACGTC
AAGTCCTCATGGCCCTTACGGGATGGGCTACACACGTGCTACAATGGCGGTGACAGTGGG
ACGCGAAGCCGCGAGGTGGAGCAAATCCCCAAAAACCG-TCTCAGTTCGGATTGCACTCT
GCAACTCGGGTGCATGAAGGCGGAATCGCTAGTAATCGTGGATCAGCA-CGCCACGGTGA
ATACGTTCCCGGGCCTTGTACACACCGCCCGTCACACCATGGGAGTTGGTCTTACCCGAC
GGCGCTGCGCCAACC----------------GCAA-G-GAGGCAGGCGACCACGGTAGGG
TCAGCGACTGGGGTGAAGTCGTAACAAGGTAGCCGTAGGGGAACCTGCGGCTGGATCACC
T---------------
>Methylorubrum_extorquens_AM1
------------AGAGTTTGATCCTGGCTCAGAGCGAACGCTGGCGGCAGGCTTAACACA
TGCAAGTCGAACGG-----------------GCACCTTCG-GGTG-----TCAGTGGCAG
ACGGGTGAGTAACACGTGGG-AACGTACCCTTCGGTTCGGAATAACTCAGGGAAACTTGA
GCTAATACCGGATAC--GCCC-----------------TTTTGGGGAAA-----------
----GGTTT-A-CTGCCGAAGGATCGGCCCGCGTCTGATTAGCTTGTTGGTGGGGTAACG
GCCTACCAAGGCGACGATCAGTAGCTGGTCTGAGAGGATGATCAGCCACACTGGGACTGA
GACACGGCCCAGACTCCTACGGGAGGCAGCAGTGGGGAATATTGGACAATGGGCGCAAGC
CTGATCCAGCCATGCCGCGTGAGTGATGAAGGCCTTAGGGTTGTAAAGCTCTTTTGTCCG
GGACGATA---------------------------ATGACGGTACCGGAAGAATAAGCCC
CGGCTAACTTCGTGCCAGCAGCCGCGGTAATACGAAGGGGGCTAGCGTTGCTCGGAATCA
CTGGGCGTAAAGGGCGCGTAGGCGGCCGATTAAGTCGGGGGTGAAAGCCTGTGGCTCAAC
CACAGAATTGCCTTCGATACTGGTT-GGCTTGAGACCGGAAGAGGACAGCGGAACTGCGA
GTGTAGAGGTGAAATTCGTAGATATTCGCAAGAACACCAGTGGCGAAGGCGGCTGTCTGG
TCCGGTTCTGACGCTGAGGCGCGAAAGCGTGGGGAGCAAACAGGATTAGATACCCTGGTA
GTCCACGCCGTAAACGATGAATGCCAGCCGTTGGC-C--TGCTT-GCAGG---TCAGTGG
CGCCGCTAACGCATTAAGCATTCCGCCTGGGGAGTACGGTCGCAAGATTAAAACTCAAAG
GAATTGACGGGGGCCCGCACAAGCGGTGGAGCATGTGGTTTAATTCGAAGCAACGCGCAG
AACCTTACCATCCCTTGACATG----GCATGTTACCTCGAGA---GATCGGGGATCCTCT
-TCGG-AGGCGTGCACACAGGTGCTGCATGGCTGTCGTCAGCTCGTGTCGTGAGATGTTG
GGTTAAGTCCCGCAACGAGCGCAACCCACGTCCTTAGTTGCCAT-CA-----TTC--A--
--GTTGGGCACTCTAGGGAGACTGCCGGTGATAAGCCGCGAGGAAGGTGTGGATGACGTC
AAGTCCTCATGGCCCTTACGGGATGGGCTACACACGTGCTACAATGGCGGTGACAGTGGG
ACGCGAAGCCGCGAGGTGGAGCAAATCCCCAAAAACCG-TCTCAGTTCGGATTGCACTCT
GCAACTCGGGTGCATGAAGGCGGAATCGCTAGTAATCGTGGATCAGCA-CGCCACGGTGA
ATACGTTCCCGGGCCTTGTACACACCGCCCGTCACACCATGGGAGTTGGTCTTACCCGAC
GGCGCTGCGCCAACC----------------GCAA-G-GAGGCAGGCGACCACGGTAGGG
TCAGCGACTGGGGTGAAGTCGTAACAAGGTAGCCGTA-----------------------
----------------
>Methylorubrum_extorquens_DM4
------------AGAGTTTGATCCTGGCTCAGAGCGAACGCTGGCGGCAGGCTTAACACA
TGCAAGTCGAACGG-----------------GCACCTTCG-GGTG-----TCAGTGGCAG
ACGGGTGAGTAACACGTGGG-AACGTACCCTTCGGTTCGGAATAACTCAGGGAAACTTGA
GCTAATACCGGATAC--GCCC-----------------TTTTGGGGAAA-----------
----GGTTT-A-CTGCCGAAGGATCGGCCCGCGTCTGATTAGCTTGTTGGTGGGGTAACG
GCCTACCAAGGCGACGATCAGTAGCTGGTCTGAGAGGATGATCAGCCACACTGGGACTGA
GACACGGCCCAGACTCCTACGGGAGGCAGCAGTGGGGAATATTGGACAATGGGCGCAAGC
CTGATCCAGCCATGCCGCGTGAGTGATGAAGGCCTTAGGGTTGTAAAGCTCTTTTGTCCG
GGACGATA---------------------------ATGACGGTACCGGAAGAATAAGCCC
CGGCTAACTTCGTGCCAGCAGCCGCGGTAATACGAAGGGGGCTAGCGTTGCTCGGAATCA
CTGGGCGTAAAGGGCGCGTAGGCGGCCGATTAAGTCGGGGGTGAAAGCCTGTGGCTCAAC
CACAGAATTGCCTTCGATACTGGTT-GGCTTGAGACCGGAAGAGGACAGCGGAACTGCGA
GTGTAGAGGTGAAATTCGTAGATATTCGCAAGAACACCAGTGGCGAAGGCGGCTGTCTGG
TCCGGTTCTGACGCTGAGGCGCGAAAGCGTGGGGAGCAAACAGGATTAGATACCCTGGTA
GTCCACGCCGTAAACGATGAATGCCAGCCGTTGGC-C--TGCTT-GCAGG---TCAGTGG
CGCCGCTAACGCATTAAGCATTCCGCCTGGGGAGTACGGTCGCAAGATTAAAACTCAAAG
GAATTGACGGGGGCCCGCACAAGCGGTGGAGCATGTGGTTTAATTCGAAGCAACGCGCAG
AACCTTACCATCCCTTGACATG----GCATGTTACCTCGAGA---GATCGGGGATCCTCT
-TCGG-AGGCGTGCACACAGGTGCTGCATGGCTGTCGTCAGCTCGTGTCGTGAGATGTTG
GGTTAAGTCCCGCAACGAGCGCAACCCACGTCCTTAGTTGCCAT-CA-----TTC--A--
--GTTGGGCACTCTAGGGAGACTGCCGGTGATAAGCCGCGAGGAAGGTGTGGATGACGTC
AAGTCCTCATGGCCCTTACGGGATGGGCTACACACGTGCTACAATGGCGGTGACAGTGGG
ACGCGAAGCCGCGAGGTGGAGCAAATCCCCAAAAACCG-TCTCAGTTCGGATTGCACTCT
GCAACTCGGGTGCATGAAGGCGGAATCGCTAGTAATCGTGGATCAGCA-CGCCACGGTGA
ATACGTTCCCGGGCCTTGTACACACCGCCCGTCACACCATGGGAGTTGGTCTTACCCGAC
GGCGCTGCGCCAACC----------------GCAA-G-GAGGCAGGCGACCACGGTAGGG
TCAGCGACTGGGGTGAAGTCGTAACAAGGTAGCCGTAGGGGAACCTGCGGCTGGATCACC
TCCTTT----------
>Methylorubrum_extorquens_PA1
------------AGAGTTTGATCCTGGCTCAGAGCGAACGCTGGCGGCAGGCTTAACACA
TGCAAGTCGAACGG-----------------GCACCTTCG-GGTG-----TCAGTGGCAG
ACGGGTGAGTAACACGTGGG-AACGTACCCTTCGGTTCGGAATAACTCAGGGAAACTTGA
GCTAATACCGGATAC--GCCC-----------------TTTTGGGGAAA-----------
----GGTTT-A-CTGCCGAAGGATCGGCCCGCGTCTGATTAGCTTGTTGGTGGGGTAACG
GCCTACCAAGGCGACGATCAGTAGCTGGTCTGAGAGGATGATCAGCCACACTGGGACTGA
GACACGGCCCAGACTCCTACGGGAGGCAGCAGTGGGGAATATTGGACAATGGGCGCAAGC
CTGATCCAGCCATGCCGCGTGAGTGATGAAGGCCTTAGGGTTGTAAAGCTCTTTTGTCCG
GGACGATA---------------------------ATGACGGTACCGGAAGAATAAGCCC
CGGCTAACTTCGTGCCAGCAGCCGCGGTAATACGAAGGGGGCTAGCGTTGCTCGGAATCA
CTGGGCGTAAAGGGCGCGTAGGCGGCCGATTAAGTCGGGGGTGAAAGCCTGTGGCTCAAC
CACAGAATTGCCTTCGATACTGGTT-GGCTTGAGACCGGAAGAGGACAGCGGAACTGCGA
GTGTAGAGGTGAAATTCGTAGATATTCGCAAGAACACCAGTGGCGAAGGCGGCTGTCTGG
TCCGGTTCTGACGCTGAGGCGCGAAAGCGTGGGGAGCAAACAGGATTAGATACCCTGGTA
GTCCACGCCGTAAACGATGAATGCCAGCCGTTGGC-C--TGCTT-GCAGG---TCAGTGG
CGCCGCTAACGCATTAAGCATTCCGCCTGGGGAGTACGGTCGCAAGATTAAAACTCAAAG
GAATTGACGGGGGCCCGCACAAGCGGTGGAGCATGTGGTTTAATTCGAAGCAACGCGCAG
AACCTTACCATCCCTTGACATG----GCATGTTACCTCGAGA---GATCGGGGATCCTCT
-TCGG-AGGCGTGCACACAGGTGCTGCATGGCTGTCGTCAGCTCGTGTCGTGAGATGTTG
GGTTAAGTCCCGCAACGAGCGCAACCCACGTCCTTAGTTGCCAT-CA-----TTC--A--
--GTTGGGCACTCTAGGGAGACTGCCGGTGATAAGCCGCGAGGAAGGTGTGGATGACGTC
AAGTCCTCATGGCCCTTACGGGATGGGCTACACACGTGCTACAATGGCGGTGACAGTGGG
ACGCGAAGCCGCGAGGTGGAGCAAATCCCCAAAAACCG-TCTCAGTTCGGATTGCACTCT
GCAACTCGGGTGCATGAAGGCGGAATCGCTAGTAATCGTGGATCAGCA-CGCCACGGTGA
ATACGTTCCCGGGCCTTGTACACACCGCCCGTCACACCATGGGAGTTGGTCTTACCCGAC
GGCGCTGCGCCAACC----------------GCAA-G-GAGGCAGGCGACCACGGTAGGG
TCAGCGACTGGGGTGAAGTCGTAACAAGGTAGCCGTAGGGGAACCTGCGGCTGGATCACC
TCCTTT----------
>Methylorubrum_zatmanii_PSBB041
---TTCAACTTGAGAGTTTGATCCTGGCTCAGAGCGAACGCTGGCGGCAGGCTTAACACA
TGCAAGTCGAACGG-----------------GCACCTTCG-GGTG-----TCAGTGGCAG
ACGGGTGAGTAACACGTGGG-AACGTACCCTTCGGTTCGGAATAACTCAGGGAAACTTGA
GCTAATACCGGATAC--GCCC-----------------TTTTGGGGAAA-----------
----GGTTT-A-CTGCCGAAGGATCGGCCCGCGTCTGATTAGCTTGTTGGTGGGGTAACG
GCCTACCAAGGCGACGATCAGTAGCTGGTCTGAGAGGATGATCAGCCACACTGGGACTGA
GACACGGCCCAGACTCCTACGGGAGGCAGCAGTGGGGAATATTGGACAATGGGCGCAAGC
CTGATCCAGCCATGCCGCGTGAGTGATGAAGGCCTTAGGGTTGTAAAGCTCTTTTGTCCG
GGACGATA---------------------------ATGACGGTACCGGAAGAATAAGCCC
CGGCTAACTTCGTGCCAGCAGCCGCGGTAATACGAAGGGGGCTAGCGTTGCTCGGAATCA
CTGGGCGTAAAGGGCGCGTAGGCGGCCGATTAAGTCGGGGGTGAAAGCCTGTGGCTCAAC
CACAGAATTGCCTTCGATACTGGTT-GGCTTGAGACCGGAAGAGGACAGCGGAACTGCGA
GTGTAGAGGTGAAATTCGTAGATATTCGCAAGAACACCAGTGGCGAAGGCGGCTGTCTGG
TCCGGTTCTGACGCTGAGGCGCGAAAGCGTGGGGAGCAAACAGGATTAGATACCCTGGTA
GTCCACGCCGTAAACGATGAATGCCAGCCGTTGGC-C--TGCTT-GCAGG---TCAGTGG
CGCCGCTAACGCATTAAGCATTCCGCCTGGGGAGTACGGTCGCAAGATTAAAACTCAAAG
GAATTGACGGGGGCCCGCACAAGCGGTGGAGCATGTGGTTTAATTCGAAGCAACGCGCAG
AACCTTACCATCCCTTGACATG----GCATGTTACCTCGAGA---GATCGGGGATCCTCT
-TCGG-AGGCGTGCACACAGGTGCTGCATGGCTGTCGTCAGCTCGTGTCGTGAGATGTTG
GGTTAAGTCCCGCAACGAGCGCAACCCACGTCCTTAGTTGCCAT-CA-----TTC--A--
--GTTGGGCACTCTAGGGAGACTGCCGGTGATAAGCCGCGAGGAAGGTGTGGATGACGTC
AAGTCCTCATGGCCCTTACGGGATGGGCTACACACGTGCTACAATGGCGGTGACAGTGGG
ACGCGAAGCCGCGAGGTGGAGCAAATCCCCAAAAACCG-TCTCAGTTCGGATTGCACTCT
GCAACTCGGGTGCATGAAGGCGGAATCGCTAGTAATCGTGGATCAGCA-CGCCACGGTGA
ATACGTTCCCGGGCCTTGTACACACCGCCCGTCACACCATGGGAGTTGGTCTTACCCGAC
GGCGCTGCGCCAACC----------------GCAA-G-GAGGCAGGCGACCACGGTAGGG
TCAGCGACTGGGGTGAAGTCGTAACAAGGTAGCCGTAGGGGAACCTGCGGCTGGATCACC
TCCTTTCT--------
>Methylobacterium_indicum_NS230
---TTCAACTTGAGAGTTTGATCCTGGCTCAGAGCGAACGCTGGCGGCAGGCTTAACACA
TGCAAGTCGAGCGG-----------------GCCCTTC---GGGG-----TCAGCGGCAG
ACGGGTGAGTAACGCGTGGG-AACGTGCCCTTCGGTTCGGAATAACTCAGGGAAACTTGA
GCTAATACCGGATAC--GTGC-----------------GAGAGCAGAAA-----------
----GGTTT-A-CTGCCGAAGGATCGGCCCGCGTCTGATTAGCTAGTTGGTGAGGTTACG
GCTCACCAAGGCGACGATCAGTAGCTGGTCTGAGAGGATGATCAGCCACACTGGGACTGA
GACACGGCCCAGACTCCTACGGGAGGCAGCAGTGGGGAATATTGGACAATGGGGGCAACC
CTGATCCAGCCATGCCGCGTGAGTGATGACGGCCTTAGGGTTGTAAAGCTCTTTTCTCCG
GGACGATA---------------------------ATGACGGTACCGGAGGAATAAGCCC
CGGCTAACTTCGTGCCAGCAGCCGCGGTAATACGAAGGGGGCTAGCGTTGCTCGGAATCA
CTGGGCGTAAAGGGCGCGTAGGCGGCTGATTTAGTCGAGGGTGAAAGCCCGTGGCTCAAC
CACGGAATGGCCTTCGATACTGATT-GGCTCGAGACCGGAAGAGGACAGCGGAACTGCGA
GTGTAGAGGTGAAATTCGTAGATATTCGCAAGAACACCAGTGGCGAAGGCGGCTGTCTGG
TCCGGTTCTGACGCTGAGGCGCGAAAGCGTGGGGAGCAAACAGGATTAGATACCCTGGTA
GTCCACGCTGTAAACGATGAATGCTAGCCGTTGGG-G--TGCAT-GCACC---TCAGTGG
CGCCGCTAACGCTTTAAGCATTCCGCCTGGGGAGTACGGTCGCAAGATTAAAACTCAAAG
GAATTGACGGGGGCCCGCACAAGCGGTGGAGCATGTGGTTTAATTCGAAGCAACGCGCAG
AACCTTACCATCCCTTGACATG----GCATGCGAGGTCGAGA---GATCGGCTGTTCCCT
-TCGG-GGACGTGCACACAGGTGCTGCATGGCTGTCGTCAGCTCGTGTCGTGAGATGTTG
GGTTAAGTCCCGCAACGAGCGCAACCCACGTCCTCAGTTGCCAT-CA-----TTT--G--
--GTTGGGCACTCTGGGGAGACTGCCGGTGATAAGCCGCGAGGAAGGTGTGGATGACGTC
AAGTCCTCATGGCCCTTACGGGATGGGCTACACACGTGCTACAATGGCGGTGACAATGGG
CAGCGAAGGGGCGACCTGGAGCGAATCCCCAAAAGCCG-TCTCAGTTCGGATTGCACTCT
GCAACTCGGGTGCATGAAGGCGGAATCGCTAGTAATCGTGGATCAGCA-TGCCACGGTGA
ATACGTTCCCGGGCCTTGTACACACCGCCCGTCACACCATGGGAGTTGGTCTTACCCGAC
GGCGCTGCGCCAACT---------------GGCAACA-GGGGCAGGCGACCACGGTAGGG
TCAGCGACTGGGGTGAAGTCGTAACAAGGTAGCCGTAGGGGAACCTGCGGCTGGATCACC
TCCTTTCT--------
>Methylobacterium_indicum_NS229
---TTCAACTTGAGAGTTTGATCCTGGCTCAGAGCGAACGCTGGCGGCAGGCTTAACACA
TGCAAGTCGAGCGG-----------------GCCCTTC---GGGG-----TCAGCGGCAG
ACGGGTGAGTAACGCGTGGG-AACGTGCCCTTCGGTTCGGAATAACTCAGGGAAACTTGA
GCTAATACCGGATAC--GTGC-----------------GAGAGCAGAAA-----------
----GGTTT-A-CTGCCGAAGGATCGGCCCGCGTCTGATTAGCTAGTTGGTGAGGTTACG
GCTCACCAAGGCGACGATCAGTAGCTGGTCTGAGAGGATGATCAGCCACACTGGGACTGA
GACACGGCCCAGACTCCTACGGGAGGCAGCAGTGGGGAATATTGGACAATGGGGGCAACC
CTGATCCAGCCATGCCGCGTGAGTGATGACGGCCTTAGGGTTGTAAAGCTCTTTTCTCCG
GGACGATA---------------------------ATGACGGTACCGGAGGAATAAGCCC
CGGCTAACTTCGTGCCAGCAGCCGCGGTAATACGAAGGGGGCTAGCGTTGCTCGGAATCA
CTGGGCGTAAAGGGCGCGTAGGCGGCTGATTTAGTCGAGGGTGAAAGCCCGTGGCTCAAC
CACGGAATGGCCTTCGATACTGATT-GGCTCGAGACCGGAAGAGGACAGCGGAACTGCGA
GTGTAGAGGTGAAATTCGTAGATATTCGCAAGAACACCAGTGGCGAAGGCGGCTGTCTGG
TCCGGTTCTGACGCTGAGGCGCGAAAGCGTGGGGAGCAAACAGGATTAGATACCCTGGTA
GTCCACGCTGTAAACGATGAATGCTAGCCGTTGGG-G--TGCAT-GCACC---TCAGTGG
CGCCGCTAACGCTTTAAGCATTCCGCCTGGGGAGTACGGTCGCAAGATTAAAACTCAAAG
GAATTGACGGGGGCCCGCACAAGCGGTGGAGCATGTGGTTTAATTCGAAGCAACGCGCAG
AACCTTACCATCCCTTGACATG----GCATGCGAGGTCGAGA---GATCGGCTGTTCCCT
-TCGG-GGACGTGCACACAGGTGCTGCATGGCTGTCGTCAGCTCGTGTCGTGAGATGTTG
GGTTAAGTCCCGCAACGAGCGCAACCCACGTCCTCAGTTGCCAT-CA-----TTT--G--
--GTTGGGCACTCTGGGGAGACTGCCGGTGATAAGCCGCGAGGAAGGTGTGGATGACGTC
AAGTCCTCATGGCCCTTACGGGATGGGCTACACACGTGCTACAATGGCGGTGACAATGGG
CAGCGAAGGGGCGACCTGGAGCGAATCCCCAAAAGCCG-TCTCAGTTCGGATTGCACTCT
GCAACTCGGGTGCATGAAGGCGGAATCGCTAGTAATCGTGGATCAGCA-TGCCACGGTGA
ATACGTTCCCGGGCCTTGTACACACCGCCCGTCACACCATGGGAGTTGGTCTTACCCGAC
GGCGCTGCGCCAACT---------------GGCAACA-GGGGCAGGCGACCACGGTAGGG
TCAGCGACTGGGGTGAAGTCGTAACAAGGTAGCCGTAGGGGAACCTGCGGCTGGATCACC
TCCTTTCT--------
>Methylobacterium_indicum_NS228
---TTCAACTTGAGAGTTTGATCCTGGCTCAGAGCGAACGCTGGCGGCAGGCTTAACACA
TGCAAGTCGAGCGG-----------------GCCCTTC---GGGG-----TCAGCGGCAG
ACGGGTGAGTAACGCGTGGG-AACGTGCCCTTCGGTTCGGAATAACTCAGGGAAACTTGA
GCTAATACCGGATAC--GTGC-----------------GAGAGCAGAAA-----------
----GGTTT-A-CTGCCGAAGGATCGGCCCGCGTCTGATTAGCTAGTTGGTGAGGTTACG
GCTCACCAAGGCGACGATCAGTAGCTGGTCTGAGAGGATGATCAGCCACACTGGGACTGA
GACACGGCCCAGACTCCTACGGGAGGCAGCAGTGGGGAATATTGGACAATGGGGGCAACC
CTGATCCAGCCATGCCGCGTGAGTGATGACGGCCTTAGGGTTGTAAAGCTCTTTTCTCCG
GGACGATA---------------------------ATGACGGTACCGGAGGAATAAGCCC
CGGCTAACTTCGTGCCAGCAGCCGCGGTAATACGAAGGGGGCTAGCGTTGCTCGGAATCA
CTGGGCGTAAAGGGCGCGTAGGCGGCTGATTTAGTCGAGGGTGAAAGCCCGTGGCTCAAC
CACGGAATGGCCTTCGATACTGATT-GGCTCGAGACCGGAAGAGGACAGCGGAACTGCGA
GTGTAGAGGTGAAATTCGTAGATATTCGCAAGAACACCAGTGGCGAAGGCGGCTGTCTGG
TCCGGTTCTGACGCTGAGGCGCGAAAGCGTGGGGAGCAAACAGGATTAGATACCCTGGTA
GTCCACGCTGTAAACGATGAATGCTAGCCGTTGGG-G--TGCAT-GCACC---TCAGTGG
CGCCGCTAACGCTTTAAGCATTCCGCCTGGGGAGTACGGTCGCAAGATTAAAACTCAAAG
GAATTGACGGGGGCCCGCACAAGCGGTGGAGCATGTGGTTTAATTCGAAGCAACGCGCAG
AACCTTACCATCCCTTGACATG----GCATGCGAGGTCGAGA---GATCGGCTGTTCCCT
-TCGG-GGACGTGCACACAGGTGCTGCATGGCTGTCGTCAGCTCGTGTCGTGAGATGTTG
GGTTAAGTCCCGCAACGAGCGCAACCCACGTCCTCAGTTGCCAT-CA-----TTT--G--
--GTTGGGCACTCTGGGGAGACTGCCGGTGATAAGCCGCGAGGAAGGTGTGGATGACGTC
AAGTCCTCATGGCCCTTACGGGATGGGCTACACACGTGCTACAATGGCGGTGACAATGGG
CAGCGAAGGGGCGACCTGGAGCGAATCCCCAAAAGCCG-TCTCAGTTCGGATTGCACTCT
GCAACTCGGGTGCATGAAGGCGGAATCGCTAGTAATCGTGGATCAGCA-TGCCACGGTGA
ATACGTTCCCGGGCCTTGTACACACCGCCCGTCACACCATGGGAGTTGGTCTTACCCGAC
GGCGCTGCGCCAACT---------------GGCAACA-GGGGCAGGCGACCACGGTAGGG
TCAGCGACTGGGGTGAAGTCGTAACAAGGTAGCCGTAGGGGAACCTGCGGCTGGATCACC
TCCTTTCT--------
>Methylobacterium_indicum_SE2.11
---TTCAACTTGAGAGTTTGATCCTGGCTCAGAGCGAACGCTGGCGGCAGGCTTAACACA
TGCAAGTCGAGCGG-----------------GCATCCTTGTGGTG-----TCAGCGGCAG
ACGGGTGAGTAACGCGTGGG-AACGTGCCCTTCGGTTCGGAATAACTCAGGGAAACTTGA
GCTAATACCGGATAC--GTGC-----------------GAGAGCAGAAA-----------
----GGTTT-A-CTGCCGAAGGATCGGCCCGCGTCTGATTAGCTAGTTGGTGAGGTTACG
GCTCACCAAGGCGACGATCAGTAGCTGGTCTGAGAGGATGATCAGCCACACTGGGACTGA
GACACGGCCCAGACTCCTACGGGAGGCAGCAGTGGGGAATATTGGACAATGGGGGCAACC
CTGATCCAGCCATGCCGCGTGAGTGATGACGGCCTTAGGGTTGTAAAGCTCTTTTCTCCG
GGACGATA---------------------------ATGACGGTACCGGAGGAATAAGCCC
CGGCTAACTTCGTGCCAGCAGCCGCGGTAATACGAAGGGGGCTAGCGTTGCTCGGAATCA
CTGGGCGTAAAGGGCGCGTAGGCGGCTGATTTAGTCGAGGGTGAAAGCCCGTGGCTCAAC
CACGGAATGGCCTTCGATACTGATT-GGCTTGAGACCGGAAGAGGACAGCGGAACTGCGA
GTGTAGAGGTGAAATTCGTAGATATTCGCAAGAACACCAGTGGCGAAGGCGGCTGTCTGG
TCCGGTTCTGACGCTGAGGCGCGAAAGCGTGGGGAGCAAACAGGATTAGATACCCTGGTA
GTCCACGCTGTAAACGATGAATGCTAGCCGTTGGG-G--TGCAT-GCACC---TCAGTGG
CGCCGCTAACGCTTTAAGCATTCCGCCTGGGGAGTACGGTCGCAAGATTAAAACTCAAAG
GAATTGACGGGGGCCCGCACAAGCGGTGGAGCATGTGGTTTAATTCGAAGCAACGCGCAG
AACCTTACCATCCCTTGACATG----GCATGCGAGCCGGAGA---GATCCGGTGTTCCCT
-TCGG-GGACGTGCACACAGGTGCTGCATGGCTGTCGTCAGCTCGTGTCGTGAGATGTTG
GGTTAAGTCCCGCAACGAGCGCAACCCACGTCCTCAGTTGCCAT-CA-----TTC--A--
--GTTGGGCACTCTGGGGAGACTGCCGGTGATAAGCCGCGAGGAAGGTGTGGATGACGTC
AAGTCCTCATGGCCCTTACGGGATGGGCTACACACGTGCTACAATGGCGGTGACAATGGG
CAGCGAAGGGGCGACCTGGAGCGAATCCCCAAAAGCCG-TCTCAGTTCGGATTGCACTCT
GCAACTCGGGTGCATGAAGGCGGAATCGCTAGTAATCGTGGATCAGCA-TGCCACGGTGA
ATACGTTCCCGGGCCTTGTACACACCGCCCGTCACACCATGGGAGTTGGTCTTACCCGAC
GGCGCTGCGCCAACC----------------GCAA-G-GAGGCAGGCGACCACGGTAGGG
TCAGCGACTGGGGTGAAGTCGTAACAAGGTAGCCGTAGGGGAACCTGCGGCTGGATCACC
TCCTTTCT--------
>Methylobacterium_indicum_SE3.6
---TTCAACTTGAGAGTTTGATCCTGGCTCAGAGCGAACGCTGGCGGCAGGCTTAACACA
TGCAAGTCGAGCGG-----------------GCATCCTTGTGGTG-----TCAGCGGCAG
ACGGGTGAGTAACGCGTGGG-AACGTGCCCTTCGGTTCGGAATAACTCAGGGAAACTTGA
GCTAATACCGGATAC--GTGC-----------------GAGAGCAGAAA-----------
----GGTTT-A-CTGCCGAAGGATCGGCCCGCGTCTGATTAGCTAGTTGGTGAGGTTACG
GCTCACCAAGGCGACGATCAGTAGCTGGTCTGAGAGGATGATCAGCCACACTGGGACTGA
GACACGGCCCAGACTCCTACGGGAGGCAGCAGTGGGGAATATTGGACAATGGGGGCAACC
CTGATCCAGCCATGCCGCGTGAGTGATGACGGCCTTAGGGTTGTAAAGCTCTTTTCTCCG
GGACGATA---------------------------ATGACGGTACCGGAGGAATAAGCCC
CGGCTAACTTCGTGCCAGCAGCCGCGGTAATACGAAGGGGGCTAGCGTTGCTCGGAATCA
CTGGGCGTAAAGGGCGCGTAGGCGGCTGATTTAGTCGAGGGTGAAAGCCCGTGGCTCAAC
CACGGAATGGCCTTCGATACTGATT-GGCTTGAGACCGGAAGAGGACAGCGGAACTGCGA
GTGTAGAGGTGAAATTCGTAGATATTCGCAAGAACACCAGTGGCGAAGGCGGCTGTCTGG
TCCGGTTCTGACGCTGAGGCGCGAAAGCGTGGGGAGCAAACAGGATTAGATACCCTGGTA
GTCCACGCTGTAAACGATGAATGCTAGCCGTTGGG-G--TGCAT-GCACC---TCAGTGG
CGCCGCTAACGCTTTAAGCATTCCGCCTGGGGAGTACGGTCGCAAGATTAAAACTCAAAG
GAATTGACGGGGGCCCGCACAAGCGGTGGAGCATGTGGTTTAATTCGAAGCAACGCGCAG
AACCTTACCATCCCTTGACATG----GCATGCGAGCCGGAGA---GATCCGGTGTTCCCT
-TCGG-GGACGTGCACACAGGTGCTGCATGGCTGTCGTCAGCTCGTGTCGTGAGATGTTG
GGTTAAGTCCCGCAACGAGCGCAACCCACGTCCTCAGTTGCCAT-CA-----TTC--A--
--GTTGGGCACTCTGGGGAGACTGCCGGTGATAAGCCGCGAGGAAGGTGTGGATGACGTC
AAGTCCTCATGGCCCTTACGGGATGGGCTACACACGTGCTACAATGGCGGTGACAATGGG
CAGCGAAGGGGCGACCTGGAGCGAATCCCCAAAAGCCG-TCTCAGTTCGGATTGCACTCT
GCAACTCGGGTGCATGAAGGCGGAATCGCTAGTAATCGTGGATCAGCA-TGCCACGGTGA
ATACGTTCCCGGGCCTTGTACACACCGCCCGTCACACCATGGGAGTTGGTCTTACCCGAC
GGCGCTGCGCCAACC----------------GCAA-G-GAGGCAGGCGACCACGGTAGGG
TCAGCGACTGGGGTGAAGTCGTAACAAGGTAGCCGTAGGGGAACCTGCGGCTGGATCACC
TCCTTTCT--------
>Methylobacterium_aquaticum_MA-22A
---TTCAACTTGAGAGTTTGATCCTGGCTCAGAGCGAACGCTGGCGGCAGGCTTAACACA
TGCAAGTCGAGCGG-----------------GCCCTTC---GGGG-----TCAGCGGCAG
ACGGGTGAGTAACGCGTGGG-AACGTGCCCTTCGGTTCGGAATAACTCAGGGAAACTTGA
GCTAATACCGGATAC--GTGC-----------------GAGAGCAGAAA-----------
----GGTTT-ATCTGCCGAAGGATCGGCCCGCGTCTGATTAGCTAGTTGGTGAGGTTATG
GCTCACCAAGGCGACGATCAGTAGCTGGTCTGAGAGGATGATCAGCCACACTGGGACTGA
GACACGGCCCAGACTCCTACGGGAGGCAGCAGTGGGGAATATTGGACAATGGGGGCAACC
CTGATCCAGCCATGCCGCGTGAGTGATGACGGCCTTAGGGTTGTAAAGCTCTTTTCTCCG
GGACGATA---------------------------ATGACGGTACCGGAGGAATAAGCCC
CGGCTAACTTCGTGCCAGCAGCCGCGGTAATACGAAGGGGGCTAGCGTTGCTCGGAATCA
CTGGGCGTAAAGGGCGCGTAGGCGGCTGATTTAGTCGAGGGTGAAAGCCCGTGGCTCAAC
CACGGAATGGCCTTCGATACTGATT-GGCTTGAGACCGGAAGAGGACAGCGGAAGTGCGA
GTGTAGAGGTGAAATTCGTAGATATTCGCAAGAACACCAGTGGCGAAGGCGGCTGTCTGG
TCCGGTTCTGACGCTGAGGCGCGAAAGCGTGGGGAGCAAACAGGATTAGATACCCTGGTA
GTCCACGCTGTAAACGATGAATGCTAGCCGTTGGG-G--TGCAT-GCACC---TCAGTGG
CGCCGCTAACGCTTTAAGCATTCCGCCTGGGGAGTACGGTCGCAAGATTAAAACTCAAAG
GAATTGACGGGGGCCCGCACAAGCGGTGGAGCATGTGGTTTAATTCGAAGCAACGCGCAG
AACCTTACCATCCCTTGACATG----GCATGCGAGCCGGAGA---GATCCGGTGTTCCCT
-TCGG-GGACGTGCACACAGGTGCTGCATGGCTGTCGTCAGCTCGTGTCGTGAGATGTTG
GGTTAAGTCCCGCAACGAGCGCAACCCACGTCCTCAGTTGCCAT-CA-----TTT--G--
--GTTGGGCACTCTGGGGAGACTGCCGGTGATAAGCCGCGAGGAAGGTGTGGATGACGTC
AAGTCCTCATGGCCCTTACGGGATGGGCTACACACGTGCTACAATGGCGGTGACAATGGG
CAGCGAAGGGGCGACCTGGAGCGAATCCCCAAAAGCCG-TCTCAGTTCGGATTGCACTCT
GCAACTCGGGTGCATGAAGGCGGAATCGCTAGTAATCGTGGATCAGCA-TGCCACGGTGA
ATACGTTCCCGGGCCTTGTACACACCGCCCGTCACACCATGGGAGTTGGTCTTACCCGAC
GGCGCTGCGCCAACC----------------GCAA-G-GGGGCAGGCGACCACGGTAGGG
TCAGCGACTGGGGTGAAGTCGTAACAAGGTAGCCGTAGGGGAACCTGCGGCTGGATCACC
TCCTTTCT--------
>Methylobacterium_variabile_DSM_16961
---TTCAACTTGAGAGTTTGATCCTGGCTCAGAGCGAACGCTGGCGGCAGGCTTAACACA
TGCAAGTCGAGCGG-----------------GCATCCTTGTGGTG-----TCAGCGGCAG
ACGGGTGAGTAACGCGTGGG-AACGTGCCCTTCGGTTCGGAATAACTCAGGGAAACTTGA
GCTAATACCGGATAC--GCCC-----------------TTCTGGGGAAA-----------
----GGCTT-G-CTGCCGAAGGATCGGCCCGCGTCTGATTAGCTGGTTGGTGAGGTTACG
GCTCACCAAGGCGACGATCAGTAGCTGGTCTGAGAGGATGATCAGCCACACTGGGACTGA
GACACGGCCCAGACTCCTACGGGAGGCAGCAGTGGGGAATATTGGACAATGGGGGCAACC
CTGATCCAGCCATGCCGCGTGAGTGATGACGGCCTTAGGGTTGTAAAGCTCTTTTCTCCG
GGACGATA---------------------------ATGACGGTACCGGAGGAATAAGCCC
CGGCTAACTTCGTGCCAGCAGCCGCGGTAATACGAAGGGGGCTAGCGTTGCTCGGAATCA
CTGGGCGTAAAGGGCGCGTAGGCGGTTTTTTAAGTCGGGGGTGAAAGCCTGTGGCTCAAC
CACAGAATGGCCTTCGATACTGGAA-GACTTGAGACCGGAAGAGGACAGCGGAACTGCGA
GTGTAGAGGTGAAATTCGTAGATATTCGCAAGAACACCAGTGGCGAAGGCGGCTGTCTGG
TCCGGTTCTGACGCTGAGGCGCGAAAGCGTGGGGAGCAAACAGGATTAGATACCCTGGTA
GTCCACGCTGTAAACGATGAATGCTAGCCGTAGGG-G--TGCAT-GCACC---TCTGTGG
CGCCGCTAACGCATTAAGCATTCCGCCTGGGGAGTACGGTCGCAAGATTAAAACTCAAAG
GAATTGACGGGGGCCCGCACAAGCGGTGGAGCATGTGGTTTAATTCGAAGCAACGCGCAG
AACCTTACCATCCCTTGACATG----GCGTGTTATCCGGAGA---GATCCGGGGTCCCCT
-TCGG-GGGCGCGCACACAGGTGCTGCATGGCTGTCGTCAGCTCGTGTCGTGAGATGTTG
GGTTAAGTCCCGCAACGAGCGCAACCCACGTCCTCAGTTGCCAT-CA-----TTT--G--
--GTTGGGCACTCTGGGGAGACTGCCGGTGATAAGCCGCGAGGAAGGTGTGGATGACGTC
AAGTCCTCATGGCCCTTACGGGATGGGCTACACACGTGCTACAATGGCGGTGACAATGGG
CAGCGAAGGGGCGACCTGGAGCGAATCCCCAAAAGCCG-TCTCAGTTCGGATTGCACTCT
GCAACTCGGGTGCATGAAGGCGGAATCGCTAGTAATCGTGGATCAGCA-CGCCACGGTGA
ATACGTTCCCGGGCCTTGTACACACCGCCCGTCACACCATGGGAGTTGGTCTTACCCGAC
GGCGCTGCGCCAACC----------------GCAA-G-GGGGCAGGCGACCACGGTAGGG
TCAGCGACTGGGGTGAAGTCGTAACAAGGTAGCCGTAGGGGAACCTGCGGCTGGATCACC
TCCTTTCT--------
>Methylobacterium_currus_PR1016A
-----CAACTTGAGAGTTTGATCCTGGCTCAGAGCGAACGCTGGCGGCAGGCTTAACACA
TGCAAGTCGAGCGG-----------------GCCCTTC---GGGG-----TCAGCGGCAG
ACGGGTGAGTAACGCGTGGG-AACGTGCCCTTCGGTTCGGAATAACTCAGGGAAACTTGA
GCTAATACCGGATAC--GCCC-----------------TTATGGGGAAA-----------
----GGCTTGA-CTGCCGAAGGATCGGCCCGCGTCTGATTAGCTAGTTGGTGAGGTTACG
GCTCACCAAGGCGACGATCAGTAGCTGGTCTGAGAGGATGATCAGCCACACTGGGACTGA
GACACGGCCCAGACTCCTACGGGAGGCAGCAGTGGGGAATATTGGACAATGGGGGCAACC
CTGATCCAGCCATGCCGCGTGAGTGATGACGGCCTTAGGGTTGTAAAGCTCTTTTCTCCG
GGACGATA---------------------------ATGACGGTACCGGAGGAATAAGCCC
CGGCTAACTTCGTGCCAGCAGCCGCGGTAATACGAAGGGGGCTAGCGTTGCTCGGAATCA
CTGGGCGTAAAGGGCGCGTAGGCGGCTGATTTAGTCGAGGGTGAAAGCCCGTGGCTCAAC
CACGGAATGGCCTTCGATACTGGTT-GGCTTGAGACCGGAAGAGGACAGCGGAACTGCGA
GTGTAGAGGTGAAATTCGTAGATATTCGCAAGAACACCAGTGGCGAAGGCGGCTGTCTGG
TCCGGTTCTGACGCTGAGGCGCGAAAGCGTGGGGAGCAAACAGGATTAGATACCCTGGTA
GTCCACGCTGTAAACGATGAATGCTAGCCGTTGGG-G--TGCAT-GCACC---TCAGTGG
CGCCGCTAACGCATTAAGCATTCCGCCTGGGGAGTACGGTCGCAAGATTAAAACTCAAAG
GAATTGACGGGGGCCCGCACAAGCGGTGGAGCATGTGGTTTAATTCGAAGCAACGCGCAG
AACCTTACCATCCCTTGACATG----GCGTGTTATCCGGAGA---GATCCGGGGTCCCCT
-TCGG-GGGCGCGCACACAGGTGCTGCATGGCTGTCGTCAGCTCGTGTCGTGAGATGTTG
GGTTAAGTCCCGCAACGAGCGCAACCCACGTCCCTAGTTGCCAT-CA-----TTT--G--
--GTTGGGCACTCTGGGGAGACTGCCGGTGATAAGCCGCGAGGAAGGTGTGGATGACGTC
AAGTCCTCATGGCCCTTACGGGATGGGCTACACACGTGCTACAATGGCGGTGACAATGGG
CAGCGAAGGGGCGACCTGGAGCGAATCCCCAAAAGCCG-TCTCAGTTCGGATTGCACTCT
GCAACTCGGGTGCATGAAGGCGGAATCGCTAGTAATCGTGGATCAGCA-CGCCACGGTGA
ATACGTTCCCGGGCCTTGTACACACCGCCCGTCACACCATGGGAGTTGGTCTTACCCGAC
GGCGCTGCGCCAACCTGATCGAGCTTGCTCGACTA-G-GGGGCAGGCGACCACGGTAGGG
TCAGCGACTGGGGTGAAGTCGTAACAAGGTAGCCGTAGGGGAACCTGCGGCTGGATCACC
TCCTTT----------
>Methylobacterium_platani_JCM_14648
---TTCAACTTGAGAGTTTGATCCTGGCTCAGAGCGAACGCTGGCGGCAGGCTTAACACA
TGCAAGTCGAGCGG-----------------GCATCCTCGTGGTG-----TCAGCGGCAG
ACGGGTGAGTAACACGTGGG-AACGTGCCCTTCGGTTCGGAATAACTCAGGGAAACTTGA
GCTAATACCGGATAC--GCCC-----------------TTTTGGGGAAA-----------
----GGTTT-ATCTGCCGAAGGATCGGCCCGCGTCTGATTAGCTAGTTGGTGAGGTTATG
GCTCACCAAGGCGACGATCAGTAGCTGGTCTGAGAGGATGATCAGCCACACTGGGACTGA
GACACGGCCCAGACTCCTACGGGAGGCAGCAGTGGGGAATATTGGACAATGGGGGCAACC
CTGATCCAGCCATGCCGCGTGAGTGATGACGGCCTTAGGGTTGTAAAGCTCTTTTCTCCG
GGACGATA---------------------------ATGACGGTACCGGAGGAATAAGCCC
CGGCTAACTTCGTGCCAGCAGCCGCGGTAATACGAAGGGGGCTAGCGTTGCTCGGAATCA
CTGGGCGTAAAGGGCGCGTAGGCGGCTGATTTAGTCGAGGGTGAAAGCCCGTGGCTCAAC
CACGGAATGGCCTTCGATACTGGTT-GGCTTGAGACCGGAAGAGGACAGCGGAACTGCGA
GTGTAGAGGTGAAATTCGTAGATATTCGCAAGAACACCAGTGGCGAAGGCGGCTGTCTGG
TCCGGTTCTGACGCTGAGGCGCGAAAGCGTGGGGAGCAAACAGGATTAGATACCCTGGTA
GTCCACGCTGTAAACGATGAATGCTAGCCGTTGGG-G--TGCAT-GCACC---TCAGTGG
CGCCGCTAACGCATTAAGCATTCCGCCTGGGGAGTACGGTCGCAAGATTAAAACTCAAAG
GAATTGACGGGGGCCCGCACAAGCGGTGGAGCATGTGGTTTAATTCGAAGCAACGCGCAG
AACCTTACCATCCCTTGACATG----GCATGTTAGGCGGAGA---GATCCGTTGTCCTCT
-TCGG-AGGCGTGCACACAGGTGCTGCATGGCTGTCGTCAGCTCGTGTCGTGAGATGTTG
GGTTAAGTCCCGCAACGAGCGCAACCCACGTCCTCAGTTGCCAT-CA-----TTC--A--
--GTTGGGCACTCTGGGGAGACTGCCGGTGATAAGCCGCGAGGAAGGTGTGGATGACGTC
AAGTCCTCATGGCCCTTACGGGATGGGCTACACACGTGCTACAATGGCGGTGACAATGGG
CAGCGAAGGGGCGACCTGGAGCGAATCCCCAAAAGCCG-TCTCAGTTCGGATTGCACTCT
GCAACTCGGGTGCATGAAGGCGGAATCGCTAGTAATCGTGGATCAGCA-CGCCACGGTGA
ATACGTTCCCGGGCCTTGTACACACCGCCCGTCACACCATGGGAGTTGGTCTTACCCGAC
GGCGCTGCGCCAACC----------------GCAA-G-GGGGCAGGCGACCACGGTAGGG
TCAGCGACTGGGGTGAAGTCGTAACAAGGTAGCCGTAGGGGAACCTGCGGCTGGATCACC
TCCTTTCT--------
>Methylobacterium_platani_PMB02
-----CAACTTGAGAGTTTGATCCTGGCTCAGAGCGAACGCTGGCGGCAGGCTTAACACA
TGCAAGTCGAGCGG-----------------GCATCCTCGTGGTG-----TCAGCGGCAG
ACGGGTGAGTAACACGTGGG-AACGTGCCCTTCGGTTCGGAATAACTCAGGGAAACTTGA
GCTAATACCGGATAC--GCCC-----------------TTTTGGGGAAA-----------
----GGTTT-ATCTGCCGAAGGATCGGCCCGCGTCTGATTAGCTAGTTGGTGAGGTTATG
GCTCACCAAGGCGACGATCAGTAGCTGGTCTGAGAGGATGATCAGCCACACTGGGACTGA
GACACGGCCCAGACTCCTACGGGAGGCAGCAGTGGGGAATATTGGACAATGGGGGCAACC
CTGATCCAGCCATGCCGCGTGAGTGATGACGGCCTTAGGGTTGTAAAGCTCTTTTCTCCG
GGACGATA---------------------------ATGACGGTACCGGAGGAATAAGCCC
CGGCTAACTTCGTGCCAGCAGCCGCGGTAATACGAAGGGGGCTAGCGTTGCTCGGAATCA
CTGGGCGTAAAGGGCGCGTAGGCGGCTGATTTAGTCGAGGGTGAAAGCCCGTGGCTCAAC
CACGGAATGGCCTTCGATACTGGTT-GGCTTGAGACCGGAAGAGGACAGCGGAACTGCGA
GTGTAGAGGTGAAATTCGTAGATATTCGCAAGAACACCAGTGGCGAAGGCGGCTGTCTGG
TCCGGTTCTGACGCTGAGGCGCGAAAGCGTGGGGAGCAAACAGGATTAGATACCCTGGTA
GTCCACGCTGTAAACGATGAATGCTAGCCGTTGGG-G--TGCAT-GCACC---TCAGTGG
CGCCGCTAACGCATTAAGCATTCCGCCTGGGGAGTACGGTCGCAAGATTAAAACTCAAAG
GAATTGACGGGGGCCCGCACAAGCGGTGGAGCATGTGGTTTAATTCGAAGCAACGCGCAG
AACCTTACCATCCCTTGACATG----GCATGTTAGGCGGAGA---GATCCGTTGTCCTCT
-TCGG-AGGCGTGCACACAGGTGCTGCATGGCTGTCGTCAGCTCGTGTCGTGAGATGTTG
GGTTAAGTCCCGCAACGAGCGCAACCCACGTCCTCAGTTGCCAT-CA-----TTC--A--
--GTTGGGCACTCTGGGGAGACTGCCGGTGATAAGCCGCGAGGAAGGTGTGGATGACGTC
AAGTCCTCATGGCCCTTACGGGATGGGCTACACACGTGCTACAATGGCGGTGACAATGGG
CAGCGAAGGGGCGACCTGGAGCGAATCCCCAAAAGCCG-TCTCAGTTCGGATTGCACTCT
GCAACTCGGGTGCATGAAGGCGGAATCGCTAGTAATCGTGGATCAGCA-CGCCACGGTGA
ATACGTTCCCGGGCCTTGTACACACCGCCCGTCACACCATGGGAGTTGGTCTTACCCGAC
GGCGCTGCGCCAACC----------------GCAA-G-GGGGCAGGCGACCACGGTAGGG
TCAGCGACTGGGGTGAAGTCGTAACAAGGTAGCCGTAGGGGAACCTGCGGCTGGATCACC
TCCTTT----------
>Methylobacterium_aquaticum_DSM_16371
---TTCAACTTGAGAGTTTGATCCTGGCTCAGAGCGAACGCTGGCGGCAGGCTTAACACA
TGCAAGTCGAGCGG-----------------GCCCTTC---GGGG-----TCAGCGGCAG
ACGGGTGAGTAACGCGTGGG-AACGTGCCCTTCGGTTCGGAATAACTCAGGGAAACTTGA
GCTAATACCGGATAC--GCCC-----------------TTTTGGGGAAA-----------
----GGCTTGA-CTGCCGAAGGATCGGCCCGCGTCTGATTAGCTAGTTGGTGAGGTTATG
GCTCACCAAGGCGACGATCAGTAGCTGGTCTGAGAGGATGATCAGCCACACTGGGACTGA
GACACGGCCCAGACTCCTACGGGAGGCAGCAGTGGGGAATATTGGACAATGGGGGCAACC
CTGATCCAGCCATGCCGCGTGAGTGATGACGGCCTTAGGGTTGTAAAGCTCTTTTCTCCG
GGACGATA---------------------------ATGACGGTACCGGAGGAATAAGCCC
CGGCTAACTTCGTGCCAGCAGCCGCGGTAATACGAAGGGGGCTAGCGTTGCTCGGAATCA
CTGGGCGTAAAGGGCGCGTAGGCGGCTGATTTAGTCGAGGGTGAAAGCCCGTGGCTCAAC
CACGGAATGGCCTTCGATACTGGTT-GGCTTGAGACCGGAAGAGGACAGCGGAACTGCGA
GTGTAGAGGTGAAATTCGTAGATATTCGCAAGAACACCAGTGGCGAAGGCGGCTGTCTGG
TCCGGTTCTGACGCTGAGGCGCGAAAGCGTGGGGAGCAAACAGGATTAGATACCCTGGTA
GTCCACGCTGTAAACGATGAATGCTAGCCGTTGGG-G--TGCAT-GCACC---TCAGTGG
CGCCGCTAACGCATTAAGCATTCCGCCTGGGGAGTACGGTCGCAAGATTAAAACTCAAAG
GAATTGACGGGGGCCCGCACAAGCGGTGGAGCATGTGGTTTAATTCGAAGCAACGCGCAG
AACCTTACCATCCCTTGACATG----GCATGCGAACTCGAGA---GATTGAGTGTCCTCT
-TCGG-AGGCGTGCACACAGGTGCTGCATGGCTGTCGTCAGCTCGTGTCGTGAGATGTTG
GGTTAAGTCCCGCAACGAGCGCAACCCACGTCCCTAGTTGCCAT-CA-----TTA--G--
--GTTGGGCACTCTGGGGAGACTGCCGGTGATAAGCCGCGAGGAAGGTGTGGATGACGTC
AAGTCCTCATGGCCCTTACGGGATGGGCTACACACGTGCTACAATGGCGGTGACAATGGG
CAGCGAAGGGGCGACCTGGAGCGAATCCCCAAAAGCCG-TCTCAGTTCGGATTGCACTCT
GCAACTCGGGTGCATGAAGGCGGAATCGCTAGTAATCGTGGATCAGCA-TGCCACGGTGA
ATACGTTCCCGGGCCTTGTACACACCGCCCGTCACACCATGGGAGTTGGTCTTACCCGAC
GGCGCTGCGCCAACC----------------GCAA-G-GAGGCAGGCGACCACGGTAGGG
TCAGCGACTGGGGTGAAGTCGTAACAAGGTAG----------------------------
----------------
>Methylobacterium_tarhaniae_DSM_25844
------------------------------------------------------------
------------------------------------------------------------
---------------------------------------GAATAACTCAGGGAAACTTGA
GCTAATACCGGATAC--GCCC-----------------TTCTGGGGAAA-----------
----GGCTT-G-CTGCCGAAGGATCGGCCCGCGTCTGATTAGCTGGTTGGTGAGGTTATG
GCTCACCAAGGCGACGATCAGTAGCTGGTCTGAGAGGATGATCAGCCACACTGGGACTGA
GACACGGCCCAGACTCCTACGGGAGGCAGCAGTGGGGAATATTGGACAATGGGGGCAACC
CTGATCCAGCCATGCCGCGTGAGTGATGACGGCCTTAGGGTTGTAAAGCTCTTTTCTCCG
GGACGATA---------------------------ATGACGGTACCGGAGGAATAAGCCC
CGGCTAACTTCGTGCCAGCAGCCGCGGTAATACGAAGGGGGCTAGCGTTGCTCGGAATCA
CTGGGCGTAAAGGGCGCGTAGGCGGCTGATTTAGTCGAGGGTGAAAGCCCGTGGCTCAAC
CACGGAATGGCCTTCGATACTGGTT-GGCTTGAGACCGGAAGAGGACAGCGGAACTGCGA
GTGTAGAGGTGAAATTCGTAGATATTCGCAAGAACACCAGTGGCGAAGGCGGCTGTCTGG
TCCGGTTCTGACGCTGAGGCGCGAAAGCGTGGGGAGCAAACAGGATTAGATACCCTGGTA
GTCCACGCTGTAAACGATGAATGCTAGCCGTTGGG-G--TGCAT-GCACC---TCAGTGG
CGCCGCTAACGCATTAAGCATTCCGCCTGGGGAGTACGGTCGCAAGATTAAAACTCAAAG
GAATTGACGGGGGCCCGCACAAGCGGTGGAGCATGTGGTTTAATTCGAAGCAACGCGCAG
AACCTTACCATCCCTTGACATG----GCATGCGAGCTAGAGA---GATCTAGTGTCCTCT
-TCGG-AGGCGTGCACACAGGTGCTGCATGGCTGTCGTCAGCTCGTGTCGTGAGATGTTG
GGTTAAGTCCCGCAACGAGCGCAACCCACGTCCCTAGTTGCCAT-CA-----TTG--A--
--GTTGGGCACTCTGGGGAGACTGCCGGTGATAAGCCGCGAGGAAGGTGTGGATGACGTC
AAGTCCTCATGGCCCTTACGGGATGGGCTACACACGTGCTACAATGGCGGTGACAATGGG
CAGCGAAGGGGCGACCTGGAGCGAATCCCCAAAAGCCG-TCTCAGTTCGGATTGCACTCT
GCAACTCGGGTGCATGAAGGCGGAATCGCTAGTAATCGTGGATCAGCA-CGCCACGGTGA
ATACGTTCCCGGGCCTTGTACACACCGCCCGTCACACCATGGGAGTTGGTCTTACCCGAC
GGCGCTGCGCCAACC----------------GCGA-G-GGGGCAGGCGACCACGGTAGGG
TCAGCGACTGGGGTGAAGTCGTAACAAGGTAGCCGTAGGGGAACCTGCGGCTGGATCACC
TCCTTTCT--------
>Methylobacterium_nodulans_ORS_2060
------------AGAGTTTGATCCTGGCTCAGAGCGAACGCTGGCGGCAGGCTTAACACA
TGCAAGTCGAGCGG-----------------GCCCTGC---GGGG-----TCAGCGGCAG
ACGGGTGAGTAACGCGTGGG-AACGTGCCCTTCGGTTCGGAACAACCCTGGGAAACTAGG
GCTAATACCGGATAC--GTCC-----------------GCAAGGAGAAA-----------
----GGCTTGA-CTGCCGAAGGATCGGCCCGCGTCTGATTAGCTGGTTGGTGGGGTAACG
GCTCACCAAGGCGACGATCAGTAGCTGGTCTGAGAGGATGATCAGCCACACTGGGACTGA
GACACGGCCCAGACTCCTACGGGAGGCAGCAGTGGGGAATATTGGACAATGGGCGCAAGC
CTGATCCAGCCATGCCGCGTGAGTGATGACGGCCTTAGGGTTGTAAAGCTCTTTTCTTCG
GGACGATA---------------------------ATGACGGTACCGGAGGAATAAGCCC
CGGCTAACTTCGTGCCAGCAGCCGCGGTAATACGAAGGGGGCTAGCGTTGCTCGGAATCA
CTGGGCGTAAAGGGCGCGTAGGCGGCTCGCCAAGTCGGGGGTGAAAGCCCGTGGCTCAAC
CACGGAATGGCCTTCGATACTGGCG-GGCTTGAGACCGGAAGAGGACAGCGGAACTGCGA
GTGTAGAGGTGAAATTCGTAGATATTCGCAAGAACACCAGTGGCGAAGGCGGCTGTCTGG
TCCGGTTCTGACGCTGAGGCGCGAAAGCGTGGGGAGCAAACAGGATTAGATACCCTGGTA
GTCCACGCTGTAAACGATGAATGCTAGCCGTTGGG-G--TGCAT-GCACC---TCAGTGG
CGCCGCTAACGCTTTAAGCATTCCGCCTGGGGAGTACGGTCGCAAGATTAAAACTCAAAG
GAATTGACGGGGGCCCGCACAAGCGGTGGAGCATGTGGTTTAATTCGAAGCAACGCGCAG
AACCTTACCATCCCTTGACATG----GCAGGCTACGTGGAGA---GATTCACGGTTCCCT
-TCGG-GGACCTGCACACAGGTGCTGCATGGCTGTCGTCAGCTCGTGTCGTGAGATGTTG
GGTTAAGTCCCGCAACGAGCGCAACCCTCGCCCTTAGTTGCCAT-CA-----TTG--A--
--GTTGGGCACTCTAGGGGGACTGCCGGTGATAAGCCGCGAGGAAGGTGGGGATGACGTC
AAGTCCTCATGGCCCTTACGGGATGGGCTACACACGTGCTACAATGGCGGTGACAATGGG
AAGCGAAGGGGCGACCTGGAGCAAATCCCCAAAAGCCG-TCTCAGTTCAGATTGCACTCT
GCAACTCGAGTGCATGAAGGCGGAATCGCTAGTAATCGTGGATCAGCA-CGCCACGGTGA
ATACGTTCCCGGGCCTTGTACACACCGCCCGTCACACCATGGGAGTTGGTCTTACCCGAC
GGCGCTGCGCCAACC----------------GCGA-G-GGGGCAGGCGACCACGGTAGGG
TCAGCGACTGGGGTGAAGTCGTAACAAGGTAGCCGTAGGGGAACCTGCGGCTGGATCACC
T---------------
>Methylobacterium_sp_4-46
CTCTTCAACTTGAGAGTTTGATCCTGGCTCAGAGCGAACGCTGGCGGCAGGCTTAACACA
TGCAAGTCGAGCGG-----------------GCCCCTC---GGGG-----TCAGCGGCAG
ACGGGTGAGTAACGCGTGGG-AACGTGCCCTTCGGTTCGGAATAACCCTGGGAAACTAGG
GCTAATACCGGATAC--GTCC-----------------GTGAGGAGAAA-----------
----GGTTT-A-CCGCCGAAGGATCGGCCCGCGTCTGATTAGCTTGTTGGTGAGGTAACG
GCTCACCAAGGCGACGATCAGTAGCTGGTCTGAGAGGATGATCAGCCACACTGGGACTGA
GACACGGCCCAGACTCCTACGGGAGGCAGCAGTGGGGAATATTGGACAATGGGGGCAACC
CTGATCCAGCCATGCCGCGTGAGTGATGACGGCCTTAGGGTTGTAAAGCTCTTTTACCCG
GGACGATA---------------------------ATGACGGTACCGGGTGAATAAGCCC
CGGCTAACTTCGTGCCAGCAGCCGCGGTAATACGAAGGGGGCTAGCGTTGCTCGGAATCA
CTGGGCGTAAAGGGCGCGTAGGCGGCTTGCCAAGTCGGGGGTGAAAGCCCGTGGCTCAAC
CACGGAATGGCCTTCGATACTGGCA-GGCTTGAGACCGGAAGAGGACAGCGGAACTGCGA
GTGTAGAGGTGAAATTCGTAGATATTCGCAAGAACACCAGTGGCGAAGGCGGCTGTCTGG
TCCGGTTCTGACGCTGAGGCGCGAAAGCGTGGGGAGCAAACAGGATTAGATACCCTGGTA
GTCCACGCCGTAAACGATGAATGCTAGCCGTTGGG-G--TGCAT-GCACC---TCAGTGG
CGCCGCTAACGCTTTAAGCATTCCGCCTGGGGAGTACGGTCGCAAGATTAAAACTCAAAG
GAATTGACGGGGGCCCGCACAAGCGGTGGAGCATGTGGTTTAATTCGAAGCAACGCGCAG
AACCTTACCATCCCTTGACATG----GCGTGCTACCTGGAGA---GATCCAGGGTCCTCT
-TCGG-AGGCGCGCACACAGGTGCTGCATGGCTGTCGTCAGCTCGTGTCGTGAGATGTTG
GGTTAAGTCCCGCAACGAGCGCAACCCTCGCCCTTAGTTGCCAT-CA-----TTT--G--
--GTTGGGCACTCTAGGGGGACTGCCGGTGATAAGCCGCGAGGAAGGTGGGGATGACGTC
AAGTCCTCATGGCCCTTACGGGATGGGCTACACACGTGCTACAATGGCGGTGACAATGGG
ATGCGAAGGGGCGACCTGGAGCAAATCCCCAAAAGCCG-TCTCAGTTCAGATTGCACTCT
GCAACTCGAGTGCATGAAGGCGGAATCGCTAGTAATCGTGGATCAGCA-CGCCACGGTGA
ATACGTTCCCGGGCCTTGTACACACCGCCCGTCACACCATGGGAGTTGGTCTTACCCGAC
GGCGCTGCGCCAACC----------------GCAA-G-GGGGCAGGCGACCACGGTAGGG
TCAGCGACTGGGGTGAAGTCGTAACAAGGTAGCCGTAGGGGAACCTGCGGCTGGATCACC
TCCTT-----------
>Methylobacterium_sp_WSM2598
-----------------------CTGGCTCAGAGCGAACGCTGGCGGCAGGCTTAACACA
TGCAAGTCGAGCGG-----------------GCCCCTC---GGGG-----TCAGCGGCAG
ACGGGTGAGTAACGCGTGGG-AACGTGCCCTTCGGTTCGGAATAACCCTGGGAAACTAGG
GCTAATACCGGATAC--GTCC-----------------GTGAGGAGAAA-----------
----GGTTT-A-CCGCCGAAGGATCGGCCCGCGTCTGATTAGCTTGTTGGTGAGGTAACG
GCTCACCAAGGCGACGATCAGTAGCTGGTCTGAGAGGATGATCAGCCACACTGGGACTGA
GACACGGCCCAGACTCCTACGGGAGGCAGCAGTGGGGAATATTGGACAATGGGGGCAACC
CTGATCCAGCCATGCCGCGTGAGTGATGACGGCCTTAGGGTTGTAAAGCTCTTTTACCCG
GGACGATA---------------------------ATGACGGTACCGGGTGAATAAGCCC
CGGCTAACTTCGTGCCAGCAGCCGCGGTAATACGAAGGGGGCTAGCGTTGCTCGGAATCA
CTGGGCGTAAAGGGCGCGTAGGCGGCTTGCCAAGTCGGGGGTGAAAGCCCGTGGCTCAAC
CACGGAATGGCCTTCGATACTGGCA-GGCTTGAGACCGGAAGAGGGCAGCGGAACTGCGA
GTGTAGAGGTGAAATTCGTAGATATTCGCAAGAACACCAGTGGCGAAGGCGGCTGTCTGG
TCCGGTTCTGACGCTGAGGCGCGAAAGCGTGGGGAGCAAACAGGATTAGATACCCTGGTA
GTCCACGCCGTAAACGATGAATGCTAGCCGTTGGG-G--TGCAT-GCACC---TCAGTGG
CGCCGCTAACGCTTTAAGCATTCCGCCTGGGGAGTACGGTCGCAAGATTAAAACTCAAAG
GAATTGACGGGGGCCCGCACAAGCGGTGGAGCATGTGGTTTAATTCGAAGCAACGCGCAG
AACCTTACCATCCCTTGACATG----GCGTGCTACGCGGAGA---GATCCGCGGTTCCCT
-TCGG-GGACGCGCACACAGGTGCTGCATGGCTGTCGTCAGCTCGTGTCGTGAGATGTTG
GGTTAAGTCCCGCAACGAGCGCAACCCTCGCCCTTAGTTGCCAT-CA-----TTT--G--
--GTTGGGCACTCTAGGGGGACTGCCGGTGATAAGCCGCGAGGAAGGTGGGGATGACGTC
AAGTCCTCATGGCCCTTACGGGATGGGCTACACACGTGCTACAATGGCGGTGACAATGGG
ATGCGAAGGGGCGACCTGGAGCAAATCCCCAAAAGCCG-TCTCAGTTCAGATTGCACTCT
GCAACTCGAGTGCATGAAGGCGGAATCGCTAGTAATCGTGGATCAGCA-CGCCACGGTGA
ATACGTTCCCGGGCCTTGTACACACCGCCCGTCACACCATGGGAGTTGGTCTTACCCGAC
GGCGCTG-----------------------------------------------------
------------------------------------------------------------
----------------
>Burkholderia_cepacia_UCB_717_ATCC_25416
-----------------------CTGGCTCAGATTGAACGCTGGCGGCATGCCTTACACA
TGCAAGTCGAACGGCAGCACGGGTGCTT---GCACCTG---GTGG-----CGAGTGGCGA
ACGGGTGAGTAATACATCGG-AACATGTCCTGTAGTGGGGGATAGCCCGGCGAAAGCCGG
ATTAATACCGCATAC--GATC-----------------TACGGATGAAAGCGGGGGACCT
TCGGGCCTC---GCGCTATAGGGTTGGCCGATGGCTGATTAGCTAGTTGGTGGGGTAAAG
GCCTACCAAGGCGACGATCAGTAGCTGGTCTGAGAGGACGACCAGCCACACTGGGACTGA
GACACGGCCCAGACTCCTACGGGAGGCAGCAGTGGGGAATTTTGGACAATGGGCGAAAGC
CTGATCCAGCAATGCCGCGTGTGTGAAGAAGGCCTTCGGGTTGTAAAGCACTTTTGTCCG
GAAAGAAATCCTTGGTTCTAATACAGCCGGGGG--ATGACGGTACCGGAAGAATAAGCAC
CGGCTAACTACGTGCCAGCAGCCGCGGTAATACGTAGGGTGCAAGCGTTAATCGGAATTA
CTGGGCGTAAAGCGTGCGCAGGCGGTTTGCTAAGACCGATGTGAAATCCCCGGGCTCAAC
CTGGGAACTGCATTGGTGACTGGCA-GGCTAGAGTATGGCAGAGGGGGGTAGAATTCCAC
GCGTAGCAGTGAAATGCGTAGAGATGTGGAGGAATACCGATGGCGAAGGCAGCCCCCTGG
GCCAATACTGACGCTCATGCACGAAAGCGTGGGGAGCAAACAGGATTAGATACCCTGGTA
GTCCACGCCCTAAACGATGTCAACTAGTTGTTGGG----GATTCATTTCC---TTAGTAA
CGTAGCTAACGCGTGAAGTTGACCGCCTGGGGAGTACGGTCGCAAGATTAAAACTCAAAG
GAATTGACGGGGACCCGCACAAGCGGTGGACGATGTGGATTAATTCGATGCAACGCGAAA
AACCTTACCTACCCTTGACATG----GTCGGAATCCTGCTGA---GAGGCGGGAGTGCTC
GAAAGAGAACCGGCGCACAGGTGCTGCATGGCTGTCGTCAGCTCGTGTCGTGAGATGTTG
GGTTAAGTCCCGCAACGAGCGCAACCCTTGTCCTTAGTTGCTACGCA----------A--
-----GAGGACTCTAAGGAGACTGCCGGTGACAAACCG-GAGGAAGGTGGGGATGACGTC
AAGTCCTCATGGCCCTTATGGGTAGGGCTTCACACGTCATACAATGGTCGGAACAGAGGG
TTGCCAACCCGCGAGGGGGAGCTAATCCCAGAAAACCGATCGTAGTCCGGATTGCACTCT
GCAACTCGAGTGCATGAAGCTGGAATCGCTAGTAATCGCGGATCAGCA-TGCCGCGGTGA
ATACGTTCCCGGGTCTTGTACACACCGCCCGTCACACCATGGGAGTGGGTTTTACCAGAA
GTGGCTA-----------------------------G-----------------------
------------------------------------------------------------
----------------
>Comamonas_testosteroni_ATCC_11996
------------AGAGTTTGATCCTGGCTCAGATTGAACGCTGGCGGCATGCTTTACACA
TGCAAGTCGAACGGTAACA------------GGTCTTCGGATGCTGA---CGAGTGGCGA
ACGGGTGAGTAATACATCGG-AACGTGCCTAGTAGTGGGGGATAACTACTCGAAAGAGTA
GCTAATACCGCATGA--GATC-----------------TACGGATGAAAGCAGGGGACCT
TCGGGCCTT---GTGCTACTAGAGCGGCTGATGGCAGATTAGGTAGTTGGTGGGGTAAAG
GCTTACCAAGCCTGCGATCTGTAGCTGGTCTGAGAGGACGACCAGCCACACTGGGACTGA
GACACGGCCCAGACTCCTACGGGAGGCAGCAGTGGGGAATTTTGGACAATGGGCGAAAGC
CTGATCCAGCAATGCCGCGTGCAGGATGAAGGCCCTCGGGTTGTAAACTGCTTTTGTACG
GAACGAAAAGCCTGGGGCTAATATCCCCGGGTC--ATGACGGTACCGTAAGAATAAGCAC
CGGCTAACTACGTGCCAGCAGCCGCGGTAATACGTAGGGTGCAAGCGTTAATCGGAATTA
CTGGGCGTAAAGCGTGCGCAGGCGGTTTTGTAAGACAGTGGTGAAATCCCCGGGCTCAAC
CTGGGAACTGCCATTGTGACTGCAA-GGCTAGAGTGCGGCAGAGGGGGATGGAATTCCGC
GTGTAGCAGTGAAATGCGTAGATATGCGGAGGAACACCGATGGCGAAGGCAATCCCCTGG
GCCTGCACTGACGCTCATGCACGAAAGCGTGGGGAGCAAACAGGATTAGATACCCTGGTA
GTCCACGCCCTAAACGATGTCAACTGGTTGTTGGG----TCTTAACTGAC---TCAGTAA
CGAAGCTAACGCGTGAAGTTGACCGCCTGGGGAGTACGGCCGCAAGGTTGAAACTCAAAG
GAATTGACGGGGACCCGCACAAGCGGTGGATGATGTGGTTTAATTCGATGCAACGCGAAA
AACCTTACCCACCTTTGACATG----GCAGGAACTTACCAGAGATGGTTTGGTGCTCG--
-AAAGAGAACCTGCACACAGGTGCTGCATGGCTGTCGTCAGCTCGTGTCGTGAGATGTTG
GGTTAAGTCCCGCAACGAGCGCAACCCTTGCCATTAGTTGCTA--CA-----TTC--A--
--GTTGAGCACTCTAATGGGACTGCCGGTGACAAACCG-GAGGAAGGTGGGGATGACGTC
AAGTCCTCATGGCCCTTATAGGTGGGGCTACACACGTCATACAATGGCTGGTACAAAGGG
TTGCCAACCCGCGAGGGGGAGCTAATCCCATAAAGCCAGTCGTAGTCCGGATCGCAGTCT
GCAACTCGACTGCGTGAAGTCGGAATCGCTAGTAATCGTGGATCAGAA-TGTCACGGTGA
ATACGTTCCCGGGTCTTGTACACACCGCCCGTCACACCATGGGAGCGGGTCTCGCCAGAA
GTAGGTAGCCTAACC----------------GCAA-G-GAGGGCGCTTACCACGGCGGGG
TTCGTGACTGGGGTGAAGTCGTAACAAGGTAGCCGTATCGGAAGGTGCGGCTGGATCACC
TCCTTTCT--------
>Xanthomonas_campestris_pv_campestris
-------AGTGAAGAGTTTGATCCTGGCTCAGAGTGAACGCTGGCGGCAGGCCTAACACA
TGCAAGTCGAACGGCAGCACAGTAAGAGCTTGCTCTTATGGGTGG-----CGAGTGGCGG
ACGGGTGAGGAATACATCGG-AATCTACTCTTTCGTGGGGGATAACGTAGGGAAACTTAC
GCTAATACCGCATAC--GACC-----------------TACGGGTGAAAGCGGAGGACCT
TCGGGCTTC---GCGCGATTGAATGAGCCGATGTCGGATTAGCTAGTTGGCGGGGTAAAG
GCCCACCAAGGCGACGATCCGTAGCTGGTCTGAGAGGATGATCAGCCACACTGGAACTGA
GACACGGTCCAGACTCCTACGGGAGGCAGCAGTGGGGAATATTGGACAATGGGCGCAAGC
CTGATCCAGCCATGCCGCGTGGGTGAAGAAGGCCTTCGGGTTGTAAAGCCCTTTTGTTGG
GAAAGAAAAGCAGTCGGTTAATACCCGATTGTT--CTGACGGTACCCAAAGAATAAGCAC
CGGCTAACTTCGTGCCAGCAGCCGCGGTAATACGAAGGGTGCAAGCGTTACTCGGAATTA
CTGGGCGTAAAGCGTGCGTAGGTGGTGGTTTAAGTCTGTTGTGAAAGCCCTGGGCTCAAC
CTGGGAATTGCAGTGGATACTGGGT-CACTAGAGTGTGGTAGAGGGTAGCGGAATTCCCG
GTGTAGCAGTGAAATGCGTAGAGATCGGGAGGAACATCCGTGGCGAAGGCGGCTACCTGG
ACCAACACTGACACTGAGGCACGAAAGCGTGGGGAGCAAACAGGATTAGATACCCTGGTA
GTCCACGCCCTAAACGATGCGAACTGGATGTTGGG-TGCAATTTGGCAC----GCAGTAT
CGAAGCTAACGCGTTAAGTTCGCCGCCTGGGGAGTACGGTCGCAAGACTGAAACTCAAAG
GAATTGACGGGGGCCCGCACAAGCGGTGGAGTATGTGGTTTAATTCGATGCAACGCGAAG
AACCTTACCTGGTCTTGACATC----CACGGAACTTTCCAGA---GATGGATTGGTGCCT
-TCGG-GAACCGTGAGACAGGTGCTGCATGGCTGTCGTCAGCTCGTGTCGTGAGATGTTG
GGTTAAGTCCCGCAACGAGCGCAACCCTTGTCCTTAGTTGCCAG-CACGTAAT-------
--GGTGGGAACTCTAAGGAGACCGCCGGTGACAAACCG-GAGGAAGGTGGGGATGACGTC
AAGTCATCATGGCCCTTACGACCAGGGCTACACACGTACTACAATGGTAGGGACAGAGGG
CTGCAAACCCGCGAGGGTAAGCCAATCCCAGAAACCCTATCTCAGTCCGGATTGGAGTCT
GCAACTCGACTCCATGAAGTCGGAATCGCTAGTAATCGCAGATCAGCATTGCTGCGGTGA
ATACGTTCCCGGGCCTTGTACACACCGCCCGTCACACCATGGGAGTTTGTTGCACCAGAA
GCAGGTAGCTTAACC-----TTC-------------GGGAGGGCGCTTGCCACGGTGTGG
CCGATGACTGGGGTGAAGTCGTAACAAGGTAGCCGTATCGGAAGGTGCGGCTGGATCACC
TCCTTT----------
>Acinetobacter_sp_ADP1
------------AGAGTTTGATCATGGCTCAGATTGAACGCTGGCGGCAGGCTTAACACA
TGCAAGTCGAGCGGGGGAAA-----------GTACTTCGGTACTAACC--TTAGCGGCGG
ACGGGTGAGTAATACTTAGG-AATCTGCCTATTAGTGGGGGACAACATCTCGAAAGGGAT
GCTAATACCGCATAC--GTCC-----------------TACGGGAGAAAGCAGGGGATCT
TTATGACCTTG--CGCTAATAGATGAGCCTAAGTCGGATTAGCTAGTTGGTGGGGTAAAG
GCCTACCAAGGCGACGATCTGTAGCGGGTCTGAGAGGATGATCCGCCACACTGGGACTGA
GACACGGCCCAGACTCCTACGGGAGGCAGCAGTGGGGAATATTGGACAATGGGGGGAACC
CTGATCCAGCCATGCCGCGTGTGTGAAGAAGGCCTTATGGTTGTAAAGCACTTTAAGCGA
GGAGGAGGCTTACCTGGTTAATACCCAGGATAAG-TGGACGTTACTCGCAGAATAAGCAC
CGGCTAACTCTGTGCCAGCAGCCGCGGTAATACAGAGGGTGCAAGCGTTAATCGGATTTA
CTGGGCGTAAAGCGCGCGTAGGCGGCCAATTAAGTCAAATGTGAAATCCCCGAGCTTAAC
TTGGGAATTGCATTCGATACTGTTT-GGCTAGAGTGTGGGAGAGGATGGTAGAATTCCAG
GTGTAGCGGTGAAATGCGTAGAGATCTGGAGGAATACCGATGGCGAAGGCAGCCATCTGG
CCTAACACTGACGCTGAGGTGCGAAAGCATGGGGAGCAAACAGGATTAGATACCCTGGTA
GTCCATGCCGTAAACGATGTCTACTAGCCGTTGGG-G--CCTTTGAGGCT---TTAGTGG
CGCAGCTAACGCGATAAGTAGACCGCCTGGGGAGTACGGTCGCAAGACTAAAACTCAAAT
GAATTGACGGGGGCCCGCACAAGCGGTGGAGCATGTGGTTTAATTCGATGCAACGCGAAG
AACCTTACCTGGCCTTGACATA----GTAGAAACTTTCCAGA---GATGGATTGGTGCCT
-TCGG-GAATCTACATACAGGTGCTGCATGGCTGTCGTCAGCTCGTGTCGTGAGATGTTG
GGTTAAGTCCCGCAACGAGCGCAACCCTTTTCCTTACTTGCCAG-CA----TTTC--G--
--GATGGGAACTTTAAGGATACTGCCAGTGACAAACTG-GAGGAAGGCGGGGACGACGTC
AAGTCATCATGGCCCTTACGGCCAGGGCTACACACGTGCTACAATGGTCGGTACAAAGGG
TTGCTACCTAGCGATAGGATGCTAATCTCAAAAAGCCGATCGTAGTCCGGATTGGAGTCT
GCAACTCGACTCCATGAAGTCGGAATCGCTAGTAATCGCGGATCAGAA-TGCCGCGGTGA
ATACGTTCCCGGGCCTTGTACACACCGCCCGTCACACCATGGGAGTTTGTTGCACCAGAA
GTAGCTAGCCTAACT----------------GCAA-A-GAGGGCGGTTACCACGGTGTGG
CCGATGACTGGGGTGAAGTCGTAACAAGGTAGCCGTAGGGGAACCTGCGGCTGGATCACC
TCCTT-----------
>Acinetobacter_sp_ANC_3811
------------AGAGTTTGATCATGGCTCAGATTGAACGCTGGCGGCAGGCTTAACACA
TGCAAGTCGAGCGGAGTGATGGT----GCTTGCACTATCAC---------TTAGCGGCGG
ACGGGTGAGTAATGCTTAGG-AATCTGCCTATTAGTGGGGGACAACATTTCGAAAGGAAT
GCTAATACCGCATAC--GTCC-----------------TACGGGAGAAAGCAGGGGATCT
TCGGACCTT---GCGCTAATAGATGAGCCTAAGTCGGATTAGCTAGTTGGTGGGGTAAAG
GCCTACCAAGGCGACGATCTGTAGCGGGTCTGAGAGGATGATCCGCCACACTGGGACTGA
GACACGGCCCAGACTCCTACGGGAGGCAGCAGTGGGGAATATTGGACAATGGGCGCAAGC
CTGATCCAGCCATGCCGCGTGTGTGAAGAAGGCCTTATGGTTGTAAAGCACTTTAAGCGA
GGAGGAGGCTACTGAAGTTAATACCTTCAGATAG-TGGACGTTACTCGCAGAATAAGCAC
CGGCTAACTCTGTGCCAGCAGCCGCGGTAATACAGAGGGTGCAAGCGTTAATCGGATTTA
CTGGGCGTAAAGCGCGCGTAGGCGGCTAATTAAGTCAAATGTGAAATCCCCGAGCTTAAC
TTGGGAATTGCATTCGATACTGGTT-AGCTAGAGTGTGGGAGAGGATGGTAGAATTCCAG
GTGTAGCGGTGAAATGCGTAGAGATCTGGAGGAATACCGATGGCGAAGGCAGCCATCTGG
CCTAACACTGACGCTGAGGTGCGAAAGCATGGGGAGCAAACAGGATTAGATACCCTGGTA
GTCCATGCCGTAAACGATGTCTACTAGCCGTTGGG-G--CCTTTGAGGCT---TTAGTGG
CGCAGCTAACGCGATAAGTAGACCGCCTGGGGAGTACGGTCGCAAGACTAAAACTCAAAT
GAATTGACGGGGGCCCGCACAAGCGGTGGAGCATGTGGTTTAATTCGATGCAACGCGAAG
AACCTTACCTGGCCTTGACATA----GTAAGAACTTTCCAGA---GATGGATTGGTGCCT
-TCGG-GAACTTACATACAGGTGCTGCATGGCTGTCGTCAGCTCGTGTCGTGAGATGTTG
GGTTAAGTCCCGCAACGAGCGCAACCCTTTTCCTTATTTGCCAG-CGAGTAAT-------
--GTCGGGAACTTTAAGGATACTGCCAGTGACAAACTG-GAGGAAGGCGGGGACGACGTC
AAGTCATCATGGCCCTTACGGCCAGGGCTACACACGTGCTACAATGGTCGGTACAAAGGG
TTGCTACCTAGCGATAGGATGCTAATCTCAAAAAGCCGATCGTAGTCCGGATTGGAGTCT
GCAACTCGACTCCATGAAGTCGGAATCGCTAGTAATCGCGGATCAGAA-TGCCGCGGTGA
ATACGTTCCCGGGCCTTGTACACACCGCCCGTCACACCATGGGAGTTTGTTGCACCAGAA
GTAGGTAGTCTAACC----------------GCAA-G-GAGGACGCTTACCACGGTGTGG
CCGATGACTGGGGTGAAGTCGTAACAAGGTAGCCGTAGGGGAACCTGCGGCTGGATCACC
T---------------
>Pseudomonas_aeruginosa_PAO1_Orsay
---TTGAACTGAAGAGTTTGATCATGGCTCAGATTGAACGCTGGCGGCAGGCCTAACACA
TGCAAGTCGAGCGGATGAAGGGA--------GCTTGCTCCTGGAT-----TCAGCGGCGG
ACGGGTGAGTAATGCCTAGG-AATCTGCCTGGTAGTGGGGGATAACGTCCGGAAACGGGC
GCTAATACCGCATAC--GTCC-----------------TGAGGGAGAAAGTGGGGGATCT
TCGGACCTC---ACGCTATCAGATGAGCCTAGGTCGGATTAGCTAGTTGGTGGGGTAAAG
GCCTACCAAGGCGACGATCCGTAACTGGTCTGAGAGGATGATCAGTCACACTGGAACTGA
GACACGGTCCAGACTCCTACGGGAGGCAGCAGTGGGGAATATTGGACAATGGGCGAAAGC
CTGATCCAGCCATGCCGCGTGTGTGAAGAAGGTCTTCGGATTGTAAAGCACTTTAAGTTG
GGAGGAAGGGCAGTAAGTTAATACCTTGCTGTT--TTGACGTTACCAACAGAATAAGCAC
CGGCTAACTTCGTGCCAGCAGCCGCGGTAATACGAAGGGTGCAAGCGTTAATCGGAATTA
CTGGGCGTAAAGCGCGCGTAGGTGGTTCAGCAAGTTGGATGTGAAATCCCCGGGCTCAAC
CTGGGAACTGCATCCAAAACTACTG-AGCTAGAGTACGGTAGAGGGTGGTGGAATTTCCT
GTGTAGCGGTGAAATGCGTAGATATAGGAAGGAACACCAGTGGCGAAGGCGACCACCTGG
ACTGATACTGACACTGAGGTGCGAAAGCGTGGGGAGCAAACAGGATTAGATACCCTGGTA
GTCCACGCCGTAAACGATGTCGACTAGCCGTTGGG-A--TCCTTGAGATC---ATAGTGG
CGCAGCTAACGCGATAAGTCGACCGCCTGGGGAGTACGGCCGCAAGGTTAAAACTCAAAT
GAATTGACGGGGGCCCGCACAAGCGGTGGAGCATGTGGTTTAATTCGAAGCAACGCGAAG
AACCTTACCTGGCCTTGACATG----CTGAGAACTTTCCAGA---GATGGATTGGTGCCT
-TCGG-GAACTCAGACACAGGTGCTGCATGGCTGTCGTCAGCTCGTGTCGTGAGATGTTG
GGTTAAGTCCCGTAACGAGCGCAACCCTTGTCCTTAGTTACCAG-CA----CCTC--G--
--GGTGGGCACTCTAAGGAGACTGCCGGTGACAAACCG-GAGGAAGGTGGGGATGACGTC
AAGTCATCATGGCCCTTACGGCCAGGGCTACACACGTGCTACAATGGTCGGTACAAAGGG
TTGCCAAGCCGCGAGGTGGAGCTAATCCCATAAAACCGATCGTAGTCCGGATCGCAGTCT
GCAACTCGACTGCGTGAAGTCGGAATCGCTAGTAATCGTGAATCAGAA-TGTCACGGTGA
ATACGTTCCCGGGCCTTGTACACACCGCCCGTCACACCATGGGAGTGGGTTGCTCCAGAA
GTAGCTAGTCTAACC----------------GCAA-G-GGGGACGGTTACCACGGAGTGA
TTCATGACTGGGGTGAAGTCGTAACAAGGTAGCCGTAGGGGAACCTGCGGCTGGATCACC
TCCTTAAT--------
>Pseudomonas_fluorescens_PfO-1
--------------AGTTTGATCATGGCTCAGATTGAACGCTGGCGGCAGGCCTAACACA
TGCAAGTCGAGCGGATGAAGGGA--------GCTTGCTCCTGGAT-----TCAGCGGCGG
ACGGGTGAGTAATGCCTAGG-AATCTGCCTGGTAGTGGGGGACAACGTTTCGAAAGGAAC
GCTAATACCGCATAC--GTCC-----------------TACGGGAGAAAGCAGGGGACCT
TCGGGCCTT---GCGCTATCAGATGAGCCTAGGTCGGATTAGCTAGTTGGTGAGGTAATG
GCTCACCAAGGCGACGATCCGTAACTGGTCTGAGAGGATGATCAGTCACACTGGAACTGA
GACACGGTCCAGACTCCTACGGGAGGCAGCAGTGGGGAATATTGGACAATGGGCGAAAGC
CTGATCCAGCCATGCCGCGTGTGTGAAGAAGGTCTTCGGATTGTAAAGCACTTTAAGTTG
GGAGGAAGGGTTGTAGATTAATACTCTGCAATT--TTGACGTTACCGACAGAATAAGCAC
CGGCTAACTCTGTGCCAGCAGCCGCGGTAATACAGAGGGTGCAAGCGTTAATCGGAATTA
CTGGGCGTAAAGCGCGCGTAGGTGGTTCGTTAAGTTGGATGTGAAATCCCCGGGCTCAAC
CTGGGAACTGCATCCAAAACTGGCG-AGCTAGAGTATGGTAGAGGGTGGTGGAATTTCCT
GTGTAGCGGTGAAATGCGTAGATATAGGAAGGAACACCAGTGGCGAAGGCGACCACCTGG
ACTGATACTGACACTGAGGTGCGAAAGCGTGGGGAGCAAACAGGATTAGATACCCTGGTA
GTCCACGCCGTAAACGATGTCAACTAGCCGTTGGG----AGCCTTGAGCTC--TTAGTGG
CGCAGCTAACGCATTAAGTTGACCGCCTGGGGAGTACGGCCGCAAGGTTAAAACTCAAAT
GAATTGACGGGGGCCCGCACAAGCGGTGGAGCATGTGGTTTAATTCGAAGCAACGCGAAG
AACCTTACCAGGCCTTGACATC----CAATGAACTTTCCAGA---GATGGATTGGTGCCT
-TCGG-GAACATTGAGACAGGTGCTGCATGGCTGTCGTCAGCTCGTGTCGTGAGATGTTG
GGTTAAGTCCCGTAACGAGCGCAACCCTTGTCCTTAGTTACCAG-CACGTAAT-------
--GGTGGGCACTCTAAGGAGACTGCCGGTGACAAACCG-GAGGAAGGTGGGGATGACGTC
AAGTCATCATGGCCCTTACGGCCTGGGCTACACACGTGCTACAATGGTCGGTACAAAGGG
TTGCCAAGCCGCGAGGTGGAGCTAATCCCATAAAACCGATCGTAGTCCGGATCGCAGTCT
GCAACTCGACTGCGTGAAGTCGGAATCGCTAGTAATCGCGAATCAGAA-TGTCGCGGTGA
ATACGTTCCCGGGCCTTGTACACACCGCCCGTCACACCATGGGAGTGGGTTGCACCAGAA
GTAGCTAGTCTAACCTTC------------------GGGAGGACGGTTACCACGGTGTGA
TTCATGACTGGGGTGAAGTCGTAACAAGGTAGCCGTAGGGGAACCTGCGGCTGGATCACC
TCCTT-----------
>Pseudomonas_putida_KT2440
--------------------ATCATGGCTCAGATTGAACGCTGGCGGCAGGCCTAACACA
TGCAAGTCGAGCGGATGACGGGA--------GCTTGCTCCTTGAT-----TCAGCGGCGG
ACGGGTGAGTAATGCCTAGG-AATCTGCCTGGTAGTGGGGGACAACGTTTCGAAAGGAAC
GCTAATACCGCATAC--GTCC-----------------TACGGGAGAAAGCAGGGGACCT
TCGGGCCTT---GCGCTATCAGATGAGCCTAGGTCGGATTAGCTAGTTGGTGGGGTAATG
GCTCACCAAGGCGACGATCCGTAACTGGTCTGAGAGGATGATCAGTCACACTGGAACTGA
GACACGGTCCAGACTCCTACGGGAGGCAGCAGTGGGGAATATTGGACAATGGGCGAAAGC
CTGATCCAGCCATGCCGCGTGTGTGAAGAAGGTCTTCGGATTGTAAAGCACTTTAAGTTG
GGAGGAAGGGCAGTAAGTTAATACCTTGCTGTT--TTGACGTTACCGACAGAATAAGCAC
CGGCTAACTCTGTGCCAGCAGCCGCGGTAATACAGAGGGTGCAAGCGTTAATCGGAATTA
CTGGGCGTAAAGCGCGCGTAGGTGGTTTGTTAAGTTGGATGTGAAAGCCCCGGGCTCAAC
CTGGGAACTGCATCCAAAACTGGCA-AGCTAGAGTACGGTAGAGGGTGGTGGAATTTCCT
GTGTAGCGGTGAAATGCGTAGATATAGGAAGGAACACCAGTGGCGAAGGCGACCACCTGG
ACTGATACTGACACTGAGGTGCGAAAGCGTGGGGAGCAAACAGGATTAGATACCCTGGTA
GTCCACGCCGTAAACGATGTCAACTAGCCGTTGGA-A--TCCTTGAGATT---TTAGTGG
CGCAGCTAACGCATTAAGTTGACCGCCTGGGGAGTACGGCCGCAAGGTTAAAACTCAAAT
GAATTGACGGGGGCCCGCACAAGCGGTGGAGCATGTGGTTTAATTCGAAGCAACGCGAAG
AACCTTACCAGGCCTTGACATG----CAGAGAACTTTCCAGA---GATGGATTGGTGCCT
-TCGG-GAACTCTGACACAGGTGCTGCATGGCTGTCGTCAGCTCGTGTCGTGAGATGTTG
GGTTAAGTCCCGTAACGAGCGCAACCCTTGTCCTTAGTTACCAG-CACGTAAT-------
--GGTGGGCACTCTAAGGAGACTGCCGGTGACAAACCG-GAGGAAGGTGGGGATGACGTC
AAGTCATCATGGCCCTTACGGCCTGGGCTACACACGTGCTACAATGGTCGGTACAGAGGG
TTGCCAAGCCGCGAGGTGGAGCTAATCTCACAAAACCGATCGTAGTCCGGATCGCAGTCT
GCAACTCGACTGCGTGAAGTCGGAATCGCTAGTAATCGCGAATCAGAA-TGTCGCGGTGA
ATACGTTCCCGGGCCTTGTACACACCGCCCGTCACACCATGGGAGTGGGTTGCACCAGAA
GTAGCTAGTCTAACC--------TTC----------GGGGGGACGGTTACCACGGTGTGA
TTCATGACTGGGGTGAAGTCGTAACAAGGTAGCCGTAGGGGAACCTGCGGCTGGATCACC
TC--------------
