# Supplementary material for: Aerobic Methoxydotrophy: Growth on Methoxylated Aromatic Compounds by Methylobacteriaceae
Source: Front Microbiol. 2022 Mar 11;13:849573. doi: 10.3389/fmicb.2022.849573 (PMC8963497; doi:10.3389/fmicb.2022.849573)
Supplement: Supplementary File 5 — ech gene alignment (from Figure 2). [file Data_Sheet_5.FASTA]

>Methylobacterium_sp_WSM2598
ATGT-------------CGCAGGAGCGCAG------CGAGC-----------------GG
GACACCGTCGCCTTCGAGGTGATCGACCGGGTGGCCTGGGTCCGCTTCAACCGGCCCGAG
AAGCGGAACTGCATGTCGCCCAAGCTCAACCGGCGCATGATGGAGGTCAT---CGA----
--CGAGCTGGAATTCCGCCAGGA---CGTCGGCGTGCTGGTGCTCACCGGCGAGGGCAGC
G---CGTGGTCCGCCGGGATGGACCTCAAGGAGTATTTCCGCGAGACCGAGGCCCAGGGG
CTCGCCGGCACCCGCAA------GGCGCAGCGCGAGAGCT--ACGGCTGG---TGGCGCC
GCCTGCGCTGGTACCAG--AAGCCGACGATCGCCATGGTCAACGGCTGGTGCTTCGGGGG
CGGCTACGGCCCGCTCTTCGCCTGCGACCTCGCCTTCGCGGCCGAGGAGGCGCAGTTCGG
GCTGAGCGAGATCAACTGGGGCATCCTGCCGGGCGGCGGCGCCAGCAAG-----GTCGCG
GTGGAACTCACCTCGTTCCGCAACGCCATGTACCACGCCCTG---ACGGGCGAGACGATC
GACGGCCGCAAGGCCGCGGCCTGGGGCTTCGTCAACGAGGCGGTGCCGGCCGG-------
-----GCAGCT----CAGGGCCCGGGTGAGCGAGGT--------------GGCGGCCCTG
CTCCTCGCCAAGAACCCGACCGCCCTCAAGGCGACCAAGGACGCGATCCGCCGCGTCCGC
GAGATGACCTACGACAACGCCGAG-----GATTACCTGGTCCGGGCGCA-GG-AGGCGG-
---------CCAACAGCTA---CGACGGCGAG---GGCCGCAAGGAGGGCATCCGCCAGT
TCAT-------CGACGAGAAGTCCTACAAGCCG------GGCCTCGGC---GCCTACGAC
CTGCGCAGGACCGCCTCCGCCAATCCTGCCTGA
>Candidatus_Nitrososphaera_gargensis_Ga9-2
ATGA--------------------------------------------------------
-AGTACATTCAGCTTGAACCACAGGGCGACATTGCAATAGTGAGGATAAACAGGCCGGAG
GCGCTGAAC------------GCCATGAACGTCGATGTGATAGCCGAACTTTCAAAGACT
ATTGACATCCTTGTAGCTGACGAAAGCGTCAAGGTTGTCATTATCACCGGCGCCGGCGAG
CGCTCTTTCTGCGCGGGCGCCGACATTTCCTACAT---------GGTCAACATCGAGCCG
ATGCAGGCGGAACGGTA--CGCGACTTCAGCTCAGGCTGTGATTAACAAG-------ATA
GAACG-------GCTAGAAAAGCCAGTCATTGCGGCAGTCAATGGCTTTGCGCTTGGTGG
AGGCTGCGAGCTTGCGATGGCGTGCGACATACGCATAGCGTCAAGCAACGCCAAAATCGG
GCAGCCCGAAGTCACGATAGGCATCCCTCCTGGGTGGGGCGGAACCCAGCGCCTCATGCG
GCTTGTG----GGGCCGGCAAA----GGCAAAGGAGATGATATTCACAGGGAAAATGATA
ACCGCAGACGAAGCCCACCAGATCGGGCTTGTCAACAAGGTCGTGAGTCTGGGACCTGAC
GACAAGGTGCCGCCAGAAGTAAAGGGTGATCCTGCCAAGGAGAAGGAAAGGGCCGCCGAA
GTGGCAAAAA------TATTGAACAAGAAGCTGATGGACGAGTGCCTTGCTCTTGCAAAA
GAGATAACAAAGAACAGCTTTGTAGCG--GTCAAGGTAAGCAAGATGTT-GATAAACAGG
GGAATGGACTCAGACCTTGAGACGGGGCTGAG---GCTGGAGATCTACGGCTGGGCGCTC
TGCTTTGCCCACGAAGACCGGCAAAAAATGATGTCTGCATTTCTCAACAAGGGCAAAAAG
TAA------------------------------
>Novosphingobium_pentaromativorans_US6-1_DSM_17173
ATGGCTACGCCATCACAACCAGATC-----------CGCGTCCTGAAG----------AG
GAAACCGTCCGCTACGAAATCGAGGACGGCGTCGCATGGGTCTATTTCAACCGCCCCGAC
AAGCGCAATTGCATGAGCCCCAAGCTCAATCGCCAGATGCTGCGGGTCAT---CGAG---
---GACCTCGAATTTCGCGAAGA---CGTGCAGGTGCTCGTCCTTACCGGCGAAGGTGTA
G---CCTGGTCTGCAGGCATGGACCTGCTCGAATATTTCCGCATGAACGAGGAAAAGGGT
ATCGGCGCCATCCGGCA------GTCCCAGCGCGAAGCCT--ATGGCTGG---TGGGAGC
GCCTGCGCTGGTACGAG--AAGCCGACGGTCGCGATGGTCAACGGCTGGTGCTTCGGCGG
CGGCTACGGTCCGCTCTTCGCCTGCGACCTCGCGTTTTGTGCGCAGAGCGCGCAGTTCGG
TCTTTCCGAGATCAACTGGGCGATCTTGCCCGGTGGCGGGGCGAGCAAG-----GTTGCG
GCGGAACTGCTCAGCTTCCGCAAGGCCATGTACCACGCGATG---ATGGGTGAGAACCTG
ACTGGCGAACAGGCCGCGGAATGGGGTCTCGTCAACGAGTGT---CTGCCGGA-------
--CGACAAGCT----CAGGGCCCGCGTGCAGGAAGT--------------CTGCGACAGT
CTGAAGAAGAAGGACACCAATGCCCTTCGCGCCACCAAGTGGGCGATCCGCCGGGTCCGC
GAAATGACTTACGACAACGCCGAG-----GACTATCTCGTGCGGGCGCA-GG-AAGCGC-
---------TGAACGACTTCGGCGGCAAGCAG---AGCCGCAAGGAAGCGACCCGCCAGT
TCCT-------CGACGAAAAATCCTACAAGCCG------GGACTTGGC---GCCTTCGAC
AAGAGCAAGCTCGACTGA---------------
>Sphingobium_sp_SYK-6
ATGT-------------CCGAGGAG-----------AATAAGCCGGTGGAACGGGAAGAG
GATACCGTCCGCTACGAGATCGTGAACAACGTGGCGTGGGTCTATTATAACCGCCCCACC
AAGCGGAATGCGCAGAGCCCCAAGCTCAACCGCCAGATGCTGAAGGTGCT---------C
ACCGAGCTCGAGTTCCGCGACGA---TGTCGGCGTGCTGGTGCTCGGCGGCGAAGGTCCG
G---CCTGGTGCGCGGGCATGGACCTCAAGGAATATTTTCGCGAGACGGAGGCCGAGGGT
CTGGCCGGCACGCGCAA------GGCACAGCGCGAGGCCT--ATACCTGG---TGGGAGC
GTCTGCGCTGGTATCAG--AAGCCGACCATCGCCATGGTCCATGGCTGGTGCTTCGGCGG
CGCTTATGGCCCGCTCTTCGCTTGCGATCTCGCCTTCGCGGCGGACGAGGCGCAGTTCGG
TCTTTCCGAAGTGAACTGGGGTATCCTGCCCGGCGGCGGCGCGACGAAA-----GTCGCG
GTCGACCTCATGCCGATGCGGGTCGCCATGTACCACGCCATG---ATGGGCGAGAATCTC
TCGGGCCAGGACGCGGCGCGCTACAATCTCGTCAATGAGTCGATGCCCGC----------
--CGATCAGCT----CAAGGCCCGTGTGAAGCAGGT--------------CGCCGAGACG
CTCATCCAGAAGAACTGGGCGACGGTGAAGTACACGAAGGATGCCGTGCGTCGGGTCAAG
GAAATGACGTACGACAATGCGGAA-----GACTATCTGATCCGCCTGCAGGA-AGGCC--
---------TCAACTGGTTCGACAAGTCGGAC---GGCCGGCATGTCGCGATGAAGCAGT
TCCT-------CGACGACAAGACGTTCAAGCCC------GGTCTCGGG---CACTATGAC
AAGACCAAGACCGAGGTCTGA------------
>Xanthomonas_campestris_pv_campestris
TTGA-------------ACGAG--------------CATGACGTGGTA------------
---TCGGTGCATG------TGGAAAACCGCATTGCGTGGGTAAAGTTTGCGCGGCCGGAC
AAGCGCAACGCGATGAGCCCGGCGCTCAATCGCCGCATGCTGGACGTGCT---GGA----
--CGAGCTGGAATTCGACGACAA---CGTCGGCGTGCTGGTGCTCGGCGGCGAAGGCACC
G---CGTGGTCGGCCGGCATGGACCTGAAGGAATACTTTCGCGAGACCGAAGCACAAGGC
CTGCGCGGGGTGCGCCGTTCGC------AGCGCGAATCCT--ATGGCTGG---TTCCGCC
GGCTGCGCTGGTATCAA--AAACCCACCATCGCCATGGTCAACGGGTGGTGTTTCGGCGG
CGGCTTTGGCCCGTTGTTCGCCTGCGACCTGGCCATCGCCGCCGACGAGGCGCAATTCGG
CCTGTCGGAAATCAACTGGGGCATCCTGCCCGGTGGCGGCGTCACCAAG-----GTGGCG
GTGGAATTGCTCTCCATGCGCGATGCGATGTGG---ATGACGCTCACCGGCGAACTGGTC
GACGGCAGGAAGGCCGCCGAATGGCGCCTGGTCAACGAAAGCGTGCCGTTGGA-------
--ACGGTTGGA-------AACACGTACGCGCGAAGT--------------GGCCGAGTTG
CTGCTCAAGAAAAATCCGGTAGCGCTGAAATATGCCAAGGATGCGGTGCGTCGCGTCGGC
ACCATGACCTACGACGAAGCCGAA-----GACTATCTGGTACGCATGCA-GG-AAGCGG-
---------CCAACTCGTTCGACAACAACGCG------CGCAAGGAAGGCATCCGTCAGT
TCAT-------CGATGAAAAGCGTTACAAGCCC------GGTCTGGGT---GCGTACGAG
CCGGACGCCGGCACCAACTGA------------
>Rhizobium_undicola_ATCC_700741
ATGA--------------------------------TGGCCAATGACG----------TG
GATACCGTCGCCTACGAGGTGATCGACCGTATAGCCTGGGTGAGGTTCAACCGTCCGGAC
AAGCGCAACGCCATGAGCCCGGTGCTGAACCGCGCCATGATGGAGGTTCT---GGA----
--TGCGCTGGAGTTTCGTGACGA---TGTCGGCGTTCTGGTGCTGACGGGCGAAGGTCCG
G---CCTGGACGGCGGGCATGGATTTGAAGGAATATTTCCGCGAAACCGAGGCAGACGGC
CTGCGCGGCACGCGCAA------GGCGCAGCGTGAAAGCT--ATGGCTGG---TGGCGAC
GCCTGCGCTGGTATCAG--AAGCCCACGATTGCCATGGTCAACGGCTGGTGCTTTGGCGG
TGGCTATGGTCCGCTGTTTGCCTGCGATCTGGCCTTTGCGGCGGATGAGGCGAAGTTCGG
CCTTTCGGAAATCAACTGGGGCATTCTGCCGGGCGGCGGCGCCACCAAG-----GTTGCC
GTGGAGCTGCTGCCCTTCCGCAAGGCGATGTATCACGCCATGCT---CGGCGAACCGATC
GACGGCAAGACCGCTGCGGAATGGGGCCTTGTCAATGAAAGCCTGCCACTTGC-------
--TCA---GCT----CAAGGCGCGCGTGACCCATGT--------------TGCAAAAGTG
CTGCTGGAGAAAAATCCTGTCGCGCTGAAGGCCACCAAGGATGCGGTGCGCCGCGTTGGC
ATCATGACCTATGACGAGGCCGAG-----GATTATCTGGTGCGCGCACA-GG-AGGCCG-
---------CAAACTCCTA---CGATAACGAG---GGCCGGAAGGAAGGCATTCGCCAGT
TCAT-------CGACGAAAAGTCCTACAAGCCC------GGACTGGGA---GCTTACGAC
AAGAGCCGTCGCGGCTGA---------------
>Caulobacter_segnis_ATCC_21756
ATGA-------------CGAAGA-------------------------------------
----CCGTGGCCGTCGATGTCGCCGATGGCGTCGCCTGGGTTCGCTTCAACCGGCCCGAC
AAACGCAACTGTATGAACCCGGCTCTCAACCGGGAAATGATGGAGCTGCT---CGCG---
---GCGCTGGAATTCCGCGCGGA---CGTCGGGGTGCTGGTGCTGGGCGGCGAGGGCGCG
G---CCTGGTCGGCCGGCATGGATCTGAAGGAGTTTTTCCGCGAGACCGAAGCGCTGGGC
CTTGGCGCCATGCGCCA------GGCCGACCAAGAGTGCT--TTGGCTGG---TGGCGGC
GCCTGCGATGGTACCAG--AAGCCGACGATCGCCATGGTCAATGGCTGGTGCTTCGGGGG
CGGCTACGGGCCGCTTTTCGGTTGCGATCTGGCCTTCGCGGCCGAGGAGGCCCAGTTTGG
GCTCTCCGAGATCAACTGGGGAATCCTGCCGGGCGGCGGCGCGGCCAAG-----GTCGCC
ACGGAGCTGATGTCCTTCCGCCGGGCGATGTACCACGCGCTG---ATGGGCGAGCGCATC
GACGGGCGAACCGCGGCCGAATGGGGGCTGGTCAACGAGGCCGTTCCGCTCGA-------
--GCAGCTGAA-------GACCCGTGTCGCCGGGGT--------------CGCCGCTCGG
CTGCTCGAAAAGAACCCCGTCACGCTGAAGGCGACGAAGGACGCCATCCGAAGGGTAGGC
GAGATGACCTACGACAACGCCGAG-----GACTATCTGGTCCGCGCGCA-GG-AGGCCGC
CAACAGCTTCGACGACCAAGGCCGTCGCGAAG----------------GCATCCGTCAGT
TCAT-------CGACGAGAAGTCCTACAAGCCC------GGGCTGGGC---ACCTATGCG
CGCCGTCCGGCCTACGCCGATTAG---------
>Acidocella_facilis_ATCC_35904
ATGT-------------CTGAGA-----------------------------------CC
GATACCGTCGCGTTCACGGTTGAAAACCGCATCGCCTGGGTGAAATTCAACCGTCCGGAG
AAGCGCAATTGCATGAGCCCGGGGCTGAACCGGCGGATGATGGAGGTGCT---CGA----
--CGAATTGGAATTCCGCGAGGA---TGTCGGGGTGCTGGTGCTCACCGGTGAGGGCACG
G---CCTGGTCCGCGGGCATGGATTTGAAGGAATATTTCCGGGAGACGGAGGCGCAGGGG
CTGGGCGCCACGCGCAA------GGCGCAGCGTGAATCCT--ATGGCTGG---TGGCGGC
GGCTGCGCTGGTACCAG--AAGCCGACCATCGCGATGGTGAATGGCTGGTGTTTTGGCGG
CGGCTACGGTCCGCTCTTCGCCTGTGACCTCGCCTTTGCGGCAGAGGAGGCGCAGTTTGG
CCTCTCCGAGATCAATTGGGGCATTCTGCCCGGCGGTGGGGCCACCAAG-----GTGGCG
GTGGAGCTGCTCTCTTTCCGCAACGCCATGTACCACGCCATG---ATGGGCGAGATGGTG
GATGGCAAAACCGCCGCCGCCTGGGGGCTGGTGAATGAGGCGCCGCCGCTCTC-------
--TGGCCTGCG-------CCAGCGCGTGACCGAGGT--------------TGCCAACGTG
CTGCTGAAGAAGAACCCCGTGGCGCTGAAGGCGACAAAGGATGCCGTGCGCCGGGTAGGG
GAGATGACCTATGAGAATGCCGAG-----GATTATCTGGTGCGTGCCCA-GG-AGGCGG-
---------CGAATTCCTATGATAATGATGGA------CGAAAAGAGGGGATCCGGCAGT
TCAT-------CGATGAAAAAACCTACAAGCCC------GGGCTTGGC---GCCTATCGT
TTGAAAGACTGA---------------------
>Roseomonas_gilardii_rosea_ATCC_BAA-691
ATGG-------------AACAGCAACACG-----------------------------AC
AGCACGGTGGCCTTCGATGTCGAGGACGGCATCGCCTGGGTGCGCTTCAACCGCCCGGAG
AAGCGCAACTGCATGAGCCCGGCGCTGAACCGCCGGATGATGGAGGTTCT---CGA----
--CGAGCTGGAGTTCCGCGACGA---TGTCGGCGTGCTGGTCCTGAGCGGCGAGGGCACG
G---CCTGGTCGGCGGGCATGGACCTGAAGGAGTACTTCCGCGAGACCGAAGCGCAGGGG
CTCGGTGCCGTGCGGCGCTCGC------AGCGGGAGTCCT--ATGGCTGG---TGGCGCC
GGCTGCGCTGGTACCAG--AAGCCGACCATCGCCATGGTCAATGGCTGGTGCTTCGGCGG
CGGCTATGGCCCACTCTTCGCCTGCGACCTCGCCTTCGCCGCGGACGAGGCGAAGTTCGC
GCTGTCGGAGATCAACTGGGGCATCCTGCCGGGCGGCGGCGCCACCAAG-----GTGGTG
GTGGACCTGCTGTCCTTCCGCGACGCCATGTACCATGCCCTG---ACCGGCGAGCTGATC
GACGGGCGCAAGGCCGCCGAGTGGAAGCTCGTGAACGAGAGCGTGCCGCTGGC-------
--GCAGCTCCG-------CGAGCGTGTCACGGAGGT--------------GGCGCATACG
CTGCTGAAGAAGAATCCCGTGGCGCTGAAGGCGACCAAGGATGCGATCCGGCGCGTTTCC
GAGATGACCTACGAGAATGCGGAG-----GACTATCTCGTGCGCGCCCA-GG-AGGCCG-
---------CGAACTTCCACGACAACACC------GGCCGCAAGGAAGGCATCCGGCAGT
TCAT-------CGACGAGAAGAGCTACAAGCCC------GGCCTCGGC---GCCTATGAC
AAGAGCCGCGGCGAAGCCTGA------------
>Caulobacter_crescentus_NA1000
ATGA--------------------------------CAGACGCCA-------------AC
GACACCGCGACCTATCGGGTCGAGAACCGCATCGCCTGGGTGAAGTTCAATCGCCCCGAT
AAGCGCAACTGCATGAGCCCCACCCTGAACCGTCGCATGATGGAGGTGCT---GGA----
--TGAGCTGGAGTTCCGTGACGA---CGTCGGCGTCCTGGTCCTGACCGGCGAAGGCTCG
G---CCTGGTCGGCGGGCATGGACCTGAAGGAGTACTTCCGCGAAACCGAGGCCAAGGGT
CTGGGCGCTACGCGTCA------GGCTCAGCGCGAGTCCT--ACGGCTGG---TGGCGTC
GCCTGCGCTGGTACCAG--AAGCCGACGATCGCCATGGTCAACGGCTGGTGCTTTGGCGG
CGGCTATGGCCCGCTGTACTCGTGCGACCTGGCGATCGCCGCCGACGAGGCTCAGTTCGC
CCTGTCGGAGATCAACTGGGGCATCCTGCCGGGCGGCGGCGCAACCAAG-----GTCGTG
GTCGACCTTATGCCGCTGCGCGACGCCATGTACCACGCCATG---ACCGGCGAGCTGATC
GATGGCCGGAAGGCCGCCGCCTGGCGCCTGGTCAACGAGAGCGTGCCGCTGG--------
----AGCGCCT----GGAGGCGCGCGTGCGCGAGCT--------------GGCCGAGGTG
CTGTTGAAAAAGAACCCGGTGGCCCTGAAGGCCACCAAGGACGCCGTCCGACGTGTTAAG
GAAATGAACTACGACAACGCCGAG-----GACTACCTGGTCCGGGCCCA-GG-AGGCGG-
---------CCAACTCCTTCGACAA---CGAC---GGTCGCAAGGAGGGCATCAAGCAGT
TCAT-------CGACGACAAGACCTACAAGCCC------GGCCTGGGC---GCCTACGAT
CTGGCCAAGCAGAGCTGA---------------
>Caulobacter_segnis_ATCC_21756_2
ATGA-------------CGAACGC------------CG--------------------AC
GACACCGTCACCTTCCGGGTCGAGAACCGCATCGCCTGGGTGAAGTTCAATCGCCCGGAC
AAGCGCAACTGCATGAGCCCGACCCTGAACCGACGGATGATGCAGGTGCT---GGA----
--CGAGCTGGAGTTCCGCGACGA---CGTCGGCGTGCTGGTTCTGACCGGCGAGGGCTCG
G---CCTGGTCCGCTGGCATGGACCTGAAGGAATACTTCCGCGAGACCGAGGCCAAAGGC
CTGGGCGCGACCCGCCA------GGCCCAGCGTGAGTCCT--ACGGCTGG---TGGCGGC
GCCTGCGCTGGTACCAG--AAGCCGACGATCGCCATGGTCAACGGCTGGTGCTTTGGCGG
CGGCTATGGCCCGCTCTATTCCTGCGACCTGGCGATCGCCGCCGACGAGGCGCAGTTCGC
CCTGTCCGAGATCAACTGGGGCATCCTGCCGGGCGGCGGCGCCACCAAG-----GTCGTG
GTCGACCTGATGCCGCTGCGCGACGCCATGTACCACGCCATG---ACCGGCGAGCTGATC
GACGGCAAGAAGGCCGCCGAGTGGCGTCTCGTCAATGAGAGCGTGCCCCTCGA-------
--CAA---GCT----CGAGGCGCGCGTCCTCGAACT--------------GGCCGAGGTG
CTGCTGAAGAAGAACCCGGTGGCCCTGAAGGCGACCAAGGATGCGATCCGGCGGGTCAAG
GAGATGACCTACGACAACGCCGAG-----GACTATCTGGTCCGGGCCCA-GG-AGGCGG-
---------CCAACTCGTTCGACAA---CGAG---GGTCGTAAGGAAGGCATCAAGCAGT
TCAT-------CGACGACAAGACCTACAAGCCA------GGGCTTGGG---GCCTACAAT
CTCGCCAAGTAG---------------------
>Sphingomonas_panacis_DCY99
ATGAC------------CATCGACCCCGT-------TGAAC-----------------TG
GCGACCGTCGCCGTCACCGTCGAAAACGGCATCGCCTGGGTGAGCTTCAACCGGCCCGAC
AAGCGCAACTGCATGTCGCCCCGCCTCAACCGCCAGATGATGCGCGTGCT---CGA----
--CGATCTCGAGTTCCGCGAGGA---TGTCGGCGTGCTGGTGCTGACCGGCGAAGGCACC
G---CCTGGTCGGCGGGCATGGATCTCAAGGAATATTTCCGCGAGACCGAGGTGGACGGA
CTTGGCGGCACGCGCAA------GGCGCAGCGCGAAAGCT--ATGGCTGG---TGGCGGC
GGCTGCGCTGGTATCAG--AAGCCGACGATCGCGATGGTCAACGGCTGGTGCTTCGGCGG
CGGCTATGGCCCGCTGTTCGCGTGCGACCTCGCCTTCGCGGCGGAAGACGCGCAATTCGG
CCTCAGCGAGATCAACTGGGGCATCCTGCCCGGCGGCGGCGCTGCCAAG-----GTCGCG
ACCGAACTCACCTCGTTCCGGCGCGCGATGTACCATGCGATG---ATGGGCGAGAATATC
GACGGCAAGACCGCGGTCGAATGGGGCTTCGTCAACGAAGCGCTGCCGCTCGA-------
--CCA---GCT----CAAGGCGCGCGTCGCCGAGGT--------------GGCGGCGGTG
CTGCTCAAGAAGAACCCGGTCGCGCTGAAGGCGACCAAGGACTCGATCCGCCGCGTGCGC
GAGATGACCTATGACAATGCCGAG-----GATTATCTGATCCGCGCGCA-GG-AAGCCG-
---------CCAACAGCTACGACAG---CGAG---GGCCGCAAGGAAGGCATCAAGCAGT
TCAT-------CGACGACAAGACCTACAAGCCC------GGTCTTGGC---GCCTATGAC
AAGACCAAGCAGCGCTGA---------------
>Methylobacterium_sp_AMS5
ATGG-------------CCAACGATC--------------------------------AC
GACACCGTCGCCTACGAGGTCCAGGACCGCGTCGCCTGGGTCCGCTTCAACCGGCCCGAA
AAGCGCAACTGCATGTCGCCCGCCCTCAACCGGCGTATGATGGAGGTTCT---GGA----
--TACGCTGGAATTCCGCGAGGA---CGTCGGCGTCCTGGTGCTCACCGGCGAGGGCACG
G---CCTGGTCGGCCGGCATGGACCTGAAGGAGTATTTCCGCGAAACCGAGGCGCAGGGG
CTGGCCGGCACCCGCAA------GGCGCAGCGCGAGAGCT--ACGGCTGG---TGGCGGC
GCCTGCGCTGGTATCAA--AAGCCCACCATCGCGATGGTCAACGGCTGGTGCTTCGGCGG
CGGCTACGGGCCGCTCTACGCCTGCGACCTCGCCTTTGCGGCCGAGGAGGCGCAGTTCGG
CCTCAGCGAGATCAACTGGGGCATCCTGCCGGGCGGCGGCGCCACGAAG-----GTGGCG
GTGGCGCTGACTTCGTTCCGCAACGCCATGTACCACGCGATG---ATGGGCGAGACCGTC
GACGGTCGCACGGCCGCCGCCTGGGGCTTCGTGAACGAGGCGGTGCCGGCTGA-------
--TCAGCTCCG-------GGCGCGCGTCGCGGCGGT--------------GGCAGCCGTG
CTCCTGAAGAAGAACCCGGTCGCCCTGAAGGCCACGAAGGACGCGGTGCGGCGGGTCGCC
GACATGACCTACGATGACGCCGAG-----GATTATCTGATCCGGGCTCA-GG-AAGCGG-
---------CGAACAGCTT---CGACAATGAG---GGTCGGAAAGAGGGCATCCGGCAGT
TCAT-------CGACGAGAAGAGCTACAAGCCG------GGCCTCGGC---GCCTACGAC
CTGTCCAAGCACAAGACCTGA------------
>Methylobacterium_sp_4-46
ATGT-------------CGCAGGAGCG---------CAGCGAGCGG--------------
GACACCGTCGCCTTCGAGGTGATCGACCGGGTGGCCTGGGTCCGCTTCAACCGGCCCGAG
AAGCGGAACTGCATGTCGCCCAAGCTCAACCGGCGCATGATGGAGGTCAT---CGA----
--CGAGCTGGAATTCCGCCAGGA---CGTCGGCGTGCTGGTGCTCACCGGCGAGGGCAGC
G---CGTGGTCCGCCGGGATGGACCTCAAGGAGTATTTCCGCGAGACCGAGGCCCAGGGG
CTCGCCGGCACCCGCAA------GGCGCAGCGCGAGAGCT--ACGGCTGG---TGGCGCC
GCCTGCGCTGGTACCAG--AAGCCGACGATCGCCATGGTCAACGGCTGGTGCTTCGGGGG
CGGCTACGGCCCGCTCTTCGCCTGCGACCTCGCCTTCGCGGCCGAGGAGGCGCAGTTCGG
GCTGAGCGAGATCAACTGGGGCATCCTGCCGGGCGGCGGCGCCAGCAAG-----GTCGCG
GTGGAACTCACCTCGTTCCGCAACGCCATGTACCACGCCCTG---ACGGGCGAGGCGATC
GACGGCCGCGAGGCCGCGGCCTGGGGCTTCGTCAACGAGGCGGTGCCGGCCGG-------
-----GCAGCT----CAGGGCCCGGGTGAGCGAGGT--------------GGCGGCCCTG
CTCCTCGCCAAGAACCCGACCGCCCTCAAGGCGACCAAGGACGCGATCCGCCGCGTCCGC
GAGATGACCTACGACAACGCCGAG-----GATTACCTGGTCCGGGCGCA-GG-AGGCGG-
---------CCAACAGCTA---CGACGGCGAG---GGCCGCAAGGAGGGCATCCGCCAGT
TCAT-------CGACGAGAAGTCCTACAAGCCG------GGCCTCGGC---GCCTACGAC
CTGCGCAGGACCGCCTCCGCCAATCCTGCCTGA
>Sphingobium_sp_SYK-6_2
ATGT-------------CGGATGAACTGA-------CAT-------------------TC
GAGACCGTGAAGGTCACGCTTGATGACGGAATTGCCTGGGTGGCGCTCAACCGGCCCGAG
AAGCGCAATGCGATGAGCCCCACCGTCAATCGCGAGATGTGGGTCGCGCT---CGA----
--CGAGCTCGAAATCCGCGACGA---CGTGGGCGTCGTCGTGCTGACGGGCGAGGGCGAA
G---CCTTTTCCGCCGGCATGGATCTCAAGGAATATTTCCGGGAAACCGAGGGCGAGTCG
GCGATCG------TGCAGGCGCGGTATCGCCGCGCGGCGA--CGGACTGGATGTGGCGGC
GCCTGATGCACTATCCC--AAGCCGACCATCGCCATGGTCAATGGCTGGTGCTTCGGCGG
TGCCTTCACGCCGCTCGTTGCCTGCGATCTTGCCATTGCCGCCGACGAGGCGACGTTCGG
GCTTTCCGAGATCAACTGGGGCATCATCCCGGCCGGTAATGTCACTCGC-----GCCGTC
GCGCAGGTCATGAACCACCGCGATGCGCTTCATTATATCATG---ACCGGCGATCCCTTC
GACGGGAAGGAAGCAGCGAAGATGGGGCTGGTCAATCGCTCCGTCCCGCTGGC-------
--GGAGCTGCG-------CGGCGAGGTCGAGGTGCT--------------TGCCCGCAAG
CTGCTTTCCAAGAACCCGACGATCCTGCGCCATGCCAAGTCGGCGTTCAAATATGTCGAG
CGGCTGGACTGGGACACGTCCGA------GGCCA--TGCTGGGTGCGCT-GG-CCGCAA-
---------CGGCCGCCTCGCAGGATACCGAGCGCGGCCGGCGCAAGGGCATGACGCAGT
TCCT-------CGACGAGAAATCCTTCAAGCCC------GGGCTGGGT---GGCTATCGC
CGCGAGGACTGA---------------------
>Acinetobacter_sp_ANC_3811
ATGAGTT----------ATGAAAACCGCT-----------------------------GG
GAAACAGTAGATGTTAAAGTTGAAGATGGAATTGCATGGGTAACACTAAACCGCCCAGAA
AAGAAAAATGCCATGAGTCCTACACTCAATCGTGAAATGATTGATGTACT---TGAAGCC
ATAGAACTTGATC------AAAA---TGCTCGTGTTCTGGTGTTGACAGGTGCAGGTGAT
T---CTTGGACAGCAGGCATGGACTTGAAAGAATATTTCCG------CGAAGTCGATACT
CAGCCAGAAATTTATCAAGAACGTATTCGCCGCGACTCAT--GCCGTTGGCAGTGGCAAC
TTCTTCGCATGTATTCA--AAACCAACGATTGCAATGGTCAACGGCTGGTGCTTTGGAGG
CGGTTTCTCACCTTTAGTGGCTTGTGATCTTGCGATTGCAGCAGATGAAGCAACATTTGG
TTTATCTGAAATTAACTGGGGTATCCCGCCGGGCAACCTTGTAAGCAAG-----GCAATG
GCAGACACTGTTGGTCACCGTGCAGCTTTGTACTACATCATG---ACAGGTAAAACCTTT
ACTGGTAAAGAAGCCGAAACTATGGGCTTGGTAAATAAAAGCGTACCGCT----------
--TGAACAGTT----AAAAGCCGAAGTCACTGAACT--------------TGCAAATTGC
CTACTTGAGAAAAACCCTGTGGTTCTTCGCACAGCTAAAAATGGCTTTAAGCGTTGCCGT
GAACTCACTTGGGACCAAAACGAA-----GACTACTTATATGCCAAGCTCGA-TCAATG-
-------------TATCCATCGTGATACAGAAAATGGCCGCCAAGAAGGTTTGAAACAAT
TCTT-------AGATGAAAAATCAATTAAACCG------GGTTTACAG---AGCTACAAA
CGTACTGGTTAA---------------------
>Acinetobacter_sp_ADP1
ATGA-------------CATACGA------------TAAACGTTGG--------------
GAAACCGTTGATGTACAAGTAGAACATGGAATTGCATGGGTCACACTTAATCGTCCTCAC
AAAAAAAATGCAATGAGCCCAACACTCAACCGTGAAATGATCGATGTGCT---TGAAACA
CTCGAGCTAGATTCA------GA---GGCAAAAGTGCTGGTGTTAACTGGTGCCGGTGAT
T---CTTGGACTGCTGGCATGGATTTAAAAGAATATTTCCG------TGAAGTAGATGCT
CAACCTGAAATTTTCCAAGAACGTATTCGACGTGATTCGT--GTCGCTGGCAGTGGCAAT
TACTTCGTATGTACTCT--AAACCAACAATTGCCATGGTTAACGGCTGGTGTTTTGGTGG
TGGTTTCTCGCCACTGGTGGCCTGTGATTTAGCCATTGCAGCCGATGAAGCCACTTTCGG
ACTGTCAGAAATTAACTGGGGCATTCCACCGGGCAACCTCGTCAGCAAA-----GCGATG
GCAGATACGGTTGGGCATCGTGCATCACTGTATTACATTATG---ACCGGTAAAACTTTT
ACCGGTAAAGAAGCTGAAGCAATGGGTCTGATTAATAAAAGCGTTCCGCTTGC-------
-----ACAGCT----AAAGGCAGAAGTGACAGAACT--------------GGCACAGTGT
CTGGTCGAGAAAAACCCTGTCGTTTTACGTACAGCTAAAAATGGCTTTAAGCGCTGTCGT
GAGCTGACATGGGATCAGAATGAA-----GATTATTTATATGCCAAACTGGA-TCAATG-
-------------TAATCATCGAGATACTGAGGGCGGCCGCCAAGAGGGTTTAAAACAGT
TCTT-------AGATGAAAAATCGATTAAACCA------GGTTTGCAA---AGCTATAAG
CGTACAGGTTAA---------------------
>Amycolatopsis_sp_75iv2_ATCC_39116
ATGAGCACAGCGGTCGGCAACGGG------------CGGGTCCGGACGGAGCCGTGGGGC
GAGACGGTTCTGGTGGAGTTCGACGAAGGCATCGCCTGGGTCATGCTCAACCGGCCGGAC
AAGCGCAACGCCATGAACCCCACCCTGAACGACGAGATGGTGCGGGTGCT---GGA----
--CCACCTGGAGGGCGACGACCG---CTGCCGAGTGCTGGTGCTGACCGGCGCGGGCGAG
T---CGTTCTCCGCGGGCATGGACCTCAAGGAGTACTTCCGCGAGGTCGACGCCACCGGC
AGCACCGCCGTGC---AGATCAAGGTGCGGCGGGCCAGCG--CGGAGTGGCAGTGGAAGC
GGCTGGCGAACTGGAGC--AAGCCGACGATCGCGATGGTCAACGGCTGGTGCTTCGGCGG
CGCGTTCACCCCGCTGGTGGCCTGCGACCTGGCCTTCGCCGACGAGGACGCGCGGTTCGG
GCTGTCCGAGGTCAACTGGGGCATCCCGCCGGGCGGCGTGGTCAGCCGG-----GCGCTG
GCGGCGACCGTGCCGCAGCGCGACGCGCTGTACTACATCATG---ACCGGTGAGCCCTTC
GACGGCCGCCGCGCGGCGGAGATGCGCCTGGTCAACGAGGCGCTGCCCGCCGA-------
--CCGGCTGCG-------GGAGCGCACCCGCGAGGT--------------GGCGCTGAAG
CTCGCGTCGATGAACCAGGTGGTCCTGCACGCGGCCAAGACCGGGTACAAGATCGCCCAG
GAGATGCCCTGGGAGCAGGCCGAG-----GACTACCTCTACGCCAAGCT----CGACCA-
-------GTCCCAGTTCGCCGACAAGGCGGGC---GCCCGCGCCAAGGGGCTGACCCAGT
TCCT-------CGACCAGAAGTCCTACCGGCCC------GGCCTGAGC---GCCTTCGAC
CCGGAGAAGTAG---------------------
>Burkholderia_cepacia_UCB_717_ATCC_25416
ATGGGTTA---------CGAAGGGCGC---------TGGA--------------------
-AAACGGTGAAGGTCGAGGTCGAGGGCGGGATCGCATGGGTGACGCTGAACCGTCCGGAC
AAGCGCAACGCAATGAGCCCGACGCTGAACGCGGAGATGATCGACGTGCT---GGAGGCG
ATCGAACTCGA------TGCCGA---GGCGCAGGTGCTCGTGCTGACCGGCGAGGGCGAC
G---CCTGGACGGCCGGGATGGACCTGAAGGAATATTTCCG------CGAAGTCGACGCG
GGCCCGGAAATCCTGCAGGAAAAGATTCGCCGCGACGCGA--GCCGCTGGCAGTGGCAAT
TGCTGCGCATGTATGCG--AAGCCGACGATCGCGATGGTCAACGGCTGGTGCTTCGGCGG
CGGCTTCTCGCCGCTCGTCGCGTGCGACCTCGCGATCGCGGCCGACGAAGCGGTGTTCGG
CCTGTCGGAAATCAACTGGGGCATCCCGCCGGGCAACCTCGTCAGCAAG-----GCGATG
GCCGACACCGTGGGCCATCGCCAGGCGCTCTACTACATCATG---ACCGGCGACACCTTC
ACCGGCCCGCAGGCCGCGCAGATGGGGCTCGTCAACAAGAGCGTGCCGCGCGC-------
--GCAGCTGCG-------CGACGAGGTGCGCGCGCT--------------GGCCGCGAAG
CTGCTCGACAAGAACCCGGTCGTGATCCGTAACGCGAAGCACGGCTTCAAGCGTTGCCGC
GAGCTGACCTGGGAGCAGAACGAG-----GACTACCTGTACGCGAAGCT----CGACCA-
----------GGCGAACTACCGCGATCCGGAAGGCGGGCGCGAGCAGGGCCTCAAGCAGT
TCCT-------CGACGACAAGAGCATCAAGCCG------GGCCTGCAG---GCGTACAAG
CGCTGA---------------------------
>Pseudomonas_putida_KT2440
ATGAGCAAATA------CGAAGGCCGC---------TGGACC------------------
---ACCGTGAAGGTCGAACTGGAAGCGGGCATCGCCTGGGTGACCCTCAATCGCCCGGAA
AAACGCAATGCCATGAGCCCCACCCTGAACCGGGAAATGGTCGACGTGCT---GGAAACC
CTTGAGCAGGA------CGCTGA---CGCTGGCGTGCTGGTATTGACCGGTGCCGGCGAG
T---CCTGGACCGCCGGCATGGACCTGAAGGAGTACTTCCG------CGAGGTGGACGCC
GGCCCGGAAATCCTCCAGGAAAAGATTCGTCGCGAAGCCT--CGCAATGGCAATGGAAGT
TGCTGCGTCTGTATGCC--AAACCGACCATCGCCATGGTCAACGGCTGGTGCTTCGGCGG
CGGCTTCAGCCCACTGGTGGCATGCGACCTGGCGATCTGCGCCAACGAAGCGACCTTCGG
CCTGTCGGAAATCAACTGGGGCATCCCGCCTGGTAACCTGGTCAGCAAG-----GCCATG
GCCGATACCGTTGGCCATCGTCAGTCGCTGTACTACATCATG---ACCGGCAAGACCTTC
GATGGTCGCAAGGCTGCCGAGATGGGCCTGGTGAACGACAGTGTGCCGCTGGC-------
--CGAGCTGCG-------TGAAACCACCCGCGAGTT--------------GGCGCTGAAC
CTGCTGGAAAAGAACCCGGTGGTGCTGCGTGCCGCGAAGAATGGCTTCAAGCGTTGCCGC
GAGCTGACCTGGGAACAGAACGAG-----GACTACCTCTACGCCAAGCTCGACCAGTCG-
---------CGCCTGCT--GGACACTACCGGC---GGCCGCGAGCAGGGCATGAAGCAGT
TCCT-------CGACGACAAGAGCATCAAGCCA------GGCCTGCAG---GCCTACAAG
CGCTGA---------------------------
>Methylobacterium_nodulans_ORS_2060
ATGAGCGC---------TGAGGGAGCAGT-------CAG---------------------
-----------CTACGAACTGCGTGAGCGCGTAGCCTGGATCGGCCTCAACCGGCCGCTC
AAGCGCAAT------------GCCATCAACGACGCGCTGCTCTCTGAGCT---TGAGGCC
GCCGTGCGCCGTGCGCAGCACGA---CGCCCGCGCGCTGGTGGTGTTCGGCCACGGCCCG
T---GCTTCTGCGCCGGACTCGACTTGGCCGAGCA---------CCGCGCCCGTGAGGCG
GCGGAGGTGTTCCATCATTCGCGCTCCTGGCATGCAGCCTTCTCGGTC------------
--CTCCGCCGCGGCCGA--ATCCCGGCGATCGCGGCGCTGCATGGCGCGACGGTCGGCGG
CGGGCTGGAATTGGCCGCCGCCTGTCACCTGCGGGTGGCCGACCCTTCGGTCTTCTTCGC
CCTGCCGGAGGGGCAGCGCGGCATCTACGTGGGCGGCGGCGCCTCAGTGCATGTCGCCCG
CCTGCTC----GGCGCCTCACG----CATGATGGACATGATGCTCACCGGCCGGGTTCTG
GACGCAGCGGCGGCCGAGCGCGCCGGCCTGGTCAACTACTTGGTTGAAGCTGG-------
--CGCGGCCCA-------GGACAAGGCGGGCGAACT--------------CGCCGCCAAG
GTGGCCGCGATGGCGCCGCTCACCGTGCTCGGCGTTCTACAAGCGCTGCCGCGCATCCAG
GACATGGCGGAGGAGGACG----------GGCTGTTCGTCGAAAGCAT--GA-TGGCAG-
---------CGCTTGCCCAGACCGGCCCGGAG---G---CCGCCGCGCGCCTGGCCGATT
TCGT-------GGAGAAGCGCGGCGCCAAGGTGACTGGACCCTCGGAG---ACCTAA---
---------------------------------
>Comamonas_testosteroni_ATCC_11996
ATGACTCA---------TAAAGAAATTGCAAT----TGAGTTCCG---------------
-------------TGGTGAAGCCGAGCA-GGTTGCCGTTATTCGTCTGATGCGTGCCGCC
AAGCGCAAC------------GCCTTGTCCGATGGGCTGGTGCTGGGTCT---GCGCGAT
GTGTTCATGAATCTGCCCGCCAG---CGTGCGCGCGGCCGTGGTGGATGGCGATGGACCG
C---ATTTCTGCGCCGGCCTGGATCTGAGCGAGCT---------CAGCGAGCGCGATGCT
GCCCAGGGCGTTCTGCACTCGCGCATGTGGCACGAGGCGC--TGCGTCAG-------GTG
CAGTTTG-----GCGCG--GTGCCCGTAGTCGCCGCCTTGCATGGTGCAGTGGTGGGCGG
CGGCCTGGAGCTGGCCAGCGCCTGCCATATCCGTGTGGCCGACAGCAGCACCTTCTATGC
CTTGCCCGAAGGTTCGCGTGGCATTTTCGTGGGCGGCGGCGGCTCGGTGCGCATCCCGCG
CCTGATC----GGAGCCGCACG----CATGGCCGACATGATGTTTACGGGCCGTGTGTAC
AAGGCTGAAGAGGGTGAGCGAATTGGTCTGTCGCAATATCTGGTACCCGAAGG-------
--ACATGCGTT-------GGACAAGGCCGTGGAGCT--------------GGCGCTGCGC
ATTGCCGAAAACGCGCCCATGACCAACTACGCTCTGATGCACGCGTTGCCCCGGATT---
------GCCGA--TCAGCCCGCCGATCAGGGGCTTATGACAGAAGCTCT-GA-TGGCCG-
---------CCGTGGCGCAGAGCGCGCCAGAA---G---CCAAGTTCCGGTTGCAGGAAT
TCCT-------GTCCGGGCGGGCCGCCAAGGTC------AGC---AAG---GACTGA---
---------------------------------
>Bradyrhizobium_japonicum_USDA_110
ATGACA-----------CAGGGAAACGCC-------GAGACCGCTGACGCGGGTGCCTCC
GGGCTGTTGAGGATCGAGCGGGCCGACAGGGTTCTGACCGTGGGCCTGAACCGGCCGGCC
AAGCGCAAT------------GCGCTCAATGACGGCATCATCCTGGAAATCGGCGAGTGC
TTTGCGTCC---CTGCCCGAGGA---TATCGGCGCGGTCGTCATCCACGGCATCGGCGAC
C---ATTTCTCCTCCGGCCTCGACCTGTCCGAACT---------GACGGAGCACGACGCG
ACCGGCGGGCTGCTCCATTCGCAGATGTGGCACCGGGTGT--TCGACCGC-------ATC
CAGTATA-----GCCGC--GTGCCCGTGATCGCCGCGCTCCGGGGTGCCGTGATCGGCGG
CGGGCTGGAGCTCGCCTGCGCCGCCCATATTCGCGTCGCCGAGCCCTCGACCTATTTCGC
GCTGCCGGAGGGGCAGCGCGGCATCTTCGTCGGCGGCGGCGGCTCGGTGCGGCTGCCGCG
GCTGATC----GGCGTTGCCAG----GATGATGGACATGATGCTGACCGGCCGCGTCTAT
AGCGCGACCGAAGGCGCTTCCTACGGCTTTGCGCAATATCTGACCGAAGCCGG-------
--CAACGGGCT-------CGGCAAGGCGCTTGAGCT--------------TGCGACCAAG
ATCGCCTCCAACGCGCCGCTGACGAATTTCGCCGTGCTCCAGGCGCTGCCGATGATC---
------GCGGAAGCCAATCCGCAGACC--GGCCTGTTGATGGAATCGCT-GA-TGGCCA-
---------CCGTCGCCCAGAGCGACAAGGAA---G---CAAAGCGCAGGATCCGCGAAT
TCCT-------CGAGCACAAGACCGCCAAGGTG------AAGCCAAAG---TCATGA---
---------------------------------
>Rhodopseudomonas_palustris_CGA009
GTGCT------------CACAGGAAACGCT------CAGGCCGCGACCATCGCGGACCCG
TCGACGCTTGTCGTCGACACCGTCGGCCCGGTGCTGACGATCGGTCTCAATCGCCCCAAG
AAACGCAAC------------GCCCTCAATGACGGGCTGATGGCGGCGCT---GAAGGAC
TGCCTCACCGACATTCCGGACCA---GATCCGCGCGGTGGTGATCCACGGCATCGGCGAT
C---ACTTCTCGGCAGGCCTCGACCTCTCCGAGCT---------GCGCGAACGCGACGCC
ACCGAGGGGCTGGTGCATTCCCAGACCTGGCACCGGGTGT--TCGACAAG-------ATC
CAGTACT-----GCCGA--GTGCCGGTGATTGCGGCGCTGAAGGGCGCTGTGATCGGCGG
CGGGCTCGAGCTTGCTTGCGCGGCGCATATCCGCGTCGCGGAAGCGTCGGCCTACTACGC
GCTGCCGGAAGGCAGCCGCGGTATCTTCGTCGGCGGCGGCGGCTCGGTTCGGCTGCCGCG
GCTGATC----GGCGTCGCGCG----GATGGCCGACATGATGCTGACAGGGCGCGTGTAT
TCGGCCGCCGAGGGCGTGGTGCACGGCTTCTCGCAATATCTGATC-------G-------
--AGAACGGCTCGGCCTATGACAAGGCGCTGGAGCT--------------CGGCAATCGC
GTCGCGCAGAATGCGCCGCTGACCAATTTCGCGGTGCTACAGGCGTTGCCGATGATC---
------GCCGAGGCCAATCCGCAGACC--GGCCTGTTGATGGAATCGCT-GA-TGGCGA-
---------CCGTGGCGCAGAGCGACCAGGAA---G---CCAAAACGCGGATACGCGCTT
TCCT-------CGATCACAAGACAGCCAAGGTT------------CGGCCGAGCTGA---
---------------------------------
>Rhodopseudomonas_palustris_TIE-1
GTGCT------------CACAGGAAACGCT------CAGGCCGCGACCATCGCGGACCCG
TCGACGCTTGTCGTCGACACCGTCGGCCCGGTGCTGACGATCGGTCTCAATCGCCCCAAG
AAACGCAAC------------GCCCTCAATGACGGGCTGATGGCGGCGCT---GAAGGAC
TGCCTCACCGACATTCCGGACCA---GATCCGCGCGGTGGTGATCCACGGCATCGGCGAT
C---ACTTCTCGGCAGGCCTCGACCTCTCCGAGCT---------GCGCGAACGCGACGCC
ACCGAGGGGCTGGTGCATTCCCAGACTTGGCACCGGGTGT--TCGACAAG-------ATC
CAGTACT-----GCCGC--GTACCGGTGATCGCGGCGCTGAAGGGCGCGGTGATCGGCGG
CGGGCTCGAGCTTGCTTGCGCGGCGCATATCCGCGTCGCCGAAGCTTCCGCCTACTACGC
GCTGCCGGAAGGCAGCCGCGGCATCTTCGTCGGCGGCGGCGGCTCGGTTCGGCTGCCGCG
GCTGATT----GGCGTGGCGCG----GATGGCCGACATGATGCTGACAGGGCGCGTGTAT
TCGGCCGCCGAGGGCGTGGTGCACGGCTTCTCGCAATATCTGATC-------G-------
--AGAACGGCTCGGCCTATGACAAGGCGCTGGAGCT--------------CGGCAATCGC
GTCGCGCAGAATGCGCCGCTGACTAATTTCGCGGTGCTGCAGGCGTTGCCGATGATT---
------GCTGAGGCCAATCCGCAAACC--GGCCTGTTGATGGAATCGCT-GA-TGGCGA-
---------CCGTGGCGCAGAGCGACCAGGAA---G---CCAAAACGCGGATACGCGCTT
TTCT-------CGATCACAAGACAGCCAAGGTT------CGGCCGAGC------TGA---
---------------------------------
>Azospirillum_lipoferum_R1C
ATGGGCTT---------GGGCGAACATGTGGGCGAACGAATCCTGGAAGGGGCGTTGCCC
TCCTCCCTGCGGGCGGAACAGCGGGGCGAGGTCGCCGTGCTGACGCTGGCGCGGCCGGAA
AAGCGCAAC------------GCGCTCAACGACGACACCATCCTCGGGAT---CGAGGCC
TTCTTCCTGTCCCTGCCGGCGGC---GGTCAAGGCGGCGGTCGTCGCGGCGGAGGGCGAC
A---ACTTCTCCGCCGGGCTCGACCTGTCGGACAT---------CGCCGAGCGCTCCACC
GTGGACGGCGTGGCGCATTCCATGATGTGGCACCGCGCCT--TCGAGCGG-------ATC
GAGTTCG-----GCCGC--GTGCCGGTGGTCTCGGTCCTCAAGGGGGCGGTGGTCGGCGG
CGGGCTGGAGCTGGCCTGCGCCACCCACATCCGCGTCGCCGAGCGCGGCGCCTACTACGC
CCTGCCGGAGGGGCAGCGCGGCATCTTCGTCGGCGGCGGTGCCTCGGTGCGGGTGCCGCG
CCTGATC----GGGGTCGCCCG----CATGGCCGACATGATGCTGACCGGCCGGGTGCAC
GACGCCGAGAGCGGCTACGCGCTGGGGCTGTCGCAGTATCTGGTCGGACCCGG-------
--CGAGGGGCT-------GGCCAAGGCGCTCGACCT--------------CGCCGCCCGC
ATCGCCGCCAACGCCCCCATCACCAACTTCGCCGTCATCCACGCGCTGCCCCGCATC---
------GCCGAGGCCGACCCGCGCCAG--GGCTTCATGATGGAATCCCT-GA-TGGCCG-
---------CCATCGCCCAGGGCAGCGACGAC---G---CCAAGGACCGCCTGCGCGCCT
TCCT-------GGACAAGCGGGCGAAGAAGGTC------ACC---GAA---TTCTGA---
---------------------------------
>Methylobacterium_sp_MIMD6
ATGC-------------CGGAGGACCTGT-------CGGGCTTGGGGG----------GC
GAGGCGCTGCGCGTCGCGCGCCGGGACGCGGTCGCCATCGTCACGCTGTGCCGGCCGGCC
AAGCGCAAC------------GCCCTCGACGACGGCATGATCCTCGGCCT---GGAGCGG
ATCGCCCGCAACCTGCCCGACGA---CGTGGGAGCGCTGGTGATCGCCGCGGAGGGCGAT
C---ATTTCTGCGCCGGGCTCGACCTCGCGGAGCT---------GACGCAGCGGGACGCG
CCGGCCGGCATGCTGCACTCGCGGATGTGGCACCGGGCCT--TCCAGGAA-------ATC
GAGTTCG-----GCCGC--GTGCCCGTGGTGGCGGCGCTCAAGGGCGCGGTGATCGGCGG
CGGGCTCGAGCTCGCGCTCTCGGCCCACCTGCGGGTGGCCGAGCCGTCCGCCTTCTACGC
CCTGCCGGAGGGCCAGCGCGGCATCTTCGTGGGCGGCGGCGCCTCGGTGCGGCTGCCGCG
GCTGATC----GGGGTGTCGCG----GATGCGCGACATGATGCTGACCGGCCGGGTCCAC
GACGCCGAGAGCGGGGAGCGCCTCGGGATCTCGCACTACCTCGCGGCGGCGGG-------
--CGAGGGCCT-------GGAGACCGCGATCCGCCT--------------CGCCGCCCGG
GCGGCCGAGAACGCGCCGCTCACCAACTACGCCCTGATCCACGCCCTGCCGCGCATC---
------GCCGAGGCGGACCCGGCCACC--GGCTACCTGACGGAGGCGCT-GA-TGACGG-
---------CCGTGGCCCAGAGCGACGCGGAG---G---CCAAGCGCCGGCTCGCCGAGT
TCCT-------GGAGGGGCGCGCGAGGAAGGTG------------CGGCGCGAGTAG---
---------------------------------
>Methylobacterium_variabile_DSM_16961
ATGG-------------CGGAGGACCTGT-------CAGGCCTCAGCA----------CC
GAGTCCCTGGTCGTCACCCGGCGGGACGCCGTGGCGATCGTGACCCTGAACCGCCCGCAC
AAGCGCAAC------------GCCCTCGACGACGGCATGGTGCTGGGGCT---CGAGCGC
ATCGCCCGCGGCTTGCCCGACGA---CGTGCGCGCCCTGGTGATAGCTGCTGAGGGCCCG
C---ATTTCTGCGCCGGCCTCGACCTTGCCGAGCT---------GACCGAGCGCGACGCG
CCGGCCGGCATGCTGCACTCGCGGATGTGGCACCGGGCGT--TCCACGAG-------ATC
GAGTTCG-----GCCGG--GTGCCGGTGGTGGCCGCCCTCAAGGGGGCGGTGATCGGCGG
CGGGCTGGAGCTGGCGCTCTCCGCCCACCTGCGGGTCGCCGAGACCTCCGCCTTTTACGC
CCTGCCGGAGGGACAGCGCGGCATCTTCGTCGGCGGGGGCGCCTCGGTGCGGCTGCCGCG
GCTGATC----GGCGTCTCGCG----GATGCGCGACATGATGCTGACCGGCCGTGTCCAC
GACGCCGAGAGCGGCGAGCGCCTCGGCCTGTCGCACTACGTCATGCCGCCGGG-------
--GGAGGGGCT-------GGAGCGGGCGATCGCGCT--------------CGCCGCCCGG
GCGGCCGAGAACGCCCCGCTCACCAACTACGCCCTGATCCACGCCCTGCCGCGCATC---
------GCCGAGGCCGACCCGGCCACC--GGCTACCTCACCGAGGCCCT-GA-TGACCG-
---------CGGTGGCCCAGAGCGACGCCGAG---G---CGAAGCGCCGGCTGGCGGACT
TTCT-------CGAAGGACGGGCGAAGAAGGTG------------AGG---GAGTAA---
---------------------------------
>Methylobacterium_aquaticum_DSM_16371
ATGG-------------CGGAGGACCTGT-------CGGGCCTCGGCA----------CC
GAGTCCCTGGTCGTGACGCGGCGGGACGCGGTGGCGATCGTCACCCTGAACCGCCCGCAC
AAGCGCAAC------------GCCCTCGACGACGGCATGGTGCTGGGCCT---GGAGCGC
ATCGCCCGGGGGCTGCCGGACGA---CGTGCGCGCCCTGGTGATCGCGGCGGAAGGCCCG
C---ATTTCTGCTCCGGGCTCGATCTCGCCGAATT---------GACCGAGCGCGACGCG
CCCGCCGGGATGCTGCATTCGCGGATGTGGCACCGGGCCT--TCCACGAG-------ATC
GAGTTCG-----GCCGG--GTCCCGGTGGTGGCGGCGCTCAAAGGCGCGGTGATCGGCGG
CGGGCTGGAACTGGCGCTGTCGGCCCATCTGCGGGTGGCCGAATCCTCCGCCTTCTACGC
CCTGCCGGAGGGCCAGCGCGGCATCTTCGTCGGCGGCGGCGCCTCGGTGCGGCTGCCGCG
GCTGATC----GGCGTCTCGCG----GATGCGCGACATGATGCTGACCGGCCGCGTCCAC
GACGCCGAGAGCGGCGAGCGGCTGGGCCTGTCGCACTACGTGACGCCGGCAGG-------
--GGAGGGGCT-------GGAGCGAGCGATCCAGCT--------------CGCCGTCCGG
GCGGCCGAGAACGCGCCGCTGACGAACTACGCTCTCATCCACGCCCTGCCCCGCATC---
------GCCGAGGCCGACCCCGCGACC--GGCTACCTCACCGAGGCGCT-GA-TGACCG-
---------CAGTGGCCCAGAGCGACGCCGAG---G---CGAAGCGCCGGCTGGCGGAGT
TCCT-------GGAGGGGCGGGCGAAGAAGGTG------------AAG---GAGTAA---
---------------------------------
>Methylobacterium_platani_PMB02
ATGG-------------CGGAGGACCTGT-------CGGGCCTCGGCA----------CC
GAGTCCCTGGTCGTCACCCGGCGGGACGCCGTGGCGATCGTCACCCTGAACCGCCCGCAC
AAGCGCAAC------------GCCCTCGACGACGGCATGGTGCTGGGGCT---GGAGCGC
ATCGCCCGCGGCCTGCCCGACGA---CGTGCGGGCGCTGGTCATCGCCGCGGAAGGCCCG
C---ATTTCTGCGCCGGCCTCGACCTCGCCGAATT---------GACCGCGCGCGACGCC
CCGGCCGGCATGCTGCATTCGCGGATGTGGCACCGGGCCT--TCCAGGAG-------ATC
GAGTTCG-----GCCGG--GTGCCGGTGGTGGCGGCGCTCAAGGGCGCGGTGATCGGCGG
CGGGCTCGAACTCGCGCTCTCCGCCCATCTGCGGGTGGCCGAATCGTCAGCCTTCTACGC
CCTGCCCGAGGGCCAGCGCGGCATCTTCGTCGGCGGCGGCGCCTCGGTGCGGCTGCCGCG
GCTGATC----GGCGTCTCGCG----GATGCGCGACATGATGCTGACCGGCCGCGTCCAC
GATGCCGAGAGCGGCGAGCGGCTGGGCCTGTCGCACTACGTCGTGGCGCCGGG-------
--CGAGGGGCT-------GGAGCGGGCGATCGCGCT--------------CGCCGCCCGG
GCCGCCGAGAACGCGCCCTTGACCAACTACGCCCTGATCCACGCCCTGCCGCGCATC---
------GCCGAGGCCGACCCGGCGACG--GGCTACCTCGCGGAAGCCCT-GA-TGACCG-
---------CGGTGGCGCAGAGCGACGCCGAG---G---CGAAGCGGCGCTTGGCGGAAT
TCCT-------GGAGGGGCGGGCGAAGAAGGTG------------CGG---GAATGA---
---------------------------------
>Methylobacterium_platani_JCM_14648
ATGG-------------CGGAGGACCTGT-------CGGGCCTCGGCA----------CC
GAGTCCCTGGTCGTCACCCGGCGGGACGCCGTGGCGATCGTCACCCTGAACCGCCCGCAC
AAGCGCAAC------------GCCCTCGACGACGGCATGGTGCTGGGGCT---GGAGCGC
ATCGCCCGCGGCCTGCCCGACGA---CGTGCGGGCGCTGGTCATCGCCGCGGAAGGCCCG
C---ATTTCTGCGCCGGCCTCGACCTCGCCGAATT---------GACCGCGCGCGACGCC
CCGGCCGGCATGCTGCATTCGCGGATGTGGCACCGGGCCT--TCCAGGAG-------ATC
GAGTTCG-----GCCGG--GTGCCGGTGGTGGCGGCGCTCAAGGGCGCGGTGATCGGCGG
CGGGCTCGAACTCGCGCTCTCCGCCCATCTGCGGGTGGCCGAATCGTCAGCCTTCTACGC
CCTGCCCGAGGGCCAGCGCGGCATCTTCGTCGGCGGCGGCGCCTCGGTGCGGCTGCCGCG
GCTGATC----GGCGTCTCGCG----GATGCGCGACATGATGCTGACCGGCCGCGTCCAC
GATGCCGAGAGCGGCGAGCGGCTGGGCCTGTCGCACTACGTCGTGGCGCCGGG-------
--CGAGGGGCT-------GGAGCGGGCGATCGCGCT--------------CGCCGCCCGG
GCCGCCGAGAACGCGCCCTTGACCAACTACGCCCTGATCCACGCCCTGCCGCGCATC---
------GCCGAGGCCGACCCGGCGACG--GGCTACCTCGCGGAAGCCCT-GA-TGACCG-
---------CGGTGGCGCAGAGCGACGCCGAG---G---CGAAGCGGCGCTTGGCGGAAT
TCCT-------GGAGGGGCGGGCGAAGAAGGTG------------CGG---GAATGA---
---------------------------------
>Methylobacterium_tarhaniae_DSM_25844
ATGG-------------CGGAGGACCTGT-------CGGGCCTCGGCA----------CC
GAGTCCCTGGTCGTCACCCGGCGGGACGCCGTGGCGATCGTCACCCTGAACCGCCCGCAC
AAGCGCAAC------------GCCCTCGACGACGGCATGGTGCTGGGGCT---GGAGCGC
ATCGCCCGGAACCTGCCCGACGA---CGTGCGGGCGCTGGTCATCGCCGCGGAAGGCCCG
C---ATTTCTGCGCCGGGCTCGACCTCGCCGAGCT---------GACCGAGCGCGACGCC
CCGGCCGGGATGCTGCATTCGCGGATGTGGCACCGGGCCT--TCCACGAA-------ATC
GAGTTCG-----GCCGG--GTGCCGGTGGTGGCGGCGCTGAAGGGCGCGGTGATCGGCGG
CGGGCTGGAACTTGCGCTGTCGGCCCATCTGCGGGTGGCCGAGACCTCCGCCTTCTACGC
CCTGCCGGAGGGCCAGCGCGGCATCTTCGTCGGCGGCGGCGCCTCGGTGCGGCTGCCGCG
GCTGATC----GGCGTCTCGCG----GATGCGCGACATGATGCTGACCGGCCGCGTCCAC
GATGCCGAGAGCGGCGAGCGGCTCGGCCTGTCGCATTACGTGACGCCGGCAGG-------
--GGAGGGGCT-------GGAGCGGGCGATCGCGCT--------------CGCCACCCGG
GCGGCCGAGAACGCGCCGCTCACCAATTACGCCCTGATCCACGCCCTGCCGCGCATC---
------GCCGAGGCCGACCCGGCGACC--GGGTACCTCACCGAGGCGCT-GA-TGACCG-
---------CGGTGGCGCAGAGCGACGCCGAG---G---CGAAGCGGCGATTGGCGGAAT
TTCT-------GGAGGGGCGGGCGAAGAAGGTG------------CGG---GAGTAG---
---------------------------------
>Methylobacterium_indicum_SE3.6
ATGG-------------CGGAGGACCTGT-------CGGGCCTCGGTA----------CC
GAGTCCCTGGTCGTCACCCGGCGGGAGGCCGTGGCGATCGTCACCTTGTCCCGCCCGCAC
AAGCGCAAC------------GCCCTCGACGACGGCATGGTGCTGGGGCT---GGAGCGC
ATCGCCCGGGGACTTCCCGACGA---CGTGCGGGCGCTGGTCATCGCCGCGGAGGGCCCG
C---ATTTCTGCGCCGGGCTCGATCTCGCGGAGCT---------GACCGAGCGCGACGCG
CCGGCCGGGATGCTGCATTCGCGGATGTGGCACCGGGCCT--TCCACGAG-------ATC
GAGTTCG-----GCCGG--GTGCCGGTGGTCGCGGCGCTGAAGGGCGCGGTGATCGGCGG
CGGGCTCGAACTGGCGCTCTCGGCCCATCTGCGGGTGGCCGAATCGTCCGCCTTCTACGC
CCTGCCGGAGGGCCAGCGCGGCATCTTCGTCGGCGGCGGCGCCTCGGTGCGGCTGCCGCG
GCTGATC----GGCGTCTCGCG----GATGCGCGACATGATGCTGACCGGCCGGGTCCAC
GATGCCGAGAGCGGCGAGCGGCTGGGCCTGTCGCACTACGTCGTGGCCCCGGG-------
--CGAGGGGCT-------GGAGCGGGCGATCGCCCT--------------CGCCACCCGG
GCGGCCGAGAACGCGCCGCTCACCAACTACGCCCTGATCCACGCCCTGCCGCGCATC---
------GCCGAGGCCGACCCGGCGACG--GGCTACCTGACCGAAGCGCT-GA-TGACCG-
---------CGGTGGCGCAGAGCGACGCCGAG---G---CCAAGCGGCGGCTCTCGGAGT
TCCT-------GGAGGGGCGGGCGAAGAAGGTG------------CGG---GAATAG---
---------------------------------
>Methylobacterium_indicum_SE2.11
ATGG-------------CGGAGGACCTGT-------CGGGCCTCGGTA----------CC
GAGTCCCTGGTCGTCACCCGGCGGGAGGCCGTGGCGATCGTCACCTTGTCCCGCCCGCAC
AAGCGCAAC------------GCCCTCGACGACGGCATGGTGCTGGGGCT---GGAGCGC
ATCGCCCGGGGACTTCCCGACGA---CGTGCGGGCGCTGGTCATCGCCGCGGAGGGCCCG
C---ATTTCTGCGCCGGGCTCGATCTCGCGGAGCT---------GACCGAGCGCGACGCG
CCGGCCGGGATGCTGCATTCGCGGATGTGGCACCGGGCCT--TCCACGAG-------ATC
GAGTTCG-----GCCGG--GTGCCGGTGGTCGCGGCGCTGAAGGGCGCGGTGATCGGCGG
CGGGCTCGAACTGGCGCTCTCGGCCCATCTGCGGGTGGCCGAATCGTCCGCCTTCTACGC
CCTGCCGGAGGGCCAGCGCGGCATCTTCGTCGGCGGCGGCGCCTCGGTGCGGCTGCCGCG
GCTGATC----GGCGTCTCGCG----GATGCGCGACATGATGCTGACCGGCCGGGTCCAC
GATGCCGAGAGCGGCGAGCGGCTGGGCCTGTCGCACTACGTCGTGGCCCCGGG-------
--CGAGGGGCT-------GGAGCGGGCGATCGCCCT--------------CGCCACCCGG
GCGGCCGAGAACGCGCCGCTCACCAACTACGCCCTGATCCACGCCCTGCCGCGCATC---
------GCCGAGGCCGACCCGGCGACG--GGCTACCTGACCGAAGCGCT-GA-TGACCG-
---------CGGTGGCGCAGAGCGACGCCGAG---G---CCAAGCGGCGGCTCTCGGAGT
TCCT-------GGAGGGGCGGGCGAAGAAGGTG------------CGG---GAATAG---
---------------------------------
>Methylobacterium_indicum_NS229
ATGG-------------CGGAGGACCTGT-------CGGGCCTCGGTA----------CC
GAGTCCCTGGTCGTCACCCGGCGGGAGGCCGTGGCGATCGTCACCTTGTCCCGCCCGCAC
AAGCGCAAC------------GCCCTCGACGACGGCATGGTGCTGGGGCT---GGAGCGC
ATCGCCCGGGGACTTCCCGACGA---CGTGCGGGCGCTGGTCATCGCCGCGGAGGGCCCG
C---ATTTCTGCGCCGGGCTCGATCTGGCCGAGCT---------GACCGAGCGCGACGCG
CCGGCCGGGATGCTGCATTCGCGGATGTGGCACCGGGCCT--TCCACGAG-------ATC
GAGTTCG-----GCCGG--GTGCCGGTGGTCGCGGCGCTGAAGGGCGCGGTGATCGGCGG
CGGGCTCGAACTGGCGCTCTCGGCCCATCTGCGGGTGGCCGAATCGTCCGCCTTCTACGC
CCTGCCGGAGGGCCAGCGCGGCATCTTCGTCGGCGGCGGCGCCTCGGTGCGGCTGCCGCG
GCTGATC----GGCGTCTCGCG----GATGCGCGACATGATGCTGACCGGCCGGGTCCAC
GATGCCGAGAGCGGCGAGCGGCTGGGCCTGTCGCACTACGTCACTCCTCCGGG-------
--CGAGGGGCT-------GGAGCGGGCGATCGCGCT--------------CGCCACCCGG
GCGGCCGAGAACGCGCCGCTCACCAACTACGCCCTGATCCACGCCCTGCCGCGCATC---
------GCCGAGGCCGACCCGGCGACG--GGCTACCTGACCGAGGCGCT-GA-TGACCG-
---------CCGTGGCGCAGAGCGATGCCGAG---G---CCAAGCGGCGGCTGGCGGAGT
TTTT-------GGAGGGGCGGGCGAAGAAGGTG------------CGG---GAGTAG---
---------------------------------
>Methylobacterium_indicum_NS228
ATGG-------------CGGAGGACCTGT-------CGGGCCTCGGTA----------CC
GAGTCCCTGGTCGTCACCCGGCGGGAGGCCGTGGCGATCGTCACCTTGTCCCGCCCGCAC
AAGCGCAAC------------GCCCTCGACGACGGCATGGTGCTGGGGCT---GGAGCGC
ATCGCCCGGGGACTTCCCGACGA---CGTGCGGGCGCTGGTCATCGCCGCGGAGGGCCCG
C---ATTTCTGCGCCGGGCTCGATCTGGCCGAGCT---------GACCGAGCGCGACGCG
CCGGCCGGGATGCTGCATTCGCGGATGTGGCACCGGGCCT--TCCACGAG-------ATC
GAGTTCG-----GCCGG--GTGCCGGTGGTCGCGGCGCTGAAGGGCGCGGTGATCGGCGG
CGGGCTCGAACTGGCGCTCTCGGCCCATCTGCGGGTGGCCGAATCGTCCGCCTTCTACGC
CCTGCCGGAGGGCCAGCGCGGCATCTTCGTCGGCGGCGGCGCCTCGGTGCGGCTGCCGCG
GCTGATC----GGCGTCTCGCG----GATGCGCGACATGATGCTGACCGGCCGGGTCCAC
GATGCCGAGAGCGGCGAGCGGCTGGGCCTGTCGCACTACGTCACTCCTCCGGG-------
--CGAGGGGCT-------GGAGCGGGCGATCGCGCT--------------CGCCACCCGG
GCGGCCGAGAACGCGCCGCTCACCAACTACGCCCTGATCCACGCCCTGCCGCGCATC---
------GCCGAGGCCGACCCGGCGACG--GGCTACCTGACCGAGGCGCT-GA-TGACCG-
---------CCGTGGCGCAGAGCGATGCCGAG---G---CCAAGCGGCGGCTGGCGGAGT
TTTT-------GGAGGGGCGGGCGAAGAAGGTG------------CGG---GAGTAG---
---------------------------------
>Methylobacterium_indicum_NS230
ATGG-------------CGGAGGACCTGT-------CGGGCCTCGGTA----------CC
GAGTCCCTGGTCGTCACCCGGCGGGAGGCCGTGGCGATCGTCACCTTGTCCCGCCCGCAC
AAGCGCAAC------------GCCCTCGACGACGGCATGGTGCTGGGGCT---GGAGCGC
ATCGCCCGGGGACTTCCCGACGA---CGTGCGGGCGCTGGTCATCGCCGCGGAGGGCCCG
C---ATTTCTGCGCCGGGCTCGATCTGGCCGAGCT---------GACCGAGCGCGACGCG
CCGGCCGGGATGCTGCATTCGCGGATGTGGCACCGGGCCT--TCCACGAG-------ATC
GAGTTCG-----GCCGG--GTGCCGGTGGTCGCGGCGCTGAAGGGCGCGGTGATCGGCGG
CGGGCTCGAACTGGCGCTCTCGGCCCATCTGCGGGTGGCCGAATCGTCCGCCTTCTACGC
CCTGCCGGAGGGCCAGCGCGGCATCTTCGTCGGCGGCGGCGCCTCGGTGCGGCTGCCGCG
GCTGATC----GGCGTCTCGCG----GATGCGCGACATGATGCTGACCGGCCGGGTCCAC
GATGCCGAGAGCGGCGAGCGGCTGGGCCTGTCGCACTACGTCACTCCTCCGGG-------
--CGAGGGGCT-------GGAGCGGGCGATCGCGCT--------------CGCCACCCGG
GCGGCCGAGAACGCGCCGCTCACCAACTACGCCCTGATCCACGCCCTGCCGCGCATC---
------GCCGAGGCCGACCCGGCGACG--GGCTACCTGACCGAGGCGCT-GA-TGACCG-
---------CCGTGGCGCAGAGCGATGCCGAG---G---CCAAGCGGCGGCTGGCGGAGT
TTTT-------GGAGGGGCGGGCGAAGAAGGTG------------CGG---GAGTAG---
---------------------------------
>Methylobacterium_sp_AP11
ATGG-------------CGGAGGACCTGT-------CGGGCCTCGGCA----------CC
GAGTCCCTGGTCGTCACGAGGCGGGACGCCGTGGCGATCGTCACCCTGAACCGCCCGCAC
AAGCGCAAC------------GCCCTCGACGACGGCATGGTGCTGGGGCT---CGAGCGC
ATCGCCCGGGGGCTGCCCGACGA---CGTGCGCGCCCTGGTGATCGCGGCGGAAGGCCCG
C---ATTTCTGCGCCGGGCTCGACCTCGCGGAGCT---------GACGGAGCGCGACGCG
CCTGCCGGGATGCTGCATTCGCGGATGTGGCACCGGGCCT--TCCACGAG-------ATC
GAGTTCG-----GCCGT--GTGCCGGTGGTGGCTGCACTCAAGGGCGCGGTGATCGGTGG
CGGTCTCGAACTGGCGCTCTCGGCCCACCTGCGGGTCGCCGAATCGTCCGCGTTCTACGC
CCTGCCGGAGGGCCAGCGCGGCATCTTCGTCGGCGGCGGCGCCTCGGTGCGGCTGCCGCG
GCTGATC----GGCGTCTCGCG----GATGCGCGACATGATGCTGACCGGCCGGGTCCAC
GATGCCGAGAGCGGCGAGCGGCTCGGCCTGTCGCACTACGTCGTGGCGCCGGG-------
--CGAGGGGCT-------GGAACGGGCGATCGCGCT--------------CGCCGCCCGG
GCGGCCGAGAACGCACCGCTCACCAACTACGCCCTGATCCACGCCCTGCCGCGCATC---
------GCCGAGGCCGACCCGGCGACG--GGCTACCTCACCGAGGCGCT-GA-TGACCG-
---------CGGTGGCGCAGAGCGACGCCGAG---G---CCAAAAGGCGGCTTTCGGAGT
TTCT-------GGAGGGGCGGGCGAAGAAGGTG------------CGG---GAGTAG---
---------------------------------
>Methylobacterium_aquaticum_MA-22A
ATGG-------------GGGAGGACCTGT-------CGGGCCTCGGCA----------CC
GAGTCCCTGGTCGTCACGAGGCGAGACGCCGTGGCGATCGTCACCCTGAACCGCCCGCAC
AAGCGCAAC------------GCCCTCGACGACGGCATGGTGCTGGGGCT---CGAGCGC
ATCGCCCGGGGGCTGCCCGACGA---CGTGCGCGCCCTGGTGATCGCGGCGGAAGGCCCG
C---ATTTCTGTGCCGGTCTCGACCTCGCGGAGCT---------GACCGAGCGCGATGCG
CCGGCCGGGATGCTGCATTCGCGGATGTGGCACCGGGCCT--TCCACGAG-------ATC
GAGTTCG-----GCCGG--GTGCCGGTGGTGGCCGCACTGAAGGGCGCGGTGATCGGCGG
CGGGCTCGAACTGGCGCTCTCGGCCCATCTGCGGGTCGCCGAATCGTCAGCCTTCTATGC
GCTACCGGAGGGCCAGCGCGGCATCTTCGTCGGCGGCGGCGCCTCGGTGCGATTGCCGCG
GCTGATC----GGCGTCTCGCG----GATGCGCGACATGATGCTGACCGGCCGGGTCCAC
GATGCCGAGAGCGGCGAGCGGCTCGGCCTGTCGCACTACGTCGTGGCGCCGGG-------
--CGAGGGGCT-------GGAGCGGGCGATCGCGCT--------------CGCCGCCCGG
GCGGCCGAGAACGCGCCGCTGACCAACTATGCCCTGATCCACGCCCTGCCGCGCATC---
------GCCGAGGCCGACCCGGCGACG--GGCTACCTCACCGAGGCGCT-GA-TGACCG-
---------CGGTGGCCCAGAGCGACGCCGAG---G---CCAAGCGGCGGCTTTCGGAGT
TCCT-------GGAGGGGCGGGCGAAGAAGGTG------------CGA---GAGTAG---
---------------------------------
>Methylobacterium_sp_YR596
ATGG-------------GGGAGGACCTGT-------CGGGCCTCGGCA----------CC
GAGTCCCTGGTCGTCACGAGGCGGGACGCCGTGGCGATCGTCACCCTGAACCGCCCGCAC
AAGCGCAAC------------GCCCTCGACGACGGCATGGTGCTGGGGCT---CGAGCGC
ATCGCCCGGGGGCTGCCCGACGA---CGTGCGCGCCCTGGTGATCGCGGCGGAAGGCCCG
C---ATTTCTGCGCCGGTCTCGACCTCGCGGAGCT---------GACCGAGCGCGATGCG
CCGGCCGGGATGCTGCATTCGCGGATGTGGCACCGGGCCT--TCCACGAG-------ATC
GAGTTCG-----GCCGG--GTGCCGGTGGTGGCCGCACTGAAGGGCGCGGTGATCGGCGG
CGGGCTCGAACTGGCGCTCTCGGCCCATCTGCGGGTCGCCGAATCGTCCGCCTTCTATGC
GCTACCGGAGGGCCAGCGCGGCATCTTCGTCGGCGGCGGCGCCTCGGTGCGGCTGCCGCG
GCTGATC----GGCGTCTCGCG----GATGCGCGACATGATGCTGACCGGCCGCGTCCAC
GATGCCGAGAGCGGCGAGCGGCTCGGCCTGTCGCACTACGTCGTGGCGCCGGG-------
--CGAGGGGCT-------GGAGCGGGCGATCGCGCT--------------CGCCGCCCGG
GCGGCCGAGAACGCGCCGCTCACCAACTACGCCCTGATCCACGCCCTGCCGCGCATC---
------GCCGAGGCCGACCCGGCGACG--GGCTATCTCACCGAGGCGCT-GA-TGACCG-
---------CGGTGGCGCAGAGCGACGCCGAG---G---CCAAGCGGCGGCTTTCGGAGT
TCTT-------GGAGGGGCGGGCGAAGAAGGTG------------CGG---GAATGA---
---------------------------------
>Methylobacterium_currus_PR1016A
ATGG-------------CAGAGGACCTGT-------CGGGCCTCGGCA----------CC
GAGTCCCTGATCGTCACGCGGCGGGACACGGTGGCGATCGTGACCCTGAACCGCCCGCAC
AAGCGCAAC------------GCCCTCGACGACGGCATGGTGCTGGGGCT---GGAGCGC
ATCGCCCGCAACCTGCCCGACGA---CGTGCGGGCGCTGGTGATCGCGGCGGAGGGCCCG
C---ATTTCTGCGCCGGGCTCGACCTCGCGGAATT---------GACCGAGCGCGACGCG
CCGGCCGGGATGCTGCATTCGCGGATGTGGCACCGGGCCT--TCCACGAG-------ATC
GAGTTCG-----GCCGG--GTGCCGGTGGTGGCCGCGCTGAAAGGCGCGGTGATCGGCGG
CGGGCTGGAACTGGCACTCTCGGCGCACCTGCGGGTGGCCGAGCAATCGGCCTTCTTCGC
CCTGCCGGAGGGCCAGCGTGGCATCTTCGTCGGCGGCGGCGCCTCGGTGCGGCTGCCCCG
GCTGATC----GGCGTCTCGCG----GATGCGCGACATGATGCTGACCGGCCGCGTCCAC
GACGCCGAGAGCGGCGAGCGGCTCGGCCTGTCACACTACGTGACGCCGCCGGG-------
--CGAGGGGTT-------GGAGCGGGCGATCGCGCT--------------CGCCGCCCGG
GCGGCCGAGAATGCGCCGCTGACCAACTACGCCCTGATCCACGCCCTGCCGCGCATC---
------GCCGAGGCCGACCCCGCGACC--GGCTACCTCACCGAGGCCCT-GA-TGACCG-
---------CGGTGGCCCAGAGCGACGCCGAG---G---CCAAGCGCCGGCTGGCGGAGT
TTCT-------GGAGGGGCGGGCGAAGAAGGTG------------CGG---GAATAG---
---------------------------------
>Methylobacterium_frigidaeris_IER25-16
ATGG-------------CGGAGGACCTGT-------CGGGCCTCGGCA----------CC
GAGTCCCTGGTCGTCACGCGGCGGGACGCGGTGGCGATCGTGACCCTGAACCGCCCGCAC
AAGCGCAAT------------GCCCTCGACGACGGCATGGTGCTGGGGCT---GGAGCGC
ATCGCCCGCGGCTTGCCCGACGA---CGTGCGGGCGCTGGTGATCGCGGCCGAGGGCCCG
C---ATTTCTGCGCCGGGCTCGACCTCGCCGAGCT---------GACCGAGCGCGACGCG
CCCGCCGGCATGCTGCATTCGCGGATGTGGCACCGGGCCT--TCCACGAG-------ATC
GAGTTCG-----GCCGG--GTGCCGGTGGTGGCGGCGCTGAAAGGGGCGGTGATCGGCGG
CGGGCTGGAGCTGGCGCTCTCGGCCCACCTGCGGGTGGCCGAGTCGTCCGCCTTTTACGC
CCTGCCGGAGGGCCAGCGCGGCATCTTCGTCGGCGGCGGCGCCTCTGTGCGGCTGCCGCG
GCTGATC----GGCGTCTCGCG----GATGCGCGACATGATGCTGACCGGCCGCGTCCAC
GACGCCGAGAGCGGCGAGCGGCTGGGCCTCTCGCACTACGTCGTGCCGGCAGG-------
--GGAGGGGCT-------AGAACGGGCGATCGCCCT--------------CGCCGCCCGC
GCGGCCGAGAACGCGCCGCTCACCAACTACGCCCTGATCCACGCCCTGCCGCGCATC---
------GCCGAGGCCGACCCGGCGACG--GGCTACCTCACCGAGGCCCT-GA-TGACCG-
---------CGGTGGCGCAAAGCGACGCCGAG---G---CCAAGCGCCGCCTGGCTGAGT
TCCT-------GGAAGGGCGGGCGAAGAAGGTG------------AGG---GAATAG---
---------------------------------
>Methylobacterium_sp_174MFSha1.1
ATGG-------------CGGAGGACCTGT-------CGGGCCTCGGCA----------CC
GAGTCCCTGGTGGTCACCAGGCGGGACGCGGTGGCGATCGTCACCCTGAACCGCCCGCAC
AAGCGCAAC------------GCCCTCGACGACGGCATGGTGCTGGGTCT---GGAGCGC
ATCGCGAGAGGCCTGCCCGACGA---CGTGCGGGCGCTGGTGATCGCGGCGGAGGGCCCG
C---ATTTCTGCGCCGGGCTCGACCTCGCGGAACT---------GACCGAGCGCGACGCG
CCGGCCGGGATGCTGCATTCGCGCATGTGGCACCGGGCCT--TCCACGAG-------ATC
GAGTTCG-----GCCGG--GTGCCGGTGGTGGCGGCGCTGAAGGGCGCGGTGATCGGCGG
CGGGCTGGAGCTGGCGCTCTCGGCGCATCTGCGGGTGGCCGAGGCGTCCGCCTTCTTCGC
TCTGCCGGAGGGCCAGCGCGGCATCTTCGTCGGCGGCGGCGCCTCGGTGCGGCTGCCGCG
GCTGATC----GGCGTCTCGCG----GATGCGCGACATGATGCTGACCGGCCGCGTCCAC
GACGCCGAGAGCGGCGAGCGCCTGGGCCTGTCGCATTACGTCGTGCCGGCGGG-------
--CGAGGGGCT-------GGAGCGGGCGATCGCACT--------------CGCCGCCCGG
GCGGCCGAGAACGCGCCGCTCACCAACTACGCCCTGATCCACGCCCTGCCGCGCATC---
------GCCGAGGCCGACCCGGCGACG--GGCTACCTCACCGAGGCGCT-GA-TGACCG-
---------CGGTGGCCCAGAGCGACGCCGAG---G---CGAAGCGCCGGCTGGCGGAGT
TTCT-------GGAGGGGCGGGCGAAGAAGGTG------------AGG---GAATAA---
---------------------------------
