# Supplementary material for: Aerobic Methoxydotrophy: Growth on Methoxylated Aromatic Compounds by Methylobacteriaceae
Source: Front Microbiol. 2022 Mar 11;13:849573. doi: 10.3389/fmicb.2022.849573 (PMC8963497; doi:10.3389/fmicb.2022.849573)
Supplement: Supplementary File 6 — pcaG gene alignment (from Figure 2). [file Data_Sheet_6.FASTA]

>Rhodococcus_ruber_DSM_43338
ATGA---------------------------------------------GTGAGTTCGCT
CCTCGTTACCCCGTCACCCCCGGCGACCAGAGCACGGCCACCTTCGGCCCC---ACGCCG
T-----------------------------------------------------------
----------------CGCAGAC----------CGTCGGCCCGTACTGGAAGATCGGCC-
------------------------------------------------------------
----------------------------------------------------------TC
--------------------GACTGGGGCGCC----------------------------
----------------------------------------------------GACGGTGA
GAACG-------------------------------------------------------
---------------------------------------TCGTCCCCGCCGAC-------
-----------------------------------ACGCCCGG------------CCGG-
---ATCACCGTGCGGATCACCGTGATCGACGGTG--------------------------
-------------------ACCGTACGCCGATCGCCGACGCGATGGTCGAGACCTGGCAG
GCCGACGCCGACGGCCGGTTCGGC----------ACCGAC--------------------
---------------------------GGTTTCCGCGGCTTCGCCCGCAGCGCCGCCGA-
--CGAGAC----CGGCACCGCCACCGTCTACACGATCAAGCCCGGCGCCCACGAGTCCGA
CACGGACGCCGACGAG------GCGCCGCACCTGAACGTCGGGATCTTCGCCCGCG----
----GCATGCTCGATCGTCTCTGCA-CCCGCCTGTACTTCCCGGAG--------------
----GATCTCGCCGCGCACGCGACCGACC-CGGTGCTCGCCGCGCT---GCCGGAAACG-
------CAGCGGCGCAAG-----CTGATCGC--CGAGAAGTCCGACGACGGGTACGTCTG
GACCG-TGTACGTTCAGGACCTCGATCCGAACGGTGTG---------GAGACGCCGTTCT
TCGCGAT---------------CTAG
>Candidatus_Nitrososphaera_evergladensis_SR1
ATGGCCTACTCTAGCGCGTTGTACTATGTGGCAGCCGCTGCCACCGCCATAGCTGGCGTG
TTGCACCTTACCCTTGGTCCTGGCAGCCTGGAGTTCAA--CGCTGCAGGCG---GCATCC
TGTTCGTCGTAGGGGGAATCGCGCAGGTGTTCTGGATAATACCTGTGGTGAGAAGGTGGG
GCAGGCCGTGGTATTACACAGGCATTGCAGGGACGCTGGTGCTTATTGCGTTATGGGCCA
TAACCAGGATGCCGGGCAACCCGATTACAGGAAGAGGAGGCCCCGTCAACCCGATAGCCA
TAGCCATCGAAGTCTCTCAGGCGGCCTTTGTCGGGCTCTTGGCTGCAATTCTGGTTTATG
AAATC------CGCAAACAGGTCGTTGACTACAGGGCTGCGCCTGCAGAGAAGAAAAACA
ACAATCAGCTCTTGGCTCTTGTCGGGGTCGTTGCGGCAATAATACTGGCAGGATCGTTTG
TACCAATGTCGATGGGTCGCCCAATGGGGCCGACAAGTCAGCCCGGCAGCGCCTCCCAAC
CTGTCGCTGCTGTACAAAAATGCACCCTGACTCCGTCGCTGATTGAAGTCGAAGACACGC
CGCAGCAGATAGAAGGCCCGTACTTTGTCGATGAAAAGCTGGAACGCTCTGACATCCGGC
CG-GACCCGTCCGACGGCTCGGTCCAAGACGGCGTCCCGCTGCGACTTTTGCTTAATGTC
TATGACGTTGACAATGGCTCCTGCATCCCTCTCCGCAACGCGCAGGTAGACATTTGGCAG
ACAAACTCCCAAGGGCTTTACTCTGACATTGC----------------------------
----AAGCATTGGCACTGAAGGGAAAAAGTTCCTCCGG----GGATACCAGCTGACTGA-
--CGGTAA----CGGCACGGTCCGGTTCACCACCGTCTACCCCGGCTGGTACGAGGGCA-
--------------------GGGCTCTGCACATCCACGTCAAGGTCCGCACCTTTGAGGG
TTCTGCAAAGACGTTCGAGTGGACGTCGCAGTTTTACCTTGACGACTCTGTTTCAGACAA
GATAGAAGCGCAGGCCCCGTACAGCGACCACGGTCCCCGCCCCCTCAAAAACAATCAGGA
CTTTATCTACACCGGACCGTCAACTGACGGCATGCTGCAAAGCAACACGGGCTCCCACCT
GATGC-TCAACCTTACAAAAGACAATGGGCCGGGCTACCTT------GGCACGTTTAACA
TCGGCGTAGAGGCAAACCGATCCTAG
>Corynebacterium_glutamicum_MB001
ATGA------------------------------TTGATACAGGGAAGAACGGCGAGTTC
CGCTACGAGCAGTCGAATATCATCGATCAGAACGAAGCCGAGTTCGGCATC---ACTCCT
T-----------------------------------------------------------
----------------CACAGAC----------CGTGGGCCCTTACGTCCACATCGGTT-
------------------------------------------------------------
----------------------------------------------------------TG
--ACC------------CTTGAAGGTGCGGAGCA--------T-----------------
----------------------------------------------------CTCGTGGA
GCCAGGT-----------------------------------------------------
------------------------------------------------------------
-----------------------------------TCGGAAGG------------CGCG-
---GTGTCCTTTACTGTTTCCGCAACTGATGGCA--------------------------
-------------------ACGGCGACCCCATCGCGGATGCCATGTTTGAACTGTGGCAG
GCCGATCCAGAGGGCATCCACAACTCTGATTTGGATCCAA--------------------
-ACCGCACAGCACCAGCAACCGCAGATGGCTTCCGCGGGCTTGGTCGCGCGATGGCAAA-
--CGCGCA----GGGTGAGGCAACGTTCACCACTTTGGTTCCGGGAGCATTCGCAGATG-
--------------------AGGCACCACACTTCAAGGTTGGTGTGTTCGCCCGTG----
----GCATGCTGGAGCGTCTGTACA-CTCGCGCATACCTGCCAGAC--------------
----GCCGATTTGAGCA------CCGACC-CAGTTTTGGCTGTGGT---CCCAGCTGAT-
------CGACGTGACCTC-----CTGGTGGC--TCAAAAGACCGATGATGGA--------
--------TTCCGCTTCGACATCACTGTCCAGGCTGAAGACA---ATGAAACCCCATTTT
TTGGACT---------------CTAA
>Acinetobacter_sp_ANC_3811
ATGA--------------------------------------------------------
----------------------ATAACTGGAATTTTCAGGAATTAAAAGAA---ACTCCA
T-----------------------------------------------------------
----------------CTCAAAC----------AGGTGGTCCTTACGTTCACATTGGTT-
------------------------------------------------------------
----------------------------------------------------------TG
--TTG------CCACAACAAGCAAATATTGAA----------------------------
----------------------------------------------------GTGTTTGA
AAACAACTTTA------ATAACCA------------------------------------
-------------------------------------GTTAGTACAAGACCAA-------
-----------------------------------ACAAAAGG------------CGAGC
GT-ATTCGTCTTGAAGGTCAGGTATTTGACGGAT--------------------------
-------------------TAGGTTTACCGTTGCGTGACGTGCTGATCGAAATTTGGCAA
GCTGATGCAAATGGTATTTACCCAAGTCAGGCAGATACGC--------------------
---GTGAGCAAAAAGCT-GATCCT---GCATTTCAGGGTTGGGGCCGTACTGGTGCTGAC
TTTGAAAC----AGGTATCTGGAGCTTTAATACAATTAAGCCAGGTGCTTCAGCAGGCCG
TAAA--GGTTCAACTCAA----GCACCGCATATTGCATTAGTCATTTTCGCTCGCG----
----GTATTAACTTAGGTCTTCATA-CACGTGTTTATTTTGAAGAT--------------
----GAAGCCGAAGCAAATGGCAATGACC-CAATTTTAAATAGCATTGAGTGGGCACCG-
------CGTCGCCAAACG-----CTTATTGC--AAAACG---TTTTGAAGAAAATGGTGA
AATTG-TTTACCGCTTTGATATTCGTATTCAAGGCGATAAC------GAAACAGTATTTT
TTGATAT---------------TTAA
>Acinetobacter_sp_ADP1
ATGA--------------------------------------------------------
----------------------ATGGTTGGAATTTTCAGGAACTCAAAGAA---ACCCCA
T-----------------------------------------------------------
----------------CTCAAAC----------AGGTGGTCCATATGTCCATATTGGTC-
------------------------------------------------------------
----------------------------------------------------------TT
--TTG------CCAAAACAAGCCAATATCGAA----------------------------
----------------------------------------------------GTATTTGA
ACACAATTTGG------ATAACAA------------------------------------
-------------------------------------CCTTGTACAGGACAAT-------
-----------------------------------ACGCAAGG------------TCAAC
GC-ATCCGATTAGAAGGTCAAGTGTTTGATGGGC--------------------------
-------------------TTGGTTTACCTCTACGTGACGTACTGATTGAAATCTGGCAA
GCAGATACCAATGGCGTTTACCCAAGTCAAGCTGATACTC--------------------
----AAGGTAAACAAGTCGATCCG---AACTTTTTGGGTTGGGGCCGTACAGGTGCAGAT
TTTGGTAC----AGGCTTCTGGAGTTTTAATACCATTAAGCCAGGTGCTGTTCCAGGCCG
TAAA--GGTTCAACTCAA----GCACCACATATTTCACTGATTATTTTTGCGCGTG----
----GTATCAACATTGGTCTTCACA-CTCGTGTCTATTTTGATGAC--------------
----GAAGCAGAAGCAAATGCAAAAGATC-CTGTTTTAAACAGTATCGAGTGGGCGACA-
------CGTCGTCAAACA-----CTGGTTGC--CAAACG---TGAAGAGCGTGATGGTGA
AGTGG-TTTATCGTTTTGATATTCGTATTCAAGGTGAAAAC------GAAACGGTATTTT
TCGATAT---------------CTAA
>Xanthomonas_campestris_pv_campestris
ATGA--------------------------------------------------------
----------------------------------------GCCTGCATGCA---ACGCCG
T-----------------------------------------------------------
----------------CGCAAAC----------GGTTGGCCCGTACTACCGGCTGGGGC-
------------------------------------------------------------
----------------------------------------------------------TG
GAGCCCTTGTATCGCGCACAGATCGCACCGGA----------------------------
----------------------------------------------------GCAC----
------------------------------------------------------------
------------------------------------------------------------
-----------------------------------GCGGCCGG------------CACGC
AG-GTGCAGATCAGCGGATGCGTGTTCGATGGTG--------------------------
-------------------CCGGCATGCCGGTGAGCGATGCGGTGCTGGAGCTATGGCAG
GCCGATGCCGCCGGCATCTATGCCCATGCGCACGATCCGC--------------------
----GCTGCGCCGCGCACGACCCC---AGTTTCGATGGCTGGGGCCGCGTGCCCACCGAT
GCACA-------GGGCCGCTACCGGCTCAGCACCATCCGGCCAGGCCCGGTGGCCGGTCC
GAAC--GGGCAGCCGCAG----GCGGCGCATCTGGTCGTGCTCGTGTTCATGCGCG----
----GGCTGTTGCGCGGCGTGGCAA-CGCGGCTGTACTTCGCCGAC--------------
----GACCCACAGCTGAGCG---GTGACC-CCATCCTCGCGCTGGT---GCCGCCCGAA-
------CGGCGCGGCACA-----TTGCTGGC-----GCG---CGCGCGCAGCGCTGGCG-
------ACTACGTGTGGGACATCCACATGCAGGGCGATGCC------GAGACGGTGTTCT
TCAGTTA---------------CTGA
>Pseudomonas_fluorescens_PfO-1
ATGA--------------------------------------------------------
----------------------------------------CCCTGACTGCG---ACCACG
T-----------------------------------------------------------
----------------CCCACAC----------CGTCGGGCCGTATTACCACATCGGCC-
------------------------------------------------------------
----------------------------------------------------------TG
--ACC--------------TGGCTGAACCGTGAA--------------------------
----------------------------------------------------AACCTCGC
CAACGAACTG--------------------------------------------------
------------------------------------------------------------
-----------------------------------ACCCTCGG------------CCAGC
GT-GTGGCGATCACCGGGCAAGTGGTGGATGGAA--------------------------
-------------------ACGGCGATGTCGTCAACGACGCCATGCTCGAAGTCTGGCAG
GCCAACGCTGCCGGCAAATACGATCACCCTGAAGACGAGC--------------------
----AGGCCAAGCCGCTCGATCCG---AATTTCGAAGGCTTCGGCCGGGTGCCGGTAGAT
GCCGA-------TGGGCGCTTCCGTTTCACCACGATCAAACCGGGCACGGTCGAAGGCCT
------GAAAGGCACGACCCAGGCGCCGCATCTGGTGGTGCTGGTGTTTGCGCGCG----
----GGTTGGTGAAGCACTTGCTGA-CGCGGATTTATTTCGAGGGC--------------
-------GATCCGGCGAACGTCAACGATC-CACTGCTCGAATGCGT---ACCGGCCGAG-
------CGCCGCGATACG-----TTGCTGGC--GAAGCCGGATGCGGCGGGTG-------
------TCTATCAGTGGAATGTGATCCTGCAGGGCACTGATGCG---GAAACTGTGTTCT
TCGATTA---------------TTGA
>Burkholderia_cepacia_UCB_717_ATCC_25416
ATGA--------------------------------------------------------
-------------------------------------CGACGCTGAAGCAA---ACCCCT
T-----------------------------------------------------------
----------------CGCAGAC----------GGTCGGCCCGTACTTCGCGTACGGCC-
------------------------------------------------------------
----------------------------------------------------------TG
--TGC------CCGCAGCAATACGACTACGACCTGAAAAGCCT-----------------
----------------------------------------------------GTTCACGC
CGACGA------------------------------------------------------
---------------------------------------TCGCCGCGGCACAC-------
-----------------------------------GCCGAAGG------------CGAGC
AC-GTGCTGCTGATCGGCCAGGTGTTCGACGGCG--------------------------
-------------------ACGGCAACGTCGTTGGCGACGCGGTGCTCGAATTCACGCAG
GTGGACAGCGCGGGCCGCTACCCCGCGTCGCGCGACGACA--------------------
------------TCGCGAAATCC----GGCTTCACGGGCTTCGCGCGGGTCGGCACCGGC
ACCGATGCGCAGCAGCG-CTTCGTCGTCGAGACGGTGAAGCCGGGCCGCATCACCGCCGG
CGAG------------------GCGCCGCACATCAACGTGACCGTGATGATGCGCG----
----GGATCCTCACCCATGCGTTCA-CGCGCGTGTATTTCGACGAC--------------
----GAAGCCGCCGCGAACGCCGCCGACC-CGGTGCTGAACGCGGT---GCCCGCCGAG-
------CGTCGCGCGACG-----CTCGTCGC--GAAACGCGACGCGCAACCGGGCCGCCC
GGTCG-TCTACCGCTTCGACATCCGCATGCAGGGGCCCGAC------GAAACGGTGTTCT
TCGACGT---------------GTGA
>Meganema_perideroedes_DSM_15528
ATGC--------------------------------------------------------
----------------------------AGAAGCTCGATTATCTCAAGGAA---TCCCCC
T-----------------------------------------------------------
----------------CCCAGAC----------CGCCGGACCCTACGTCCATATCGGCC-
------------------------------------------------------------
----------------------------------------------------------TG
--ACC------CCCAATAAGCTCGGCAATGTGGGA-------------------------
----------------------------------------------------ATCTATCC
GCGCGATCTGGGCGAGAG------------------------------------------
-------------------------------------CCCCGTCTCCGAAGGC-------
-----------------------------------GCGCAAGG------------CGAAC
GG-ATCGTCATCGTGGGGACGGTGCGCGACGGCG--------------------------
-------------------CGGGCATGATCCTGCGCGACGCTCTGATCGAAAGCTGGCAG
GCCGACGCTCAGGGGCTTTTCTCCAGC---AATGATCCGC--------------------
-------GCGGCGGCGCCGATCCG---AAGGTCTCCGGCTGGGCGCGCATCATCGCCGAT
TTCGACAC----GGGCGAATGGACGCTCAAGACGATCAAGCCCGGCCGCGTCCCCTTTCA
T-----GACGGCCGCCTCATG-GCGCCGCATATCTCGCTTTGGCTGGTGGCGCGGG----
----GGATCAACCTCGGGCTTCAGA-CGCGGATCTATTTC--------------------
----GAGGATGAGGAGAATGAAAGCTGCC-CCGTCCTCCAGCGCATCGAGCATCGCGAG-
------CGGGTCAAGACG-----CTGATCGC--GAAAAAGACCGGCGAAGGCG-------
------CTTATCGCTTCGACGTCGTTCTTCAGGGCGAGAAC------GAAACCGTCTTCT
TCGATCT---------------GTGA
>Azospirillum_lipoferum_R1C
ATGC--------------------------------------------------------
-------------------------------------------TGAAGCAA---ACCCCG
T-----------------------------------------------------------
----------------CCCAGAC----------CGTCGGCCCCTATTTCGCCTACGCCT-
------------------------------------------------------------
----------------------------------------------------------GG
--ACG------CCGGAG-------------------------------------------
----------------------------------------------------ACCTACGG
GCGCCGCCCGCTGGCGACCAACGA------------------------------------
-------------------------------------CCTGACCCGCAACGGC-------
-----------------------------------ACCACCGG------------CGAGC
AC-ATCCGCCTGGAGGGCGTCGTCTATGACGGCG--------------------------
-------------------AGGGCGCCATCGTCCGCGACTGCGTGGTCGAGATCTGGCAG
GCCGACGCCGCCGGCAAGCACCAGCCC---------------------------------
---------------------------GGCACCGCCGGCTTCGGCCGCTGCGCCACCAA-
--CGATTC----CGGCGAGTATCATTTCCACACGGTGAAGCCGGGAGC------------
------GCTCGGCGACGGGCAGGCGCCGCACATCGCGGTGACGGTGTTCGCCCGCG----
----GCATGCTGAGCCACGCCTTCA-CCCGCGTGCATTTCTCCGAC--------------
----GAGGAGAGCGCCAACGCCGCCGACC-CGGTGCTGGCGACGGT---GCCGGAGGAG-
------CGGCGCGCGACC-----CTGATCGC--CACCCG---CGCGGCGGGGAGCTTCGG
CACCG-TCTACCGTTTCGACATCCGCATCCAGGGCGAGAAC------GAGACGGTCTTCT
TCGACTG---------------CTGA
>Pseudomonas_putida_KT2440
ATGC--------------------------------------------------------
-------------------------------CAATCGAACTGCTGCCGGAA---ACCCCT
T-----------------------------------------------------------
----------------CGCAGAC----------TGCCGGCCCCTACGTGCACATCGGCC-
------------------------------------------------------------
----------------------------------------------------------TG
--GCC------CTGGAAGCCGCCGGCAACCCG----------------------------
----------------------------------------------------ACCCGCGA
CCAGGAAATCT------GGAACTG------------------------------------
-------------------------------------CCTGGCCAAGCCAGAC-------
-----------------------------------GCCCCGGG------------CGAGC
AC-ATTCTGCTGATCGGCCACGTATATGACGGAA--------------------------
-------------------ACGGCCACCTGGTGCGCGACTCGTTCCTGGAAGTGTGGCAG
GCCGACGCCAACGGTGAGTACCAGGATGCCTACAACC-----------------------
----------------TGGAAAAC---GCCTTCAACAGCTTTGGCCGCACGGCTACCACC
TTCGATGC----CGGTGAGTGGACGCTGCAAACGGTCAAGCCGGGTGTGGTGAACAACGC
------TGCTGGCGTGCCGATGGCGCCGCACATCAACATCAGCCTGTTTGCCCGTG----
----GCATCAACATCCACCTGCACA-CGCGCCTGTATTTCGATGAT--------------
----GAGGCCCAGGCCAATGCCAAGTGCC-CGGTGCTCAACCTGATCGAGCAGCCGCAG-
------CGGCGTGAAACC-----TTGATTGC--CAAGCG---TTGCGAAGTGGATGGGAA
GACGG-CGTACCGCTTTGATATCCGCATTCAGGGGGAAGGG------GAGACCGTCTTCT
TCGACTT---------------CTGA
>Pseudomonas_aeruginosa_PAO1_Orsay
ATGA--------------------------------------------------------
-------------------------------GCCACGAACTGCTGCGGGAA---ACCCCT
T-----------------------------------------------------------
----------------CCCAGAC----------CGCCGGTCCCTATGTCCACATCGGCC-
------------------------------------------------------------
----------------------------------------------------------TG
--GCG------------CTGGCCGCCGCCGGC----------------------------
----------------------------------------------------AACCCGAC
CCGTGACCTGGAGATCTGGAACCG------------------------------------
-------------------------------------CATGGCCCGCGAAGGC-------
-----------------------------------GCGCGGGG------------CCAGC
AC-ATCCTCCTGCTCGGCCACGTCTACGACGGCA--------------------------
-------------------ACGGCCACCTGGTGCGCGACTCGTTCCTGGAGTTCTGGCAG
GCCGACAGCGAAGGCCGCTACCAGGAGCGCTACGATC-----------------------
--------CGGAGCGTCCG-----------TTCAACAGCTTCGGCCGCACCGCCACCACC
TTCGATGC----CGGCGAGTGGACCCTGCACACGGTCAAGCCGGGGGTGGTGCGTAACGC
CCAG------GGCGTGCCGATGGCGCCGCACATCAACGTCTCGCTGTTCGCCCGCG----
----GCATCAACATCCACTTGCAGA-CCCGGCTGTACTTCGATGAC--------------
----GAGACCGAGGCCAACGCCGCCTGTC-CGGTGCTCAACCTGATCGAGCAGGCGCCG-
------CGTCGCGACACC-----CTGCTCGC--GCAGCG---CTGCGAAGTGGACGGACA
GCTCG-CCTACCGTTTCGACATCCGCATCCAGGGCGACAAC------GAGACGGTGTTCT
TCGACTT---------------CTAG
>Bradyrhizobium_japonicum_USDA_110
ATGC--------------------------------------------------------
------------------CGCAGCCGCTCCACT-------ATCTCAAGGAA---ACCGCC
T-----------------------------------------------------------
----------------CGCAGAC----------CGCCGGCCCCTACGTCCACATCGGCC-
------------------------------------------------------------
----------------------------------------------------------TG
--ATC------CCGGCCATGGCCGGCTTCGAT----------------------------
----------------------------------------------------ATCTTCGA
GAAGAACTTTT------CCAACGT------------------------------------
-------------------------------------GCTGGTGACGCCGAAC-------
-----------------------------------ACCCGGGG------------CGAAC
GC-ATCACGCTGGAAGGCAAGGTGCTTGACGGCA--------------------------
-------------------CCGGTACGCCGCTGCGCGACGTGCTGCTGGAAATCTGGCAG
GCCAATGCGGCCGGCCGCTACAACCATCCGGCCGACCGCT--------------------
----CGGCCGGCGCGCTGGAGCAG---GAGTTTCGCGGCTGGGGCCGCGCCGGCTCCGAC
TTCGACAG----CGGGCTCGTGACCTTCGAGACCATCAAGCCCGGCGCCATCACCGACAA
------GGCGGGGCGCAAATGCGCGCCACACGTCAATGTCTGGATCGTCGCGCGCG----
----GCATCAATATCGGTCTCAACA-CGCGGCTCTATTTCTCGGAT--------------
----GAAGAGGCTGCCAACGCCGGAGACC-CCGTGCTCAACCTGATCGAACAGCCGGCG-
------CGGCGCAAGACG-----TTGATCGC--AACGCG---AAGCGAGCGCGCCGGGAA
GGTCG-TGTATTCCTTCACGGTCAATTTGCAGGGGCCCGAG------GAGACCGTGTTCT
TCGACGT---------------CTGA
>Roseomonas_gilardii_rosea_ATCC_BAA-691
ATGT--------------------------------------------------------
-------------TCAACGTCAACGCCCCGGCCTCCT---TCCTCCAGGAA---ACGCCG
T-----------------------------------------------------------
----------------CCCAGAC----------CGCAGGCCCCTATGTGCATATCGGGC-
------------------------------------------------------------
----------------------------------------------------------TG
--ATC------CCGCACCAGGCGGGCTTCGAC----------------------------
----------------------------------------------------ATCTTCGA
GAAGGACTTCA------GCAATAC------------------------------------
-------------------------------------GCTGGTGACGCCCGAG-------
-----------------------------------ACCCAGGG------------CGAGC
GC-ATCACCATCGAGGGGCGCGTCATCGACGGCA--------------------------
-------------------CCGGCTCGATCTGCAAGGACATCCTGCTGGAGATCTGGCAG
GCCAACGCCGCCGGCAAGTACGCCCACGAGGCCGACCAGC--------------------
----AGGACAAGCCGGTGGACCCG---GCCTTCCGCGGCTGGGGCCGCACCGGCACGGCC
TTCGACAC----CGGCCTCTATACCTTCGAGACGATCAAGCCCGGCAAGGTCGCCGGCCG
CTCG--GGCCGGGGCGAGATG-GCGCCGCACATCAACTTCTGGATCGCCGCGCGCG----
----GCATCAATATCGGCCTGAGCA-CGCGCATGTACTTCTCCGAC--------------
----GAGGAGGAGGCGAACAAGAAGGACC-CCGTGCTCAACATCATCGAGCAGACGGAG-
------CGCCGGAAGACC-----CTGATCGC--GCAGCG---TTCCGAGCGCGACGGCAA
GGTGG-TCTACACCTTCGACATCCGCCTTCAGGGCGGCGCGG---ACGAGACCGTCTTCT
TCGACGT---------------CTAA
>_Methylobacterium_sp_MIMD6
ATGG--------------------------------------------------------
------------------TCCAGCCGCT----TCCCGCCCGCCTGCACGAG---ACGCCC
T-----------------------------------------------------------
----------------CGCAGAC----------CGCCGGGCCCTACGTCCATATCGGGC-
------------------------------------------------------------
----------------------------------------------------------TG
--ATC------CCGCACCAGGCCGGTTTCGAC----------------------------
----------------------------------------------------ATCTTCGA
GACCAACTTCT------CCAACGT------------------------------------
-------------------------------------GCTCGTCGGCCCCGGC-------
-----------------------------------ACGCAGGG------------CGAGC
GC-ATCCGCGTCGAGGGCCGGGTCCTCGACGGTG--------------------------
-------------------CCGGCGCGCCGGTGCGCGACGTGCTGGTGGAGATCTGGCAG
GCCAACGCCGCCGGCCGCTACAACCACCCGGCCGACCGGC--------------------
-AGGAGGGCAAGCCCGTCGACGAG---ACGTTCCGGGGCTGGGGCCGCGCCGGCTCCGAC
TTCGAGAC----CGGGCTGTGGTTCTTCGAGACCGTCAAGCCCGGCCCGGTCGAGGGCCG
CAAG--GGCCACCGGCCGATG-GCGCCCCACATCAACTTCTGGATCGCGGCCCGGG----
----GCATCAACATCGGGCTCCAGA-CCCGGCTCTACTTCGCGGAC--------------
----GAGGCCGAGGCCAACGCCAACGACC-CGGTCCTCAACCTGGTGGAGCGCGGCCAG-
------CAGCGCGACAGC-----CTGATCGC--GGCCCG---CGAGGACCGGGGCGGCAC
GCCGA-CCTACGTCCTCGACATCCACCTCCAGGGCCCGCGC------GAGACCGTGTTCT
TCGACGT---------------CTGA
>Methylobacterium_indicum_NS229
ATGG--------------------------------------------------------
------------------TCCAGCCGCT----TCCCGTCCGTCTCCAGGAG---ACGCCG
T-----------------------------------------------------------
----------------CCCAGAC----------CGCCGGCCCCTACGTCCATATCGGGC-
------------------------------------------------------------
----------------------------------------------------------TG
--ATC------CCGCTCCAGGCCGGGTTCGAC----------------------------
----------------------------------------------------ATCTTCGA
GACCAACTTCA------CCAACGT------------------------------------
-------------------------------------GCTCACCGGGCCCGAC-------
-----------------------------------ACGGCGGG------------CGAGC
GC-ATCCGGATCGAGGGCCGGGTCTTCGACGGGG--------------------------
-------------------CCGGCGCCCTCGTGCGCGACGTGCTGATCGAGATCTGGCAG
GCCAATTCTGCGGGCCGCTACAACCATCCGGCCGACCGCC--------------------
-AGGAGGGCAAGCCCCTCGATGCG---GGCTTCCGGGGCTGGGGCCGCACCGGCTCGGAT
TTCGAGAC----GGGCGTGTGGTTCTTCGAGACGGTGAAGCCCGGCCCGGTCGTCGGCCG
CAAG--GGTCATCGCCCGATG-GCGCCGCACATCAACCTCTGGATCGCCGCCCGCG----
----GCATCAATATCGGCCTCCAGA-CCCGGCTCTACTTCGCCGAC--------------
----GAGGCCTCGGCCAACGCCGACGATC-CGGTGCTGAACCTCGTCGAGCGCGGCCAG-
------CAGCGCGACAGC-----CTGCTGGC--CAGGCG---CGAGGAGCGCGATGGGAC
AACGG-TCTACGTCTTCGACATCTATTTGCAGGGACCGAAC------GAGACCGTGTTCT
TCGACGT---------------GTGA
>Methylobacterium_indicum_NS228
ATGG--------------------------------------------------------
------------------TCCAGCCGCT----TCCCGTCCGTCTCCAGGAG---ACGCCG
T-----------------------------------------------------------
----------------CCCAGAC----------CGCCGGCCCCTACGTCCATATCGGGC-
------------------------------------------------------------
----------------------------------------------------------TG
--ATC------CCGCTCCAGGCCGGGTTCGAC----------------------------
----------------------------------------------------ATCTTCGA
GACCAACTTCA------CCAACGT------------------------------------
-------------------------------------GCTCACCGGGCCCGAC-------
-----------------------------------ACGGCGGG------------CGAGC
GC-ATCCGGATCGAGGGCCGGGTCTTCGACGGGG--------------------------
-------------------CCGGCGCCCTCGTGCGCGACGTGCTGATCGAGATCTGGCAG
GCCAATTCTGCGGGCCGCTACAACCATCCGGCCGACCGCC--------------------
-AGGAGGGCAAGCCCCTCGATGCG---GGCTTCCGGGGCTGGGGCCGCACCGGCTCGGAT
TTCGAGAC----GGGCGTGTGGTTCTTCGAGACGGTGAAGCCCGGCCCGGTCGTCGGCCG
CAAG--GGTCATCGCCCGATG-GCGCCGCACATCAACCTCTGGATCGCCGCCCGCG----
----GCATCAATATCGGCCTCCAGA-CCCGGCTCTACTTCGCCGAC--------------
----GAGGCCTCGGCCAACGCCGACGATC-CGGTGCTGAACCTCGTCGAGCGCGGCCAG-
------CAGCGCGACAGC-----CTGCTGGC--CAGGCG---CGAGGAGCGCGATGGGAC
AACGG-TCTACGTCTTCGACATCTATTTGCAGGGACCGAAC------GAGACCGTGTTCT
TCGACGT---------------GTGA
>Methylobacterium_indicum_NS230
ATGG--------------------------------------------------------
------------------TCCAGCCGCT----TCCCGTCCGTCTCCAGGAG---ACGCCG
T-----------------------------------------------------------
----------------CCCAGAC----------CGCCGGCCCCTACGTCCATATCGGGC-
------------------------------------------------------------
----------------------------------------------------------TG
--ATC------CCGCTCCAGGCCGGGTTCGAC----------------------------
----------------------------------------------------ATCTTCGA
GACCAACTTCA------CCAACGT------------------------------------
-------------------------------------GCTCACCGGGCCCGAC-------
-----------------------------------ACGGCGGG------------CGAGC
GC-ATCCGGATCGAGGGCCGGGTCTTCGACGGGG--------------------------
-------------------CCGGCGCCCTCGTGCGCGACGTGCTGATCGAGATCTGGCAG
GCCAATTCTGCGGGCCGCTACAACCATCCGGCCGACCGCC--------------------
-AGGAGGGCAAGCCCCTCGATGCG---GGCTTCCGGGGCTGGGGCCGCACCGGCTCGGAT
TTCGAGAC----GGGCGTGTGGTTCTTCGAGACGGTGAAGCCCGGCCCGGTCGTCGGCCG
CAAG--GGTCATCGCCCGATG-GCGCCGCACATCAACCTCTGGATCGCCGCCCGCG----
----GCATCAATATCGGCCTCCAGA-CCCGGCTCTACTTCGCCGAC--------------
----GAGGCCTCGGCCAACGCCGACGATC-CGGTGCTGAACCTCGTCGAGCGCGGCCAG-
------CAGCGCGACAGC-----CTGCTGGC--CAGGCG---CGAGGAGCGCGATGGGAC
AACGG-TCTACGTCTTCGACATCTATTTGCAGGGACCGAAC------GAGACCGTGTTCT
TCGACGT---------------GTGA
>Methylobacterium_indicum_SE3.6
ATGG--------------------------------------------------------
------------------TCCAGCCGCT----TCCCGTCCGTCTCCAGGAG---ACGCCG
T-----------------------------------------------------------
----------------CCCAGAC----------CGCCGGCCCCTACGTCCATATCGGGC-
------------------------------------------------------------
----------------------------------------------------------TG
--ATC------CCGCTCCAGGCCGGGTTCGAC----------------------------
----------------------------------------------------ATCTTCGA
GACCAACTTCA------CCAACGT------------------------------------
-------------------------------------GCTCACCGGGCCCGAC-------
-----------------------------------ACGGCGGG------------CGAGC
GC-ATCCGGATCGAGGGCCGGGTCTTCGACGGGG--------------------------
-------------------CCGGCGCCCTCGTGCGCGACGTGCTGATCGAGATCTGGCAG
GCCAATTCTGCGGGCCGCTACAACCATCCGGCCGACCGCC--------------------
-AGGAGAGCAAGCCCCTCGATGCG---GGCTTCCGGGGCTGGGGTCGCACCGGCTCGGAT
TTCGAGAC----GGGCGTGTGGTCCTTCGAGACGGTGAAGCCCGGCCCGATCGTCGGCCG
CAAG--GGCCATCGCCCGATG-GCACCGCACATCAACCTCTGGATCGCCGCCCGCG----
----GCATCAATATCGGCCTCCAGA-CCCGGCTCTACTTCGCCGAC--------------
----GAGGCCTCGGCCAACGCCGACGATC-CGGTGCTGAACCTCGTCGAGCGCGGCCAG-
------CAGCGCGACAGC-----CTGCTGGC--CAGGCG---CGAGGAGCGCGATGGGAA
GACCG-TCTACGTCTTCGACATCTATTTGCAGGGACCGAAC------GAGACCGTGTTCT
TCGACGT---------------GTGA
>Methylobacterium_indicum_SE2.11
ATGG--------------------------------------------------------
------------------TCCAGCCGCT----TCCCGTCCGTCTCCAGGAG---ACGCCG
T-----------------------------------------------------------
----------------CCCAGAC----------CGCCGGCCCCTACGTCCATATCGGGC-
------------------------------------------------------------
----------------------------------------------------------TG
--ATC------CCGCTCCAGGCCGGGTTCGAC----------------------------
----------------------------------------------------ATCTTCGA
GACCAACTTCA------CCAACGT------------------------------------
-------------------------------------GCTCACCGGGCCCGAC-------
-----------------------------------ACGGCGGG------------CGAGC
GC-ATCCGGATCGAGGGCCGGGTCTTCGACGGGG--------------------------
-------------------CCGGCGCCCTCGTGCGCGACGTGCTGATCGAGATCTGGCAG
GCCAATTCTGCGGGCCGCTACAACCATCCGGCCGACCGCC--------------------
-AGGAGAGCAAGCCCCTCGATGCG---GGCTTCCGGGGCTGGGGTCGCACCGGCTCGGAT
TTCGAGAC----GGGCGTGTGGTCCTTCGAGACGGTGAAGCCCGGCCCGATCGTCGGCCG
CAAG--GGCCATCGCCCGATG-GCACCGCACATCAACCTCTGGATCGCCGCCCGCG----
----GCATCAATATCGGCCTCCAGA-CCCGGCTCTACTTCGCCGAC--------------
----GAGGCCTCGGCCAACGCCGACGATC-CGGTGCTGAACCTCGTCGAGCGCGGCCAG-
------CAGCGCGACAGC-----CTGCTGGC--CAGGCG---CGAGGAGCGCGATGGGAA
GACCG-TCTACGTCTTCGACATCTATTTGCAGGGACCGAAC------GAGACCGTGTTCT
TCGACGT---------------GTGA
>Methylobacterium_tarhaniae_DSM_25844
ATGG--------------------------------------------------------
------------------TCCAGCCGCT----TCCCACCCGCCTGCAGGAG---ACCCCG
T-----------------------------------------------------------
----------------CGCAGAC----------CGCGGGTCCCTACGTCCATATCGGGC-
------------------------------------------------------------
----------------------------------------------------------TG
--ATC------CCGCACCAGGCCGGGTTCGAC----------------------------
----------------------------------------------------ATCTTCGA
GAACAACTTCT------CGAACGT------------------------------------
-------------------------------------GCTGACCGGCCCCGAG-------
-----------------------------------ACCCAGGG------------CGAGC
GC-ATCCGGATCGAGGGCCGGGTGTTCGACGGCG--------------------------
-------------------CCGGCTCGCTGGTCCGCGACGCCTTCCTCGAGATCTGGCAG
GCCAACGCCGCCGGCCGCTACAACCACCCGGCCGACCGCC--------------------
-AGGAGGGCAAGCCCCTCGACGAG---ACCTTCCGGGGTTGGGGCCGCACCGGCTCGGAC
TTCGATAC----CGGTGTCTGGTTCTTCGAGACGGTGAAGCCCGGCCCCGTCGACGGCCG
GAAA--GGTCACCGCGCGATG-GCGCCGCACATCAACCTCTGGATCGCCGCCCGCG----
----GCATCAATATCGGCCTGCAGA-CCCGGCTCTACTTCGCCGAC--------------
----GAGGCCGAGGCCAATGCCAACGATC-CGGTGCTGAACCTCGTCGAGCGCGGGCCG-
------TTGCGCGACAGC-----CTCCTGGC--GAAGCG---TGAGGAGCGCGATGGGAA
GGCGG-TCTACGTCTTCGACATCTATTTGCAGGGGCCGAAC------GAGACCGTGTTCT
TCGACGT---------------GTGA
>Methylobacterium_aquaticum_DSM_16371
ATGG--------------------------------------------------------
------------------TCCAGCCGCT----TCCCGTCCGCCTCCAGGAA---ACGCCG
T-----------------------------------------------------------
----------------CCCAGAC----------CGCGGGCCCCTACGTCCATATCGGGC-
------------------------------------------------------------
----------------------------------------------------------TG
--ATC------CCGAAACAGGCCGGCTTCGAC----------------------------
----------------------------------------------------ATCTTCGA
GACCAACTTCA------CCAACGT------------------------------------
-------------------------------------GCTGACCGACCCCGAC-------
-----------------------------------ACCGCGGG------------CGAGC
GG-ATCCGCATCGAGGGCCGGGTCTTCGACGGCG--------------------------
-------------------CCGGCGTGCCCGTGCGCGACGTGCTGATCGAGATCTGGCAG
GCCAACGCCGCCGGCCGCTACAACCACCCGGCCGACCGTC--------------------
-AGGAGGGCAAGCCCCTCGACGAG---GGTTTTCGGGGCTGGGGCCGCACCGGCTCGGAT
TTCGAGAC----CGGCCTGTGGCACTTCGAGACGGTGAAGCCCGGCCCGGTCGTCGGCCG
GAAA--GGCCACCGACCGATG-GCGCCCCACATCAACCTCTGGATCGCCGCCCGCG----
----GCATCAATATCGGTCTCCAGA-CCCGGCTCTACTTCGCCGAC--------------
----GAGGCGGCAGCGAATGCCGACGACC-CGGTGCTGAACCTCGTCGAGCGCGGCCAG-
------CAGCGCGACAGC-----CTGCTGGC--GAACCG---CGAGGAGCGGGACGGCAA
GACCG-TCTACGTCTTCGACATCCACTTGCAGGGCCCGAAC------GAGACCGTCTTCT
TCGACGT---------------GTGA
>Methylobacterium_platani_PMB02
ATGA--------------------------------------------------------
GGGGAACTGAGACGATGGTCCAGCCGCT----TCCCGTCCGCCTCCGGGAG---ACCCCG
T-----------------------------------------------------------
----------------CCCAGAC----------CGCGGGTCCCTACGTCCATATCGGGC-
------------------------------------------------------------
----------------------------------------------------------TG
--ATC------CCGCACCAGGCCGGGTTCGAC----------------------------
----------------------------------------------------ATCTTCGA
GACCAACTTCT------CGAACGT------------------------------------
-------------------------------------GCTCGCCGGACCCGAG-------
-----------------------------------ACCAAGGG------------CGAGC
GC-GTCCGGATCGAGGGCCGGGTCTTCGACGGCG--------------------------
-------------------CGGGCGCCCTCGTGCGCGACGCCTTCATCGAGATCTGGCAG
GCCAATTCCGCGGGCCGCTACAACCACCCGGCCGACCGCC--------------------
-AGGAGGGCAAGCCCCTCGACGAG---GGCTTCCGGGGCTGGGGCCGCACCGGCTCCGAC
TTCGAGAC----CGGTCTGTGGTTCTTCGAGACGGTGAAGCCCGGCCCGGTCGACGGGCG
CAAG--GGCCACCGCCCGATG-GCGCCGCACATCAACCTCTGGATCGCCGCCCGCG----
----GCATCAATATCGGCCTGCAGA-CCCGGCTCTACTTCGCCGAC--------------
----GAGGCGCAGGCGAATGCCGAGGACC-CCGTGCTGAACCTCGTCGAGCGCGGGCCC-
------TTGCGCGAAAGC-----CTGCTGGC--GAAGCG---CGAGGAGCGGGACGGACA
GGCCG-TGTACGTGTTCGACATCCACCTGCAGGGACCGAAC------GAGACCGTCTTCT
TCGACGT---------------GTGA
>Methylobacterium_platani_JCM_14648
ATGA--------------------------------------------------------
GGGGAACTGAGACGATGGTCCAGCCGCT----TCCCGTCCGCCTCCGGGAG---ACCCCG
T-----------------------------------------------------------
----------------CCCAGAC----------CGCGGGTCCCTACGTCCATATCGGGC-
------------------------------------------------------------
----------------------------------------------------------TG
--ATC------CCGCACCAGGCCGGGTTCGAC----------------------------
----------------------------------------------------ATCTTCGA
GACCAACTTCT------CGAACGT------------------------------------
-------------------------------------GCTCGCCGGACCCGAG-------
-----------------------------------ACCAAGGG------------CGAGC
GC-GTCCGGATCGAGGGCCGGGTCTTCGACGGCG--------------------------
-------------------CGGGCGCCCTCGTGCGCGACGCCTTCATCGAGATCTGGCAG
GCCAATTCCGCGGGCCGCTACAACCACCCGGCCGACCGCC--------------------
-AGGAGGGCAAGCCCCTCGACGAG---GGCTTCCGGGGCTGGGGCCGCACCGGCTCCGAC
TTCGAGAC----CGGTCTGTGGTTCTTCGAGACGGTGAAGCCCGGCCCGGTCGACGGGCG
CAAG--GGCCACCGCCCGATG-GCGCCGCACATCAACCTCTGGATCGCCGCCCGCG----
----GCATCAATATCGGCCTGCAGA-CCCGGCTCTACTTCGCCGAC--------------
----GAGGCGCAGGCGAATGCCGAGGACC-CCGTGCTGAACCTCGTCGAGCGCGGGCCC-
------TTGCGCGAAAGC-----CTGCTGGC--GAAGCG---CGAGGAGCGGGACGGACA
GGCCG-TGTACGTGTTCGACATCCACCTGCAGGGACCGAAC------GAGACCGTCTTCT
TCGACGT---------------GTGA
>Methylobacterium_sp_AP11
ATGG--------------------------------------------------------
------------------TCCAGCCGCT----TCCCGTCCGTCTCCAGGAG---ACGCCG
T-----------------------------------------------------------
----------------CCCAGAC----------CGCGGGTCCCTACGTCCATATCGGGC-
------------------------------------------------------------
----------------------------------------------------------TG
--ATC------CCGCACCAGGCCGGCTTCGAC----------------------------
----------------------------------------------------ATCTTCGA
GACCAATTTCA------CCAACGT------------------------------------
-------------------------------------GCTCGCCGGGCCCGAG-------
-----------------------------------ACCAAGGG------------CGAGC
GC-ATCCGGATCGAGGGCCGGGTCTTCGACGGCG--------------------------
-------------------CCGGCTCGCTGGTGCGCGACGCCTTCCTGGAGATCTGGCAG
GCCAATTCCGCGGGCCGCTACAACCACCCGGCCGACCGCC--------------------
-AGGAGGGCAAGCCCCTCGACGAG---ACGTTTCGCGGCTGGGGCCGCACCGGCTCGGAC
TTCGACAC----GGGCGTGTGGTTCTTCGAGACGGTGAAGCCCGGCCCGGTCGAGGGCCG
CAAG--GGCCACCGCCCGATG-GCGCCGCACGTCAACCTCTGGATCGCCGCCCGCG----
----GCATCAATATCGGCCTCCAGA-CCCGGCTCTACTTCGCCGAC--------------
----GAGGCCGAGGCCAACGCCGCCGACC-CGGTGCTGAACCTCGTCGAGCGCGGGCCC-
------TTGCGCGACAGC-----CTCCTGGC--GAAGCG---CGAGGAGCGGGACGGAAC
GACGG-TGTACGTGTTCGACATCTACTTGCAGGGGCCGAAC------GAGACCGTGTTCT
TCGACGT---------------GTGA
>Methylobacterium_aquaticum_MA-22A
ATGG--------------------------------------------------------
------------------TCCAGCCGCT----TCCCGTTCGTCTCCAGGAG---ACGCCG
T-----------------------------------------------------------
----------------CCCAGAC----------CGCGGGTCCCTACGTCCATATCGGAC-
------------------------------------------------------------
----------------------------------------------------------TG
--ATC------CCGCACCAGGCCGGGTTCGAC----------------------------
----------------------------------------------------ATCTTCGA
GACCAATTTCA------CCAACGT------------------------------------
-------------------------------------GCTCGCCGGGCCCGAG-------
-----------------------------------ACCAAGGG------------CGAGC
GC-ATCCGGATCGAGGGGCGGGTCTTCGACGGCG--------------------------
-------------------CCGGCTCCCTGGTGCGCGACGCCTTCCTGGAGATCTGGCAG
GCCAATTCCGCGGGCCGCTACAACCACCCGGCCGACCGCC--------------------
-AGGAGGGCAAGCCCCTCGACGAG---ACGTTTCGCGGCTGGGGCCGCACCGGCTCGGAC
TTCGACAC----CGGATTGTGGTTCTTCGAGACGGTGAAGCCCGGCCCGGTCGAGGGCCG
CAAG--GGCCACCGCCCGATG-GCACCGCACGTCAACCTCTGGATCGCCGCCCGCG----
----GCATCAATATCGGCCTCCAGA-CCCGGCTCTACTTCGCCGAC--------------
----GAGGTCGAGGCCAACGCCGCCGACC-CGGTGCTGAACCTCGTCGAGCGCGGACCG-
------TTGCGCGACAGC-----CTGCTGGC--GAAGCG---CGAGGAGCGGGATGGGAC
GACCG-TCTACGTCTTCGACATCTACCTGCAGGGGCCGAAC------GAGACCGTGTTCT
TCGACGT---------------GTGA
>Methylobacterium_sp_YR596
ATGG--------------------------------------------------------
------------------TCCAGCCGCT----TCCCGTTCGTCTCCAGGAG---ACGCCG
T-----------------------------------------------------------
----------------CCCAGAC----------CGCGGGTCCCTACGTCCATATCGGGC-
------------------------------------------------------------
----------------------------------------------------------TG
--ATC------CCGCACCAGGCCGGGTTCGAC----------------------------
----------------------------------------------------ATCTTCGA
GACCAATTTCA------CCAACGT------------------------------------
-------------------------------------GCTCGCCGGGCCCGAG-------
-----------------------------------ACCAAGGG------------CGAGC
GC-ATCCGGATCGAGGGGCGAGTCTTCGACGGCG--------------------------
-------------------CCGGCTCCCTGGTGCGCGACGCCTTCCTGGAGATCTGGCAG
GCCAATTCCGCGGGCCGCTACAACCACCCGGCCGACCGCC--------------------
-AGGAGGGCAAGCCCCTCGACGAG---ACGTTTCGCGGCTGGGGCCGCACCGGCTCGGAC
TTCGACAC----CGGATTGTGGTTCTTCGAGACGGTGAAGCCCGGCCCGGTCGAGGGCCG
CAAG--GGCCACCGCCCGATG-GCACCGCACGTCAACCTCTGGATCGCCGCCCGCG----
----GCATCAATATCGGCCTCCAGA-CCCGGCTCTACTTCGCCGAC--------------
----GAGGTCGAGGCCAACGCCGCCGACC-CGGTGCTGAACCTCGTCGAGCGCGGACCG-
------TTGCGCGACAGC-----CTGCTGGC--GAAGCG---CGAGGAGCGGGATGGGAC
GACCG-TCTACGTCTTCGACATCTACCTGCAGGGGCCGAAC------GAGACCGTGTTCT
TCGACGT---------------GTGA
>Methylobacterium_sp_174MFSha1.1
ATGG--------------------------------------------------------
------------------TCCAGCCGCT----TCCCGTCCGTCTCCAGGAG---ACGCCG
T-----------------------------------------------------------
----------------CCCAGAC----------CGCGGGTCCCTACGTCCATATCGGGC-
------------------------------------------------------------
----------------------------------------------------------TG
--ATC------CCGCACCAGGCCGGCTTCGAC----------------------------
----------------------------------------------------ATCTTCGA
GACCAACTTCT------CCAACGT------------------------------------
-------------------------------------GCTGACCGGCCCCGAC-------
-----------------------------------ACCAAGGG------------CGAGC
GC-ATCCGCATCGAGGGCCGGGTCTTCGACGGTG--------------------------
-------------------CCGGTTCGCTGGTGCGCGACGCCTTCATCGAGATATGGCAG
GCCAATGCGGCGGGCCGCTACAACCACCCGGCCGACCGCC--------------------
-AGGAGGGCAAGCCCCTCGACGAG---ACGTTCCGAGGCTGGGGCCGTACCGGCTCGGAC
TTCGACAC----GGGCGTGTGGCACTTCGAGACGGTCAAGCCCGGCCCGGTCGACGGCCG
GAAG--GGCCATCGGTCGATG-GCGCCGCACATCAACCTCTGGATCGCCGCCCGCG----
----GCATCAATATCGGCCTCCAGA-CCCGGCTCTACTTCGCCGAC--------------
----GAGACCGCGGCGAATGCCGACGACC-CGGTGCTGAACCTCGTCGAGCGCGGTCCC-
------CTGCGCGACAGT-----CTGCTGGC--GAAGCG---CGAGGAACGGGACGGCAA
GGTCG-TCTACGTCTTCGATATCTACCTGCAGGGGCCGAAC------GAGACCGTCTTCT
TCGACGT---------------GTAA
>Methylobacterium_frigidaeris_IER25-16
ATGG--------------------------------------------------------
------------------TCCAGCCGCT----TCCCGTCCGCCTCCAGGAG---ACGCCG
T-----------------------------------------------------------
----------------CCCAGAC----------CGCGGGTCCCTACGTCCATATCGGGC-
------------------------------------------------------------
----------------------------------------------------------TG
--ATC------CCGCACCAGGCCGGCTTCGAC----------------------------
----------------------------------------------------ATCTTCGA
GACCAACTTCT------CCAACGT------------------------------------
-------------------------------------GCTCACCGGCCCGGAC-------
-----------------------------------ACGAGGGG------------CGAGC
GC-ATCCGGATCGAGGGCCGGGTCTTCGACGGCG--------------------------
-------------------CCGGGTCGCTGGTGCGCGACGCCTTCATCGAGATCTGGCAG
GCCAACGCCGCCGGCCGCTACAACCACCCGGCCGACCGCC--------------------
-AGGAGGGCAAGCCCCTCGACGAG---GGTTTTCGCGGCTGGGGCCGCACCGGCTCGGAC
TTCGAGAC----CGGCCTGTGGCACTTCGAGACGGTCAAGCCCGGCCCGGTCGACGGCCG
GAAA--GGGCATCGCCCGATG-GCGCCGCACATCAACCTCTGGATCGCCGCCCGCG----
----GCATCAATATCGGCCTGCAGA-CCCGGCTCTACTTCGCCGAC--------------
----GAGACCGAGGCGAATGCCGACGACC-CGGTGCTGAACCTCGTCGAGCGCGGCCCG-
------CTGCGCGACAGC-----CTCTTGGC--GAAGCG---CGAGGAGCGCGACGGCAA
GGCCG-TCTACGTCTTCGACATCCATCTCCAGGGCCCGCAC------GAGACCGTCTTCT
TCGACGT---------------CTGA
>Methylobacterium_variabile_DSM_16961
ATGG--------------------------------------------------------
------------------TCCAGCCGCT----TCCCACCCGCCTGCAGGAG---ACGCCC
T-----------------------------------------------------------
----------------CGCAGAC----------CGCGGGGCCCTACGTGCATATCGGGC-
------------------------------------------------------------
----------------------------------------------------------TG
--ATC------CCGCACCAGGCGGGCTTCGAC----------------------------
----------------------------------------------------ATCTTCGA
GACCAACTTCA------CCAACGT------------------------------------
-------------------------------------GCTCAGCCAGCCGGAC-------
-----------------------------------ACCAAGGG------------CGAGC
GC-ATCCGCATCGAGGGCCGGGTCTTCGACGGCG--------------------------
-------------------CCGGCGTCCCGGTGCGCGACGTGCTGGTCGAGATCTGGCAG
GCCAACGCCGCCGGCCGCTACAACCACCCGGCCGACCGCC--------------------
-AGGAGGGCAAGCCCCTCGACGAG---AGCTTCCGGGGCTGGGGCCGCACCGGCTCGAAC
TTCGAGAC----CGGCGTCTGGCACTTCGAGACGATCAAGCCCGGCCCGGTCGAGGGCCG
CAAG--GGCCACCGCCCGATG-GCGCCGCACATCAACCTCTGGATCGCCGCCCGCG----
----GCATCAATATCGGCCTTCAGA-CCCGGCTCTACTTCGCGGAC--------------
----GAGGCCGAGGCCAATGCCGACGACC-CGGTGCTGAACCTCGTCGAGCGCGGTCAG-
------CAGCGCGACAGC-----CTGCTGGC--GAAGCG---CGAGGAGCGCGACGGCCA
GATCA-TCTACGTCTTCGACATCTACCTCCAGGGTCCGAAC------GAGACCGTCTTCT
TCGACGT---------------CTGA
>Methylobacterium_currus_PR1016A
ATGG--------------------------------------------------------
------------------TCCAGCCGCT----TCCCGTCCGTCTCCAGGAG---ACGCCG
T-----------------------------------------------------------
----------------CCCAGAC----------CGCGGGTCCCTACGTCCATATCGGGC-
------------------------------------------------------------
----------------------------------------------------------TG
--ATC------CCGCACCAGGCCGGCTTCGAC----------------------------
----------------------------------------------------ATCTTCGA
GACCAACTTCA------CCAACGT------------------------------------
-------------------------------------GCTCACCGGCCCGGAC-------
-----------------------------------ACGAAGGG------------CGAGC
GC-ATCCGCATCGAGGGCCGGGTCTTCGACGGCG--------------------------
-------------------CCGGCGTCCCGGTGCGCGACGTGCTGGTCGAGATCTGGCAG
GCCAACGCCGCCGGCCGCTACAACCACCCGGCCGACCGCC--------------------
-AGGAGGGCAAGCCCCTCGACGAG---AGCTTCCGGGGCTGGGGCCGCACCGGCTCCGAC
TTCGAGAC----CGGCGTGTGGCACTTCGAGACGGTGAAGCCCGGCCCGGTCATCGGGCG
TAAA--GGGCATCGCCCGATG-GCGCCGCACATCAACCTCTGGATCGCCGCCCGCG----
----GCATCAATATCGGCCTCCAGA-CCCGGCTCTACTTCGCCGAC--------------
----GAGGCCGAGGCCAATGCCGACGACC-CGGTGCTGAACCTCGTCGAGCGCGGCCAG-
------CAGCGCGACAGC-----CTGCTCGC--CAAGCG---CCAGGAGCGGGACGGGAA
GGTGG-TCTACGTCTTCGACATCACCCTCCAGGGTCCGAAC------GAGACCGTCTTCT
TCGACGT---------------GTAA
>Methylobacterium_nodulans_ORS_2060
ATGA--------------------------------------------------------
---------------------TGCCGCT----GATCGAACGCTTGCGCGAG---ACCGCC
T-----------------------------------------------------------
----------------CGCAGAC----------CGCAGGTCCCTACGTCCATATCGGAC-
------------------------------------------------------------
----------------------------------------------------------TC
--ATT------CCGCACCAGGCCGGCTTCGAC----------------------------
----------------------------------------------------ATCTTCGA
GACCAACTTCT------CGAACGT------------------------------------
-------------------------------------GCTCGTCGGCCCGGAG-------
-----------------------------------ACCAAGGG------------CGAAC
GC-ATCCGCATCGAGGGCCGGGTCTTCGACGGAG--------------------------
-------------------CCGACGAGCCGGTGCGCGACGTGCTGGTCGAGATCTGGCAG
GCCAACGCCGCCGGCCGCTACAACCACCTGGCTGACCGCC--------------------
-AGGAGGACAAGGCCCTCGACGAG---AGTTTCCGGGGCTGGGGCCGCACCGGCTCGGAT
TTCGAGAC----CGGAATCTGGAGCTTTGAGACCATCAAGCCGGGGCCGGTCGCCGGGCG
CAAG--GGCCATCGGCCGATG-GCACCGCACATCAACCTCTGGATCGCCGCCCGCG----
----GCATCAACATCGCGCTGCAGA-CCCGCCTCTACTTCGGCGAC--------------
----GAGGCCGAGGCCAACGCCGCCGACC-CGGTGCTCGGGCTGATCGAGCAGCGCTCG-
------CGCCGCGAGACC-----CTGATCGC--GCAGCG---CGAGGACCGCGGCGGCCT
GCCCA-CCTACGTGCTCGACATCCGGCTCCAGGGCCCGAAC------GAGACCGTCTTCT
TCGACGT---------------CTGA
>Methylobacterium_sp_WSM2598
ATG---------------------------------------------------------
--------------------CGACTGCC----CTTCGAGCGCCTGAGCGAG---ACGGCC
T-----------------------------------------------------------
----------------CGCAGAC----------CGCGGGACCCTACGTGCATATCGGCC-
------------------------------------------------------------
----------------------------------------------------------TG
--ATC------CCGCACCAGGCCGGCTTCGAC----------------------------
----------------------------------------------------ATCTTCGA
GACCAATTTCT------CGAACGT------------------------------------
-------------------------------------GCTGGTCGGCCCGGCC-------
-----------------------------------ACCGAGGG------------CGAGC
GC-ATCCGCATCGCGGGCCGCGTCCTCGACGGGG--------------------------
-------------------CCGAGGAGCCGGTGCGCGACGTGCTGGTCGAGATCTGGCAG
GCCAACGCGGCCGGCCGCTACAATCACCCGGCCGATCAGC--------------------
-AGGAGGGCAAGCCCCTCGATCCG---AGTTTCCGGGGCTGGGGCCGCACGGGCTCGGAC
TTCGAGAC----CGGGATCTGGACCTTCGAGACGATCAAGCCGGGCCCCGTCGCCGGGCG
AATG--GGCCACCGGCCCATG-GCCCCGCACATCAATCTCTGGATCGCCGCCCGCG----
----GCATCAACATCGGGCTGCAGA-CCCGGCTCTACTTCCCCGAC--------------
----GAGGCGGAGGCGAATGCGGCCGATC-CGGTGCTCGGACTGATCGAGCAGCGCTCC-
------CGGCGCGAGACG-----CTGATCGC--CCGGCG---CGAGGCGCGCGAC----C
TGCCGACCTACGTCTTCGACATCCGGCTCCAGGGCCCCCAG------GAAACCGTCTTCT
TCGACGT---------------CTGA
>Methylobacterium_sp_4-46
ATG---------------------------------------------------------
--------------------CGACTGCC----CTTCGAGCGCCTGAGCGAG---ACGGCC
T-----------------------------------------------------------
----------------CGCAGAC----------CGCGGGACCCTACGTGCATATCGGCC-
------------------------------------------------------------
----------------------------------------------------------TG
--ATC------CCGCACCAGGCCGGCTTCGAC----------------------------
----------------------------------------------------ATCTTCGA
GACCAATTTCT------CGAACGT------------------------------------
-------------------------------------GCTGGTCGGCCCGGCC-------
-----------------------------------ACCGAGGG------------CGAGC
GC-ATCCGCATCGCGGGCCGCGTCCTCGACGGGG--------------------------
-------------------CCGAGGAGCCGGTGCGCGACGTTCTGGTGGAGATCTGGCAG
GCCAACGCGGCCGGCCGCTACAATCACCCGGCCGATCAGC--------------------
-AGGAGGGCAAGCCCCTCGATCCG---AGTTTCCGGGGCTGGGGCCGCACGGGCTCGGAC
TTCGAGAC----CGGGATCTGGACCTTCGAGACGATCAAGCCGGGCCCCGTCGCCGGGCG
AATG--GGCCACCGGCCCATG-GCCCCGCACATCAATCTCTGGATCGCCGCCCGCG----
----GCATCAACATCGGGCTGCAGA-CCCGGCTCTACTTCCCCGAC--------------
----GAGGCGGAGGCGAATGCGGACGATC-CGGTGCTCGGACTGATCGAGCAGCGCTCC-
------CGGCGCGAGACG-----CTGATCGC--CCGGCG---CGAGGCGCGCGAC----C
TGCCGACCTACGTCTTCGACATCCGGCTCCAGGGCCCCCAG------GAAACCGTCTTCT
TCGACGT---------------CTGA
>Rhizobium_undicola_ATCC_700741
ATGG--------------------------------------------------------
------------------TTCAGCCACTCGGAT-------ATCTGAAGGAA---AGCGCC
T-----------------------------------------------------------
----------------CCCAGAC----------CGCAGGCCCTTATGTGCATATCGGGC-
------------------------------------------------------------
----------------------------------------------------------TT
--ACG------CCGAATTTTTGCGGCATTCATGGC-------------------------
----------------------------------------------------GTTTACGA
CAAGGATCTTGGTT---CCGGCCC------------------------------------
-------------------------------------GCTTTACAGCGAAAAG-------
-----------------------------------GCCAAGGG------------TGAGC
GC-ATCACCATTCGCGGTTTCGTCATCGATGGCG--------------------------
-------------------GCGGCAACACTCTGAAGGATGCGCTGGTGGAAGTCTGGCAG
GCCGATGCCGACGGCCTCTATAACAGCCCTTCGGAAACCC--------------------
-------GTGGCAGTGCCGATCCG---CATTTTTCCGGCTGGGGACGCTGCCCTGGCGAT
ATGGCGAC----CGGCGAATTTGTGTTCGAGACCATCAAGCCGGGCGCCGTTCCCTTCCG
C-----GATGGCCGCATGATG-GCTCCGCATGTGACGTTCTGGGTGGTGGCGCGCG----
----GCATCAATATCGGCTTGCAGA-CCCGCATGTATTTCCCCGAC--------------
----GAGGAAGAAGCCAATGCCGCCGACC-CGGTTTTGGCCCGGATTGAGCATAAAAGC-
------CGGATTCCGACG-----CTGATTGC--GA------------AAAAGGATGGCAG
---TA-GCTACACCTTCGACATTCGCTTGCAGGGTGAAAAC------GAAACCATCTTCT
TCGACAT---------------CTGA
>Microvirga_flocculans_ATCC_BAA-817
ATGG--------------------------------------------------------
-------------------------TTCAGAAGCTCCGGACCTTGAAGGAA---TCGCCT
T-----------------------------------------------------------
----------------CGCAGAC----------GGCGGGTCCCTACGTTCATATCGGCA-
------------------------------------------------------------
----------------------------------------------------------CC
--ACG------CCCAACTGGATCGGGATCACGGGC-------------------------
----------------------------------------------------CTATGGGA
CGAGGACCTTG------GCCGCAT------------------------------------
-------------------------------------CGTCGCCTCTCCCGAT-------
-----------------------------------GCCAGGGG------------CGAGC
GG-ATCGTCATCAAGGGGCATGTGCTCGATGGAA--------------------------
-------------------GCGGAACGCCCCTCAAGGACGCCCTGATCGAGATCTGGCAG
GCGGATGCCAATGGGCTCTACAACAGCCCCGAGGAGAAGC--------------------
-------GCGGGCAGGCCGACCCG---AATGTCTCCGGCTGGGGACGCCAGCCCACGGAC
GGCGTCAC----GGGCGAATACCGCTTCGAGACGATCAAGCCCGGCCGCGT-----GTCG
TATAGGGACGGTCGTCCGATG-GCCCCCCACGTCACGTTCTGGATCGTCGCCCGCG----
----GCATCAATGTCGGCCTGCATA-CGCGCATGTATTTCGGGGAC--------------
----GAGGAGGCAGCCAATGCCGAATGTC-CCGTGCTGGCACGCATCGAGCAAAAGCAC-
------AGGATCCAGACC-----CTCATCGC--CTCGCG---CGGAGAAGAGAACGGTGT
GCCGA-CCTACACCTTCGACATCCATCTTCAGGGCGAGAAG------GAAACGGTATTCT
TCGACAT---------------CTGA
>Acidocella_facilis_ATCC_35904
ATGG--------------------------------------------------------
------------------TGCAATCGCTGAG-------CCGGTTGAAGGAA---AGCCCG
T-----------------------------------------------------------
----------------CGCAGAC----------CGCCGGGCCCTATGTGCATATCGGCA-
------------------------------------------------------------
----------------------------------------------------------CC
--ACG------CCGAATTTCATCGGCATCAACCAT-------------------------
----------------------------------------------------GTCTACGC
GCAGGATCTGGGCCTGGCCCCCTG------------------------------------
-------------------------------------CCCGGCCGCG-------------
-----------------------------------GCCAAGGG------------GCAGC
GC-ATCATCATCACCGGCCAGGTCTTCGATGGCT--------------------------
-------------------CCGGGGCGGTGCTGAGGGATGCGCTGCTGGAGCTCTGGCAG
GCGGATGCGGACGGGCTCTATCCCGGCCGGGGTGAGCATC--------------------
-------GCGGCGCGGCGGACCCC---AATTTCCCCGGCTGGTTCCGCCAGCCCGTGGAT
GGCGTCTC----CGGCATTTACCGGTTCGAGACGATCAAGCCCGGCGCCGTGCCCTTCAT
C-----GATGGGCGGAAGATG-GCGCCGCATGTGACACTCTGGATCGTCGCGCGCG----
----GCATTAATATCGGGCTGCATA-CACGGATGTATTTCCCGGAT--------------
----GAGGCGGCGGCGAACGAGGCCGACC-CGATCTTTACCCGCTTCGAGCTGAGGGCG-
------CGGCTGGCAACG-----CTGGTGGC--GGCGCGGGATGGTGAGGAGGATGGCGT
GCCGG-TCTATCGCTTCGACATCCATTTGCAGGGCGACAAA------GAAACGATTTTCT
TCGATAT---------------CTGA
>Rhodococcus_sp_RHA1
ATGA---------------------------------TCGACACCCAGAATCCCGACGCC
CCCCGCTACCCGGTCTTCGCCAAGAGCCAGGACCAGGTGCCGTTCGGTGTC---ACGCCG
T-----------------------------------------------------------
----------------CCCAGAC----------CGTCGGCCCGTACGTCCACATCGGCC-
------------------------------------------------------------
----------------------------------------------------------TC
--TTCCCCACGTGGGAGAACAGCGGCGACGCC----------------------------
----------------------------------------------------GTCCCCGA
GGAT--------------------------------------------------------
------------------------------------------------------------
-----------------------------------GCGCCGGG---------------AC
GA-ATCGACGTGTCCTTCAGCGTCATCGACGGCG--------------------------
-------------------CCGGTCAGCCCATCGGCGACGCGATGATCGAAACCTGGCAG
GCAGATGCCGCGGGCCGGTTCAACAGCCCCACCGATCCCC------------------GC
GGTGCCGCCGAGGCGACCCCCGCC---GGCTTCCGCAGCCTGGCCCGCGTGTTCGCCGA-
--CGAGAG----CGGCACGATCGTGGTGCACACCGTGAAGCCGGGCGCACTTCCCGCCGA
------GGACGGCGCCGTCGAGGCCCCGCACATCAACGTCGGACTGTTCGCCCGCG----
----GCATGCTCGAGAGGCTGTACA-CACGGCTGTACTTCCCCGAG--------------
----GACACGGACGCGCACGCATCGGACC-CCGTGCTGTCCGCCGT---TCCGGAAGCC-
------GACCGCCCCAAG-----CTGATCGC-----------GGAGAAGACGGATCGCG-
------GATACCACCTGACGATCCACGTGCAGAACACGGACGGACGGGAAACCCCGTTCT
TCGCCCT---------------GTAA
>Streptomyces_coelicolor_A3_2
ATGA--------------------------------------------------------
-------CGAAGACCGACACCGGCAGCCCGGAGCAGGTGCTGCCC---------ACCCCG
T-----------------------------------------------------------
----------------CGCACAC----------GGTCGGCCCCTTCTACGGGTACGCCC-
------------------------------------------------------------
----------------------------------------------------------TG
-----------CCCTTCCGAGGCGGCGAGGAC----------------------------
----------------------------------------------------ATCGCGCC
CGCCGGGCACC-------------------------------------------------
------------------------------------------------------------
-------------------------------------------------------CCGAC
ACGGTCACCGTGCACGGGTACGTGTACGACGGCG--------------------------
-------------------AGGGCAACCCGCTGCCCGACGCCCTCCTGGAGCTGTGGGGC
CCGGACCCCGGGGGCGCTGTCCCCACCGCCGACGGTTCGATGCGGCGCGATCCCGCCTCC
GGCGGCTTCCTGGGCCGCAACGGCGTGGAGTTCACCGGCTTCGGACGCATCCAGACCGA-
--CGCGAA----CGGCCACTGGTACGCGCGGACGCTGCGGCCGGGCGCGCGG--------
------GGGCGGAGT-------GCGCCGTACGTCAGCGTGTGCGTGTTCGCGCGCG----
----GGCTGCTGGTGCACCTGTTCA-CCCGGATCTACCTGCCGGGC--------------
----GACGAGGCGGTACTGGCGGCCGACC-CGCTGCTGGCCCGGGT---GCCGGCCGAG-
------CGCCGCGACACG-----CTGGTCGC-----------CGGGGACGAGGGCCACGG
GA----CGTACCGTTTCAACATCCGCCTTCAGGGCGAGGGC------GAGACGGTCTTCC
TGGAGTT------------TCAGTGA
>Streptomyces_viridosporus_T7A_ATCC_39115
ATGA--------------------------------------------------------
-------CGAAGACCGACACCGTCGGCCCGGAGAACGTTCCGCCC---------ACCCCC
T-----------------------------------------------------------
----------------CGCACAC----------CGTCGGCCCCTTCTACGGCTACGCGC-
------------------------------------------------------------
----------------------------------------------------------TG
-----------CCGTTCCCCGGCGGCGAGGAC----------------------------
----------------------------------------------------ATCGC---
------------------------------------------------------------
------------------------------------------------------------
-----------------------------------GCCCCAGGGGCATC------CGGAC
ACGGTCACCGTGCACGGGTACGTGTACGACGGCG--------------------------
-------------------AGGGCCGGCCGCTGCCGGACGCCCTGCTGGAGCTGTGGGGA
CCGGATCCGGAGGGCAACCTGCCGACGACGGACGGCTCGATGCGGCGCGACCCGGCGAGC
GGCGGCTTCCTGGGGCGCAACGGCGTGGAGTTCACCGGCTTCGGGCGGATCCAGACCGA-
--CGCGGA----CGGCCACTGGTACGCGCGCACCCTGCGGCCCGG---------------
------GGCACGCGGCCGCAGCGCGCCGTACCTCAGTGTGTGCGTCTTCGCCCGCG----
----GTCTGCTGGTGCACCTGTTCA-CCCGGATCTACCTGCCGGGC--------------
----GACGCGGCGGCGCTGTCCGCGGACC-CGCTGCTGTCCCGGCTCGAGGCCGAC----
------CGCCGCGACACG-----CTGGTCGC--GAAGGA---CGAGGGCCGCGGCA----
------CGTACCGTTTCGACATCCGCCTTCAGGGCGAGGGC------GAGACGGTCTTCC
TGGAGTT------------CACATGA
>Rhodococcus_erythropolis_PR4
ATGA---------------------------------CTGATCACACCGCGAAGCCCGCA
CCCACTTATCCGGTCGTCCCCGGCGACTTCACCACCGCCCCCTTCGGGGTC---ACGCCC
T-----------------------------------------------------------
----------------CTCAGAC----------CGTCGGACCGTACTGGCACATCGGCC-
------------------------------------------------------------
----------------------------------------------------------TC
-----------CCCTGGACGGACGGCCCCGAC----------------------------
------------------------------------------------------------
------------------------------------------------------------
-------------------------------------GCCGCTCCCGCCGATG-------
-----------------------------------CCCCCGGA------------CGA--
---ATCACGCTGGCTATCACGGTGATCGACGGCG--------------------------
-------------------CCCGCACACCCGTCGCCGACGCGATGATCGAAACATGGCAA
GCCGATACGCTCGGGCGCTTCAACCATCCGGACGATCCCC--------------------
-GCGGCGCAGTGGACCTCACTCCGGCGGGTTTTCGCGGATTCGCCCGCAGCGCAGCAGAT
TCCAC-------CGGCACCGCACTGGTCCACACCGTCAAGCCCGGAGCGCAGCCCACTGA
AACGGATGCGGACGAG------GCGCCGCACGTCAACGTGTCGGTCTTCGCTCGCG----
----GCATGCTCGACCGCCTGGTCA-CCCGCTTGTACTTCCCCGAG--------------
----GACACCGACGCACACGCAACAGATC-CGGTGCT-GTCCTCACTGAGCGAAACCGA-
--------ACGCGCGAAG-----TTGGTTGC--AACCAAGGTCGACGGTGGGTACTCCTG
GACGG-TCTATGTTCAGGACG---------AGGACGCAAACGGCGTCGAGACGCCCTTCT
TCGAGTT---------------GTAA
>Bradyrhizobium_japonicum_USDA_110_2
GTGC--------------------------------------------------------
----------------------------AGGATTCTGTGAAGCCCGAGGGGATCACCCCA
T-----------------------------------------------------------
----------------CGCAGAC----------CGTCGGTCCGTTCTTCAAATACGGCC-
------------------------------------------------------------
----------------------------------------------------------TG
--ACG------------CCGACCGGCGACTAC----------------------------
----------------------------------------------------GCCTGGAA
CGACGCGTTCA------CCAACTC------------------------------------
-------------------------------------GACGCTGACGCCCGAC-------
-----------------------------------GTCACGGG------------CGATC
GT-GTCCACATCGAGGGCCGCGTGCTCGACGGTG--------------------------
-------------------ACGGCGTCGCCGTGCCTGATGCCATGCTGGAGATCTGGCAG
GCGGATGCTCAAGGGCGCTTCGCCGACCCGCAGGACAAGC--------------------
-------GCGCGCTGCCGAATGCC---AGCTTCCGCGGTTTCGCCCGCTGCGGCACCGA-
--CAAGGA----CGGCAATTACGCCTTCGACACCGTCAAGCCGGGCGCGGTGCCCGATCT
------CGACGGCAAGCTGCAGGCGCCGCATATCCTCCTTGCGGTGTTCGGCCGCG----
----GCATGCTGCGGCATCTCTACA-CCCGGATCTATTTCAGCGAC--------------
----GAGGCC---GGCAATGCCGCCGATC-CCGTGCTGGCGCTGGT---GCCCACTGAG-
------CGCCGCGCCACG-----CTGATTGCGACGCGCGAGGCGGGGAAGGCGG------
------TCTATCGCCTCGACCTGCGTTTGCAGGGCGACAAC------GAGACGGTGTTCT
TCGACGT---------------GTGA
>Amycolatopsis_sp_75iv2_ATCC_39116
ATGA--------------------------------------------------------
-------------------------------------------------CG---ACCCCT
T-----------------------------------------------------------
----------------CGCAGAC----------CGTCGGCCCCTACCTCGCGATCGGCC-
------------------------------------------------------------
----------------------------------------------------------TG
-----------CCCTGGGAGGACGGC-CCGACCGTG------------------------
----------------------------------------------------GTGCCCGA
GGGC--------------------------------------------------------
------------------------------------------------------------
-----------------------------------ACCGAGGG------------CGCG-
---GTGTGGATCCGCGGCACCGTCACCGACGGCG--------------------------
-------------------AGGGCAACCCGGTCCCGGACGCGATGATCGAGACCTGGCAG
GCCGATCCGCAGGGCCGCTTCGACCACCCGGACGACCCGC--------------------
----------GCGGCCGCGTTCCC---GGGTTCCGCGGGTTCGGCCGTTGCCCGACCAAG
CCGGA-------CGGCAGCTACGAGATCCTCACCCTGCTGCCGGGCGCGATCCCGGGCGA
------GAACGGCGCGACGCAGGCCCCGCACATCGACGTGTCGGTGTTCGCGCGCG----
----GGCTGCTGCACCGGGTCGTCA-CGCGCATCTACTTCCCGGAG--------------
----AACACCGAGGCCAACGCCGCCGACG-CGGTGCTGAACTCGGT---GCCGGAAGAC-
------CGGCGCGGCACG-----CTGATCGC--GGCCAAGACCGACGACGGG--------
--------TACCGCTTCGACGTGCGTCTCCAGGGTGAGGCT------GAGACAGTGTTCT
TCGATGT---------------CTGA
>Caulobacter_crescentus_NA1000
ATGC------------------------------------------------ATGACCAG
GTCAATCCGGCCCCGCGCCTCGACAACCAGGATCCGGTCCTGTTCGGCCAG---ACGCCC
T-----------------------------------------------------------
----------------CCCAGAC----------CGTTGGCCCTTTCTTCCACTATGGCC-
------------------------------------------------------------
----------------------------------------------------------TG
-----------CCCTGGAAGGGCTGCGCCGACCTG-------------------------
----------------------------------------------------ATCGGCGA
CAGCGAGATCGGCGCTCGCCCCGA------------------------------------
-------------------------------------GCTGTTTCCGGCCGAGCACTACG
TCCTGGCCTCCCCCACC------------------GCCAAGGGCGAGGTGGCGGGCGAAC
CG-ATCGTGATCGAGGGCGCGGTGCTGGACGCCG--------------------------
-------------------ACGGCAAGGCCGTATCCGACGCCATGATCGAGATCTGGCAG
GCCGACGCGGCCGGTCGCTATGTCGACGGGTCTAGCCATAGC------------------
---------------------------GGCTTCATCGGCTGGGGTCGCGCCTCGACCGG-
--CGAGGA----CGGCGTCTATCGCTTCGTCACCATCCGCCCCGGCCGCGTGGATGACCA
ACAG------------------GCGCCGCACATCGCCATCGGCGTCTTCGGGCGAG----
----GCGTGATCAAGCGGCTGGCGA-CGCGGCTCTATTTCGAGGAC--------------
----GACGCC---GCCAATGCCGCCGACC-CGATCCTGGCTCTGGT---TCCCGCCGAG-
------CGCCGCCAAACC-----CTGATCGC--CCGCAAGGTCGGCCAAG----------
------CCTGGCGCTTCGACATCGTCTTACAAGGCGACCGC------GAAACTGTCTTCT
TCGACAT---------------CTGA
>Caulobacter_segnis_ATCC_21756
ATGA---------------------------------------------CCCCCGAACAA
GCCCGCCCCGCCCCGCGCCAGGACAACCAAGATCCGGCGATCTTCGGCCAG---ACACCC
T-----------------------------------------------------------
----------------GGCAGAC----------GGTCGGCCCCTTCTTCCACTACGGCC-
------------------------------------------------------------
----------------------------------------------------------TG
-----------CCCTGGAAGGGCGGCGCCGACCTG-------------------------
----------------------------------------------------GTCGGGAC
CAGCGAGATCGGCGCGCGCCCGGA------------------------------------
-------------------------------------GCTTATGCCGCCCGAACACTACG
TTCTGGCCTCGCCCAGC------------------CCCAAGGGCGAGATCGCGGGCGAGA
CG-ATCATCCTTGAAGGCGCGGTGATCGACGCCG--------------------------
-------------------ACGGCCAGGTGATCCCGGACGCCATGGTCGAGATCTGGCAG
GCCGACGCGGCCGGCCGCTACGCCGA----------------------------------
--------------AGGCAACACC---GGCTTCATCGGCTTTGGCCGATCCTCGACCAG-
--CGAGGA----CGGGATCTACCGCTTCCGCACCCTTCGTCCCGGCGCGATCGGCGACGG
CCAC------------------GCCCCGCACATCGCCATCGGCGTCTTCGGCCGGG----
----GCCTGCTCAAGCGCCTGGTCA-CCCGGGCCTATTTCGAGGGC--------------
-------GACGACGCCAACGCCAGCGACG-CGATCCTCGACCTCGT---TCCGGCCCAG-
------CGCCGCGACACG-----CTGATCGC--CCGCCGCGTGGGGGAAGAGGACGGGGC
CGCCG-TCTGGCGCTTCGACATCATCTTGCAAGGCGAAGGC------GAAACGGTCTTCT
TCGACAT---------------CTGA
>Methylobacterium_pseudosasicola_BL36
ATGA------------------------------CCGAC---GATCCCATCGGCCTGCCC
CACAACCCGGACCCGCGGCCCGACAACCAGGATCCGGCCCTGTTCGGCCAG---ACGCCC
T-----------------------------------------------------------
----------------GGCAGAC----------GGTCGGCCCGTTCTTCCATTACGGCC-
------------------------------------------------------------
----------------------------------------------------------TG
--CCC------TGG---AAGGGCGGTGCCGACCT--------C-----------------
----------------------------------------------------GTCGGCGG
CAGCGACATCGGCGCGCGCACCGA------------------------------------
-------------------------------------CCTGTTCCCGGAGGAGCACGATG
TCCTTCACCT-----CGCTCCACCACGTGGAC-CGGTGCGGGG------------GGAGA
CC-ATCGCGCTCGTCGGCACGGTGCGCGACGGCG--------------------------
-------------------AGGGCCGGCCGGTCCCCGACGCGATGATCGAGATCTGGGGT
GCCAACGCGGCTGGGCGCTATCACGGGGCGGCCGACGACC--------------------
-GCGCGGACGTGGCGCTCGATCCT---GGCTTCATCGGATTCGGCCGGGCCGCGGTCAG-
--CGCCGA----GGGCACCTTCCGGTTCCTCACAGTCAAGCCGGGCCCGGTGCCGATCCA
GGTCGGCGGCAACCGCTGGCAGGCTCCCCACCTCGCCGTCGGCGTGTTCGGGCGCG----
----GCCTGCTCAAGCGACTCGTCA-CGCGCGTCTACTTC---GCC--------------
----GATGCCGACGCGAATGACGAGGATC-CGATCCTCGCCCTCGT---TCCCGAGGCG-
------CGCCGGCAGACC-----CTGGTCGC--GCCCCGCGTCAGTGAG-------GATC
CGCCGACCTACCGGTTCGATATCGTCCTGAGCGGCGATGGC------GAGACCGTGTTCT
TCGACCT---------------ATGA
>Methylobacterium_sp_AMS5
ATGA---------------------------------CCGACGCCCTCGAAGCCCTGCCC
CGCAACGCCGCTCCCCGCGCCGACAACCAGGACCCGGCCCTGTTCGGCCAG---ACGCCC
T-----------------------------------------------------------
----------------CGCAGAC----------GGTTGGTCCGTTCTTCCATTACGGCC-
------------------------------------------------------------
----------------------------------------------------------TG
-----------CCCTGGAAGGGGGGCGCCGACCTC-------------------------
----------------------------------------------------GTCGGCGC
TTCCGACATCGGCGCGCGCCTCGA------------------------------------
-------------------------------------CCTGTTTCCGGAGGAGCACGACG
TCCTCCACCTCGCCCCCCCGCGCGGGCCG------GTGACGGG------------CGAGA
TC-GTCTCCGTCGTCGGTACGGTGCGGGACGGGG--------------------------
-------------------CAGGCGAGCCGGTCACCGACGCGATGATCGAGATCTGGGGT
GCCAACGCTGCCGGCCGCTACCACGGCGCCGCCGACACCC--------------------
-GGGCGGAGATCCCCCTCGATCCG---GGATTCATCGGCTTCGGGCGGGCGGCGGTCGAT
GCCGC-------GGGCGGCTTCCGCTTCCTCACCCTGCGGCCGGGCCGTGTGCCGGTCGC
GGTCGAGAGCAACCGCTGGCAGGCGCCCCATCTCGCCATCGGGGTCTTCGGCCGCG----
----GCCTGCTGAAGCGGCTCGCCA-CACGGATGTACTTCGCCGAC--------------
----GGGACCGA---CAACGACGCGGACC-CGATCCTCGCCCTGGT---GCCGGAGGCG-
------CGCCGCCGCACG-----CTCATCGC--CCCGCGCATCGCCGA-------GGCAC
CGCCGACCTTTCGGTTCGACATCGTGCTGTCCGGGGCGGAC------GAGACCGTGTTCT
TCGCGCT---------------GTGA
>Bosea_sp_ZNC0032
ATGA------------------------------CGACG---ACCACTGATCTGGAATCC
CGCAACGCCGCGCCGCGGCAGGACAGCCAGGACCCGTCGATCTTCGGGCAG---ACGCCG
T-----------------------------------------------------------
----------------GGCAGAC----------GGTCGGCCCCTATTTCCATTACGGCC-
------------------------------------------------------------
----------------------------------------------------------TG
--CCC------TGG---AAGGGCGGCGCCGATCT--------C-----------------
----------------------------------------------------GTCGGCCG
TTCCGATATGGGGGCCCGCCCCGA------------------------------------
-------------------------------------CCTGATGCCGCCGGAGCATTTCC
TGCTC------TCGGGCTCGAACGTTTCGGGCACGCCCGAGGG------------CGAGG
TC-ATCGCGCTCGCCGGTTGCGTCTATGACGCCG--------------------------
-------------------ACGGCAAGCCGATCGAGGACGCGATGATCGAGATCTGGCAG
GCGAACGCGAACGGCCGCTATGCCAGCCCGGACGACGACC--------------------
-GCGCCGACGTGGCGCTCGACCGG---CATTTCGTCGGCTTCGGCCGCGCCTCGACCGA-
--CAAGGA----CGGCATGTTCCGTTTCCGCACAATCCGCCCCGGCCGCGTGCCCGGCCC
------CGGCAACAGCCTGCAGGCGCCGCATATCGCGCTTTCGGTCTTCGGCCGCG----
----GCTTGCTGAAGCGCCTGCCGA-CCCGGCTCTATTTC---GCC--------------
----GATGGCGAGGGCAACGAGACCGACC-CGATCCTCGCGCTGGT---GCCGGAAGCG-
------CGCCGCCACACC-----TTGATCGC--CCTGCGCAAGCTGGACGGGA-------
------CATGGTGGCTCGACATCAATCTCGCCGGCGAGAAC------GAGACGGTGTTTT
TCGATTT---------------GTAG
>Sphingomonas_paucimobilis_NBRC_13935
ATGA------------------------------CCATT---GATCCTGCC------GAC
CGCCGTCCCGAAGCGCGGGCCGACAATCAGGATCCGGCGCTGTTCGGCCAG---ACGCCC
A-----------------------------------------------------------
----------------GCCAGAC----------GGTCGGGCCGTTTTTTCACTACGGAC-
------------------------------------------------------------
----------------------------------------------------------TA
--CCC------TGG---AAGGGCGGCGCGGACCT--------G-----------------
----------------------------------------------------GTTGGGCA
GTCCGACATGGGCGCACGTCCCGA------------------------------------
-------------------------------------ACTGATGCCGGAAGCGCATTATG
TACTGAACCTGTCCGCACCCACC------GGCTCGCCCGAGGG------------CGAGG
TC-ATCGAACTGACCGGACGGGTGTTCGACGGAC--------------------------
-------------------AGGGGCTGGCCGTGCCCGATGCGATGATCGAAATCTGGCAG
GCCAATGCGGCGGGTCGCTATCGCAGCGTGGATGATGCGC--------------------
-GAGAGGATGTGCCGCTCGATCCG---CATTTCGTGGGCTTCGGCCGCGCCGCGACCGA-
--TGAGGA----TGGCCGCTATCGCTTTCGCACGATCATGCCGGGGCGGGTGCCGGGGCC
------GGGCGGCACCCGGCAAGCACCGCACATCGCCCTGTCAATCTTCGCGCGCG----
----GCGTCATCAAGCGACTGGCGA-CGAGGGTGTATTTC---GAC--------------
----GGGGCCGCCGGGAATGACGACGATC-CGGTGCTCGCATCGGT---GCCGCCCGAA-
------CGCCGCGACACG-----TTGATCGC--CATGCCGCAGGAAGAGGGTG-------
------GCTGGGCGCTGGATTTGGTGCTGCAGGGCGAAGGC------GAAACGGTGTTCT
TCGAACT---------------ATGA
>Sphingomonas_aurantiaca_MA101b
ATGA---------------------------------CCACTGAGATTGCCGTCGAGGAC
CGCGAGTCCGCGCCGCGGCTCGACAACCAGGATCCGTCGATCTTCGGCCAG---ACGCCG
T-----------------------------------------------------------
----------------GGCAGAC----------GGTCGGCCCGTTCTTCCACTACGGCC-
------------------------------------------------------------
----------------------------------------------------------TG
-----------CCGTGGAAGGGCGGCGCGGATCTG-------------------------
----------------------------------------------------GTCGGCAC
ATCCGACATGGGCGCGCGGCCGGA------------------------------------
-------------------------------------CCTGTTCGCCGACGAGCATTATG
TGCTTAACCGGTCGTCCTCGACCGGCACG------CCCGACGG------------CGTGG
TG-ATCGAGCTCGCCGGGCAGGTGTTCGATGCGA--------------------------
-------------------AGGGCGTGCCGATCCTCGATGCGATGATCGAGATCTGGCAG
GCCAATGCCGCGGGTCGCTATGCGAGCGTCGACGACGCGC--------------------
-GCGACGACGCACCGCTCGACCCC---CATTTCATCGGCTTCGGGCGTGCTTCGGTCGAT
GCCGA-------TGGCGTCTACCGGTTCCGGACGATCCGGCCGGGTCGCGTACCCGGCCC
------CGGCAATACGCTCCAGGCGCCGCATCTCGCCGTATCGGTCTTCGGGCGCG----
----GGATCCTCAAACGTCTCGCGA-CGCGGCTCTATTTTGATGGC--------------
-------GGCGACGGAAATGACGTCGATC-CCGTACTCTGTGCAGT---CCCCGAGGCG-
------CGACGGCACACG-----CTGATCGC--GCGACAACAGGCCGACGGTC-------
------GCTGGTGGTTCGACATCCATCTGCAAGGTGACCGG------GAAACCGTGTTCT
TTGCGCT---------------GTGA
