# Supplementary material for: Aerobic Methoxydotrophy: Growth on Methoxylated Aromatic Compounds by Methylobacteriaceae
Source: Front Microbiol. 2022 Mar 11;13:849573. doi: 10.3389/fmicb.2022.849573 (PMC8963497; doi:10.3389/fmicb.2022.849573)
Supplement: Supplementary File 7 — pobA gene alignment (from Figure 2). [file Data_Sheet_7.FASTA]

>Amycolatopsis_sp_75iv2_ATCC_39116
---------------------------------------------GTGGTCGCG------
---------------C------------GTACCGGGGTCGTCGTCGTGGGGGCCGGGCCC
GCCGGGCTGGGCCTCGCCAACGTGTTGCGGGACAGGGGAATCGACTGCGTGGTGCTCGAG
GAGCAGACCCGCGCCTTCATCGAGGCCCGCCCGCGCGCCG---------GGTTCATCGAG
GAGTGGGCCGTGCGCGCGCTCGACGAGCGCGGACTGGCCGACAAGCTGCTGTCCACCGCG
CCGAGCCAGGGCCGCTTCGAGTTCCGGTTCGAAAACGGCCGCCACCCGTTCTCCTACGAG
CAGTGGGCCGGCCAGCGCCACTTC----GTCTACC--------------CGCAGCAGCTG
CTCGTCACCGACCTGGTCG---CGCACTACGCCGACAAGGGCGGCGACATCGAGTTCGAG
GTCCGGGACGTGGCCCTGCACGACATCGAATC---GGCCACGCCGTCGGTCACCT---TC
ACCGCCGCCGACGGCACCGCCC---GCCGGCTCGGCTGCGACTTCATCGCCGGCTGCGAC
GGCGCCCAGGGCGTCACGCGGCGTCACCTCGCCGGCAAC-CTGCTGACC-----------
-CACGACTACGGCATCGGCTGGCTGGCGCTGCTCGCCGAGGCGCCG-----CCCAGCGCG
GACGGC---------GTCCTGTTCGGCATCCAC-----CCCCGCGGGT--------TCGC
CGCGCACATGGCGCG----CACC-CCCACCGTCACGCGCTTCTACCTGCAGTGCCCGCCC
GGCGACTCGGAGGACAACTGGCCGCACG---AGCGCGTCTGGTCCGAGCTGCACCAGCGG
CTGGGGGTGCCGGA------CGGCCCGCTCGTCGAGGGCGAGCTGATCGAGAAACGCGTC
C-----TCGACATGCACAACTACGTCCAC-GAGCCGATGTCCCGCGGCAGGCTGTTCCTG
GCGGGCGAGTCGGCGCA--CCTGGTCGCGCCGATCGCGGCGAAGGGCCTCAACCTCGCCC
TGCACGACGCGTTCCACCTGGCTGAGGC-------GATCGAGGCCCACTACGGCGGCGAC
GACGGCCCGCTGGCCCGCTACTCGGACACCTGCCTGGCCCGCGTGTGGCAGTACCAGGAG
TTCTCGCAGTGGCTGTCGGACATCTTCC--ACAGCTCCACCGTCGACCCGCCCGCCGACC
CGTTCCGCGCCCGGCTGGCACAGGCCCGCCTGCGCCGCCTGCTCGGATCACCCGCCGCCG
CGGCCGCGTTCAGCGAGATCTACATCGGCAAA--GCCGCCGATTTC--------------
-----------------------------------------------------------T
GA
>Candidatus_Nitrosopumilus_sp_D3C
---------------------------------------------ATGTTTA--------
----------------------------AGAAAAATGTCGTGATAATTGGATGTGGGATT
GCAGGACCTGTTCTTGCTTTAGCTTTACATCGTGCAGGAATTAAATCTGAAATTTTTGAG
-------GCAAGAAATGAATCAGATACTGATTCAGGATTATTTCATTACATATCCCCTAA
TGGA-----ATGAATGTGGTTAACATACTTGAAATTTATGATAAAATTAAAAATGTTGGG
TATGATTGTAACGGAGTAA---TTCACTATGATGAAAATGGTAATATTTTTGCAACTATG
GATGAAACCAACGAAAAAGAAATCTATGGTGTAGGTAGTATTATGATTCAACGTAAAGTA
TTAACAAAAGCACTACGCGA--AGAAGTAG-TTTCGAAAGGAATTAAAATACATTTT---
------GATAAAAAATTAAAAAACATAGAAAATACTGCTGACTCAAAAATAGTTGCTCAT
TTTGAAGATAATTTTAACACTC------------AAGGTGATCTTCTTGTAGGTTGTGAT
GGAATACACTCACGTACTCGCCACATAATAATGCCAAAC-ATACCAAAGCC---------
-CACTTATACTAACATGATTGTTT-------CTGGTGGATACACAAATATTCCCTTGAAA
GACAAGAATTCTAACATAATCCATACTAATTATTGTAAGAAAGCATTTCTTGCATATTGT
ATTTTACCCGATGGGGAAATTTGGTGGTGGAATGGAATGTCTTATCCACAAGAACAATCT
AGAGAAGAATTGGAAAGAATTTCTGATGAAAAATGGCACAGGAATTTGATTAATTTGTAT
GATGAAGATCATGACGTAGTTAAAGAATTGGTGCATG---CAACATCTAAAAAATTTCTC
AAATATCCAATATACGAAATGCCTTCAATAGAAACTTGGTACAAAAATAATGTATGCTTA
ATAGGAGATGCAGCGCATGCGTTATCTCCACATGCAGGACAAGGGGCATCAA--TGGCAA
TGGAAGACGCAATGATGCTTGCAAAATGCCTTAGAGATGTAAAAGACATACAAAAGGCAT
TTGAAAAATTTCAACAATTACGTAAAAAAAG------------------AGTCGAAAAGA
TTGCAAAGATAGCACATGATGTTGGTGAAAATTATTTTCTAACTAGCCCA-ATCAAAAAA
CGATTTAGAAACATTTCTATGAAACTTATGTATACTCCATTT----ATCTTCAACCG---
-------AATGGCTAAATTCTTTTTTGGA-----TATGATGTTGAATGGGATATAAAAGT
AAAA-------------------------------------------------------T
GA
>Streptomyces_coelicolor_A3_2_2
---------------------------------------------GTGACCGCACCCTCC
CGCCATCCCGACTCCGCTGCGCCGCGAGGCATTTCAGTCGTCGTGGTGGGCGCGGGTCCG
GCCGGGCTGACCGTCGGCAGCATCCTGCGCGCGGCGGGTGTCGGCTGTCTGGTGCTGGAG
ACCGCGACCCGCGAAGTCGTCGAGCACCGGCCGCGGGCGG---------GTGTCATCGAG
GAGTGGGCCGTGCGCGGGCTGGCACGGCGCGGGCTGGCACGGACCCTGCTGGAGCGGGCG
CAGGCCCACACCGAGTGCGAGTTCCGGTTCGCCGGGGAGCGGTACCGCTTCGGGTACACC
GGACTGACGGGGCGCCACCACTTC----GTCTATC--------------CGCAGCAGTTC
CTGGTGACGGACCTGGTCCGGGAGTACGCGGACGTGCGTGGCGGGGAGATCCGGTTCGGT
GTCCGGGACGTGCGTCTGCACGGCACCGGGTC---AGCCCGGCCGGCGGTGTCGT---AC
GTGTGCCCCGATTCCGGTGAACGCCGGGTCGTGGAGGCGGACTTCGTCGCGGGGTGCGAC
GGTGCCCGCGGCGTGACCCGCGCGTCGCTGCCCGCCGGG-CGGGTCCGCCTCGCCCGT--
-CACGACTACGGCGTCGGCTGGCTGGCGCTGCTGGCCGAGGCCCCG-----CCGTCCTCG
GACTGC---------GTGGTGTTCGGCATGCAT-----CCGCGCGGCT--------TCGC
CGGGCACATGGCGCG----CAGC-CCCGAGGTGACCCGCTACTACCTCCAGTGTCCGCCG
GGCGACTCCCCGGAGAACTGGCCGCACG---AGCGGGTCTGGGCCGAGCTTCGGGAACGG
CTCGGCGCGGCGGG---CGCACCGCCGCTCGCGGAGGGGCGGCTGATCGAGAAGCGCGTG
C-----TCGACATGCACAGTTACGTGGTC-GAGCCGATGGCCTTCGGGCGGCTCTTCCTG
GCCGGGGACGCGGCCCA--CCTGACCGCGCCCATCGCCGCCAAGGGGCTGAACCTCGCCC
TGCACGACGCCTTCCTGCTCGGCGACGGGCT----GGTCGCGGCCCTGACGAAGGGTGAC
GACTCCGCACTGGCCGGCTACTCGGACGCGTGTCTCGCCCGGGTGTGGGACTACCAGGAG
TTCTCCCAGTGGCTCGCGGAGATGTACC--ACGGCACG--------GCGT-CGGGGGACC
CCTACCGCGCGGGTGCCGCGCTGGCCCGGCTGCGGCGCCTGTTCTCCTCACCGGCCGCGG
CGGCGGAGTTCGCCGAGCGGTACCTCGG------CGTGCGGACGACCGGC----------
-----------------------------------------------------------T
GA
>Corynebacterium_glutamicum_MB001
---------------------------------------------ATGAAC---------
---------------C------------ACGTACCAGTGGCAATTATTGGCGCAGGACCA
GCAGGACTAACCCTCGCCCACCTCCTCCACCTTCAAGGTGTGGAATCAATCGTCTTTGAA
TCCCGCACCCGCAAGGACGTCGAAGAAACCGTCCGAGCAG---------GCATCCTGGAA
CAAGGCACCCTGAATCTGATGCGCGAAACCGGAGTCGGCGCACGCATGGAAGCAGAAGCC
GATCACGATGAAGCAATCGACATCTCCATCAACAATGAGCGCACCCGCATTCCGCTGACC
GAACTCACCGGCCACAAG---GTT-GCGATCTACC--------------CGCAGCACGAA
TACCTCAAAGATTTCATTGC--CAAGCGCA-TCGAAGATGGCGGCGAACTCCTTTTCACC
ACCACTGTTGATTCCGTAGAAAACTACGAAGG---CGACCTCGCCAAGGTGACCT---AC
ACCGAAGCCGATGGTTCCTCCA---CCACCATCACCGCCGACTACGTCATCGCAGCTGAC
GGCTCCAACTCCCCTTACCGCAAGCTGATCACCGAAGACGGTGGCGTGCGCGCCCGC---
-CATGAATACCCTTACGCATGGTTCGGCATTTTGGTGGAAGCACCA-----AAAACCCAA
AAGGAA---------CTCATCTACGCAACCCAC-----CCTGAGGGCT--------TTGC
GCTGATCTCCACCCG----TACC-GATGAAATCCAGCGCTACTACCTGCAGTGCAACCCT
GACGACACCCCAGACATGTGGCCCGATG---ACCGCATTTGGGAACAGCTGCACCTGCGT
GCGGACTCCCCTGG---CATCACCGTGTCTGAA---GGGCGCATCTTTGACAAGGCCGTG
C-----TGCGTTTCCGCTCCGCGGTCACC-GAACCAATGCAAAAGGGACGCCTCTTCCTT
GCTGGCGATGCTGCACA--CACCGTGCCGCCAACCGGAGCTAAGGGCCTCAACTTGGCTG
TTGCCGATGTCTCAGTACTCGCGCCAGCACT----GGTTCGTGCCCTGAAGAAGAAGGAC
ACCGGCTTGCTCGATAGCTACACCTCCCTGGCAGTCCCCCGCATCTGGAAAGCACAGCAC
TTCTCCTACTGGATGAGCTCCATGCTCC--ACGCAGTA--------CCCG-GCGAAGATC
ACTTTGCCACCCAGCGCCGATTCGCTGAATTGCGCTCCGTCCTAGAATCCCAATCCGGCC
AACGCTACCTCGCAGAGCAGTACGTTGGGCGCGACCTACCACGCTTCGAGGTA-------
-----------------------------------------------------------T
AA
>Burkholderia_cepacia_UCB_717_ATCC_25416_2
---------------------------------------------GTG------------
---------------C------------GCACTCAAATAGGCATTATTGGCGCCGGTCCT
GCCGGCCTCCTTCTTTCTCATCTTTTGCATCTGAAGGGTATCGAGTCTGTCGTGCTCGAA
ACCCGCCGACGCGAGCAGATCGAATCGACGATCAGGGCGG---------GTGTACTCGAG
CAGGGGACGATGGACCTGCTTGAAGCGTCCGGTGTCGGTGAGCGTATGAAGGCGGAAGGA
GCGTTGCATCACGGCTTTGAACTCGCCTTCGAAGGAAAGCGGCGGCGCATCGACCTCAAG
GCGTTGAC---TGGGCGGGCCATC-ACCGTCTATG--------------CGCAACACGAA
GTCATCAAGGATCTGGTGGC--GGCTCGGG-TTGCTGCAGGCGGCTCTATCCTGTTTGGT
GTCGCGGATGTCTCGATTCACAACATCGACAC---GTCGGCCCCGTCGATACGGT---TC
GTGC---ATCAAGGGCAATCAC---ATACGCTGGACTGTGATTTCGTGATCGGATGCGAC
GGTTCGCAAGGGGTGTCCCGTTCGGCGATTCCCGAGAGC-GTTCGCCGCGATTTCGAG--
-CGCGTCTATCCGTTCGGTTGGTTCGGCATTCTGGTCGAAGGTGCG-----CCGTCCGCA
GACGAG---------CTGATCTATGCACGTCAT-----GATCGCGGTT--------TTGC
ATTGGTCAGTACCCG----TTCG-CCGACGGTTCAGCGCATGTATTTCCAGTGCGACCCG
AAAGATTCGGTCGACAACTGGTCCGACG---ACCGGATCTGGGCCGAAATGCACGCGCGC
GTCGACTCGGCCGA---TGGTCAGTGCGTTGTCGACGGGAAGATCTTTCAGAAGAATATC
G-----TCGGCATGAGGAGCTTCGTCTCG-ACGACGATGCAGCACGGCCGACTGTTTCTT
GCCGGCGACGCCGCTCA--TATCGTTCCTCCTACCGGAGCAAAAGGTCTCAACCTGGCAG
TCTCCGACGTACGAATCCTGAGCAGTGGACT----CGACGCGTATTACCGGACCGGCGAT
GAAGCGCAACTCGCTTCGTACAGCGAGCTTGCGCTGAAACGGATCTGGCGCGCCGAGCAT
TTCTCCTACTGGATGACCCGAATGATGC--ATCGTCTC--------GACG-ATGCCTCGC
CGTTCGAACAGCAGTTGCAGGTTGCCGAGCTCGAGCATGTGACTACGTCCGAGACTGCGG
CGAGGTCCATGGCGGAAAACTATGTTGGGAGC--GTTGCCGTC-----------------
-----------------------------------------------------------T
AG
>Acinetobacter_sp_ANC_3811
---------------------------------------------ATGGATATTTTAA--
----------------------------AGACACAAGTTGCAATTATTGGTTCTGGGCCA
GCAGGGTTATTGCTTGGGCAGCTTTTATATAAAGCTGGGATTGACCATATTATTGTTGAG
CAACGTAGTGCTGAATATGTGGCTTCACGGATTCGCGCAG---------GAATTTTAGAG
CAAGTTTCAGTCGACTTACTAAAACAAGCAGGCGTTGACCAAAACTTAAAAGACAAAGGA
TTACCGCATTCGGGCATTGAAATCTTAACCAATGGTGAATTGCATCGAGTTGATTTGGCT
GGACTCACGGGTGGAAAAAAAGTG-ACCGTATATG--------------GTCAGACCGAA
GTCACCAAAGATTTAATGAC--TGCGCGTGAAGCAGAGCAGC-TCACTTCATTTTATGAA
GCTCAAAATGTACAAGTGAAAGATTTCTA------CACAGCTCCAAAAGTTGAGT---TT
GAGT---ACCAAGGCAAAGCTT---TTCAAATTGAGTGTGACTTTATAGCAGGGTGTGAT
GGTTACCATGGTGTCTGCCGTGCCAGCGTGCCTGAAGAC-AAAATTAAGACCTTTGAA--
-AAAGTTTATCCGTTTGGCTGGTTAGGTGTATTGGCAGATGTTCCA-----CCTGTAGCC
GATGAA---------CTCATTTACGTACAGTCA-----GAACGTGGAT--------TTGC
TTTATGCAGTATGCG----TTCA-GAAACGCGTAGCCGTTATTATTTACAAGTACCTTTA
ACAGATCGAGTTGAAGATTGGTCTGATG---AAAAGTTTTGGGATGAGTTAAAAAGCCGC
CTAGACCCAAAAAG---CCGTGAAAAGCTACAGACGGGGGCCTCTATTGAAAAAAGTATC
G-----CGCCGTTACGTAGCTTTGTGACT-GAGCCAATGCGCTTCGGAAAACTATTTTTA
GCAGGTGATGCAGCACA--TATTGTTCCGCCGACTGGAGCAAAAGGCCTGAATCTAGCAG
CATCCGATATTGCTTATTTATCAAGTGCAAT----TATTGAATATTATGTGGAAGGTTCA
GAGCAAGGAATTGATGAATATTCTGAAAAATGTTTACAACGTGTGTGGAAAGCAGAGCGT
TTTTCTTGGTGGATGACTCATTTATTAC--ATCGCTTT--------GAAA-CAGAAAGTG
AGTTTGATCATAAGATTAAACAAGCCGAATTAAATTACGTACTTGGGTCTATTGCAGGTA
GAACGACATTGGCCGAAAACTATGTCGG------TTTACCATATGAAATTAAGCAGATTG
ATAGTTTTAAGCATGCAAGT---------------------------------------T
AA
>Acinetobacter_sp_ADP1
---------------------------------------------ATGCAAACTATGA--
----------------------------AAACCAAAGTTGCAATTATTGGTTCTGGCCCA
GCGGGATTACTACTCGGTCAACTGCTTTACAAAGCTGGAATTGAACACGTTATTGTGGAA
CAGCGAAGTGCCGATTACGTTGCATCACGCATTCGTGCAG---------GAATTTTAGAG
CAAGTATCGGTCGATTTACTCGAGCAAGCTGGAGTTGATCAGAACCTCAAAGAAAAAGGA
TTGCCACATTCGGGCATTGAAATTCTGACCAATGGCCAAAAATTCCGTGTCGATTTATCG
GCATTGACTCAAGGTAAACAAGTC-ACGGTATATG--------------GGCAGACCGAA
GTTACTAAAGATTTAATGCA--AGCACGTG-AGCAGGCTGGTCTTTGCTCATTTTATGAA
TCGAATGATGTTCAAATTCATGATTTTTATAA---TG---CGCCAAAAGTGACTT---TT
GAAT---CCAACGGAACTCACT---ATCAAATCGAATGTGATTTCATTGCAGGATGTGAT
GGTTATCATGGCGTGTGCCGTGCTAGTGTGCCTCAAGAT-AAAATTAAAACCTTTGAA--
-AAGGTCTATCCATTTGGTTGGTTAGGTGTACTTGCCGATGTGCCG-----CCTGTGGCA
GACGAG---------TTAATTTATGTTCAATCA-----GAGCGTGGTT--------TTGC
ACTGTGTAGCATGCG----CTCA-GAAACGCGAAGCCGATATTACATTCAAGTTCCTTTA
ACCGATCACGTAGAAAACTGGTCGGATG---ATCAATTTTGGGAAGAGCTTAAGAATCGC
CTCGACCCTGAAAG---CTGCGAAAAACTCGTTACAGGCCCTTCAATTGAGAAAAGTATT
G-----CACCTTTGCGGAGCTTTGTCACA-GAACCGATGCGATTTGGAAAATTATTCTTA
GCTGGTGATGCCGCACA--TATTGTTCCACCAACGGGTGCCAAAGGATTGAATCTTGCAG
CTTCAGATATTGCATATTTGTCGAGTGCGCT----CATTGAATTTTACACGCAAGGATCT
GAGCAAGGTATAGATCAATACTCAGAAAAATGCTTGCAACGTGTATGGAAAGCAGAGCGT
TTTTCATGGTGGATGACCCATTTGTTAC--ATCGCTTT--------GAAA-CCGAAAGCG
AGTTTGATCATAAAATTAAACAAGCAGAATTGAGCTATATCTTAGGTTCTACGGCAGGTC
AGACCACACTCGCTGAAAACTATGTGGG------TTTACCCTATGAAATCAAATCCCTTG
ACTATTTAAAACATGCCAGC---------------------------------------T
AA
>Bradyrhizobium_japonicum_USDA_110_2
---------------------------------------------ATG------------
---------------C------------GAACACAAGTAGGTATTGTCGGAGCTGGTCCA
GCGGGGCTCCTGCTCTCTCATATGTTGTATCTAAGCGGCATCGAGTCGATCATCATTGAA
AGCCGGTCGCAGGCCGAGATCGAGCAGACGATCCGGGCCG---------GCGTGCTCGAG
CAGTCGACCGTAGATCTGATGACCGAGATTGGCGCCGGAGATCGCATGAAGCGCGAGGGT
TTCGTGCATGGGGGCTTCGAGTTGCGTTTCGCCGGCCACGGACATCGCATCGATCTTCAG
AACTTGGCGAATGGCCGCACGATC-ACCGTTTACC--------------CGCAGCACGAA
GTTCTGAAAGACCTGATCGC--GCTTCGCT-TGCGTACGGGCGGCCAGATTCATTTCGAG
GCCAAAGCAACCAGCATCGACGGCCTCACCTC---TGATCAGCCTGTCGTCCGAT---TC
ATCACCAAGCAAGGCGAGACGC---GCGAATTGTCCTGCGACTTCGTCGCCGGGTGTGAC
GGCGGTTACGGTGCAAGTCGCGCCGCCATACCGGAAGAT-TTGGTCCGCCGCGACTATTT
CCGTGTTTACCCATTCGGTTGGTTCGGGATCCTGGCCAAGGCGCCC-----CCGTCATCT
GAAGAG---------CTGATCTACGCTCACCAC-----GACCGCGGGT--------TTGC
TCTGATCTCGACGAG----ATCT-CCGAACATACAGCGCATGTACTTCCAGTGCGCCCCC
ACCGACAGCGTCGATAACTGGTCCGATG---ATCGGATCTGGAACGAATTGCAGACACGA
GTGGG---CGGAGA---CGGATTCGAGCTCAAGACAGGCCCGATCTTTCAGAAGGGGATC
A-----TCCCCCTTCGCTCCTTCGTCTGC-GAGCCGATGCAACATGGGCGATTATTCCTT
GCGGGCGACGCAGCCCA--CTCCGTCCCCCCGACCGGCGCCAAGGGCTTGAACTTGGCCG
CGGCCGACGTGTACGTCCTTGCCCGAGCGTT----GGCCTCGTACTACGCCAAACGGTCA
ACTACGCTCTTGGATGCCTATTCGAGCACAGCACTTCGCCGCGTGTGGCGCGCCCAGCAC
TTCTCATGGTGGATGACGTCGATGCTAC--ACTGGTTC--------CACG-AGGGCACCG
AATTCGACTTGAAGCGCCAACTCGCGGAGCTTGAGCTCGTAACCTCGTCCAAGGCGGCCG
CGACAACTCTCGCCGAAAACTATGTAGG------CATGCCGTTGGCA-------------
-----------------------------------------------------------T
GA
>Streptomyces_coelicolor_A3_2
---------------------------------------------ATG------------
---------------C------------GCACCACCGTCGGCATCATCGGGGCAGGCCCC
GCCGGGCTCCTGCTGGCCCGGCTGCTGCACAACGCCGGGATCGACTCGGTCGTCCTGGAG
AGCCGCGACCGTACCTACGTCGAGCGCAGGCAGCGCGCCG---------GGATCCTGGAG
CAGGGCACGGTGGACGTGCTGCGCGGGGCCGGGGCCGGGGAGCGGATGGACCGGGAGGGA
CTGCGCCACGACGGCATCGAGCTGAGGTTCGACCGCCGCCGCCACCGCGTCGACTTCCCG
GCACTCACCGGCGGCAGATCCGTC-ATGGTCTACG--------------CCCAGACCGAG
GTCTGCAAGGACCTCATCGC--CCTCCAGA-TCGAGGAGGGCGGCCCGCTGCTGTTCGAG
ACCGAGGCGCTGGCGGTGGAGGGCGCCGACAC---GGACCGGCCGCGCGTCCGCT---TC
CGCC---GCGAGGGCGCCGAGG---ACGTGCTGGAGTGCGACTACGTCGTCGGCTGCGAC
GGCTTCTGGGGGGTGGCCCGGAGCGCGGTCCCGGACGGG-------CGCACCTTCGAG--
-CGGACGTACCCCTTCTCCTGGCTCGGCATCCTCGCCGACGTCGCC-----CCCTCGCAC
GACGAA---------CTGGTCTACGCCCGGCAC-----GACCGCGGCT--------TCGC
CCTGCTGTCCATGCG----CTCC-CCGTCCGTCTCCCGCCTCTACCTCCAGGTCCCCGCG
GACACGGACGCCGACAGCTGGAGCGACG---AGGAGATCTGGGACGAACTGGAGCGCCGC
TTCGAGACCGACGA---CGACTGGAGCCTCCGACGTGGCCCCATCACCCAGAAGTCGGTC
A-----CGCCGATGCGCTCCTACGTCCAC-GAGCCCATGCGGCACGGCCGCCTCTTCCTG
GCCGGCGACGCCGCGCA--CATCGTGCCGCCCACCGGAGCCAAGGGCCTCAACCTGGCCG
TCGGCGACGTGGTGACCTTCGCGCGGGCGCT----GGCCCACCGCACCGCGACCGGTTCC
GACGACCTGCTCGACGCCTACTCCGCGACCTGTCTGCGCCGGGTCTGGCAGGCCGAGCGG
TTCTCGTACGACATGACGACGCTGCTGC--ACACCGCC--------CCGG-ACGCCACGC
CCTTCGAGGGCCGGCTCCAGCTGGCCCGCCTCGACCGGATCACCTCCTCCCGCGCCGCCG
AGACCGACCTCGCCGAGGCCTACACCGG------GTTCCCGATCGGG-------------
-----------------------------------------------------------T
GA
>Streptomyces_viridosporus_T7A_ATCC_39115
---------------------------------------------ATG------------
---------------C------------GCACCACCGTCGGCATCATCGGCGCCGGACCC
GCCGGTCTGCTGCTCGCCCGGTTGCTGCACGGTGCCGGTGTCGACTCGGTCGTCCTGGAG
GCCCGTGACCGCGCCTACGTCGAGCAGCGGCAGCGGGCCG---------GGATCCTCGAG
CAGGGGACGGCGGACGTGCTGCGCGCGGCCGGGGCCGGGGCGCGGATGGACCGCGAGGGA
CTGCGGCACGACGGCATCGAGCTGCGCTTCGACCGCCGCCGCCACCGGGTCGACCTCTCC
GCCCTCACCGGCGGCCGGTCGGTC-ATGGTCTACG--------------CGCAGACCGAG
GTCTGCAAGGACCTCGTCGC--CCTCCGGC-TCGCCGACGGCGGGCCGCTGCTCTTCGGG
GCCGAGGCGCTGGCCGTCGAGGGCGCCGGCAC---CGACGCCCCGCGCGTCCGCT---TC
CGCCACCGGGGCCGCGAGG------ACGTCCTGGAGTGCGACTACGTGGCCGGCTGCGAC
GGCTTTCGGGGCGTCTCCCGCAGGGCCGTTCCCGCCGGG-GTCTCCCGGGTCTTCGAG--
-CGGACGTACCCCTTCGGCTGGCTCGGCGTCCTCGCCGACGTGCCG-----CCCTCCCAC
GACGAG---------CTGGTCTACGCCCGCCAC-----GACCGCGGCT--------TCGC
CCTGCTGTCCATGCG----GTCC-CCGTCCGTCTCCCGCCTCTACCTCCAGGTGCCCGGG
GGGACGCAGCCGAAGGAGTGGAGCGACG---AGGACGTCTGGCGGGAGCTGGAGCGCCGC
CTCGAGACCGCCGA---CGACTGGACGCTGCGCCGCGGCCCCGTCACCCAGAAGTCGGTC
A-----CCCCCCTGCGCTCCTACGTCCAC-GAGCCGATGCGGTACGGCCGCCTCTTCCTC
GCCGGGGACGCGGCGCA--CATCGTGCCGCCCACCGGGGCCAAGGGGCTCAACCTCGCCG
TCGGGGACGCGGTGACCCTCGCGCGGGCGCT----GGGGCACCGGAAGGAGACGGGCTCG
GACGAACTCCTCGACGCCTACTCCGCGACCTGCCTGCGCCGGGTCTGGCAGGCCGAGCGG
TTCTCCAACGACCTGACCGCCCTGCTGC--ACCGCGCC--------CCGG-ACGCCACCG
CCTTCGAGGACCGCCTGCAACTGGCCCGGCTGGAGCGGATCGCCTCCTCCCGCGCCGCCG
GGACCGACCTCGCCGAGGCGTACACCGG------CTTCCCCCTGGAGGGGGGCGCGGACG
CGGCCGCGGCGGACGGA------------------------------------------T
GA
>Xanthomonas_campestris_pv_campestris
---------------------------------------------ATG------------
---------------C------------GCACCCAGGTTGCCATCATCGGCGCCGGCCCT
GCCGGTCTGCTACTGGGCCAGCTGTTGGCGAACGTCGGCATCGATGCGGTGTTGATCGAG
CGCCAGACGCCTGAACACGTGCTCTCACGCATTCGCGCCG---------GCGTGCTGGAG
CAGGGCAGCGTGGCGCTGTTGCAGCACGCCGGCGTCGACGCACGCCTGCAGCGCGAAGGG
CTGCGCCACAGCGGGTTCGAACTGGTCGTGGACGGCCGCCGCGAACGCATCGACCTGC--
-AGCGCGCAGGTGGGCGCAGCGTG-ACTGTCTATG--------------GGCAGACCGAG
GTCACCTTCGACCTGATGCA--GGCACGCG-AGCGCGCTGGGCTGCGCAGCTACTATCAA
GCGCAGGACGTGGCGCTGTGCGACATCAGCAG---CGCGCAGCCGGCGGTGGAAT---TC
ACCC---AGCGCGGGCAGCGTC---ATCGCGTGAGCTGCGATTACATCGTTGGTTGCGAC
GGCTTCCATGGCATCAGCCGTGCGGCGATTCCGCCCGAG-CGGCTGCAACTCTTCGAG--
-CGGGTGTATCCGTTCGGGTGGCTGGGGGTGCTGGCCGACGTGCCG-----CCGGTACAT
GAGGAG---------CTGATCTACGCACGCCAC-----GCGCACGGCT--------TTGC
GCTGTGCTCGATGCG----CTCG-CCCACCCGCAGCCGTTACTACCTGCAAGTGCCCACC
GGCACGCAGCTTGCGCAGTGGGACGATC---ATGCGTTCTGGGCGGAATTGCGTGCGCGT
CTGCCGGCATCGCT---GGGCGAGCAGTTGGTGACCGGCGCATCGATCGAAAAGAGCATC
G-----CGCCACTGCGCAGTTTCGTTGCC-GAGCCCATGCAATACGGGCGGCTGTTCCTG
GCCGGCGATGCGGCGCA--TATCGTGCCGCCGACCGGCGCCAAGGGCTTGAACCTGGCGC
TGGCCGATGTGGGCCTGCTGGCCCAGCTGTT----CGCGCGCTGGCATCAGTGCGGCGAT
GCGGCGGTGTTGCAGCAGTATTCGGCGCTGGCATTGCAGCGGGTGTGGAAAGCCGAGCGC
TTCTCGTGGTGGATGACCAGTTTGCTGC--ACACCTTC--------GAGG-GCGAAGATG
CATTTACTGCACGCATCCGCGATGCCGAGCTGGCGTATCTGCTGCAAAGCGATGCTGGCC
GCACCACCGTGGCGGAAAATTATGCCGG------CTTGCCGCTGGTCACCTTGCCTGAT-
-----------------------------------------------------------T
GA
>Burkholderia_cepacia_UCB_717_ATCC_25416
---------------------------------------------ATG------------
---------------C------------GCACCCAGGTCGCCATCATCGGCGCCGGCCCG
TCCGGCCTTTTGCTTTCCCATCTGCTGCGCCTGCAAGGCGTCGATTCCATCCTCGTCGAA
GCGCGTTCGCGCGAATACTGCGAGAACCGCATCCGCGCCG---------GCGTGCTGGAA
CAGGGCACGGTCGACACGCTGAACGACGCCGGCCTCGGCGACCGGATGCGCCGCGAGGGG
CTCGAGCATCACGGCATCGAGCTGCTGTTCTCGGGCCAGCGCCATCGCATCGACCTGTCC
GAATTGACCGGCGGGCGCGCGATC-ACCGTCTACA--------------GCCAGCATGAA
GTCGTGCGCGACCTGATCGC--GGCGGGCG-TCGAGCATGGCCACCAGATGCATTTCGAA
GTCAGCGACGTCGCGCTGCACGACGTCGAAGG---CGAACACCCGTTCGTCACGT---TC
AAGCACGCGGACGGCCGCGAAG---ACCGCATCGACTGCGACTACATCGCCGGCTGCGAC
GGCTTCCACGGCATCGCGCGCCAGACGATCCCGGCCGAG-CGGCTGAACACGTTCGAG--
-CGCGTGTATCCGTTCGCGTGGCTCGGCATCCTCGCCGACGCGGCG-----CCGTCGCTC
GACGAA---------CTCGTCTACGCGCATCAC-----GACAACGGTT--------TCGC
CCTCTTCTCGATGCG----CTCG-CCGACGGTCACGCGCCTGTACCTGCAGTGCAAGCCC
GACGAGGACCTCACCGAATGGTCCGATG---CGCGGATCTGGGACGAACTGCACACGCGC
TTCTCGAACGACAC---GGGCTGGACGCCGACCGAGGGCCGGATCACGCAGAAAAGCGTG
A-----CGCCGATGCGCAGCTTCGTGTCG-GAGACGATGCAGCACGGGCGCCTCTTCCTC
GCCGGCGACGCCGCGCA--CATCGTGCCGCCGACCGGCGCGAAGGGGATGAACCTCGCGG
TGGCCGACGTCCGCGCGCTGTCCCGCGCGCT----CGGCGCGCGCTACCGCAACGGCGAC
GCGACGCTGCTCGACGCGTATTCGGCGACCTGCCTCGAACGCGTGTGGCGCGCCGAGCAC
TTCTCGTACTTCATGACGAACATGCTGC--ACTCGTCG--------CCGG-AGGATTCGC
CGTTCGTCAATCGCCTGAAGTTTGCCGAGCTGAAATACGTGACGCGCTCGCGGGCCGCCG
CGCAGTCGCTCGCCGAAAACTACGTCGG------GCTGCCGTTCGACGACGCGACGCCCC
CCGAGGGAACCCGCCTTGACAACGCGCTGTGCGCGACTCTA------------------T
GA
>Azospirillum_lipoferum_R1C_2
---------------------------------------------ATGGCGCAGGCCACG
CCCAGTTCCATCACGC------------GGACCCAGGTCGGCATCGTCGGGGCCGGGCCG
GCCGGCCTGTTCCTCGCGCATCTGCTCCACCGCCAGGGCATCGAGTCCGTCATCCTGGAA
AGCCGCAGCCGCGCCGAGATCGAGGGCACCATCCGCGCCG---------GCGTGCTGGAA
CAGTGGGTGGTCGACCTGATGAACCGGATGGGGCTCGGCGGGCGCATGATGCGCGAGGGC
CATTTCCATTCCGGCATCACGCTCCGCTTCGACCACCGGAGCCACCACATCGACATGGCG
GATCTGACCGGCGGGAAGCGCGTC-ACCGTCTACG--------------CCCAGCACGAG
GTGATCCGCGATCTGGTCGC--CGCCCGGC-TGGAGGATGGCGGCGGGATCGTCTTCGGC
GCGTCCGACTTGCAGCCGCTCGATGTCGACGG---CACAGCCCCGCGCATCGCCTTCCGC
CGCAACCCGGACGGGCCGCCGG---AGGAGTTGCGCTGCGATTTCATCGCCGGCTGCGAC
GGCTTCCACGGGCCGAGCCGTCCGGCGATCCCGGCGGCG-CTGCGCAGCGAGTTCCAG--
-ACCGTCTACCCCTTCGGCTGGCTCGGCATCCTGACGGAGGCGCCG-----CCCTCGCAC
CCCGAG---------CTGATCTACGCCAACCAC-----GACCGCGGCT--------TCGC
GCTGCTCAGCACCCG----CTCGCCCGAGGTGCAGCGGCTG-TACCTCCAGGTCGATCCC
GGGGACGACATCGCCAACTGGTCCGACG---ACCGCATCTGGTCCGAACTGCACGCCCGG
CTGGAGGACAGGGA---CGGCTGGACGCTCACCGAGGGGCCGATCTTCCAGAAGGGCATC
A-----TCGGCATGCGCAGCTTCGTCTGC-GAGCCGATGCGGCACGGCCGCCTGTTCATC
GCCGGCGACGCCGCCCA--CATCGTGCCGCCGACCGGGGCCAAGGGCCTGAATCTGGCGG
TCGCCGACGTGCTGGTGCTGTCGCGGGCGCT----GGCCGCCTTCTACAGGACCGGATCG
ACCGAGGGGCTCGACGGCTACAGCGCCACCTGCCTGCGCCGCATCTGGAAGGCCGAGCGC
TTCTCCTGGTACATGACGACGATGCTGC--ACCGAAAT--------CCGG-CGGAATCGC
CGTTCGAGCAGCGCATCCATCTGGCCGAACTGGATTATCTGGTGCAGTCGCGCGCGGCGA
TGACCGCGCTGGCCGAAAATTACGTCGG------CCTGCCGATGGAC-------------
-----------------------------------------------------------T
GA
>Methylobacterium_sp_B34
---------------------------------------------ATGCAGACCACCAAA
TCGACC---------C------------GCACCCAGGTCGCCATCGTCGGCGCCGGCCCG
GCCGGCCTGTTCCTGTCCCATCTGCTGCACCGCCAGGGCATCGAGTCGGTGATCCTGGAA
AGCCGCAGCCGCGAGGAGATCGAGGGCACCATCCGCGCCG---------GCGTGCTGGAA
CAGTGGGTGGTCGACCTGATGAACGGGATGGGGCTGGGCGAGCGCATGATGCGCGAGGGC
CATTTCCATTCCGGCATCACCCTGCGCTTCGACCGCCGGAGCCACCACATCGACATGGCC
GAGCTGACCGGCGGCAAGCGCGTC-ACCGTCTATG--------------CCCAGCATGAG
GTCATCCGCGACCTCGTCTC--CGCCCGGC-TGGAGGATGGCGGCACCATCCTGTTCGGC
GTGTCCGACGTGCAGTTCCACGACCTCGACGG---CAAGGCGCCGCGCGTGCGGTTCCAC
CGCGGCCCGGAGGAGCCGGTGG---AGGAGCTGCGCTGCGACTTTGTCGCCGGCTGCGAC
GGCTTCCACGGGCCGAGCCGGCAGGCGATCCCCGCCGCC-GGGCGCAGCGAATACCAG--
-ATCGTCTATCCCTTCGGCTGGCTCGGCATCCTGACCGAGGCGCCG-----CCCTCGCAC
CCCGAA---------CTGATCTACGCCAACCAC-----GAGCGCGGCT--------TCGC
CCTGCTCAGCACCCG----CTCG-CCGGAGGTGCAGCGGCTCTACATCCAGGTCGATCCC
AAGGACGACATCGCCAACTGGTCCGACG---ACCGCATCTGGTCGGAACTGCACCGCCGG
CTGGAGGACGAGAG---CGGCTGGACCCTGAAGGAGGGGCCGATCTTCCAGAAGGGCATC
A-----TCGCCATGCGCAGCTTCGTCTGC-GATCCGATGCAGCATGGCCGCCTGTTCATC
GCCGGCGACGCCGCCCA--CATCGTGCCGCCGACCGGCGCCAAGGGGCTGAATCTGGCGG
TGGCCGACGTGCTGGTGCTGTCGCGCGCCAT----GACCGCCTATTACAAATCCGGCAGC
ACCGACGGGCTGGAACGCTACAGCGCCACCTGCCTGCGCCGCATCTGGAAGGCGGAGCGC
TTCTCCTGGTACATGACCACCATGCTGC--ACCGGAAC--------GAGC-GGGAATCGC
CCTTCGAGCAGCGCGTGCATCTGGCCGAGCTGGACTATGTCGTCAATTCCCGCGCCGCCA
TGACGGCGCTCGCCGAGAATTACGTCGG------CCTGCCGATGGAT-------------
-----------------------------------------------------------T
GA
>Amycolatopsis_sp_75iv2_ATCC_39116_2
---------------------------------------------GTGACG---------
---------------C------------GCACACAGGTCGGGATCATCGGCGCCGGGCCG
GCTGGTCTGCTCTTGTCGTACCTGCTGCACGCCGAGGGTGTCGACGCCGTGGTCCTCGAG
ACGCGCAGCCGCGCCTACGTGGAGAAGCGGGTGCGCGCCG---------GGGTCTGCGAG
CACCCGACGGTCGAGCTGCTGCGGGAGATCGGCGTCGGCACGCGGTTGGACGCCGAAGGC
CTGCCGCACCACGGGTTTTCGCTGCGGTTCGACGGGCAGGACCACCGAATCGCGCTCACC
GAGCTGACCGGCAA---GTCGATC-ACGGTGTACG--------------GGCAGCAGGAG
ATCGTCAAGGACCTGATCGC--CGCGCACG-AGGCCAAGGGCTACCCGATCCGGTTCGAG
GTCAGCGACGTCGAACTGCACGACGTGGACAC---CGACAACCCGCGCATCACCT---AC
CGGGACTCCGACGGCGCGGCGC---AGACCCTGGCGTGCGACGTGATCGCCGGGTGCGAC
GGCTTCCACGGCGTCAGCCGCCCGACGATCCCCGCGGAC-AAGGTCAAGACCTTCGAC--
-CGCGAGTACCCGTTCGCGTGGCTGGGGGTGCTGGCGCAGACCCCG-----CCGTCGCAC
GAGGAG---------CTGATCTACACCCACCAC-----GAGCGCGGGT--------TCGC
CCTGCACAGCATGCG----CTCG-CCGGAGATCACGCGGCTCTACCTGCAGGTGCCCAGC
GACGAGAAGATCGAGAACTGGTCCGACG---ATCGCATCTGGTCCGAGCTGGACGTCCGG
CTCACCACGAACGCGCACGACTTCGTGCTGCGTGAGGGGCCGATCCTGGACAAGGGCATC
A-----CGCCGATGCGCAGCTTCGTCACC-GAGCCCATGCAGTACGGACGGCTCTTCCTC
GCCGGCGACGCGGCGCA--CATCGTGCCGCCGACCGGGGCGAAGGGCATGAACCTGGCCG
TCGCCGACGTGCGCGTGCTGTCCCGTGCGCT----GGTGGAACTGTTGCAGCACAAGCGG
AGCGAGCTGGCGGAGTCCTACTCGGACACCTGTCTGCGGCGCGTGTGGCGGGCCGAGCAC
TTCTCCTGGTACATGACCTCGATGCTGCACGTTGACCC--------CTCG---GCGGACG
ACTTCACCCGGCGGCTCCAGCTGTCGCAACTGCGGTACACGGCGTCCTCCCGCGCCGCGG
CGACCAGCGTGGCGGAGAACTACGTGGG------GCTGCCGTTCGCC-------------
-----------------------------------------------------------T
AG
>Rhodococcus_erythropolis_PR4
---------------------------------------------ATGTCTTCTTCG---
---------------C------------GCACCCAGGTCGGAATCGTCGGTGGTGGTCCC
GCCGGGTTGATGCTCTCGCATCTGTTGCATCTGAAGGGAATCGATTCGGTGGTCCTGGAA
TGTCGCACCCGTGCAGAGGTAGAAGGCACAATTCGTGCCG---------GCGTGCTCGAA
CAGAACACGGTTGATCTCATGGTCGAGACCGGACTCGGTGATCGACTGACGCGGGAGGGC
CTCGAACATCACGGAATCGAGCTGCGATTCGGCGGGCGAGGGCACCGAATCGCGTTCGAC
GAATTGACCGACGGGCGCGCCGTC-ACGGTGTATC--------------CGCAGCACGAG
GTGCTCAAGGATCTGATTG---CGCGACGTCTCGCTGACGGCGGGGACATTCGGTTCGGA
GTGTCCGACGCGAAAGTGCACGATCACGAATC---GGATCGCCCGAGTATCACTT---TT
GTCGATTCGGACGGAAACGACC---AGAAGCTCGAGTGCGCCCTGGTGGCCGGTTGCGAC
GGATCACGTACGCAAACGCGAAAGCTGATTCCCGAACCG-TCGATCCGAACGGATCATTT
CCGCCAGTATCCCTTTGCGTGGTTCGGCATCCTGGCCGAGGCTCCG-----CCGTCATCG
GAAGAA---------TTGATCTACGCCAACCAT-----GAGCGTGGGT--------TTGC
GCTGATCAGCACGCG----GACGCCAGAGGTGCAG-CGTCATTACCTCCAGGTCGATCCG
GACGACTCCGTGGACAACTGGTCCGACG---ATCGAATCTGGGACGAGCTGCACATGCGC
GTCGACGGCGAGGG---CGCAGAGA---TCAAGGACGGCAGGATCTTTCAGAAATCGATC
C-----TTCAGTTCCGCAGCTTCGTTTGT-GAACCGATGCAGCACGGCAACCTGTATCTT
GCCGGCGATGCGGCGCA--CACCGTGCCGCCGACCGGTGCGAAGGGAATGAATCTCGCGA
TCGCCGACGTTTACGCTCTGGCGAAGGCAAT----GGACAGTTTCTTCACCTCGTCCGAC
CGAAAGATGTTGGACGGGTACACCGAAACGGTGCTGCCGCGTGTGTGGCGGACGCAGCAC
TTCTCGTGGTGGATGTCGTCGATGCTCC--ATCGCTTG--------CCAG-ACGACAGCG
GTTTTGGGCATCGCCGTCAATTGGCCGAGTTGGACATGGTCACGCGTTCGGTCGCCGGAC
GAACGCTGATCGCCGAGAATTACGTCGG------AACGCCCTTGATC-------------
-----------------------------------------------------------T
AG
>Rhodococcus_ruber_DSM_43338
---------------------------------------------ATGAGCGAGTCC---
---------------C------------GCACCCAGGTCGCGATCGTCGGCGCCGGCCCC
GCCGGCCTGATGCTGTCGCACCTGCTGCATCTGCGCGGCATCGAGTCCGTCGTGCTCGAG
GTGCGCTCGCGGGAGGACATCGAGGCCACCATCCGTGCGG---------GCGTGCTCGAG
CAGAACACCGTCGACCTGATGGTCGAAACCGGGGTCGGCGACCGGCTGAAGGCCGAGGGC
TACGAGCACCACGGCGTGGAATTCCGCTTCGGCGGCCGGGGACACCGCATCGCGTTCGAC
GAACT---CGTCGGCCGGGCGGTC-ACCGTCTACC--------------CGCAGCACGAG
GTCAACAAGGACCTCATCG---CGCGCCGCCTCGCCGACGGTGGCGACATCCGCTTCGGT
GTCTCCGACGTGCAGGTCCACGATCACCTCAC---CGATCGGCCCTACCTCACCT---AC
ACCGATCCGCAGGGCGACCCGC---AGCGTCTCGAGGCCCTGCTCGTCGCCGGCTGCGAC
GGCTCGCGCACGAGCACCCGCGGTCTCATTCCCGAGCCG-CAGATCCGCACCGACCACTT
CCGGCAGTACCCGTTCGCGTGGCTGGGCATCCTTGCCGAGGCGCCG-----CGCTCGTCC
GAGGAA---------CTGATCTATGCGCGGCAC-----GAGCGTGGTT--------TCGC
GCTCGTCTCGACCCG----GACCGCCGACGTGCAGCGGC-ACTACCTGCAGGTCGATCCG
GACGACGACATCGCGAACTGGTCCGACG---ACCGCATCTGGAGCGAACTGCACGCCCGG
GTCGACGGGGAGGG---TGCCGAGA---TCAAGGACGGCCGGATCTTCGAGAAGTCGATC
C-----TGCAGTTCCGCAGCTTCGTGTGC-GAACCCATGCAGCACGGCAACCTGTTCCTC
GCCGGCGACGCCGCGCA--CACCGTCCCGCCCACCGGCGCCAAGGGCCTCAACCTCGCAG
TCGCCGACGTCTTCGTGCTCGCCCGGTCGAT----GGACGAGTTCCTCACCCGCGGCGAC
CGCGCCCCGCTCGACGGCTACACCGAAGAGGTCCTGCCGCGCGTGTGGCGCGCCCAGCAC
TTCTCGTGGTGGATGTCGTCGATGTTGC--ACACCCAC--------CCGG-GCAACAGCC
CGTTCGACAACAAGCGGCAGGACGCCGAGCTCGACGCGGTCACCCGCTCCGTCGCGGGAC
GCACCCTGATCGCCGAGCAGTACACGGG------CTGGCCGCTGGTC-------------
-----------------------------------------------------------T
GA
>Rhodococcus_sp_RHA1
---------------------------------------------ATG------------
---------------A------------ACACACAGGTCGGGATCGTCGGCGGGGGTCCC
GCAGGACTGATGCTGTCCCATCTCCTGCACCTGAAGGGCATCGATTCCGTCGTGCTCGAA
AGCCGCACCCGCGAGGAGGTGGAGGGCACGATCCGGGCCG---------GTGTGCTCGAA
CAGAACACCGTCGACCTGATGGTCGACACCGGGCTCGGCGACCGCGTCAAGCGTGAAGGA
CTTACCCACCACGGCATCGAACTGCGGTTCGGCGGTCGCGGCCATCGCATCGACTTCGAC
GAACTGACCGGTGGCCGCGCCGTC-ACCGTCTACC--------------CGCAGCACGAG
GTCCTCAAGGATCTCATCGCCCGGCGTCTC---GACGACGACGGCGACATCCGCTTCGGC
GTCTCCGACGTGCAGGTTCTGGACCACACGTC---CGACAACCCGAAGATCACCT---AC
CTCGACGCCGACGGCAACGAGC---AGACACTCACCTGCGCACTCGTCGCCGGCTGCGAC
GGCTCGCGGACCACCACCCGCGGTCTCATCCCCGAGACC-ACCGTGCGCACCGACCACTT
CCGCCAGTACCCGTTCGCCTGGTTCGGCATCCTCGCCGAGGCCCCG-----CCGTCGTCC
GAGGAA---------CTGATCTACGCCAACCAC-----CCCCGCGGCT--------TCGC
GCTCATCAGCACCCG----CACC-CCGGAGGTCCAGCGGCACTACCTGCAGGTCGACCCG
GACGACTCCGTCGACAATTGGTCCGACG---ACCGCATCTGGTCGGAACTGCACGCCCGC
GTCGACGGCGAAGG---CGCGGAGA---TCAAGGACGGCAAGATCTTCCAGAAGTCGATC
C-----TGCAGTTCCGCAGCTTCGTGTGC-GAACCCATGCAGCACGGCAACCTCTTCCTC
GCCGGCGACGCCGCCCA--CACCGTGCCCCCCACCGGCGCCAAGGGCATGAACCTGGCGA
TCGCCGACGTGTACTTCCTGTCCAAGGCGAT----GGCCGAATACTTCGCCACCCGCAGT
CGGGCTGGGCTCGAGGGTTACACCGACAGCGTCCTCCCACGCGTGTGGCGGACCCAACAC
TTCTCCTGGTGGATGTCCTCGATGCTGC--ACCGACTC--------CCCG-ACGACACCG
GATTCGGCCACAAGCGGCAGGTCGCCGAACTCGACATGGTCACCCGCTCCGTGGCCGGCC
GCACCCTCATCGCCGAGAACTACGTCGG------CACGCCTTTGGGC-------------
-----------------------------------------------------------T
GA
>Meganema_perideroedes_DSM_15528
---------------------------------------------ATG------------
---------------C------------GTCATCAGGTCTGCATCATCGGCGGCGGCCCT
TCGGGCCTGCTGCTGGCTCTGCTTCTCCATCGGGCGGGCGTCGACGCCGTCGTCCTCGAA
CGCCGCAGCCGCGACTACGTGCTGTCGCGCATCCGGGCCG---------GGGTGCTGGAG
CAGGGGCTCTGCGACATCCTGCGCAAGGCGGGCGTCGGCGCCCGGCTCGACGCCGAAGGC
TTCGTGCATGACGGAACATTGCTGGTCGCCCATGGGCGGCGTCTGCGGGTGGATTTTCAG
GA---GACCACCGGCAAGACCGTG-ACCATCTACG--------------GCCAGACAGAG
GTCACGCGCGATCTTTACGC--CGAACTCG-ACCGGATCGGCGCCAAGGTGATTCACGAA
GCCGAAGAAGTCGCGATTCAGGACGCCGACAC---GGAGGCGCCTTACGTCCTCT---TC
ACCC---TGAACGGCGAAGAGA---AGCGCGTCGATTGCGATTACGTCGCGGGCTGCGAC
GGCTTCCATGGCGTCAGCCGCCGGACCATCCCCGAGCGT-CTGCGCCAGCAATTCGAA--
-CATGTCTATCCCTTCGGCTGGCTGGGAATCCTCTCGCGGACCAGG-----CCGCTTCAG
GATGAA---------CTCGTCTACGCCGGGCAT-----GAGCGCGGCT--------TCGC
GCTTTGCTCCATGCG----CAAC-GCCCGGCTGAGCCGCCATTATCTTCAGGTGCCGCTC
ACCGACACCGTGGAGGAATGGACCGACG---AAGCCTTCTGGGCCGAGCTTCGCCGCCGT
CTGCCGCCCGATCT---CGCCGAGGTTCTGGAGATCGGCCCCTCCATTGAGAAATCCATC
G-----CGCCGCTGCGGAGCTTCATCTCC-GAGCCGATGAGCTGGGGGCGGCTCTTCCTC
GCGGGCGACGCCTCGCA--TATCGTGCCGCCGACCGGCGCCAAGGGGCTGAATCTCGCGG
CTTCGGACGTCTGGTATCTCTCTCAGGCCCT----GATCGCCCGCTATGCGGGAGAGGAG
AGCCTCTTGCGGGAT---TACTCCGCCAAGGCTCTGGCGCGGGTGTGGAAGGCCTCGCGC
TTTTCATGGGCCATGACGCGGCTGCTGC--ACAGCTTC--------CCCG-CCGAAGGCC
CCTTCCTCGCCCGCATGCAGGCCGCCGAACTGGAGCATCTCGCCGATTCCCATGCGGCTC
AGACCTCCCTCGCCGAGAATTACGTGGG------CCTGCCTTAC----------------
-----------------------------------------------------------T
GA
>Azospirillum_lipoferum_R1C
---------------------------------------------ATG------------
---------------A------------AAGTCCAAGTCTGCATCATCGGCGGCGGGCCC
TCCGGCCTGCTCCTGTCCCAGCTCCTGCACCTCAAGGGCATCGACACGATCGTTCTGGAG
AAGCACAGCCGCGAGCATGTCCTGGCCCGCATCCGGGCGG---------GCGTGCTGGAG
CACGGCTTCGCCGCGCTGATGCGCGAGGCGCGGTGCGGCGAGCGGATGGACCGCGAGGGG
GAAATCCACGAGGGCTTCTTCATCGCCCATGACGGGGTGATGGACCGTGTCGACCTGCAC
AAGCATTCCGGCGGCAGTTCGGTG-GTCGTCTATG--------------GCCAGACCGAG
CTGACCCGCGACCTCTACGA--GGCGCGCG-ACCGGATGGACGGCAAGGTCGTCCACGAC
GCCGCCGACGTCACGCCGCACGACCTGAAGAG---CGACGCCCCCTACGTCACCT---AC
CGCG---ACGGCGACCGGATCG---TCCGCGTCGATTGCGACTTCGTCATCGGCGCCGAC
GGCTTCCATGGGGTGAGCCGCAAGTCGATCCCCAAGGAG-ATCCTGCGCGAGCATGAA--
-CGGGTCTATCCGTTCGGCTGGCTCGGCGTGCTGTCCCGCACCAAG-----CCGGTTTCG
CCGGAA---------CTGATCTATTCCAGGCAC-----GAGCGCGGCT--------TCGC
GCTCTGCTCCCTGCG----TTCC-CAGGTGCTCAGCCGCTACTACATCCAGGTCCCCTTG
ACCGACAAGGTGGAGGACTGGTCGGACG---AGGCGTTCTGGGACGAGCTGAAGCGCCGC
CTGCCCGCCGACGT---CGCCGCCTCCCTGATCACCGGCCCGTCGATCGAGAAGAGCATC
G-----CCCCCCTGCGCAGCTTCGTCGCC-GAGCCGATGCGCTACGGCCGCCTGTTCCTG
GCCGGCGACGCCGCCCA--CATCGTGCCGCCGACCGGCGCGCGCGGCCTGAACAGCGCGG
CGTCGGACATTTACTACCTCTATCACGCCAT----GGTCGATCACTACGAGAAGGGGGAC
GATTCGGGGCTGGACGACTATTCCCGCAAGGCGCTGGCCCGGGTCTGGAAGGCGCAGCGC
TTCTCCTGGTGGATGACGACGATGCTGC--ACCGTTTT--------CCGG-ACAGCGGCT
CCTACGAGGCGAAGCTGCAAGAGACGGAACTGGAGTATCTGTTCTCGTCGGAAAAGGCGC
TCGGCTCCCTGGCGGAGAATTACGTGGG------GCTGCCGTTC----------------
-----------------------------------------------------------T
GA
>Bradyrhizobium_japonicum_USDA_110_3
---------------------------------------------ATG------------
---------------A------------AAGTTCAGGTCTGTATCATCGGTGGCGGGCCG
TCCGGGCTGCTCTTGTCCCAGCTCCTGCATCTGAAGGGCATCGACACGGTCGTGCTGGAG
AAATACAGCCGCGACCACGTGCTGGCCCGGATCCGCGCCG---------GCGTGCTCGAG
CACGGTTTTGCGAAACTGATGCGTGAGGCGCAATGCGGCGAGCGGATGGACCGCGAAGGC
GAGATCCACCGGGGGTTCGAGATCGCCCATGACGGGGTGCTCTCCCACATCGATCTGCAC
AAGCACTCCGGCGGCAATTCGGTG-CTGGTCTACG--------------GCCAGACCGAG
CTGACGCGCGACCTCTACGA--GGCGCGCG-ACCGCCTTGGCGGCAAGGTCGTGCACAAT
GCCGAGGACGTGACGCCGCATGATCTCGCGTC---GGACCGCCCCTACGTGACGT---AC
CGCT---CGAACGACGAGATCG---TTCGCGTCGATTGCGACTACATCGTCGGCGCCGAC
GGCTTCCACGGCGTCAGCCGCAAGTCGATCCCGAAGGAC-GTGCTGCGCGAATACGAG--
-AAGGTCTATCCGTTTGGCTGGCTCGGGGTGCTGTCGCGCACCAAG-----CCGGTCTCG
TCCGAG---------CTGATCTATGTGAAGCAC-----GAGCGCGGCT--------TTGC
GCTGTGTTCCCTGCG----TTCA-CAGGTGCTGAGCCGCTACTACATCCAGGTGCCGCTC
ACCGACAAGGTCAAGGACTGGTCGGACG---ACGCGTTCTGGGCCGAGCTGAAGCGCCGC
CTGCCGGAAGAGGT---CGCCGGCCGCTTGATCACGGGGCCCGCGATCGAAAAGAGCATC
G-----CGCCATTGCGCAGCTTCGTCGCC-GAACCGATGAGCTATGGCCGCCTGTTCCTC
GCCGGCGATGCCGCCCA--CATCGTGCCGCCCACCGGCGCGCGCGGGCTGAACAGCGCCG
CCTCCGACATCTACTATCTCTATCATGCCAT----GCTCGCACATTATCAGAGCGGCGAT
GATTCCGGCCTCGAAGGCTATTCCGCCAAGGCGCTGGCGCGGATCTGGAAGGCGCAGCGT
TTCTCCTGGTGGATGACGATGCTGCTGC--ATCGCTTC--------CCCG-ATCGTCTCG
ACTATGAGGATCGTCTTCAGCAGACGGAGCTGGAATATCTGTTCTCGTCCGAAACGGCGC
AGCGCCTGCTCGCGGAGAACTATGTGGG------CCTGCCGTTT----------------
-----------------------------------------------------------T
GA
>Microvirga_flocculans_ATCC_BAA-817_2540899945
---------------------------------------------ATG------------
---------------C------------GCATTCAGGTCGCCATTATTGGAGCCGGTCCT
GCAGGATTGCTGTTGGGGCGTCTCCTCGAGAAGGCCGGAATCGAGACGATTATCTTGGAG
CGGCGCAGTCAGGACCATGTTCTCGGGCGCATCAGGGCCG---------GCGTTCTCGAG
CAGGGAACCGTAGAACTGCTCGACAAGGCAGGAGTTGCGGAGAGGCTGCATGCGGAAGGC
CTGATCCACGATGGCGTGGAGTTCTGCTTCGACGGTGACAGGCATCGTTTCAACTTCCGA
GAGCTGATCGGCCG---GACGGTC-ACGGTCTACG--------------GCCAGACGGAA
GTCACGCGCGATCTCATGCA--TGCCCGCG-ATGCCTCAGGCTCCAAGACGATCTACGAG
GCGGACAACGTCACGCTCCATGATTTCGATGG---CGACACGCCGCGGGTTAGGT---AT
GTCA---AGGGCGGCGTGGAGC---ATGAGCTGACATGCGACTTCATCGCGGGATGCGAC
GGCTATCACGGCGTTTCCCGCGCCAGTGTTCCGGAAGAA-GCGATCAGGACATTCGAG--
-CGTGTCTACCCTTTCGGATGGCTCGGTATTCTGGCCGACACGCCT-----CCGGTGGGG
GAGGAG---------CTCATCTACGCTCACCAC-----GAGCGCGGCT--------TCGC
TCTCTGCTCCATGCG----CTCG-CCGACACGCAGCCGCTACTACATTCAGGTTCCTGCC
GGCGAAAAGGTCGATGAATGGTCCGATG---ACCGCTTCTGGGACGAACTGCGGCGGAGG
GTCGATGCAGAAAC---GGCGGGTACGCTGATCACTGGCCCCTCCATCGAAAAATCCATT
G-----CTCTTTTAAGAAGTTTCGTCGCC-GAGCCTCTTCGCTTCGGGCGGCTCTTCCTC
GCCGGCGATGCGGCCCA--TATCGTCCCGCCCACGGGAGCGAAGGGCCTGAACCTTGCCG
CGAGCGACGTAGGCGCTTTGGCCGAAGCGCT----CATTGAATTCTATCGCGAGCGCTCC
ACCGCCGGCATCGATGGCTATTCATCCCGCGTCCTTGCGCGAATCTGGAAGGCGGAGCGG
TTTTCCTGGTGGATGACCTCGATCCTCC--ACACCTTT--------CCCG-ATACCGATG
CCTTCGGGCGGCGCATCCAGCGCGCGGAGTTCGACTATCTCCGGACTTCACCCGCGGCGG
CCCGCTCCCTGGCGGAGAACTATACGGG------ACTGCCTTTC----------------
-----------------------------------------------------------T
GA
>Rhizobium_undicola_ATCC_700741
---------------------------------------------ATG------------
---------------C------------GTACACAGGTGGTTATCATCGGCTCCGGCCCG
GCGGGCCTGCTTCTCGGGCAACTTCTGGCAAAGGCGGGCATCGAGACGGTGCTTCTCGAC
CGCGTGAGCCGGGACTATATTCTGGGCCGGGTTCGGGCAG---------GCGTGCTGGAG
GAAGGCGCGGTTGGCCTGCTGGAAAAAGTGGGCGCGGCCAGCCGGCTGCATGAAGAAGGA
CTGCCGCATGACGGCTTTTCTCTCACCTTTGACGGGCAGGCCCATCGCATCGATCTTTTC
GACCTCACCGGCGGCAAGCGGGTC-ATGGTTTATG--------------GCCAGACGGAA
GTGACGCGCGACCTGATGGA--TGTGCGCC-AGACTGCCGGTCTTACGACGATTTACGAG
GCAGGCAATGTCCGCCCGCATGATTTCGATGG---TGACAATCCTTATGTGACCT---TT
GAGA---AGGACGGCGTGACAC---ATCGCATCGATTGCGACTTCATCGCCGGTTGCGAT
GGTTTTCACGGCGTTTCGCGCAAGTCGGTGCCCGAAGGG-GCGCGCAAGGAATTCGAG--
-CGTGTCTATCCCTTCGGCTGGCTGGGCATTCTGGCCGAGGTGCCG-----CCGGTCGAT
CATGAA---------CTGATCTATGCCAACCAT-----CCGCGCGGCT--------TTGC
GCTGTGTTCCATGCG----CTCC-AGCACCCGCAGCCGCTATTATGTGCAATGCCCGCTG
GACGACAAGGTGGAGGAATGGAGCGACG---ACCGCTTCTGGGACGAAATCCGCCGCCGC
CTGCCGCAGAATGT---CGCCGAGGCCATGGTGACGGGTCCATCCTTTGAAAAATCCATT
G-----CGCCGCTGCGCTCCTTCGTGACC-GAGCCCATGCGGTTCGGGCGGCTGTTTCTG
GCAGGCGATGCAGCCCA--TATCGTTCCGCCGACCGGCGCCAAGGGTTTGAACCTTGCCG
CCAGCGACGTCTATTATCTCAGCGAAGGCCT----TATCGAATTTTATCGTGACAAGTCA
TCTGCCGGGATTGATGCCTATTCAGGCCGGGCGCTGTCGCGGGTGTGGAAGGCCGTCCGT
TTCTCCTGGTGGATGACCACCATGATGC--ACCGTTTC--------CCGG-ATACGGGCG
ACTTCGGCCAGCGGATCCAGGAGGCGGAACTGGATTACCTCGTCCATTCGCGGGCGGCAT
CCACCTCGCTTGCGGAAAATTACGTCGG------CCTGCCCTAT----------------
-----------------------------------------------------------T
AG
>Comamonas_testosteroni_ATCC_11996
---------------------------------------------ATG------------
---------------C------------GTACACAAGTCGCCATCATCGGTGCCGGTCCC
TCAGGTCTGCTGCTGGGGCAGCTGCTCTACAAGGCGGGCATCGACAACATCATCATCGAG
CAGCGCAGCGCCGACTATGTGCTGGGCCGCATCCGCGCCG---------GCGTGCTGGAG
CAGGTGACGGTGGATCTGCTCAAGCAGGCGGGTGCCGACAAGCGCATGAACGAGGAAGGC
CTGCCCCACGACGGTATCGAGCTGCTGTTCAAGGGCAAGCGCCACCGCATCGACCTGAAT
GGTCTGACCGGCGGCAAGCGCGTG-ATGGTCTATG--------------GCCAGACCGAA
GTGACCCGTGACCTGATGGA--GGTGCGGG-CTCAGGAAGGCCTGACCACAGTCTACGAA
GCCAGTCATGTGCAGCCTGTGGACTTCGAGAG---CGACAAGCCCAAGGTGCGCT---AC
GAAA---AAGACGGCCAGGTGC---ATGAGATCGAGTGCGACTTCATCGCCGGTTGCGAC
GGCTTTCACGGCATCTGCCGCGCCAGCGCTCCTCAGGAC-AAGATCAAGACCTTCGAG--
-AAGGTCTATCCCTTTGGCTGGCTGGGCCTGCTCTCGGATACGCCG-----CCCGTGTCG
CACGAG---------CTGATCTACGCCAACACC-----GAGCGCGGCT--------TTGC
CCTGTGCAGCCAGCG----CAGC-GCCACGCGCAGCCGCTACTATCTGCAGGTGCCGCTG
ACCGACAAGGTCGAGGACTGGAGCGACG---AGGCGTTCTGGGAAGAGCTCAAGAAGCGC
CTGGACCCCGAAGC---CCGCGCCAATCTGGTGACCGGGCCATCGCTGGAAAAAAGCATT
G-----CACCGCTGCGCAGCTTTGTGACC-GAGCCCATGCGCTTCGGCCGCATGTTCCTG
GCAGGTGACGCCGCGCA--CATCGTTCCCCCCACCGGCGCCAAGGGCCTGAACCTGGCGG
CTTCCGACGTGGGCTATCTGTCGCAGGCCTT----TGCCCAGTACTACAAGGAGCAGTCC
GAAGCCGGTATCGACCGCTACTCCGAGCAGTGCCTGCGCCGTGTCTGGAAGGCCGAGCGC
TTCTCGTGGTGGATGACTTCCATGCTGC--ACAACTTC--------CCCG-GCGAGGGCG
AGTTCAACACCAAGGTGCAGGAAGCCGAACTGGACTACATCGTTCACTCCGAGGCAGGCT
CGACCTCGCTGGCCGAGAACTATGTGGG------TCTGCCCCTGGTT-------------
-----------------------------------------------------------T
AA
>Bosea_sp_ZNC0032
---------------------------------------------ATG------------
---------------C------------GGACGCAGGTCGCCATCATCGGCGCCGGGCCC
GCGGGATTGCTGCTCGGGCAGCTCTTGTCGCGCGCCGGCATCGACAACGTCATCCTCGAA
CGGCGCAGCGCCGACTATGTGCTCTCGCGCGTCCGCGCCG---------GCGTTCTCGAA
CAGGGCATGGTCGATCTCCTGCACGAGGCCGGCGTCGGCGAGCGGCTCGATCACGAAGGC
CTCGTCCATGACGGCTTCTCGCTCGCCTTCGGCGGCGTGCTCCATCGCCTCGATCTGAAG
GACCTGAGCGGCGGCAGGACGGTC-ACCGTCTACG--------------GCCAGACCGAG
GTGACGCGAGACCTGATCGA--GGCCCGCC-AGGCCCTCGGTCGCCCCACGGTCTACGAG
GCCGATGATGTCGCGCTGCATGATTTCGACGG---CGCCAAGCCGCGCGTGACCT---TT
CGGG---CGAACGGGCAGGACC---AGGAGCTGCATTGCGATTTCATCGCCGGCTGCGAC
GGCTATCACGGCGTTTCCCGCGCCTCCGTCCCGGCGAAA-TCACTGCAGACCTTCGAG--
-CGCGTCTATCCCTTCGGCTGGCTCGGCCTGCTGGTCGACAAGCCG-----CCGGCCGCG
CATGAG---------CTGGTCTATGCCAATCAC-----GAGCGCGGCT--------TCGC
GCTCTGCTCGATGCG----CTCG-GCCGGGCGCAGCCGCTACTATGTCCAGGTCCCGCTG
GAGGAGAGGGCCGGGAACTGGTCCGACG---ACGCCTTCTTCGATGAATTGCGCCGCCGC
CTGCCGGCCGAGGT---CGCCGGTGCCGTGCAGACCGGCCCCTCGCTGGAGAAGAGCATC
G-----CGCCGCTGCGCTCTTTCGTGGCC-GAGCCGATGCGCTTCGGCCGGCTCTTCCTC
GCCGGCGACGCCGCCCA--TATCGTGCCGCCGACCGGCGCCAAGGGGCTCAACCTTGCTG
CCAGCGACATCCGCTATCTCTTCGATGCCTT----CCGCGATCACTATCGCGACGGCCCG
AAAGCCGGCCTCGACGGCTATTCAGCCCGCGCGCTCGCCCGCGTCTGGAAGGCCGAGCGC
TTCTCCTGGTGGATGACGAACCTGCTGC--ATCGCTTT--------CCGG-AGCGGGACG
GCTTCGACCAGCGCATCCAGCAGGCGGAGTTCGACTATCTCGTCCATTCCCGCGCGGCGG
CCACCGCCGTCGCCGAGAACTATGTCGG------CCTGCCATAT----------------
-----------------------------------------------------------T
GA
>Bradyrhizobium_japonicum_USDA_110
---------------------------------------------TTG------------
---------------C------------GGACAAAAGTCGCAATCATCGGGGCCGGGCCG
GCTGGATTGTTGCTTGGGCAACTGCTGCACAATTACGGCATCGACAATTTCATCCTGGAG
CGGCAGAGCCCGGACTACGTGCTCGGCCGCATCCGCGCCG---------GTCTTCTGGAG
GAGGGAACCGTCGCGCTGCTCGACCAGGTCGGTGCCGGCGTGCGGGCGCATGCCGAAGGC
CTGGTGCATGAGGGCATTGAGCTGGCCTTTTCCGGCCGCCGTCATCGCATCGACATGAAG
GCCGCGACCGGCAA---GACGGTC-ATGATCTACG--------------GCCAGACCGAG
GTCACGCTCGACCTGATGAA--CGCGCGTA-AGGCGGCCGGCCTCGATACGGTCTACGAG
GCCAAGGACGTGCGACCGCATGATTTCGACGG---CAGTCACCCGCGCGTAACCT---GG
GTCA---GGGACGGCGTCACCC---ACACGCTCGATTGCGATTTCATCGCCGGCTGCGAC
GGTTTTCATGGCGTCAGCCGCGCCAGCGTTCCGGCCTCG-GCGATCGAGGAGTTCGAG--
-CGGGTCTATCCGTTCGGTTGGCTCGGCATTCTCTCCGAGACGCCG-----CCGGTCAGC
CACGAG---------CTGATCTACTCCAACCAC-----GCCCTCGGCT--------TTGC
GCTCTGCACCATGCG----CTCG-ATGAAGCGCAGCCGCTACTATGTGCAGTGCTCGCTG
GACGACCATGTCGACCAATGGCCCGACG---ACCGCTTCTGGGACGAATTGAAGCGTCGG
CTCGACCAGGAGGC---CGCCGACAGCCTCGTCACCGGTCCCTCGATCGAGAAGAGTATC
G-----CCCCCTTGCGCAGCTTCGTCGCC-GAGCCGATGCGCTTCGGCAAAATGTTCCTG
TGCGGCGATGCCGCCCA--CATCGTGCCGCCGACCGGCGCCAAGGGACTGAACCTTGCGG
CCAGCGACGCGCATTATCTGTCGAGCGCGCT----GCGCGAATTCTACGACGAGAAGTCC
AGCGCCGGCATCGACGCCTATTCCGCCAAGGCACTGGCGCGCGTCTGGAAGGCGGTGCGC
TTCTCCTGGTGGATGACCTCGATGCTGC--ACAAATTC--------CCCG-ACACCGGCG
CCATCGGCGCCCGCATCCAGCTCGCCGAACTCGACTACGTCACGCAGTCGCAGGCCGCGA
TGTCGTCGCTGTCGGAGAATTATGTGGG------GCTGCCGTTT----------------
-----------------------------------------------------------T
AG
>Rhodopseudomonas_palustris_CGA009
---------------------------------------------ATG------------
---------------C------------GGACACAAGTGGCCATCATCGGCGCGGGTCCG
TCCGGACTGCTGCTCGGCCAGCTGCTGCACAAATACGGCATCGACGCCGTCATCGTGGAA
CGCAAGGATCCGGACTACGTGCTGTCGCGGATTCGCGCCG---------GCGTGCTCGAA
CAAGGCATGGTCGATCTGCTCGACGAGGCCGGCGTCTCCGCCCGCTTGCATCAGGAAGCG
CTGGTGCACGGCGGCTTCGAGATCGCGTTCGCCGGTCAGCGGCACCCCATCGATCTGAGG
GGCGCGACCGGCGGCAAGAGCGTC-ACCGTGTATG--------------GCCAGACCGAG
GTCACCCGCGACCTGATGGA--AGCGCGTA-GCGCCGCCGGTCTCACCACGATCTACGAC
GCCGCCGACGTCAGCCTGCACGACTTCGAAGG---CGCCCATCCCAAGGTGCGCT---AC
GTCA---AGGACGGCACCACGC---GCGAGATCGTGTGCGATTTCATCGCCGGCTGCGAC
GGCTTCCACGGCATCAGCCGGCAGAGCGTGCCGGCAAGT-GCGGTGCAGTCGTTCGAG--
-CGGGTGTATCCGTTCGGCTGGCTCGGATTGCTGTCCGACACCCCG-----CCGGTGTCT
CCGGAG---------CTGATCTACGTCAACCAT-----GACCGCGGCT--------TTGC
GCTGTGCTCAATGCG----CTCG-ATGCACCGCAGCCGCTATTACGTGCAGTGCCCGCTC
ACCGACGACGTCGCCGACTGGAGCGACG---ACCGGTTCTGGGACGAGCTGAAGAGCCGG
CTCGATCCGGAAAC---CGCCGGAAAGCTGGTCACCGGCCCATCGATCGAAAAGAGCATC
G-----CGCCGCTACGCTCATTTGTCGCC-GAGCCGATGCGGTTCGGCCGGCTGTTCCTC
GCCGGCGACGCCGCCCA--CATCGTGCCACCCACCGGCGCCAAGGGCCTGAACCTCGCCG
CCAGCGACGTGTACTATCTCTCGCGCGCCAT----GCGCGAATACTACGCGGAGAAATCG
GAGGCCGGTATCGATGCCTATTCGGCGAGCGCGCTGCGCCGGGTGTGGAAGGCCGAGCGG
TTCTCCTGGTGGATGACCTCGCAGCTCC--ACCGCTTC--------CCCG-ACAGCGACG
CCTTCTCCCAGCGTATCCAGACCGCCGAACTCGACTACCTCGTCAACTCCAAGGCCGCGA
TCACCTCGCTGGCGGAGAACTACGTCGG------CCTGCCGTAT----------------
-----------------------------------------------------------T
AA
>Rhodopseudomonas_palustris_TIE-1
---------------------------------------------ATG------------
---------------C------------GGACACAAGTGGCCATCATCGGCGCGGGTCCG
TCCGGACTGCTGCTCGGCCAGCTGCTGCACAAATACGGCATCGACGCCGTCATCGTGGAA
CGCAAGGATCCGGACTACGTGCTGTCGCGGATTCGCGCCG---------GCGTGCTCGAA
CAGGGCATGGTCGACCTGCTCGACGAAGCCGGCGTCTCCACCCGGTTGCACCAGGAAGCG
CTGGTGCACGGCGGCTTCGAGATCGCGTTCGCCGGTCAGCGGCACCACATCGATCTGAGG
GGCGCGACCGGCGGCAAGAGCGTC-ACCGTGTATG--------------GCCAGACCGAG
GTCACCCGCGACCTGATGGA--AGCGCGTA-GCGCCGCCGGTCTCACCACGATCTACGAC
GCCGCCGACGTCAGCCTGCACGACTTCGAAGG---CGCCCATCCCAAGGTGCGCT---AC
GTCA---AGGACGGCACCACGC---GCGAGATCGTGTGCGATTTCATCGCCGGCTGCGAC
GGCTTCCACGGCATCAGCCGGCAGAGCGTGCCGGCAAGT-GCGGTGCAGTCGTTCGAG--
-CGGGTGTATCCGTTCGGCTGGCTCGGATTGCTCTCCGACACTCCG-----CCGGTGTCG
TCGGAG---------CTGATTTACGTCAACCAC-----GACCGCGGCT--------TTGC
GTTGTGCTCGATGCG----CTCG-ATGCACCGCAGCCGCTATTACGTGCAGTGCCCGCTC
ACCGACGACGTCGCCGACTGGAGCGACG---ACCGGTTCTGGGACGAGCTGAAGAGCCGG
CTCGATCCGGAAAC---CGCCGGAAAGCTGGTCACCGGCCCATCGATTGAAAAGAGCATC
G-----CGCCACTACGCTCATTTGTCGCC-GAGCCGATGCGGTTCGGCCGGCTGTTCCTC
GCCGGCGACGCCGCCCA--CATCGTGCCGCCGACCGGCGCCAAGGGCCTGAACCTCGCCG
CCAGCGACGTTTACTATCTCTCTCGCGTCAT----GCGCGAATACTACGCGGAGAAGTCG
GAGGCCGGCATCGATGCCTATTCGGCGAGCGCGCTTCGCCGGGTGTGGAAGGCCGAGCGG
TTCTCCTGGTGGATGACCTCGCAGCTCC--ACCGCTTC--------CCCG-ACAGCGACG
CCTTCTCCCAGCGCATCCAGACCGCCGAACTCGACTACCTGGTCAACTCTAAGGCCGCGC
TCACCTCGCTGGCGGAGAACTACGTCGG------CCTGCCGTAC----------------
-----------------------------------------------------------T
GA
>Pseudomonas_fluorescens_PfO-1
---------------------------------------------ATGAAAACGCTCA--
----------------------------AAACCCAAGTCGCCATCATCGGCGCCGGTCCG
TCCGGATTATTGCTCGGTCAACTGCTGCACAACGCCGGCATCGACACCCTGATTCTGGAG
CGCCAGACACCTGACTATGTGCTCGGCCGAATTCGCGCCG---------GTGTGCTTGAA
CAAGGCATGGTAGAGCTGTTGCGCGAGGCTGGCGTGGGTCAGCGGATGGACGCTGAAGGT
CTGGTGCACGGTGGTTTCGAACTGGCCCTCGACGGGCGCCGGATCCACATCGACCTGCAA
GCCCTGACCGGTGGAAAAACCGTG-ATGGTCTATG--------------GCCAGACCGAG
GTTACCCGCGACCTGATGGC--CGCTCGTC-GGGAGACCGGTGGGCAGACAATTTACGAA
GCCAGCCATGTCGTTCCCTGTGACGTGAAAAG---CGACGAAGCTTATGTGACCT---TC
GAAA---AGGACGGCGAAACCT---GGCGCGTCGATTGCGACTACATCGCCGGTTGCGAC
GGTTTCCACGGCGTGGCCCGGCAGTCGATTCCCGAGGAC-TGCCTGAAAGTCTTCGAA--
-CGGGTTTATCCGTTTGGCTGGCTGGGGATTCTCGCCGACACGCCA-----CCGATCCAC
GATGAA---------CTGGTCTACGCCCGCCAC-----GAGCGCGGCT--------TCGC
CCTGTGCAGCATGCG----CTCG-GCGACGCGCACCCGTTATTACCTGCAAGTGCCCGCC
GAGGAAAACGTCGACGACTGGTCGGATC---AGCGTTTCTGGGATGAGCTGCGCAATCGT
CTGCCGGAGGATCT---GGCGCAGAAACTGGTGACCGGTCCGTCGATTGAAAAAAGCATC
G-----CGCCGCTGCGCAGTTTTGTGGTC-GAGCCGATGCAGTACGGGCGGATGTTTCTG
GTGGGCGACGCGGCGCA--TATCGTTCCGCCGACCGGGGCCAAGGGTTTGAACTTGGCAG
CCAGCGACGTCAGCACGTTATTCAGGATTCT----GCTGAAGGTCTACCGCGAAGGTCGC
ACTGAGTTGCTGGAGAAATACTCGCAGATCTGCCTGCGCCGGGTGTGGAAAGCCGAGCGG
TTTTCATGGTGGATGACTTCGATGCTGC--ACCGCTTC--------GACG-AGCACGATG
ATTTCAGTCAGCGGATCTGTGCTTCGGAACTGGACTACTTTGTCAGCTCGGAGGCCGGCC
AAAAAACCATTGCAGAAAATTACGTCGG------GCTTCCTTATGAGGCTATCGAA----
-----------------------------------------------------------T
AG
>Pseudomonas_putida_KT2440
---------------------------------------------ATG------------
---------------A------------AAACTCAGGTTGCAATTATTGGTGCAGGTCCG
TCTGGCCTGCTGCTGGGCCAGCTGCTGCACAAGGCCGGTATCGATAACATCATCGTCGAA
CGCCAGACTGCCGAGTACGTACTAGGCCGCATCCGCGCCG---------GGGTGCTAGAG
CAAGGCACGGTCGACCTGCTGCGCGAGGCTGGCGTGGCCGAGCGCATGGACCGTGAAGGC
CTGGTGCACGAGGGGGTTGAACTGCTGGTTGGCGGGCGCCGCCAGCGTCTGGATCTCAAA
GCCCTGACCGGCGGCAAGACGGTG-ATGGTCTACG--------------GCCAGACCGAA
GTCACCCGTGACCTGATGCA--GGCCCGCG-AAGCCAGTGGTGCGCCGATCATTTATTCA
GCCGCCAACGTTCAGCCGCATGAATTGAAAGG---CGAGAAGCCCTACCTGACGT---TC
GAAA---AGGATGGCCGGGTGC---AGCGGATTGACTGCGACTATATCGCCGGCTGCGAC
GGCTTCCACGGTATCTCGCGGCAGAGCATCCCGGAGGGC-GTGCTGAAACAGTATGAG--
-CGGGTTTACCCGTTTGGCTGGCTGGGCCTGCTGTCGGACACACCG-----CCAGTCAAT
CACGAG---------TTGATCTACGCCCACCAT-----GAGCGCGGTT--------TCGC
GTTGTGTAGCCAACG----CTCG-CAAACACGCAGCCGCTACTACCTGCAGGTACCTTTG
CAGGATCGGGTCGAGGAGTGGTCTGACG---AGCGTTTCTGGGACGAACTGAAAGCCCGT
CTGCCCGCCGAGGT---GGCGGCGGACCTGGTCACAGGCCCCGCGTTGGAAAAAAGTATT
G-----CGCCGCTGCGTAGCCTGGTGGTC-GAACCCATGCAGTATGGTCACCTGTTCCTG
GTGGGGGACGCGGCGCA--CATCGTCCCCCCTACGGGTGCCAAAGGCCTTAACCTGGCGG
CCTCCGACGTCAACTACCTGTACCGCATTCT----GGTCAAGGTGTACCACGAAGGGCGC
GTCGACCTGCTTGCGCAATACTCGCCGCTGGCACTGCGCCGCGTGTGGAAGGGCGAGCGC
TTCAGCTGGTTCATGACCCAACTGCTGC--ATGACTTC-----GGTAGCC-ACAAGGACG
CCTGGGACCAGAAGATGCAGGAAGCTGACCGCGAGTACTTCCTGACCTCGCCGGCGGGCC
TGGTGAACATTGCCGAGAACTATGTGGG------GCTGCCGTTCGAGGAAGTTGCC----
-----------------------------------------------------------T
GA
>Pseudomonas_aeruginosa_PAO1_Orsay
---------------------------------------------ATG------------
---------------A------------AGACTCAAGTCGCCATCATCGGCGCCGGTCCG
TCCGGCCTCCTGCTCGGCCAGTTGCTGCACAAGGCCGGCATCGACAACGTGATCCTCGAA
CGCCAGACCCCGGACTACGTGCTCGGCCGCATCCGCGCCG---------GCGTGCTGGAA
CAGGGTATGGTCGACCTGCTGCGCGAGGCCGGCGTCGACCGGCGCATGGCGCGCGACGGG
CTGGTCCACGAAGGCGTGGAGATCGCCTTCGCCGGGCAGCGCCGGCGCATCGACCTGAAG
CGCCTGAGCGGCGGCAAGACGGTG-ACGGTCTACG--------------GCCAGACCGAG
GTCACCCGCGACCTCATGGA--GGCCCGCG-AAGCCTGCGGCGCCACTACCGTCTACCAG
GCCGCCGAGGTGCGCCTGCACGACCTGCAAGG---TGAGCGCCCCTACGTGACCT---TC
GAAC---GCGACGGCGAACGGC---TGCGCCTGGATTGCGACTACATCGCCGGCTGCGAT
GGCTTCCACGGCATCTCGCGGCAATCGATCCCGGCGGAG-CGGCTGAAGGTCTTCGAG--
-CGGGTCTATCCGTTCGGCTGGCTCGGCCTGCTCGCCGACACCCCG-----CCGGTGAGC
CACGAA---------CTGATCTACGCCAACCAT-----CCGCGCGGCT--------TCGC
CCTGTGCAGCCAGCG----TTCG-GCCACCCGCAGCCGCTACTACGTGCAGGTGCCATTG
TCGGAGAAGGTCGAGGACTGGTCCGACG---AGCGCTTCTGGACGGAACTGAAGGCGCGA
CTCCCGTCCGAGGT---GGCGGAGAAACTGGTGACCGGACCTTCGCTGGAGAAGAGCATC
G-----CGCCGCTGCGCAGCTTCGTGGTC-GAGCCGATGCAGCATGGCCGGCTGTTCCTC
GCCGGCGACGCCGCGCA--CATCGTGCCGCCCACCGGCGCCAAGGGACTGAACCTGGCCG
CCAGCGACGTCAGCACGCTCTACCGGCTGCT----GCTGAAGGCCTACCGCGAAGGGCGC
GGCGAACTGCTGGAACGCTACTCGGCAATCTGCCTGCGGCGGATCTGGAAGGCCGAACGC
TTCTCCTGGTGGATGACTTCGGTGCTGC--ATCGCTTC--------CCCG-ACACCGACG
CGTTCAGCCAGCGCATCCAGCAGACCGAACTGGAGTATTACCTGGGCTCCGAGGCGGGCC
TGGCGACCATCGCCGAGAACTATGTCGG------CCTGCCCTACGAGGAAATCGAG----
-----------------------------------------------------------T
AG
>Novosphingobium_pentaromativorans_US6-1_DSM_17173
---------------------------------------------ATG------------
---------------C------------GTAAACAGGTTGCAATTATCGGAGCCGGCCCT
GCTGGCCTGTTGCTGGGTCACCTTCTCAAGGCTGAGGGCGTCGATTGCGTCGTTCTCGAG
CGACAGTCGGGCCCCTACGTGCTGTCGCGCATCCGCGCCG---------GTGTGCTCGAG
CAGGTAACCGTCGGCCTCATGGAACGCCTCGGCCTCGACGCGCGAATGAAGGCGGAGGGG
CTTCCGCATGACGGTTTCAACCTCGCCGATGGCGAGCGTCTGATCCATATCGACATTGCC
GAACTGACCGGCAAGCAG---GTC-ATGGTCTATG--------------GCCAGACCGAA
CTGACACGCGACCTGATGGA--AGCGTCCG-AGCCGCGCGGCGTCGAGGTGATCTACGAG
GCCGCGGATGTCGCGCTTCACGATATCGTGAG---CGATGCGCCTTACGTGACCT---AC
ACCC---GCGATGGCAGCACGC---ATCGCATCGACGCGCGGTTCATTGTCGGCTGCGAC
GGTTTCCATGGTCCCTCTCGGCAGGCCATTCCCGCCTCC-GCCGGACGGAGTTTCGAG--
-CGCGTCTATCCTTTCGGTTGGCTGGGCATCCTGGCCGATGTGCCG-----CCTTGTAAT
CACGAG---------CTGATCTACGCCAACCAC-----GAGCGCGGCT--------TTGC
CCTTGCCTCGATGCG----CAGC-AATACGCGCAGCCGCTATTACATCGACGTGCCGCTG
ACCGAGAAAATCGAGGACTGGTCGGACG---ATCGCATCTGGGACGAACTGGCTATCCGC
CTCGGCCCCGATGC---CGCCGCGCACATCGTTCGCGGCCCTTCGCTCGAGAAGTCGATT
G-----CGCCGCTGCGCTCCTTCGTATTC-GAGCCCATGCGCCATGGAAGTCTGTTGCTG
TGCGGCGATGCCGCGCA--CATCGTTCCGCCCACCGGCGCCAAGGGACTGAACCTGGCTG
CCAGCGACGTCCATTACGCGGCCGAAGCACT----GCTCGGCTTCTTCAAGTCGAACGAC
AACGATGCGATTGCCGGCTATTCGGAAAAGGCGCTGGCCCGAGTGTGGAAGTCGGAGCGT
TTCAGCTGGTCGCTCACGCGGCTCATGC--ATCGCTTC--------CCGG-AAGATGGCC
CGTTCGAGCGCCGCATGCAGGTAGCCGAACTCGACTACATCGCTTCGAGCGAAGCCGCCC
AGCGATCGATTGCGGAAAATTACGTGGG------CCTGCCTGTC----------------
-----------------------------------------------------------T
GA
>Sphingobium_sp_SYK-6
---------------------------------------------ATGAAGACCA-----
----------------------------AGGTACAGGTCGCGATCATCGGAGCCGGGCCC
GCGGGCCTGCTCCTGGGGCATCTTCTCCGGGCGGAAGGGATCGAGGCGCTCGTCATAGAG
CGCGCATCGCCCGATTATGTGCTGGGCCGCATCCGCGCGG---------GCGTGCTGGAA
CGCACGACGACCGACCTGCTTGACCGGCTCGGCCTCAGCGATCGGATGAACGCGGAAGGA
TTGCCCCATGATGGCTTCAACCTCGCCGATGGCGAGCGGCTGATCCGCATCGATATCGCG
GCGCTCACCGGCAAGCAG---GTC-ATGGTCTACG--------------GCCAGACCGAG
CTGACCCGCGACCTGATGGA--TGCCGCGC-CGGCACGAGGGCTGGAGATCGTCTACGAA
GCCGCCGACGTGGCCCTGCACGATATCGAGAG---CGATCGTCCCTCCGTCACAT---TT
CAGA---AGGATGGCAGCGTCC---ATCGGATCGAGGCCGATTTCATCTGCGGATGCGAT
GGCTTCCATGGCCCCTCCCGCCAGACGATCCCCGCATCG-GCCGGTCAGGCCTTCGAG--
-AAGATCTATCCTTTCGGTTGGCTCGGCATCCTCGCCGATGTCCCG-----CCCTGCAAT
CATGAG---------CTGATCTACGCCAACCAC-----GAGAATGGAT--------TTGC
CCTGGCGTCCATGCG----CTCG-AAGACGCGCAGCCGTTACTATATCCAGGTTCCCCTC
ACCGACCGGGTGGAAGACTGGCCCGATG---ACAGGCTGTGGGACGAGCTTGCGGTTCGG
CTCGGGCCCGATGC---CGCGGCTTCGATGACGCGCGGTCCCGCCATCGAGAAATCGATC
G-----CGCCGCTTCGCTCCTTCGTGTTC-GAGCCGATGCGTCACGGCCGCCTGATGCTC
GCCGGCGATGCCGCGCA--TATCGTCCCGCCCACCGGTGCCAAGGGTCTCAACCTCGCCG
CGTCGGACGTCGCTTATCTCTCCGATGCGCT----GATCCGCTATTTCCAGCAGAGCGAC
AGCGACGGGATCGCCGCTTACGGGCCGAGAGCCCTGGCGCGTGTGTGGAAAGCGGAGCGT
TTCTCCTGGCAGCTGACCACCCTCATGC--ATCGCTTC--------CCGG-ACACGGATC
CCTTCGCGCGCCGGATGCAGATGGCCGAACTCGACTATATCGCTTCCTCGACGGCAGCCC
AGACCACCATCGCGGAAAACTATGTCGG------CCTGCCGCTT----------------
-----------------------------------------------------------T
AG
>Sphingomonas_panacis_DCY99
---------------------------------------------GTG------------
---------------A------------AGACACAGGTGGCGATCGTGGGTGCCGGGCCG
GCGGGGCTGTTGCTCGGGCATCTGCTCCGCGCCGAAGGGCTCGAGGTGGTCGTCGTCGAA
CGGTCTTCCGCCGATTATGTGCTCGGCCGAATCCGCGCCG---------GCGTGCTCGAA
ACGACACTCACCGATCTGCTTGACCGGCTCGGCCTCGGCGCGCGGATGCACGCGGAAGGG
CTGCCGCACGACGGCTTCAACCTCGCCGATGGCGAACGGCTGATCCGAATCGATGTCGGT
GCGCTCACCGGCCGGCAG---GTG-ATGGTCTATG--------------GCCAGACCGAG
GTGACTCGCGACCTGATGGA--CGCCGCCG-ACGCGCGCGGGCTGGAGGTGATCTACGAG
GCCAGCGACGTCGCGCTCCACGACATCGAGAG---CGACGCGCCGTACCTGACCT---AT
GAGA---AGGACGGCGCGCAGC---ACCGCATCGACGCGCGCTTCATCTGCGGCTGCGAC
GGCTATCACGGCCCCTCGCGCAAGGCGATGCCGGCCTCG-GTCGCGCAAAGCTTCGAG--
-AAGGTCTATCCGTTCGGCTGGCTCGGCATCCTCGCCGATGTGCCG-----CCGTGCAAT
CACGAA---------CTGATCTACGCCAACCAC-----GCCAACGGCT--------TCGC
GCTCGCTTCGATGCG----CTCG-GCGACGCGCAGCCGCTATTACATCCAGGTGCCGCTC
GACGAGAAGCTCGAGGACTGGCCCGACG---ACCGGCTGTGGGACGAACTCGCCGTCCGG
CTCGGCCCCGACGC---CGCCGCGCACATGACGCGCGGCCCCGCGCTCGAAAAGTCGATC
G-----CGCCGCTGCGCTCGTTCGTGTTC-GAACCGATGCGCCACGGCAGCCTGTTCCTC
GCCGGCGACAGCGCGCA--CATCGTTCCCCCGACCGGCGCAAAGGGGCTGAACCTCGCCG
CTTCCGACGTGGCGTATCTTTCGGACGCGCT----GATCCGCTGGTTCAAGGCGAACGAC
GGTGCCGGCATCGCCGGCTATTCCGACAAGGCGCTCGCCCGCGTCTGGAAGTCCGAGCGC
TTCTCGTGGCAGCTCACCAACCTGATGC--ACCGCTTC--------CCCG-GCCGCGACG
CCTTCGACCGCCGCATGCAACTCGCCGACCTGGATTACATCGCCTCGTCGGTCGCGGCGC
AGACCACGATCGCGGAGAATTACGTGGG------GTTGCCGCTG----------------
-----------------------------------------------------------T
AG
>Acidocella_facilis_ATCC_35904
---------------------------------------------ATG------------
---------------A------------AAACTGACATCGCAATCATCGGCGCTGGCCCT
GCCGGCATGTTGCTCGCGCATCTGCTGGCCCAGAAGGGGATAAGCGCGGTGGTGCTGGAG
CGGCGCGACCGGGCTTATGTCGAGGCGCGCGTGCGGGCTG---------GCGTGCTCGAG
CAGGTGACGGTTGATCTGTTGCGCAGGCTTGGGCTGAATGCGCGGATGGAGCGTGAGGGG
CTGGTGCATGGCGGCACCAATCTGGCGCTGGATGGAGAGTTGTTCCACATCGATCTGGCA
GCACTCACCGGCGGGCGGCATGTT-GTTGTTTATG--------------GCCAGCAGGAG
GTGATGAAAGATCTGTTCGA--TGCCGCGC-CGGCGCGCGGGGTCGAGATCGTCTGGAAC
GCCGAGGATGTGGCGCTGCATGGGCTGGATGG---GGATGAGCCAATTGTGACCT---GG
ACCG---CGCAGGGGGAGGCGA---AGCAGCTCGCCTGCCGCTTCGTGGCCGGGTGTGAC
GGGTTTCATGGCGTCAGCCGGGCGGCGATTCCCGCCACG-GTGCTGCGCCAGTTCGAG--
-CGTGTCTATCCGTTTGGCTGGCTCGGCATCCTCGCCGATGTGCCG-----CCGGCGGAT
GAAGAG---------CTGGTCTATGCCAATCAC-----GAGCGCGGCT--------TCGC
CCTGGCCTCGATGCG----CTCG-CCGACCCGCAGCCGCTATTACGTGCAGTGCGGATTG
GAGGAGAAGCTTGAGGATTGGCCGGATG---AACGGTTCTGGGATGAGCTCTGCCTGCGG
CTTGGCCCGCAGCT---GGCCGGGAAGGTAACTCGCGGGGGCGCTTTTGAGAAATCCATT
G-----CGCCGCTGCGCTCTTTTGTTGCC-GAGCCGATGCGCTGGGGGCGTTTGTTTCTG
GCCGGGGATGCCGCCCA--TATCGTCCCGCCGACCGGCGCCAAGGGGATGAACCTGGCCG
CCTCCGATGTCACGTTTCTGGCGGAGGCGCT----TGTTGAATTTTTCAAGTCCGGCAAG
GCTGGCGGGATTGAGGGCTATTCCGCGCGCGCCTTGGCGCGGGTGTGGAAAGCGGAACGC
TTTTCCTGGTGGTTTACCTCGGTGACGC--ATCGCTTT--------CCGG-AGATGGATG
GATTTTCCCGGCGGCTGCAAATGGCGGAGCTGGATTATATCCGCCAATCCGAGGCGGCGC
AGCGGAGCCTGGCGGAGAATTATGTCGG------CTTGCCACTGCTC-------------
-----------------------------------------------------------T
AG
>Roseomonas_gilardii_rosea_ATCC_BAA-691
---------------------------------------------ATGCGCCAG------
---------------C------------GTACACAGGTCGCCATCATCGGGGCCGGACCG
GCCGGGCTGCTGCTGTCCCAGCTCCTGCACTGCGCCGGGATCGACTGCATCGTGCTGGAG
CGGCGGGACCGCGCCTATGTGGAAAGCCGCATCCGGGCCG---------GGGTACTGGAA
CAGGGCACGGTCGATCTGCTGGAACAGTGCGGCGTGGCCGCGCGGCTGCAGCGCGAGGGG
CTGGTGCATGACGGCTTCCGCGTCGCGCTCGACGGCGAGACCTTCCGCGTGGACATGCGC
CAGCTCACCGGCAA---GGCGGTG-ACGATCTATG--------------GCCAGACCGAG
GTCACGCACGATCTGATCGA--GGCGCATG-TGGCGCGCGGCGCGCCCCTGGTCTTCGAG
GCCACCGATGTCGCGCTGCACGACCTCGACGG---CGAGGCCCCCTATGTCACCT---AC
CGCC---ATGGCGGGGAGGAGC---ATCGCATCGACTGCGACCACGTCGCCGGCTGCGAC
GGCTTCCACGGCGTGTCGCGCGCCAGCATCCCCGAGGCG-CTGCGCACGCATTTCGAG--
-CGTGTCTATCCCTTCGGCTGGCTCGGCATCCTGGCCAACGTGCCG-----CCCTGCGAC
CACGAG---------CTGATCTATTCCAACCAC-----GAGCGCGGCT--------TCGC
GCTGGCCAGCATGCG----CTCG-GCGACGCGCAGCCGCTACTACGTCCAGGTCCCGCTC
GGCGAGAAGCTGGAGGACTGGCCGGACG---AGCGGATCTGGGACGAGCTGGCGATCCGC
CTGGGCGACGAGGC---GGCGCGCAACATGGTGCGCGGCCCCTCGATCGAGAAGAGCATC
G-----CCCCACTGCGCTCCTTCGTCAGC-GAGCCGATGCGCTATGGCCGCCTGTTCCTG
GCGGGCGACGCCGCGCA--TATCGTGCCGCCCACCGGCGCCAAGGGGCTGAACCTCGCGG
CCTCGGATGTCGCGCTGCTGGCGGCGGCGCT----GATCGCGAAGCACCGCGACGGGCAG
GCGGAGCCGCTGGAAACCTATTCCGCCCGCGCCCTGTCACGGGTCTGGAAGGCGGAGCGC
TTCTCCTGGTGGTTCACCAGCCTGACGC--ACCGCTTC--------CCCG-ACATGGACG
GCTTCGCGCGGCGCATGCAGATCGCGGAGCTGGACTACATCCGCAGCTCGCAGGCCGCCC
GGACGGTGATGGCCGAGAACTATGTCGG------CCTGCCGATGGAGATGCCCGTCCTGC
ACAAGACGCCGCTCGCCGCC---------------------------------------T
GA
>Sphingomonas_paucimobilis_NBRC_13935
---------------------------------------------ATGAGGCAC------
---------------C------------GGACACAGGTGGCGATCGTCGGGGCAGGGCCT
GCGGGCATGTTCCTCGCGCATTTGCTGCACGCCGAGGGGATCGACGCGGTCGTCATCGAA
CGGCGAGACCGCGATTATGTCGAGGGCCGCGTACGCGCGG---------GCGTATTGGAG
CAAGGCACGGTCGCGCTGATGCGCCGCCTGGGCTTGTCGTCACGGCTCGAGCGGGAGGGA
CTGATCCATGGTGGGACCAATGTGGCGTTAGATGGCGAGGTCTTCCGCATCGACATGGCG
GCGCTGACCGGCGGGGCGACCGTC-ACCGTCTATG--------------GCCAGCAGGAA
GTGATGCGCGACCTGTTCGA--TGCCGCTG-AGGATCGGGGCCTGTCGATCGCGTGGAAT
GCGCGCGATGTCGTGCTCGCGGGGCTCGACGG---CGCGCGACCGAGTGTGACTT---GG
TGGC---AGGATGACGTGGAAC---AACACCTCGATTGCGACTTTGTCGTCGGCTGTGAC
GGCTATCACGGCGTCAGCCGCACGGCCATTCCCGCCGAC-GTCTTGCGGGTCTTCGAG--
-CGGGTCTATCCGTTTGGCTGGCTGGGGGTGCTGGCCGACGTGCCA-----CCCGCCGAT
CACGAA---------CTAATCTATGCCAATCAT-----GAGCGCGGCT--------TTGC
GCTTGCCTCGATGCG----GTCG-CCGACGCGCAGTCGCTATTATATCCAGTGCGCGCTG
GACGCGGACCTGGCGGAGTGGTCCGACG---ATCGCTTCTGGGACGAACTCTGCCTTCGA
CTGGGCCCGGAGAC---GGCCTCGAAGGTCACGCGCGGCCCATCGTTTGAAAAGGCGATC
G-----CGCCGCTTCGCTCTTTCGTCGCC-GAGCCGATGCGATGGGGGCGGCTGTTCCTG
GCCGGGGACGCAGCGCA--TATCGTGCCGCCCACGGGGGCCAAGGGCATGAACCTGGCGG
TGTCCGACGTGACGATGCTGGGCGCCGCGCT----GACCGAACATTATCGCGAGCGTTCC
AATGCCGGGATCGACCATTATTCCGCGCGCGCCCTGTCGCGGGTGTGGAAGGCGGAACGC
TTTTCCTGGTGGTTCACGTCGGTGACTC--ACCGTTTC--------CCGA-CCATGGATG
GCTTCGACCGACGCATCCAGATGGCCGAGCTCGACTATCTGCGCGGTTCGCCCGCCGCAC
AGCGCACGCTCGCCGAGAATTATGTGGG------CCTGCCCCTGGAGATGGCA-------
-----------------------------------------------------------T
GA
>Sphingobium_yanoikuyae_SHJ
---------------------------------------------ATG------------
---------------C------------GCACCAGCATAGCCATTATCGGCGCCGGCCCG
GCCGGCATGTTCCTGGCCCATCTGCTCGCGGCGGGGGGCATTGCCGCGGTCGTGCTGGAA
CGGCGCGACCGGGCCTATGTCGAGGGGCGGGTGCGTGCCG---------GCGTGCTGGAA
CAGGTGACGACCGACCTGATGCATCGGCTGGGCCTCGGCAGCCGGCTCGATCGCGAGGGG
CTGGTCCATGGCGGCACCCAGATTTCGCTCGACGGTTCGCTGTTCCGCATCGACATGGCG
GCGCTGACCGGCGGCAGCGCGGTC-ACCGTCTATG--------------GCCAGCAGGAA
GTGATGCACGACCTGTTCGA--GGCGGCGC-CGGAGCGCGGTGTTGAGATCGTCTGGAAT
GCGCAGGATGTGACGCTGGAGGGGCTGGACGG---CGATCATCCCGTGGTCCGCT---GG
CGCC---AGGATGGCGTCACGC---AGGCATTGCAATGCGACTATGTCGTCGGCTGCGAC
GGCTATCATGGCGTCAGCCGCAACAGCATCCCCGCCCAT-GTGCTGCGCACGTTCGAG--
-CGTGTCTATCCGTTCGGCTGGCTCGGCATATTGGCGGATGTGCCA-----CCCGCCGAC
CATGAA---------CTCATCTACGCCAATCAT-----GAACGCGGCT--------TCGC
GCTCGCCTCGATGCG----CTCG-CCCACGCGCAGCCGCTATTATATCCAGTGCGGCCTC
GACGAGCAGGTCGAGGACTGGTCCGACG---ATCGTTTCTGGGACGAGCTTTGCCTGCGC
CTTGGCCCCGACGC---CGCATCGCGCGTCACCCGCGGGCCGAGCTTCGAGAAGTCGATC
G-----CGCCGCTGCGCTCCTTCGTGTCG-GAACCGATGCGCTGGGGCCGGCTGTTCCTG
GCCGGCGATGCTGCCCA--TATCGTGCCGCCGACCGGCGCCAAGGGGCTCAACCTCGCCG
CGTCGGACGTCATCATGCTGAGCGAGGCGCT----GGTCGACCATTATCGCGGTGGATCG
GATGCCGGGCTGGACGGCTATTCCGCCCGCGCTCTGGCGCGTGTCTGGAAGGCGGAGCGC
TTTTCCTGGTGGTTCACCTCGATCACGC--ACCGCTTC--------CCCG-ACATGGACG
GTTTTGCCCGCCGCATCCAGGCGGCCGAGATCGACTATATTCGCGGGTCGCAGGCGGCGC
AGCGCACGCTGGCGGAAAATTATGTCGG------CCTTCCGCTGATGGCTGCC-------
-----------------------------------------------------------T
GA
>Sphingomonas_aurantiaca_MA101b
---------------------------------------------GTG------------
---------------C------------GGACAAAAGTCGCCATCATCGGAGCCGGCCCT
GCCGGCATGTTCCTGGGACATATGCTGGCCGCCGCCGGGATCGACGCGCGCGTGATCGAA
CGCCGCGACCGCGACTATGTCGAGGGGCGGGTCCGCGCCG---------GCGTGCTGGAA
CAGGTCACGGTCGACTTGATGCACCGTCTCGGCATTGCCGACCGGCTCGTCGCGGAGGGG
CTGATCCACGGCGGCACCAACCTGTCGCTCGACGGCGAGCTGTTCCATATCGACATGGCG
GCGCTGACGGGCGGATCGACCGTG-ACGGTCTATG--------------GCCAGCAGGAA
GTGATGAAGGACCTGTTCGA--CGCCGCGG-GTCCGCGCGGTGTCGACATCGTCTGGAAC
GCGCAGGATGTCGCGCTGCACGACGTCGACAG---CGACTCGCCGTCGGTCACGT---GG
ACGACGCAGGATGGCGAACCGA---TACGGCTCGATTGCGACTTCATCGCCGGGTGCGAC
GGCTATCACGGCGTCAGCCGAGCGAGCATCCCCGCCGAT-GTGCTCAAGACGTTCGAA--
-CGCGTCTATCCGTTCGGCTGGCTCGGCATCCTGGCGGACGTCCCG-----CCCGCCGAG
CACGAG---------CTGATCTACGCCAATCAC-----GAACGCGGCT--------TCGC
GCTCGCCTCGATGCG----GTCG-GCCTCGCGCAGCCGATATTATATCCAGTGCGCGCTC
GACGAGAAGATCGAGGACTGGCCCGACG---ACCGCTTCTGGGACGAGCTGTGCCTGCGT
CTCGGGCCGGCAAC---CGCAGCCAAGGTCGTGCGCGGGCCGTCGTTCGAAAAGTCCATC
G-----CGCCGCTCCGGTCGTTCGTCTCC-GAACCGATGCGCTGGGGCCGCCTGTTCCTG
ACTGGCGATGCCGCGCA--TATCGTGCCGCCGACCGGCGCGAAGGGCATGAACCTCGCGG
TATCGGACGTGACGATGTTGGGCGAGGCGCT----GGCCGAGTATTACGGGTCGGGCTCG
ACCGCGGGGATCGACGGCTATTCCGCGCGCGCGCTGGCCCGCGTCTGGAAGGCGGAGCGG
TTCTCGTGGTGGTTCACCTCGATCACGC--ACCGATTT--------CCCG-AGATGGACG
GGTTCGCGCGTCGGCTGCAGATGGCCGAGCTGGAGTATATCAAGGGCTCGCCCGCCGCGC
AAAAGACGCTGGCGGAGAACTATGTCGG------ACTTCCCCTGGAGGCAGCA-------
-----------------------------------------------------------T
GA
>Caulobacter_crescentus_NA1000
TTGATGCAAGTCGTGTCAGGCGGCGTCAGGGCGGAGAGCTCCATCGTG------------
---------------C------------GAACCCAGGTAGCCATTGTCGGCGCGGGCCCG
GCTGGGCTTTTCCTCGGCCATCTGTTGAGACAGGCCGGGGTCGACGTCGTGATCCTGGAG
CGCAAGGATCGAGCCTATGTCGAGGGCCGCGTTCGCGCTG---------GCGTGCTCGAG
CGGATCACTGTCGAGCTGATGGAGCGCCTGGGCGTCGATGAGCGGATGCGACGCGAGGGA
TTGGTCCACGCGGGCGCCAATCTGGCCAGCGACGGCGAGATGTTCCGCATCGACATGGCC
GAACTCACCGGCGGCTCGACCGTG-ATGGTCTATG--------------GCCAACAGGAG
GTGATGAAGGATCTGTTCGA--CGCCGCCG-AGCAGCGCGATCTGCGGATCGTGTTCGAC
GCCGACGCGGTCCGGCTTCACGACGTCGAAGG---CGAGCGCCCGCACATCACCT---GG
CGCA---AAGACGGCGCCGAGC---ATCGACTGGACTGCGACTTCATCGCTGGCTGCGAC
GGCTATCACGGCGTCAGCCGGGCGACGATCCCGGACAAG-GTGTTGAAGACCTTCGAG--
-CGGGTCTATCCGTTTGGTTGGCTTGGCATATTGGCCGAAGCCCCG-----CCCTGCGAT
CACGAA---------CTGATCTATTCCAATCAT-----GACCGCGGCT--------TCGC
CCTCGCATCGATGCG----CTCG-CCGACCCGCAGCCGCTACTACGTGCAGTGCTCGCTG
GACGATCGCCTGGAGGACTGGTCCGACG---AGCGCTTCTGGGACGAGGTCTCGGTCCGC
CTAGGCCCCGAGGC---CGCCGCCCGCATCGTTCGCGCGCCGTCGTTCGAGAAGTCGATC
G-----CGCCCCTGCGCAGCTTCGTCTCC-GAGCCGATGCGATACGGCCGCCTTTTCTTG
GCGGGCGACGCCGCCCA--CATCGTGCCGCCCACCGGGGCCAAGGGCATGAACCTGGCGG
TCTCCGACGTGATCATGCTGTCCGAAGCCTT----GGTCGAGCACTACCACGAGCGCTCT
TCGGCGGGCATCGATGGCTATTCGGCCCGCGCCCTGGCCCGGGTTTGGAAGGCAGAGCGG
TTCTCCTGGTGGTTCACCAGCCTCACCC--ACCGCTTC--------CCCG-ACCAAGACG
GCTTCGACCGCAAGATGCAGGTCGCCGAACTCGCCTACATCAAGGGCTCGCGCGCCGCTC
AGGTGACGCTGGCCGAGAACTATGTCGG------CCTTCCCCTGGTC-------------
-----------------------------------------------------------T
AG
>Caulobacter_segnis_ATCC_21756
---------------------------------------------ATG------------
---------------C------------GCACACAGGTCGCCATTATTGGCGCCGGCCCC
GCCGGGCTGCTCCTGGCCCATCTGCTGCGTCGCGCTGGCGTTGAAGCCGTCGTCATCGAG
CGCCGCGACCGCGAGTATGTCGAGGGCCGCGTCCGCGCCG---------GCGTCCTGGAG
CAGGTCACGGTCGATCTGATGAACACGCTGGGCCTGGGCGAGCGCATGCGCGCCGAGGGG
CTGGTGCACACCGGCACCAACATTGCTTCCGACGGCGATCTCTTCCGCATCGACATGTCC
GAACTGACCGGCGGCTCGACGGTG-ATGGTCTATG--------------GTCAGCAGGAG
GTCATGAAGGACCTGTTCGA--CGCGGCCG-AGCCGCGCGGCGTGCGGATCATCTTCGAC
GCCGAGGATGTCGCCCTGCACGACATCGACGG---CTCCAAACCCTACGTCACCT---GG
CGCA---AGGACGGCGCGGAGC---ACCGCCTGGATTGCGACTTCATCGCCGGCTGCGAC
GGCTACCACGGCGTCAGCCGCGCCACGATCCCGGCCGAT-GTGCTGAAGACCTTCGAG--
-CGCGTCTATCCGTTCGGCTGGCTGGGCGTGCTGGCCGACGTGCCG-----CCGTGCGAT
CACGAG---------CTGATCTATTCCAACCAC-----GAGCGCGGCT--------TCGC
CCTGGCGTCGATGCG----CTCG-CCCACCCGCAGCCGCTACTACATCCAGTGCGGCCTG
GACGAGAGGATCGAGGACTGGAGCGACG---AGCGCTTCTGGGACGAGCTCTGCCTGCGG
CTGGGTCCTGAGGC---CGGCGCGCGGGTGACGCGCGGCGCCTCGTTCGAAAAGTCGATC
G-----CGCCGCTGCGCAGCTTCGTCAGC-GAGCCCATGCGCCATGGCCGCCTGTTCCTG
GCGGGCGACGCCGCTCA--CATCGTGCCACCGACAGGGGCCAAGGGCCTGAACCTGGCCG
CCTCGGACGTGATCATGCTGGGCGAGGCGCT----GACCGAGCACTACCTGGAAGGCTCG
AACGCCGGCCTCGACGGCTATTCGGCCCGGGCGCTAGCCCGCGTCTGGAAGGCCGAGCGC
TTCTCCTGGTGGTTCACCAGCCTGACGC--ACCGCTTC--------CCCG-ACCGGGACG
GCTTCGACCGCAAGATGCAGGTCGCCGAGCTGGCCTACATGCGCGGCTCGCGCGCCGCCC
AGGTCACCCTCGCCGAGAATTACGTCGG------CCTCCCGCTGGTC-------------
-----------------------------------------------------------T
AG
>Caulobacter_segnis_ATCC_21756_2
---------------------------------------------GTG------------
---------------C------------GCACACAAGTCGCCATCATCGGCGGGGGACCG
GCCGGCCTGTTCCTGGCCCACCTGCTGCGACGCACGGGCGTCGACGCCGTGGTGCTGGAG
CGCCGAGATCGCGTCTATGTCGAAGGCCGCGTCCGCGCGG---------GCGTTCTCGAA
CAGGTCACGGTGGACCTGATGCACCGTCTGGAGCTGGGCGAGCGCCTGCGGGCCGAGGGC
TTGGTCCACAACGGCACGAACATCGCCGCCGAAGGCCAGCTGTTCCGCATCGACATGGCC
GAGCTGACGGGCGGTTCGACCGTC-ACCGTCTACG--------------GTCAGCAGGAG
GTGATGAAGGACCTATTCGA--CGCCGCCG-AGTCGCGCGGCGTAAGGGTGATCTTCGAC
GCCGAGGACGTCGCCCTGCACGATATCGACAG---CGCCAAGCCGTATGTCACCT---GG
CGCA---AGGACGGCGTCGAGC---AGCGGCTGGACTGCGACGTCATCGCCGGCTGCGAC
GGCTTTCACGGGGTCAGCCGGGCGGCGATCCCGGCCGGC-GTGCTCAAGACCTTCGAG--
-CGGGTCTATCCGTTCGGCTGGCTGGGCGTGCTGGCCGACGTGCCG-----CCCTGCGAT
CACGAG---------CTGATCTATTGCAACCAC-----GAACGCGGCT--------TCGC
CCTGGCTTCGATGCG----CTCG-CCCACCCGCAGCCGCTACTACCTGCAATGCGGTCTG
GACGAAAAGATCGAGGACTGGAGCGACG---ACCGGTTCTGGGACGAGCTGTGCCTGCGC
CTTGGCGAGGAGGC---CGCCGCCCGCGTCACGCGTGGCCCCTCGTTCGAGAAGTCGATC
G-----CCCCGCTGCGCAGCTTCGTTGGC-GAGCCCATGCGCCATGGCCGCCTGTTCCTG
GCCGGCGACGCCGCGCA--CATCGTGCCGCCCACCGGCGCCAAGGGCATGAACCTGGCCG
TCTCCGACGTGGTGATGCTGGCCGAAGCCCT----GTCGGAATACTTCCTCGACGGCTCG
GAAGCCGGGCTCGACGGCTATTCGGCCCGCGCCCTGGCCCGCGTCTGGAAGGCCGAGCGG
TTCTCGTGGTGGTTCACCGGTCTGACCC--ACCGTTTC--------CCCG-ATCGCGACG
GCTTCGACCGCAAGATGCAGGTCGCCGAACTCGACTACATTCGCGGCTCCCGCGCCGCCC
AAGTCACCCTCGCCGAAAACTATGTCGG------CCTCCCGCTGGTC-------------
-----------------------------------------------------------T
AG
>Methylobacterium_sp_WSM2598
---------------------------------------------ATG------------
---------------C------------GCTGCCAGGTCGCGATCATCGGGGCCGGTCCG
GCCGGAATGTTCCTCGCCCACCTCCTCGCCCGGGCGGGGATCGACGCCGTGGTGCTGGAG
CGCCGCACCCGCGACTACGTCGAGGGCCGGGTGCGGGCCG---------GCGTCCTGGAG
CAGGGCACCGTCGCGGTGCTGGAGGCACTCGGCCTCGACGGGCGGCTGAAGGCCGAGGGC
CTCGTCCATACCGGCACCAACCTCGCCTATGACGGCGAGATCTTCCGCATCGACATGGCC
GCGCTGACCGGCGGCGGCGCCGTC-ACGGTCTACG--------------GCCAGCAGGAG
GTGATGCGCGACCTCTTCGA--CGCCGCCG-AGGCGCGGGGCCTGCGCATCGTGTTCGAG
GCCGAGGACGTGGCGCTCCGCGACGTCGCGGG---CGAGCGTCCCTGCGTGGAGT---AC
CGTT---GCGGCGGCGCGGCGC---ACAGCCTCTCGTGCGACTTCATCGCCGGCTGCGAC
GGCTTCCACGGGGTCGGCCGCGCGGCGATCCCGCCGGAC-GTGCTGCGGGTCTTCGAG--
-CGGGTCTACCCGTTCGGCTGGCTCGGCATCCTGGCGGAGCTGCCG-----CCGGTCAAC
CACGAG---------CTGATCTACGCCAACCAC-----CGCAACGGCT--------TCGC
GCTGGCCAGCATGCG----CTCG-CCGACGCGCAGTCGCTACTACGTGCAGGTCGGGCTC
GACGAGCGGATCGAGGATTGGCCGGACG---CGCGGTTCTGGGACGAGCTGGCGCTGCGG
CTCGGGCCGGAGGC---GGCCTCCGGCCTCGTGCGGGGCCCCTCCTTCGAGAAGAGCATC
G-----CGCCCCTGCGCAGCGTCGTGGCC-GAGCCGATGCGCCACGGGCGGCTCTTCCTG
GCGGGCGACGCCGCGCA--CATCGTGCCGCCGACCGGGGCCAAGGGCATGAACCTCGCCG
TCTCGGACGTGGCGATGCTGGGCGAGGCGCT----GGTGGCCCATTACCGCGAGGGCGAT
GCCTCCGGGCTCGACGGCTACTCGGCGCGGGCGCTGGCGCGGGTGTGGAAGGCGGAGCGG
TTCAGCTGGTGGTTCACCGGCCTGACCC--ACCGCTTC--------CCCG-ACATGGATC
CCTTCGCGCGCCGCATGCAGGTCGCGGAACTCGCCTATATCCGCGGCTCGGTCGCCGCCC
AGACGGTGCTCGCGGAGAATTACGTCGG------GCTGCCGATGGGC-------------
-----------------------------------------------------------T
GA
>Methylobacterium_sp_4-46
---------------------------------------------ATG------------
---------------C------------GCTGCCAGGTCGCGATCATCGGGGCCGGTCCG
GCCGGAATGTTCCTCGCCCACCTCCTCGCCCGGGCGGGGATCGACGCCGTGGTGCTGGAG
CGCCGCACCCGCGACTACGTCGAGGGCCGGGTGCGGGCCG---------GCGTCCTGGAG
CAGGGCACCGTCGCGGTGCTGGAGGCACTCGGCCTCGACGGGCGGCTGAAGGCCGAGGGC
CTCGTCCATACCGGCACCAACCTCGCCTATGACGGCGAGATCTTCCGCATCGACATGGCC
GCGCTGACCGGCGGC---GCCGTC-ACGGTCTACG--------------GCCAGCAGGAG
GTGATGCGCGACCTCTTCGA--CGCCGCCG-AGGCGCGGGGCCTGCGCATCGTGTTCGAG
GCCGAGGACGTGGCGCTCCGCGACGTCGCGGG---CGAGCGTCCCCGCGTGGAGT---AC
CGTT---GCGGCGGCGCGGCGC---ACAGCCTCTCGTGCGACTTCATCGCCGGCTGCGAC
GGCTTCCACGGGGTCGGCCGCGCGGCGATCCCGCCGGAC-GTGCTGCGGGTCTTCGAG--
-CGGGTCTACCCGTTCGGCTGGCTCGGCATCCTGGCGGAGCTGCCG-----CCGGTCAAC
CACGAG---------CTGATCTACGCCAACCAC-----CGCAACGGCT--------TCGC
GCTGGCCAGCATGCG----CTCG-CCGACGCGCAGCCGCTACTACGTGCAGGTCGGGCTC
GACGAGCGGATCGAGGATTGGCCGGACG---CGCGGTTCTGGGACGAGCTGGCGCTGCGG
CTCGGGCCGGAGGC---GGCCTCTGGCCTCGTGCGGGGCCCCTCCTTCGAGAAGAGCATC
G-----CGCCCCTGCGCAGCGTCGTGGCC-GAGCCGATGCGCCACGGGCGGCTCTTCCTG
GCGGGCGACGCCGCGCA--CATCGTGCCGCCGACCGGGGCCAAGGGCATGAACCTCGCCG
TCTCGGACGTGGCGATGCTGGGCGAGGCGCT----GGTGGCCCATTACCGTGAGGGCGAT
GCCTCCGGGCTCGACGGCTACTCGGCGCGGGCGCTGGCGCGGGTGTGGAAGGCGGAGCGG
TTCAGCTGGTGGTTCACCGGCCTGACCC--ACCGCTTC--------CCCG-ACATGGATC
CCTTCGCGCGCCGCATGCAGGTCGCGGAACTCGCCTATATCCGCGGCTCGGTCGCCGCCC
AGACGGTGCTCGCGGAGAATTACGTCGG------GCTGCCGATGGGC-------------
-----------------------------------------------------------T
GA
>Methylobacterium_nodulans_ORS_2060
---------------------------------------------ATG------------
---------------C------------GCACGCAGGTCGCCATCATCGGGGCCGGACCG
GCCGGCCTCTTCCTCGCCCATCTGCTCGCCCGGGCGGGCATCGACGCCGTGGTGCTGGAG
CGGCGCACCCGCGACTACGTCGAGGGACGGGTGCGGGCGG---------GCGTGCTGGAG
CAGGGCACCGTGGCGCTGCTCGCCGAGCTCGGCCTCGATGCACGCCTGAAGGCGGAGGGC
CTCGTCCATTCCGGCACCAACCTCGCGTATGACGGAGAGATCTTCCGCATCGATATGGCG
GCGCTGACCGGCGGATCCGCCGTC-ACGGTCTACG--------------GCCAGCAGGAG
GTGATGCGCGACCTGTTCGA--CGCCGCCC-CGGCACGGGGCGTGCGGATCGTCTTCGAG
GTCGAGGACGTGGTGCTGGAGGATATCGCGAC---CTCGTCTCCCTCGGTGCGCT---AC
CGGG---TGGGCGGCGAGGCCC---GCAGCCTCGCCTGCGAGTTCATCGCGGGCTGCGAC
GGCTCCCACGGCGTCAGCCGCGCCTCGATACCGGCCGAG-GTGCTGAGAGTGTTCGAG--
-CGGGTCTATCCCTTCGGCTGGCTCGGCATCCTGGCGGAGGTGCCG-----CCGGTCACC
CACGAG---------CTGATCTACGCCAACCAC-----CGGAACGGCT--------TCGC
CCTCGCCAGCATGCG----CTCG-TCGCACCGCAGCCGCTACTACGTCCAGGTCGGCCTC
GACGAGCGGATCGAGGACTGGCCGGACA---GCCGCTTCTGGGACGAGCTGGCGCTGCGC
CTCGGGCCGGAGGT---CTCCGCCGGCCTCGTGCGCGGCCCCTCCTTCGAGAAGAGCATC
G-----CCCCGCTGCGCAGCTTCGTGGCC-GAGCCGATGCGCCACGGCCGCCTGTTCCTG
GCGGGCGACGCCGCCCA--TATCGTGCCGCCGACCGGCGCCAAGGGCATGAATCTCGCGG
TGTCGGACGTCGCCATGCTGGCCGAGGCCCT----GGTGCGCCATTATCGCGACCGGGAT
TCCGCGGGCCTCGACGGCTATTCGGCCCGGGCGCTCGCCCGGGTCTGGAAGGCGGAGCGG
TTCAGCTGGTGGTTCACCGGCCTCACTC--ACCGCTTC--------CCCG-ACATGGACC
CCTTCGCCCGCCGCATGCAGGTGGCCGAGCTCGCCTATATCCGCGAGTCGCAGGCGGCCC
AGACGGTGCTGGCGGAGAACTACGTGGG------GCTGCCGCTGCGC-------------
-----------------------------------------------------------T
GA
>Methylobacterium_sp_MIMD6
---------------------------------------------ATG------------
---------------C------------GCACGAAGGTCGCGATCATCGGGGCCGGCCCG
GCCGGCCTGTTCCTCGCCCACCTGCTGGCCCGGGCCGGCATCGACGCGGTGGTGCTGGAG
CGGCGCACCCGCGACTACGTCGAGGGCCGGGTGCGGGCGG---------GCGTGCTGGAG
CAGGGCACCGTCGCGCTCATGGCCGAGCTCGGCCTCGACGCCCGCCTGCGCGCCGAGGGC
CTCGTCCACACGGGCACCAACCTCGCCTACGACGGCGAGGTCTTCCGGGTCGACATGGCG
GCGCTGACCGGCGGCTCCGCCGTC-ACGGTCTACG--------------GCCAGCAGGAG
GTGATGCGCGACCTCTTCGA--CGCCGCCG-AGCCGCGGGGCGTGCGCATCGTGTTCGAG
GCCGAGGACGTGCGCCCGGAGGATTTCGGCGG---CTCGAGCCCGAGCGTGAGCT---AC
GTGG---CGGGCGGGGTCGCGC---AGCGCCTCTCCTGCGACTTCATCGCGGCCTGCGAC
GGCTTCCACGGCGTCGGCCGCGCGGCGATGCCGGCGGAC-GTGCTGAAGGTGTACGAG--
-CGGGTCTACCCGTTCGGCTGGCTCGGCATCCTGGCGGACGTTCCG-----CCCGTGAAC
CACGAG---------CTGATCTACGCCAACCAC-----GAGCGCGGCT--------TCGC
CCTCGCCAGCATGCG----CTCC-GAGTCCCGCAGCCGCTACTACGTGCAGGTCGGGCTC
GACGAGCGGATCGACGACTGGCCCGACG---ACCGGTTCTGGGACGAGATCGCGACCCGC
CTCGGCCCCGAGGC---CGCGGCCGGGCTGGTGCGGGGGCCCTCGTTCGAGAAGAGCATC
G-----CGCCCCTGCGCAGCTTCGTGGCC-GAGCCGATGCGCGTCGGCCGCCTGTTCCTC
GCCGGCGACGCCGCCCA--CATCGTGCCGCCGACCGGCGCCAAGGGCATGAACCTCGCGG
TCTCCGACGTCGCCATGCTGGCCGACGCCCT----GCGGCGCCACTACGGCGACCGGGAC
GATTCCGGGCTCGACGGCTACTCGGCGCGGGCCCTCGCCCGGGTCTGGAAGGCCGAGCGC
TTCAGCTGGTGGTTCACCGGCCTCACCC--ACCGCTTC--------CCCG-ACATGGACC
CCTTCGCCCGCCGGATGCAGGTGGCGGAGCTCGCCTACATCCGGGGCTCGCAGGCCGCCC
AGACGGTGATCGCCGAGAACTACGTCGG------GCTGCCGCTGACC-------------
-----------------------------------------------------------T
GA
>Methylobacterium_tarhaniae_DSM_25844
---------------------------------------------ATG------------
---------------C------------GCACGCAGGTCGCCATCATCGGTGCCGGCCCG
GCCGGCCTCTTCCTCGCCCACCTGCTGGCCCGCGCCGGGGTCGACGCGGTGGTGCTGGAG
CGGCGCACCCGCGACTATGTCGAGGGACGGGTGCGGGCCG---------GCGTGCTGGAG
CAGGGCACCGTCGCGCTGATGGAAAAGCTCGGCCTCGACGGCCGGCTCAAGGCCGAGGGC
CTGGTCCATACCGGCACCAACCTCGCCTATGACGGCGAGATCTTCCGGATCGACATGGCG
GCGCTGACCGGTGGCTCGGCCGTC-ACGGTCTACG--------------GCCAGCAGGAG
GTGATGCGCGACCTGTTCGA--CGCCGCCG-AGCCCCGCGGCGTGCAGATCGTGTTCGAG
GCCGGGGACCTGCGGCTCGACGGCCTGACCGG---CGACCGCCCGAGCGTCACCT---TC
ACCA---GGGACGGCCAGACGC---AGAGCCTCGCCTGCGACTTCGTTGCGGCCTGCGAC
GGCTTCCACGGAGTCGGGCGCGCGGCGATCCCGGCGGAT-GTGCTGAAGGTCTACGAG--
-CGGGTCTATCCGTTCGGCTGGCTCGGGATCCTGGCCGAGGTGCCG-----CCGGTCAAC
CACGAA---------CTGATCTACGCCAACCAC-----GCGAACGGCT--------TCGC
GCTCGCCAGCATGCG----CTCC-CCCACCCGCAGCCGCTACTACGTCCAGGTCGGCCTC
GACGAGCGGATCGAGGATTGGTCGGACG---AGCGGTTCTGGGACGAGATCGAGACTCGC
CTCGGGCCGCAGGC---CTCCGCCGGGCTCGTGCGCGGTCCCTCCTTCGAGAAGAGCATC
G-----CCCCCTTGCGCAGCTTCGTCGCC-GAGCCGATGCGCTACGGCCGTCTGTTCCTG
GCCGGCGACGCCGCCCA--TATCGTCCCACCGACCGGTGCCAAGGGCATGAACCTCGCGG
TCTCCGACGTCGCGATGCTCGCCGAGGCGCT----GACCCTGCATTACGGCGAGCGCGAT
CCGTCCGGCCTCGACGGCTACTCGGCCCGGGCGCTCGCCCGCGTGTGGAAGGCCGAGCGC
TTCAGCTGGTGGTTCACCGGCCTCACCC--ACCGCTTC--------CCCG-ACATGGACG
CGTTCGCCCGCCGGATGCAGGTAGCGGAACTCGCCTATATCCGCGGCTCGCAGGCCGCGC
AGACGGTGATCGCGGAGAATTACGTCGG------GTTGCCGATGGCAGCCGGTCACGCGC
CCATGGGCGCG------------------------------------------------T
GA
>Methylobacterium_aquaticum_DSM_16371
---------------------------------------------ATG------------
---------------C------------GCACCCAGGTCGCCATCATCGGCGCCGGCCCG
GCCGGCCTGTTTCTCGCTCACCTTCTGGCCCGCGCCGGGATCGACGCGGTGGTGCTGGAG
CGGCGCACCCGCGACTATGTCGAGGGACGGGTCCGGGCCG---------GCGTGCTGGAG
CAGGGCACCGTCGCGCTGATGGAAAGCCTCGGTCTCGACGCCCGGCTCAAGGCCGAGGGT
TTGGTCCATACCGGCACCAACCTCGCCTATGACGGTGAGATCTTCCGCATCGACATGGCG
GCGCTGACCGGCGGCGCGGCGGTG-ACGGTCTACG--------------GCCAGCAGGAG
GTGATGCGCGACCTGTTCGA--CGCCGCCG-AGCCCCGCGGCGTGCGGATCGTGTTCGAG
GCCGAGGACCTGCGGCTCGACGGCCTCACCGG---CGAGCGCCCCAGCGTCACCT---TC
ACCA---AGGGCGGTGAGACGC---GGATTCTCGCCTGCGACTTCGTCGCCGCCTGCGAC
GGTTTTCACGGCGTCGGCCGGGCGGCGATCCCGGCCGAC-GTGCTCAAGGTCTACGAG--
-CGGGTCTATCCCTTCGGCTGGCTCGGCATCCTGGCCGAGGTACCG-----CCGGTCAAC
CACGAG---------CTGATCTACGCCAACCAT-----GCCCGCGGCT--------TCGC
GCTCGCCAGCATGCG----CTCG-CCCACCCGCAGCCGCTACTACGTCCAGGTCGGCCTC
GACGAGCGGATCGAGGACTGGTCGGACG---GGCGCTTCTGGGACGAGATCGAGATACGC
TTAGGGCCGCAAGC---CTCCGCCGGGCTGGTGCGCGGCCCCTCCTTCGAGAAGAGCATC
G-----CCCCCTTGCGCAGCTTCGTCGCC-GAGCCGATGCGCTATGGCCGCCTGTTCCTG
GCCGGGGACGCCGCCCA--TATCGTGCCGCCGACGGGGGCCAAGGGCATGAACCTCGCCG
TCTCCGACGTCGCGATGCTCGCCGAGGCGCT----GACCCTGCATTACGGCGAGCGCGAT
TCATCGGGTCTCGACGGCTATTCGGCCCGGGCGCTCGCCCGGGTGTGGAAGGCCGAGCGC
TTCAGCTGGTGGTTCACCGGCCTCACCC--ATCGCTTC--------CCCG-ACATGGACG
CCTTCGCGCGCCGGATGCAGGTGGCGGAACTCGCCTATATTCGCGGGTCGCAGGCCGCCC
AGACGGTGATCGCCGAGAACTACGTCGG------GCTGCCGATGGCGCCCGGTCACGCGC
CGATCGGCGCG------------------------------------------------T
GA
>Methylobacterium_variabile_DSM_16961
---------------------------------------------ATG------------
---------------C------------GCACGAAGGTCGCGATCATCGGGGCCGGCCCG
GCCGGCCTCTTCCTCGCCCACTTGCTGGCCCGCGCCGGGATCGACGCGGTGGTGCTGGAG
CGCCGCACCCGCGACTACGTCGAGGGCCGGGTGCGGGCCG---------GCGTGCTGGAG
CAGGGCACGGTGGCGCTCATGGAAGAGCTCGGCCTCGACGCCCGGCTCAAGGCCGAGGGC
CTGATCCATACCGGCACCAACCTCGCCTATGATGGCGAGATCTTCCGGATCGACATGGCG
GCCCTGACCGGCGGCTCCGCCGTC-ACGGTCTATG--------------GCCAGCAGGAG
GTGATGCGCGACCTGTTCGA--CGCCGCCG-AGCCCCGGGGCGTGCGGATCGTGTTCGAG
GCCGAGGACGTGTGCCTCGACGACGTCGGCAG---CGATGGCCCGAGCGTGAGCT---TC
GTCA---AGGACGGGACGGCGC---AGCGCCTCGCCTGCGACTTCATCGCGGCCTGCGAC
GGCTTCCACGGCGTCGGGCGCGCCGCGATCCCGGCGGAC-GTGCTGAAGGTCTACGAA--
-CGGGTCTATCCCTTCGGCTGGCTCGGCATCCTGGCCGAGGTGCCG-----CCGGTCAAC
CACGAG---------CTGATCTACGCCAACCAT-----TCCCGCGGCT--------TCGC
GCTCGCCAGCATGCG----CTCG-CCCACCCGCAGCCGCTACTACGTTCAGGTCGGCCTC
GACGAGCGGATCGAGGACTGGTCGGACG---AGCGGTTCTGGGACGAGGTCGAGACGCGC
CTCGGCCCCACGGC---CTCGGCCGGGCTGGTGCGCGGCCCCTCCTTCGAGAAGAGCATC
G-----CGCCGCTGCGCAGCTTCGTCGCC-GAGCCGATGCGCTACGGCCGCCTGTTCCTG
GCGGGCGACGCCGCCCA--CATCGTGCCGCCGACGGGCGCCAAGGGCATGAACCTCGCGG
TCTCCGACGTGCGGATGCTCGCCGAGGCGTT----GGCCCTGCACTACGCGGACAGGGAT
CCGTCCGGCCTCGACGGCTACTCCGCCCGGGCGCTCGCCCGGGTGTGGAAGGCCGAGCGC
TTCAGCTGGTGGTTCACGGGCCTCACCC--ACCGCTTC--------CCCG-ACATGGACG
ACTTCGCCCGCCGGATGCAGGTGGCGGAGCTCGCCTATATCCGCGGGTCGCAGGCGGCGC
AGACGGTGATCGCGGAGAACTACGTCGG------GCTGCCGATGGGCTCCGGCCACGATC
GGCCGGCAACC------------------------------------------------T
GA
>Methylobacterium_frigidaeris_IER25-16
---------------------------------------------ATG------------
---------------C------------GCACCCAGGTCGCCATCATCGGCGCCGGCCCG
GCCGGCCTCTTCCTCGCCCATCTGCTGGCGCGCGCCGGGATCGATGCGGTGGTGCTGGAG
CGCCGCACCCGCGACTACGTCGAGGGCCGGGTGCGGGCCG---------GCGTGCTGGAG
CAGGGCACCGTCGCCTTGATGGGGGAGCTCGGCCTCGATGCCCGGCTCAAGGCCGAGGGA
CTGGTCCATACCGGCACCAACCTCGCCTATGACGGCGAGATCTTCCGCGTCGACATGGCG
GCGCTGACTGGCGGCTCCGCCGTC-ACGGTCTACG--------------GCCAGCAGGAG
GTGATGCGCGACCTGTTCGA--CGCCGCCG-AGCCCCGCGGCGTGCGGATCGTGTTCGAG
GCCGAGGGCGTGCGGCTCGACGGTATCGGCGG---CGACAGCCCGAGCGTGAGTT---AC
ACCA---AGGACGGGGTCGCAC---ACACTCTGACGTGCGACTTCATCGCGGCCTGCGAC
GGCTTCCACGGCGTCGGACGGGCGGCGATCCCGGCCGAC-GTGCTCAAGATCTACGAG--
-CGGGTCTATCCGTTCGGCTGGCTCGGCATCCTGGCCGAGGTGCCG-----CCGGTCAAC
CACGAG---------TTGATCTACGCCAACCAC-----GCCCGCGGCT--------TCGC
GCTCGCCAGCATGCG----CTCC-CCCACCCGCAGCCGCTACTACGTCCAGGTCGGCCTC
GACGAGCGGATCGAGGACTGGTCCGACG---AGCGGTTCTGGGACGAGGTCGAGACGCGC
TTAGGACCCGAGGC---CTCGGCCGGGCTGGTGCGCGGCCCCTCCTTCGAGAAGAGCATC
G-----CGCCCCTGCGCAGCTTCGTCGCC-GAGCCGATGCGCTACGGCCGCCTGTTCCTG
GCCGGCGACGCCGCCCA--CATCGTGCCGCCGACCGGCGCCAAGGGCATGAACCTCGCGG
TCTCCGACGTCGCGATGCTCGCCGAGGGCTT----GAGCCTGCACTACGCCGAGCGCGAT
TCGTCCGGGCTCGACGGCTACTCCGCCCGGGCGCTCGCCCGGGTGTGGAAGGCCGAGCGC
TTCAGCTGGTGGTTCACCGGCCTCACTC--ACCGCTTC--------CCCG-ACATGGATG
AGTTCGCCCGCCGGATGCAGGTGGCGGAGCTGGCGTATATCCGGGGATCGCGGGCGGCGC
AGACGGTGATCGCGGAGAATTACGTCGG------GCTGCCGATGGCGGCTGGGCGCGATG
CCGTGAGCGTG------------------------------------------------T
GA
>Methylobacterium_currus_PR1016A
---------------------------------------------ATG------------
---------------C------------GCACGAAGGTCGCCATCATCGGCGCCGGCCCG
GCCGGCCTCTTTCTCGCCCACCTGCTGGCCCGCGCCGGGATCGACGCGGTGGTGCTGGAG
CGGCGCACCCGCGACTACGTCGAGGGCCGGGTGCGGGCCG---------GCGTGCTGGAG
CAGGGCACCGTCGCGTTGATGGAGCGGCTCGGCCTCGATGCGCGGCTCAAGGCCGAGGGC
CTGGTCCATACCGGCACCAACCTCGCCTATGACGGCGAGATCTTCCGCGTCGACATGGCG
GCCCTGACCGGCGGCGCGGCGGTG-ACGGTCTACG--------------GCCAGCAGGAG
GTGATGCGCGACCTGTTCGA--CGCCGCCG-GGCCCCGCGGCGTCAGAATCGTGTTCGAG
GCCGAGGACCTGCGGCTCGACGGCCTGAACGG---CGACAGCCCGAGCGTCACCT---AC
GTCA---AGGACGGGGCTGCAC---ACACCCTCGCCTGCGACTTCGTCGCGGCCTGCGAC
GGTTTCCACGGCGTCGGGCGGGCGGCGATCCCGGCCGAC-GTGCTGAAGGTCTACGAG--
-CGGGTCTATCCCTTCGGCTGGCTCGGCATCCTGGCCGAGGTGCCG-----CCGGTCAAC
CACGAG---------CTGATCTACGCCAACCAC-----GCCCGGGGCT--------TCGC
GCTCGCCAGCATGCG----CTCC-CCGACCCGTAGCCGCTACTACGTCCAGGTCGGTCTC
GACGAGCGGATCGAGGACTGGCCGGACG---AGCGCTTCTGGGACGAGGTCGAGACGCGC
CTCGGGCCGGAGGC---CTCGGCCGGGCTGGTGCGCGGCCCCTCCTTCGAGAAGAGCATC
G-----CGCCCCTGCGCAGCTTCGTCGCC-GAGCCGATGCGCTACGGCCGCCTGTTCCTG
GCGGGCGACGCCGCCCA--CATCGTCCCGCCGACGGGGGCCAAGGGCATGAACCTCGCGG
TCTCCGACGTCGCGATGCTCGCCGAGGCCCT----GAACCTGCACTATGCCGAGCGCGAC
GCGTCCGGCCTCGACGGCTATTCCGCCCGGGCGCTCGCCCGGGTCTGGAAGGCCGAGCGC
TTCAGCTGGTGGTTCACCGGCCTCACCC--ACCGCTTC--------CCCG-ACATGGACG
ACTTCGCCCGGCGGATGCAGGTGGCGGAGCTGGCCTATATCCGCGGGTCGCAGGCGGCGC
AGACGGTGATCGCGGAGAATTATGTCGG------GCTGCCGCTGCGC-------------
-----------------------------------------------------------T
GA
>Methylobacterium_sp_174MFSha1.1
---------------------------------------------ATG------------
---------------C------------GCACGAAGGTCGCCATCATCGGCGCCGGCCCG
GCCGGCCTCTTCCTCGCCCACCTCATGGCCCGCGCCGGGATCGACGCGGTGGTGCTGGAG
CGGCGCACCCGCGACTATGTCGAGGGCCGGGTGCGGGCGG---------GCGTGCTGGAA
CAGGGCACCGTCGCGCTGATGGAAGAGCTCGGCCTCGACGCGCGGCTCAAGGTCGAGGGC
CTGCCCCATACCGGCACCAACCTCGCCTATGACGGCGAGATCTTCCGGATCGACATGGCG
GCGCTCACCGGCGGCTCCGCCGTC-ACGGTCTACG--------------GCCAGCAGGAG
GTGATGCGCGACCTGTTCGA--CGCCGCCG-AGCCCCGCGGCGTCCGGATCGTGTTCGAG
GCCGAGGACCTGCGGCTCGACGGCCTCACCGG---AAATAGCCCGAGCGTGACCT---AC
CGCA---AGGACGGGGCCGCCC---ACACCCTCGCTTGCGACTTCGTCGCGGCCTGCGAC
GGCTTCCACGGGGTCGGGCGGGCGTCGATCCCTGACGAC-GTGCTGAAGGTCTACGAG--
-CGGGTCTATCCCTTCGGCTGGCTCGGCATCCTGGCCGAGGTGCCG-----CCGGTCAAC
CACGAG---------CTGATCTACGCCAACCAC-----GCCCGCGGCT--------TCGC
GCTCGCCAGCATGCG----CTCC-CCCACCCGCAGCCGCTACTACGTCCAGGTCGGCCTC
GACGAGCGGATCGAGGACTGGTCTGACG---AGCGCTTCTGGGACGAGGTCGAGACCCGC
CTCGGGCCCACGGC---CTCGGCCGGGCTGGTGCGCGGCCCCTCCTTCGAGAAGAGCATC
G-----CCCCCCTGCGCAGCTTCGTCGCC-GAGCCGATGCGCTACGGCCGCCTCTTCCTC
GCCGGCGACGCCGCCCA--CATCGTCCCGCCGACGGGGGCCAAGGGCATGAACCTCGCGG
TCTCCGACGTCGCGATGCTCGCCGAGGCGCT----CGCCCTGCATTACGCCGACCACGAC
GCGTCCGGCCTCGACGGCTACTCGGCCCGGGCGCTCGCCCGGGTGTGGAAGGCCGAGCGC
TTCAGCTGGTGGTTCACCGGCCTCACCC--ACCGCTTC--------CCCG-ACATGGACG
AATTCGCCCGCCGGATGCAGGTGGCGGAGCTCGCCTATATCCGCGGCTCGCGGGCGGCGC
AGACGGCGATCGCGGAGAATTACGTCGG------GCTGCCGATGGGGTTCGGGCGCGAGG
CGGTGGGAGCG------------------------------------------------T
GA
>Methylobacterium_platani_PMB02
---------------------------------------------ATG------------
---------------CCCAGCCAGATCCGCACTCAGGTCGCCATCATCGGCGCCGGCCCG
GCCGGCCTGTTCCTCGCCCATCTGCTGGCCCGGGCCGGGATCGACGCGGTGGTGCTGGAG
CGCCGCACCCGCGACTACGTCGAGGGCCGGGTGCGGGCGG---------GCGTGCTCGAA
CAGGGCACGGTCGCGCTGATGGAGAAACTCGGCCTCGACGCGCGTCTCAAGGCCGAGGGC
CTGGTCCATACCGGCACCAACCTCGCCTATGACGGCGAGATCTTCCGCGTCGACATGGCG
GCGCTCACCGGCGGCGCCGCCGTC-ACGGTCTACG--------------GCCAGCAGGAG
GTGATGCGCGACCTGTTCGA--CGCCGCCG-AGCCCCGCGGCGTGACGATCGTGTTCGAG
GCCGAGGACCTGCGGCTCGACGGCCTCGCCGG---CGAGAGCCCGAGCGTCGCGT---TC
ACCA---GGGACGGCGTCGCGC---AGGTCCTCGCCTGCGACTTCGTCGCCGCCTGCGAC
GGCTTTCACGGCGTCGGCCGCGCGGCGATTCCCGCCGAC-GTGCTCAAGGTCTACGAG--
-CGGGTCTACCCGTTCGGCTGGCTCGGCATCCTGGCCGAGGTGCCG-----CCGGTCAAC
CACGAG---------CTGATCTACGCCAACCAC-----GCCAACGGCT--------TCGC
GCTCGCCAGCATGCG----CTCG-CCGACCCGCAGCCGCTACTACGTCCAGGTCGGCCTC
GACGAGCGGATCGAGGACTGGCCGGACG---AGCGGTTCTGGGACGAGGTCGAGACGCGG
CTCGGGCCCCAGGC---CTCCGCCGGGCTGGTGCGCGGCCCGTCCTTCGAGAAGAGCATC
G-----CCCCCCTGCGCAGCTTCGTCGCC-GAGCCGATGGCTTACGGCCGCCTGTTCCTC
GCCGGCGACGCCGCTCA--CATCGTCCCGCCGACGGGCGCCAAGGGCATGAACCTCGCGG
TCTCCGACGTCGCGATGCTCGCCGAGGCGCT----GACCCAGCACTATTCGGAGCGCGAT
GCGTCCGGGCTCGACGGCTACTCGGCCCGGGCGCTCGCCCGGGTGTGGAAGGCCGAGCGC
TTCAGCTGGTGGTTCACCGGCCTCACCC--ACCGCTTC--------CCCG-AGATGGACG
ATTTCGCGCGCCGGATGCAGGTGGCGGAGCTCGCCTATATCCGGGGATCGCAGGCGGCGC
AGACGGCGATCGCGGAGAATTACGTCGG------GTTGCCGATGGGATTCGGGGGCGAAC
CGCCGAGCCTG------------------------------------------------T
GA
>Methylobacterium_platani_JCM_14648
---------------------------------------------ATG------------
---------------CCCAGCCAGATCCGCACTCAGGTCGCCATCATCGGCGCCGGCCCG
GCCGGCCTGTTCCTCGCCCATCTGCTGGCCCGGGCCGGGATCGACGCGGTGGTGCTGGAG
CGCCGCACCCGCGACTACGTCGAGGGCCGGGTGCGGGCGG---------GCGTGCTCGAA
CAGGGCACGGTCGCGCTGATGGAGAAACTCGGCCTCGACGCGCGTCTCAAGGCCGAGGGC
CTGGTCCATACCGGCACCAACCTCGCCTATGACGGCGAGATCTTCCGCGTCGACATGGCG
GCGCTCACCGGCGGCGCCGCCGTC-ACGGTCTACG--------------GCCAGCAGGAG
GTGATGCGCGACCTGTTCGA--CGCCGCCG-AGCCCCGCGGCGTGACGATCGTGTTCGAG
GCCGAGGACCTGCGGCTCGACGGCCTCGCCGG---CGAGAGCCCGAGCGTCGCGT---TC
ACCA---GGGACGGCGTCGCGC---AGGTCCTCGCCTGCGACTTCGTCGCCGCCTGCGAC
GGCTTTCACGGCGTCGGCCGCGCGGCGATTCCCGCCGAC-GTGCTCAAGGTCTACGAG--
-CGGGTCTACCCGTTCGGCTGGCTCGGCATCCTGGCCGAGGTGCCG-----CCGGTCAAC
CACGAG---------CTGATCTACGCCAACCAC-----GCCAACGGCT--------TCGC
GCTCGCCAGCATGCG----CTCG-CCGACCCGCAGCCGCTACTACGTCCAGGTCGGCCTC
GACGAGCGGATCGAGGACTGGCCGGACG---AGCGGTTCTGGGACGAGGTCGAGACGCGG
CTCGGGCCCCAGGC---CTCCGCCGGGCTGGTGCGCGGCCCGTCCTTCGAGAAGAGCATC
G-----CCCCCCTGCGCAGCTTCGTCGCC-GAGCCGATGGCTTACGGCCGCCTGTTCCTC
GCCGGCGACGCCGCTCA--CATCGTCCCGCCGACGGGCGCCAAGGGCATGAACCTCGCGG
TCTCCGACGTCGCGATGCTCGCCGAGGCGCT----GACCCAGCACTATTCGGAGCGCGAT
GCGTCCGGGCTCGACGGCTACTCGGCCCGGGCGCTCGCCCGGGTGTGGAAGGCCGAGCGC
TTCAGCTGGTGGTTCACCGGCCTCACCC--ACCGCTTC--------CCCG-AGATGGACG
ATTTCGCGCGCCGGATGCAGGTGGCGGAGCTCGCCTATATCCGGGGATCGCAGGCGGCGC
AGACGGCGATCGCGGAGAATTACGTCGG------GTTGCCGATGGGATTCGGGGGCGAAC
CGCCGAGCCTG------------------------------------------------T
GA
>Methylobacterium_indicum_NS229
---------------------------------------------ATG------------
---------------C------------GCACGCAGGTCGCCATCATCGGCGCCGGCCCG
GCCGGCCTGTTCCTCGCCCACCTCCTGGCCCGCGCCGGGATCGACGCGGTGGTGCTGGAG
CGGCGGACCCGCGACTACGTCGAGGGCCGGGTGCGGGCGG---------GCGTGCTCGAA
CAGGGCACCGTCGCGCTGATGCGGAAGCTCGGCCTCGACGGGCGACTCAAGGCCGAGGGC
CTGGTCCATACCGGCACCAACCTCGCCTATGACGGCGAGATCTTCCGCATCGACATGGCG
GCGCTGACCGGCGGTGCGGCCGTC-ACGGTCTACG--------------GCCAGCAGGAG
GTGATGCGCGACCTGTTCGA--CGCGGCCG-AGCCCCGCGGCGTCCGCATCGTGTTCGAG
GCCGAGGATCTGCGGCTCCACGACCTCGCCGG---CGAGACCCCGAGCGTTACCT---TC
ACCA---GGAACGGCGAGGCGC---GCACGCTCGCCTGCGACTACGTCGCGGCCTGCGAC
GGCTTCCACGGCATCGGCCGCGCGGCGATCCCCGCCGAC-GTCCTCAAGGTGTACGAG--
-CGGGTCTATCCGTTCGGCTGGCTCGGCATCCTGGCCGAGGTGCCG-----CCGGTCAAC
CACGAG---------CTGATCTACGCCAACCAC-----GCCCACGGCT--------TCGC
GCTGGCCAGCATGCG----CTCG-CCGACCCGCAGCCGCTACTACGTCCAGGTCGGCCTC
GACGAGCGGATCGAGGATTGGTCGGACG---AGCGTTTCTGGGACGAGATCGAGACCCGC
CTCGGACCGCAGGC---CTCCGCCGGGCTGGTGCGCGGCCCCTCCTTCGAGAAGAGCATC
G-----CGCCCTTGCGCAGCTTCGTCGCC-GAGCCGATGCGCTACGGCCGCCTCTTCCTC
GCCGGGGACGCCGCCCA--CATCGTCCCGCCGACGGGCGCCAAGGGCATGAACCTCGCCG
TCTCCGACGTCGCGATGCTCGCCGAGGCGTT----GAGTCTGCACTACGCCGACCGCGAT
GCGTCGGGCCTCGACGGCTACTCGGCCCGGGCGCTCGCCCGGGTGTGGAAGGCCGAGCGC
TTCAGCTGGTGGTTCACCGGCCTCACCC--ACCGCTTC--------CCCG-ACATGGACG
ACTTCGCGCGCCGGATGCAGGTGGCGGAGCTGGCCTATATCCGGGGGTCGCAGGCCGCGC
AGACGGCGCTGGCGGAGAATTACGTCGG------GCTGCCGATGGGGCCGGCGGCCGTTC
GG---------------------------------------------------------T
AA
>Methylobacterium_indicum_NS228
---------------------------------------------ATG------------
---------------C------------GCACGCAGGTCGCCATCATCGGCGCCGGCCCG
GCCGGCCTGTTCCTCGCCCACCTCCTGGCCCGCGCCGGGATCGACGCGGTGGTGCTGGAG
CGGCGGACCCGCGACTACGTCGAGGGCCGGGTGCGGGCGG---------GCGTGCTCGAA
CAGGGCACCGTCGCGCTGATGCGGAAGCTCGGCCTCGACGGGCGACTCAAGGCCGAGGGC
CTGGTCCATACCGGCACCAACCTCGCCTATGACGGCGAGATCTTCCGCATCGACATGGCG
GCGCTGACCGGCGGTGCGGCCGTC-ACGGTCTACG--------------GCCAGCAGGAG
GTGATGCGCGACCTGTTCGA--CGCGGCCG-AGCCCCGCGGCGTCCGCATCGTGTTCGAG
GCCGAGGATCTGCGGCTCCACGACCTCGCCGG---CGAGACCCCGAGCGTTACCT---TC
ACCA---GGAACGGCGAGGCGC---GCACGCTCGCCTGCGACTACGTCGCGGCCTGCGAC
GGCTTCCACGGCATCGGCCGCGCGGCGATCCCCGCCGAC-GTCCTCAAGGTGTACGAG--
-CGGGTCTATCCGTTCGGCTGGCTCGGCATCCTGGCCGAGGTGCCG-----CCGGTCAAC
CACGAG---------CTGATCTACGCCAACCAC-----GCCCACGGCT--------TCGC
GCTGGCCAGCATGCG----CTCG-CCGACCCGCAGCCGCTACTACGTCCAGGTCGGCCTC
GACGAGCGGATCGAGGATTGGTCGGACG---AGCGTTTCTGGGACGAGATCGAGACCCGC
CTCGGACCGCAGGC---CTCCGCCGGGCTGGTGCGCGGCCCCTCCTTCGAGAAGAGCATC
G-----CGCCCTTGCGCAGCTTCGTCGCC-GAGCCGATGCGCTACGGCCGCCTCTTCCTC
GCCGGGGACGCCGCCCA--CATCGTCCCGCCGACGGGCGCCAAGGGCATGAACCTCGCCG
TCTCCGACGTCGCGATGCTCGCCGAGGCGTT----GAGTCTGCACTACGCCGACCGCGAT
GCGTCGGGCCTCGACGGCTACTCGGCCCGGGCGCTCGCCCGGGTGTGGAAGGCCGAGCGC
TTCAGCTGGTGGTTCACCGGCCTCACCC--ACCGCTTC--------CCCG-ACATGGACG
ACTTCGCGCGCCGGATGCAGGTGGCGGAGCTGGCCTATATCCGGGGGTCGCAGGCCGCGC
AGACGGCGCTGGCGGAGAATTACGTCGG------GCTGCCGATGGGGCCGGCGGCCGTTC
GG---------------------------------------------------------T
AA
>Methylobacterium_indicum_NS230
---------------------------------------------ATG------------
---------------C------------GCACGCAGGTCGCCATCATCGGCGCCGGCCCG
GCCGGCCTGTTCCTCGCCCACCTCCTGGCCCGCGCCGGGATCGACGCGGTGGTGCTGGAG
CGGCGGACCCGCGACTACGTCGAGGGCCGGGTGCGGGCGG---------GCGTGCTCGAA
CAGGGCACCGTCGCGCTGATGCGGAAGCTCGGCCTCGACGGGCGACTCAAGGCCGAGGGC
CTGGTCCATACCGGCACCAACCTCGCCTATGACGGCGAGATCTTCCGCATCGACATGGCG
GCGCTGACCGGCGGTGCGGCCGTC-ACGGTCTACG--------------GCCAGCAGGAG
GTGATGCGCGACCTGTTCGA--CGCGGCCG-AGCCCCGCGGCGTCCGCATCGTGTTCGAG
GCCGAGGATCTGCGGCTCCACGACCTCGCCGG---CGAGACCCCGAGCGTTACCT---TC
ACCA---GGAACGGCGAGGCGC---GCACGCTCGCCTGCGACTACGTCGCGGCCTGCGAC
GGCTTCCACGGCATCGGCCGCGCGGCGATCCCCGCCGAC-GTCCTCAAGGTGTACGAG--
-CGGGTCTATCCGTTCGGCTGGCTCGGCATCCTGGCCGAGGTGCCG-----CCGGTCAAC
CACGAG---------CTGATCTACGCCAACCAC-----GCCCACGGCT--------TCGC
GCTGGCCAGCATGCG----CTCG-CCGACCCGCAGCCGCTACTACGTCCAGGTCGGCCTC
GACGAGCGGATCGAGGATTGGTCGGACG---AGCGTTTCTGGGACGAGATCGAGACCCGC
CTCGGACCGCAGGC---CTCCGCCGGGCTGGTGCGCGGCCCCTCCTTCGAGAAGAGCATC
G-----CGCCCTTGCGCAGCTTCGTCGCC-GAGCCGATGCGCTACGGCCGCCTCTTCCTC
GCCGGGGACGCCGCCCA--CATCGTCCCGCCGACGGGCGCCAAGGGCATGAACCTCGCCG
TCTCCGACGTCGCGATGCTCGCCGAGGCGTT----GAGTCTGCACTACGCCGACCGCGAT
GCGTCGGGCCTCGACGGCTACTCGGCCCGGGCGCTCGCCCGGGTGTGGAAGGCCGAGCGC
TTCAGCTGGTGGTTCACCGGCCTCACCC--ACCGCTTC--------CCCG-ACATGGACG
ACTTCGCGCGCCGGATGCAGGTGGCGGAGCTGGCCTATATCCGGGGGTCGCAGGCCGCGC
AGACGGCGCTGGCGGAGAATTACGTCGG------GCTGCCGATGGGGCCGGCGGCCGTTC
GG---------------------------------------------------------T
AA
>Methylobacterium_indicum_SE3.6
---------------------------------------------ATG------------
---------------C------------GCACGCAGGTCGCCATCATCGGCGCCGGCCCG
GCCGGCCTGTTCCTCGCCCACCTCCTGGCCCGCGCCGGGATCGACGCGGTGGTGCTGGAG
CGGCGGACCCGCGACTACGTCGAGGGCCGGGTGCGGGCGG---------GCGTGCTCGAA
CAGGGCACCGTCGCGCTGATGCGGGAGCTCGGCCTCGACGGGCGGCTCAAGGCCGAGGGT
CTGGTCCATACCGGCACCAACCTCGCCTATGACGGCGAGATCTTCCGCATCGACATGGCG
GCGCTGACCGGCGGTGCGGCCGTC-ACGGTCTACG--------------GCCAGCAGGAG
GTGATGCGCGACCTGTTCGA--CGCGGCCG-AGCCCCGCGGCGTCCGCATCGTGTTCGAG
GCCGAGGATCTGCGGCTCCATGACCTCGCCGG---CGAGACCCCGAGCGTCACCT---TC
ACCA---GGAACGGCGAGGCGC---GCACGCTCGCCTGCGACTACGTCGCGGCCTGCGAC
GGCTTCCACGGCGTCGGCCGCGCGGCGATCCCCGCCGAC-GTCCTGAAGGTGTACGAG--
-CGGGTCTATCCGTTCGGCTGGCTCGGCATCCTGGCCGAGGTGCCG-----CCCGTCAAC
CACGAG---------CTGATCTACGCCAACCAC-----ACCCACGGCT--------TCGC
GCTGGCCAGCATGCG----CTCG-CCGACCCGCAGCCGCTACTACGTCCAGGTCGGCCTC
GACGAACGGATCGAGGATTGGTCGGACG---AGCGTTTCTGGGACGAGATCGAGACCCGC
CTCGGGCCGCAGGC---CTCCGCCGGGCTGGTGCGCGGCCCCTCCTTCGAGAAGAGCATC
G-----CGCCCTTGCGCAGCTTCGTCGCC-GAGCCGATGCGCTACGGCCGCCTCTTCCTC
GCCGGGGACGCCGCCCA--CATCGTCCCGCCCACCGGCGCCAAGGGCATGAACCTCGCCG
TCTCCGACGTCGCGATGCTCGCCGAGGCGTT----GAGTCTGCACTACGCCGACCGCGAT
GCGTCGGGCCTCGACGGCTACTCGGCCCGGGCGCTCGCCCGGGTGTGGAAGGCCGAGCGC
TTCAGCTGGTGGTTCACCGGCCTCACCC--ACCGCTTC--------CCCG-ACATGGACG
ACTTCGCGCGCCGGATGCAGGTGGCGGAGCTGGCCTATATCCGGGGGTCGCAGGCCGCGC
AGACGGCGCTGGCGGAGAATTACGTCGG------GCTGCCGATGGGGCCGGCGGCCGTTC
GG---------------------------------------------------------T
AA
>Methylobacterium_indicum_SE2.11
---------------------------------------------ATG------------
---------------C------------GCACGCAGGTCGCCATCATCGGCGCCGGCCCG
GCCGGCCTGTTCCTCGCCCACCTCCTGGCCCGCGCCGGGATCGACGCGGTGGTGCTGGAG
CGGCGGACCCGCGACTACGTCGAGGGCCGGGTGCGGGCGG---------GCGTGCTCGAA
CAGGGCACCGTCGCGCTGATGCGGGAGCTCGGCCTCGACGGGCGGCTCAAGGCCGAGGGT
CTGGTCCATACCGGCACCAACCTCGCCTATGACGGCGAGATCTTCCGCATCGACATGGCG
GCGCTGACCGGCGGTGCGGCCGTC-ACGGTCTACG--------------GCCAGCAGGAG
GTGATGCGCGACCTGTTCGA--CGCGGCCG-AGCCCCGCGGCGTCCGCATCGTGTTCGAG
GCCGAGGATCTGCGGCTCCATGACCTCGCCGG---CGAGACCCCGAGCGTCACCT---TC
ACCA---GGAACGGCGAGGCGC---GCACGCTCGCCTGCGACTACGTCGCGGCCTGCGAC
GGCTTCCACGGCGTCGGCCGCGCGGCGATCCCCGCCGAC-GTCCTGAAGGTGTACGAG--
-CGGGTCTATCCGTTCGGCTGGCTCGGCATCCTGGCCGAGGTGCCG-----CCCGTCAAC
CACGAG---------CTGATCTACGCCAACCAC-----ACCCACGGCT--------TCGC
GCTGGCCAGCATGCG----CTCG-CCGACCCGCAGCCGCTACTACGTCCAGGTCGGCCTC
GACGAACGGATCGAGGATTGGTCGGACG---AGCGTTTCTGGGACGAGATCGAGACCCGC
CTCGGGCCGCAGGC---CTCCGCCGGGCTGGTGCGCGGCCCCTCCTTCGAGAAGAGCATC
G-----CGCCCTTGCGCAGCTTCGTCGCC-GAGCCGATGCGCTACGGCCGCCTCTTCCTC
GCCGGGGACGCCGCCCA--CATCGTCCCGCCCACCGGCGCCAAGGGCATGAACCTCGCCG
TCTCCGACGTCGCGATGCTCGCCGAGGCGTT----GAGTCTGCACTACGCCGACCGCGAT
GCGTCGGGCCTCGACGGCTACTCGGCCCGGGCGCTCGCCCGGGTGTGGAAGGCCGAGCGC
TTCAGCTGGTGGTTCACCGGCCTCACCC--ACCGCTTC--------CCCG-ACATGGACG
ACTTCGCGCGCCGGATGCAGGTGGCGGAGCTGGCCTATATCCGGGGGTCGCAGGCCGCGC
AGACGGCGCTGGCGGAGAATTACGTCGG------GCTGCCGATGGGGCCGGCGGCCGTTC
GG---------------------------------------------------------T
AA
>Methylobacterium_sp_AP11
---------------------------------------------ATG------------
---------------C------------GCACGCAGGTCGCCATCATCGGCGCCGGCCCG
GCCGGCCTGTTTCTCGCCCACCTGCTGGCGCGGGCCGGGATCGACGCGGTAGTGCTGGAG
CGGCGCACTCGCGAGTATGTCGAGGGTCGGGTGCGGGCCG---------GCGTGCTCGAG
CAGGGCACCGTCGCGCTGATGCGGGAGCTCGGGCTCGACGCGCGGCTCAAGGCCGAGGGC
CTGGTCCATAACGGCACCAACCTCGTCTATGACGGCGAGATCTTCCGCATCGACATGGCG
GCCCTGACCGGCGGCGCGGCCGTC-ACGGTCTACG--------------GCCAGCAGGAG
GTGATGCGCGACTTGTTCGA--CGCCGCCG-AACCCCGCGGCGTCCACATCGTGTTCGAG
GCCGAGGACCTGCGGCTCGACGGCCTGAACGG---CGAAAGCCCGAGCGTCAGCT---TC
ACCA---AGGACGGCGAGGTGC---GGACCCTCGCCTGCGACTTCATCGCGGCCTGCGAC
GGCTTCCACGGCGTCGGCCGCGCGGCGATCCCGGCCGAC-ATCCTCCGGGTCTACGAG--
-CGGGTCTACCCCTTCGGCTGGCTCGGCATCCTGGCCGAGGTGCCA-----CCGGTCAAC
CACGAG---------CTGATCTACGCCAACCAC-----GCCAACGGCT--------TCGC
GCTCGCCAGCATGCG----CTCG-CCCACGCGCAGCCGCTACTACGTCCAGGTCGGCCTC
GACGAGCGGATCGAGGACTGGTCCGACG---ACCGCTTCTGGGACGAGATCGAGACCCGC
CTCGGGCCGCAGGC---CTCCGCCGGGCTGGTGCGCGGCCCCTCCTTCGAGAAGAGCATC
G-----CGCCGCTGCGCAGCTTCGTCGCC-GAGCCGATGCGCTACGGCCGCCTCTTCCTC
GCCGGCGACGCCGCCCA--CATCGTTCCGCCGACGGGCGCCAAGGGCATGAACCTCGCCG
TCTCCGACGTCGCGATGCTGGCCGAGGCCCT----GACCCTACACTACGCCGAGCGCGAT
TCCTCCGGCCTCGACGGCTACTCGGCCCGGGCGCTCGCCCGGGTATGGAAGGCCGAGCGC
TTCAGCTGGTGGTTCACCGGCCTCACGC--ACCGCTTC--------CCCG-ACATGGACG
CGTTCGCGCGCCGGATGCAGGTCGCGGAGCTTGCCTATATCCGGGGATCGGAGGCGGCGC
AGACGGCCTTGGCCGAGAACTACGTCGG------GCTGCCGATGGAGAAAGGCGGTTCGA
TGCCGGCGGAGAGTGGAGCGCGAGCCCCGGCGCAT------------------------T
GA
>Methylobacterium_aquaticum_MA-22A
---------------------------------------------ATG------------
---------------C------------GCACGCAGGTCGCCATCATCGGCGCCGGCCCG
GCCGGCCTGTTTCTCGCTCACCTGCTGGCGCGTGCCGGGATCGACGCGGTGGTGCTGGAG
CGGCGTACCCGCGACTACGTCGAGGGCCGGGTCCGGGCCG---------GCGTGCTCGAG
CAGGGTACCGTCGCGCTGATGCGGGAACTCGGGCTCGACGCGCGGCTCAAGGCCGAGGGC
CTGGTCCATACCGGCACCAACCTCGTCTACGACGGCGAGATCTTCCGCATCGACATGGCG
GCCCTGACCGGCGGCGCGGCCGTC-ACGGTCTACG--------------GCCAGCAGGAG
GTGATGCGCGACTTGTTCGA--CGCCGCCG-AACCCCGCGGCGTCTGCATCGTGTTCGAG
GCCGGGGACCTGCGGCTCGACGGCCTGAACGG---CGACAGCCCGAGCGTCAGCT---TC
ACCA---AGGACGGCGAGGCGC---GGACCCTCGCCTGCGACTTCATCGCGGCCTGCGAC
GGCTTCCACGGCGTCGGCCGCGCGGCGATCCCGGCCGAC-ATCCTCAAGGTCTACGAG--
-CGGGTCTATCCCTTCGGCTGGCTCGGCATCCTGGCCGAGGTGCCG-----CCGGTCAAC
CACGAG---------CTGATCTACGCCAACCAC-----GCCCACGGCT--------TCGC
GCTCGCCAGCATGCG----TTCG-CCCACCCGCAGCCGCTACTACGTCCAGGTCGGCCTC
GACGAGCGGATCGAGGACTGGTCCGACG---ACCGCTTCTGGGACGAGGTCGAGACCCGC
CTCGGGCCGCAGGC---CTCCGCCGGCCTGGTGCGCGGCCCCTCCTTCGAGAAGAGCATC
G-----CGCCGCTCCGCAGCTTCGTCGCC-GAGCCGATGCGCTACGGCCGCCTCTTCCTC
GCCGGCGACGCCGCCCA--CATCGTCCCGCCGACGGGTGCCAAGGGCATGAACCTCGCCG
TCTCCGACGTCGCGATGCTGGCCGAGGCCCT----GACCCTGCACTACGCCGAGCGCGAT
TCCACCGGCCTCGACGGCTACTCGGCCCGGGCGCTCGCCCGGGTGTGGAAGGCCGAGCGC
TTCAGCTGGTGGTTCACCGGCCTCACGC--ACCGCTTC--------CCCG-ACATGGACG
CGTTCGCGCGCCGGATGCAGGTCGCGGAGCTGGCCTATATCCGGGGATCGGAGGCGGCGC
AGACGGCCTTGGCGGAGAACTATGTCGG------GCTGCCGATGGGGACGGGCGGTTCGA
TGCCAGCTGGGGGCGGAGCGCGAGCCCCGGCGCAT------------------------T
GA
>Methylobacterium_sp_YR596
---------------------------------------------ATG------------
---------------C------------GCACGCAGGTCGCCATCATCGGCGCCGGCCCG
GCCGGCCTGTTTCTCGCCCACCTGCTGGCGCGCGCCGGGATCGACGCGGTGGTGCTGGAG
CGGCGTACCCGCGACTACGTCGAGGGCCGGGTCCGGGCCG---------GCGTGCTCGAG
CAGGGCACCGTCGCGCTGATGCGGGAACTCGGGCTCGACGCGCGGCTCAAGGCCGAGGGC
CTGGTCCATACCGGCACCAACCTCGTCTACGACGGCGAGATCTTCCGCATCGACATGGCG
GCCCTGACCGGCGGCGCGGCCGTC-ACGGTCTACG--------------GCCAGCAGGAG
GTGATGCGCGACTTGTTCGA--CGCCGCCG-AACCCCGCGGCGTCCGCATCGTGTTCGAG
GCCGAGGACCTGCGGCTCGACGGCCTGAACGG---CGAAAGCCCGAGCGTCAGCT---TC
ACCA---AGGACGGCGAGGTGC---GGACCCTCGCCTGCGACTTCATCGCGGCCTGCGAC
GGCTTCCACGGCGTCGGCCGCGCGGCGATCCCGGCCGAC-ATCCTCAAGGTCTACGAG--
-CGGGTCTATCCCTTCGGCTGGCTCGGCATCCTGGCCGAGGTGCCG-----CCGGTCAAC
CACGAG---------CTGATCTACGCCAACCAC-----GCCCACGGCT--------TCGC
GCTCGCCAGCATGCG----TTCG-CCCACCCGCAGCCGCTACTACGTCCAGGTCGGCCTC
GACGAGCGGATCGAGGACTGGTCCGACG---ACCGCTTCTGGGACGAGGTCGAGACCCGC
CTCGGGCCGCAGGC---CTCCGCCGGCCTGGTGCGCGGCCCCTCCTTCGAGAAGAGCATC
G-----CGCCGCTCCGCAGCTTCGTCGCC-GAGCCCATGCGCTACGGCCGCCTCTTCCTC
GCCGGCGACGCCGCCCA--CATCGTCCCGCCGACGGGTGCCAAGGGCATGAACCTCGCCG
TCTCCGACGTCGCGATGCTGGCCGAGGCCCT----GACCCTGCACTACGCCGAGCGCGAT
TCCACCGGCCTCGACGGCTACTCGGCCCGGGCGCTCGCCCGGGTGTGGAAGGCCGAGCGC
TTCAGCTGGTGGTTCACCGGCCTCACGC--ACCGCTTC--------CCCG-ACATGGACG
CGTTCGCACGCCGGATGCAGGTCGCGGAGCTGGCCTATATCCGGGGATCGGAGGCGGCGC
AGACGGCCTTGGCGGAGAACTATGTCGG------GCTGCCGATGGGGACGGGCAGTTCGA
TGCCGGCTGGGAGCGGAGCGCGAGCCCCGGCGCAT------------------------T
GA
>Methylobacterium_pseudosasicola_BL36
---------------------------------------------ATG------------
---------------C------------GAACGCAGGTGGCGATCGTCGGCGCCGGGCCG
GCGGGTCTCGTCCTCGCGCATCTCTTGCGCGCGGCGGGCATCGCGAGCGTGGTGATCGAG
CGTCGCACGCGCGACTACGTGGAGGGCCGCGTCCGGGCCG---------GGGTGCTGGAG
CAGGGCACCGTCGCGGCGCTCGCCCGGCTCGGTCTCGACCGGCGTCTGCGCACCGAGGGC
CTGGTGCATACCGGCACGACTCTCGCCATGGACGGGGAGACCTTTCGCATCGACATGGCC
GACCTCGCCGGCGGC---GCCGTC-ACGATCTACG--------------GCCAGCAGGAG
GTGATGCGCGATCTGTTCGA--CGCGGCCG-AGACGCACGGGATGCCGATCGTCTTCGAG
GCGGCGGATGTGCAACTGCACGACATCGACGG---CGCGTCCCCGTCAATCAGCT---AC
CGGA---CCGCTGCCGGCCCGC---AGCATCTCGCCTGCGATGTCGTCGCCGGGTGCGAC
GGCTCCCACGGGATCTGCCGCCAATTCATCCCCGAGGCC-GTCCGAAAGACCTTCGAG--
-CGGGTCTATCCGTTCGGCTGGCTCGGCATCCTGGCCGAGGTGCCG-----CCGGCGGCG
CACGAG---------CTGATCTATGCCAGCCAT-----GCCAACGGCT--------TCGC
GCTGTCGAGCATGCG----CTCG-CCGACGCGCAGCCGCTACTACATCCAGTGCGGGATC
GAGGAGCGCATTGAGGATTGGCCGGACG---CGCGCTTCTGGGACGAGTTGTGCCTGCGC
CTCGGGTCCGAGAC---CGCCGCAGGCGTCGTGCGCGGGCCGGCCTTCGAGAAGAGCATC
G-----CGCCGCTGCGCAGTTTCGTCGGC-GAGCCGATGCAATATGGCCGCCTGTTCCTG
GCGGGCGACGCCGCCCA--TAGCGTGCCGCCCACCGGCGCGAAGGGCATGAACCTCGCGG
TGTCGGACGTGCTCATGCTGGCCGAAGCCCT----GGAAGATTTCTACGCCCGGAACGAA
CGATCCGGCCTCGACGGCTACTCGGCGCGGGCGCTGGCCCGGGTCTGGAAGGCCGAACGC
TTCTCCTGGTGGTTCACCGGGCTGACCC--ACCGCTTC--------CCCG-AGGCGACCG
GCTTCGACCGCCGCATGCAGGTGGCCGAATTCGCCTATCTGCGGACCTCGCGCGCGGCCC
AGACGGCGTTTGCCGAGAACTATATCGG------CCTGCCGCTCGATCAGAGCACCGGAC
GGCTCTCGACGGAGGCGCGCCCA------------------------------------T
GA
>Methylobacterium_sp_AMS5
---------------------------------------------ATG------------
---------------C------------GCACGCAGGTCGCGATCGTCGGTGCCGGGCCG
GCCGGGATGGTCTTGGCGCATCTGCTGCACGCGGCCGGCATCGCCAGCGTCGTGGTGGAG
CGCCGCACGCGCGACTACGTCGAGGGCCGCGTGCGCGCCG---------GTGTGCTGGAA
CAGGGCACCGTGGACGTGCTCGCGCGGCTCGGCCTCGACGGGCGCCTGCGCAGCGAGGGC
CTCGTCCACACGGGCGCCAACCTCGCGGTGGACGGCGCGAGCTTTCGCATCGACATGGCC
GCGCTGACCGGCGCC---GCGGTC-ACGGTCTACG--------------GCCAGCAGGAG
GTGATGCGCGACCTCTTCGA--TGCGGGCG-AGGCGCGGGGCCTCGCGGTGGTGTACGAG
GCCCAGGACCTGCGCCTGCACGATCTCGACGG---CGCCGCCCCGAGCCTGACCT---AC
CGCA---CGCCCGAGGGCCCGC---AGCACCTCGTCTGCGACTACGTTGCGGGCTGCGAC
GGCTTCCACGGCACCTCCCGCCGGTCGATCCCGGCGGAC-GTGCTGAGAACCTTCGAG--
-CGGATCTACCCCTTCGGCTGGCTCGGCATCCTCACGGACGTGCCT-----CCCGCCGCG
CACGAG---------CTCGTCTACGCGAGTCAC-----GCCAACGGCT--------TTGC
GCTCGCCAGCATGCG----CTCG-GCGACACGCAGCCGCTACTACATCCAGTGCGGCATC
GACGAGCGTCCGGAGGACTGGCCGGACA---CACGTTTCTGGGACGAGCTCTGCTTGCGC
CTCGGCCCCGGCAT---CGCGGGCGGGATCGTGCGCGGCCCCGCCTTCGAGAAGAGCATT
G-----CGCCCCTGCGCAGTTTCGTCGGC-GAGCCGATGCGCTGGGGCCGGCTGTTCCTG
GCCGGGGATGCCGCCCA--CATCGTGCCGCCCACCGGCGCCAAGGGCCTCAACCTCGCCG
TCTCGGACGTGGTGATGCTGGCCGAGGCGCT----GGAGGCCTTCTACGCCCGCGGCACG
AGTTCGGGTCTCGACGGCTACTCGGCGCGGGCGCTGGCGCGGGTGTGGAAGGCGGAGCGG
TTCTCGTGGTGGTTCACCCGCCTGATGC--ACCGTTTC--------CCCG-AGGAGACCG
GCTTCGACCGGCGTATGCAGTTGGCGGAGCTCGCCTATCTCGGCACCTCGCGCGCCGCCC
AGACGGTGCTGGCCGAGAACTATGTCGG------CCTGCCGCTCGATCCTCCCCCCGTCT
CGACCTCTGTTGCGGCCTCTCTCTCGGCCCCGAGCGCGAACCTGCGCGGGATGTGCCCAT
GA
