# Supplementary material for: Aerobic Methoxydotrophy: Growth on Methoxylated Aromatic Compounds by Methylobacteriaceae
Source: Front Microbiol. 2022 Mar 11;13:849573. doi: 10.3389/fmicb.2022.849573 (PMC8963497; doi:10.3389/fmicb.2022.849573)
Supplement: Supplementary File 8 — vanA gene alignment (from Figure 2). [file Data_Sheet_8.FASTA]

>Amycolatopsis_sp_75iv2_ATCC_39116
AT------------------------------------------GACTGCGTTCGTGCGC
GACCA---------------------------GTGGTACGTCGCCGCCTACGGGAGCGAG
GTCGGG---CGGGAGCTGCTGGCGAGGACGATCCTGGGCGAGCCCATCGTCTTCTACCGC
ACC---GAAGCCGGGGAAGTCGTCGCGCTGGCCGACCGCTGCGTGCACCGCCGCTACCCG
CTGTCGGA------GAGCCGCCTGGACGGGGACCGCATCGT---CTGCGGCTACCACGGC
TTCACCTACGAACCCTCCGGCAGCTGCGTGTTCGTGCC------CGGCCAGTCCCGGATC
CCGCGCACCGCGCGCGTGCCGTCCTACCCGGTCGTCGAGCAGGATTCGTTCGTGTGGGTG
TGGATCGGCGACCCCGC--------CCGC-GCCGACGCCACGCTCATCCCGCGCGCGCC-
--GTGGCTCGCCGACCCCGCCT---ACACCACCGTGTGCGGCATGGA--ACCGCTCGCCG
CGCGC--TACGACCTGCTCGTGGACAACCTGATGGACCTGTCCCACGAGACCTACCTGCA
TGGCGGCTACATCGGCAC------------------------GCCGGAGGT------GGC
GAACACCCCGATCACCACCGAGGTCGACGAGGACCGGCGCATCATCTACGTCAGCCGCCA
CATGGACGACGCGGCCTGCCCGCCGTTCTACGCGAAGT-------CGACCGGCATTCAG-
-------GGCCGC---ATCACGCGCTGGCAGGACATCGAGTACCACCCGCCGTGCCTGTA
C--------CTGCTGCACAGCCGCATCGCGCCGGTCG-----------GCGTGCTGCCCA
ACGCCGACGGTACCGACCCGGAGGGGTTCCACGTCGA-GGTCGTCTACGCGATCACCCCG
GAGACCGAG-----CACTCGACCCACGACTTCTGGGCAGTGGCA---CGGGACTTCGCGC
TCGA-CGACCAGGAGGTGTC---------CGACTTC---CTCGCGCAGAGCAACCGGACG
GTGGTGTT---GCAGGACGTGGAGGCGCTCGACATCCTG-GAGCGGGTGATCCAGGCCGA
GCCGC-AGGGCTACCAGGAACTGTCG---GTCAACATCGACACCGGCGGCCTCGCCGCGC
GGCGCATCCTGAA---GAAGATGGCGGGCGAA----------------------------
------------------CCGGAGAAGGCCGC---CACGCGATGA
>Xanthomonas_campestris_pv_campestris
AT------------------GGATGTCGCCGTCCCCGCCCTGCCGCTGCACTGCACCTTT
GAGGCCGCCGACTGGCAGCGCCTGGCCCAGCACTGGCACGCGGTGGCGCTGAGCAGCGAG
GTGAGC---GAGGCGCCGTTCAAGGCCATGCTGCTGGACGAGCCGCTGGTGCTGTACCGG
CTG------GGCGCCGAGCTGGTGGCCGCGCGCGATGTCTGCCCGCACCGCGGCGTGCCG
CTGAGCAT------GGGCAGCGCCGACGGCGCCGGGGTGGT---GTGCGCCTATCACGGG
CTGCGCTTCGGCAGCGGCGGGCGCTGCAACCACATCCCGGCCAGCCCGAATCAGAACATC
CCGGCCAAGATGCGGTTGCACACCTATGCGGTGGCCGAGCGCTACGGGCTGATCTGGGTG
TGCCTGGCCAAACCGGCCGGGGTGAGCGCGGCCGAGGTGCAGATCCCGCCGATGCCGGG-
--TTGGGACGAAGACGGCTTCCAGCAGATCG-TGTGCCCGGGCTTCGACATCGCCGGCAG
CGCCGCGCGGCAGCTG------GAAGGCTTTATCGACGTGGCGCATTTCGCCTTCGTGCA
TACCGCCACCTTCGCCCAGCCGGACAAGCGCGAAGTGCCGGCCTACACCAC------CAC
CGAAACGCCGACCGGTTTCA---ACGCCGATTACCT------CAGCAGCGTGGCCAACTA
TTCGGTGGACAT---GCCGCTGCC---------------------CGAC-----------
----------------GTGGACC------------CCGGCTTCCAGTGGCTGCGGCACTT
C--------------GAAGTGCATCTGCCGTTCACCG--------CC-ACGCTC-ACCAT
CCACTTCCCGGTGC------CGGGCAAGCGGCTGGT--GATCATGAACGCGGCCAGCCCG
GTGTCCAAGCACA-AAACCCGGCTACTGGTGCCGA----TCGCG---CGCAACTTCGACA
CCCATCTGCCGGTGGAGGAC------------------GTGCATGC-CTTCAACCT---G
CGCGTATTCGAGGAAGACCGCGCCATGGTGGAAGCGCAGCGCCCGGAATACCTGCCGCTG
GACCC-----------GCTGCTGGAA---GTGCACATCCCCGCCGAT------------C
GCAGTTCGATCGCCT-----ATCGCCGTGGCCTGCGCAGCCAGGGCTA------------
---------------TAGCGACTTTTTCCTGC--------GTTGA
>Sulfolobus_tokodaii_str_7
AT------------------------------------------------------GTAT
AATGA---------------------------ATGGTTACCAGTTGCTTTTTCAGATGAG
GTTAAG-----GACGTATATGAAACAAACGTATTAGGACAAG-ACATAGTTATAATTAGA
------AAAAATGAAAAGCTTTATGGATTAAGTAATAGATGTCCCCATAGGTTAGCTAAG
TTATCTAA------AGGAAAAATTATTGAGGATGAAATCCA---ATGCCCATATCACGGT
TGGAGATTTAATTTAGAAGGAAAATTAACTATTGTGCCTTCATTGGGTAAAAAGATAAAT
G---------TAAATTTAAGAAAATACTATATTAAGGAAAAATATGGCATTATTTGGGTA
TGTATCAATGAGCCAA-----------AA-GATGATT---------TACCAGAAATTAAA
GAGTGGGAAAGTTTCA---------GAAAAATTAAATGTGGTCCTTACTATA----TAAA
CGCAAATCCTTTTAGAGTATTAGAAAATTTATTTGATGTATCCCACTTCCCCTACGTTCA
TGAAAATTACTTAGGGGA------------------------C----------------C
CTAAATATCCTTATATACCA--------GAATATAA------TGTTGAAATT-----ACT
AATGAAGGA---------------ATTGTAGCAAAAAAT---------------------
----------------ATTAA-----GATATATCAACCAAATCCAGACGGTAGTCACGCT
GAAAAGTATGAGAGCTATACTTACATTATATATAGACCACTATTCTT-ATACTT-TACAA
AAACCGATGAGAGT------GAAAG----AACATTTTCCATGATTTTTGCGATTAAACCA
GAAAGTAAGAATAAAAGTGTAGTCTTTGCT--TGGATCTTCATGAACTACGATTACGAAA
CAGA-TGAAAATGTAATTAG---------------------------AAATTTTGAAGAT
ACAATAATTATGCAAGATAAAGAGGTTTTAGAAACACAACCAGATATATATT--------
---------ACCTTGATTTATCAAAGGAAATTCATGTTAAAGCAGATAAACTAT-----C
AATATTTTACAGACATTATCTAAAAAGGAGAA----------------------------
-------TTGGAAAGTTTCCAGAGTTGGGTTT---A---CTATGA
>Comamonas_testosteroni_ATCC_11996
AT---------GAACCAGATTTCTCAAACCATGAGCGCAACTGCTCCGGCCTTTCCGCTG
GATCA---------------------------ATGGTATGTAGCGGGCTTTGCCTGGGAA
CTGAAG---GACCAGCCGGTGGCGCGCACCTTGCTGGGTCAGCCGGTGGTCCTGTTCCGC
ACG---GCAGATGGCCGGGTCGCTGCGCTTGAGGATCGCTGCTGCCACCGCGAGTTGCCG
CTGTCCTG------CGGCACGGTGGAAGCTGCGGGTCTGCG---CTGCGGCTACCATGGC
CTGCTCTTCAGCCATGAGGGGCAGTGCCTCGAAATACC------GGGCCAGGAAAGGATT
CCAGCCAAGGCCTGCGTGAAGTCCTTCGAGCTGCGCGAGCGCGACCAGATTCTCTGGATA
TGGATGGGCGCGACACC--------GGAC-TCCGTGCCGGACACGGAGCCGCCTGCCTAT
GCCGTGCACAGCGACCCGCAAT---ATCGTTTTGGCGGTGGCGTCTATCAC----TACGA
CGCACCGTATCAGCTGATCCACGACAACCTGCTGGATCTGAGCCATCTGGGCTATGTGCA
CCTCAAGACCATCGGCGG------------------------CAACGCCAGGGTACATAT
GAACGCGGATCTCAAGGTCAGCCAGGACGGGGACAG------CGTGAAGGTGGTGCGCTG
GATGCCGGATTCCGATCCCCCGCCCACCTA---------------TGCACAGGCCTGGCC
TTTTCAGGGCCGC---ATCGACCGCTGGCAGGAAGTGGAGTTCCACCCCTCGCAT---GT
G--------CGTATCTGGACCGGTGCCATGGATGCGG----GCCAGG-ACAGGC-TGGAC
AACCCGGC--GCGC------GAAGGATTCCATATGCG-CGGCTTTCACGGCGTGACGCCG
GAGACGGAG-----ACCAGCGCGCATTACTTCTGGACGATTGCG---ACCAATCCGCATC
CGCA-GATGCAGGACACGACACAGTTGGTGATCGATCAGACGGCG---------------
GCCACTTTCGAAGAAGACAAGGTGGTCATCGAAGCCCAG-TTCCGCAACCAGCAACGCTT
T----GGCTCACGCGCCGTGGTGGAT---ATCCACGTGGATGTGGGTCCCAATCGTGCGC
GGCGCGTGATCGAGCGCTTGCGCAAGGCCGGCGCGCAAGCCTCGCA--------------
--------------------------GGCGCT---G---GCCTAG
>Burkholderia_cepacia_UCB_717_ATCC_25416_2
AT------------GGAGCAACATGCCCGGGCACCGATCAATACTACTCAGTTCCCGGTC
GACCG---------------------------ATGGTGGGTCGCCGCGCTGTCATCCGAA
CTGACG---GACAAACCCGTCGCCCGCACGCTCCTCGGCCGCCCGGTCGTCCTGTTCCGG
TTG---CCGTCCGGGGAAGTCGGCGCGCTGGAGGATCGCTGCTGCCACAAGTCGCTGCCG
TTGTCGTG------CGGCTCGCTCGAATCGCGCGGCCTGCG---CTGCGGCTATCACGGC
CTGTTGTTCGACCGAGACGGCACGTGCGTGGAGATTCC------CGGCCAGGACCGGATT
CCGGCGAAGGCGCGCGTGTCGTCGTATCCGGTACGGGAACAGGACGCCATCGTGTGGATC
TGGATCGGCGCCGACGC--------GCAC-GCTCAACCGACAAACGCGCCGCCACACTAT
GCGTTCCATGCCGATCCGCAATACCGGTTCGGCGGCGGCCACTACCACTACG-------A
CGCACCGTATCAACTGATTCACGACAACCTGATGGACCTGAGCCACCTCGGCTATGTCCA
TCTGAAAACGATCGGCGG------------------------CAACGCGGCGCTGCACAT
GGGTGCGGAAACGCGCGTCAGCAGCGACGGCGATAT------CGTGACGCTGGTTCGCCG
AATGCCGGATTCCGACCCGCCGCCAACCTATACC-----GCCGCGTGGCCGTTCGCG---
-------GGCCGC---GTCGATCGCTGGCAGGAAATCGAATTCCACGTGTCGCACATC--
---------CGGATCTGGACGGGCGCGATGGACGCCG----GCACCG-GCGATC-TGCAC
GATCCGGC--ACGC------GGCGGCTTTCACATGCG-CGGCTTCCACGGCATCACGCCC
GAGACGGAT-----ACGACGACGCACTACTTCTGGACCGTCGCG---ACCAATCCGCAAC
ACGA-CGTCGAGCGCGTCGCGCAGACGGTCATCGAGCAATCCGCGG-CGACG--------
------TTCGACGAGGACAAGACCGTGATCGAAGCGCAG-TACCGGAACCAGCTGCGGTT
TCCGG-GCGGCCGCCAGATCGAC------ATTCACGTCGACGCGGGCCCCAATCGCGCGC
GGCGCGTGATCGAGCGGCTGCTGCTCGAACCC----------------------------
---------------------------------------GCTTAA
>Streptomyces_coelicolor_A32
AT---------------------------------GCCGCACATGACCGCCTTCGCCAGG
AACCA---------------------------GTGGTACGTCGCCGCCTACAGTCACGAG
GTGGGG---CGCGAGTTGCTGGGGCGCACGGTCCTCGGCGAACCGCTCGTGCTCTACCGC
GCCGAGGAGGACGGCGGCCCGGTGGTCCTGCACGACCGCTGTGTGCACCGCCGCTATCCG
CTCTCGGAGGCGCCCACCCGGCTGGACGGGGACCGGATCGT---GTGCGGGTACCACGGG
TTCACCTACGACACGACCGGCACCTGCGTGTACGTGCC------GGGCCAGAAGCGCGTC
CCGCGCACCGCCCGCGTCGCCTCCTACCCGGTGGCCGAGCGGGACTCCCTGGTGTGGGTG
TGGATCGGCGACCCGGC--------GCTG-GCCGACCCCGAGGCGGTGCCGCGGGC----
--CCGGCACCTGGACGCGCCGGGCTGGGTCACGGTCCGGGGCATGGAGCCGA---TCGAC
GCGGAC-TACGGGCTGCTGGTCGACAACCTGCTCGACCTCTCCCACGAGACCTATCTGCA
CGGCGGTCACATCGGCAC------------------------GCCCGAGGT------CGC
CGAGACGCCGATCACCACCGAGGTCGACGAGGGCGCGGGCATCGTCCGGGTGAGCCGGCA
CATGGACGACGCCGAATGCCCGCCGTTCTACGCCAGGT-------CGACGGGCAT-----
---CGTCGGGCGC---ATCGACCGCTGGCAGGACATCGAGTACCACGCGCCCTGCCTGTA
C--------GTGCTGCACAGCAGGGTCGCGCCGACCG----GGACCGTGCCCGC-GCCCG
ACGGCGGTGATCCG------GAGGGCTTCCACACCGA-GATCACCTACGCCATCACGCCG
TCCGGCGAC-----GGGAAGGTGTACGACTTCTGGGCGGTCTCC---CGGGACTGGGCGA
CGGA-CGACGCCGAGGTCACCGA---------------GTTCCTGTACAAGAGCAACCGC
ACGGTCGTCATGCAGGACGTCGACGCGCTCAACCTGCTC-CAGCGTACGCTCGGCGGCGA
GCGCG-CCGGCTACCAGGAGCTGAGC---ATCAACATCGACACCGGGGGCCTGGCCGCCC
GCCGCATCCTGGCCCGCCTGGTCGAGGAGGGCGAGGGCGCCGGGACCGG-----------
-----------------GCCGCGGGTGGCC---------CGGTGA
>Rhodococcus_sp_RHA1
AT------------------------------------------GTCCACGATCGCCCGC
AACCA---------------------------GTGGTACGTCGCAGCCTACGGCCGTGAG
GTCGGA---CGCGAACTGTTCTCCCGCACCATCTGCGAGGAGCCGATCCTGTTCTGGCGG
ACC---GAGGCCGGCGAGGCCGTCGCGATGAGCGACCGGTGCGTGCACCGCCGCTACCCG
CTGTCCGAAGCGCCGAGCCGGCTCGACGGCGACAAGGTGGT---CTGCGGCTATCACGGT
TTCACCTACGGCAGCGACGGCGGTTGCGTGTTCGTGCC------CGGCCAGGCACGCGTC
CCCCGCACCGCGCGGCTGCGCTCGTACCAGGTGGTCGAGCAGGACTCGTTCGTGTGGGTC
TGGATCGCCGACCCGCAGAACCCCCAGCAGGGCGACCCGACGCGCATCCCCCGCGCGCC-
--GTGGATGGATTCCCCCGACT---ACACCGTGGTCAGCGGCATGGAACCGA---TCGAC
TGCAAC-TACGGCCTGCTCGTCGACAACCTGATGGACCTGTCGCACGAGACGTACCTGCA
CGGCGGCTACATCGGCAC------------------------CCCCGAGGT------GGC
GGAAACCCCGATCACCACGGAGATCGACGAGGACCGGAACGTCATCTACGTGTCCCGGCA
CATGGACGACGCCGAGTGCCCGCCGTTCTA---------------CTCCAAGTCCACGGG
CATCGAGGGACGC---ATCACCCGCTGGCAGGACATCGAGTACACGCCGCCGTGCCTGTA
C--------CTGCTGCACAGCCGCATCGCCCCGATCG----GCGC---GCCCCT-GCCCG
GCGACGACGGCTCCGACCCGCACGCGTTCCACAGCGA-GATCGTCTACGCGATCACCCCG
TCGACGGAG-----AATTCCACCCTCGACTTCTGGGCCGTGGCC---CGCGACTTCGCAC
TCGG-CGACGACGCCGTCACGACGTTCCTCGCCGAG---------------AACAACCGG
ACCGTCGTGATGCAGGACGTCGTGGCGCTGAACATTCTG-CACAAGGCGCTCGACACGGA
GAAGG-ACGGCTACCAGGAGCTGTCG---ATCAACATCGACGCCGGCGGCCTCGGCGCTC
GGCGGATCCTGAAGAAGCTGGTCGACGCG-------------------------------
---------------CCGCAGGCCGTCACCGCGGCGGTGGGCTGA
>Rhizobium_undicola_ATCC_700741
AT---------------------------------GACCGCACGACCGACTTTCCCGATG
AATGC---------------------------CTGGTACGCCGCCGCTTACGATGTGGAG
GTAAAG---CGCACGCTTCTGGCGCGGACCATCTGCAACAAGCCCGTGGTGCTTTATCGC
AAG---GCGGATGGCAAGGCCGTGGCGCTGGCCGATGCCTGTTGGCATCGCCTTGTGCCT
TTGTCCCT------TGGGCGGCTGGAGGGTGATAATGTCAT---CTGTGGCTATCACGGG
CTTGAATTCGACGATACGGGGCGCTGCGTCTACATGCC------TTCGCAGCACACCATC
AATCCCTCGGCCTGCGTCAAATCCTATCCGGTCGCCGAAAAACATCGCTTTATCTGGATT
TGGCCGGGCGACCCGGC--------CCTT-GCCGATCCGGCCCTCATTCCCGATCTGCA-
--CTGGAACGACGATCCAGATT---GGGCAGCGGACGGAAAGCTGATCGAGG---TGAAA
TGCGAT-TATCGCCTCGTGGTCGATAATCTCATGGACCTGACGCATGAAACCTTCGTCCA
TGGTTCGTCCATCGGTGA------------------------CAGGGCGGT------TGC
CGAATCGCCCTTCGAAGCAACCCACAGCGATCGCTT------CGCCTATATCACCCGCTG
GATGGAGGGCATTCACCCACCGCCCTTCTGGGCCAAGCAGTA---TGGCCGGTCC-----
-------GGCCCC---GTCGATCGCTGGCAGATCATCCGCTTCGAAGCGCCTTGCACGGT
T--------GCCATCGATGTGGGTGTGGCAGAGGCCG----GAACCG-GCGCGA-AAGAG
G--GCAACAGGTCT------AAGGGTGTCAATGGTTA-TGTGCTGAACACTATCACGCCC
TCCACGGAC-----AAGACCTGTCTTTACTTTTGGGCCTTTGCC---CGCAATTACGACC
TCAA-GAACCAGGCCCGGAC---------CCATGAA--TTGCGCG----AGGGGGTTGCC
GGTGTCTTCCGGGAGGATGAGGTGGTGCTGGAGGCGCAG-CAGCGGGCCATTGATGCCAA
TCCCG----ATCATCGCTTCTATAAC---CTCAACATCGATGCGGGTTCCATGTGGGCGC
GCAAGCTGATCGATCGGATGATCGATGAGGAGCTGGGCATCGGGACGGG-----------
-----------------TTTGCCCGTTGCGGC---G---GAGTAG
>Azospirillum_halopraeferens_DSM_3675
AT---------------------------------GGTGCAGACCCCCACCTATCCGCTG
AACGC---------------------------CTGGTATCCCGCGGCCTGGGGCCACGAG
GTGGGG---CGTGCGCTGACGGCGCGCACCATCTGCGACACCGACATGGTGCTCTACCGC
CGG---ACCGACGGCGCGGTGGCGGCGCTGGAGGATGCGTGCTGGCACCGGCTGCTGCCG
CTGTCCAT------GGGGCGCCTGGAGGGCGATCAGGTGGT---GTGCGGCTACCACGGG
CTGGTGTTCGACGCCGGCGGACGCTGCACCCACATGCC------GGCGCAGGAGACCATC
AACCCCTCCGCCTGCGTGCGCGCCTATCCGGCGGTGGAGAAGCACCGGCTGATCTGGGTC
TGGCCGGGCGACCCGGC--------GAAG-GCCGATCCGGCCCGGGTGCCCGACTTCCA-
--CTGGAACGACAACGACGAAT---GGGTGGGCGAGGGCGGCACCTTCTACAGCCTGAAG
TGCGAC-TACCGCCTGGTAGCCGACAACCTGATGGACCTGACGCACGAGACCTACGTGCA
CGCCGGATCGATCGGCGA------------------------CGAGGCGAT------CAC
CCGCGTGCCGTTCGAGGTCACCCACACCGACCGCAC------CGTCACCGTGACCCGCTG
GATGGAGGGCATCCACCCGCCGCCCTTCTGGGCGCGCATGCT---GGGCCGGCCC-----
-------GGCACC---GTCGACCGCTGGCAGATCATCCGCTTCGAGGCGCCGTGCGTCAT
C--------GCCGGCGACGTGGGCGTGGCGATGGCCG----GCACCG-GGGCGC-GGCGG
G--GCGACCGCAGC------CGGGGCGTCAACGGCCA-TTTCCTGGCGGCGCTGGCGCCG
GAGACGGCC-----ACCACCTGCCATTACTTCTGGAACTTCGTG---CGCAACTTCCGCA
AGGA-CGACGCGGAGCTGACGCGGGCGCTCAACCTG--GGCCACGT-CAACGACGGCAAG
GGCGTCTACGACCAGGACTACGTGGTGCTGGAGGCGCAG-CAGCGCGCCATCGACCGCCG
CGCCC----GCCAGCCCTTCTACGAC---CTGAACATCGACGCCGGTGCCCTGTGGGCGC
GCCGTCTGATCGAGCGGATGATCGCGGCGGAACACGGCGGT-------------------
---------------TCGCCGCGCCTGGCGGC---G---GAGTGA
>Methylobacterium_sp_AMS5
AT---------------------------------GACTGCGCCGAAGCCGTTCCCGATG
AACGC---------------------------ATGGTACGCCGCGGCCTGGGATTACGAG
ATCAAG---CGCGCGCTGACCCCGCGCCGGATCTGCGACACCCCGGTGGTGCTCTACCGC
CGC---GGCGACGGCGGCGTCGCCGCGCTGGAGGATGCCTGCTGGCACCGCCTTCTGCCG
CTGTCGCT------CGGCCATCTCCGGGGAGACGAGGTGGT---GTGCGGCTATCACGGT
CTGGTCTTCAACCCGGCCGGGCGCTGCACCTTCATGCC------GGCGCAGGAGACCATC
AACCCCTCGGCCTGCGTCCGCGCCTTCCCTGTCGTCGAGAAGTACCGGCTGATCTGGGTC
TGGATGGGCGACCCGGC--------GCTT-GCCGACCCCGCGACGGTGCCGGATTTCCA-
--CTGGAACAGCGACGCGCCGT---GGGTCGGCGAGGGCGGGACCTATTACGGCCTGAAA
TGCGAT-TACCGGCTGGTGGTCGACAACCTTATGGACCTCACGCACGAGACCTACGTCCA
TGCCGGCTCGATCGGCGA------------------------CGAGGCCAT------CAC
CCGCAACCCCTTCGACGTTACCCATGCCGGCCGCAA------GGCCGTGGTGGAGCGCTG
GATGGAAGGCATCGAGCCCCCGCCGTTCTGGGCTCGGATGCT---CGGCCGCCCC-----
-------GGCCCC---GTGGACCGCTGGCAGATCATCCATTTCGAGGCGCCCGGCATCGT
G--------GCGGGCGATGTCGGCGTGGCTCCGGCCG----GGACCG-GCGCGC-GGACG
G--GCGACCGCTCG------CAAGGCGTGAACGGCTT-CTTCCTGGCAGCGATCACGCCC
GAGACCGAG-----ACGAGCTGCCACTATTTCTGGAACTTCGTC---CGCAACTTCCGCA
CCGA-CGACCAGTCCCTCACCAAGACGCTCAACCTC--GCCCATGT-CAACGACGGCAAC
GGCGTCTACGATCAGGACTTCGCCGTGCTGGAGGCGCAG-CAGCGGGCGATCGACCGCAA
CCCGC----GCCAGCCCTTCTACAAC---CTGAACATCGATGCCGGCGCGCTCTGGGCCC
GCCGCCTGATCGACACGATGCTGGCGGCCGAGCAGGGCGGCCCGGCCGGGGAC-------
---------------CCGCCGCGCCTCGCGGC---C---GAGTAG
>Methylobacterium_nodulans_ORS_2060
AT---------------------------------GGCCGGAGCGAAACCCTATCCGCTG
AACGC---------------------------TTGGTACGCCGTGGCCTGGGACCATGAG
ATCAAG---CGCGAGCTGACCGCGCGGACGATCTGCGACACCGGCATCGTGCTCTACCGC
CGG---ACGGACGGACAAGTCGCCGCCCTGGAGGATGCGTGCTGGCACCGGCTGCTGCCG
CTCTCCCT------CGGCCACCTCCACGGCGACGAGGTGGT---CTGCGGCTATCATGGG
CTCATCTTCAACCCGGCCGGCCGCTGCACCTTCATGCC------GGCGCAGGAGACGATC
AACCCCTCCGCCTGCGTGCGGGCCTTCCCCGTGGTGGAGCGCTACCGCCTCATCTGGGTC
TGGATGGGCGATCCGGC--------GCTC-GCGGACCCGGACACTGTGCCGGATTTCCA-
--CTGGAACAGCGACGCGCCCT---GGGTCGGCGAGGGCGGCACCTTCTACAGCCTGCAA
TGCGAT-TACCGGCTGGTGATCGACAACCTGATGGACCTCACCCACGAGACCTACGTCCA
TGCGGGCAGCATCGGGGA------------------------CGAGGCGAT------CAC
CCGCAATCCGTTCGAGGTGACCCACACCGACCGCAA------GGTCACCGTCGAGCGCTG
GATGGAGAACATCGAGCCGCCGCCGTTCTGGGCGCGCCTCCT---CGGCCGGCCC-----
-------GGCCAT---GTCGACCGCTGGCAGATCATCCATTTCGAGGCGCCCTGCGTGGT
C--------GCGGGCGATGTCGGCGTGGCGCTGACCG----GAACCG-GCGCCC-GGCAG
G--GCGACCGCTCG------CAGGGGGTGAACGGCTT-CTTCCTCGCCGCGATCACGCCG
GAGACCGGG-----ACAAGCTGCCATTACTTCTGGAACTTCGTG---CGTAACTTCCGCA
CCGA-CGACGCCGAGCTGACGCGATCGCTCAACCTC--GCCCACGT-CAATCAGGGCCGC
GGCGTCTACGACCAGGACCACGACGTGCTGGAGGCGCAG-CAACGGGCGATCAGCAAGAA
TCCGC----GCCAGCCGTTCTACAAC---CTGAACATCGATGCCGGCGCCCTGTGGGCCC
ACCGCCTGATCGACGGGATGTGCGCAGCCGAGGGCAGGACGCAAGCGGGCACC-------
---------------TCGTCCGACCTTGCGGC---GGCGGAGTGA
>Methylobacterium_indicum_NS229
AT---------------------------------GACCGAGGCGACGGGCTTTCCCCTG
AATGC---------------------------GTGGTACGCCGCGGCCTGGGACCACGAG
ATCGGC---CGGGCCCTGACGCCGCGGCGGATCTGCGACAAGGACGTGGTGCTCTACCGC
CGC---ACCGACGGCGGCGTGGCGGCGCTCGAGGATGCGTGCTGGCACCGGCTGATGCCG
CTCTCGCT------CGGCCACCTGAAGGGTGACCAGGTGAT---GTGCGGCTATCACGGC
CTCGTTTTCGACGCCGCCGGCCGCTGCACCCACATGCC------GGCCCAGGAGACCATC
AATCCCTCGGCCTGCGTGCGCGCCTTCCCGGCGGTGGAGCGCTACCGCCTGGTCTGGCTC
TGGATGGGCGATCCGGC--------GCTC-GCCGATCCCGACCTCGTGCCGGATTTCCA-
--CTGGAACAGCGATGCGCCCT---GGGTCGGCGAGGGCGGTACCTTCTACGGCCTCAAG
TGCAAT-TACCGGCTGGTCATCGACAACCTGATGGACCTGACCCACGAGACCTACGTCCA
TGCCGGCAGCATCGGCGA------------------------CGACGCGAT------CAC
CCGCAGCCCGTTCGAGGTGACGCATACGGAGACCTG------CGTCACCGTCGAGCGCTG
GATGGAGGGCATCGAGCCGCCGCCGTTCTGGGCGCGCAACCT---CGGGCGGCCC-----
-------GGCCAT---GTCGACCGCTGGCAGATCATCCGGTTCGAGGCGCCGAGCGTGGT
G--------GCGGGCGATGTCGGCGTGGCGCTCGCCG----GCACCG-GGGCGC-GCCGG
G--GCGACCGGTCC------CAGGGCGTCAACGGCTT-CTTCCTGGCGGCGATCACGCCG
GAGACCGCG-----ACGAGCTGCCACTATTTCTGGAACTTCGTG---CGCAGCTTCCGCA
CCGA-CGACGAGGAACTGACGAAGCGCCTCACCCTG--GCTCACGT-CAACGACGGCAAG
GGCGTCTACGACCAGGACCACGACGTGCTGGAGGCCCAG-CAGCGGGCGATCGACCGCCA
GCCGC----GCCAGCCCTTCTACAAT---CTCAACATCGATGCCGGCTCCCTGTGGGCGC
ACCGCCTGATCGACGGGATGATGGCGGCCGAGGGCAGGGGGCCGGCCGGGAGG---GCGG
TGAAGGATCCGGCCGCGGCCG-GCATGGCGGC---G---GAGTAG
>Methylobacterium_indicum_NS228
AT---------------------------------GACCGAGGCGACGGGCTTTCCCCTG
AATGC---------------------------GTGGTACGCCGCGGCCTGGGACCACGAG
ATCGGC---CGGGCCCTGACGCCGCGGCGGATCTGCGACAAGGACGTGGTGCTCTACCGC
CGC---ACCGACGGCGGCGTGGCGGCGCTCGAGGATGCGTGCTGGCACCGGCTGATGCCG
CTCTCGCT------CGGCCACCTGAAGGGTGACCAGGTGAT---GTGCGGCTATCACGGC
CTCGTTTTCGACGCCGCCGGCCGCTGCACCCACATGCC------GGCCCAGGAGACCATC
AATCCCTCGGCCTGCGTGCGCGCCTTCCCGGCGGTGGAGCGCTACCGCCTGGTCTGGCTC
TGGATGGGCGATCCGGC--------GCTC-GCCGATCCCGACCTCGTGCCGGATTTCCA-
--CTGGAACAGCGATGCGCCCT---GGGTCGGCGAGGGCGGTACCTTCTACGGCCTCAAG
TGCAAT-TACCGGCTGGTCATCGACAACCTGATGGACCTGACCCACGAGACCTACGTCCA
TGCCGGCAGCATCGGCGA------------------------CGACGCGAT------CAC
CCGCAGCCCGTTCGAGGTGACGCATACGGAGACCTG------CGTCACCGTCGAGCGCTG
GATGGAGGGCATCGAGCCGCCGCCGTTCTGGGCGCGCAACCT---CGGGCGGCCC-----
-------GGCCAT---GTCGACCGCTGGCAGATCATCCGGTTCGAGGCGCCGAGCGTGGT
G--------GCGGGCGATGTCGGCGTGGCGCTCGCCG----GCACCG-GGGCGC-GCCGG
G--GCGACCGGTCC------CAGGGCGTCAACGGCTT-CTTCCTGGCGGCGATCACGCCG
GAGACCGCG-----ACGAGCTGCCACTATTTCTGGAACTTCGTG---CGCAGCTTCCGCA
CCGA-CGACGAGGAACTGACGAAGCGCCTCACCCTG--GCTCACGT-CAACGACGGCAAG
GGCGTCTACGACCAGGACCACGACGTGCTGGAGGCCCAG-CAGCGGGCGATCGACCGCCA
GCCGC----GCCAGCCCTTCTACAAT---CTCAACATCGATGCCGGCTCCCTGTGGGCGC
ACCGCCTGATCGACGGGATGATGGCGGCCGAGGGCAGGGGGCCGGCCGGGAGG---GCGG
TGAAGGATCCGGCCGCGGCCG-GCATGGCGGC---G---GAGTAG
>Methylobacterium_indicum_NS230
AT---------------------------------GACCGAGGCGACGGGCTTTCCCCTG
AATGC---------------------------GTGGTACGCCGCGGCCTGGGACCACGAG
ATCGGC---CGGGCCCTGACGCCGCGGCGGATCTGCGACAAGGACGTGGTGCTCTACCGC
CGC---ACCGACGGCGGCGTGGCGGCGCTCGAGGATGCGTGCTGGCACCGGCTGATGCCG
CTCTCGCT------CGGCCACCTGAAGGGTGACCAGGTGAT---GTGCGGCTATCACGGC
CTCGTTTTCGACGCCGCCGGCCGCTGCACCCACATGCC------GGCCCAGGAGACCATC
AATCCCTCGGCCTGCGTGCGCGCCTTCCCGGCGGTGGAGCGCTACCGCCTGGTCTGGCTC
TGGATGGGCGATCCGGC--------GCTC-GCCGATCCCGACCTCGTGCCGGATTTCCA-
--CTGGAACAGCGATGCGCCCT---GGGTCGGCGAGGGCGGTACCTTCTACGGCCTCAAG
TGCAAT-TACCGGCTGGTCATCGACAACCTGATGGACCTGACCCACGAGACCTACGTCCA
TGCCGGCAGCATCGGCGA------------------------CGACGCGAT------CAC
CCGCAGCCCGTTCGAGGTGACGCATACGGAGACCTG------CGTCACCGTCGAGCGCTG
GATGGAGGGCATCGAGCCGCCGCCGTTCTGGGCGCGCAACCT---CGGGCGGCCC-----
-------GGCCAT---GTCGACCGCTGGCAGATCATCCGGTTCGAGGCGCCGAGCGTGGT
G--------GCGGGCGATGTCGGCGTGGCGCTCGCCG----GCACCG-GGGCGC-GCCGG
G--GCGACCGGTCC------CAGGGCGTCAACGGCTT-CTTCCTGGCGGCGATCACGCCG
GAGACCGCG-----ACGAGCTGCCACTATTTCTGGAACTTCGTG---CGCAGCTTCCGCA
CCGA-CGACGAGGAACTGACGAAGCGCCTCACCCTG--GCTCACGT-CAACGACGGCAAG
GGCGTCTACGACCAGGACCACGACGTGCTGGAGGCCCAG-CAGCGGGCGATCGACCGCCA
GCCGC----GCCAGCCCTTCTACAAT---CTCAACATCGATGCCGGCTCCCTGTGGGCGC
ACCGCCTGATCGACGGGATGATGGCGGCCGAGGGCAGGGGGCCGGCCGGGAGG---GCGG
TGAAGGATCCGGCCGCGGCCG-GCATGGCGGC---G---GAGTAG
>Methylobacterium_indicum_SE3.6
AT---------------------------------GACCGAGGCGACGGGCTTTCCCCTG
AATGC---------------------------GTGGTACGCCGCGGCTTGGGACCACGAG
ATCGGC---CGGGCCCTGACGCCGCGGCGGATCTGCGACAAGGACGTGGTGCTCTACCGC
CGT---ACCGACGGCGGCGTGGCGGCGCTCGAGGATGCGTGCTGGCACCGGCTGATGCCG
CTCTCGCT------CGGCCACCTCAAGGGCGACCAGGTGAT---GTGCGGCTATCACGGC
CTCGTTTTCGACGCCGCCGGCCGCTGCACCCACATGCC------GGCCCAGGAGACCATC
AATCCCTCGGCCTGCGTGCGCGCCTTCCCGGCGGTGGAGCGCTACCGCCTGGTCTGGCTC
TGGATGGGCGATCCGGC--------GCTC-GCCGATCCCGACCTCGTGCCGGATTTCCA-
--CTGGAACAGCGATGCGCCCT---GGGTCGGCGAGGGCGGCACCTTCTACGGCCTCAAG
TGCAAT-TACCGGCTGGTCATCGACAACCTGATGGACCTGACCCACGAGACCCACGTCCA
TGCCGGCAGCATCGGGGA------------------------CGACGCGAT------CAC
CCGCAGCCCGTTCGAGGTGACGCATACGGAGACCTG------CGTCACCGTGGAGCGCTG
GATGGAGGGCATCGAGCCGCCGCCGTTCTGGGCGCGCAACCT---CGGGCGGCCC-----
-------GGCCAT---GTCGACCGCTGGCAGATCATCCGGTTCGAGGCGCCGAGCGTGGT
G--------GCGGGCGATGTCGGCGTGGCGCTCGCCG----GCACCG-GGGCGC-GCCGG
G--GCGACCGGTCC------CAGGGCGTCAACGGCTT-CTTCCTGGCGGCGATCACGCCG
GAGACCGCG-----ACGAGCTGCCACTATTTCTGGAACTTCGTG---CGCAGCTTCCGCA
CCGA-CGACGAGGAACTGACGAAGCGCCTCACCCTG--GCTCACGT-CAACGACGGCAAG
GGCGTCTACGACCAGGACCACGACGTGCTGGAGGCCCAG-CAGCGGGCGATCGACCGCCA
GCCGC----GCCAGCCCTTCTACAAC---CTCAACATCGATGCCGGCTCCCTGTGGGCGC
ACCGCCTGATCGACGGGATGATGGCGGCCGAGGGCAGGGGGCCGGCCGGGAGG---GCGG
TGAAGGATCCGGCCGCGGCCG-GCATGGCGGC---G---GAGTAG
>Methylobacterium_indicum_SE2.11
AT---------------------------------GACCGAGGCGACGGGCTTTCCCCTG
AATGC---------------------------GTGGTACGCCGCGGCTTGGGACCACGAG
ATCGGC---CGGGCCCTGACGCCGCGGCGGATCTGCGACAAGGACGTGGTGCTCTACCGC
CGT---ACCGACGGCGGCGTGGCGGCGCTCGAGGATGCGTGCTGGCACCGGCTGATGCCG
CTCTCGCT------CGGCCACCTCAAGGGCGACCAGGTGAT---GTGCGGCTATCACGGC
CTCGTTTTCGACGCCGCCGGCCGCTGCACCCACATGCC------GGCCCAGGAGACCATC
AATCCCTCGGCCTGCGTGCGCGCCTTCCCGGCGGTGGAGCGCTACCGCCTGGTCTGGCTC
TGGATGGGCGATCCGGC--------GCTC-GCCGATCCCGACCTCGTGCCGGATTTCCA-
--CTGGAACAGCGATGCGCCCT---GGGTCGGCGAGGGCGGCACCTTCTACGGCCTCAAG
TGCAAT-TACCGGCTGGTCATCGACAACCTGATGGACCTGACCCACGAGACCCACGTCCA
TGCCGGCAGCATCGGGGA------------------------CGACGCGAT------CAC
CCGCAGCCCGTTCGAGGTGACGCATACGGAGACCTG------CGTCACCGTGGAGCGCTG
GATGGAGGGCATCGAGCCGCCGCCGTTCTGGGCGCGCAACCT---CGGGCGGCCC-----
-------GGCCAT---GTCGACCGCTGGCAGATCATCCGGTTCGAGGCGCCGAGCGTGGT
G--------GCGGGCGATGTCGGCGTGGCGCTCGCCG----GCACCG-GGGCGC-GCCGG
G--GCGACCGGTCC------CAGGGCGTCAACGGCTT-CTTCCTGGCGGCGATCACGCCG
GAGACCGCG-----ACGAGCTGCCACTATTTCTGGAACTTCGTG---CGCAGCTTCCGCA
CCGA-CGACGAGGAACTGACGAAGCGCCTCACCCTG--GCTCACGT-CAACGACGGCAAG
GGCGTCTACGACCAGGACCACGACGTGCTGGAGGCCCAG-CAGCGGGCGATCGACCGCCA
GCCGC----GCCAGCCCTTCTACAAC---CTCAACATCGATGCCGGCTCCCTGTGGGCGC
ACCGCCTGATCGACGGGATGATGGCGGCCGAGGGCAGGGGGCCGGCCGGGAGG---GCGG
TGAAGGATCCGGCCGCGGCCG-GCATGGCGGC---G---GAGTAG
>Methylobacterium_sp_AP11
AT---------------------------------GACGGATCCCAAGGGCTTTCCCCTG
AACGC---------------------------GTGGTACGCCGCGGCCTGGGACCACGAG
ATCGGC---CGGGCGCTCACGCCGCGTCGGATCTGCGACAAGGACGTGGTGCTCTACCGC
CGC---ACCGACGGCGGCGTGGCGGCGCTCGAGGATGCGTGCTGGCACCGGCTGATGCCG
CTGTCGCT------CGGCCACCTCAAGGGCGACCAGGTGAT---GTGCGGCTATCACGGC
CTCGTGTTCGACGCCGCCGGCCGCTGCACCCACATGCC------GGCGCAGGAGACCATC
AACCCGTCCGCCTGCGTGCGCGCCTTCCCGGCGGTGGAGCGCTACCGCCTGGTCTGGCTC
TGGATGGGCGATCCAGC--------GCTC-GCCGATCCCGACCTCGTGCCCGATTTCCA-
--CTGGAACAGCGACGCGCCCT---GGGTCGGGGAGGGCGGCACCTTCTACGGGCTGAAG
TGCAAT-TACCGGCTGGTCATCGACAACCTGATGGACCTGACCCACGAGACCTACGTCCA
TGCCGGCAGCATCGGCGA------------------------CGACGCGAT------CAC
CCGCAGCCCGTTCGAGGTGACGCATACCGAGACCTG------CGTCACCGTGGAACGCTG
GATGGAGGGCATCGAGCCGCCGCCGTTCTGGGCGCGTAACCT---CGGGCGGCCC-----
-------GGTCGT---GTCGACCGCTGGCAGATCATCCGCTTCGAGGCGCCGAGCGTGGT
G--------GCGGGCGATGTCGGGGTGGCGCTCGCCG----GCACCG-GGGCGC-GCCGG
G--GCGACCGGTCC------CAGGGCGTCAACGGCTT-CTTCCTGGCGGCGATCACCCCG
GAGACCGCG-----ACGAGCTGCCACTATTTCTGGAACTTCGTG---CGCAGCTTCCGGA
CCGA-CGACGAGGAGCTGACGAAGCGCCTCAACCTG--GCTCACGT-CAACGACGGCAAG
GGCGTCTACGACCAGGACCACAACGTGCTGGAGGCCCAG-CAGCGGGCGATCGACCGCCA
GCCGC----GCCAGCCGTTCTACAAC---CTCAACATCGATGCCGGCTCCCTGTGGGCGC
ACCGCCTGATCGACGGGATGATGGCCGCCGAGGGCAGGGGGCCGGCGAGGGAT---CCTG
GCGGGGACCCGGCCTTCGTCG-GCATGGCGGC---G---GAGTAG
>Methylobacterium_aquaticum_MA-22A
AT---------------------------------GACGGATCCCAAGGGCTTCCCCCTG
AACGC---------------------------GTGGTACGCCGCGGCCTGGGGCCACGAG
ATCGGC---CGGGCGCTCACGCCGCGTCGGATCTGCGACAAGGACGTGGTGCTCTACCGC
CGC---ACCGACGGCGGCGTGGCGGCGCTCGAGGATGCGTGCTGGCACCGGCTGATGCCG
CTGTCGCT------CGGCCACCTCAAGGGCGACCAGGTGAT---GTGCGGCTATCACGGC
CTCGTCTTCGATGCCGCCGGCCGCTGCACCCACATGCC------GGCGCAGGAGACCATC
AACCCGTCCGCCTGCGTGCGCGCCTTCCCGGCGGTGGAGCGCTACCGCCTGGTCTGGCTC
TGGATGGGCGATCCGGC--------GCTC-GCCGATCCCGACCTCGTGCCGGATTTCCA-
--CTGGAACAGCGACGCGCCCT---GGGTCGGCGAGGGCGGCACCTTCTACGGGCTGAAG
TGCAAT-TACCGGCTGGTCATCGACAACCTGATGGACCTGACCCACGAGACCTACGTCCA
TGCCGGCAGCATCGGCGA------------------------CGACGCGAT------CAC
CCGCAGCCCGTTCGAGGTGACGCATACCGAGACCTG------CGTCACCGTCGAGCGCTG
GATGGAGGGCATCGAGCCGCCGCCGTTCTGGGCGCGCAACCT---CGGGCGGCCC-----
-------GGCCAT---GTCGACCGCTGGCAGATCATCCGCTTCGAGGCGCCGAGCGTGGT
C--------GCGGGCGATGTCGGCGTGGCCCTCGCCG----GCACCG-GCGCGC-GCCGG
G--GCGACCGGTCC------CAGGGCGTCAACGGCTT-CTTCCTCGCGGCGATCACCCCG
GAGACCGCG-----ACGAGCTGCCACTATTTCTGGAACTTCGTG---CGCAGCTTCCGCA
CCGA-CGACGAGGAGCTGACGAAGCGCCTCACGCTC--GCCCACGT-CAACGACGGCAAG
GGCGTCTACGACCAGGACCACGACGTGCTGGAGGCCCAG-CAGCGGGCGATCGACCGCCA
GCCGC----GCCAGCCGTTCTACAAC---CTCAACATCGACGCCGGTTCCCTGTGGGCGC
ACCGCCTGATCGACGGAATGATGGCCGCCGAGGGCAGGGGGCCGGTCAAGGAT---CCTG
GCAGGGACACGGCCTCGGTCG-GCATGGCGGC---G---GAGTAG
>Methylobacterium_sp_YR596
AT---------------------------------GACGGATCCCAAGGGCTTCCCCCTG
AACGC---------------------------CTGGTACGCCGCGGCCTGGGACCACGAG
ATCGGC---CGGGCGCTCACGCCGCGTCGGATCTGCGACAAGGACGTGGTGCTCTACCGC
CGC---ACCGACGGCGGCGTGGCGGCGCTCGAGGATGCGTGCTGGCACCGGCTGATGCCG
CTGTCGCT------CGGCCACCTCAAGGGCGACCAGGTGAT---GTGCGGCTATCACGGC
CTCGTCTTCGATGCCGCCGGCCGCTGCACCCACATGCC------GGCGCAGGAGACCATC
AACCCGTCCGCGTGCGTGCGCGCCTTCCCGGCGGTGGAGCGCTACCGCTTGGTCTGGCTC
TGGATGGGCGATCCGGC--------GCTC-GCCGATCCCGACCTCGTGCCGGATTTCCA-
--CTGGAACAGCGACGCGCCCT---GGGTCGGCGAGGGCGGCACCTTCTACGGGCTGAAG
TGCAAT-TACCGGCTGGTCATCGACAACCTGATGGACCTGACCCACGAGACCTACGTCCA
TGCCGGCAGCATCGGCGA------------------------CGACGCGAT------CAC
CCGCAGCCCGTTCGAGGTGACGCATACCGAGACCTG------CGTCACCGTGGAGCGCTG
GATGGAGGGCATCGAGCCGCCGCCGTTCTGGGCGCGCAACCT---CGGGCGGCCC-----
-------GGCCAT---GTCGACCGCTGGCAGATCATCCGCTTCGAGGCGCCGAGCGTGGT
C--------GCGGGCGATGTCGGCGTGGCCCTCGCCG----GCACCG-GCGCGC-GCCGG
G--GCGACCGGTCC------CAGGGCGTCAACGGCTT-CTTCCTCGCGGCGATCACGCCG
GAGACCGCG-----ACGAGCTGCCACTATTTCTGGAACTTCGTG---CGCAGCTTCCGCA
CCGA-CGACGAGGAGCTGACGAAGCGCCTCACGCTC--GCCCACGT-CAACGACGGCAAG
GGCGTCTACGACCAGGACCACGACGTGCTGGAGGCCCAG-CAGCGGGCGATCGACCGCCA
GCCGC----GCCAGCCGTTCTACAAC---CTCAACATCGACGCCGGTTCCCTGTGGGCGC
ACCGCCTGATCGACGGGATGATGGCCGCCGAGGGCAGGGGGCCGGTCAAGGAT---CCTG
GCAGGGACACGGCCTCGGTCG-GCATGGCGGC---G---GAGTAG
>Methylobacterium_aquaticum_DSM_16371
AT---------------------------------GAGCGACCCGAACGGCTTCCCGCTG
AACGC---------------------------CTGGTACGCCGCCGCCTGGGGCCACGAG
ATCGGC---CGGGCGCTGACGCCGCGGCGGATCTGCGACAAGGACGTGGTGCTCTACCGC
CGC---ACCGATGGCGGGGTCGCGGCCCTGGAAGATGCGTGCTGGCACCGGCTGATGCCG
CTGTCGCT------GGGCCACCTGAAGGGGGACCAGGTGAT---GTGCGGCTATCACGGT
CTGGTCTTCGACGCGGCGGGCCGCTGCACCTTCATGCC------GGCGCAGGAGACCATC
AACCCCTCGGCCTGCGTGCGCGCCTTCCCGGCGGTCGAGCGCTACCGCCTGGTCTGGCTC
TGGATGGGCGACCCGGC--------GCTC-GCCGATCCCGACCTCGTGCCGGATTTCCA-
--CTGGAACAGCGACGCGCCGT---GGGTCGGCGAGGGCGGCACCTTCTACAGTTTGAAG
TGCAAT-TACCGGCTGGTCATCGACAACCTGATGGACCTGACCCACGAAACCTATGTCCA
TGCCGGCAGCATCGGCGA------------------------CGAGGCGAT------CAC
CCGCAGCCCGTTCGAGGTGACGCATACCGACCGCTG------CGTCACGGTGGAGCGCTG
GATGGAGGCCATCGAGGCGCCGCCGTTCTGGGCGCGGAACCT---GGGCAAGCCC-----
-------GGCCTC---GTCGACCGCTGGCAGATCATCCGCTTCGAGGCGCCGACCGTGGT
G--------GCGGGCGATGTCGGGGTGGCGCTCGCCG----GCACCG-GCGCCC-GCCAG
G--GCGACCGCTCC------CAGGGCGTGAACGGCTT-CTTCCTGGCGGCGATCACGCCG
GAGACCGCG-----ACGAGCTGCCACTATTTCTGGAACTTCGTG---CGCAGCTTCCGCA
CCGA-CGACGAGGACCTGACCCGGTCCCTCAATCGG--GCGCACGT-CAATGACGGCAAG
GGCGTCTACGACCAGGACCACGACGTGCTGGAGGCCCAG-CAGCGGGCGATCGACCGCCA
GCCGC----GCCAGCCGTTCTACAAC---CTGAACATCGATGCCGGCTCCCTGTGGGCGC
ACCGCCTGATCGACGGGATGATGGCGAAGGAGGGCCGTGATCCGGCCAAACGCCTCCCGT
---------------CCGTCG-GCATCGCGGC---G---GAATGA
>Methylobacterium_platani_PMB02
AT---------------------------------GACGGACGCCAAGGGCTTCCCCCTG
AACGC---------------------------CTGGTACGCCGCCGCCTGGGGCCACGAG
ATCGGC---CGCGAACTGACGCCGCGCCGGATCTGCGACAAGGACGTGGTGCTCTACCGC
CGC---ACCGACGGCGCCGTCGCGGCGCTCGAGGATGCCTGCTGGCACCGGCTGCTGCCG
CTCTCGCT------CGGCCACCTCAAGGGCGACCAGGTGAT---GTGCGGCTATCACGGC
CTCGTCTTCGACGCGACCGGCCGCTGCACCTTCATGCC------GGCGCAGGAGACGATC
AACCCCTCGGCCTGCGTGCGCGCCTTCCCGGCGGTGGAGCGCTACCGCCTGGTCTGGCTC
TGGATGGGCGACCCGGC--------GCTC-GCCGATCCCGACCTCGTGCCGGACTTCCA-
--CTGGAACAGCGACGCGCCGT---GGGTCGGCGAGGGCGGCACCTTCTATGGCCTGAAG
TGCAAT-TACCGCCTCGTCATCGACAACCTGATGGACCTGACCCACGAGACCTACGTCCA
TGCCGGCAGCATCGGCGA------------------------CGACGCCAT------CAC
CCGCAGCCCGTTCGAGGTGACGCATACCGACCGTTG------CGTCACGGTCGAGCGCTG
GATGGAGAACATCGAGCCGCCGCCGTTCTGGGCGCGGAACCT---GGGCCGGCCC-----
-------GGCCAT---GTCGACCGCTGGCAGGTCATCCGGTTCGAGGCGCCGACGGTGGT
G--------GCCGGCGATGTCGGCGTGGCGCTCGCCG----GCACCG-GCGCCC-GCCAG
G--GCGACCGCAGC------CAGGGCGTCAACGGCTT-CTTCCTGGCCGCCATCACCCCG
GAGACCGCG-----ACGAGCTGCCACTATTTCTGGAACTTCGTG---CGCAGCTGGCGCA
CCGA-CGACGAGGAGCTGACGAAGGCCCTCAACCGC--GCCCACGT-CAACGACGGCAAG
GGCGTCTACGACCAGGACCACGACGTGCTGGAGGCCCAG-CAGCGGGCGATCGACCGCCA
GCCGC----GCCAGCCGTTCTACAAC---CTCAACATCGATGCCGGCGCCCTGTGGGCGC
ATCGCCTGATCGACGGCATGATGGCGCGGGAGGGCCGCGACCCGGCCAAGGCGTCCGCGC
---------------CTGTCG-GCCTCGCCGC---G---GAGTAG
>Methylobacterium_platani_JCM_14648
AT---------------------------------GACGGACGCCAAGGGCTTCCCCCTG
AACGC---------------------------CTGGTACGCCGCCGCCTGGGGCCACGAG
ATCGGC---CGCGAACTGACGCCGCGCCGGATCTGCGACAAGGACGTGGTGCTCTACCGC
CGC---ACCGACGGCGCCGTCGCGGCGCTCGAGGATGCCTGCTGGCACCGGCTGCTGCCG
CTCTCGCT------CGGCCACCTCAAGGGCGACCAGGTGAT---GTGCGGCTATCACGGC
CTCGTCTTCGACGCGACCGGCCGCTGCACCTTCATGCC------GGCGCAGGAGACGATC
AACCCCTCGGCCTGCGTGCGCGCCTTCCCGGCGGTGGAGCGCTACCGCCTGGTCTGGCTC
TGGATGGGCGACCCGGC--------GCTC-GCCGATCCCGACCTCGTGCCGGACTTCCA-
--CTGGAACAGCGACGCGCCGT---GGGTCGGCGAGGGCGGCACCTTCTATGGCCTGAAG
TGCAAT-TACCGCCTCGTCATCGACAACCTGATGGACCTGACCCACGAGACCTACGTCCA
TGCCGGCAGCATCGGCGA------------------------CGACGCCAT------CAC
CCGCAGCCCGTTCGAGGTGACGCATACCGACCGTTG------CGTCACGGTCGAGCGCTG
GATGGAGAACATCGAGCCGCCGCCGTTCTGGGCGCGGAACCT---GGGCCGGCCC-----
-------GGCCAT---GTCGACCGCTGGCAGGTCATCCGGTTCGAGGCGCCGACGGTGGT
G--------GCCGGCGATGTCGGCGTGGCGCTCGCCG----GCACCG-GCGCCC-GCCAG
G--GCGACCGCAGC------CAGGGCGTCAACGGCTT-CTTCCTGGCCGCCATCACCCCG
GAGACCGCG-----ACGAGCTGCCACTATTTCTGGAACTTCGTG---CGCAGCTGGCGCA
CCGA-CGACGAGGAGCTGACGAAGGCCCTCAACCGC--GCCCACGT-CAACGACGGCAAG
GGCGTCTACGACCAGGACCACGACGTGCTGGAGGCCCAG-CAGCGGGCGATCGACCGCCA
GCCGC----GCCAGCCGTTCTACAAC---CTCAACATCGATGCCGGCGCCCTGTGGGCGC
ATCGCCTGATCGACGGCATGATGGCGCGGGAGGGCCGCGACCCGGCCAAGGCGTCCGCGC
---------------CTGTCG-GCCTCGCCGC---G---GAGTAG
>Methylobacterium_tarhaniae_DSM_25844
AT---------------------------------GACGGACCCGAAGGGCTTCCCCCTG
AATGC---------------------------CTGGTACGCCGCCGCCTGGGGCCACGAG
ATCGGC---CGCGAACTGACGCCGCGCCGGATCTGCGACAAGGACGTGGTGCTCTACCGC
CGC---ACCGACGGCGCCGTCGCGGCCCTGGAGGATGCCTGCTGGCACCGGCTGCTGCCG
CTGTCGCT------GGGCCACCTCAAGGGCGACCAGGTGAT---GTGCGGCTATCACGGC
CTCGTCTTCGACGCGACCGGCCGCTGCACCTTCATGCC------GGCGCAGGAGACCATC
AACCCGTCCGCCTGCGTGCGCGCCTTCCCGGCGGTCGAGCGCTACCGCCTGGTCTGGCTC
TGGATGGGCGACCCGGC--------GCTC-GCCGATCCGGACCTCGTGCCGGATTTCCA-
--CTGGAACAGCGACGCGCCCT---GGGTCGGCGAGGGCGGCACGTTCTACAGCCTGAAG
TGCAAT-TACCGGCTGGTCATCGACAACCTGATGGACCTGACCCACGAGACCTACGTCCA
TGCCGGCAGCATCGGCGA------------------------CGACGCGAT------CAC
CCGCAGCCCGTTCGAGGTGACGCATACCGACACGTG------CGTCACGGTGGAGCGCTG
GATGGAGAACATCGAGCCGCCGCCGTTCTGGGCCCGGAACCT---GGGCAAGCCC-----
-------GGCCAT---GTCGACCGCTGGCAGATCATCCGGTTCGAGGCGCCGACGGTGGT
G--------GCGGGCGATGTCGGGGTGGCGCTCACCG----GCACCG-GCGCGC-GGCAG
G--GCGACCGGAGC------CAAGGCGTCAACGGCTT-CTTCCTGGCGGCCATCACCCCC
GAGACCGCG-----ACGAGCTGCCATTATTTCTGGAACTTCGTG---CGCAGCTGGCGCA
CCGA-CGACGAGGAGCTGACGAAGGCGCTCAACCGT--GCCCACGT-CAATGACGGCAAG
GGCGTCTACGACCAGGACCACGACGTGCTGGAGGCGCAG-CAGCGGGCGATCGACCGCCA
GCCGC----GCCAGCCCTTCTACAAC---CTCAACATCGATGCCGGCGCCCTGTGGGCCC
ATCGCCTGATCGACGGCATGATGGCGAAGGAGGGACGCGATCCGGCCAAGAGCGGTCCGG
CCAAGGCCGCGCCGGCGGCCG-GCATCGCGGC---G---GAATGA
>Methylobacterium_sp_174MFSha1.1
AT------------------------------------GAGCGACAAGGGTTTTCCCCTG
AACGC---------------------------CTGGTACGCCGCGGCCTGGGACCACGAG
ATCGGC---CGGGCGCTGACGCCGCGGCGGATCTGCGACAAGGACGTGGTGCTCTACCGC
CGC---ACCGACGGGGCCGTGGCGGCCCTCGAGGATGCCTGCTGGCACCGGCTGATGCCG
CTGTCGCT------CGGCCACCTCAAGGGCGACCAAGTGAT---GTGCGGCTATCACGGC
CTCGTCTTCGATGCGACCGGCCGCTGCACCTTCATGCC------GGCGCAGGAGACCATC
AACCCCTCGGCCTGCGTGCGCGCCTTCCCGGCTTTGGAGCGCTACCGCCTGATCTGGCTC
TGGATGGGCGACCCGGC--------GCTC-GCCGATCCCGACCTCGTGCCGGACTTCCA-
--CTGGAACAGCGACGCGCCGT---GGGTCGGCGAGGGCGGCACCTTCTACGGCCTCAAA
TGCAAT-TACCGGCTGGTCATCGACAACCTGATGGACCTGACCCACGAGACCTACGTGCA
TGCCGGCAGCATCGGCGA------------------------CGAGGCCAT------CAC
CCGCAGCCCGTTCGAGGTGACCCACACCGACCGTTG------CGTGACGGTGGAGCGCTG
GATGGAAAACATCGAGCCGCCGCCGTTCTGGGCGCGGAACCT---GGGCAGGCCC-----
-------GGCCATCACGTCGACCGCTGGCAGATCATCCGGTTCGAGGCGCCGACCGTGGT
G--------GCGGGCGATGTCGGGGTGGCGGTCGCCG----GCACGG-GCGCCC-GCCAG
G--GCGACCGGAGC------CAGGGCGTCAACGGCTT-CTTCCTCGCGGCGATCACGCCG
GAGACCGCC-----ACGAGCTGCCACTATTTCTGGAACTTCGTG---CGCAGCTGGCGCA
CCGA-CGACGAGGAGCTGACGAAGTCCCTCAACCGG--GCCCACGT-CAACGACGGCAAG
GGCGTCTACGACCAGGACCACGCCGTGCTGGAGGCCCAG-CAGCGGGCGATCGACCGCCA
GCCGC----GCCAGCCGTTCTACAAC---CTCAACATCGATGCCGGCTCCCTGTGGGCCC
ACCGCCTGATCGACGGGATGATCGCCAGGGAGGCCCCCAAGGAAGCCCCGGGCGAGGCGA
AGC------------CCGTCG-GCGTGGCGGC---G---GAGTAG
>Methylobacterium_variabile_DSM_16961
AT---------------------------------GACGGACGCGAAGGCCTTCCCCCTG
AACGC---------------------------CTGGTACGCCGCGGCGTGGGATCACGAG
ATCGGC---CGGGCGCTGACGCCGCGGCGGATCTGCGACAGGGACGTGGTGCTCTATCGC
CGT---ACCGACGGCGGCGTGGCGGCGCTCGAGGATGCCTGCTGGCACCGGCTGCTGCCG
CTCTCGCT------GGGCCACCTCAAGGGCGACCAGGTGAT---GTGCGGCTATCACGGC
CTCGTCTTCGACGCGGCGGGCCGCTGCACCTTCATGCC------GGCGCAGGAGACCATC
AACCCCTCGGCCTGCGTGCGCGCCTTCCCGGCGGTGGAGCGCTACCGCCTGGTCTGGCTC
TGGATGGGCGACCCGGC--------GCTC-GCCGACCCCGACCTCGTGCCGGACTTCCA-
--CTGGAACAGCGACGCGCCCT---GGGTCGGCGAGGGCGGCACCTTCTACGGCCTGAAA
TGCGAC-TACCGGCTGGTCATCGACAACCTGATGGACCTGACCCACGAGACCTACGTCCA
TGCCGGCAGCATCGGCGA------------------------CGACGCCAT------CAC
CCGCAGCCCGTTCGAGGTCACCCACACCGACCGGCA------GGTCACGGTGGAGCGCTG
GATGGAGGGCATCGAGCCGCCGCCGTTCTGGGCCCGGCTGCT---GGGCAAGCCC-----
-------GGCCAC---GTCGACCGCTGGCAGATCATCCGGTTCGAGGCGCCGAGCGTGGT
C--------GCGGGCGATGTCGGGGTGGCCCTCGCCG----GCACCG-GCGCCC-GGACG
G--GCGACCGCGCC------CAAGGCGTGAACGGCTT-CTTCCTCGCCGCGATCACGCCG
GAGACCGCC-----ACCAGCTGCCACTACTTCTGGAACTTCGTG---CGCAACTTCCGCA
CCGA-CGACGCGGAGCTGACGAAGGCCCTCACCCGC--GCCCACGT-CAACGACGGCAAG
GGCGTCTACGACCAGGACCACGACGTGCTCGAGGCCCAG-CAGCGGGCGATCGACCGCCA
GCCGC----GCCAGCCGTTCTACAAC---CTCAACATCGATGCCGGCGCCCTGTAG----
------------------------------------------------------------
---------------------------------------------
>Methylobacterium_currus_PR1016A
AT------------------------------------GAGCGACAAGGCCTTTCCCTTG
AACGC---------------------------CTGGTACGCCGCAGCCTGGGACCACGAG
ATCGGC---CGGGCGCTGACGCCGCGGCGGATCTGCGACAAGGACGTGGTGCTCTACCGC
CGC---ACCGACGGCATTGTCGCGGCCCTGGAGGATGCCTGCTGGCACCGGCTGCTGCCG
CTGTCGCT------GGGCCATCTCAAGGGCGACCAGGTGAT---GTGCGGCTATCACGGC
CTCGTCTTCGATTCTGCCGGCCGCTGCACCTTCATGCC------GGCGCAGGAGACCATC
AACCCCTCGGCCTGCGTGCGCGCCTTCCCGGCGGTGGAGCGCTACCGCCTGATCTGGCTC
TGGATGGGCGACCCGGC--------CTTG-GCCGATCCCGACCTCGTGCCGGACTTCCA-
--CTGGAACAGCGACGCGCCGT---GGGTCGGCGACGGCGGCACCTTCTATAGCCTGAAA
TGCGAT-TACCGGCTGGTCATCGACAACCTGATGGACCTGACCCACGAGACCTATGTGCA
TGCCGGCAGCATCGGCGA------------------------CGACGCCAT------CAC
CCGCAGCCCGTTCGAGGTGACGCACACCGACCGGTG------CGTGACGGTGGAGCGCTG
GATGGAGAACATCGAGCCGCCGCCGTTCTGGGCCCGGAACCT---GGGCAAGCCC-----
-------GGCCACCATGTCGACCGCTGGCAGATCATCCGCTTCGAGGCGCCGACGGTGGT
G--------GCGGGCGATGTCGGGGTGGCGATCGCCG----GGACCG-GGGCGC-GGCAG
G--GCGACCGGAGC------CAGGGCGTCAACGGCTT-CTTCCTCGCGGCGATCACGCCG
GAGACGGCC-----ACGAGCTGCCACTATTTCTGGAACTTCGTG---CGCAGCTTCCGCA
CCGA-CGACGAGGCGCTGACCGAGTCCCTCACCCTT--GCCCACGT-CAATGACGGCAAG
GGCGTCTACGACCAGGATCACGACGTGCTGGAGGCCCAG-CAACGGGCGATCGACCGGCA
GCCGC----GCCAGCCGTTCTACAAC---CTCAACATCGATGCCGGCGCCCTGTGGGCGC
GCCGCCTGATCGACGGGATGATCGCCAAGGAAGCCCCGAGCGACGCCAAGACGGCCGAGA
CCAAGC---------CCGTCG-GCGTGGCGGC---C---GAGTAG
>Methylobacterium_frigidaeris_IER25-16
------------------------------------------------------------
------------------------------------------------------------
------------------------------------------------------------
------------------------------------------------------------
------------------------------------------------------------
------------------------------------------------------------
---CCCTCGGCCTGCGTGCGCGCCTTCCCGGCGGTGGAGCGCCACCGCCTGATCTGGCTC
TGGATGGGCGACCCGGC--------GCTC-GCCGACCCCGACCTCGTGCCGGACTTCCA-
--CTGGAACAGCGACGCGCCGT---GGGTCGGCGAGGGCGGCACCTTCTACAGCCTGAAA
TGCGAT-TACCGGCTGGTCATCGACAACCTGATGGACCTGACCCACGAGACCTACGTGCA
CGCCGGCAGCATCGGCGA------------------------CGACGCCAT------CAC
CCGCAGCCCGTTCGAGGTGACCCACACCGACCGGTG------CGTGACGGTGGAGCGCTG
GATGGAGAACATCGAGCCGCCGCCGTTCTGGGCCCGGAACCT---CGGCAAGCCC-----
-------GGCCACCACGTCGACCGCTGGCAGATCATCCGGTTCGAGGCGCCGACGGTGGT
G--------GCAGGCGATGTCGGGGTGGCGGTCGCCG----GCACCG-GGGCGC-GCCAG
G--GCGACCGCTCC------CAGGGCGTCAACGGCTT-CTTCCTCGCGGCGATCACGCCG
GAGACCGCC-----ACGAGCTGCCACTACTTCTGGAACTTCGTG---CGCAACTTCCGCA
CCGA-CGACGCGGAGCTGACCAAGTCCCTCAACCGC--GCCCACGT-CAATGACGGCAAG
GGCGTCTACGACCAGGACCACGACGTGCTCGAAGCCCAG-CAGCGGGCGATCGACCGCCA
GCCGC----GCCAGCCGTTCTACAAC---CTCAACATCGATGCCGGGGCGCTCTGGGCGC
GGCGCCTGATCGACGGGATGCTCGCCAAAGAAACCCCAGGCGAGACCAAGCCCGCCGAGA
CCAAGC---------CCGTCG-GCCTGGCGGC---C---GAGTAG
>Roseomonas_gilardii_rosea_ATCC_BAA-691
AT------------------------------GGGCAACAAAACCCCGACCTTTCCCCTG
AATGC---------------------------CTGGTACGCAGCCGCCTGGGATGCGGAA
GTGAAG---CGGGAGCTCCTCGCCCGCACGATCTGCAACAAGAAGATCGTGCTCTACCGC
ACC---CAGGATGATCGCGCCGTGGCGCTGGAGGATGCCTGCTGGCACCGCCTCGTCCCG
CTCTCCAT------GGGCAGGCTCAAGGGTGACGAGGTGCA---GTGCGCCTATCATGGC
CTACGCTTTAACGCGCGTGGGCGCTGCACTTTCATGCC------ATCTCAGGATACGATC
AATCCTTCCGCGAATGTGCGGTCCTTCCCTGTGGTGGAGAAGCATCGCTTCGTCTGGATC
TGGCCAGGCGACCCGGC--------TCTG-GCTGATCCGGCTCTGGTGCCGGACCTGCA-
--CTGGAACCATGACCCGGCCT---GGGCCGGCGACGGCAAGGTGATCCATG---CCGCC
TGCGAT-TACCGCCTGATCTTGGACAATCTCATGGACCTGACCCATGAGACCTATATCCA
TGGCAGCAGCATCGGCAA------------------------CGATGCGGT------GGC
GGAAGCGCCCTTCGACGTCACGCATGGCGAAAGGAC------GGCGACGGTCACGCGCTG
GATGGTCGATATCGAGCCGCCGCCCTTCTGGCGCGCCCAGCT---CGGCAAACCC-----
-------GGCAAC---GTGGACCGCTGGCAGATCATCCGCTTCGAGGCGCCCTGCACGGT
G--------GCCATCGATGTGGGCGTGGCTCCGACCG----GGAGCG-GCGCGC-CGGAG
G--GGGACCGCAAG------GAGGGCGTCAGCATGGT-CGTGATCAACACGATCACCCCC
GCGACCGAC-----AAGACCTGCCACTATTTCTGGGCCAATGTG---CGGGACTACCGCA
TCCA-CGAGCAGCGCGTGAC---------GACCGAT--ATCCGCG----ATGCCATCACC
AAGGTCTTCCGGGAGGACGAAATCATCGTCGAGGCGCAG-CAGCGCGCGATCGACGAGCA
TCCGG----ACCATGTCTTCTACAAC---CTGAACATCGATGCCGGCGCGCTCTGGGCAC
GGCGACTGATCGACCGCCTGATCGAGGCCGAGACGGGCGGCGCACCT-------------
---------------TCCCTGCCGGTCGCGGC------CGAGTAG
>Bradyrhizobium_japonicum_USDA_110
GT------------------------GGGAGTGAGACCGATGACAAAACCCTTCCCGATG
AACGC---------------------------CTGGTACGCCGCCGCCTGGGACGCTGAG
GTGAAG---CCGGCGCTGTTGCCGCGGACGATCTGCGGCAAGCACGTCGTGATGTACCGC
AAG---GCCGACGGCGCGGTGGCAGCTCTCGAGGATGCCTGCTGGCATCGCCTGGTGCCG
CTGTCCAA------GGGCCGGCTCGAGGGCGACACCGTCGT---CTGCGGCTATCACGGC
CTGAAGTACAATGCGCAGGGGCGCTGCACCTTCATGCC------CTCGCAGGAGACCATC
AATCCCTCGGCCTGCGTGCGCGCCTATCCCGTGGTCGAGCGGCATCGCTACATCTGGCTC
TGGATGGGCGACCCCGC--------GCTG-GCCGATCCCGCGCTCGTGCCCGACATGCA-
--CTGGAATCACGATCCGGCCT---GGGCCGGCGACGGCAAGACCATCCGCG---TCAAT
TGCGAC-TACCGCCTCGTGCTCGACAATCTCATGGACCTCACCCACGAGACCTTCGTGCA
CGGCTCCTCGATCGGAAA------------------------CGACGCGGT------CGC
CGAAGCCCCGTTCGACGTCACCCATGGCGAGAAGAC------GGTGACGGTGACGCGCTG
GATGCGGAACATCGAGCCGCCGCCGTTCTGGGCCAAGCAGCT---CGGCAAGCCC-----
-------GGCCTT---GTCGACCGCTGGCAGATCATCCGCTTCGAGGCGCCCTGCACCAT
C--------GCTATCGACGTCGGCGTGGCGCCGACAG----GCACCG-GCGCGC-CGGAA
G--GCGACCGCTCG------CAGGGCGTCAACGGCTT-CGTGCTCAACACCATCACGCCG
GAGACGGAG-----AAGACCTGTCACTATTTCTGGGCCTTCGTC---CGCAACTATCAGA
TCGG-CGAGCAGCGCATCAC---------CACCGAA--ATCCGCG----AGGGCGTCTCC
GGCATCTTCCACGAGGACGAGCTGATCCTCGAAGCGCAG-CAGCGCGCGATGGACGAGAA
CCCGG----ATCGCGTCTTCTACAAC---CTCAACATCGACGCCGGCGCGATGTGGACGC
GCAAGCTGATCGACAAGATGGTGGCGAAGGAAAACGCG----------------------
---------------CCGCAGCACCTTCAGGC---CGCGGAGTAG
>Rhodopseudomonas_palustris_TIE-1
AT------------------------------------------GCCCGCCTTTCCGCTC
AACGC---------------------------CTGGTATGCGGCGGCCTGGGACGCCGAC
ATCAAG---CACGCGCTGTTTCCGCGCACGATCTGCGGCAAGCATGTCGTGATGTATCGA
AAG---GCGGACGGGAACGTCGCTGCTCTTGAGGACGCCTGCTGGCATCGCCTGGTGCCT
CTGTCGAA------AGGCCGGCTCGAAGGCGACACCGTCGT---CTGCGGTTATCACGGG
CTGAAGTTCAATCCGCAGGGCCGCTGCACCTACATGCC------GTCGCAGGAGACGATC
AATCCGTCGGCCTGCGTGCGCTCCTATCCGGTGGTCGAGCGGCATCGCTTTGTCTGGCTG
TGGATGGGCGATCCGGT--------GCTG-GCCGATCCGGCGCTGGTCCCCGACATGCA-
--CTGGAACGACGATCCGGCCT---GGGCCGGCGACGGCAAGACGATCTACG---CCAAA
TGCGAC-TGGCGCCTCGTCGTCGACAATCTGATGGACCTCACCCACGAGACCTATGTACA
CGGCTCGTCGATCGGCAA------------------------CGAGGCGGT------GGC
CGAAGCGCCGTTCGATGTCACGCACGGCGACCGCAC------CGTCACCGTGACACGCTG
GATGAAGGGCATCGAACCGCCGCCGTTCTGGGCCGCGCAGCT---CGGCAAGCCC-----
-------GGCCTG---GTCGATCGTTGGCAGATCATCCGCTTCGAGGCGCCCGGCACCGT
G--------ACGATCGATGTCGGCGTGGCGCCGGCCG----GCACCG-GCGCGC-CGGAA
G--GCGACCGCTCG------CAGGGCGTCAACGGCTT-CGTGCTCAACACCATGACGCCG
GAAACCGAC-----ACCACCTGTCACTACTTCTGGGCTTTCGTG---CGCAACTATCGGC
TCAG-CGACCAGCGCCTCAC---------CACCGAG--ATCCGCG----AAGGCGTCTCC
GGCATCTTTCGCGAGGACGAAATCATCCTCGAAGCGCAG-CAGCGCGCGATGCTCGAGAA
CCCGG----ACCGGGTGTTCTACAAT---CTCAACATCGACGCCGGCGCGATGTGGTCGC
GCAAGCTGATCGACCGCATGGTCGCGCAGGAAAGC-------------------------
---------------GCGCCAAAGCTGCAGGC---GGCGGAGTAA
>Rhodopseudomonas_palustris_CGA009
AT------------------------------------------GCCCGCCTTTCCGCTC
AACGC---------------------------CTGGTATGCGGCGGCGTGGGACGCCGAC
ATCAAG---CACGCGCTGTTTCCGCGCACGATCTGCGGCAAGCATGTCGTGATGTATCGA
AAG---GCAGACGGGACCGTCGCTGCTCTTGAGGACGCCTGCTGGCATCGCCTGGTGCCG
TTGTCGAA------AGGCCGGCTCGAAGGCGACACTGTCGT---CTGCGGCTATCATGGG
CTGAAGTTCAATCCGCAGGGCCGCTGCACCTACATGCC------GTCGCAGGAGACGATC
AATCCCTCGGCCTGCGTGCGCTCCTATCCGGTGGTCGAGCGGCACCGCTTCGTCTGGCTG
TGGATGGGCGATCCGGT--------GCTG-GCCGATCCGGCACTGGTCCCCGACATGCA-
--CTGGAACGACGATCCGGCCT---GGGCCGGCGACGGCAAGACGATCTACG---CCAAA
TGCGAC-TGGCGCCTCGTCGTCGACAATCTGATGGACCTCACCCACGAGACCTACGTGCA
CGGCTCGTCGATCGGCAA------------------------CGAGGCGGT------GGC
CGAAGCCCCGTTCGACGTCACCCATGGCGACCGCAC------CGTCACGGTGACGCGCTG
GATGAAGGGCATCGAACCGCCGCCGTTCTGGGCCGCGCAGCT---CGGCAAGCCC-----
-------GGCCTG---GTCGATCGTTGGCAGATCATCCGCTTCGAGGCGCCCGGCACCGT
G--------ACGATCGATGTCGGCGTGGCGCCGGCCG----GCACCC-GTGCGC-CGGAG
G--GCGACCGCTCG------CAGGGCGTCAACGGTTT-CGTGCTCAACACCATGACGCCG
GAAACCGAC-----ACCACCTGTCACTACTTCTGGGCTTTCGTG---CGCAACTATCGGC
TCAG-CGAACAGCGCCTCAC---------CACCGAG--ATCCGCG----AAGGCGTCTCC
GGCATCTTTCGCGAGGACGAGATCATCCTCGAAGCGCAG-CAGCGCGCGATGCTCGAGAA
CCCGG----ACCGGGTGTTCTACAAT---CTCAACATCGACGCCGGCGCGATGTGGTCGC
GCAAGCTGATCGACCGCATGGTCGCGCAGGAAAGC-------------------------
---------------GCGCCGAAGCTGCAGGC---GGCGGAGTAA
>Corynebacterium_glutamicum_MB001
ATGACACTGTCCGAACGCAAGCTCACC---ACCACCGCCAAGATTCTTCCCCACCCACTC
AACGC---------------------------CTGGTACGTCGCCGCTTGGGATTATGAA
GTCACATCTAAAAAGCCCATGGCCAGGACAATCGCCAACAAACCACTCGCTTTGTACCGC
ACC---AAAGATGGCCGAGCCGTTGCCCTTGCAGACGCCTGCTGGCACCGCCTCGCACCG
CTATCCAA------GGGAAAACTCGTGGGCACAGACGGAATCCAATGCCCTTATCACGGC
TTGGAGTACAACTCCGCGGGCCGCTGCATGAAAATGCC------CGCGCAGGAAACCCTC
AACCCGTCAGCAGCCGTCAACTCCTACCCCGTGGTGGAAGCCCACCGCTTTGTGTGGGTG
TGGCTGGGCGATCCCAC--------ATTG-GCAGATCCCACCCAAGTACCCGATATGCA-
--CCAGATGAGCCACCCCGAAT---GGGCAGGCGATGGACGCACCATCTCCG---CTGAC
TGCAAC-TACCAATTAGTGCTGGACAACTTGATGGACCTCACCCACGAAGAGTTCGTGCA
CTCCTCCAGCATCGGACA------------------------AGACGAACT------TAG
TGAATCAGAGTTCGTGGTCACCCACACTGAAGATTC------CGTGACGGTCACCCGCTG
GATGCATGACATAGATGCACCACCGTTTTGGCAAAAGAACATGAATGATAAGTTCCCAGG
ATTTGAAGGCAAG---GTGGATCGTTGGCAGATCATCCACTACTACTACCCTTCCACCAT
C--------TGCATTGATGTTGGTGTAGCAAAGGCTG----GAACTG-GCGCGC-AGGAA
G--GCGACCGCAGC------CAGGGCGTTAATGGGTA-TGTCATGAACACCATTACCCCA
GATTCAGAT-----CGTTCCTCTCATTACTTCTGGGCATTCATG---CGCAACTACCGCC
TGGA-AAGCCAAACCATCAC---------CACCCAG--CTGCGCG----ACGGTGTATCC
GGTGTATTCAAAGAAGACGAAGACATGCTGACCGCTCAG-CAAGATGCCATCGACGCCAA
CACCG----ACTACGAGTTTTACAGC---CTCAACATTGATGCCGGTGGCATGTGGGTGC
GCCGAATCCTCGAGGAAGCACTCTCCAAGGAAGGCCG-------ACTGGATATCCCCACC
ACATTCCCCCGCGCAACACCG---AAGCCGGA---G---GCATAA
>Rhodococcus_ruber_DSM_43338
AT------GACCGATCTGGGGCCCGCCGGGGCGACCGCGAAGAACATGGCCTACCCGCTC
GACGC---------------------------CTGGTACGTCGCGGCCTGGGACCACGAG
GTCGGCAGACGCGAGATCCTGGCCCGCACCATCGCGGGCAAGCCGCTCGCGCTCTACCGC
ACC---GAGGACGGCCGGCCGGTGGCCCTCGCCGACGCGTGCTGGCACCGCCTCGCCCCG
CTCTCGAT------GGGCACCCTCGTCGGCGCCGACGGAATCCGGTGCCCCTACCACGGC
CTGCAGTTCAACTCCGCCGGCCGGTGCACCCACATGCC------CGCCCAGCAGACGATC
AACCCGTCCGCGATGGTGGCCTCGTACCCGGTCGTCGAGCGGCACCGCTTCGTGTGGGTG
TGGCCCGGGGATCCGAT--------GCTC-GCCGACCCCGACACCATCCCCGACATGTT-
--CCAGATGGATTCACCCGACT---GGGCCGGCGACGGACGCACCATCGACG---TGCAG
GCCAAC-TACCAGCTCGTGCTCGACAACCTCATGGACCTCACCCACGAGGAGTTCGTGCA
CTCGTCGTCGATCGGGCA------------------------GGACGAACT------CAG
CGAGTCCGACTTCACCGTCACCCACGACGACCGCAC------CGTCACCGTCACCCGGTG
GATGCTCGACATCGACGCGCCCCCGTTCTGGCAGAAGAACATGCGCGACAAGTTCCCCGG
CTTCAGCGGCAAG---GTCGACCGCTGGCAGATCATCGAGTTCCAGGCGCCGTCGACCAT
C--------CGCATCGACGTCGGTGTCGCCAAGGCCG----GCACCG-GCGCCC-CCGAG
G--GGGACCGCAGC------CAGGGCGTCAACGGATT-CGTGATGAACACCATCTCCCCG
GTCGACGAG-----AAGACCGCGCTCTACTTCTGGGCGTTCATG---CGCAACTACTGCC
TCGA-CAGCCAGCTGATCAC---------CACCCAG--ACCCGCG----ACGGCGTCCAC
GGCGTCTTCGGGGAGGACGAGGCGATGCTCACCGCCCAG-CAGAAGGCGATCGAGGCGAA
CCCCG----GCCACGAGTTCTACAAC---CTCAACATCGACGCCGGCGGCATGTGGGTGC
GCAGGATCATCCAGCGCATGATCGAGGCCGAACGGATCGTCGCCACCGGCACC-------
------------------TCGATCCCCGAGGC---GGTGCGCTGA
>Acinetobacter_sp_ADP1
AT------------------------------------------------GTTTATTAAA
AATGC---------------------------CTGGTATGTCGCTTGCCGCCCAGAAGAA
ATTCAA---GATAAACCATTAGGCCGTACGATTTGTGGTGAAAAAATCGTATTTTATCGT
GGC---AAAGAAAATAAAGTCGCAGCGGTAGAAGATTTCTGTCCTCATCGTGGCGCGCCA
TTGTCTTT------GGGTTATGTTGAAGATGGTCATCTAGT---TTGCGGTTATCATGGT
TTAGTTATGGGATGTGAAGGAAAGACCATTGCTATGCC------TGCGCAGCGTGTAGGC
GGCTTCC---CCTGCAATAAAGCATATGCTGTTGTCGAAAAATACGGATTTATTTGGGTT
TGGCCAGGTGAAAAATC--------TCTG-GCAAATGAAGCAGACTTACCCACACTCGA-
--ATGGGCAGATCATCCAGAGT---GGAGTTATGGCGGTGGGCTGTTTCATA---TCCAG
TGTGAT-TATCGTCTCATGATTGATAACCTGATGGATTTGACTCATGAAACTTATGTTCA
TTCGAGCAGTATCGGTCA------------------------AAAAGAAAT------TGA
TGAAGCATTGCCAGTAACCAAAGTCGATGGAGACCA------TGTGGTAACTGAACGCTA
CATGGAAAATATTATTGCGCCACCATTCTGGCAAATGGCGTTACGTGGAAATCATTTAGC
TGATGATGTGCCT---GTGGATCGTTGGCAACGTTGTCACTTCTTTGCACCTAGTAATGT
C--------CATATTGAAGTGGGTGTGGCTCATGCGG----GTCATG-GTGGTT-ATAAC
GCACCAAAAGACAA------AAAAGTCGCTTCAGT---GGTTGTCGATTTTATTACGCCT
GAAACAGAA-----ACGTCTCACTGGTATTTTTGGGGCATGGCA---CGTAATTTCCAGC
CAGA-AAACCAACAACTGAC---------CGACCAG--ATTCGTG----AAGGACAAGGC
AAGATTTTTACCGAAGATTTAGAAATGCTGGAACAGCAG-CAGCAAAATATTCTACGTAA
CCCAC----AGCGCCAATTATTGATG---CTGAATATCGATGCTGGCGGGGTTCAATCAC
GCAAGATTATTGATCGGTTACTGGCAAAAGAAAATAGCCCGTCACCTCAAGATACACAAC
GAAAAT---------TTCCCAATATTCGTGTA-------ATTTAA
>Acinetobacter_sp_ANC_3811
AT------------------------------------------------GTTTATTAAA
AATGC---------------------------TTGGTATGTTGCCTGCCGCCCAGAAGAA
ATCCAA---GACAAACCATTAGGTCGCACCATCTGTGGTGAAAAAATTGTTTTTTATCGT
GGT---AAAGAAAACCAAGTTGCAGCCGTTGAAGATTTTTGTCCCCATCGCGGTGCCCCA
CTTTCACT------TGGCTATGTAGAAGATGGCAACCTTGT---ATGTGGTTATCATGGT
TTAGTCATGGGCTGTGACGGAAAGACGGTTTCAATGCC------AGTCCAACGTGTAAAT
GGTTTCC---CTTGTAACAAAGCATATGCAGTTGTCGAAAAATTTGGTTTTATTTGGATA
TGGCCAGGCGAGAAAGC--------TTTA-GCAGATGAAGAAAAACTCCCAACTTTAGA-
--ATGGGCAGATCATCCTGAAT---GGAGCTATGGCGGAGGCCTATTTCACA---TTCAG
TGTGAT-TATCGCTTGATGGTCGATAACCTCATGGATTTAACCCATGAGACGTATGTTCA
CTCAAGCAGCATCGGACA------------------------AAAAGAAAT------TGA
TGAATCATTACCAGTCACTAAAGTTGATGGCGACCA------TGTCATTACTGAACGCTA
CATGGAAAATGTGATCGCACCTCCATTTTGGCAAATGGCCCTTCGGGGTAATCACTTGGC
AGATGACGTTCCT---GTTGATCGTTGGCAACGTTGCCACTTCTTTGCGCCAAGTAATGT
G--------CATATTGAAGTGGGTGTAGCGCATGCTG----GACATG-GCGGTT-ATGAC
GCACCAAAAGACAA------GAAAGTTTCCTCAAT---TGTGGTCGATTTTATTACGCCA
GAGACTGAA-----ACGTCACATTGGTATTTCTGGGGAATGGCA---CGTAACTTCCAGC
CAGA-TAATGCAGAACTCAC---------TGATCAA--ATTCGTG----AAGGCCAAGGT
AAAATCTTTACCGAAGATTTAGAAATGCTTGAGCAACAG-CAGCAAAATATTTTAAACAA
TCCAC----ATCGCAAGTTACTAATG---CTCAACATCGACGCAGGCGGTGTACAGTCTC
GCAAAGTGATTGAGCGCCTACTTGCCGAAGAAAATAAAACACCTCCTGAAACATCCGCAC
AGAAG----------TTTCCAAACATACGGAT---T---ATTTAA
>Acidocella_facilis_ATCC_35904
AT------------------------------------------------GTTCCTGAAA
AATGC---------------------------GTGGTATGTGGCGGCGATGCCGGACGAG
CTGGCG---GACAAGCCGCTGGGCCGGACGATCTGCGGCGAAAAAATGGTGTTTTACCGT
GGC---GCCGGTGGCAAGGTGGCGGCGGTGGAGGATTTCTGCCCGCATCGCGGCGCCCCG
CTCTCTCT------GGGCTATGTCGAGGATGGCAAGCTCGT---CTGCGGCTATCACGGG
CTGGCGATGGGCTGCGAGGGCAAGGCGCTGGAGATGCC------GGGCCAGCGCGTGAAC
GGCTTCCCCGCG---ATCAAATCCTACGCGGTGGAGGAGCGCTACGGCTTCATCTGGGTC
TGGCCGGGCGACAAGGC--------CAAG-GCCGATCCCGCGACCATCCATCATCTCGA-
--ATGGGCGGTGAATCCGGAAT---GGGCCTATGGCGGCGGGCTCTACCATA---TCAAT
TGCGAT-TATCGGCTGATGATCGATAATCTGATGGATCTCACACACGAAACCTATGTGCA
TGCCGGCTCCATCGGCCA------------------------GAAGGAGAT------CGA
CGAAGCGCCGGTTTCCACCAGGCTCGAAGGCGATCA------CGTCATCACCAGCCGTTT
CATGGAAAATATCAAGGCGCCGCCTTTCTGGCAGATGGCGCTGCGGATGAATGATCTGGC
GCCGGATGTGGCG---GTTGATCGCTGGCAGATCTGCCATTTCCATCCGCCCTCGCATGT
G--------TTGATCGAGGTTGGCGTGGCGCATGCCG----GGCATG-GCGGCT-ACCAG
GCGCCGGAGGCGGT------GAAGGCCTC--CAGCAT-CGTGGTCGATTTCATCACCCCG
GAAACCGAG-----ACCTCGCATTGGTATTTCTGGGGCATGGCG---CGGCACTTCAAGC
CCGG-CGATGCCGAACTCAC---------CGCCAAG--ATCCGCG----AGGGCCAGGGC
AAGATCTTCAACGAGGACCGGGAGATGCTGGAACAGCAG-CAGCAAAATCTGCTGCGCTG
GCCGG----AGCGGGCCTTGCTGAAG---CTGAATATTGACGCGGGGGGCGTGCAGTCCC
GCCGGATCATCGAGCGGCTGCTGGCCGCGCAG----------------------------
---------------------------GCGGC---------GTGA
>Burkholderia_cepacia_UCB_717_ATCC_25416
GT------------------------------------------------GTTTCTCAAG
AACGC---------------------------TTGGTATGTGGCATGCACGCCCGATGAA
ATCGAC---GGCAAGCCGCTGGGCCGCAAGATCTGCAACGAGTCGATGGTGTTTTACCGC
GCG---GCGGACGGCCGGGTCGCCGCGCTCGAGGACTTCTGCCCGCACCGCGGCGCGCCG
CTGTCGTT------GGGATTCGTGCGCGACGGCGTGCTCGT---GTGCGGTTATCACGGG
CTGGAAATGGGCTGCGACGGCAAGGCGTCCGGCATGCC------GGGCCAGCGCGTCGGC
GGCTTCCCGCCG---ATTCGCAGCTTCCCGGTGATCGAGCGGTACGGATTCGTCTGGGTC
TGGCCGGGCAATGCGTC--------GGAA-GCCGATCCCGCCAAACTGCCCGCGCTGGC-
--CTGGGCCGAAGACCCGGCCT---GGGCGCACGGTGGCGGCCTCTATCACA---TCCGT
TGCGAT-TACCGGCTGATGATCGACAACCTGATGGACCTCACGCACGAAACCTACGTGCA
TGCGTCGAGCATCGGCCA------------------------GAAGGAAAT------CGA
CGAAGCGCCGCCGAAGACGGTCAGCCGCGGCGACGA------AGTCGTCACGAGCCGCTT
CATGGAGAACGTGATGCCGCCGCCGTTCTGGCGAATGGCGCTGCGCGGCAACGGGCTCGC
CGACGACGTGCCG---GTCGACCGCTGGCAGATCTGCCGCTTCACGCCGCCGAGCCACGT
G--------ATGATCGAAGTGGGCGTCGCCCATGCGG----GCCACG-GCGGCT-ACGAC
GCGCCGGCCGAGTT------GAAGGCGTCGTCGAT---CGTGGTCGACTTCATCACGCCC
GAGACGGAC-----ACCTCGATCTGGTATTTCTGGGGCATGGCG---CGCAACTTCCGGC
CCGA-CGATCACGCGCTGAC---------CGCCGAA--ATCCGCG----AAGGCCAGGGC
AAGATCTTCGCCGAGGATCTCGAGATGCTCGAACGCCAG-CAGCTCAACCTCGAGCAGTG
GCCGG----ACCGCAAGCTGCTCAAA---CTCAACATCGACGCCGGCGGCGTGCTGTCGC
GCAAGGTGATCGAACGGCTGCTCGCCGAAGAAAACGCGG-------CGAGCCCGCAGCGG
CCCGTGATTCCGGTCGCGCAAATCAAGGAGGC---G---TCATGA
>Caulobacter_crescentus_NA1000
AT------------------GGGTACCGAAACCGTGGCCAAGGCTGCGCCATGGCCGCTT
GACGC---------------------------CTGGTATGTCGCCTGCACGCCAGACGAG
ATCGCC---GACAGGCCCCTGGGCCGTCGCATCTGCGGCAAGGCCATGGTGTTCCATCGC
GGC---AAGGACGACCGCCCGGTCGCGCTGGAGGACTTCTGCCCCCATCGCGGCGCGCCT
CTGTCGCT------GGGCTTCGTCCGCGACGGCGAATTGGT---CTGCGGCTATCACGGC
TTGACCATGGGCTGCGAAGGCCGCGCCACGGCGATGCC------GGGGCAGCGCGTCGCC
GCCTTCCCTGC---CATCCGCGCCTTCCCGGTGCTGGAGCGCTACGGCTTCATCTGGGTC
TGGCCCGGCGATCCGGC--------TCAG-GCCGACCCGGCGAAGCTGCATCCGCTGTT-
--CTGGGCCGACAGCCCGGACT---GGGCCTATGGCGGCGGCCTCTATCACA---TCGCC
TGCGAC-TACCGACTGATGGTCGACAATCTGATGGACCTGACCCACGAGACCTATGTCCA
CGCCACCAGCATCGGCCA------------------------GAAGGAGAT------CGA
TGAGGCGCCGGTCACCACCCGCCTCGAGGGCGAAGA------AGTTGTCACCAGTCGCTT
CATGGAAGGCATCCACGCCCCGCCCTTCTGGCGCATGGCGCTGCGCGGCGCCGGCCTGCC
GGAGAACGCGCTG---GTCGACCGCTGGCAGATCTGCCGCTTCTCTCTGCCCAGCCACGT
C--------ATGATCGAGGTGGGCGTGGCCCTGGCGG----GACACG-GCGGCT-ATCAC
GCCCCGGCGGACAA------GAAGGTCTC--CAGCGT-GGTGGTCGACTTCATCACCCCT
GAAACCGAG-----ACCTCGCACCACTACTTCTGGGGTATGGCC---CGCAGCTTCGCGG
TTGG-CGACGCCGCGCTGAC---------CGACACC--ATCCGCG----AGGGCCAGGGC
AAGATCTTCTCCGAAGACCTGGAGATGCTGGAGCGGCAG-CAGAAGAACCTGCTGGCCTA
TCCTG----ATCGTAAGCTGCTGAAG---CTGAACATCGACGCCGGCGGCGTGCGTTCGC
GCATGGCCATCGACAAGGCGATCGCCGCCGAG----------------------------
-----------------ACCG-CCTTGGCGGCGCAAGCGAAATGA
>Caulobacter_segnis_ATCC_21756
AT---------------GATGGGCACCGAACTGGCGACTTCCCTCCCCCCTTGGCCGCTC
GACGC---------------------------CTGGTACGTTGCCTGCACGCCAGGAGAG
ATCGCC---GACAAGCCGTTGGGCCGGCGCATCTGCGGCCAGGCCATGGTCATTCACCGC
GGC---AGAGACGGCCAGGCGGTGGCCTTGGAGGATTTCTGCCCTCACCGCGGCGCGCCT
CTCTCCCT------GGGCTTCGTACGGGACGGCGAACTCGT---CTGCGGCTACCACGGC
CTGGCCATGGGGTGCGATGGTCGAGCGGCCTCCATGCC------CGGCCAGCGCGTTATC
GGCTTTCCGGCG---ATCCGCGCCTTTCCGGTGCTGGAACGCTACGGCTTCATCTGGGTC
TGGCCGGGCGATCCCGC--------CCAG-GCCGATCCGGCCAAGCTGCACCCGCTGTT-
--CTGGGCCGAAAGCCCCGATT---GGACCTACGGCGGCGGGCTCTATCACA---TCGCC
TGCGAC-TATCGGCTGATGGTCGACAACCTGATGGACCTGACCCACGAGACCTACGTCCA
CGCCACCAGCATCGGTCA------------------------GAAGGAGAT------CGA
CGAGGCGCCGGTGACCACCAAGCTCGAGGGCGACGA------AGTGGTGACCAGCCGCTT
CATGGAGGGAATCCACGCCCCGCCGTTCTGGCGCATGGCCCTGCGCGGCGCGGGCCTGCC
CGAGGACGCCCTG---GTCGACCGTTGGCAGATCTGTCGCTTCTCATTGCCCAGCCACGT
C--------ATGATCGAGGTCGGCGTGGCCCTGGCGG----GCCATG-GCGGCT-ACCAG
GCGCCCGCCGACAA------GAAGGTCTC--CAGCGT-CGTCGTGGACTTCATCACGCCG
GAGACCGAG-----ACCTCTCACTGGTATTTCTGGGGCATGGCC---CGCAGCTTCGCGG
TTTC-CGACGCGGCCCTGAC---------CGACACC--ATCCGCG----AAGGCCAGGGC
AAGATCTTCTCCGAAGACCTGGAAATGCTGGAACGCCAG-CAGAAGAACCTGCTGGCCTG
GCCCG----ACCGCAAGCTGCTCAAG---CTGAATATCGACGCCGGCGGCGTGCGCTCGC
GCATGGCGATCGACAAGGCCATCGCGCAAGAAGTCGCGGCGCGCGCC-------------
---------------------------------------GGATGA
>Pseudomonas_putida_KT2440
AT------------------------------------------------GTACCCCAAA
AACAC---------------------------CTGGTACGTCGCCTGCACCCCCGATGAG
ATCGCC---ACCAAACCCCTGGGCCGGCAGATCTGCGGGGAAAAAATCGTGTTCTACCGC
GCC---CGCGAGAACCAAGTAGCCGCCGTCGAGGACTTCTGCCCGCACCGCGGCGCACCG
TTGTCGTT------GGGCTATGTCGAGGACGGCAACCTGGT---GTGCGGCTACCACGGC
CTGGTGATGGGTTGCGACGGCAAGACCGTGTCGATGCC------GGGCCAACGGGTGCGT
GGCTTCC---CCTGCAACAAGACCTTTGCGGCCGTCGAGCGCTATGGCTTCATCTGGGTC
TGGCCCGGTGACCAGGC--------GCAG-GCCGACCCGGCGCTGATTCCGCATCTGGA-
--ATGGGCGGTGAGTGATGAGT---GGGCCTACGGCGGCGGGCTGTTCCACA---TCGGT
TGCGAC-TACCGCCTGATGATCGACAACCTCATGGACCTCACCCATGAAACCTATGTGCA
CGCCTCCAGCATCGGCCA------------------------GAAGGAGAT------CGA
CGAGGCACCGCCGGTCACCACCGTCACCGGCGACGA------AGTGGTCACCGCCCGGCA
CATGGAAAACATCATGGCGCCACCGTTCTGGCGCATGGCCTTGCGTGGCAATGGCCTGGC
CGACGATGTACCA---GTGGACCGCTGGCAGATCTGCCGTTTCACCCCACCTAGCCATGT
G--------CTGATCGAAGTGGGTGTAGCGCATGCCG----GCAAGG-GCGGCT-ACCAC
GCCGAGGCACAGCA------TAAGGCGTCGA--GCAT-CGTGGTCGACTTCATCACCCCT
GAGAGCGAT-----ACCTCTATCTGGTACTTCTGGGGCATGGCG---CGCAACTTCGCTG
CGCA-CGACCAGACCCTGAC---------CGACAAC--ATTCGTG----AGGGCCAGGGC
AAGATTTTCAGCGAAGACCTGGAAATGCTCGAACGCCAG-CAGCAGAACCTGCTGGCCCA
CCCCG----AGCGCAACTTGCTGAAG---CTGAATATCGACGCCGGCGGCGTGCAGTCAC
GCAAAGTGCTGGAGCGGATCATCGCCCAAGAGCGT-GCGCCGCAGCCGCAAC--------
---------------TGATCGCCACCAGCGCC-AACCCTGCCTGA
>Pseudomonas_aeruginosa_PAO1_Orsay
AT------------------------------------------------GTTTCCGAAG
AACGC---------------------------CTGGTACGTGGCCTGCACCCCCGACGAA
CTGGCC---GGCAAGCCGCTCGGCCGACGCATCTGCGACGAGCCGATGGTTTTCTACCGA
GGC---GAGGACGGCCGCGTGGCGGCCCTCGAGGATTTCTGCCCGCACCGTGGCGCGCCG
CTGTCGCT------GGGCTTCGTCGAGGACGGCGTGCTGGT---CTGCGGCTACCACGGC
CTGGCAATGGGCGAGGACGGTCGCACCCGCGCGATGCC------CGGCCAGCGGGTCCGC
GGCTTCC---CCTGCATCCGTCGCTTCCCGGTGCAGGAGCGGCACGGCTTCGTCTGGGTC
TGGCCGGGCG---CGGA-----AGAACAG-GCCGACGACGCGCTGATACCCCGCCTGGA-
--ATGGGCGGAAAGCCCCGATT---GGGCCTATGGCGGCGGGCTGTACCACA---TCCAC
TGCGAC-TATCGCCTGATGATCGATAACCTGATGGACCTGACCCACGAGACCTATGTCCA
TGCGTCCAGCATCGGCCA------------------------GAAGGAAAT------CGA
CGAGGCCGCGCCGACCACGCGGGTGGAAGGCGACGA------GGTGATCACCAGCCGCCA
CATGCAGAATGTCATGGCCCCGCCGTTCTGGCGCATGGCTCTGCGCGGCAACGGCCTGGC
CGACGACGTGGCG---GTGGACCGCTGGCAGATCTGCCGCTTCACGCCGCCCAGCCACGT
G--------CTGATCGAGGTCGGCGTGGCCCACGCCG----GCCACG-GCGGCT-ACCAG
GCGCCGGCGGAGCG------CAAGGCGGCGA--GCAT-CGTGGTCGACTTCATCACCCCG
GAGAGCGCC-----ACTTCCATCTGGTACTTCTGGGGAATGGCG---CGCAACTTCCAGG
CCCA-CGACCAGGCGCTCACCGAGAGC-----------ATTCGCG----AAGGCCAGGGA
AAGATCTTCGGCGAAGACCTGGAAATGCTCGAAAGCCAG-CAGCGCAACCTGCTGCGCCA
TCCAC----GGCGCGACCTGCTGAAA---CTGAACATCGACGCCGGCGGCGTGCAGGCCC
GACGCATCATCGAGCGCCTGCTGGCGGACGAGCGCCAGGCCGCCGCCCC-----------
---------------CAACCGCGCCCAG-----------GCCTGA
