# Supplementary material for: Aerobic Methoxydotrophy: Growth on Methoxylated Aromatic Compounds by Methylobacteriaceae
Source: Front Microbiol. 2022 Mar 11;13:849573. doi: 10.3389/fmicb.2022.849573 (PMC8963497; doi:10.3389/fmicb.2022.849573)
Supplement: Supplementary File 9 — rpoB gene alignment, all Methylobacterium surveyed (from Supplementary Figure 3). [file Data_Sheet_9.FASTA]

>Microvirga_flocculans_ATCC_BAA-817
------------------ATG-----------GC---------------CAA---C----
------------ACACTGATCG--------------GCCGG-------------------
------------------------AAGCGC----------ATTCGCAAGTTC--------
-------TTCGGGAAAATCAACGAAGTGGCGGAGATGCCGAACCTGATCGAGGTTCAGAA
GGCATCCTACGACCAGTT-------CCTGATGG---------------------------
------TCGA------AGAGC--CAAAGGGCGGCCGGC---C--GGAAGA----------
-----------------------------GGGCTTGCAAGCCGTCTTCAAATCGGTTTTC
CCGATTTCGGACTTTTCGAATACTGCCCTGCTCGAATTCGTG------AAATACACGTTC
GAGCCCCCGAAATACGACGTGGACGAGTGCCGCCAGCGGGGCATGACCTTCGCTGCGCCG
CTCAAGGTCACGCTGCGCCTCATCGTGTTCGATGTGGACCCCGACACCG---GCGCCCGC
TCCGTGAAGGACATCAAGGAGCAGGACGTCTACATGGGCGACATGCCGCTCATGACGGAC
AACGGCACCTTCATCGTGAACGGCACCGAGCGCGTGATCGTGTCCCAGATGCACCGTTCG
CCTGGTGTGTTCTTCGACCA------CGACAAGGGCAAGACCCATTCCTCGGGCAAGCTG
CTCTTTGCCGCCCGCATCATTCCCTATCGCGGCTCCTGGCTCGACATCGAGTTCGACGCC
AAGGACATCGTCTACGCGCGCATCGACCGCAAGCGTAAGATCCCGGTCACGTCGCTGCTC
TATGCCCTGGGCCTGGACGGC---------------------------------------
------------------------------------GAGGAGATCCTCAAAACCTTCTAC
AACCGCATCACCTATACC-CGTGACGGCGACGCC---TGGTCCGTGCCGTTCGATGCGGA
GCGCATGAAGGGCTTCAAGGCCTCCGTCGACCTGATCGATGCCAAGTCCGGCGAGATCGT
GCTCGAGGCGGGCAAGAAGCTGACCGCCCGCACGGCCCGCCAGCTGGCCGAGAAGGGCCT
CAAGGCGCTGCGCGCGACCGACGAAGACCTCTATGGCCAGTATATCGGCGAGGATCTCGT
GAATCCCTCCACCGGCGAGATCTATGCCGAGGCG------GGCGACGAGATCACCGAGAA
GCTGCTGAAGGGCCTGGAAGAGGCCGGGTTCACCGAAATTCCGGTGCTCGACATCGACCA
CGTGACGGTCGGCCCGTATATCCGCAACACGCTCGCCATCGACAAGGCTTCCTCCCGCGA
GGACGCCCTGTTCGACATCTATCGCGTCATGCGTCCGGGTGAGCCGCCGATCCTCGAGAC
AGCGGAAGCCATGTTCAATTCGCTGTTCTTCGATGCCGAGCGCTACGACCTCTCGGCCGT
CGGCCGCGTGAAGATGAACATGCGCCTCGACCT---------CGA-----CGC------C
GAGGAC---ACCGTGCG------CACCCTGCGC---------------------CGCGAG
----------------------------GACATCCTGGCGGTGACGA-------------
---------AGGCGCTCGTGGACCTGCGCGACGGCAAG----------------------
--------------GGCGAGATCGACGACATCGATCACCTCGGCAACCGCCGCGTGCGCT
CGGTCGGCGAGCTCATGGAGAACCAGTACCGTCTGGGCCTGCTGCGCATGGAGCGCGCGA
TCAAGGAGCGCATGTCGTCCGTCGATATCGACACGGTCATGCCGCAGGATCTGATCAACG
CGAAGCCGGCGGCTGCCGCCGTGCGCGAGTTCTTCGGCTCCTCGCAGCTCTCGCAGTTCA
TGGACCAGACCAACCCGCTCTCCGAGGTCACGCACAAGCGTCGCCTTTCGGCCCTTGGCC
CGGGCGGTCTGACCCGCGAGCGCGCCGGCTTCGAGGTGCGCGACGTTCACCCGACCCATT
ACGGCCGCATCTGCCCGATCGAGACGCCGGAAGGCCCGAATATCGGCCTCATCAACTCGC
TGGCCACCTTCGCCCGCGTCAACAAGTACGGCTTCATCGAGACGCCGTTCCGCCGCGTGC
GCGACAGCCGCGTGACGGACGAGGTGA------TCTACCTCTCGGCCATGGAAGAGGCGA
AGTACAATATCGCCCAGGCCAACTCGACGCTCGA---TG-CCAACGGCACCCTCACGGA-
--AGAACTCG---TGATCTGCCGCCGCG------CCGGTGAAAACATCGTCGTTTCCCCC
GACCGCGTGGACCTCATGGAGGTGTCGCCGAAGCAGCTCGTGTCGGTCGCCGCCGCGCTC
ATCCCGTTCCTCGAGAACGACGACGCGAACCGCGCCCTCATGGGCTCGAACATGCAGCGT
CAGGCCGTGCCTCTGGTTCAGGCTGACGCTCCGTTCGTCGGTACCGGCATGGAAGCGGTT
GTGGCCCGTGACTCGGGCGCGGCCATTGCGGCCCGCCGCACCGGCGTCGTCGACCAGGTG
GACGCGACCCGTATCGTCATCCGCGCGACGGA---GAACAC---GGATCCGACCCGTCCT
GGCGTCGACATC---TATCGTCTCCAGAAGTTCCAGCGCTCCAACCAGTCGACCTGCATC
ACGCAGAAGCCGCTGGTCCGCGCCGGCGACCTCGTGCGCAAGGGCGACATCATCGCCGAC
GGTCCGTCGACCGAGTACGGCGAGCTGGCGCTCGGCCGGAACGTGCTCGTCGCGTTCATG
CCCTGGAACGGCTACAACTTCGAAGACTCGATCCTGCTTTCCGAGCGGATCGTGAAGGAA
GACGTCTTCACCTCGATCCACATCGAGGAGTTCGAAGTGATGGCCCGCGATACGAAGCTG
GGTCCTGAGGAAATCACGCGCGACATTCCGAACGTGTCGGAAGAGGCGCTGAAGAACCTC
GACGAGGCCGGCATCGTCTATATCGGCGCCGAAGTTCACGCCGGCGACATCCTCGTCGGC
AAGATCACGCCGAAGGGCGAAAGCCCGAT--GACGCCGGAAGAAAAGCTCCTGCGCGCCA
TCTTCGGCGAGAAGGCCTCCGACGTTCGCGATACCTCGCTGCGCGTGCCCCCGGGCGTGA
CGGGAACCATCGTCGAAGTCCGCGTCTTCAACCGTCACGGCGTCGACAAGGACGAGCGCG
CCCAGGCCATCGAGCGCGAGGAGATCGAGCGTCTCGCCAAGGACCGCGACGACGAGCAGG
CGATCCTCGACCGCAACACCTATGCGCGTCTGGCCGAGATCCTCTCGGGCAAGAGCGCCG
TTGCGGGCCCCAAGGGCTTCAAG---AAG-GACACGAAGATCACCCGTGACCTGCTGAAC
GAGTATCCCCGTTCGCAGTGGTGGCAGTTCGCGGTCGAAGACGAT-GCTCTGATGACCG-
-------AGATCGAGGCCATGCAGAAGCAGTACGACGAGTCGAAGAAGCGCCTCGAGCAG
CGCTTCCTCGA-CAAGGTCGAAAAGCTGCAGCGCGGCGACGAGCTACCTCCGGGCGTCAT
GAAGATGGTCAAGGTCTTCGTGGCCGTGAAGCGCAAGATCCAGCCGGGCGACAAGATGGC
CGGCCGTCACGGCAACAAGGGTGTCGTGTCGCGCATCGTTCCCATCGAGGACATGCCGTT
CCTCGAGGACGGCACCCACGCGGACATCGTGCTCAACCCGCTCGGCGTGCCGAGCCGCAT
GAACGTCGGTCAGATCCTCGAGACGCATCTCGGCTGGGCGGCTGCCGGTCTCGGCAAGCA
GGTCGCCCAGGCGGTCGACGCCTACATGAAGAGCGGCAAG--------------------
------TCCAAGGC----GCTGCGCGAGCAGCT---------------GGTCTCGATCTA
CGGGGA------------TCTTCCGG---------AG---ATCAAGGAGGC---TTC---
------CGACGAG---GAGCT---GGTCGAGCTCGGCAACAAGCTGCGCCGCGGCGTTCC
CTTTGCCACGCCCGTCTTCGACGGCGCGAAGGAGGCGG---A------------CATCGA
AGCCATGCT------------------GCAGAAGGC---------GGGCCTC---GATCC
G------------------------TCG--------------GGCCAGGTCACGCTCTAT
GACGGCAAGACTGGCGAGCCTTTCGACCGCAAGGTGACCGTGGGCTACATCTACATGCTG
AAGCTCCACCACCTCGTGGACGACAAGATCCACGCCCGCTCCATCGGCCCCTACAGCCTC
GTCACCCAGCAGCCGCTGGGCGGCAAGGCCCAGTTCGGCGGCCAGCGCTTCGGCGAAATG
GAGGTGTGGGCGCTCGAGGCTTACGGCGCCGCGTACACGCTGCAGGAAATGCTCACGGTC
AAGTCGGACGACGTGGCCGGCCGTACGAAGGTCTACGAAGCCATCGTTCGCGGCGATGAC
ACCTTCGAGTCG-GGCATTCCGGAGAGCTTCAACGTTCTCGTGAAGGAAATGCGTTCGCT
CGGCCTCAACGTGG-------------------------AGCTGACCAATTCCA------
---------AGCGC---GCAGCCAACGA---------GCCGGAGCAGCTGC---------
----------------------------------CTCC--------GTCCGAGGCT----
--GCGGAG---TAA----------------
>Enterovirga_rhinocerotis_DSM_25903
------------------ATG-----------GG---------------CAG---C----
------------ACGCTGGCAG--------------GGCGC-------------------
------------------------AAGCGG----------ATCCGTAAATTC--------
-------TTCGGCAAGATCGCCGAAGTGGCCGAGATGCCGAACCTGATCGAGGTTCAGAA
GGCCTCCTACGACCAGTT-------CCTGATGG---------------------------
------TGGA------CGAGC--CGAAGGGCGGACGTC---C--GGACGA----------
-----------------------------GGGCCTGCAATCGGTCTTCAAGTCGGTCTTC
CCGATCTCCGACTTCGCCTCGACCGCCTTGCTCGAATTCGTC------AAGTACACCTTC
GAGCCGCCGAAATACGACGTGGACGAGTGCCGTCAGCGCGGCATGACCTTCTCGGCGCCC
CTCAAGGTGACGCTGCGCCTCATCGTGTTCGATGTCGATCCGGATACGC---AGGCGAAG
TCCGTCAAGGACATCAAGGAGCAGGACGTCTACATGGGCGAGATGCCGCTCATGACGGAT
AACGGCACCTTCATCGTCAACGGCACCGAGCGCGTCATCGTCTCGCAGATGCACCGCTCG
CCGGGCGTGTTCTTCGACCA------CGACAAGGGCAAGACCCATTCGTCGGGCAAGCTG
CTCTTCGCCGCCCGCATCATCCCCTATCGCGGCTCCTGGCTCGACATCGAGTTCGACGCC
AAGGACATCGTGCATGCGCGCATCGACCGGAAGCGGAAGATCCCGGTCACGTCGCTGATG
TACGCGCTCGGCCTCGATTCC---------------------------------------
------------------------------------GAGGAGATCCTCGAGCGCTTCTAC
GAGCGGGTCATCTACAGC-CTCGACAAGAACGGC---TGGCGCGCGCCCTTCGATCCCGA
GAAGATGCGCGGCTTCAAGGCCGTGACCGACCTCATCGACGCCGATAGCGGCGAGGTCGT
CCTCGAGGCCGGCAAGAAGCTGACCGTCCGTCAGGCGCGCCAGCTCGCCGAGAAGGGCCT
CAAGGCCCTTCGCGTGACCGAGGAGGACGTCTACGGCCAGTACGTCGCCGAAGACCTCGT
CAACATGAAGACGGGCGAGATCTATGCCGAGGCC------GGCGAGGAGATCACCGAGAA
GCTTCTCGCGGCGCTGACCGAAGCGGGCGTCGGGGAGATCCCGGTCCTCGACATCGACCA
CGTCAATGTCGGCCCCTACATCCGCAACACGCTCGCCGTCGACAAGAACATCGGCCGCGA
GGGCGCTCTGTTCGACATCTACCGCGTCATGCGCCCCGGCGAGCCGCCGACGCTCGAGAC
GGCGGAGAACATGTTCAACTCGCTGTTCTTCGACGGCGAGCGCTACGACCTCTCGGCCGT
CGGCCGGGTGAAGATGAACATGCGCCTCGACCT---------CGA-----CGC------G
CCGGAC---ACTCAGCG------GACCCTGCGC---------------------CGCGAG
----------------------------GACATGCTCGCGGTCATCA-------------
---------AGGCGCTGGTCGACCTCCGCGACGGCAAG----------------------
--------------GGCGAGATCGACGACATCGACCACCTCGGCAACCGCCGGGTGCGCT
CGGTCGGCGAGCTCATGGAGAACCAGTACCGCGTCGGCCTCCTGCGCATGGAGCGCGCGA
TCAAGGAGCGCATGTCCTCGGTCGATATCGACACGGTCATGCCGCAGGACCTGATCAACG
CGAAGCCGGCGGCCGCCGCCGTGCGCGAGTTCTTCGGCTCCTCGCAGCTCTCGCAGTTTA
TGGACCAGACGAACCCGCTCTCGGAAGTCACGCACAAGCGTCGTCTTTCGGCGCTCGGCC
CGGGCGGTCTGACGCGTGAGCGCGCCGGCTTCGAGGTGCGCGACGTGCACCCGACCCATT
ACGGCCGCATCTGCCCGATCGAGACGCCGGAAGGCCCGAATATCGGCCTCATCAACTCGC
TCGCGACCTTCGCGCGCGTCAACAAGTACGGCTTCATCGAGACGCCCTTCCGCAAGGTGA
AGGACGGGCAGGTGACGAGCGAGGTGA------TCTACCTCTCCGCGATGGAGGAGGCGA
AGTATCACGTCGCGCAGGCCGACGCGGCCATGGA---CG-GCAGCGGCCAGCTCACCGA-
--CGATCTCG---TCGTCTGCCGCAAGG------CGGGCGAGGTCGTGGTCGTGCCCGGC
GACCGCGTCGATCTCATGGACGTTTCGCCGAAGCAGCTCGTCTCGGTCGCGGCCGCGCTC
ATCCCGTTCCTCGAGAACGACGACGCGAACCGCGCCCTCATGGGCTCGAACATGCAGCGT
CAGGCCGTGCCGCTCGTGAAGGCGGATGCGCCCTTCGTCGGCACCGGCATGGAAGCGGTG
GTCGCGCGCGATTCCGGCGCCGCCATCGGCGCGCGGCGCGCGGGCATCGTCGACCAGGTC
GACGCGACCCGTATCGTCATCCGCGCCACCGG---CGAGAT---GGACCCGACCCGTCCG
GGCGTCGACATC---TACCGGCTGCAGAAGTTCCAGCGCTCGAACCAGTCGACCTGCATC
ACGCAGAAGCCGCTGGTGCGCGTCGGCGACGTCGTGGGCAAGGGCGACATCATCGCCGAC
GGCCCCTCGACGGAGTTCGGCGAGCTGGCCCTCGGCCGGAACGTGCTCGTCGCGTTCATG
CCGTGGAACGGCTACAACTTCGAGGACTCGATCCTGCTCTCCGAGCGGATCGTGAAGGAC
GACGTCTTCACCTCGATCCATATCGAGGAGTTTGAGGTCGCGGCGCGCGACACGAAGCTC
GGGCCGGAGGAGATCACGCGCGACATTCCGAACGTGTCGGAAGAGGCGCTGAAGAACCTC
GACGAGGCCGGGATCGTCTATATCGGCGCCGAGGTCCATGCCGGCGACATCCTCGTCGGC
AAGATCACGCCGAAGGGTGAGAGCCCGAT--GACGCCGGAGGAGAAGCTCCTCCGCGCCA
TCTTCGGCGAGAAGGCGTCCGACGTCCGCGACACCTCGCTCCGCGTCCCGCCGGGCGTGA
CCGGCACCATCGTCGAGGTCCGCGTCTTCAACCGGCACGGCGTCGACAAGGACGAGCGCG
CCCAGGCGATCGAGCGCGAGGAGATCGAGCGCCTCGCCAAGGACCGCGACGACGAGCAGT
CGATCCTCGACCGCAACACCTATGCCCGCCTCGCCGAGGTGCTGGACGGGCAGCAGGGCG
TCGCGGGGCCGAAGGGCTTCCGC---AAG-GACACGACCCTGAGCCGCGCGGTGCTCGAC
GAGTATCCGCGCTCCCAGTGGTGGCAGTTCGCCGTGCTCGACGAC-AAGACGATGATCG-
-------AGCTCGAGGCGATGCAGAAGCAGTACGACGAGTCGAAGAAGCGCCTCGAGCAG
CGCTTCCTCGA-CAAGGTCGAGAAGCTGCAGCGCGGCGACGAGCTGCCGGCCGGCGTCAT
GAAGATGGTCAAGGTCTTCGTGGCGGTGAAGCGCAAGATCCAGCCGGGCGACAAGATGGC
CGGCCGTCACGGCAACAAGGGCGTCGTGTCCAAGATCGTGCCGATCGAGGACATGCCGTT
CCTGGAGGACGGGACGCATGCGGATATCGTGCTGAACCCGCTCGGCGTGCCCTCGCGCAT
GAATGTCGGGCAGATCCTCGAGACGCATCTCGGCTGGGCTGCCGCCGGCCTCGGCCGGCA
GGTGTCCCAGGCCGTCGACGCCTATCAGAGGGCGCATGAC--------------------
------GGTGCGCG----CTTCCAGGCCCGGAT---------------GCGCGAGATCGT
CGGCGA------------GGGTGCCT---------CG---CTCGAGGGCAT---GTC---
------GGATCAG---GAGCT---GGCCGAGATGGGCCAGAACCTGCGCCGCGGCGTGCC
GATCGCGACGCCCGTCTTCAACGGCGCGAAGGAGATCG---A------------CATCGA
GAACCTCCT------------------GGAGCAGGC---------GGGTCTC---GATCG
G------------------------TCG--------------GGTCAGTCGACGCTGTAT
GACGGACGCACGGGCGAGGCCTTCGACCGCAAGGTGACCGTCGGCTACATCTACATGCTG
AAGCTGCACCACCTCGTCGACGACAAGATCCACGCCCGCTCGATCGGCCCGTATTCGCTC
GTCACCCAGCAGCCGCTGGGCGGCAAGGCGCAGTTCGGCGGACAGCGCTTCGGCGAGATG
GAGGTCTGGGCGCTCGAAGCCTACGGCGCGGCCTACACGCTGCAGGAGATGCTGACGGTG
AAGTCGGACGACGTGGCCGGCCGCACGAAGGTCTACGAGGCCATCGTGCGCGGCGACGAC
GCCTTCGAATCC-GGCATCCCGGAGAGCTTCAACGTGCTGGTCAAGGAGATGCGCTCCCT
CGGCCTCAACGTCG-------------------------AGCTCAACTCGGCGA------
---------AGAAG---GGTCCGGGCGA---------AC---TG------C---------
----------------------------------CTCC--------GGCCGAAGCG----
--GCCGAG---TGA----------------
>Methylobacterium_brachythecii_DSM_24105
---------------ATGGC-CAAC--ACGCTGGTCGGTCGGAAGCGCATTCGCAAGTTC
TTCGGCAAGATCAAGGAAGTGGCAGAGATGCCGAACCTCATCGAGGTTCAGAAGGCGTCC
TACGACCAGTTCCTGATGGTAGACGAGCCCGAGGGCGGCCGCGGCGACGAAGGCCTGCAG
AGCGTCTTCAAGTCGGTCTTCCCGATCTCCGACTTCTCGGCCACCGCGCTCCTCGAGTTC
GTGCGCTACACCTTCGAGCAGCCGAAATACGACGTCGACGAGTGCCGCCAGCGCGGCATC
ACCTTCGCGGCACCCCTCAAGGTGACGCTGCGCCTGATCGTATTCGATGTCGATCCGGAT
ACGGGCGCCAAGTCCGTCAAGGACATCAAGGAGCAGGACGTCTACATGGGCGACATGCCG
CTCATGACGGATAACGGCACCTTCATCGTCAACGGCACCGAGCGCGTCATCGTCTCGCAG
ATGCACCGCTCGCCGGGCGTGTTCTTCGACCACGACAAGGGCAAGACCCACTCGTCGGGC
AAGCTGCTCTTCGCCGCGCGTATCATCCCGTATCGCGGTTCCTGGCTCGACGCCGAGTTC
GACGCCAAGGACATCGTCTACGTCCGCATCGACCGTAAGCGTAAGATCCCGGCGACCTCG
TTGCTCTTCGCACTCGGTCTCGACGGCGAAGAGATCCTCTCGACCTTCTACGACCGTGTC
ACGTATGCCCGTGACAAGGCCGATTGGCGCGTGCCGTTCGACCCCGAGCGCCTGAAGGGC
TTCAAGGCCACCGTCGACCTGATCGACGCCGATTCCGGCGAGGTCGTGCTCGAGGCCGGC
AAGAAGATGAACGTGCGCAACGCGCGCCTCATCTCCGAGAAGGGCACCAAGTTCCTCAAG
CAGACCAACGAAGACCTCGTCGGCCAGTACATCGCCGAGGATCTCGTCAACCTGAAAACC
GGCGAGATCTACGCCGAGGCGGGTGACGAAATCTCCGAGAAACTGCTCGACGGTCTCGAT
GAGGTTGGCATCCAAGACCTGCCGGTGCTCGACATCGACCACGTCAATGTCGGCCCCTAC
ATCCGCAACACGCTCGCCGTGGACAAGAATTCGGCTCGCGAGGGCGCGCTGTTCGACATC
TATCGTGTCATGCGCCCCGGCGAGCCGCCGACGCTGGAGACGGCGGAAGCGATGTTCCAC
TCGCTGTTCTTCGATCCGGAGCGCTACGACCTCTCGGCCGTCGGCCGCGTGAAGATGAAC
ATGCGCCTCGACCTCGACGCCGAGGACACCGTGCGCACCCTTCGCAAAGAGGACATGCTC
GCGGTCGTCAAGGCACTCGTGGACCTGCGCGACGGCAAGGGCGAGATCGACGACATCGAC
CATCTCGGCAACCGCCGTGTGCGCTCGGTCGGCGAGCTCATGGAGAACCAGTACCGCCTG
GGCCTCCTACGCATGGAGCGCGCCATCAAGGAGAGGATGTCGTCCGTCGACATCGACACC
GTGATGCCGCAGGACTTGATCAACGCGAAGCCGGCAGCTGCCGCCGTGCGCGAGTTCTTC
GGCTCGTCGCAGCTCTCGCAGTTCATGGACCAGACCAACCCGCTTTCGGAAGTCACCCAC
AAGCGCCGTCTCTCTGCGCTTGGCCCGGGCGGTCTGACCCGCGAGCGCGCCGGCTTCGAG
GTGCGCGACGTGCACCCGACCCATTACGGCCGTATCTGCCCCATCGAGACGCCGGAAGGC
CCGAATATCGGCCTCATCAACTCGCTCGCGACCTTCGCGCGCGTGAACAAATACGGCTTC
ATCGAGACGCCCTTCCGCAAGGTGAAGGACGGCGTGGTGACAAACGAGGTCTCGTATCTC
TCCGCAATGGAAGAGGCGAAGTATCACGTCGCCCAGGCCAACGCGCAGATGGACGCGAAC
CGCAAGCTCACCGAGGACCTCGTGGTCTGCCGTCGCGCAGGCGAGGTCATGGTGGTCACG
CCCGATCGCGTCGACCTCATGGACGTGTCGCCGAAGCAGCTCGTTTCGGTCGCGGCCGCG
CTGATCCCGTTCCTCGAGAACGACGACGCCAACCGCGCGCTGATGGGCTCGAACATGCAG
CGCCAGGCGGTGCCGCTGGTCCGCTCTGACGCTCCATTCGTCGGCACCGGCATGGAGGCC
GTGGTCGCCCGCGATTCCGGCGCCGCCATCGCCGCGCGCCGTTCCGGCATCGTCGATCAG
GTGGATGCCACCCGTATCGTCATCCGCGCCACGGAAGAGGCCGACGCAACCAAGCCCGGC
GTCGACATCTACCGCCTGCAGAAGTTCCAGCGCTCCAACCAGTCGACCTGCATCACGCAG
AAGCCGCTGGTGCGTGTCGGAGAGCCGGTGAAGAAGGGCGAGATCATCGCCGACGGTCCC
TCGACCGAGTTCGGCGAGCTCGCGCTCGGCCGCAACGTGCTCGTCGCGTTCATGCCGTGG
AACGGCTACAACTTTGAGGATTCGATCCTGCTCTCCGAGCGGATCGTGAAGGATGACGTG
TTCACCTCGATCCACATCGAGGAATTCGAGGTGATGGCCCGCGACACCAAGCTCGGTCCG
GAGGAGATCACACGCGACATCCCGAACGTCTCGGAAGAGGCTCTCAAGAACCTCGACGAA
GCCGGCATCGTCTATATCGGCGCCGAGGTTCACGCTGGCGACATCCTCTGCGGCAAGATC
ACGCCGAAGGGCGAGAGCCCGATGACGCCGGAGGAGAAGCTGCTCCGCGCCATCTTCGGC
GAGAAGGCCTCGGACGTTCGCGACACGTCGCTGCGGGTTCCGCCGGGTGTCACCGGCACG
ATCGTCGAAGTCCGCGTGTTCAATCGCCACGGCGTCGACAAAGACGAGCGTGCTCAGGCG
ATCGAGCGCGAGGAGATCGAGCGTCTCGCCAAGGACCGCGACGACGAGCAGACCATCCTC
GACCGCAACACCTACGCCCGTCTGTCGGACGTCCTGATCGGCCAGTCGCCGATCGCTGGC
CCGAAGGGCTTCAAGAAGGACACCAAGCTGACCCGCGAGGAGATCAGCGAGTATCCGCGT
TCGCAATGGTGGCAGTTCGCCGTCGTCGAGGACCGTCTGATGACGGAAATCGAGGCGATG
CAGAAGCAGTACGACGAGTCGAAGAAGCGCCTCGAACAGCGCTTCCTCGACAAGGTCGAG
AAGTTGCAGCGCGGCGACGAGTTGCCCCCCGGCGTCATGAAGATGGTCAAGGTCTTCGTG
GCGGTGAAGCGCAAGATCCAGCCGGGCGACAAGATGGCCGGCCGTCACGGCAACAAGGGT
GTCGTGTCGCGGATTGTGCCGATCGAGGACATGCCGTTCCTCGAGGACGGTACGCATGCC
GACATCGTGCTGAACCCGCTGGGCGTGCCCTCGCGCATGAACGTCGGTCAGATCCTGGAG
ACCCACCTCGGATGGGCCGCCGCGGGCCTCGGCCGGAAGGTCTCCAAGGCGGTCGACGCC
TATCTCAAGACGCAGGACATCAAGCCCCTACGGACCGAGATGGAGGCGATCTACTCGCCG
TCCGA---GCTCGAAGGGCTGTCCGACGAGGACCTCGCCGAGGCTGGCAACAACGTGCGC
CGCGGCGTGCCGATGGCGACCCCGGTCTTCAACGGCGCGAAGGAAGCCGACATCGAGCAG
ATGCTGGAAATGGCCGGTCTCGACCGGTCGGCCCAGTCGACGCTCTATGACGGACGCACC
GGCGAGGCCTTCGACCGCAAGGTGACGATGGGCTACATCTACATGCTCAAGCTTCACCAC
CTCGTGGACGACAAGATCCACGCGCGGTCAATCGGCCCGTACTCGCTTGTCACCCAGCAG
CCGCTGGGCGGCAAGGCGCAGTTCGGCGGCCAGCGCTTCGGCGAGATGGAGGTCTGGGCG
TTGGAGGCCTACGGCGCGGCCTACACCTTGCAGGAGATGCTCACGGTGAAGTCGGACGAC
GTGGCCGGCCGTACCAAGGTGTACGAGGCCATCGTGCGCGGCGACGACACCTTCGAGGCG
GGCATCCCCGAGTCCTTCAACGTGCTCGTCAAGGAAATGCGTTCTCTCGGCCTCAACGTG
GAGCTCACCTCCACCA------AGAAG---AACGCGAACGATCAGCTCGAGCCGCCGGCC
GAGGCAGCCGAGTAA
>Methylobacterium_gossipiicola_Gh-105
---------------ATGGC-CAAC--ACGCTGGTCGGTCGCAAGCGCATTCGCAAATTC
TTCGGCAAGATCAAGGAAGTCGCCGAGATGCCGAACCTCATCGAGGTTCAGAAGGCGTCC
TACGACCAGTTCCTGATGATGGACGAGCCGGAAGGCGGGCGGGGCGACGAAGGCCTGCAG
ACCGTGTTCAAGTCGGTGTTCCCGATCTCCGACTTCTCGGCCACCGCCCTCCTCGAATTC
GTGAAGTACACCTTCGAGCAGCCGAAATACGACGTCGACGAGTGCCGCCAGCGCGGCATC
ACCTTCGCGGCGCCCCTCAAGGTGACGCTGCGCCTCATCGTGTTCGATGTCGATCCCGAT
ACCGGCGCCAAGTCGGTCAAGGACATCAAGGAGCAGGACGTCTACATGGGCGACATGCCC
CTGATGACGGAGAACGGCACCTTCATCGTCAACGGCACCGAGCGCGTGATCGTCTCGCAG
ATGCACCGTTCACCGGGCGTGTTCTTCGACCACGATAAGGGCAAGACCCACTCGTCGGGC
AAGCTCCTGTTCGCCGCGCGCATCATCCCGTATCGTGGCTCCTGGCTCGACGTCGAGTTC
GACGCCAAGGACATCGTCCACGTCCGCATCGACCGCAAGCGCAAGCTGCCGGTGACCTCC
CTGCTGTTCGCCCTCGGACTCGACGGCGAGGAGATCCTGTCGACCTTCTACAACCGCGTG
CAGTACGATCGTGACGGCGCCGACTGGCGCGTGCCCTACGACGCCGAGCGCCTGAAGGGC
TTCAAGGCCACCGTCGACCTCATCGACGCCGAGTCCGGCGAAGTCGTCCTCGAAGCCGGC
AAGAAGCTCAACGCCCGCAACGCTCGGCAGATCGCCGAGCGCGGTGTGCAGTTCCTCAAG
GCGACGGACGAGGACCTCATCGGCCAGTACATCGCCGAGGATCTGGTCAACGTTCAGACG
GGCGAGATCTGGGCCGAGGCCGGCGACGAGATCTCCGACAAGCTCCTCAAGAGCCTCGAA
GAGGTCGGCGTCACCGAGTTGCCGGTGCTCGACATCGACCACATCAACGTCGGACCCTAC
ATTCGCAACACCCTCGCGGTGGACAAGAACTCCGCCCGCGAAGGCGCGCTGTTCGACATC
TATCGGGTCATGCGCCCCGGCGAGCCGCCGACGCTCGACACGGCGGAAGCCATGTTCCAC
TCGCTGTTCTTCGACGCCGAGCGCTACGATCTCTCGGCCGTCGGCCGCGTGAAGATGAAC
ATGCGCCTCGACCTCGATGCCGCCGATACCGTGCGGACCCTGCGCCGCGAGGACATGCTC
GCCGTGGTGAAAGCCCTGGTGGACCTGCGCGACGGCAAGGGTGAGATCGACGACATCGAT
CACCTCGGCAACCGCCGCGTTCGCTCGGTGGGCGAGCTCATGGAGAACCAGTACCGCCTG
GGCCTCCTGCGCATGGAGCGCGCCATCAAGGAGCGGATGTCGTCCGTCGATATCGACACG
GTGATGCCGCAAGATCTCATCAACGCGAAGCCGGCCGCGGCCGCGGTGCGCGAGTTCTTC
GGCTCGTCGCAGCTGTCGCAGTTCATGGATCAGACCAACCCGCTCTCGGAGGTCACCCAC
AAGCGCCGCCTGTCGGCGCTCGGCCCGGGCGGTCTGACCCGCGAGCGCGCCGGCTTCGAG
GTGCGCGACGTGCACCCGACCCATTACGGCCGCATCTGCCCGATCGAAACCCCGGAAGGC
CCGAACATCGGCCTCATCAACTCGCTGGCGACCTTCGCCCGCGTGAACAAGTACGGCTTC
ATCGAGACCCCCTTCCGCAAGGTGAAGGACGGCATCGTCACGAAGGAGGTCGCCTACCTC
TCCGCCATGGAGGAGGCGAAGTACTACGTCGCCCAGGCCAACGCCCAGATGGACGAAGCC
TTCAAGCTCACGGAAGACCTCGTGGTCTGTCGTCGTGCCGGCGACGTCATCGTGGTGCCG
CCGGACCGCGTCGACCTCATGGATGTGTCGCCGAAGCAGCTCGTCTCGGTCGCCGCCGCT
CTCATCCCGTTCCTCGAGAACGACGACGCGAACCGCGCCCTCATGGGCTCGAACATGCAG
CGCCAGGCGGTGCCGCTGGTTCGCGCCGACGCGCCCTTCGTCGGCACGGGCATGGAAGCC
GTGGTCGCCCGCGACTCCGGTGCCGCCATCGCGGCGCGCCGGACGGGCATCGTCGATCAG
GTGGACGCCACCCGTATCGTCATCCGGGCGACGGAAGAAGCCGACGCCAACAAGCCCGGC
GTCGACATCTACCGTCTGCAGAAGTTCCAGCGCTCCAACCAGTCGACCTGCATCACGCAG
AAGCCCCTGGTGCGCGTCGGCGAGGCCGTGAAGAAGGGCGAGATCATCGCCGACGGTCCG
TCGACGGAGTTCGGTGAGTTGGCCCTCGGCCGCAACGTCCTCGTCGCGTTCATGCCGTGG
AACGGCTACAACTTCGAGGACTCGATCCTGCTCTCCGAGCGGATTGTGAAGGATGACGTG
TTCACCTCGATTCACATCGAGGAATTCGAGGTGATGGCTCGAGACACCAAGCTCGGACCG
GAAGAAATCACCCGCGACATCCCCAACGTGTCGGAAGAGGCGCTCAAGAACCTCGACGAG
GCCGGCATCGTCTATATCGGTGCCGAGGTCCACGCGGGCGACATCCTGTGCGGCAAGATC
ACCCCGAAGGGCGAGAGCCCGATGACGCCGGAGGAAAAGCTCCTGCGCGCCATCTTCGGT
GAGAAGGCGTCCGACGTGCGCGACACCTCGCTGCGGGTTCCCCCGGGCGTGACCGGCACC
ATCGTCGAAGTGCGCGTGTTCAACCGCCACGGCGTCGACAAGGACGAGCGCGCCCAGGCC
ATCGAGCGCGAGGAGATCGAACGCCTCGCCAAGGACCGCGACGACGAGCAGGCGATCCTC
GACCGCAACACCTATGCGCGTCTGGCCACCGTCCTCATCGGCCAAGCCCCCATCGCCGGT
CCGAAGGGCTTCAAGAAGGAGACCACGCTGAACCGCGAGCTCCTCAGCGAGTACCCGCGT
TCGCAATGGTGGCAGTTCGCCGTCATCGACGACCGTCTCATGAGCGAGATGGAAGCGATG
CAGAAGCAGTACGACGAGTCGAAGAAGCGCCTCGAGCAGCGCTTCCTCGACAAGGTCGAA
AAGCTGCAGCGCGGCGACGAGCTGCCCCCCGGCGTGATGAAGATGGTCAAGGTCTTCGTC
GCGGTGAAGCGCAAGATTCAGCCGGGCGACAAGATGGCCGGGCGCCATGGCAACAAGGGT
GTCGTGTCCCGCATCGTGCCCATCGAGGACATGCCTTTCCTCGAGGACGGGACGCATGCC
GACATCGTCCTGAACCCGCTCGGCGTGCCCTCGCGCATGAACGTCGGTCAGATCCTCGAG
ACCCACCTCGGCTGGGCGGCGGCCGGTCTCGGCCGCAAGGTCAGCCAGGCGGTGGACGCC
TATCTACGCACCAACGACATCGCGCCCCTCAAGGCGGAGATGTCGGCCATCTACTCGCCC
TCCGA---ACTTGAAGGCCTGTCGGACGAGGACGTGGCGGAGGCCGCCAACAACGTGCGC
CGCGGCGTGCCGATGGCCACCCCGGTGTTCAACGGCGCCAAGGAAGCCGACATCGAGCAG
ATGCTGGAAATGGCCGGTCTCGACCGGTCGGCCCAGTCGACCCTCTATGACGGCCGCACG
GGTGAAGCCTTCGACCGCAAGGTCACCATGGGCTACATCTACATGCTGAAGCTGCACCAC
CTCGTGGACGACAAGATCCACGCCCGCTCGATCGGCCCGTACTCCCTGGTCACCCAGCAG
CCCCTGGGCGGCAAGGCGCAGTTCGGCGGTCAGCGCTTCGGCGAGATGGAGGTCTGGGCC
CTCGAAGCCTACGGCGCCGCCTACACCTTGCAGGAGATGCTGACGGTGAAGTCGGACGAC
GTCGCCGGCCGCACCAAGGTGTACGAGGCCATCGTGCGCGGCGACGACACCTTCGAGGCG
GGCATCCCCGAGTCGTTCAACGTGCTCGTCAAGGAAATGCGGTCGCTCGGCCTCAACGTC
GAGCTCACCTCCTCGA------AGACGGCCACCGCCAACGACCAGATCGAGCCGCCGGCC
GAGGCGGCCGAGTAA
>2Methylobacterium_sp_Leaf99
---------------ATGGC-CAAC--ACGCTGGTCGGTCGCAAGCGCATTCGCAAATTC
TTCGGCAAGATCAAGGAAGTCGCCGAGATGCCGAACCTCATCGAGGTTCAGAAGGCATCC
TACGACCAGTTCCTGATGATGGACGAGCCGGAAGGCGGGCGGGGCGACGAAGGCCTGCAG
ACCGTGTTCAAGTCGGTGTTCCCGATCTCCGACTTCTCGGCCACGGCCCTGCTCGAATTC
GTGAAGTACACGTTCGAGCAGCCGAAATACGACGTCGACGAGTGCCGCCAGCGCGGCATC
ACCTACGCGGCCCCCCTCAAGGTGACGCTCCGCCTCATCGTGTTCGACGTCGATCCCGAC
ACCGGCGCCAAGTCGGTCAAGGACATCAAGGAGCAGGACGTCTACATGGGCGACATGCCC
CTGATGACGGAGAACGGCACCTTCATCGTCAACGGCACCGAGCGCGTCATCGTCTCGCAG
ATGCACCGTTCGCCGGGCGTGTTCTTCGATCACGACAAGGGCAAGACGCATTCGAGCGGG
AAGCTGCTCTTCGCGGCGCGCATCATCCCGTATCGCGGCTCCTGGCTCGACGTCGAGTTC
GACGCCAAGGACATCGTCCACGTCCGCATCGACCGCAAGCGCAAGCTGCCGGTGACCTCC
CTGCTGTTCGCCCTCGGGCTCGACGGCGAGGAAATCCTGTCGACGTTCTACAACCGCGTC
ATGTACGACCGCGACGGCGCCGAGTGGCGCGTGCCGTATGACGCCGACCGCCTGAAGGGC
TTCAAGGCCTCCGTCGATCTCATCGACGCGGAGTCCGGCGAGGTCGTGCTCGAGGCCGGC
AAGAAGCTCAACGCCCGCAACGCCCGGCAGATCGCCGAGCGCGGCGTGAACTTCCTCAAG
GCCACGGACGAGGACCTCATCGGCCAGTACATCGCCGAGGACCTGGTCAACGCCAAGACC
GGCGAGATCTGGGCCGAGGCCGGCGACGAGATCTCCGACAAGCTCCTGAAGAGCCTCGAA
GAGGTGGGCATCACCGAGCTGCCCGTGCTCGACATCGATCACATCAACGTCGGTCCCTAT
ATCCGCAACACGCTCGCCGTGGACAAGAACTCCGCCCGCGAGGGCGCGCTGTTCGACATC
TACCGCGTCATGCGTCCCGGCGAGCCGCCGACGCTCGATACGGCGGAGGCGATGTTCCAC
TCGCTGTTCTTCGATTCGGAGCGCTACGACCTCTCGGCCGTCGGCCGCGTGAAGATGAAC
ATGCGCCTCGACCTCGACGCCGAGGACACCGTGCGGACCCTGCGCCGCGAGGACATGCTC
GCCGTGGTGAAGGCCCTCGTGGATCTCCGCGACGGCAAGGGCGAGATCGACGACATCGAT
CACCTCGGCAACCGCCGCGTGCGCTCCGTCGGCGAGCTCATGGAGAACCAGTACCGCCTC
GGCCTGCTCCGCATGGAGCGCGCCATCAAGGAGCGGATGTCCTCCGTCGACATCGACACG
GTGATGCCGCAGGACCTGATCAATGCGAAGCCGGCCGCCGCGGCCGTGCGCGAGTTCTTC
GGCTCGTCGCAGCTGTCGCAGTTCATGGATCAGACCAACCCGCTCTCGGAGGTCACCCAC
AAGCGCCGCCTCTCGGCGCTCGGCCCCGGCGGTCTGACCCGCGAGCGCGCCGGCTTCGAG
GTGCGCGACGTGCACCCGACCCACTATGGCCGCATCTGCCCCATCGAGACCCCGGAAGGC
CCGAACATCGGCCTCATCAACTCCCTGGCGACCTTCGCCCGCGTGAACAAGTACGGCTTC
ATCGAGACCCCGTTCCGCAAGGTGAAGGACGGCGTCGTCACCACGGACGTCGCCTACCTG
TCGGCCATGGAGGAGGCGAAGTACTACGTCGCCCAGGCCAACGCCCAGATGGACGAGGCC
TTCAAGCTGACGGAGGACCTCGTGGTCTGCCGCCGCGCCGGTGACGTCATCGTCGTGCCG
CCGGACCGCGTCGATCTCATGGATGTGTCGCCGAAGCAGCTCGTCTCCGTGGCCGCCGCG
CTCATCCCGTTCCTCGAGAACGACGACGCGAACCGCGCCCTCATGGGCTCGAACATGCAG
CGCCAGGCGGTGCCCCTGGTCCGCGCCGACGCGCCCTTCGTCGGCACCGGCATGGAGGCC
GTCGTCGCCCGCGATTCCGGTGCCGCCATCGCGGCGCGCCGCTCGGGCATCGTCGATCAG
GTGGACGCCACCCGTATCGTCATCCGCGCCACGGAAGAGGCCGACGCCAACAAGCCCGGC
GTCGACATCTACCGCCTCCAGAAATTCCAGCGCTCGAACCAGTCGACCTGCATCACGCAG
AAGCCCCTGGTCCGCGTCGGCGAGCAGGTCAAGAAAGGCGAGATCATCGCCGACGGCCCG
TCGACGGAGTTCGGCGAGCTGGCCCTCGGCCGGAACGTGCTCGTCGCGTTCATGCCGTGG
AACGGCTACAACTTCGAGGATTCGATCCTGCTCTCCGAGCGGATCGTGAAGGATGACGTG
TTCACCTCGATCCACATCGAGGAGTTCGAGGTGATGGCCCGGGACACCAAGCTCGGTCCG
GAAGAGATCACCCGCGACATCCCCAACGTCTCCGAAGAGGCCCTGAAGAACCTCGACGAG
GCCGGCATCGTCTACATCGGTGCCGAGGTCCACGCCGGCGACATCCTGTGCGGCAAGATC
ACCCCGAAGGGCGAGAGCCCGATGACGCCGGAGGAGAAGCTCCTGCGCGCCATCTTCGGC
GAGAAGGCGTCGGACGTCCGCGATACGTCGCTCCGGGTACCCCCGGGCGTGACGGGCACC
ATCGTCGAGGTCCGGGTGTTCAACCGCCACGGCGTCGACAAGGACGAGCGCGCCCAGGCC
ATCGAGCGCGAGGAGATCGAGCGCCTCGCCAAGGATCGCGACGACGAGCAGGCGATCCTC
GACCGCAACACCTACGCCCGCCTCTCCGGCGTGCTCATCGGTCAGGCGCCCATCGCCGGT
CCGAAGGGCTTCCGGAAGGACACGGTGCTCAACCGCGAGGGTCTCTCCGAGTACCCGCGC
TCCCAGTGGTGGCAGTTCGCCGTCATCGACGACCGTCTCATGACCGAGATGGAAGCGATG
CAGAAGCAGTACGACGAGTCGAAGAAGCGCCTCGAGCAGCGCTTCCTCGACAAGGTCGAG
AAGCTGCAGCGCGGTGACGAGCTGCCCCCCGGCGTCATGAAGATGGTCAAGGTCTTCGTC
GCGGTGAAGCGCAAGATCCAGCCGGGCGACAAGATGGCCGGCCGCCACGGCAACAAGGGC
GTGGTGTCGCGCATCGTGCCCATCGAGGACATGCCGTTCCTCGAGGACGGCACCCATGCC
GACATCGTGCTGAACCCCCTCGGCGTGCCCTCGCGCATGAACGTCGGTCAGATCCTGGAG
ACCCACCTGGGCTGGGCCGCGGCCGGACTCGGCCGCAAGGTCGGGCTCGCCGTGGACGCC
TATCTCCGCAGCAACGACATCGCCCCCCTCAAGGCGGAGATGGAGGCGATCTACTCGCCG
TCGGA---GCTCGAAGGCCTGTCGGACGAGGACATGGCGGAGGCGGCCAACAACGTGCGC
CGCGGCGTGCCGATGGCCACCCCGGTGTTCAACGGCGCCAAGGAAGCCGACATCGAGCAG
ATGCTGGAAATGGCCGGTCTCGACCGGTCGGCCCAGTCGACCCTCTATGACGGCCGCACG
GGTGAGCCCTTCGACCGCAAGGTCACCATGGGCTACATCTACATGCTGAAGCTGCACCAC
CTCGTGGACGACAAGATCCACGCCCGGTCCATCGGCCCGTACTCCCTCGTCACCCAGCAG
CCCCTGGGCGGCAAGGCGCAGTTCGGCGGTCAGCGCTTCGGCGAGATGGAGGTGTGGGCC
CTCGAAGCCTACGGCGCCGCCTACACCCTGCAGGAGATGCTGACGGTGAAGTCGGACGAC
GTCGCCGGCCGCACCAAGGTGTACGAGGCCATCGTGCGCGGCGACGACACCTTCGAGGCG
GGCATCCCCGAGTCGTTCAACGTGCTCGTCAAGGAGATGCGCTCCCTCGGCCTCAACGTG
GAGCTCACCTCCTCGA------AGAAG---TCGGCCAACGACCAGATCGAGCCGCCCGCC
GAGGCGGCCGAGTAA
>Methylobacterium_sp_Leaf100
---------------ATGGC-CAAT--ACGCTGGTCGGTCGCAAGCGCATTCGCAAATTC
TTCGGCAAGATCAAGGAAGTCGCCGAGATGCCGAACCTCATCGAGGTTCAGAAGGCATCC
TACGACCAGTTCCTGATGATGGACGAGCCGGAAGGCGGGCGGGGCGACGAAGGCCTGCAG
ACCGTGTTCAAGTCGGTGTTCCCGATCTCGGACTTCTCGGCCACGGCCCTCCTCGAGTTC
GTGAAGTACACGTTCGAGCAGCCGAAATACGACGTCGACGAGTGCCGTCAGCGCGGCATC
ACCTATGCGGCCCCGCTCAAGGTGACCCTGCGCCTCATCGTGTTCGACGTCGATCCCGAC
ACCGGTGCGAAGTCGGTCAAGGACATCAAGGAGCAGGACGTCTACATGGGCGACATGCCC
CTGATGACGGAGAACGGCACCTTCATCGTCAACGGCACCGAGCGCGTCATCGTCTCCCAG
ATGCACCGTTCGCCCGGCGTGTTCTTCGACCACGACAAGGGCAAGACCCACTCGTCGGGC
AAGCTCCTGTTCGCCGCCCGCATCATTCCGTATCGCGGCTCCTGGCTCGACGTCGAGTTC
GACGCCAAGGACATCGTCCACGTCCGCATCGACCGCAAGCGCAAGCTGCCGGTGACCTCC
CTGCTGTTCGCCCTCGGGCTCGACGGCGAGGAGATCCTGTCGACGTTCTACAACCGCGTG
CTGTACGACCGCGACGGCGCCGAGTGGCGCGTGCCGTACGATGCCGAGCGCCTGAAGGGC
TTCAAGGCCTCCGTCGACCTCGTCGATGCCGAGTCCGGTGAAGTCGTGCTCGAAGCCGGC
AAGAAGCTCAACGCCCGCAACGCGCGCCAGATCGCCGAGCGCGGCGTGAACTTCCTCAAG
GCCACGGACGAGGACCTCATCGGCCAGTACATCGCCGAGGATCTGGTGAACGACCAGACG
GGCGAGATCTGGGCCGAGGCCGGCGACGAGATCTCCGACAAGCTCCTCAAGAGCCTCGAA
GAGGTCGGCATCACCGAGCTGCCCGTGCTCGACATCGACCACATCAACGTCGGTCCCTAC
ATCCGCAACACCCTCGCGGTGGACAAGAACTCCGCCCGCGAAGGCGCGCTGTTCGACATC
TACCGGGTCATGCGTCCCGGCGAGCCGCCGACCCTCGACACCGCCGAGGCGATGTTCCAC
TCGCTGTTCTTCGATTCCGAGCGCTACGACCTCTCGGCGGTCGGCCGCGTGAAGATGAAC
ATGCGCCTCGACCTCGACGCCGAGGACACCGTGCGGACCCTGCGCCGTGAGGACATGCTC
GCGGTCGTCAAGGCCCTGGTGGATCTGCGCGACGGCAAGGGCGAAATCGACGACATCGAT
CACCTCGGCAACCGCCGTGTGCGGTCCGTCGGCGAGCTCATGGAGAACCAGTACCGCCTC
GGTCTGCTCCGCATGGAGCGCGCCATCAAGGAGCGGATGTCCTCCGTCGACATCGACACG
GTGATGCCGCAGGACCTCATCAACGCGAAGCCCGCGGCCGCGGCCGTGCGCGAGTTCTTC
GGCTCGTCGCAGCTGTCGCAGTTCATGGATCAGACCAATCCGCTCTCGGAAGTGACGCAC
AAGCGTCGCCTCTCGGCGCTCGGACCCGGCGGTCTGACCCGCGAGCGCGCCGGCTTCGAA
GTGCGCGACGTGCACCCGACGCATTACGGCCGCATCTGCCCGATCGAGACCCCGGAAGGC
CCGAACATCGGCCTGATCAACTCGCTGGCGACCTTCGCCCGGGTGAACAAGTACGGCTTC
ATCGAGACCCCCTTCCGCAAGGTGAAGGACGGCGTCGTCACCACGGACGTCGCCTACCTG
TCGGCGATGGAAGAGGCGAAGTACTACGTCGCCCAGGCCAACGCCCAGATGGACGAGGCC
TTCAAGCTCACGGAAGACCTCGTGGTCTGCCGTCGTGCCGGCGACGTCATCGTCGTGCCG
CCGGACCGCGTCGATCTCATGGACGTGTCGCCGAAGCAGCTCGTTTCGGTCGCCGCCGCG
CTGATCCCGTTCCTCGAGAACGACGACGCGAACCGCGCCCTCATGGGCTCGAATATGCAG
CGCCAGGCGGTGCCGCTGGTTCGTGCCGACGCGCCCTTCGTGGGCACGGGCATGGAGGCC
GTGGTCGCCCGCGATTCCGGTGCCGCCATCGCGGCGCGCCGCTCGGGCATCGTCGATCAG
GTGGACGCCACCCGTATCGTCATCCGCGCCACGGAGGAGGCCGACGCCACCAAGCCGGGC
GTCGACATCTACCGCCTGCAGAAGTTCCAGCGCTCCAACCAGTCGACCTGCATCACGCAG
AAGCCGTTGGTGCGCGTCGGCGAGTCCGTGAAGAAGGGCGAGATCATCGCCGACGGTCCG
TCGACGGAGTTCGGCGAGCTGGCGCTCGGCCGGAACGTGCTCGTCGCATTCATGCCCTGG
AACGGCTACAACTTCGAGGACTCGATCCTGCTTTCCGAGCGGATCGTGAAGGATGACGTG
TTCACCTCGATCCATATCGAGGAGTTCGAGGTGATGGCCCGAGACACTAAGCTCGGTCCG
GAAGAGATCACCCGCGACATCCCCAACGTCTCCGAAGAAGCGCTGAAGAACCTCGACGAG
GCCGGCATCGTCTACATCGGTGCCGAGGTCCACGCCGGCGACATCCTGTGCGGCAAGATC
ACCCCGAAGGGTGAGAGCCCGATGACGCCGGAAGAGAAGCTCCTCCGGGCGATCTTCGGC
GAGAAGGCGTCCGACGTGCGCGACACCTCGCTCCGGGTTCCCCCGGGCGTGACCGGCACC
ATCGTCGAGGTCCGGGTGTTCAACCGCCACGGCGTTGACAAGGACGAGCGCGCCCAGGCC
ATCGAGCGCGAGGAAATCGAGCGCCTCGCCAAGGATCGCGACGACGAGCAGGCGATCCTC
GACCGCAACACCTACGCGCGTCTGGCCACCGTCCTCATCGGTCAGGCCCCCATCGCCGGT
CCGAAGGGCTTCAAGAAGGAGACCACGCTCAACCGTGAGCTCCTCTCCGAGTACCCGCGT
TCGCAATGGTGGCAGTTCGCCGTCATCGACGACCGTCTCATGACCGAGATGGAAGCGATG
CAGAAGCAGTACGACGAGTCGAAGAAGCGCCTGGAGCAGCGCTTCCTCGACAAGGTCGAG
AAGCTGCAGCGCGGCGACGAGCTGCCCCCCGGCGTGATGAAGATGGTCAAGGTCTTCGTC
GCGGTGAAGCGCAAGATCCAGCCGGGCGACAAGATGGCCGGCCGTCACGGCAACAAGGGC
GTCGTGTCGCGCATCGTCCCCATCGAGGACATGCCGTTCCTCGAGGACGGGACGCATGCC
GACATCGTGCTCAACCCGCTGGGCGTGCCCTCGCGCATGAACGTCGGTCAGATCCTGGAG
ACCCACCTGGGCTGGGCCGCGGCCGGTCTCGGCCGCAAGGTCGGGCTCGCGGTGGACGCG
TATCTTCGCAGCAACGACATCGCGCCCCTCAAGGCGGAGATGGAGGCGATCTACTCGCCG
TCGGA---GCTCGAAGGCCTGTCGGACGAGGACATGGCGGAAGCGGCCAACAACGTGCGC
CGCGGCGTGCCGATGGCGACTCCGGTGTTCAACGGCGCCAAGGAAGCCGACATCGAGCAG
ATGCTGGAAATGGCCGGTCTCGACCGGTCGGCCCAGTCGACGCTCTACGACGGCCGCACG
GGTGAGCCCTTCGACCGCAAGGTCACCATGGGCTACATCTACATGCTGAAGCTGCACCAC
CTCGTGGACGACAAGATCCACGCCCGGTCGATCGGGCCGTACTCCCTCGTCACCCAGCAG
CCGCTGGGCGGCAAGGCGCAGTTCGGCGGTCAGCGCTTCGGCGAGATGGAGGTCTGGGCG
CTCGAGGCCTACGGCGCGGCCTACACCCTGCAGGAGATGCTCACGGTGAAGTCGGACGAC
GTCGCCGGCCGCACCAAGGTGTACGAGGCCATCGTGCGCGGCGACGACACCTTCGAGGCC
GGCATCCCCGAATCCTTCAACGTGCTCGTCAAGGAAATGCGCTCGCTCGGCCTCAACGTC
GAGCTCACCTCCTCGA------AGAAG---ACCGCCAACGACCAGATCGAGCCGCCCGCC
GAGGCGGCCGAGTAA
>Methylobacterium_sp_Leaf112
---------------ATGGC-CAAC--ACGCTGGTCGGTCGCAAGCGCATTCGCAAATTC
TTCGGCAAGATCAAGGAAGTCGCCGAGATGCCGAACCTCATCGAGGTTCAGAAGGCATCC
TACGACCAGTTCCTGATGATGGACGAGCCGGAAGGCGGGCGGGGCGACGAAGGCCTGCAG
ACCGTGTTCAAGTCGGTGTTCCCGATCTCGGACTTCTCGGCCACGGCCCTCCTCGAGTTC
GTGAAGTACACGTTCGAGCAGCCGAAATACGACGTCGACGAGTGCCGTCAGCGCGGCATC
ACCTATGCGGCCCCGCTCAAGGTGACCCTGCGCCTCATCGTGTTCGACGTCGATCCCGAC
ACCGGTGCGAAGTCGGTCAAGGACATCAAGGAGCAGGACGTCTACATGGGCGACATGCCC
CTGATGACGGAGAACGGCACCTTCATCGTCAACGGCACCGAGCGCGTCATCGTCTCCCAG
ATGCACCGTTCGCCCGGCGTGTTCTTCGACCACGACAAGGGCAAGACCCACTCGTCGGGC
AAGCTCCTGTTCGCCGCCCGCATCATCCCGTATCGCGGCTCCTGGCTCGACGTCGAGTTC
GACGCCAAGGACATCGTCCACGTCCGCATCGACCGCAAGCGCAAGCTGCCGGTGACCTCC
CTGCTGTTCGCCCTCGGGCTCGACGGCGAGGAGATCCTGTCGACGTTCTACAATCGCGTG
CTGTACGACCGCGACGGCGCCGAGTGGCGCGTGCCGTACGATGCCGAGCGCCTGAAGGGC
TTCAAGGCCTCCGTCGACCTCGTCGATGCCGAGTCCGGTGAAGTCGTGCTCGAAGCCGGC
AAGAAGCTCAACGCTCGCAACGCGCGCCAGATCGCCGAGCGCGGCGTGAACTTCCTCAAG
GCCACGGACGAAGACCTCATCGGCCAGTACATCGCCGAGGATCTGGTGAACGACCAGACG
GGCGAGATCTGGGCCGAGGCCGGCGACGAAATCTCCGACAAGCTCCTCAAGAGCCTCGAA
GAGGTCGGCATCACCGAGCTGCCCGTGCTCGACATCGACCACATCAACGTCGGTCCCTAC
ATCCGCAACACCCTCGCGGTGGACAAGAACTCCGCCCGCGAAGGCGCGCTGTTCGACATC
TACCGGGTCATGCGTCCCGGCGAGCCGCCGACGCTCGACACCGCCGAGGCGATGTTCCAC
TCCCTGTTCTTCGACTCCGAGCGCTACGACCTCTCGGCCGTCGGCCGCGTGAAGATGAAC
ATGCGCCTCGACCTCGATGCCGAGGACACCGTGCGGACCCTGCGCCGTGAGGACATGCTC
GCGGTCGTCAAGGCTCTGGTGGATCTGCGCGACGGCAAGGGCGAAATCGACGACATCGAT
CACCTCGGCAACCGCCGTGTGCGGTCCGTCGGCGAGCTCATGGAGAACCAGTACCGCCTC
GGTCTGCTCCGCATGGAGCGCGCCATCAAGGAGCGGATGTCCTCCGTCGACATCGACACG
GTGATGCCGCAGGACCTCATCAACGCGAAGCCCGCGGCTGCGGCCGTGCGCGAGTTCTTC
GGCTCGTCGCAGCTGTCGCAGTTCATGGATCAGACCAATCCGCTCTCGGAAGTCACGCAC
AAGCGTCGCCTCTCGGCGCTCGGACCCGGCGGTCTGACCCGCGAGCGCGCCGGCTTCGAA
GTGCGCGACGTGCACCCGACGCATTACGGCCGCATCTGCCCGATCGAGACCCCGGAAGGC
CCGAACATCGGCCTGATCAACTCGCTGGCGACCTTCGCCCGGGTGAACAAGTACGGCTTC
ATCGAGACCCCCTTCCGCAAGGTGAAGGACGGCGTCGTCACCACTGACGTCGCCTACCTG
TCGGCGATGGAAGAGGCGAAGTACTACGTCGCCCAAGCCAACGCCCAGATGGACGAGGCC
TTCAAGCTGACGGAAGACCTCGTGGTCTGCCGTCGTGCCGGCGACGTCATCGTCGTGCCG
CCGGACCGCGTCGATCTCATGGACGTGTCGCCGAAGCAGCTCGTTTCGGTCGCCGCCGCG
CTGATCCCGTTCCTCGAGAACGACGACGCGAACCGCGCCCTCATGGGCTCGAACATGCAG
CGCCAGGCGGTGCCGCTGGTTCGTGCCGACGCGCCCTTCGTGGGCACGGGCATGGAGGCC
GTGGTCGCCCGCGATTCCGGTGCCGCCATCGCGGCGCGCCGCTCGGGCATCGTCGATCAG
GTGGACGCCACCCGTATCGTCATCCGCGCGACGGAAGAGGCGGACGCCACCAAGCCGGGC
GTCGACATCTACCGCCTGCAGAAGTTCCAGCGCTCCAACCAGTCGACCTGTATCACGCAG
AAGCCGTTGGTGCGCGTCGGCGAGTCCGTGAAGAAGGGCGAGATCATCGCCGACGGTCCG
TCGACGGAGTTCGGCGAGCTGGCCCTGGGCCGGAACGTGCTCGTCGCGTTCATGCCCTGG
AACGGCTACAACTTCGAGGACTCGATCCTGCTTTCCGAGCGGATCGTAAAGGATGACGTG
TTCACCTCGATCCATATCGAGGAGTTCGAGGTGATGGCCCGAGACACCAAGCTCGGTCCG
GAAGAGATCACCCGCGACATCCCCAACGTCTCCGAAGAAGCGCTGAAGAACCTCGACGAG
GCCGGCATCGTCTACATCGGTGCCGAGGTCCACGCCGGCGACATCCTGTGCGGCAAGATC
ACCCCGAAGGGCGAAAGCCCGATGACGCCGGAGGAGAAGCTTCTCCGCGCGATCTTCGGC
GAGAAGGCGTCCGACGTGCGCGACACCTCGCTTCGGGTCCCCCCGGGCGTGACCGGCACC
ATCGTCGAGGTCCGGGTGTTCAACCGCCACGGCGTCGACAAGGACGAGCGCGCCCAGGCC
ATCGAGCGCGAGGAAATCGAGCGTCTCGCCAAGGATCGCGACGACGAGCAGGCGATCCTC
GACCGCAACACCTACGCGCGTCTGGCCACCGTCCTCATCGGTCAGGCCCCCATCGCCGGT
CCGAAGGGCTTCAAGAAGGAGACCACGCTCAACCGTGAGCTCCTCTCCGAGTACCCGCGT
TCGCAATGGTGGCAGTTCGCCGTCATCGACGACCGTCTCATGACCGAGATGGAAGCGATG
CAGAAGCAGTACGACGAGTCGAAGAAGCGCCTGGAGCAGCGCTTCCTCGACAAGGTCGAG
AAGCTGCAGCGCGGCGACGAGCTGCCCCCCGGCGTGATGAAGATGGTCAAGGTCTTCGTC
GCGGTGAAGCGCAAGATCCAGCCGGGCGACAAGATGGCCGGCCGTCACGGCAACAAGGGC
GTCGTGTCGCGCATCGTCCCCATCGAGGACATGCCGTTCCTCGAGGACGGGACGCATGCC
GACATCGTGCTCAACCCGCTGGGCGTGCCCTCGCGCATGAACGTCGGTCAGATCCTGGAG
ACCCACCTGGGCTGGGCCGCGGCCGGTCTCGGCCGCAAGGTCGGGCTCGCGGTGGACGCG
TATCTTCGCAGCAACGACATCGCGCCCCTCAAGGCGGAGATGGAGGCGATCTACTCGCCG
TCGGA---GCTCGAAGGCCTGTCGGACGAGGACATGGCGGAAGCGGCCAACAACGTGCGC
CGCGGCGTGCCGATGGCGACTCCGGTGTTCAACGGCGCCAAGGAAGCCGACATCGAGCAG
ATGCTGGAAATGGCCGGTCTCGACCGGTCGGCCCAGTCGACGCTCTACGACGGCCGCACG
GGTGAGCCCTTCGACCGCAAGGTCACCATGGGCTACATCTACATGCTGAAGCTGCACCAC
CTCGTGGACGACAAGATCCACGCCCGGTCGATCGGGCCGTACTCCCTCGTCACCCAGCAG
CCGCTGGGCGGCAAGGCGCAGTTCGGCGGTCAGCGCTTCGGCGAGATGGAGGTCTGGGCG
CTCGAGGCCTACGGCGCGGCCTACACCCTGCAGGAGATGCTCACGGTGAAGTCGGACGAC
GTCGCCGGCCGAACCAAGGTGTACGAGGCCATCGTGCGCGGCGACGACACCTTCGAGGCC
GGCATCCCCGAGTCCTTCAACGTGCTCGTCAAGGAGATGCGCTCGCTCGGCCTCAACGTC
GAGCTCACCTCCTCGA------AGAAG---ACCGCCAACGACCAGATCGAGCCGCCCGCC
GAGGCGGCCGAGTAA
>Methylobacterium_sp_Leaf87
---------------ATGGC-CAAC--ACGCTGGTCGGTCGCAAGCGCATTCGCAAATTC
TTCGGCAAGATCAAGGAAGTCGCCGAGATGCCGAACCTCATCGAGGTTCAGAAGGCATCC
TACGACCAGTTCCTGATGATGGACGAGCCGGAAGGCGGGCGGGGCGACGAAGGCCTGCAG
ACCGTGTTCAAGTCGGTGTTCCCGATCTCGGACTTCTCAGCCACGGCCCTCCTCGAGTTC
GTGAAGTACACGTTCGAGCAGCCGAAATACGACGTCGACGAGTGCCGTCAGCGCGGCATC
ACCTATGCGGCCCCGCTCAAGGTGACCCTGCGCCTCATCGTGTTCGACGTCGATCCCGAC
ACCGGTGCGAAGTCGGTCAAGGACATCAAGGAGCAGGACGTCTACATGGGCGACATGCCC
TTGATGACGGAGAACGGCACCTTCATCGTCAACGGCACCGAGCGCGTCATCGTCTCCCAG
ATGCACCGTTCGCCCGGCGTGTTCTTCGACCACGACAAGGGCAAAACCCACTCGTCGGGC
AAGCTCCTGTTCGCCGCCCGCATCATCCCGTATCGCGGCTCCTGGCTCGACGTCGAGTTC
GACGCCAAGGACATCGTCCACGTCCGCATCGACCGCAAGCGCAAGCTGCCGGTGACCTCC
CTGCTGTTCGCCCTCGGGCTCGACGGCGAGGAGATCCTGTCGACGTTCTACAATCGCGTG
CTGTACGACCGCGACGGCGCCGAGTGGCGCGTGCCGTACGATGCCGAGCGCCTGAAGGGC
TTCAAGGCCTCCGTCGACCTCGTCGATGCCGAGTCCGGTGAAGTCGTGCTCGAAGCCGGC
AAGAAGCTCAACGCCCGCAACGCGCGCCAGATCGCCGAGCGCGGCGTGAACTTCCTCAAG
GCCACGGACGAAGACCTCATCGGCCAGTACATCGCCGAGGATCTGGTGAACGACCAGACG
GGCGAGATCTGGGCCGAGGCCGGCGACGAAATCTCCGACAAGCTCCTCAAGAGCCTCGAA
GAGGTCGGCATCACCGAGCTGCCCGTGCTCGACATCGACCACATCAACGTCGGTCCCTAC
ATCCGCAACACCCTCGCGGTGGACAAGAACTCCGCCCGCGAAGGCGCGCTGTTCGACATC
TACCGGGTCATGCGTCCCGGCGAGCCGCCGACGCTCGACACGGCGGAAGCGATGTTCCAC
TCCCTGTTCTTCGACTCCGAGCGCTACGACCTCTCGGCGGTCGGCCGCGTGAAGATGAAC
ATGCGCCTCGACCTCGACGCCGAGGACACCGTGCGGACCCTGCGCCGTGAGGACATGCTC
GCGGTCGTCAAGGCTCTGGTGGATCTGCGCGACGGCAAGGGCGAAATCGACGACATCGAT
CACCTCGGCAACCGCCGTGTGCGGTCCGTCGGCGAGCTCATGGAGAACCAGTACCGCCTC
GGTCTGCTCCGCATGGAGCGCGCCATCAAGGAGCGGATGTCGTCGGTCGACATCGACACG
GTGATGCCGCAGGATCTCATCAACGCGAAGCCCGCGGCCGCGGCCGTGCGCGAGTTCTTC
GGCTCGTCGCAGCTGTCACAGTTCATGGATCAGACCAATCCGCTCTCGGAAGTGACGCAC
AAGCGTCGCCTCTCGGCGCTCGGACCCGGCGGTCTGACCCGCGAGCGCGCCGGCTTCGAA
GTGCGCGACGTGCACCCGACGCATTACGGCCGCATCTGCCCGATCGAGACCCCGGAAGGC
CCGAACATCGGCCTGATCAACTCGCTGGCGACCTTCGCCCGGGTGAACAAGTACGGCTTC
ATCGAGACCCCCTTCCGCAAGGTGAAGGACGGCGTCGTCACCACGGACGTCGCCTACCTG
TCGGCGATGGAAGAGGCGAAGTACTACGTCGCCCAGGCCAACGCCCAGATGGACGAGGCC
TTCAAGCTGACGGAAGACCTCGTGGTCTGCCGTCGTGCCGGCGACGTCATCGTCGTGCCG
CCGGACCGCGTCGATCTCATGGACGTGTCGCCGAAGCAGCTCGTTTCGGTCGCCGCCGCG
CTGATCCCGTTCCTCGAGAACGACGACGCGAACCGCGCCCTCATGGGCTCGAACATGCAG
CGCCAGGCGGTGCCGCTGGTTCGTGCCGACGCGCCCTTCGTGGGCACGGGCATGGAGGCC
GTGGTCGCCCGCGATTCCGGTGCCGCCATCGCGGCGCGCCGCTCGGGTATCGTCGATCAG
GTGGACGCCACCCGTATCGTCATCCGCGCGACGGAAGAGGCGGACGCCACCAAGCCGGGC
GTCGACATCTACCGCCTGCAGAAGTTCCAGCGCTCCAACCAGTCGACCTGCATCACGCAG
AAGCCGTTGGTGCGCGTCGGCGAGTCCGTGAAGAAGGGCGAGATCATCGCCGACGGTCCG
TCGACGGAGTTCGGCGAACTGGCGCTCGGCCGGAACGTGCTCGTCGCGTTCATGCCCTGG
AACGGCTACAACTTCGAGGACTCGATCCTGCTCTCCGAGCGGATCGTGAAGGATGACGTG
TTCACCTCGATCCATATCGAGGAGTTCGAGGTGATGGCCCGAGACACCAAGCTCGGTCCG
GAAGAGATCACCCGCGACATCCCCAACGTCTCCGAAGAAGCGCTGAAGAACCTCGACGAG
GCCGGCATCGTCTACATCGGTGCCGAGGTCCACGCCGGCGACATCCTGTGCGGCAAGATC
ACCCCGAAGGGCGAAAGCCCGATGACGCCGGAGGAGAAGCTTCTCCGCGCGATCTTCGGC
GAGAAGGCGTCCGACGTGCGCGACACCTCGCTTCGGGTCCCCCCGGGCGTGACCGGCACC
ATCGTCGAGGTCCGGGTGTTCAACCGCCACGGCGTCGACAAGGACGAGCGCGCCCAGGCC
ATCGAGCGCGAGGAAATCGAGCGCCTCGCCAAGGATCGCGACGACGAGCAGGCGATCCTC
GACCGCAACACCTACGCGCGTCTGGCCACCGTCCTCATCGGTCAGGCCCCCATCGCCGGT
CCGAAGGGCTTCAAGAAGGAGACCACGCTCAACCGTGAGCTCCTCTCCGAGTACCCGCGT
TCGCAATGGTGGCAGTTCGCCGTCATCGACGACCGTCTCATGACCGAGATGGAAGCGATG
CAGAAGCAGTACGACGAGTCGAAGAAGCGCCTGGAGCAGCGCTTCCTCGACAAGGTCGAG
AAGCTGCAGCGCGGCGACGAGCTGCCCCCCGGCGTGATGAAGATGGTCAAGGTCTTCGTC
GCGGTGAAGCGCAAGATCCAGCCGGGCGACAAGATGGCCGGCCGTCACGGCAACAAGGGC
GTCGTGTCGCGCATCGTCCCCATCGAGGACATGCCGTTCCTCGAGGACGGGACGCATGCC
GACATCGTGCTCAACCCGCTGGGCGTGCCCTCGCGCATGAACGTCGGTCAGATCCTGGAG
ACCCACCTGGGCTGGGCCGCGGCCGGTCTCGGCCGCAAGGTCGGGCTCGCGGTGGACGCG
TATCTTCGCAGCAACGACATCGCGCCCCTCAAGGCGGAGATGGAGGCGATCTACTCGCCG
TCGGA---GCTCGAAGGCCTGTCGGACGAGGACATGGCGGAAGCGGCCAACAACGTGCGC
CGCGGCGTGCCGATGGCGACTCCGGTGTTCAACGGCGCCAAGGAAGCCGACATCGAGCAG
ATGCTGGAAATGGCCGGTCTCGACCGGTCGGCCCAGTCGACGCTCTACGACGGCCGCACG
GGTGAGCCCTTCGACCGCAAGGTCACCATGGGCTACATCTACATGCTGAAGCTGCACCAC
CTCGTGGACGACAAGATCCACGCCCGGTCGATCGGGCCGTACTCCCTCGTCACCCAGCAG
CCGCTGGGCGGCAAGGCACAGTTCGGCGGTCAGCGCTTCGGCGAGATGGAGGTCTGGGCG
CTCGAGGCCTACGGCGCCGCCTACACCCTGCAGGAGATGCTCACGGTGAAGTCGGACGAC
GTCGCCGGCCGCACCAAGGTGTACGAGGCCATCGTGCGCGGCGACGACACCTTCGAGGCC
GGCATCCCCGAGTCCTTCAACGTGCTCGTCAAGGAGATGCGCTCGCTCGGCCTCAACGTC
GAGCTCACCTCCTCGA------AGAAG---ACCGCCAACGACCAGATCGAGCCGCCCGCC
GAGGCGGCCGAGTAA
>Methylobacterium_sp_Leaf102
---------------ATGGC-CAAC--ACGCTGGTCGGTCGCAAGCGCATTCGCAAATTC
TTCGGCAAGATCAAGGAAGTCGCCGAGATGCCGAACCTCATCGAGGTTCAGAAGGCATCC
TACGACCAGTTCCTGATGATGGACGAGCCGGAAGGCGGGCGGGGCGACGAAGGCCTGCAG
ACCGTGTTCAAGTCGGTTTTCCCGATCTCGGACTTCTCGGCCACGGCCCTCCTCGAGTTC
GTGAAGTACACGTTCGAGCAGCCGAAATACGACGTCGACGAGTGCCGTCAGCGCGGCATC
ACCTATGCGGCCCCGCTCAAGGTGACCCTGCGCCTCATCGTGTTCGACGTCGATCCCGAC
ACCGGTGCGAAGTCGGTCAAGGACATCAAGGAGCAGGACGTCTACATGGGCGACATGCCC
CTGATGACGGAGAACGGCACCTTCATCGTCAACGGCACCGAGCGCGTCATCGTCTCCCAG
ATGCACCGTTCGCCCGGCGTGTTCTTCGACCACGACAAGGGCAAGACCCACTCGTCGGGC
AAGCTCCTGTTCGCCGCCCGCATCATCCCGTATCGCGGCTCCTGGCTCGACGTCGAGTTC
GACGCCAAGGACATCGTCCACGTCCGCATCGATCGCAAGCGCAAGCTGCCGGTGACCTCC
CTGCTGTTCGCCCTCGGGCTCGACGGCGAGGAGATCCTGTCGACGTTCTACAACCGCGTG
CTGTACGACCGCGACGGCGCCGAGTGGCGCGTGCCGTACGATGCCGAGCGCCTGAAGGGC
TTCAAGGCCTCCGTCGACCTCGTCGATGCCGAGTCCGGTGAAGTCGTGCTCGAAGCCGGC
AAGAAGCTCAACGCCCGGAACGCGCGCCAGATCGCCGAGCGCGGCGTGAACTTCCTCAAG
GCCACGGACGAAGACCTCATCGGCCAGTACATCGCCGAGGATCTGGTGAACGACCAGACG
GGCGAGATCTGGGCCGAGGCCGGCGACGAAATCTCCGACAAGCTCCTCAAGAGCCTCGAA
GAGGTCGGCATCACCGAGCTGCCCGTGCTCGACATCGACCACATCAACGTCGGTCCCTAC
ATCCGCAACACCCTCGCGGTGGACAAGAACTCCGCCCGCGAAGGCGCGCTGTTCGACATC
TACCGGGTCATGCGTCCCGGCGAGCCGCCGACCCTCGACACCGCCGAGGCGATGTTCCAC
TCGCTGTTCTTCGATTCCGAGCGCTACGACCTCTCGGCGGTCGGCCGCGTGAAGATGAAC
ATGCGCCTCGACCTCGACGCCGAGGACACCGTGCGGACCCTGCGCCGTGAGGACATGCTC
GCGGTCGTCAAGGCTCTGGTGGATCTGCGCGACGGCAAGGGCGAAATCGACGACATCGAT
CACCTCGGCAACCGCCGTGTGCGGTCCGTCGGCGAGCTCATGGAGAACCAGTACCGCCTC
GGTCTGCTCCGCATGGAGCGCGCCATCAAGGAGCGGATGTCCTCCGTCGACATCGACACG
GTGATGCCGCAGGACCTCATCAACGCGAAGCCCGCGGCCGCGGCCGTGCGCGAGTTCTTC
GGCTCGTCGCAGCTGTCGCAGTTCATGGATCAGACCAATCCGCTCTCGGAAGTGACGCAC
AAGCGGCGCCTCTCGGCGCTCGGACCCGGCGGTCTGACCCGCGAGCGCGCCGGCTTCGAA
GTGCGCGACGTGCACCCGACGCATTACGGCCGCATCTGCCCGATCGAGACCCCGGAAGGC
CCGAACATCGGCCTGATCAACTCGCTGGCGACCTTCGCCCGGGTGAACAAGTACGGCTTC
ATCGAGACCCCCTTCCGCAAGGTGAAGGACGGCGTCGTCACCACTGACGTCGCCTACCTG
TCGGCGATGGAAGAGGCGAAGTACTACGTCGCCCAGGCCAACGCCCAGATGGACGAGGCC
TTCAAGTTGACGGAAGACCTCGTGGTCTGCCGTCGTGCCGGCGACGTCATCGTCGTGCCG
CCGGACCGCGTCGATCTCATGGACGTGTCGCCGAAGCAGCTCGTTTCGGTCGCCGCCGCG
CTGATCCCGTTCCTCGAGAACGACGACGCGAACCGCGCCCTCATGGGCTCGAACATGCAG
CGGCAGGCGGTGCCGCTGGTTCGTGCCGACGCGCCCTTCGTGGGCACGGGCATGGAGGCC
GTGGTCGCCCGCGATTCCGGTGCCGCCATCGCGGCGCGCCGCTCGGGCATCGTCGATCAG
GTGGACGCCACCCGTATCGTCATCCGCGCCACGGAAGAGGCGGACGCCACCAAGCCGGGC
GTCGACATCTACCGCCTGCAGAAGTTCCAGCGCTCCAACCAGTCGACCTGCATCACGCAG
AAGCCGTTGGTGCGCGTCGGCGAGTCCGTGAAGAAGGGCGAGATCATCGCCGACGGTCCG
TCGACGGAGTTCGGCGAGTTGGCCCTGGGCCGGAACGTGCTCGTCGCTTTCATGCCCTGG
AACGGCTACAACTTCGAGGACTCGATCCTGCTCTCCGAGCGGATCGTGAAGGATGACGTG
TTCACCTCGATCCATATCGAGGAGTTCGAGGTGATGGCCCGAGACACCAAGCTCGGTCCG
GAAGAGATCACCCGCGACATCCCCAACGTCTCCGAAGAAGCGCTGAAGAACCTCGACGAG
GCCGGCATCGTCTACATCGGTGCCGAGGTCCACGCCGGCGACATCCTGTGCGGCAAGATC
ACCCCGAAGGGCGAAAGCCCGATGACGCCGGAGGAGAAGCTTCTCCGTGCGATCTTCGGC
GAGAAGGCGTCCGACGTGCGCGACACCTCGCTTCGGGTCCCCCCGGGCGTGACCGGCACC
ATCGTCGAGGTCCGGGTGTTCAACCGCCACGGCGTCGACAAGGACGAGCGCGCCCAGGCC
ATCGAGCGCGAGGAAATCGAGCGTCTCGCCAAGGATCGCGACGACGAGCAGGCGATCCTC
GACCGCAACACCTACGCGCGTCTGGCCACCGTCCTCATCGGTCAGGCCCCCATCGCCGGT
CCGAAGGGCTTCAAGAAGGAGACCACGCTCAACCGTGAGCTCCTCTCCGAGTACCCGCGT
TCGCAATGGTGGCAGTTCGCCGTCATCGACGACCGTCTCATGACCGAGATGGAAGCGATG
CAGAAGCAGTACGACGAGTCGAAGAAGCGCCTGGAGCAGCGCTTCCTCGACAAGGTCGAG
AAGCTGCAGCGCGGCGACGAGCTGCCCCCCGGCGTGATGAAGATGGTCAAGGTCTTCGTC
GCGGTGAAGCGCAAGATCCAGCCGGGCGACAAGATGGCTGGCCGTCACGGCAACAAGGGC
GTCGTGTCGCGCATCGTCCCCATCGAGGACATGCCGTTCCTCGAGGACGGCACGCATGCC
GACATCGTGCTCAACCCGCTCGGCGTGCCCTCGCGCATGAACGTCGGTCAGATCCTGGAG
ACCCACCTGGGCTGGGCCGCGGCCGGTCTCGGCCGCAAGGTCGGGCTCGCGGTGGACGCG
TATCTTCGCAGCAACGACATCGCGCCCCTCAAGGCGGAGATGGAGGCGATCTACTCGCCG
TCGGA---GCTCGAAGGCCTGTCGGACGAGGACATGGCTGAGGCGGCCAACAACGTGCGC
CGCGGCGTGCCGATGGCCACTCCGGTGTTCAACGGCGCCAAGGAAGCCGACATCGAGCAG
ATGCTGGAGATGGCCGGTCTCGACCGGTCGGCCCAGTCGACGCTCTACGACGGCCGCACG
GGTGAGCCCTTCGACCGCAAGGTCACCATGGGCTACATCTACATGCTGAAGCTGCACCAC
CTCGTGGACGACAAGATCCACGCCCGGTCGATCGGTCCGTACTCCCTCGTCACCCAGCAG
CCGCTGGGCGGCAAGGCGCAGTTCGGCGGTCAGCGCTTCGGCGAGATGGAGGTCTGGGCG
CTCGAGGCCTACGGCGCCGCCTACACCTTGCAGGAGATGCTCACGGTGAAGTCGGACGAC
GTCGCCGGCCGCACCAAGGTGTACGAGGCCATCGTTCGCGGCGACGACACCTTCGAGGCC
GGCATCCCCGAGTCCTTCAACGTGCTCGTCAAGGAAATGCGCTCGCTCGGCCTCAACGTC
GAGCTCACCTCCTCGA------AGAAG---ACCGCCAACGACCAGATCGAGCCGCCCGCC
GAGGCGGCCGAGTAA
>Methylobacterium_sp_Leaf469
---------------ATGGC-CAAC--ACGCTGGTCGGTCGCAAGCGCATTCGCAAATTC
TTCGGCAAGATCAAGGAAGTCGCCGAGATGCCGAACCTCATCGAGGTTCAGAAGGCATCC
TACGACCAGTTCCTGATGATGGACGAGCCGGAAGGCGGGCGGGGCGACGAAGGCCTGCAG
ACCGTGTTCAAGTCGGTTTTCCCGATCTCGGACTTCTCGGCCACGGCCCTCCTCGAGTTC
GTGAAGTACACGTTCGAGCAGCCGAAATACGACGTCGACGAGTGCCGTCAGCGCGGCATC
ACCTATGCGGCCCCGCTCAAGGTGACCCTGCGCCTCATCGTGTTCGACGTCGATCCCGAC
ACCGGTGCGAAGTCGGTCAAGGACATCAAGGAGCAGGACGTCTACATGGGCGACATGCCT
CTGATGACGGAGAACGGCACCTTCATCGTCAACGGCACCGAGCGCGTCATCGTCTCCCAG
ATGCACCGTTCGCCCGGCGTGTTCTTCGACCACGACAAGGGCAAGACCCACTCGTCGGGC
AAGCTCCTGTTCGCCGCCCGCATCATCCCGTATCGCGGCTCCTGGCTCGACGTCGAGTTC
GACGCCAAGGACATCGTCCACGTCCGCATCGACCGCAAGCGCAAGCTGCCGGTGACCTCC
CTGCTGTTCGCCCTCGGGCTCGACGGCGAGGAGATCCTGTCGACGTTCTACAACCGCGTG
CTGTACGACCGCGACGGCGCCGAGTGGCGCGTGCCGTACGATGCCGAGCGCCTGAAGGGC
TTCAAGGCCTCCGTCGACCTCGTCGATGCCGAGTCCGGTGAAGTCGTGCTCGAAGCCGGC
AAGAAGCTCAACGCCCGGAACGCGCGCCAGATCGCCGAGCGCGGCGTGAACTTCCTCAAG
GCCACGGACGAAGACCTCATCGGCCAGTACATCGCCGAGGATCTGGTGAACGACCAGACG
GGCGAGATCTGGGCCGAGGCCGGCGACGAAATCTCCGACAAGCTCCTCAAGAGCCTCGAA
GAGGTCGGCATCACCGAGCTGCCCGTGCTCGACATCGACCACATCAACGTCGGTCCCTAC
ATCCGCAACACCCTCGCGGTGGACAAGAACTCCGCCCGCGAAGGCGCGCTGTTCGACATC
TACCGGGTCATGCGTCCCGGCGAGCCGCCGACCCTCGACACCGCCGAGGCGATGTTCCAC
TCGCTGTTCTTCGATTCCGAGCGCTACGACCTCTCGGCGGTCGGCCGCGTGAAGATGAAC
ATGCGCCTCGACCTCGACGCCGAGGACACCGTGCGGACCCTGCGCCGTGAGGACATGCTC
GCGGTCGTCAAGGCTCTGGTGGATCTGCGCGACGGCAAGGGCGAAATCGACGACATCGAT
CACCTCGGCAACCGCCGTGTGCGGTCCGTCGGCGAGCTCATGGAGAACCAGTACCGCCTC
GGTCTGCTCCGCATGGAGCGCGCCATCAAGGAGCGGATGTCCTCCGTCGACATCGACACG
GTGATGCCGCAGGACCTCATCAACGCGAAGCCCGCGGCCGCGGCCGTGCGCGAGTTCTTC
GGCTCGTCGCAGCTGTCGCAGTTCATGGATCAGACCAATCCGCTCTCGGAAGTGACGCAC
AAGCGTCGCCTCTCGGCGCTCGGACCCGGCGGTCTGACCCGCGAGCGCGCCGGCTTCGAA
GTGCGCGACGTGCACCCGACGCATTACGGCCGCATCTGCCCGATCGAGACCCCGGAAGGC
CCGAACATCGGCCTGATCAACTCGCTGGCGACCTTCGCCCGGGTGAACAAGTACGGCTTC
ATCGAGACCCCCTTCCGCAAGGTGAAGGACGGCGTCGTCACCACTGACGTCGCCTACCTG
TCGGCGATGGAAGAGGCGAAGTACTACGTTGCCCAGGCCAACGCCCAGATGGACGAGGCC
TTCAAGCTGACGGAAGACCTCGTGGTCTGCCGTCGTGCCGGCGACGTCATCGTCGTGCCG
CCGGACCGCGTCGATCTCATGGACGTGTCGCCGAAGCAGCTCGTTTCGGTCGCCGCCGCG
CTGATCCCGTTCCTCGAGAACGACGACGCGAACCGCGCCCTCATGGGCTCGAACATGCAG
CGCCAGGCGGTGCCGCTGGTTCGTGCCGACGCGCCCTTCGTGGGCACGGGCATGGAGGCC
GTGGTCGCCCGCGATTCCGGTGCCGCCATCGCGGCGCGCCGCTCGGGCATCGTCGATCAG
GTGGACGCCACCCGTATCGTCATCCGCGCCACGGAAGAGGCGGACGCCACCAAGCCGGGC
GTCGACATCTACCGCCTGCAGAAGTTCCAGCGCTCCAACCAGTCGACCTGCATCACGCAG
AAGCCGTTGGTGCGCGTCGGCGAGTCCGTGAAGAAGGGCGAGATCATCGCCGACGGTCCG
TCGACGGAGTTCGGCGAACTGGCGCTCGGCCGGAACGTGCTCGTCGCGTTCATGCCCTGG
AACGGCTACAACTTCGAGGACTCGATCCTGCTTTCCGAGCGGATCGTGAAGGATGACGTG
TTCACCTCGATCCATATCGAGGAGTTCGAGGTGATGGCCCGAGACACCAAGCTCGGTCCC
GAAGAGATCACCCGCGACATCCCCAACGTCTCCGAAGAAGCGCTGAAGAACCTCGACGAG
GCCGGCATCGTCTACATCGGCGCCGAGGTCCACGCCGGCGACATCCTGTGCGGCAAGATC
ACCCCGAAGGGCGAAAGCCCGATGACGCCGGAGGAGAAGCTTCTCCGCGCGATCTTCGGC
GAGAAGGCGTCCGACGTGCGCGACACCTCGCTTCGGGTCCCCCCGGGCGTGACCGGCACC
ATCGTCGAGGTCCGGGTGTTCAACCGCCACGGCGTCGACAAGGACGAGCGCGCCCAGGCC
ATCGAGCGCGAGGAAATCGAGCGCCTCGCCAAGGATCGCGACGACGAGCAGGCGATCCTC
GACCGCAACACCTATGCGCGTCTGGCCACCGTCCTCATCGGTCAGGCCCCCATCGCCGGT
CCGAAGGGCTTCAAGAAGGAGACCACGCTCAACCGTGAGCTCCTCTCCGAGTACCCGCGT
TCGCAATGGTGGCAGTTCGCCGTCATCGACGACCGTCTCATGACCGAGATGGAAGCGATG
CAGAAGCAGTACGACGAGTCGAAGAAGCGCCTGGAGCAGCGCTTCCTCGACAAGGTCGAG
AAGCTGCAGCGCGGCGACGAGCTGCCCCCCGGCGTGATGAAGATGGTCAAGGTCTTCGTC
GCGGTGAAGCGCAAGATCCAGCCGGGCGACAAGATGGCCGGCCGTCACGGCAACAAGGGC
GTCGTGTCGCGCATCGTCCCCATCGAGGACATGCCGTTCCTCGAGGACGGGACGCATGCC
GACATCGTGCTCAATCCGCTGGGCGTGCCCTCGCGCATGAACGTCGGTCAGATCCTGGAG
ACCCACCTGGGCTGGGCCGCGGCCGGTCTCGGCCGCAAGGTCGGGCTCGCGGTGGACGCG
TATCTTCGCAGCAACGACATCGCGCCCCTCAAGGCGGAGATGGAGGCGATCTACTCGCCG
TCGGA---GCTCGAAGGCCTGTCGGACGAGGACATGGCGGAAGCGGCCAACAACGTGCGC
CGCGGCGTGCCGATGGCGACTCCGGTGTTCAACGGCGCCAAGGAAGCCGACATCGAGCAG
ATGCTGGAAATGGCCGGTCTCGACCGGTCGGCCCAGTCGACGCTCTATGACGGCCGCACG
GGTGAGCCCTTCGACCGCAAGGTCACCATGGGCTACATCTACATGCTGAAGCTGCACCAC
CTCGTGGACGACAAGATCCACGCCCGGTCGATCGGTCCGTACTCCCTCGTCACCCAGCAG
CCGCTGGGCGGCAAGGCGCAGTTCGGCGGTCAGCGCTTCGGCGAGATGGAGGTCTGGGCG
CTCGAGGCCTACGGCGCCGCCTATACCCTGCAGGAGATGCTCACGGTGAAGTCGGACGAC
GTCGCCGGCCGCACCAAGGTGTACGAGGCCATCGTGCGCGGCGACGACACCTTCGAGGCC
GGCATCCCCGAGTCCTTCAACGTGCTCGTCAAGGAAATGCGCTCGCTCGGCCTCAACGTC
GAGCTCACCTCCTCGA------AGAAG---ACCGCCAACGACCAGATCGAGCCGCCCGCC
GAGGCGGCCGAGTAA
>Methylobacterium_sp_Leaf113
---------------ATGGC-CAAC--ACGCTGGTCGGTCGCAAGCGGATTCGCAAGTTC
TTCGGCAAGATCAAGGAAGTCGCCGAGATGCCGAACCTCATCGAGGTTCAGAAGGCATCC
TACGATCAGTTCCTGATTATGGACGAGCCGGAAGGCGGACGGGGCGACGAAGGCCTGCAG
ACCGTGTTCAAGTCGGTGTTCCCGATCTCGGACTTCTCTTCCACGGCCCTGCTCGAATTC
GTGAAATACACGTTCGAGCAGCCGAAATACGACGTCGACGAGTGCCGGCAGCGCGGGATC
ACGTTCGCAGCCCCGCTGAAGGTGACGCTGCGCCTGATCGTGTTCGATGTGGACCCGGAT
ACCGGCGCGAAGTCGGTCAAGGACATCAAGGAGCAGGACGTCTACATGGGCGATATGCCC
CTGATGACGGAGAATGGCACCTTCATCGTCAACGGGACCGAGCGTGTCATCGTCTCGCAG
ATGCACCGCTCGCCCGGCGTGTTCTTCGACCACGACAAGGGCAAGACCCATTCCTCGGGC
AAGCTCCTGTTCGCCGCCCGCATCATTCCGTATCGCGGCTCCTGGCTCGATGTCGAGTTC
GACGCGAAGGACATCGTCCACGTCCGCATCGATCGGAAGCGCAAGCTGCCGGTGACCTCG
CTGCTGTTCGCGCTGGGTCTCGACGGCGAAGAGATCCTGTCGACCTTCTACAACCGCGTG
ATCTATGATCGTGACGGCGCCGAGTGGCGCGTGCCTTACGATGCCGACCGCCTGAAGGGC
TTCAAGGCGTCCGTCGACCTGATCGACGCGGAGTCCGGCGAAGTCGTGCTCGAGGCCGGC
AAGAAGCTGAACGCCCGCAACGCCCGGCAGATCGCCGAGCGTGGCGTGAACTTCCTCAAG
GCCACCGACGAGGACCTGATCGGCCAGTACATCGCCGAGGACCTGGTCAACCCGAAGACG
GGTGAGATCTGGGCCGAGGCCGGCGATGAGATCTCCGACAAGCTCCTCAAGAGCCTGGAA
GAGGTCGGGGTCTCCGAGTTGCCGGTGCTCGACATCGACCACATCAATGTCGGTCCCTAC
ATCCGCAACACGCTCGCGGTGGACAAGAATTCCGGCCGCGAAGGCGCGCTGTTCGACATC
TACCGCGTCATGCGCCCCGGCGAGCCGCCGACGCTCGATACCGCGGAGGCAATGTTCCAT
TCGCTGTTCTTCGATTCCGAACGCTACGACCTCTCCGCCGTGGGCCGCGTGAAGATGAAC
ATGCGCCTGGACCTCGATGCCGAGGACACCGTGCGTACCCTGCGTCGCGAGGACATGCTC
GCGGTCGTCAAGGCGCTGGTGGACCTGCGCGACGGCAAGGGCGAGATCGACGACATCGAT
CACCTCGGCAACCGCCGGGTACGCTCGGTCGGCGAGCTGATGGAAAACCAGTACCGCCTC
GGCCTGCTCCGCATGGAGCGCGCCATCAAGGAGCGGATGTCCTCCGTCGACATCGACACG
GTGATGCCGCAGGACCTCATCAACGCCAAGCCGGCCGCTGCCGCCGTGCGCGAGTTCTTC
GGCTCGTCGCAGCTGTCGCAGTTCATGGATCAGACCAACCCGCTCTCCGAAGTGACGCAT
AAGCGCCGCCTCTCGGCGCTTGGCCCGGGCGGTCTGACGCGTGAGCGGGCCGGCTTCGAA
GTGCGCGACGTGCACCCGACCCATTACGGCCGCATCTGCCCGATCGAGACGCCGGAAGGC
CCGAACATCGGTCTGATCAACTCGCTCGCGACGTTCGCACGCGTCAACAAGTACGGCTTC
ATCGAGACCCCCTTCCGGCGGGTGAAGGACGGCGTCGTCACCACCGACGTTGCCTACCTC
TCGGCAATGGAAGAGGCGAAGTACTACGTCGCGCAGGCCAACGCGCAGATGGATGAGACC
TTCAAGCTCATCGAGGATCTTGTGGTCTGCCGTCGCGCCGGTGACGTCATCGTCGTGCCG
CCGGATCGCGTCGACCTGATGGACGTGTCGCCGAAGCAGCTGGTGTCGGTCGCGGCCGCG
CTCATCCCGTTCCTCGAGAACGATGACGCGAACCGCGCACTGATGGGCTCGAACATGCAG
CGCCAGGCGGTGCCGCTGGTTCGCGCCGATGCGCCCTTCGTCGGCACCGGCATGGAGGCC
GTGGTCGCCCGCGACTCCGGCGCCGCCATCGCGGCCCGCCGCACCGGCATCGTCGATCAG
GTGGACGCCACCCGTATCGTCATCCGAGCCACCGAAGAGGCCGATGCCAACAAGCCCGGC
GTCGACATCTATCGCCTGCAGAAGTTCCAGCGCTCCAACCAGTCGACCTGCATCACGCAG
AAGCCCCTGGTGCGTGTCGGCGAGGCCGTGAAGAAGGGCGAGATCATCGCCGACGGCCCT
TCGACGGAGTTCGGTGAACTCGCTCTCGGCCGGAACGTGCTTGTCGCGTTCATGCCGTGG
AACGGCTACAACTTCGAGGACTCGATCCTGCTCTCCGAGCGGATCGTGAAGGATGACGTG
TTCACCTCGATCCACATCGAGGAGTTCGAGGTGATGGCCCGAGATACCAAGCTCGGACCG
GAAGAAATCACCCGCGACATCCCCAACGTCTCGGAAGAGGCGTTGAAGAACCTCGATGAG
GCCGGCATCGTCTATATCGGTGCCGAGGTGCACGCCGGCGACATCCTGTGCGGCAAGATC
ACGCCGAAGGGCGAAAGCCCGATGACGCCGGAGGAAAAGCTCCTGCGCGCTATCTTCGGC
GAGAAGGCATCGGACGTGCGCGACACCTCGCTTCGGGTTCCCCCGGGCGTGACCGGCACC
ATCGTCGAGGTCCGGGTGTTCAACCGCCACGGCGTCGACAAGGATGAGCGCGCCCAGGCG
ATCGAGCGCGAGGAGATCGAGCGTCTCGCCAAGGATCGTGACGACGAGCAGGCGATCCTG
GACCGCAACACCTACGCCCGTCTCGCAACGGTGCTCATCGGTCAGGCTCCCATCGCGGGA
CCGAAGGGCTTCCGCAAGGAGACCACGCTCACCCGCGAGTTGCTCAGCGAGTACCCGCGT
TCGCAATGGTGGCAGTTCGCCGTCATCGACGACCGTCTCATGACCGAGATGGAAGCGATG
CAGAAGCAGTACGACGAGTCGAAGAAGCGCCTCGAGCAGCGCTTCCTCGATAAGGTCGAG
AAGTTGCAGCGCGGCGATGAACTTCCGCCCGGCGTCATGAAGATGGTCAAGGTCTTCGTG
GCGGTGAAGCGTAAGATCCAGCCGGGCGACAAGATGGCCGGACGCCACGGCAACAAGGGC
GTGGTCTCGCGGATCGTCCCGATTGAGGACATGCCGTTCCTGGAAGACGGGACCCATGCC
GACATCGTGCTGAACCCGCTGGGCGTGCCCTCGCGCATGAACGTCGGCCAGATCCTGGAA
ACCCATCTGGGTTGGGCTGCGGCCGGTCTCGGCCGCAAGGTCGGCCTCGCGGTGGACGCC
TACCTGCGCAACCAGGACATCGAGCCGCTTCGCGGCGAGATGCAGGCGATCTACTCGCCG
TCCGA---GTTGGAAGGCTTGTCCGACGACGAGTTGGCTGAAGCCGCCAACAACGTGCGT
CGCGGCGTGCCGATGGCGACCCCGGTGTTCAACGGCGCCAAGGAAGCCGACATCGAGCAG
ATGCTGGAAATGGCCGGTCTCGACCGGTCGGCCCAGTCGACGCTCTACGATGGTCGGACC
GGTGAGCCTTTCGACCGCAAGGTCACGATGGGCTACATCTACATGCTGAAGCTGCACCAC
CTGGTGGACGATAAGATCCACGCCCGGTCGATCGGCCCGTACTCCCTGGTCACCCAGCAG
CCGCTGGGCGGAAAGGCTCAGTTCGGCGGTCAGCGCTTCGGCGAGATGGAGGTCTGGGCT
CTGGAAGCCTACGGCGCCGCGTACACGCTGCAGGAGATGCTCACGGTCAAGTCGGACGAT
GTCGCCGGCCGGACCAAGGTCTACGAGGCGATCGTCCGTGGCGACGACACCTTCGAGGCC
GGCATTCCGGAGTCGTTCAACGTGCTCGTCAAGGAGATGCGTTCGCTCGGCCTCAACGTG
GAGCTGACGTCTTCCA------AGAAG---CTCGCCAACGACCAGATCGAGCCGCCCGCA
GAGGCGGCCGAATAA
>Methylobacterium_sp_Leaf117
---------------ATGGC-CAAC--ACGCTGGTCGGTCGCAAGCGGATTCGCAAGTTC
TTCGGCAAGATCAAGGAAGTCGCCGAGATGCCGAACCTCATCGAGGTTCAGAAGGCATCC
TACGATCAGTTCCTGATCATGGACGAGCCGGAAGGCGGACGGGGCGACGAAGGCCTGCAG
ACCGTGTTCAAGTCGGTGTTCCCGATCTCGGACTTCTCTTCCACGGCCCTGCTCGAATTC
GTGAAGTACACGTTCGAGCAGCCGAAATACGACGTCGACGAGTGCCGGCAGCGCGGGATC
ACGTTCGCAGCCCCGCTCAAGGTGACGCTGCGCCTGATCGTGTTCGATGTGGACCCGGAT
ACTGGCGCGAAGTCGGTCAAGGACATCAAGGAACAGGACGTCTACATGGGCGACATGCCC
CTGATGACGGAGAATGGCACCTTCATCGTCAACGGTACCGAACGCGTCATCGTCTCGCAG
ATGCACCGCTCGCCCGGCGTGTTCTTCGACCACGACAAGGGCAAGACCCATTCCTCGGGC
AAGCTCCTGTTCGCTGCCCGCATCATCCCGTATCGCGGCTCCTGGCTCGACGTCGAGTTC
GACGCGAAGGACATCGTCCACGTCCGCATCGATCGGAAGCGCAAGCTGCCGGTCACCTCG
CTGCTGTTCGCGCTGGGTCTTGACGGCGAAGAGATCCTGTCGACCTTCTACAACCGCGTG
ATCTACGATCGTGACGGCGCCGAGTGGCGCGTGCCTTATGATGCCGACCGACTGAAGGGC
TTCAAGGCGTCCGTCGACCTGATCGACGCGGAGTCCGGTGAAGTCGTGCTCGAGGCCGGC
AAGAAGCTGAACGCCCGCAACGCCCGGCAGATCGCCGAGCGTGGCGTCAACTTCCTCAAA
GCCACCGACGAGGACCTGATCGGCCAGTACATCGCCGAGGACCTGGTCAACCCGAAGACG
GGTGAGATCTGGGCCGAGGCCGGCGATGAGATCTCCGAGAAGCTCCTCAAGAGCCTGGAA
GAGGTCGGGGTCTCCGAGCTGCCGGTGCTCGACATCGATCACATCAACGTCGGTCCCTAC
ATCCGCAACACGCTCGCGGTGGACAAGAATTCCGGCCGCGAAGGCGCGCTGTTCGACATC
TACCGCGTCATGCGCCCCGGCGAGCCGCCGACGCTCGATACCGCGGAGGCGATGTTCCAT
TCGCTGTTCTTCGATTCCGAACGCTACGACCTCTCCGCCGTCGGCCGCGTCAAGATGAAC
ATGCGCCTGGACCTCGATGCCGAGGACACCGTGCGTACCCTGCGTCGCGAGGACATGCTC
GCGGTCGTCAAGGCACTGGTGGACCTGCGCGACGGCAAGGGCGAGATCGACGACATCGAT
CACCTCGGCAACCGCCGGGTACGCTCGGTCGGCGAGCTGATGGAAAACCAGTACCGCCTC
GGCCTGCTCCGCATGGAGCGCGCCATCAAGGAGCGGATGTCCTCCGTCGACATCGACACG
GTGATGCCGCAGGACCTCATCAACGCCAAGCCAGCCGCTGCCGCCGTGCGCGAGTTCTTC
GGCTCGTCGCAGCTGTCGCAGTTCATGGATCAGACCAACCCACTCTCCGAAGTGACGCAT
AAGCGCCGCCTCTCGGCGCTTGGCCCAGGCGGTCTGACGCGTGAGCGGGCCGGCTTCGAA
GTGCGCGACGTGCACCCGACCCATTACGGCCGCATCTGCCCGATCGAGACGCCGGAAGGC
CCGAACATCGGTCTGATCAACTCGCTCGCGACGTTCGCGCGCGTCAACAAGTACGGCTTC
ATCGAGACCCCCTTCCGGCGGGTGAAGGACGGCGTCGTCACCACCGACGTTGCCTACCTC
TCGGCCATGGAAGAGGCGAAGTACTACGTCGCGCAGGCCAACGCGCAGATGGATGAGACC
TTCAAGCTTATCGAGGATCTCGTGGTCTGCCGTCGCGCCGGTGACGTCATCGTCGTGCCG
CCGGATCGCGTCGACCTGATGGACGTGTCGCCGAAGCAGCTCGTGTCGGTCGCGGCCGCG
CTCATCCCGTTCCTCGAGAACGATGACGCGAACCGCGCACTGATGGGCTCGAACATGCAG
CGCCAGGCGGTGCCGCTGGTTCGCGCCGATGCGCCCTTCGTCGGCACCGGCATGGAGGCG
GTGGTCGCCCGCGACTCCGGCGCCGCCATCGCGGCCCGCCGCACCGGCATCGTCGATCAG
GTGGACGCCACCCGTATCGTCATCCGGGCCACCGAGGAGGCCGATGCCAACAAGCCCGGC
GTCGACATCTATCGCTTGCAGAAGTTCCAGCGCTCCAACCAGTCGACCTGCATCACGCAG
AAGCCCCTGGTGCGCGTCGGCGAGGCCGTGAAGAAGGGCGAGATCATCGCCGATGGCCCT
TCGACGGAGTTCGGTGAACTCGCTCTCGGCCGGAACGTGCTCGTCGCGTTCATGCCGTGG
AACGGCTACAACTTCGAGGACTCGATCCTGCTCTCCGAGCGGATCGTGAAGGATGATGTG
TTCACCTCGATCCACATCGAGGAGTTCGAGGTGATGGCCCGAGATACCAAGCTCGGACCG
GAAGAAATCACCCGCGACATCCCCAACGTCTCGGAAGAGGCGTTGAAGAACCTCGATGAG
GCCGGCATCGTCTACATCGGCGCCGAAGTTCACGCCGGCGACATCCTGTGCGGCAAGATC
ACGCCGAAGGGCGAAAGCCCGATGACGCCGGAGGAAAAGCTCCTGCGCGCTATCTTCGGC
GAGAAGGCATCGGACGTGCGCGACACCTCGCTTCGGGTTCCCCCGGGCGTGACCGGCACC
ATCGTCGAGGTCCGGGTGTTCAACCGCCACGGCGTCGACAAGGATGAGCGCGCCCAGGCG
ATCGAGCGCGAGGAGATCGAGCGTCTCGCCAAGGATCGTGACGACGAGCAGGCGATCCTG
GACCGCAACACCTACGCCCGTCTCGCAACGGTGCTCATCGGTCAGGCTCCCATCGCGGGA
CCGAAGGGCTTCCGCAAGGAGACCACGCTCACCCGCGAGTTGCTCAGCGAGTACCCGCGT
TCGCAATGGTGGCAGTTCGCCGTCATCGACGACCGTCTCATGACCGAGATGGAAGCGATG
CAGAAGCAGTACGACGAGTCGAAGAAGCGCCTCGAGCAGCGCTTCCTCGATAAGGTCGAG
AAGTTGCAGCGCGGCGATGAACTTCCGCCCGGCGTCATGAAGATGGTCAAGGTCTTCGTG
GCGGTGAAGCGTAAGATCCAGCCGGGCGACAAGATGGCCGGACGCCACGGCAACAAGGGC
GTGGTCTCGCGGATCGTCCCGATCGAGGACATGCCGTTCCTGGAAGACGGGACCCATGCC
GACATCGTGCTGAACCCGCTGGGCGTGCCCTCGCGCATGAACGTCGGCCAGATCCTGGAA
ACCCATCTGGGTTGGGCTGCGGCCGGTCTCGGCCGCAAGGTCGGCCTCGCGGTGGACGCC
TACCTGCGCAACCAGGACATCGAGCCGCTTCGCGGCGAGATGCAGGCGATCTACTCGCCG
TCCGA---GTTGGAAGGCTTGTCCGACGACGAGTTGGCTGAAGCCGCCAACAACGTGCGT
CGCGGCGTGCCGATGGCGACCCCGGTGTTCAACGGCGCCAAGGAAGCCGACATCGAGCAG
ATGCTGGAAATGGCCGGTCTCGACCGGTCGGCCCAGTCGACGCTCTACGATGGTCGGACC
GGTGAGCCTTTCGACCGCAAGGTCACGATGGGCTACATCTACATGCTGAAGCTGCACCAC
CTGGTGGACGATAAGATCCACGCCCGGTCGATCGGCCCGTACTCCCTGGTCACCCAGCAG
CCGCTGGGCGGAAAGGCTCAGTTCGGCGGTCAGCGCTTCGGCGAGATGGAGGTCTGGGCT
CTGGAAGCCTACGGCGCCGCGTACACGCTGCAGGAGATGCTCACGGTCAAGTCGGACGAT
GTCGCCGGCCGGACCAAGGTCTACGAGGCGATCGTCCGTGGCGACGACACCTTCGAGGCC
GGCATTCCGGAGTCGTTCAACGTGCTCGTCAAGGAGATGCGTTCGCTCGGCCTCAACGTG
GAGCTGACGTCTTCCA------AGAAG---CTCGCCAACGACCAGATCGAGCCGCCCGCA
GAGGCGGCCGAATAA
>Methylobacterium_sp_Leaf104
---------------ATGGC-CAAC--ACGCTGGTCGGTCGCAAGCGGATTCGCAAATTC
TTCGGCAAGATCAAGGAAGTCGCCGAGATGCCGAACCTCATCGAGGTTCAGAAGGCGTCC
TACGACCAGTTCCTGATCATGGACGAGCCGGAAGGCGGACGGGGCGACGAAGGCCTGCAG
ACCGTGTTCAAGTCGGTCTTCCCGATCTCGGATTTCTCCTCGACCGCACTCCTCGAGTTC
GTGAAGTATACGTTCGAGCAGCCGAAATACGACGTCGACGAGTGCCGCCAGCGCGGCATC
ACGTATGCGGCCCCGCTCAAGGTGACGCTCCGCCTCATCGTGTTCGATGTGGATCCGGAT
ACCGGCGCGAAGTCGGTCAAGGACATCAAGGAGCAGGACGTCTACATGGGCGACATGCCC
CTGATGACGGAGAACGGCACCTTCATCGTCAACGGCACCGAGCGCGTCATCGTCTCCCAG
ATGCACCGCTCCCCGGGCGTGTTCTTCGACCACGACAAGGGTAAGACGCACTCCTCCGGC
AAGCTCCTCTTCGCCGCCCGCATCATCCCGTATCGCGGCTCCTGGCTCGACGTCGAGTTC
GATGCCAAGGATATCGTGCACGTCCGCATCGACCGGAAGCGCAAGCTTCCCGTGACGTCG
CTGCTGTTCGCCCTCGGCCTGGATGGCGAGGAGATCCTGTCGACCTTCTACAACCGCGTG
GTCTACGACCGCGACGGCGCCGACTGGCGCGTGCCCTACGACGCCGATCGCCTGAAGGGC
TTCAAGGCGTCCGTCGATCTGATCGACGCCGAGTCCGGTGAGGTCGTGCTCGAGGCCGGT
AAGAAGCTGAACGCCCGCAACGCCCGGCAGATCGCCGAGCGCGGCGTGCAGTTCCTGAAG
GCCACCGACGAGGACCTGATCGGCCAGTACATCGCCGAGGACTTGGTCAACGCCAAGACC
GGAGAAATCTGGGCCGAGGCCGGCGACGAGATCTCCGACAAGCTCCTGAAGAGCCTCGAG
GATGTCGGCGTGTCCGAGCTGCCCGTGCTCGACATCGACCACATCAACGTCGGCCCCTAC
ATCCGCAACACCCTCGCGGTGGACAAGAACTCCGGCCGCGAAGGCGCGCTGTTCGACATC
TACCGGGTCATGCGTCCCGGCGAGCCGCCGACCCTGGACACCGCCGAGGCGATGTTCCAC
TCGCTGTTCTTCGATCCCGAGCGCTACGATCTCTCGGCCGTCGGCCGCGTGAAGATGAAC
ATGCGCCTCGACCTCGACGCCGAGGACACCGTGCGGACATTGCGCCGCGAGGACATGCTC
GCGGTCGTCAAGGCCCTGGTGGACCTACGCGACGGCAAGGGCGAGATCGACGACATCGAT
CACCTCGGCAACCGCCGGGTGCGCTCGGTCGGCGAGTTGATGGAGAACCAATACCGCCTC
GGTCTGCTCCGCATGGAGCGCGCCATCAAGGAGCGGATGTCCTCCGTCGATATCGACACG
GTGATGCCGCAGGATCTCATCAACGCGAAGCCGGCGGCCGCAGCCGTACGCGAGTTCTTC
GGCTCCTCCCAGCTGTCGCAGTTCATGGACCAGACCAATCCGCTCTCGGAAGTGACGCAC
AAGCGTCGCCTCTCGGCGCTTGGCCCTGGCGGCCTGACCCGCGAGCGCGCCGGCTTCGAG
GTGCGCGACGTGCACCCGACCCATTACGGCCGCATCTGTCCGATCGAGACGCCGGAAGGC
CCGAACATTGGCCTGATCAATTCTCTGGCCACCTTCGCGCGGGTCAACAAGTACGGTTTC
ATCGAGACCCCGTTCCGGCGGGTGAAGGACGGCGTCGTCACCACCGACGTCGCCTACCTC
TCGGCGATGGAGGAGGCGAAGTACTACGTCGCCCAGGCCAACGCCCAGATGGACGAGAAC
TTCAAGCTGACCGAAGATCTCGTGGTCTGCCGTCGGGCCGGCGACGTCATCGTCGTGCCG
CCCGATCGCGTCGACCTCATGGACGTGTCGCCCAAGCAGCTCGTCTCGGTGGCGGCCGCG
CTCATCCCGTTCCTCGAGAACGACGACGCGAACCGCGCCCTGATGGGCTCGAACATGCAG
CGCCAGGCCGTGCCGCTGGTTCGCGCCGACGCGCCCTTCGTCGGCACCGGCATGGAGGCC
GTGGTCGCACGCGACTCCGGTGCCGCCATCGCGGCACGCCGGACCGGTATCGTCGATCAG
GTGGACGCCACCCGTATCGTCATCCGGGCCACCGAGGAGGCCGATGCCAACAAGCCGGGC
GTCGACATCTACCGCCTGCAGAAGTTCCAGCGCTCCAACCAGTCGACCTGCATCACGCAG
AAGCCGCTGGTGCGCGTCGGCGAGGCCGTGAAGAAGGGCGAGATCATCGCCGACGGTCCC
TCGACGGAGTTCGGCGAGCTGGCGCTGGGCCGGAACGTACTCGTCGCGTTCATGCCGTGG
AACGGCTACAACTTCGAGGACTCGATCCTGCTCTCCGAGCGGATCGTGAAGGATGACGTG
TTCACCTCGATCCACATCGAGGAATTCGAGGTGATGGCCCGAGACACCAAGCTCGGTCCG
GAGGAAATCACCCGCGACATCCCGAACGTCTCGGAAGAGGCGCTCAAGAACCTTGACGAA
GCCGGCATCGTCTACATCGGCGCCGAGGTCCATGCGGGCGACATCCTGTGCGGCAAGATC
ACGCCGAAGGGCGAGAGCCCGATGACGCCGGAGGAGAAGCTCCTGCGCGCCATCTTCGGC
GAGAAGGCGTCCGACGTGCGCGACACCTCGCTCCGGGTCCCCCCGGGCGTGACCGGCACG
ATCGTCGAGGTCCGGGTGTTCAACCGCCACGGCGTCGACAAGGACGAGCGCGCCCAGGCG
ATCGAGCGCGAGGAGATCGAGCGTCTCGCCAAGGATCGCGACGACGAGCAGGCGATCCTC
GATCGCAACACCTACGCGCGTCTCGCCACCGTGCTCATCGGTCAGGCCCCCATCGCCGGC
CCGAAGGGCTTCAAGAAGGAGACCACGCTCAGCCGTGAGCTCCTCAGCGAGTACCCGCGT
TCGCAATGGTGGCAGTTCGCCGTCATCGACGACCGTCTCATGACCGAGATGGAAGCGATG
CAGAAGCAGTACGACGAGTCGAAGAAGCGCCTCGAGCAGCGCTTCCTCGACAAGGTCGAG
AAGCTGCAGCGCGGCGACGAGCTTCCGCCCGGTGTCATGAAGATGGTCAAGGTCTTCGTG
GCGGTGAAACGCAAGATCCAGCCCGGCGACAAGATGGCAGGCCGTCACGGCAACAAGGGT
GTCGTCTCGCGGATCGTGCCGATCGAGGACATGCCGTTCCTGGAGGACGGGACCCATGCC
GACATCGTGCTGAACCCGCTCGGCGTGCCCTCGCGCATGAACGTCGGTCAGATCCTCGAG
ACCCACCTCGGCTGGGCCGCGGCCGGTCTCGGCCGGAAGGTCGGCCAGGCGGTGGATGCC
TACCTGCGCAGCCAGGACATCGAGCCCCTCCGGGACGAGATGAAGGCGATCTACTCGCCG
TCCGA---GCTCGAAGGGCTGTCAGACGAAGAACTGGCCGAGGCCGCCAACAACGTGCGC
CGCGGCGTGCCGATGGCGACCCCGGTGTTCAACGGCGCCAAGGAAGCCGACATCGAGCAG
ATGCTGGAGATGGCCGGTCTCGACCGGTCGGCCCAGTCGACGCTCTATGACGGCCGCTCG
GGCGAGCCCTTCGACCGCAAGGTGACGATGGGCTACATCTACATGCTGAAACTGCACCAC
CTCGTGGACGACAAGATCCACGCGCGGTCGATCGGTCCGTACTCCCTCGTCACCCAGCAG
CCGCTGGGCGGAAAGGCGCAGTTCGGCGGTCAGCGCTTCGGCGAGATGGAGGTCTGGGCC
CTCGAGGCCTACGGCGCCGCGTACACGCTGCAGGAGATGCTCACGGTCAAGTCGGACGAC
GTGGCCGGCCGCACCAAGGTCTACGAGGCCATCGTGCGCGGCGACGACACCTTCGAGGCC
GGCATCCCCGAATCGTTCAACGTGCTCGTCAAGGAGATGCGCTCGCTGGGCCTCAACGTG
GAGCTCACCTCCTCGA------AGAAG---CTCGCCAACGACCAGATCGAGCCGCCCGCA
GAGGCGGCCGAATAA
>Methylobacterium_sp_Leaf88
---------------ATGGC-CAAC--ACGCTGGTCGGTCGCAAGCGGATTCGCAAATTC
TTCGGCAAGATCAAGGAAGTCGCCGAGATGCCGAACCTCATTGAGGTTCAGAAGGCGTCC
TACGACCAGTTCCTGATCATGGATGAGCCGGAAGGCGGACGGGGCGACGAAGGCCTGCAG
ACCGTGTTCAAGTCGGTCTTCCCGATCTCGGACTTCTCCTCGACGGCCCTCCTCGAGTTC
GTGAAGTACACGTTCGAGCAGCCGAAATACGACGTCGACGAGTGCCGCCAGCGCGGCATC
ACGTACGCAGCCCCGCTCAAGGTCACGCTGCGCCTCATCGTGTTCGATGTGGATCCGGAT
ACCGGTGCGAAGTCGGTCAAGGACATCAAGGAGCAGGACGTCTACATGGGCGACATGCCC
TTGATGACGGAGAACGGCACCTTCATCGTCAACGGCACCGAGCGCGTCATCGTCTCGCAG
ATGCACCGCTCCCCGGGCGTGTTCTTCGACCACGACAAGGGCAAGACTCACTCGTCGGGC
AAGCTCCTGTTCGCCGCCCGCATCATCCCGTATCGCGGCTCCTGGCTCGACGTCGAGTTC
GACGCCAAGGACATCGTGCACGTCCGCATCGACCGGAAGCGCAAGCTCCCGGTGACGTCG
CTGCTGTTCGCCCTCGGCCTCGACGGCGAGGAGATCCTGTCGACCTTCTACAACCGCGTG
ATCTACGACCGGGACGGTGCCGACTGGCGCGTGCCCTACGACGCCGAGCGCCTGAAGGGC
TTCAAGGCCTCCGTCGACCTCATCGACGCGGAGTCCGGCGAGGTCGTGCTCGAGGCCGGC
AAGAAGCTGAACGCCCGCAACGCCCGGCAGATCGCCGAGCGCGGCGTGCAGTTCCTCAAG
GCCACCGACGAGGACCTGATCGGCCAGTACATCGCCGAGGATCTCGTCAACGCCAAGACC
GGCGAGATCTGGGCCGAGGCCGGCGACGAGATCTCCGACAAGCTCCTGAAGAGCCTCGAA
GAGGTCGGCGTCTCCGAGCTTCCGGTTCTGGACATCGACCACATCAACGTCGGTCCCTAC
ATCCGCAACACCCTTGCGGTGGACAAGAACTCGGCTCGCGAAGGCGCGCTGTTCGACATC
TACCGGGTCATGCGCCCGGGTGAGCCGCCGACCCTCGACACCGCCGAGGCGATGTTCCAC
TCGCTGTTCTTCGATTCCGAGCGCTACGATCTCTCAGCCGTCGGCCGCGTGAAGATGAAC
ATGCGCCTCGACCTCGACGCCGAGGACACCGTGCGGACGCTCCGCCGCGAGGACATGCTC
GCGGTCGTGAAGGCGCTGGTGGACCTGCGCGACGGCAAGGGCGAGATCGACGACATCGAT
CACCTCGGCAACCGCCGGGTGCGCTCGGTCGGCGAGCTGATGGAGAACCAGTACCGCCTC
GGCCTGCTCCGCATGGAGCGCGCGATCAAGGAGCGCATGTCCTCCGTCGACATCGACACG
GTGATGCCGCAGGACCTCATCAACGCGAAGCCCGCGGCCGCGGCCGTGCGCGAGTTCTTC
GGCTCGTCGCAGCTTTCGCAGTTCATGGACCAGACGAACCCGCTCTCGGAAGTGACGCAC
AAGCGTCGCCTCTCGGCGCTTGGCCCGGGCGGTCTGACCCGCGAGCGCGCCGGCTTCGAG
GTGCGCGACGTTCACCCGACCCATTACGGCCGCATCTGCCCGATCGAGACGCCGGAAGGC
CCGAACATCGGTCTGATCAACTCCCTCGCCACCTTCGCACGGGTGAACAAGTACGGCTTC
ATCGAGACCCCCTTCCGGCGGGTGAAAGACGGCGTCGTCACCACCGACGTCGCCTATCTC
TCGGCGATGGAGGAGGCGAAGTACTACGTCGCCCAGGCCAACGCGCAGATGGACGAGACC
TTCAAGCTGACGGAGGACCTCGTGGTCTGCCGTCGGGCCGGTGACGTCATCGTCGTGCCC
CCCGATCGCGTCGATCTCATGGACGTGTCGCCGAAGCAGCTCGTCTCGGTCGCCGCCGCG
CTCATCCCGTTCCTCGAGAACGACGACGCGAACCGCGCGCTGATGGGTTCGAACATGCAG
CGCCAGGCGGTGCCGCTGGTGCGCGCCGATGCGCCCTTCGTCGGCACCGGCATGGAGGCC
GTGGTCGCCCGCGACTCCGGCGCCGCCATCGCCGCCCGCCGCACCGGCATCGTCGACCAG
GTGGACGCCACCCGTATCGTGATCCGGGCCACCGAAGAGGCCGACGCCAACAAGCCCGGC
GTTGACATCTATCGCCTGCAGAAGTTCCAGCGCTCCAACCAGTCGACCTGCATCACGCAG
AAGCCGCTCGTTCGCGTCGGCGAGGCCGTGAAGAAGGGCGAGATCATCGCCGACGGCCCC
TCGACGGAGTTCGGCGAGCTCGCCCTCGGCCGGAACGTGCTCGTCGCGTTCATGCCGTGG
AACGGCTACAACTTCGAGGACTCGATCCTGCTCTCTGAGCGGATCGTGAAGGATGACGTG
TTCACCTCGATTCACATCGAGGAATTCGAGGTGATGGCCCGAGACACCAAGCTCGGTCCG
GAAGAGATCACCCGCGACATCCCGAACGTCTCCGAAGAGGCGCTCAAGAACCTCGACGAA
GCCGGCATCGTCTATATCGGCGCCGAGGTTCACGCCGGCGACATTCTGTGCGGCAAGATC
ACGCCGAAGGGCGAGAGCCCGATGACGCCGGAGGAGAAACTCCTCCGCGCCATCTTCGGC
GAGAAGGCGTCCGACGTGCGCGACACCTCGCTCCGGGTCCCCCCGGGCGTGACCGGCACG
ATCGTCGAGGTCCGGGTGTTCAACCGCCACGGCGTCGACAAGGATGAGCGCGCCCAGGCG
ATCGAGCGCGAGGAGATCGAGCGCCTCGCCAAGGACCGCGATGACGAGCAGGCGATCCTG
GATCGCAACACCTACGCGCGTCTCGCCACGGTCCTCATCGGCCAGGCGCCCATCGCGGGG
CCGAAGGGCTTCAAGAAGGAGGCCACGCTCACCCGCGAGCTCCTCAGCGAGTACCCGCGT
TCGCAGTGGTGGCAGTTCGCCGTCATCGACGACCGTCTCATGACCGAGATGGAAGCGATG
CAGAAGCAGTACGACGAATCGAAGAAGCGCCTCGAGCAGCGCTTCCTCGACAAGGTCGAG
AAGCTGCAGCGCGGCGACGAGCTCCCGCCCGGCGTCATGAAGATGGTCAAGGTCTTCGTG
GCGGTGAAGCGCAAGATCCAGCCCGGCGACAAGATGGCCGGTCGCCACGGCAACAAGGGC
GTCGTCTCCCGGATCGTGCCGATAGAGGACATGCCGTTCCTGGAAGACGGAACGCATGCC
GACATCGTCCTGAACCCGCTCGGCGTGCCCTCGCGCATGAACGTCGGCCAGATCCTCGAG
ACTCACCTGGGTTGGGCCGCGGCCGGACTTGGCCGCAAGGTCAGTCAGGCGGTGGATGCC
TACCTGCGCAGCAACGACATCGCGCCCCTGAAGGCGGAGATGGAGGCGATCTACTCGCCG
TCCGA---GCTGGAAGGTCTGACCGACGAGGAGATGGCGGAGGCCGCCAACAACGTGCGC
CGCGGCGTACCGATGGCGACCCCGGTGTTCAACGGCGCCAAGGAAGCCGACATCGAGCAG
ATGCTGGAGATGGCCGGTCTCGACCGGTCGGCCCAGTCGACGCTCTATGACGGCCGCTCG
GGCGAGCCCTTCGATCGCAAGGTGACGATGGGCTACATCTACATGCTGAAGCTGCACCAC
CTCGTGGACGACAAGATCCACGCCCGGTCGATCGGCCCGTACTCCCTGGTCACCCAGCAG
CCGCTGGGCGGAAAGGCGCAGTTCGGCGGTCAGCGCTTCGGCGAGATGGAGGTCTGGGCC
CTCGAAGCCTACGGCGCCGCGTACACGCTGCAGGAGATGCTCACGGTCAAGTCGGACGAC
GTCGCAGGCCGCACCAAGGTCTACGAGGCCATCGTGCGCGGCGACGACACCTTCGAGGCC
GGCATCCCCGAGTCGTTCAACGTGCTTGTCAAAGAAATGCGCTCGCTGGGTCTCAACGTG
GAGCTCACTTCCTCGA------AGAAG---CTCGCCAACGACCAGATCGAGCCGCCCGCA
GAGGCGGCCGAATAA
>Methylobacterium_sp_Leaf465
---------------ATGGC-CAAC--ACGCTGGTCGGTCGCAAGCGGATTCGCAAATTC
TTCGGCAAGATCAAGGAAGTCGCCGAGATGCCGAACCTCATTGAGGTTCAGAAGGCGTCC
TACGACCAGTTCCTGATCATGGATGAGCCGGAAGGCGGACGGGGCGACGAAGGCCTGCAG
ACCGTGTTCAAGTCGGTCTTCCCGATCTCGGACTTCTCCTCGACGGCCCTCCTCGAGTTC
GTGAAGTACACGTTCGAGCAGCCGAAATACGACGTCGACGAGTGCCGCCAGCGCGGCATC
ACGTACGCAGCCCCGCTCAAGGTCACGCTGCGCCTCATCGTGTTCGATGTGGATCCGGAT
ACCGGTGCGAAGTCGGTCAAGGACATCAAGGAGCAGGACGTCTACATGGGCGACATGCCC
TTGATGACGGAGAACGGCACCTTCATCGTCAACGGCACCGAGCGCGTCATTGTCTCGCAG
ATGCACCGCTCCCCGGGCGTGTTCTTCGACCACGACAAGGGCAAGACCCACTCGTCGGGC
AAGCTCCTGTTCGCCGCCCGCATCATCCCGTATCGCGGCTCCTGGCTCGACGTCGAGTTC
GACGCCAAGGACATCGTGCACGTCCGCATCGACCGGAAGCGCAAGCTCCCGGTGACGTCG
CTGCTGTTCGCCCTCGGCCTCGACGGCGAGGAGATCCTGTCGACCTTCTACAACCGCGTG
ATCTACGACCGGGACGGTGCCGACTGGCGCGTGCCCTACGACGCCGAGCGCCTGAAGGGC
TTCAAGGCCTCCGTCGACCTCATCGACGCGGAGTCCGGCGAGGTCGTGCTCGAGGCCGGC
AAGAAGCTGAACGCCCGCAACGCCCGGCAGATCGCCGAGCGCGGCGTGCAGTTCCTCAAG
GCCACCGACGAGGACCTGATCGGCCAGTACATCGCCGAGGATCTCGTCAACGCCAAGACC
GGCGAGATCTGGGCCGAGGCCGGCGACGAGATCTCCGACAAGCTCCTGAAGAGCCTCGAA
GAGGTCGGCGTCTCCGAGCTTCCGGTTCTGGACATCGACCACATCAACGTCGGTCCCTAC
ATCCGCAACACCCTGGCGGTGGACAAGAACTCGGCCCGCGAAGGCGCGCTGTTCGACATC
TACCGGGTCATGCGCCCGGGTGAGCCGCCGACCCTCGACACCGCCGAGGCGATGTTCCAC
TCGCTGTTCTTCGATTCCGAGCGCTACGATCTCTCGGCCGTCGGCCGCGTGAAGATGAAC
ATGCGCCTCGACCTCGACGCCGAGGACACCGTGCGGACGCTCCGCCGCGAGGACATGCTC
GCGGTCGTGAAGGCGCTGGTGGACCTGCGCGACGGCAAGGGCGAGATCGACGACATCGAT
CACCTCGGCAACCGCCGGGTGCGCTCGGTCGGCGAGCTGATGGAGAACCAGTACCGCCTC
GGCCTGCTCCGCATGGAGCGCGCGATCAAGGAGCGGATGTCCTCCGTCGACATCGACACG
GTGATGCCGCAGGACCTCATCAACGCGAAGCCCGCGGCCGCGGCCGTGCGCGAGTTCTTC
GGCTCGTCGCAGCTTTCGCAGTTCATGGACCAGACGAACCCGCTCTCGGAAGTGACGCAC
AAGCGTCGCCTCTCGGCGCTTGGCCCGGGCGGTCTGACCCGCGAGCGCGCCGGCTTCGAG
GTGCGCGACGTTCACCCGACCCATTACGGCCGCATCTGCCCGATCGAGACGCCGGAAGGC
CCGAACATCGGTCTGATCAACTCCCTCGCCACCTTCGCGCGGGTGAACAAGTACGGCTTC
ATCGAGACCCCCTTCCGGCGGGTGAAAGACGGCGTCGTCACCACCGACGTCGCCTATCTA
TCGGCGATGGAGGAGGCGAAGTACTACGTCGCCCAGGCCAACGCGCAGATGGACGAGACC
TTCAAGCTGACGGAGGACCTCGTGGTCTGCCGTCGGGCCGGTGACGTCATCGTCGTGCCC
CCCGATCGCGTCGATCTCATGGACGTGTCGCCGAAGCAGCTCGTCTCGGTCGCCGCCGCG
CTCATCCCGTTCCTCGAGAACGACGACGCGAACCGCGCGCTGATGGGTTCGAACATGCAG
CGCCAGGCGGTGCCGCTGGTGCGCGCCGATGCGCCCTTCGTCGGCACCGGCATGGAGGCC
GTGGTCGCCCGCGACTCCGGCGCCGCCATCGCCGCCCGCCGCACCGGCATCGTCGACCAG
GTGGACGCCACCCGTATCGTGATCCGGGCCACCGAAGAGGCCGACGCCAACAAGCCCGGC
GTCGACATCTATCGCCTGCAGAAGTTCCAGCGCTCCAACCAGTCGACCTGCATCACGCAG
AAGCCGCTCGTTCGCGTCGGCGAGGCCGTGAAGAAGGGCGAGATCATCGCCGACGGCCCC
TCGACGGAGTTCGGCGAGCTCGCCCTCGGCCGGAACGTGCTCGTCGCGTTCATGCCGTGG
AACGGCTACAACTTCGAGGACTCGATCCTGCTCTCTGAGCGGATCGTGAAGGATGACGTG
TTCACCTCGATTCACATCGAGGAATTCGAGGTGATGGCCCGAGACACCAAGCTCGGTCCG
GAAGAGATCACCCGCGACATCCCGAACGTCTCCGAAGAGGCGCTCAAGAACCTCGACGAA
GCCGGCATCGTCTATATCGGCGCCGAGGTTCACGCCGGCGACATCCTGTGCGGCAAGATC
ACGCCGAAGGGCGAGAGCCCGATGACGCCGGAGGAGAAACTCCTCCGCGCCATCTTCGGC
GAGAAGGCGTCCGACGTGCGCGACACCTCGCTCCGGGTCCCCCCGGGCGTGACCGGCACG
ATCGTCGAGGTCCGGGTGTTCAACCGCCACGGCGTCGACAAGGATGAGCGCGCCCAGGCG
ATCGAGCGCGAGGAGATCGAGCGCCTCGCCAAGGACCGCGATGACGAGCAGGCGATCCTG
GATCGCAACACCTACGCGCGTCTCGCCACGGTCCTCATCGGCCAGGCGCCCATCGCGGGG
CCGAAGGGCTTCAAGAAGGAGGCCACGCTCACCCGCGAGCTCCTCAGCGAGTACCCGCGT
TCGCAGTGGTGGCAGTTCGCCGTCATCGACGACCGTCTCATGACCGAGATGGAAGCGATG
CAGAAGCAGTACGACGAATCGAAGAAGCGCCTCGAGCAGCGCTTCCTCGACAAGGTCGAG
AAGCTGCAGCGCGGCGACGAGCTCCCGCCCGGCGTCATGAAGATGGTCAAGGTCTTCGTG
GCGGTGAAACGCAAGATCCAGCCCGGCGACAAGATGGCCGGTCGCCACGGCAACAAGGGC
GTCGTCTCCCGGATCGTGCCGATCGAGGACATGCCGTTCCTGGAAGACGGAACGCATGCC
GACATCGTCCTGAACCCGCTCGGCGTGCCCTCGCGCATGAACGTCGGCCAGATCCTCGAG
ACACACCTGGGTTGGGCCGCGGCCGGACTTGGCCGCAAGGTCAGTCAGGCGGTGGATGCC
TACCTGCGCAGCAACGACATCGCGCCCCTGAAGGCAGAGATGGAGGCGATCTACTCGCCG
TCCGA---GCTGGAAGGTCTGACCGACGAGGAGATGGCGGAGGCCGCCAACAACGTGCGC
CGCGGCGTACCGATGGCGACCCCGGTGTTCAACGGCGCAAAGGAAGCCGACATCGAGCAG
ATGCTGGAGATGGCCGGTCTCGACCGGTCGGCCCAGTCGACACTCTATGACGGCCGCTCG
GGCGAGCCCTTCGACCGTAAGGTGACGATGGGCTACATCTACATGCTGAAACTGCACCAC
CTCGTGGACGATAAGATCCACGCCCGGTCGATCGGCCCGTACTCCCTGGTCACCCAGCAG
CCGCTGGGCGGAAAGGCGCAGTTCGGCGGTCAGCGCTTCGGCGAGATGGAGGTCTGGGCC
CTCGAAGCCTACGGCGCCGCGTACACGCTGCAGGAGATGCTCACGGTCAAGTCGGACGAC
GTCGCAGGCCGCACCAAGGTCTACGAGGCCATCGTGCGCGGCGACGACACCTTCGAGGCC
GGCATCCCCGAGTCGTTCAACGTGCTCGTCAAGGAAATGCGCTCGCTGGGTCTCAACGTG
GAGCTCACCTCCTCGA------AGAAG---CTCGCCAACGACCAGATCGAGCCGCCCGCA
GAGGCGGCCGAATAA
>Methylobacterium_sp_Leaf89
---------------ATGGC-CAAC--ACGCTGGTCGGTCGCAAGCGGATTCGCAAATTC
TTCGGCAAGATCAAGGAAGTCGCCGAGATGCCGAACCTCATTGAGGTTCAGAAGGCGTCC
TACGACCAGTTCCTGATCATGGATGAGCCGGAAGGCGGACGGGGCGACGAAGGCCTGCAG
ACCGTGTTCAAGTCGGTCTTCCCGATCTCGGACTTCTCCTCGACGGCCCTCCTCGAGTTC
GTGAAGTACACGTTCGAGCAGCCGAAATACGACGTCGACGAGTGCCGCCAGCGCGGCATC
ACGTACGCAGCCCCGCTCAAGGTCACGCTGCGCCTCATCGTGTTCGATGTGGATCCGGAT
ACCGGTGCGAAGTCGGTCAAGGACATCAAGGAGCAGGACGTCTACATGGGCGACATGCCC
TTGATGACGGAGAACGGCACCTTCATCGTCAACGGCACCGAGCGCGTCATCGTCTCGCAG
ATGCACCGCTCCCCGGGCGTGTTCTTCGACCACGACAAGGGCAAGACTCACTCGTCGGGC
AAGCTCCTGTTCGCCGCCCGCATCATCCCGTATCGCGGCTCCTGGCTCGACGTCGAGTTC
GACGCCAAGGACATCGTGCACGTCCGCATCGACCGGAAGCGCAAGCTCCCGGTGACGTCG
CTGCTGTTCGCCCTCGGCCTCGACGGCGAGGAGATCCTGTCGACCTTCTACAACCGCGTG
ATCTACGACCGGGACGGTGCCGACTGGCGCGTGCCCTACGACGCCGAGCGCCTGAAGGGC
TTCAAGGCCTCCGTCGACCTCATCGACGCGGAGTCCGGCGAGGTCGTGCTCGAGGCCGGC
AAGAAGCTGAACGCCCGCAACGCCCGGCAGATCGCCGAGCGCGGCGTGCAGTTCCTCAAG
GCCACCGACGAGGACCTGATCGGCCAGTACATCGCCGAGGATCTCGTCAACGCCAAGACC
GGCGAGATCTGGGCCGAGGCCGGCGACGAGATCTCCGACAAGCTCCTGAAGAGCCTCGAA
GAGGTCGGCGTCTCCGAGCTTCCGGTTCTGGACATCGACCACATCAACGTCGGTCCCTAC
ATCCGCAACACCCTTGCGGTGGACAAGAACTCGGCTCGCGAAGGCGCGCTGTTCGACATC
TACCGGGTCATGCGCCCGGGTGAGCCGCCGACCCTCGACACCGCCGAGGCGATGTTCCAC
TCGCTGTTCTTCGATTCCGAGCGCTACGATCTCTCAGCCGTCGGCCGCGTGAAGATGAAC
ATGCGCCTCGACCTCGACGCCGAGGACACCGTGCGGACGCTCCGCCGCGAGGACATGCTC
GCGGTCGTGAAGGCGCTGGTGGACCTGCGCGACGGCAAGGGCGAGATCGACGACATCGAT
CACCTCGGCAACCGCCGGGTGCGCTCGGTCGGCGAGCTGATGGAGAACCAGTACCGCCTC
GGCCTGCTCCGCATGGAGCGCGCGATCAAGGAGCGCATGTCCTCCGTCGACATCGACACG
GTGATGCCGCAGGACCTCATCAACGCGAAGCCCGCGGCCGCGGCCGTGCGCGAGTTCTTC
GGCTCGTCGCAGCTTTCGCAGTTCATGGACCAGACGAACCCGCTCTCGGAAGTGACGCAC
AAGCGTCGCCTCTCGGCGCTTGGCCCGGGCGGTCTGACCCGCGAGCGCGCCGGCTTCGAG
GTGCGCGACGTTCACCCGACCCATTACGGCCGCATCTGCCCGATCGAGACGCCGGAAGGC
CCGAACATCGGTCTGATCAACTCCCTCGCCACCTTCGCACGGGTGAACAAGTACGGCTTC
ATCGAGACCCCCTTCCGGCGGGTGAAAGACGGCGTCGTCACCACCGACGTCGCCTATCTC
TCGGCGATGGAGGAGGCGAAGTACTACGTCGCCCAGGCCAACGCGCAGATGGACGAGACC
TTCAAGCTGACGGAGGACCTCGTGGTCTGCCGTCGGGCCGGTGACGTCATCGTCGTGCCC
CCCGATCGCGTCGATCTCATGGACGTGTCGCCGAAGCAGCTCGTCTCGGTCGCCGCCGCG
CTCATCCCGTTCCTCGAGAACGACGACGCGAACCGTGCGCTGATGGGCTCGAACATGCAG
CGCCAGGCGGTGCCGCTGGTGCGCGCCGATGCGCCCTTCGTCGGCACCGGCATGGAGGCC
GTGGTCGCCCGCGACTCCGGCGCCGCCATCGCCGCCCGCCGCACCGGCATCGTCGACCAG
GTGGACGCCACCCGTATCGTCATCCGGGCTACCGAAGAGGCCGACGCCAACAAGCCCGGC
GTCGACATCTATCGCCTGCAGAAGTTCCAGCGCTCCAACCAGTCGACCTGCATCACGCAG
AAGCCGCTCGTTCGCGTCGGCGAGGCCGTGAAGAAGGGCGAAATCATCGCCGACGGTCCC
TCGACGGAGTTCGGCGAGCTCGCCCTCGGCCGGAACGTGCTCGTCGCGTTCATGCCGTGG
AACGGCTACAACTTCGAGGACTCGATCCTGCTCTCCGAGCGGATCGTGAAGGATGACGTG
TTCACCTCGATTCACATCGAGGAATTCGAGGTGATGGCCCGAGACACCAAGCTCGGTCCG
GAAGAGATCACCCGCGACATCCCGAACGTCTCCGAAGAGGCGCTCAAGAACCTCGACGAA
GCCGGCATCGTCTATATCGGCGCCGAGGTTCACGCCGGCGACATCCTTTGCGGCAAGATC
ACGCCGAAGGGCGAGAGCCCGATGACGCCGGAGGAGAAACTCCTCCGCGCCATCTTCGGC
GAGAAGGCGTCCGACGTGCGCGACACCTCGCTCCGGGTCCCCCCGGGCGTGACCGGCACG
ATCGTCGAGGTCCGGGTGTTCAACCGCCACGGCGTCGACAAGGATGAGCGCGCCCAGGCG
ATCGAGCGCGAGGAGATCGAGCGCCTCGCCAAGGACCGCGATGACGAGCAGGCGATCCTG
GATCGCAACACCTACGCGCGTCTCGCCACGGTCCTCATCGGCCAGGCGCCCATCGCGGGG
CCGAAGGGCTTCAAGAAGGAGGCCACGCTCACCCGCGAGCTCCTCAGCGAGTACCCGCGT
TCGCAGTGGTGGCAGTTCGCCGTCATCGACGACCGTCTCATGACCGAGATGGAAGCGATG
CAGAAGCAGTACGACGAATCGAAGAAGCGCCTCGAGCAGCGCTTCCTCGACAAGGTCGAG
AAGCTGCAGCGCGGCGACGAGCTCCCGCCCGGCGTCATGAAGATGGTCAAGGTCTTCGTG
GCGGTGAAGCGCAAGATCCAGCCCGGCGACAAGATGGCCGGTCGCCACGGCAACAAGGGC
GTCGTCTCCCGGATCGTGCCGATCGAGGACATGCCGTTCCTGGAAGACGGAACGCATGCC
GACATCGTCCTGAACCCGCTCGGCGTGCCCTCGCGCATGAACGTCGGCCAGATCCTCGAG
ACTCACCTGGGTTGGGCCGCGGCCGGACTTGGCCGCAAGGTCAGTCAGGCGGTGGATGCC
TACCTGCGCAGCAACGACATCGCGCCCCTGAAGGCAGAGATGGAGGCGATCTACTCGCCG
TCCGA---GCTGGAAGGTCTGACCGACGAGGAGATGGCGGAGGCCGCCAACAACGTGCGC
CGCGGCGTACCGATGGCGACCCCGGTGTTCAACGGCGCAAAGGAAGCCGACATCGAGCAG
ATGCTGGAGATGGCCGGTCTCGACCGGTCGGCCCAGTCGACACTCTATGACGGCCGCTCG
GGCGAGCCCTTCGACCGTAAGGTGACGATGGGCTACATCTACATGCTGAAACTGCACCAC
CTCGTGGACGACAAGATCCACGCTCGGTCGATCGGCCCGTACTCCCTGGTCACCCAGCAG
CCGCTGGGCGGAAAGGCGCAGTTCGGCGGTCAGCGCTTCGGCGAGATGGAGGTCTGGGCC
CTCGAAGCCTACGGCGCCGCGTACACGCTGCAGGAGATGCTCACGGTCAAGTCGGACGAC
GTCGCAGGCCGCACCAAGGTCTACGAGGCCATCGTGCGCGGCGACGACACCTTCGAGGCC
GGCATCCCCGAGTCGTTCAACGTGCTCGTCAAGGAAATGCGCTCGCTGGGTCTCAACGTG
GAGCTCACCTCCTCGA------AGAAG---CTCGCCAACGACCAGATCGAGCCGCCCGCA
GAGGCGGCCGAATAA
>Methylobacterium_sp_Leaf111
---------------ATGGC-CAAC--ACGCTGGTCGGTCGCAAGCGGATTCGCAAATTC
TTCGGCAAGATTAAGGAAGTCGCCGAGATGCCGAACCTCATTGAGGTTCAGAAGGCGTCC
TACGACCAGTTCCTGATCATGGATGAGCCGGAAGGCGGACGGGGCGACGAAGGCCTGCAG
ACCGTGTTCAAGTCGGTCTTCCCGATCTCGGACTTCTCCTCGACGGCCCTCCTCGAGTTC
GTGAAGTACACGTTCGAGCAGCCGAAATACGACGTCGACGAGTGCCGCCAGCGCGGCATC
ACGTACGCTGCCCCGCTCAAGGTCACGCTGCGCCTCATCGTGTTCGATGTGGACCCGGAT
ACCGGTGCGAAGTCGGTCAAGGACATCAAGGAGCAGGACGTCTACATGGGCGACATGCCC
TTGATGACGGAGAACGGCACCTTCATCGTCAACGGCACCGAGCGCGTCATTGTCTCGCAG
ATGCACCGCTCCCCGGGCGTGTTCTTCGACCACGACAAGGGCAAGACCCACTCGTCGGGC
AAGCTCCTGTTCGCCGCCCGCATCATCCCGTATCGCGGCTCCTGGCTCGACGTCGAGTTC
GACGCCAAGGACATCGTGCACGTCCGCATCGACCGGAAGCGCAAGCTCCCGGTGACTTCG
CTGCTGTTCGCCCTCGGCCTCGACGGCGAGGAGATCCTGTCGACCTTCTACAACCGCGTG
ATCTACGACCGGGACGGTGCCGACTGGCGCGTGCCCTACGACGCCGAGCGCCTGAAGGGC
TTCAAGGCCTCCGTCGACCTCATCGACGCGGAGTCCGGCGAGGTCGTGCTCGAGGCTGGC
AAGAAGCTGAACGCCCGCAACGCCCGGCAGATCGCCGAGCGCGGCGTGCAGTTCCTCAAG
GCCACCGACGAGGACCTGATCGGCCAGTACATCGCCGAGGATCTCGTCAACGCCAAGACC
GGCGAGATCTGGGCCGAGGCCGGCGACGAGATCTCCGACAAGCTCCTGAAAAGCCTCGAA
GAGGTCGGCGTTTCCGAGCTTCCGGTTCTGGACATCGACCACATCAATGTCGGTCCCTAC
ATCCGCAACACCCTTGCGGTGGACAAGAACTCGGCTCGCGAAGGCGCGCTGTTCGACATC
TACCGGGTCATGCGCCCGGGTGAGCCGCCGACCCTCGACACCGCCGAGGCGATGTTCCAC
TCGCTGTTCTTCGATTCCGAGCGCTACGATCTCTCGGCCGTCGGCCGCGTGAAGATGAAC
ATGCGCCTCGACCTCGACGCCGAGGACACCGTGCGGACGCTCCGCCGCGAGGACATGCTC
GCGGTCGTGAAGGCGCTGGTGGACCTGCGCGACGGCAAGGGCGAGATCGACGACATCGAT
CACCTCGGTAACCGCCGGGTGCGCTCGGTCGGCGAGCTGATGGAGAACCAGTACCGCCTC
GGCCTGCTCCGCATGGAGCGCGCGATCAAGGAGCGGATGTCCTCCGTCGACATCGACACG
GTGATGCCGCAGGACCTCATCAACGCGAAGCCCGCGGCCGCGGCCGTGCGCGAGTTCTTC
GGCTCGTCACAGCTTTCGCAGTTCATGGACCAGACCAACCCGCTCTCGGAAGTGACGCAC
AAGCGTCGCCTCTCGGCGCTTGGCCCGGGCGGTCTGACCCGCGAGCGCGCCGGCTTCGAG
GTGCGCGACGTTCACCCGACCCATTACGGCCGCATCTGCCCGATCGAGACGCCGGAAGGC
CCGAACATCGGTCTGATCAACTCCCTCGCCACCTTCGCGCGGGTGAACAAGTACGGCTTC
ATCGAGACCCCCTTCCGGCGGGTGAAGGACGGCGTCGTCACCACCGACGTCGCCTATCTC
TCGGCGATGGAGGAGGCGAAGTACTACGTCGCCCAGGCCAACGCGCAGATGGACGAGACC
TTCAAGCTGACGGAGGACCTCGTGGTCTGCCGTCGGGCCGGTGACGTCATCGTCGTGCCC
CCCGATCGCGTCGACCTCATGGACGTGTCGCCGAAGCAGCTCGTCTCGGTCGCCGCCGCG
CTCATCCCGTTCCTCGAGAACGACGACGCGAACCGCGCGCTGATGGGCTCGAACATGCAG
CGCCAAGCGGTGCCGCTGGTGCGCGCCGATGCGCCCTTCGTCGGCACCGGCATGGAGGCC
GTGGTCGCCCGCGACTCCGGCGCCGCCATCGCCGCCCGACGCACCGGCATCGTCGACCAG
GTGGACGCCACCCGTATCGTCATCCGGGCCACCGAAGAGGCCGACGCCAACAAGCCCGGC
GTCGACATCTATCGCCTACAGAAGTTCCAGCGCTCTAACCAGTCGACCTGCATCACGCAG
AAGCCGCTCGTTCGCGTCGGCGAGGCCGTGAAGAAGGGCGAGATCATCGCCGACGGTCCC
TCGACGGAGTTCGGCGAGCTCGCCCTCGGCCGGAACGTGCTCGTCGCGTTCATGCCGTGG
AACGGCTACAACTTCGAGGACTCGATCCTGCTCTCCGAGCGGATCGTGAAGGATGACGTG
TTCACCTCGATCCACATCGAGGAGTTCGAGGTGATGGCCCGAGACACCAAGCTCGGTCCG
GAAGAGATCACCCGTGACATCCCGAACGTCTCCGAAGAGGCGCTCAAGAACCTCGACGAA
GCCGGCATCGTCTATATCGGCGCCGAGGTTCACGCCGGCGACATCCTGTGCGGCAAGATC
ACGCCGAAGGGCGAGAGCCCAATGACGCCCGAGGAGAAGCTCCTCCGCGCCATCTTCGGC
GAGAAGGCGTCCGACGTGCGCGACACCTCGCTCCGGGTTCCCCCGGGCGTGACCGGCACG
ATTGTCGAGGTCCGGGTGTTCAACCGCCACGGCGTCGACAAGGATGAGCGCGCCCAGGCG
ATCGAGCGCGAGGAGATCGAGCGCCTCGCCAAGGACCGCGATGACGAGCAGGCGATCCTG
GATCGCAACACCTACGCGCGTCTCGCCACGGTCCTCATCGGCCAGGCGCCCATCGCGGGG
CCGAAGGGCTTCAAGAAGGAGGCTACGCTCACCCGCGAGCTCCTCAGCGAGTACCCGCGT
TCGCAGTGGTGGCAGTTCGCCGTCATCGACGACCGTCTCATGACCGAGATGGAAGCGATG
CAGAAGCAGTACGACGAATCGAAGAAGCGCCTCGAGCAGCGCTTCCTCGACAAGGTCGAG
AAGCTGCAGCGCGGCGACGAGCTCCCGCCCGGCGTCATGAAGATGGTCAAGGTCTTCGTG
GCGGTGAAGCGCAAGATCCAGCCCGGCGACAAGATGGCCGGTCGCCACGGCAACAAGGGC
GTCGTCTCCCGGATCGTGCCGATCGAGGACATGCCGTTCCTGGAAGACGGAACGCATGCC
GACATCGTCCTGAACCCGCTCGGCGTGCCCTCGCGCATGAACGTCGGCCAGATCCTCGAG
ACTCACCTGGGTTGGGCCGCGGCCGGACTTGGCCGCAAGGTCAGTCAGGCGGTGGATGCC
TACCTGCGCAGCAACGACATCGCGCCCCTGAAGGCAGAGATGGAGGCGATCTACTCGCCG
TCCGA---GCTGGAAGGTCTGACCGACGAGGAGATGGCGGAGGCCGCCAACAACGTGCGC
CGCGGCGTACCGATGGCGACCCCGGTGTTCAACGGCGCCAAGGAAGCCGACATCGAGCAG
ATGCTGGAGATGGCCGGTCTCGACCGGTCGGCCCAGTCGACGCTCTATGACGGCCGCTCG
GGCGAGCCCTTCGATCGCAAGGTGACGATGGGCTACATCTACATGCTGAAACTGCACCAC
CTCGTGGACGACAAGATCCACGCTCGGTCGATCGGCCCGTACTCCCTGGTCACCCAGCAG
CCACTGGGCGGAAAGGCGCAGTTCGGCGGTCAGCGCTTCGGCGAGATGGAGGTCTGGGCC
CTCGAAGCCTACGGCGCCGCGTACACGCTGCAGGAGATGCTCACGGTCAAGTCGGACGAC
GTCGCAGGCCGCACCAAGGTCTACGAGGCCATCGTGCGCGGCGACGACACCTTTGAGGCC
GGCATCCCCGAGTCGTTCAACGTGCTCGTCAAGGAAATGCGCTCGCTGGGTCTCAACGTG
GAGCTCACCTCCTCGA------AGAAG---CTCGCCAACGACCAGATCGAGCCGCCCGCA
GAGGCGGCCGAATAA
>Methylobacterium_sp_Leaf94
---------------ATGGC-CAAC--ACGCTGGTCGGTCGCAAGCGGATTCGCAAATTC
TTCGGCAAGATCAAGGAAGTCGCCGAGATGCCGAACCTCATTGAGGTTCAAAAGGCGTCC
TACGACCAGTTCCTGATCATGGATGAGCCGGAAGGCGGACGGGGCGACGAAGGCCTGCAG
ACCGTGTTCAAGTCGGTCTTCCCGATCTCGGACTTCTCCTCGACGGCCCTCCTCGAGTTC
GTGAAGTACACGTTCGAGCAGCCGAAATACGACGTCGACGAGTGCCGCCAGCGCGGCATC
ACGTATGCTGCCCCGCTCAAGGTCACGCTGCGCCTCATCGTGTTCGATGTGGACCCGGAT
ACCGGTGCGAAGTCGGTCAAGGACATCAAGGAGCAGGACGTCTACATGGGCGACATGCCC
TTGATGACGGAGAACGGCACCTTCATCGTCAACGGCACCGAGCGCGTCATCGTCTCGCAG
ATGCACCGCTCCCCGGGCGTGTTCTTCGACCACGACAAGGGCAAGACCCACTCGTCGGGC
AAGCTCCTGTTCGCCGCCCGCATCATCCCGTATCGCGGCTCCTGGCTCGACGTCGAGTTC
GACGCCAAGGACATCGTGCACGTCCGCATCGACCGGAAGCGCAAGCTCCCGGTGACGTCG
CTGCTGTTCGCCCTCGGCCTCGACGGCGAGGAGATCCTGTCGACCTTCTACAACCGCGTG
ATCTACGACCGGGACGGTGCCGACTGGCGCGTGCCCTACGACGCCGAGCGCCTGAAGGGC
TTCAAGGCCTCCGTCGACCTCATCGACGCGGAGTCCGGCGAGGTCGTGCTCGAGGCCGGC
AAGAAGCTGAACGCCCGCAACGCCCGGCAGATCGCCGAGCGCGGCGCGCAGTTCCTCAAG
GCCACCGACGAGGACCTGATCGGCCAGTACATCGCCGAGGATCTCGTCAACGCCAAGACC
GGCGAGATCTGGGCCGAGGCCGGCGACGAGATCTCCGACAAGCTCCTGAAGAGCCTCGAA
GAGGTCGGCGTCTCCGAGCTTCCGGTTCTGGACATCGACCACATCAACGTCGGTCCCTAC
ATCCGCAACACCCTTGCGGTGGACAAGAACTCGGCTCGCGAAGGCGCGCTGTTCGACATC
TACCGGGTCATGCGCCCGGGTGAGCCGCCGACCCTCGACACCGCCGAGGCGATGTTCCAC
TCGCTGTTCTTCGATTCCGAGCGCTACGATCTCTCGGCGGTCGGCCGCGTGAAGATGAAC
ATGCGTCTCGACCTCGACGCCGAGGACACCGTGCGGACGCTCCGCCGCGAGGACATGCTC
GCGGTCGTGAAGGCGCTGGTGGACCTGCGCGACGGCAAGGGCGAGATCGACGACATCGAT
CACCTCGGCAACCGCCGGGTGCGCTCGGTCGGCGAGCTGATGGAGAACCAGTACCGCCTC
GGCCTGCTCCGCATGGAGCGCGCGATCAAGGAGCGGATGTCCTCCGTCGACATCGACACG
GTGATGCCGCAGGACCTCATCAACGCGAAGCCCGCGGCCGCGGCCGTGCGCGAGTTCTTC
GGCTCGTCGCAGCTTTCGCAGTTCATGGACCAGACGAACCCGCTCTCGGAAGTGACGCAC
AAGCGTCGCCTCTCGGCGCTTGGCCCGGGCGGTCTGACCCGCGAGCGCGCCGGCTTCGAG
GTGCGCGACGTTCACCCGACCCATTACGGCCGCATCTGCCCGATCGAGACGCCGGAAGGC
CCGAACATCGGTCTGATCAACTCCCTCGCCACCTTCGCGCGGGTGAACAAGTACGGCTTC
ATCGAGACCCCCTTCCGGCGGGTGAAAGACGGCGTCGTCACCACCGACGTCGCCTATCTC
TCGGCGATGGAGGAGGCGAAGTACTACGTCGCCCAGGCCAACGCGCAGATGGACGAGACC
TTCAAGCTGACGGAGGACCTCGTGGTCTGCCGTCGGGCCGGTGACGTCATCGTCGTGCCC
CCCGATCGCGTCGACCTCATGGACGTGTCGCCGAAGCAGCTCGTCTCGGTCGCCGCCGCG
CTCATCCCGTTCCTCGAGAACGACGACGCGAACCGCGCGCTGATGGGCTCGAACATGCAG
CGCCAGGCGGTGCCGCTGGTGCGCGCCGATGCGCCCTTCGTCGGCACCGGCATGGAGGCC
GTGGTCGCCCGCGACTCCGGCGCCGCCATCGCCGCCCGACGCACCGGCATCGTCGACCAG
GTGGACGCCACCCGTATCGTCATCCGGGCCACCGAAGAGGCCGACGCCAACAAGCCCGGC
GTCGACATCTATCGCCTGCAGAAGTTCCAGCGCTCCAACCAGTCGACCTGCATCACGCAG
AAGCCGCTCGTTCGCGTCGGCGAGGCCGTGAAGAAGGGCGAGATCATCGCCGACGGTCCC
TCGACGGAGTTCGGCGAGCTCGCCCTCGGCCGGAACGTGCTCGTCGCGTTCATGCCGTGG
AACGGCTACAACTTCGAGGACTCGATCCTGCTCTCCGAGCGGATCGTGAAGGATGACGTG
TTCACCTCGATCCACATCGAGGAGTTCGAGGTGATGGCCCGAGACACCAAGCTCGGTCCG
GAAGAGATCACCCGTGACATCCCGAACGTCTCCGAAGAGGCGCTCAAGAACCTCGACGAA
GCCGGCATCGTCTATATCGGCGCCGAGGTTCACGCCGGCGACATCCTGTGCGGCAAGATC
ACGCCGAAGGGCGAGAGCCCAATGACGCCCGAGGAGAAGCTCCTCCGCGCCATCTTCGGC
GAGAAGGCGTCCGACGTGCGCGACACCTCGCTCCGGGTTCCCCCGGGCGTGACCGGCACG
ATCGTCGAGGTCCGGGTGTTCAACCGCCATGGCGTCGACAAGGATGAGCGCGCCCAGGCG
ATCGAGCGCGAGGAGATCGAGCGCCTCGCCAAGGACCGCGATGACGAGCAGGCGATCCTG
GATCGCAACACCTACGCGCGTCTCGCCACGGTCCTCATCGGCCAGGCGCCCATCGCGGGG
CCGAAGGGCTTCAAGAAGGAGGCCACGCTCACCCGCGAGCTCCTCAGCGAGTACCCGCGT
TCGCAGTGGTGGCAGTTCGCCGTCATCGACGACCGTCTCATGACCGAGATGGAAGCGATG
CAGAAGCAGTACGACGAATCGAAGAAGCGCCTCGAGCAGCGCTTCCTCGACAAGGTCGAG
AAGCTGCAGCGCGGCGACGAGCTCCCGCCCGGCGTCATGAAGATGGTCAAGGTCTTCGTG
GCGGTGAAGCGCAAGATCCAGCCCGGCGACAAGATGGCCGGTCGCCACGGCAACAAGGGC
GTCGTCTCCCGGATCGTGCCGATCGAGGACATGCCGTTCCTGGAAGACGGAACGCATGCC
GACATCGTCCTGAACCCGCTCGGCGTGCCCTCGCGCATGAACGTCGGCCAGATCCTCGAG
ACTCACCTGGGTTGGGCCGCGGCCGGACTTGGCCGCAAGGTCAGTCAGGCGGTGGATGCC
TACCTGCGCAGCAACGACATCGCGCCCCTGAAGGCGGAGATGGAGGCGATCTACTCGCCG
TCCGA---GCTGGAAGGTCTGACCGACGAGGAGATGGCGGAGGCCGCCAACAACGTGCGC
CGCGGCGTACCGATGGCGACCCCGGTGTTCAACGGCGCCAAGGAAGCCGACATCGAGCAG
ATGCTGGAGATGGCCGGTCTCGACCGGTCGGCCCAGTCGACGCTCTATGACGGCCGCTCG
GGCGAGCCCTTCGATCGCAAGGTGACGATGGGCTACATCTACATGCTGAAGCTGCACCAC
CTCGTGGACGACAAGATCCACGCCCGGTCGATCGGCCCGTACTCCCTGGTCACCCAGCAG
CCGCTGGGCGGAAAGGCGCAGTTCGGCGGTCAGCGCTTCGGTGAGATGGAGGTCTGGGCC
CTCGAAGCCTACGGCGCCGCGTACACGCTGCAGGAGATGCTCACGGTCAAGTCGGACGAC
GTCGCAGGCCGCACCAAGGTCTACGAGGCCATCGTGCGCGGCGACGACACCTTCGAGGCC
GGCATCCCCGAGTCGTTCAACGTGCTCGTCAAGGAAATGCGCTCGCTGGGTCTCAACGTG
GAGCTCACCTCCTCGA------AGAAG---CTCGCCAACGACCAGATCGAGCCGCCCGCA
GAGGCGGCCGAATAA
>Methylobacterium_sp_GV094
---------------ATGGC-CAAC--ACGCTGGTCGGTCGCAAGCGGATTCGCAAATTC
TTCGGCAAGATCAAGGAAGTCGCCGAGATGCCGAACCTCATCGAGGTTCAGAAGGCGTCC
TACGACCAGTTCCTGATCATGGATGAGCCGGAAGGCGGACGGGGCGACGAAGGCCTGCAG
ACCGTGTTCAAATCGGTCTTCCCAATCTCGGATTTCTCCTCGACGGCTCTCCTCGAGTTC
GTGAAGTACACGTTCGAGCAGCCGAAATACGACGTCGACGAGTGCCGTCAGCGCGGTATT
ACCTTCGCGGCCCCGCTCAAGGTCACGCTGCGCCTCATCGTGTTCGATGTGGACCCGGAT
ACCGGCGCGAAGTCGGTCAAGGACATCAAGGAGCAGGACGTCTACATGGGCGACATGCCC
CTGATGACGGAGAACGGCACCTTCATCGTCAACGGCACCGAGCGCGTCATCGTCTCGCAG
ATGCACCGCTCCCCGGGCGTGTTCTTCGACCACGACAAGGGCAAGACCCACTCGTCGGGC
AAGCTCCTGTTCGCCGCCCGCATCATCCCGTATCGCGGCTCCTGGCTCGACGTCGAGTTC
GATGCCAAGGACATCGTGCATGTCCGCATCGACCGGAAGCGCAAACTGCCGGTGACGTCG
CTGCTGTTCGCCCTCGGCCTCGACGGCGAGGAGATCCTGTCGACCTTCTACAACCGCGTG
GTCTACGACCGTGACGGCGCCGACTGGCGCGTGCCCTACGACGCCGAGCGCCTGAAGGGC
TTCAAGGCCTCCGTCGACCTGATCGACGCCGAGTCCGGCGAGGTCGTGCTCGAGGCCGGC
AAGAAGCTGAATGCCCGCAACGCCCGGCAGATCGCCGAGCGCGGCGTGCAGTTCCTCAAG
GCCACCGACGAGGACCTGATCGGCCAGTACATCGCCGAGGACCTCGTCAACGCCAAGACC
GGCGAGATCTGGGCCGAGGCCGGCGACGAGATCTCCGACAAGCTCCTCAAGAGCCTGGAA
GAGGTCGGCGTCTCCGAGCTGCCGGTGCTCGACATCGATCACATCAACGTCGGTCCCTAC
ATCCGCAACACCCTCGCGGTGGACAAGAACTCGGGCCGCGAAGGCGCGCTGTTCGACATC
TACCGGGTCATGCGTCCGGGTGAGCCGCCGACCCTCGACACCGCCGAGGCGATGTTCCAC
TCGCTGTTCTTCGATCCCGAGCGCTACGACCTCTCGGCCGTCGGCCGCGTGAAGATGAAC
ATGCGCCTTGACCTCGACGCCGAGGACACCGTGCGGACGCTGCGCCGCGAGGACATGCTC
GCGGTCGTAAAGGCGCTGGTGGACCTGCGCGACGGCAAGGGCGAGATCGACGACATCGAT
CACCTCGGCAACCGCCGGGTGCGCTCGGTCGGCGAGCTGATGGAGAACCAGTACCGCCTC
GGCCTGCTCCGCATGGAGCGCGCCATCAAGGAGCGGATGTCCTCCGTCGACATCGACACG
GTGATGCCGCAGGATCTCATCAACGCGAAGCCCGCTGCGGCCGCGGTGCGCGAGTTCTTC
GGCTCGTCGCAACTCTCGCAGTTCATGGACCAGACCAACCCGCTCTCGGAAGTGACGCAC
AAGCGTCGCCTCTCGGCGCTCGGCCCGGGCGGTCTGACCCGTGAGCGCGCCGGCTTCGAG
GTGCGCGACGTGCACCCGACCCATTACGGCCGCATCTGCCCGATCGAGACGCCGGAAGGC
CCGAACATCGGCCTGATCAACTCCCTCGCCACCTTCGCGCGGGTGAACAAGTACGGCTTC
ATCGAGACCCCGTTCCGGCGGGTGAAGGACGGCATCGTCACCACCGACGTCGCCTACCTG
TCGGCCATGGAAGAGGCGAAGTACTACGTCGCCCAGGCCAACGCGCAGATGGACGAGAAC
TTCAAGCTGACGGAGGACCTCGTGGTCTGCCGTCGGGCCGGCGACGTCATCGTCGTGCCG
CCGGATCGCGTCGACCTGATGGACGTGTCGCCAAAGCAGCTCGTCTCGGTCGCGGCCGCG
CTCATCCCGTTCCTCGAGAACGATGACGCGAACCGCGCGCTGATGGGCTCGAACATGCAG
CGCCAGGCGGTGCCGCTGGTCCGCGCCGATGCGCCCTTCGTCGGCACCGGCATGGAGGCC
GTGGTCGCCCGCGACTCTGGCGCCGCCATCGCGGCGCGGCGCACCGGCATCGTCGATCAG
GTAGACGCCACCCGTATCGTCATCCGGGCGACCGAGGAGGCCGATGCCAACAAGCCCGGC
GTCGACATCTATCGCCTGCAGAAGTTCCAGCGCTCCAACCAGTCGACCTGCATCACGCAG
AAGCCGCTGGTCCGCGTCGGCGAGGCCGTGAAGAAGGGCGAGATCATCGCCGACGGTCCC
TCGACGGAGTTCGGCGAGCTCGCCCTCGGCCGGAACGTGCTCGTCGCGTTCATGCCGTGG
AACGGCTACAACTTCGAGGACTCGATCCTGCTGTCCGAGCGGATCGTGAAGGATGACGTG
TTCACCTCGATCCACATCGAGGAGTTCGAGGTGATGGCCCGAGACACCAAGCTCGGTCCG
GAAGAAATCACCCGCGACATCCCGAACGTCTCGGAAGAGGCGCTGAAGAACCTCGACGAG
GCGGGCATCGTCTATATCGGTGCTGAGGTGCACGCCGGCGACATCCTGTGCGGCAAGATC
ACGCCGAAGGGCGAAAGCCCGATGACGCCGGAGGAGAAGCTCCTCCGCGCCATCTTCGGC
GAGAAGGCGTCCGACGTGCGCGACACCTCGCTCCGGGTCCCCCCGGGCGTGACCGGCACG
ATCGTCGAGGTCCGGGTGTTCAACCGCCACGGCGTCGACAAGGACGAGCGCGCCCAGGCG
ATCGAGCGCGAGGAGATCGAGCGCCTCGCCAAGGACCGCGACGACGAGCAGGCGATCCTC
GATCGCAACACCTATGCGCGTCTCGCCACGGTGCTCATCGGTCAGGCGCCCATCGCCGGT
CCGAAGGGCTTCAAGAAGGAGACCACGCTCAGCCGTGAGCTCCTCAGCGAATATCCGCGT
TCGCAGTGGTGGCAGTTCGCCGTCATCGACGACCGTCTCATGACCGAGATGGAAGCGATG
CAGAAGCAGTACGACGAGTCGAAGAAGCGCCTCGAGCAGCGCTTCCTCGACAAGGTCGAG
AAGCTGCAGCGCGGTGACGAGCTTCCGCCCGGCGTCATGAAGATGGTCAAGGTCTTCGTG
GCGGTGAAGCGCAAGATCCAGCCCGGCGACAAGATGGCCGGCCGCCACGGCAACAAGGGC
GTCGTCTCGCGGATCGTGCCGATCGAGGACATGCCGTTCCTGGAAGACGGGACGCATGCC
GACATCGTGCTGAACCCGCTCGGCGTGCCCTCGCGCATGAACGTCGGTCAGATCCTCGAG
ACCCACCTGGGTTGGGCTGCGGCCGGGCTCGGCCGCAAGGTCAGCCAGGCGGTGGATGCC
TACCTGCGCAGCCAGGACATCGAGCCGCTCCGCGACGAGATGAAGGCGATCTACTCGCCG
TCCGA---GCTGGAAGGCCTGTCCGACGAGGAGCTTGCCGAGGCCGCCAACAACGTGCGC
CGCGGCGTGCCGATGGCGACGCCGGTGTTCAACGGCGCCAAGGAAGCCGACATCGAGCAG
ATGCTTGAGATGGCCGGCCTCGACCGGTCTGCCCAGTCGACCCTCTATGACGGCCGCTCC
GGCGAGCCCTTCGACCGCAAGGTCACGATGGGCTACATCTACATGCTGAAGCTGCACCAC
CTGGTGGACGACAAGATCCACGCCCGGTCGATCGGCCCGTACTCCCTGGTCACCCAGCAG
CCGCTGGGCGGAAAGGCGCAGTTCGGCGGTCAGCGCTTCGGCGAGATGGAGGTCTGGGCG
CTGGAGGCCTACGGTGCCGCGTACACGCTGCAGGAGATGCTCACGGTCAAGTCGGACGAC
GTCGCCGGCCGGACCAAGGTCTACGAGGCCATCGTGCGCGGCGACGACACCTTCGAGGCC
GGCATCCCCGAGTCGTTCAACGTGCTCGTCAAGGAGATGCGCTCGCTGGGCCTCAACGTG
GAGCTCACCTCCTCGA------AGAAG---CTCGCCAACGACCAGATCGAGCCGCCCGCA
GAGGCTGCCGAATAA
>Methylobacterium_sp_GV104
---------------ATGGC-CAAC--ACGCTGGTCGGTCGCAAGCGGATTCGCAAATTC
TTCGGCAAGATCAAGGAAGTCGCCGAGATGCCGAACCTCATCGAGGTTCAGAAGGCGTCC
TACGACCAGTTCCTGATCATGGATGAGCCGGAAGGCGGACGGGGCGACGAAGGCCTGCAG
ACCGTGTTCAAATCGGTCTTCCCAATCTCGGATTTCTCCTCGACGGCTCTCCTCGAGTTC
GTGAAGTACACGTTCGAGCAGCCGAAATACGACGTCGACGAGTGCCGTCAGCGCGGTATT
ACCTTCGCGGCCCCGCTCAAGGTCACGCTGCGCCTCATCGTGTTCGATGTGGACCCGGAT
ACCGGCGCGAAGTCGGTCAAGGACATCAAGGAGCAGGACGTCTACATGGGCGACATGCCC
CTGATGACGGAGAACGGCACCTTCATCGTCAACGGCACCGAGCGCGTCATCGTCTCGCAG
ATGCACCGCTCCCCGGGCGTGTTCTTCGACCACGACAAGGGCAAGACCCACTCGTCGGGC
AAGCTCCTGTTCGCCGCCCGCATCATCCCGTATCGCGGCTCCTGGCTCGACGTCGAGTTC
GATGCCAAGGACATCGTGCATGTCCGCATCGACCGGAAGCGCAAACTGCCGGTGACGTCG
CTGCTGTTCGCCCTCGGCCTCGACGGCGAGGAGATCCTGTCGACCTTCTACAACCGCGTG
GTCTACGACCGTGACGGCGCCGACTGGCGCGTGCCCTACGACGCCGAGCGCCTGAAGGGC
TTCAAGGCCTCCGTCGACCTGATCGACGCCGAGTCCGGCGAGGTCGTGCTCGAGGCCGGC
AAGAAGCTGAATGCCCGCAACGCCCGGCAGATCGCCGAGCGCGGCGTGCAGTTCCTCAAG
GCCACCGACGAGGACCTGATCGGCCAGTACATCGCCGAGGACCTCGTCAACGCCAAGACC
GGCGAGATCTGGGCCGAGGCCGGCGACGAGATCTCCGACAAGCTCCTCAAGAGCCTGGAA
GAGGTCGGCGTCTCCGAGCTGCCGGTGCTCGACATCGATCACATCAACGTCGGTCCCTAC
ATCCGCAACACCCTCGCGGTGGACAAGAACTCGGGCCGCGAAGGCGCGCTGTTCGACATC
TACCGGGTCATGCGTCCGGGTGAGCCGCCGACCCTCGACACCGCCGAGGCGATGTTCCAC
TCGCTGTTCTTCGATCCCGAGCGCTACGACCTCTCGGCCGTCGGCCGCGTGAAGATGAAC
ATGCGCCTTGACCTCGACGCCGAGGACACCGTGCGGACGCTGCGCCGCGAGGACATGCTC
GCGGTCGTAAAGGCGCTGGTGGACCTGCGCGACGGCAAGGGCGAGATCGACGACATCGAT
CACCTCGGCAACCGCCGGGTGCGCTCGGTCGGCGAGCTGATGGAGAACCAGTACCGCCTC
GGCCTGCTCCGCATGGAGCGCGCCATCAAGGAGCGGATGTCCTCCGTCGACATCGACACG
GTGATGCCGCAGGATCTCATCAACGCGAAGCCCGCTGCGGCCGCGGTGCGCGAGTTCTTC
GGCTCGTCGCAACTCTCGCAGTTCATGGACCAGACCAACCCGCTCTCGGAAGTGACGCAC
AAGCGTCGCCTCTCGGCGCTCGGCCCGGGCGGTCTGACCCGTGAGCGCGCCGGCTTCGAG
GTGCGCGACGTGCACCCGACCCATTACGGCCGCATCTGCCCGATCGAGACGCCGGAAGGC
CCGAACATCGGCCTGATCAACTCCCTCGCCACCTTCGCGCGGGTGAACAAGTACGGCTTC
ATCGAGACCCCGTTCCGGCGGGTGAAGGACGGCATCGTCACCACCGACGTCGCCTACCTG
TCGGCCATGGAAGAGGCGAAGTACTACGTCGCCCAGGCCAACGCGCAGATGGACGAGAAC
TTCAAGCTGACGGAGGACCTCGTGGTCTGCCGTCGGGCCGGCGACGTCATCGTCGTGCCG
CCGGATCGCGTCGACCTGATGGACGTGTCGCCAAAGCAGCTCGTCTCGGTCGCGGCCGCG
CTCATCCCGTTCCTCGAGAACGATGACGCGAACCGCGCGCTGATGGGCTCGAACATGCAG
CGCCAGGCGGTGCCGCTGGTCCGCGCCGATGCGCCCTTCGTCGGCACCGGCATGGAGGCC
GTGGTCGCCCGCGACTCTGGCGCCGCCATCGCGGCGCGGCGCACCGGCATCGTCGATCAG
GTAGACGCCACCCGTATCGTCATCCGGGCGACCGAGGAGGCCGATGCCAACAAGCCCGGC
GTCGACATCTATCGCCTGCAGAAGTTCCAGCGCTCCAACCAGTCGACCTGCATCACGCAG
AAGCCGCTGGTCCGCGTCGGCGAGGCCGTGAAGAAGGGCGAGATCATCGCCGACGGTCCC
TCGACGGAGTTCGGCGAGCTCGCCCTCGGCCGGAACGTGCTCGTCGCGTTCATGCCGTGG
AACGGCTACAACTTCGAGGACTCGATCCTGCTGTCCGAGCGGATCGTGAAGGATGACGTG
TTCACCTCGATCCACATCGAGGAGTTCGAGGTGATGGCCCGAGACACCAAGCTCGGTCCG
GAAGAAATCACCCGCGACATCCCGAACGTCTCGGAAGAGGCGCTGAAGAACCTCGACGAG
GCGGGCATCGTCTATATCGGTGCTGAGGTGCACGCCGGCGACATCCTGTGCGGCAAGATC
ACGCCGAAGGGCGAAAGCCCGATGACGCCGGAGGAGAAGCTCCTCCGCGCCATCTTCGGC
GAGAAGGCGTCCGACGTGCGCGACACCTCGCTCCGGGTCCCCCCGGGCGTGACCGGCACG
ATCGTCGAGGTCCGGGTGTTCAACCGCCACGGCGTCGACAAGGACGAGCGCGCCCAGGCG
ATCGAGCGCGAGGAGATCGAGCGCCTCGCCAAGGACCGCGACGACGAGCAGGCGATCCTC
GATCGCAACACCTATGCGCGTCTCGCCACGGTGCTCATCGGTCAGGCGCCCATCGCCGGT
CCGAAGGGCTTCAAGAAGGAGACCACGCTCAGCCGTGAGCTCCTCAGCGAATATCCGCGT
TCGCAGTGGTGGCAGTTCGCCGTCATCGACGACCGTCTCATGACCGAGATGGAAGCGATG
CAGAAGCAGTACGACGAGTCGAAGAAGCGCCTCGAGCAGCGCTTCCTCGACAAGGTCGAG
AAGCTGCAGCGCGGTGACGAGCTTCCGCCCGGCGTCATGAAGATGGTCAAGGTCTTCGTG
GCGGTGAAGCGCAAGATCCAGCCCGGCGACAAGATGGCCGGCCGCCACGGCAACAAGGGC
GTCGTCTCGCGGATCGTGCCGATCGAGGACATGCCGTTCCTGGAAGACGGGACGCATGCC
GACATCGTGCTGAACCCGCTCGGCGTGCCCTCGCGCATGAACGTCGGTCAGATCCTCGAG
ACCCACCTGGGTTGGGCTGCGGCCGGGCTCGGCCGCAAGGTCAGCCAGGCGGTGGATGCC
TACCTGCGCAGCCAGGACATCGAGCCGCTCCGCGACGAGATGAAGGCGATCTACTCGCCG
TCCGA---GCTGGAAGGCCTGTCCGACGAGGAGCTTGCCGAGGCCGCCAACAACGTGCGC
CGCGGCGTGCCGATGGCGACGCCGGTGTTCAACGGCGCCAAGGAAGCCGACATCGAGCAG
ATGCTTGAGATGGCCGGCCTCGACCGGTCTGCCCAGTCGACCCTCTATGACGGCCGCTCC
GGCGAGCCCTTCGACCGCAAGGTCACGATGGGCTACATCTACATGCTGAAGCTGCACCAC
CTGGTGGACGACAAGATCCACGCCCGGTCGATCGGCCCGTACTCCCTGGTCACCCAGCAG
CCGCTGGGCGGAAAGGCGCAGTTCGGCGGTCAGCGCTTCGGCGAGATGGAGGTCTGGGCG
CTGGAGGCCTACGGTGCCGCGTACACGCTGCAGGAGATGCTCACGGTCAAGTCGGACGAC
GTCGCCGGCCGGACCAAGGTCTACGAGGCCATCGTGCGCGGCGACGACACCTTCGAGGCC
GGCATCCCCGAGTCGTTCAACGTGCTCGTCAAGGAGATGCGCTCGCTGGGCCTCAACGTG
GAGCTCACCTCCTCGA------AGAAG---CTCGCCAACGACCAGATCGAGCCGCCCGCA
GAGGCTGCCGAATAA
>Methylobacterium_sp_Leaf125
---------------ATGGC-CAAC--ACGCTGGTCGGTCGCAAGCGGATTCGCAAATTC
TTCGGCAAGATCAAGGAAGTCGCCGAGATGCCGAACCTCATCGAGGTTCAGAAGGCGTCC
TACGACCAGTTCCTGATCATGGATGAGCCGGAAGGCGGACGGGGCGACGAAGGCCTGCAG
ACCGTGTTCAAGTCGGTCTTCCCGATCTCGGACTTCTCCTCGACGGCCCTGCTCGAGTTC
GTGAAGTACACGTTCGAGCAGCCGAAATACGACGTCGACGAGTGCCGCCAGCGCGGCATC
ACCTTCGCGGCCCCGCTCAAGGTCACGCTGCGCCTCATCGTGTTCGATGTGGATCCCGAT
ACCGGCGCGAAGTCGGTGAAGGACATCAAGGAGCAGGACGTCTACATGGGCGACATGCCC
CTGATGACGGAGAACGGCACCTTCATCGTCAACGGCACCGAGCGCGTCATCGTCTCGCAG
ATGCACCGTTCCCCGGGCGTGTTCTTCGACCACGACAAGGGCAAGACCCACTCCTCGGGC
AAGCTCCTGTTCGCCGCGCGCATCATCCCGTATCGCGGCTCCTGGCTCGACGTCGAGTTC
GACGCCAAGGACATCGTGCATGTTCGCATCGACCGGAAGCGCAAGCTGCCCGTGACGTCG
CTGCTGTTCGCCCTCGGCCTCGACGGCGAAGAGATCCTGTCGACCTTCTACAACCGGGTG
GTCTACGACCGCGACGGCACCGACTGGCGCGTGCCCTACGACGCCGAGCGCCTGAAGGGC
TTCAAGGCCTCCGTCGATCTCATCGACGCGGAATCCGGCGAGGTCGTGCTCGAGGCCGGC
AAGAAGCTGAACGCCCGTAACGCCCGGCAGATCGCCGAGCGCGGCGTGCAGTTCCTCAAG
GCGACCGACGAGGATCTGATCGGCCAGTACATCGCCGAGGACCTGGTCAACGCCAAGACC
GGCGAGATCTGGGCGGAAGCCGGCGACGAGATCTCCGACAAGCTCCTGAAGAGCCTGGAA
GAGGTCGGCATCTCCGAGCTGCCGCTGCTCGATATCGACCACATCAACGTTGGCCCCTAC
ATCCGCAACACCCTCGCGGTGGACAAGAACTCGGGCCGCGAAGGCGCGCTGTTCGACATC
TACCGGGTCATGCGTCCCGGTGAGCCGCCGACCCTCGACACCGCCGAGGCGATGTTCCAC
TCGCTGTTCTTCGACCCCGAGCGCTACGACCTCTCGGCTGTCGGCCGCGTGAAGATGAAC
ATGCGTCTCGACCTCGACGCCGAGGACACCGTGCGGACGCTCCGCCGGGAGGACATGCTC
GCGGTCGTGAAGGCCCTGGTGGACCTGCGCGACGGCAAGGGCGAGATCGACGACATCGAT
CACCTCGGCAACCGCCGCGTGCGCTCGGTGGGCGAGCTGATGGAGAACCAGTACCGCCTC
GGCCTGCTCCGCATGGAGCGTGCCATCAAGGAGCGGATGTCCTCCGTCGACATCGACACG
GTGATGCCGCAGGACCTCATCAACGCGAAGCCCGCGGCCGCGGCGGTGCGCGAGTTCTTC
GGCTCGTCGCAGCTCTCGCAGTTCATGGACCAGACCAACCCGCTCTCGGAAGTGACGCAC
AAGCGGCGCCTCTCGGCGCTTGGCCCGGGCGGTCTCACCCGCGAGCGCGCCGGCTTCGAA
GTGCGCGACGTCCACCCGACCCATTACGGCCGGATCTGCCCGATCGAGACGCCGGAAGGC
CCGAACATCGGCCTGATCAACTCCCTCGCCACCTTCGCGCGGGTGAACAAGTACGGCTTC
ATCGAGACCCCGTTCCGGCGGGTGAAGGACGGCGTCGTCACCACCGACGTCGCCTACCTG
TCGGCGATGGAGGAGGCGAAGTACTACGTCGCCCAGGCCAACGCGCAGATGGACGAGAGC
TTCAAGCTGACGGAGGACCTGGTGGTCTGCCGTCGGGCCGGTGACGTCATCGTCGTGCCG
CCGGATCGCGTCGACCTGATGGACGTGTCGCCGAAGCAGCTCGTCTCGGTCGCGGCCGCG
CTCATTCCGTTCCTCGAGAACGATGACGCGAACCGTGCGCTGATGGGCTCGAACATGCAG
CGCCAGGCGGTGCCGCTGGTTCGCGCCGACGCGCCTTTCGTCGGCACCGGCATGGAAGCC
GTCGTCGCCCGCGACTCCGGCGCCGCCATCGCGGCTCGCCGCACCGGCATCGTCGATCAG
GTGGACGCCACCCGTATCGTTATCCGGGCCACCGAGGAGGCCGACGCCAACAAGCCCGGC
GTCGACATCTATCGCCTGCAGAAGTTCCAGCGCTCGAACCAGTCGACCTGCATCACGCAG
AAGCCGCTGGTGCGCGTCGGCGAGGCCGTGAAGAAAGGCGAGATCATCGCCGACGGTCCC
TCGACCGAGTTCGGCGAGCTCGCTCTCGGCCGGAACGTGCTCGTCGCGTTCATGCCGTGG
AACGGCTACAACTTCGAGGACTCGATCCTGCTCTCCGAGCGGATCGTGAAGGATGACGTG
TTCACCTCGATCCACATCGAGGAGTTCGAGGTGATGGCCCGAGACACCAAGCTCGGTCCG
GAAGAGATCACCCGCGACATCCCGAACGTCTCGGAAGAGGCGCTCAAGAACCTCGACGAA
GCCGGCATCGTCTATATCGGTGCCGAGGTTCATGCCGGCGACATCCTGTGCGGCAAGATC
ACGCCGAAGGGCGAGAGCCCGATGACGCCCGAGGAAAAGCTTCTCCGCGCCATCTTCGGC
GAGAAGGCGTCCGACGTGCGCGACACCTCTCTTCGGGTTCCCCCGGGCGTGACCGGCACG
ATCGTCGAGGTCCGGGTGTTCAACCGCCACGGCGTCGACAAGGACGAGCGCGCCCAGGCG
ATCGAGCGCGAGGAGATCGAGCGCCTCGCGAAGGATCGTGACGACGAGCAGGCGATCCTG
GATCGCAACACCTACGCGCGTCTCGCCACGGTCCTCATCGGCCAGGCACCCATCGCGGGT
CCGAAGGGCTTCAAGAAGGAGACCACGCTGAGCCGTGAGCTCCTCAGCGAGTACCCCCGT
TCGCAGTGGTGGCAGTTCGCCGTCATCGACGACCGTCTCATGACCGAGATGGAAGCGATG
CAGAAGCAGTACGACGAGTCGAAGAAGCGCCTCGAGCAGCGCTTCCTCGACAAGGTCGAG
AAGCTGCAGCGCGGCGATGAACTTCCGCCCGGCGTCATGAAGATGGTCAAGGTCTTCGTG
GCGGTGAAGCGCAAGATCCAGCCCGGCGACAAGATGGCCGGCCGCCACGGCAACAAGGGC
GTCGTCTCCCGGATCGTGCCGATCGAGGACATGCCGTTCCTGGAGGACGGGACGCATGCC
GACATCGTGCTGAACCCGCTCGGCGTGCCCTCGCGCATGAACGTCGGTCAGATCCTCGAG
ACCCATCTGGGCTGGGCCGCGGCCGGCCTCGGCCGCAAGGTCAGCCAGGCCGTGGACGCC
TACCTTCGCAGCCAGGACATCGAGCCGCTCCGCGACGAGATGAAGGCGATCTACTCGCCG
TCCGA---GCTCGAAGGCCTGTCCGACGACGAACTGGCCGAGGCTGCCAACAACGTGCGC
CGCGGCGTGCCGATGGCGACCCCGGTGTTCAACGGCGCCAAGGAAGCCGACATCGAGCAG
ATGCTGGAAATGGCCGGTCTCGACCGGTCGGCCCAGTCGACCCTCTATGACGGCCGCTCG
GGTGAGCCCTTCGACCGCAAGGTCACGATGGGCTACATCTACATGCTGAAGCTGCACCAC
TTGGTGGACGACAAGATCCACGCCCGGTCGATCGGTCCGTACTCCCTGGTCACGCAGCAG
CCGCTGGGTGGAAAGGCGCAGTTCGGCGGTCAGCGCTTCGGCGAGATGGAGGTCTGGGCC
CTCGAAGCCTATGGCGCGGCGTACACGCTGCAGGAGATGCTCACGGTCAAGTCGGACGAC
GTTGCCGGCCGCACCAAGGTCTACGAGGCCATCGTGCGCGGCGACGACACCTTCGAGGCC
GGCATCCCCGAGTCGTTCAACGTGCTCGTCAAGGAGATGCGCTCGCTGGGCCTCAACGTG
GAGCTCACCTCCTCGA------AGAAG---CTCGCCAACGACCAGATCGAGCCGCCCGCA
GAGGCGGCCGAATAA
>Methylobacterium_sp_V23
---------------ATGGC-CAAC--ACGCTGGTCGGTCGCAAGCGGATTCGCAAATTC
TTCGGCAAGATCAAGGAAGTCGCCGAGATGCCGAACCTCATTGAGGTTCAGAAGGCGTCC
TACGACCAGTTCCTGATCATGGATGAGCCGGAAGGCGGACGGGGCGACGAAGGCCTGCAG
ACCGTGTTCAAGTCGGTCTTCCCGATCTCGGACTTCTCCTCGACGGCCCTGCTCGAGTTC
GTGAAGTACACGTTCGAGCAGCCGAAATACGACGTCGACGAGTGCCGCCAGCGCGGCATC
ACCTTCGCGGCCCCGCTCAAGGTCACGCTGCGCCTCATCGTATTCGATGTGGATCCCGAT
ACCGGCGCGAAGTCGGTGAAGGACATCAAGGAGCAGGACGTCTACATGGGCGACATGCCC
CTGATGACGGAGAACGGCACCTTCATCGTCAACGGTACCGAGCGCGTCATCGTCTCGCAG
ATGCACCGCTCCCCGGGCGTGTTCTTCGACCACGACAAGGGCAAGACCCACTCCTCGGGC
AAGCTCCTGTTCGCCGCGCGCATCATCCCGTATCGCGGCTCCTGGCTCGACGTCGAGTTC
GACGCCAAGGACATCGTGCACGTCCGCATCGACCGGAAGCGCAAGCTGCCCGTGACGTCG
CTGCTGTTCGCCCTCGGCCTCGACGGCGAAGAGATCCTGTCGACCTTCTACAACCGGGTG
GTCTACGACCGCGACGGCACCGACTGGCGCGTGCCCTACGACGCCGAGCGCCTGAAGGGC
TTCAAGGCCTCCGTCGATCTCATCGACGCGGAATCCGGCGAGGTCGTGCTCGAGGCCGGC
AAGAAGCTGAACGCCCGTAACGCCCGGCAGATCGCCGAGCGCGGCGTGCAGTTCCTCAAG
GCGACCGACGAGGATCTGATCGGCCAGTACATCGCCGAGGACCTGGTCAACGCCAAGACC
GGCGAGATCTGGGCGGAAGCCGGCGACGAGATTTCCGACAAGCTCCTGAAGAGCCTGGAA
GAGGTCGGCATCTCCGAGCTGCCGCTGCTCGATATCGACCACATCAACGTCGGCCCCTAC
ATCCGCAACACCCTCGCGGTGGACAAGAACTCGGGCCGCGAAGGCGCGCTGTTCGACATC
TACCGGGTCATGCGTCCCGGTGAGCCGCCGACCCTCGACACCGCCGAGGCGATGTTCCAC
TCGCTGTTCTTCGACCCCGAGCGCTACGACCTTTCGGCCGTCGGCCGCGTGAAGATGAAC
ATGCGTCTCGACCTCGACGCCGAGGACACCGTGCGGACGCTCCGCCGGGAGGACATGCTC
GCGGTCGTCAAGGCCCTGGTGGACCTGCGCGACGGCAAGGGCGAGATCGACGACATCGAT
CACCTCGGCAACCGCCGGGTGCGTTCGGTGGGCGAGCTGATGGAGAACCAGTACCGCCTC
GGCCTGCTCCGCATGGAGCGTGCCATCAAGGAGCGGATGTCCTCCGTCGACATCGACACG
GTGATGCCGCAGGACCTCATCAACGCGAAGCCCGCGGCCGCGGCCGTGCGCGAGTTCTTC
GGCTCGTCGCAGCTCTCGCAGTTCATGGACCAGACCAACCCGCTCTCGGAAGTGACGCAC
AAGCGTCGCCTTTCGGCGCTTGGCCCAGGCGGTCTCACCCGCGAGCGCGCCGGCTTCGAA
GTGCGCGACGTGCACCCGACTCATTACGGCCGCATCTGCCCGATCGAGACGCCGGAAGGC
CCGAACATCGGCCTGATCAACTCCCTCGCCACCTTCGCGCGGGTGAACAAGTACGGCTTC
ATCGAGACCCCGTTCCGGCGGGTGAAGGACGGCGTCGTCACCACCGACGTCGCCTACCTG
TCGGCGATGGAGGAGGCGAAGTACTACGTCGCCCAGGCCAACGCGCAGATGGACGAGAGC
TTCAAGCTGACGGAGGACCTGGTGGTCTGCCGTCGGGCCGGTGACGTGATCGTCGTGCCG
CCGGATCGCGTCGACCTCATGGACGTGTCGCCGAAGCAGCTCGTCTCGGTCGCGGCCGCG
CTCATTCCGTTCCTCGAGAACGATGACGCGAACCGTGCGCTGATGGGCTCGAACATGCAG
CGCCAGGCGGTGCCGCTGGTTCGCGCCGACGCGCCCTTCGTCGGCACCGGCATGGAGGCC
GTCGTCGCTCGCGATTCCGGCGCCGCCATCGCGGCTCGCCGCACCGGCATCGTCGATCAG
GTGGACGCCACCCGTATCGTCATCCGGGCCACCGAGGAGGCCGACGCCAACAAGCCCGGC
GTCGACATCTATCGCCTGCAGAAGTTCCAGCGCTCAAACCAGTCGACCTGCATCACGCAG
AAGCCGCTGGTGCGCGTCGGCGAGGCCGTGAAGAAAGGTGAGATCATCGCCGATGGTCCC
TCCACCGAGTTCGGCGAGCTCGCTCTCGGTCGGAACGTGCTCGTCGCGTTCATGCCGTGG
AACGGCTACAACTTCGAGGACTCGATCCTGCTCTCCGAGCGGATCGTGAAGGATGACGTG
TTCACCTCGATCCACATCGAGGAGTTCGAGGTGATGGCCCGAGACACCAAGCTCGGTCCG
GAAGAGATCACTCGCGACATCCCGAACGTCTCGGAAGAGGCGCTCAAGAACCTCGACGAA
GCCGGCATCGTCTATATCGGTGCCGAGGTTCACGCCGGCGACATCCTGTGCGGCAAGATC
ACGCCGAAGGGTGAGAGCCCGATGACGCCGGAGGAAAAGCTCCTCCGCGCCATCTTCGGC
GAGAAGGCGTCTGACGTGCGCGACACCTCGCTTCGGGTTCCCCCGGGCGTGACCGGCACG
ATCGTCGAGGTCCGGGTGTTCAATCGCCACGGCGTCGACAAGGACGAGCGCGCCCAGGCG
ATCGAGCGCGAGGAGATCGAGCGCCTCGCGAAGGACCGTGACGACGAGCAGGCGATCCTG
GATCGCAACACCTACGCGCGTCTCGCCACGGTCCTCATCGGCCAGGCACCCATCGCGGGT
CCGAAGGGTTTCAAGAAGGAGACCACACTGAGCCGTGAGCTCCTCAGCGAGTATCCGCGT
TCGCAGTGGTGGCAGTTCGCCGTCATCGACGACCGTCTCATGACCGAGATGGAAGCGATG
CAGAAGCAGTACGACGAGTCGAAGAAGCGCCTCGAGCAGCGCTTCCTCGACAAGGTCGAG
AAGCTGCAGCGCGGCGATGAACTCCCGCCCGGCGTCATGAAGATGGTCAAGGTCTTCGTG
GCGGTGAAGCGCAAGATCCAGCCCGGCGACAAGATGGCCGGCCGCCACGGCAACAAGGGC
GTCGTCTCCCGGATCGTGCCGATCGAGGACATGCCGTTCCTGGAGGACGGGACGCATGCC
GACATCGTGCTGAACCCGCTCGGCGTGCCCTCGCGCATGAACGTCGGTCAGATCCTCGAG
ACCCATCTGGGCTGGGCCGCAGCCGGCCTCGGCCGCAAGGTCAGCCAGGCCGTGGACGCC
TACCTTCGCAGCCAGGACATCGAGCCGCTCCGCGACGAGATGAAGGCGATCTACTCGCCG
TCCGA---GCTCGAAGGTCTGTCCGACGACGAACTGGCCGAGGCTGCCAACAACGTACGC
CGCGGCGTGCCGATGGCGACCCCGGTGTTCAACGGCGCCAAGGAAGCCGACATCGAGCAG
ATGCTGGAAATGGCCGGTCTCGACCGGTCGGCCCAGTCGACCCTCTATGACGGCCGCTCG
GGTGAGCCCTTCGACCGCAAGGTCACGATGGGCTACATCTACATGCTGAAGCTGCACCAC
CTGGTGGACGACAAGATCCACGCCCGGTCGATCGGCCCGTACTCCCTCGTCACGCAGCAG
CCGCTGGGTGGAAAGGCACAGTTCGGCGGTCAGCGCTTCGGCGAGATGGAGGTCTGGGCG
CTCGAAGCCTATGGCGCGGCGTACACGCTGCAGGAGATGCTCACGGTCAAGTCGGACGAC
GTTGCCGGCCGCACCAAGGTCTACGAGGCCATCGTGCGCGGCGACGACACCTTCGAGGCC
GGCATCCCCGAGTCGTTCAACGTGCTCGTCAAGGAGATGCGCTCGCTGGGCCTCAACGTG
GAGCTCACCTCCTCGA------AGAAG---CTCGCCAACGACCAGATCGAGCCGCCCGCA
GAGGCGGCCGAATAA
>Methylobacterium_sp_Leaf108
---------------ATGGC-CAAT--ACGCTGGTCGGTCGCAAGCGCATTCGGAAGTTC
TTCGGAAAGATCAAGGAAGTGGCCGAGATGCCGAACCTCATCGAGGTTCAGAAGGCATCC
TACGACCAGTTCCTGATGATGGACGAGCCGGAGGGCGGCCGCGGCGACGAGGGCCTGCAG
ACCGTCTTCAAGTCGGTCTTCCCGATCTCGGACTTCTCGGCCACGGCCCTGCTCGAATTC
GTCAAGTACACCTTCGAACAGCCGAAATACGACGTCGACGAGTGCCGTCAGCGCGGCATC
ACCTTCGCGGCCCCGCTCAAGGTCACGTTGCGCCTCATCGTGTTCGATGTGGATCCCGAC
ACCGGCGCCAAGTCCGTCAAGGACATCAAGGAGCAGGACGTCTACATGGGCGACATGCCC
CTGATGACGGAGAACGGCACCTTCATCGTCAACGGCACCGAGCGCGTCATCGTCTCGCAG
ATGCACCGGTCGCCCGGCGTGTTCTTCGATCACGACAAGGGCAAGACCCACTCGTCGGGC
AAGCTCCTGTTCGCGGCGCGCATCATCCCCTATCGCGGCTCCTGGCTCGACGTCGAGTTC
GATGCCAAGGACATCGTCCACGTGCGCATCGACCGGAAGCGCAAGCTGCCGGTGACCTCG
CTGCTGTTCGCGCTCGGCCTCGACGGCGAAGAGATCCTGTCGACCTTCTACAACCGCGTG
ATCTACGATCGCGACGGCGCCGACTGGCGCGTGCCCTACGACGCCGAGCGCCTGAAGGGC
TTCAAGGCCTCGGTCGACCTCGTCGACGCCGAGTCCGGCGAAGTCGTGCTCGAAGCCGGC
AAGAAGCTGAACGCCCGCAACGCCCGGCAGATCGCCGAGCGCGGCGTCAACTTCCTCAAG
GCCACCGACGAGGACCTGATCGGCCAATACATCGCCGAGGATCTCGTCAACCCCAAGACC
GGCGAGATCTGGGCCGAGGCCGGCGACGAGATTTCCGACAAGCTCCTCAAGAGCCTGGAA
GAGGTCGGCATCACCGAACTGCCGCTGCTCGACATCGACCACGTCAACGTCGGTCCCTAC
ATCCGCAACACGCTGGCCGTGGACAAGAACTCGTCCCGCGAGGGCGCGCTGTTCGACATC
TACCGGGTCATGCGCCCGGGCGAGCCGCCGACGCTGGATACGGCCGAGGCGATGTTCCAC
TCGCTGTTCTTCGATTCCGAGCGCTACGACCTCTCCGCGGTCGGCCGCGTGAAGATGAAC
ATGCGCCTCGACCTCGACGCCGAGGACACCGTGCGCACGCTGCGCCGCGAGGACATGCTC
GCCGTCGTCAAGGCGCTGGTGGACCTGCGCGACGGCAAGGGCGAGATCGACGACATCGAC
CACCTCGGCAACCGCCGCGTGCGCTCCGTCGGCGAGCTCATGGAAAACCAGTACCGCCTC
GGCCTGCTGCGCATGGAGCGCGCCATCAAGGAGCGGATGTCCTCGGTCGATATCGACACG
GTGATGCCGCAGGACCTCATCAACGCCAAGCCCGCGGCGGCCGCGGTGCGCGAGTTCTTC
GGCTCGTCGCAGCTGTCGCAGTTCATGGACCAGACCAACCCGCTCTCGGAAGTGACGCAC
AAGCGTCGCCTCTCGGCGCTCGGCCCCGGCGGTCTCACCCGTGAGCGTGCCGGCTTCGAG
GTGCGCGACGTGCACCCGACCCACTACGGCCGCATCTGCCCGATCGAGACGCCGGAAGGC
CCCAACATCGGCCTGATCAACTCGCTCGCCACCTTCGCGCGGGTGAACAAGTACGGCTTC
ATCGAGACGCCGTTCCGCCGGGTCAAGGACGGGGTCGTCACCACCGAGGTGTCCTACCTC
TCGGCCATGGAGGAGGCGAAGTACTTCGTCGCCCAGGCCAACGCCCAGATGGACGAGAAC
TTCAAGCTCATCGAAGAGCTCGTGGTCTGCCGCCGGGCCGGCGACGTCATCGTCGTCGCC
CCCGACCGCGTCGACCTGATGGACGTGTCCCCCAAGCAGCTCGTCTCGGTGGCGGCGGCG
CTGATCCCGTTCCTCGAGAACGACGACGCCAACCGCGCGCTGATGGGCTCGAACATGCAG
CGCCAGGCGGTGCCGCTGGTCCGCGCCGACGCGCCTTTCGTCGGCACCGGCATGGAAGCC
GTCGTCGCCCGCGACTCGGGTGCGGCCATCGCGGCGCGGCGCTCGGGCATCATCGACCAG
GTCGATGCCACCCGTATCGTCATCCGCGCCACGGAAGAGGCCGACGCCACCAAGCCCGGC
GTCGACATCTATCGCCTGCAGAAGTTCCAGCGCTCCAACCAGTCGACCTGCATCACGCAG
AAGCCGCTGGTGCGCGTCGGCGAGACCGTCAAGAAGGGCGAGATCATCGCCGACGGTCCC
TCGACGGAGTTCGGTGAACTCGCGCTCGGCCGCAACGTGCTCGTCGCGTTCATGCCGTGG
AACGGCTACAACTTCGAGGACTCGATCCTGCTCTCCGAGCGGATCGTGAAGGACGACGTG
TTCACCTCGATCCACATCGAGGAATTCGAGGTGATGGCCCGGGACACCAAGCTCGGTCCG
GAAGAGATCACCCGCGACATCCCGAACGTCTCGGAAGAGGCGCTCAAGAACCTCGACGAG
GCCGGCATCGTCTACATCGGCGCCGAGGTCCATGCGGGCGACATCCTGTGCGGCAAGATC
ACCCCGAAGGGCGAAAGCCCGATGACGCCGGAGGAGAAGCTCCTTCGCGCCATCTTCGGC
GAGAAGGCGTCGGACGTGCGCGACACCTCGCTGCGGGTGCCCCCGGGCGTGACCGGCACC
ATCGTCGAGGTGCGGGTGTTCAACCGGCACGGCGTCGACAAGGACGAGCGCGCCCAGGCG
ATCGAGCGCGAGGAGATCGAGCGCCTGGCCAAGGATCGCGACGACGAGCAGGCGATCCTC
GACCGCAACACCTACGCGCGCCTCGCCGGCGTGCTGATCGGCCAGGCGCCGATCGCCGGT
CCGAAGGGGTTCAAGAAGGAGACCACGCTGTCGCGGGAGATCCTCAACGAGTATCCCCGC
TCGCAGTGGTGGCAGTTCGCCGTGGTCGACGACCGTCTCATGACCGAGATGGAAGCGATG
CAGAAGCAGTACGACGAGTCGAAGAAGCGCCTCGAGCAGCGCTTCCTCGACAAGGTCGAG
AAGCTTCAGCGCGGCGACGAGCTGCCCCCCGGCGTCATGAAGATGGTCAAGGTCTTCGTG
GCGGTGAAGCGCAAGATCCAGCCGGGCGACAAGATGGCCGGCCGTCACGGCAACAAGGGT
GTCGTGTCGCGGATCGTGCCGATCGAGGACATGCCGTTCCTGGAGGACGGGACCCATGCC
GACATCGTGCTGAACCCGCTGGGCGTGCCCTCGCGCATGAACGTCGGTCAGATCCTCGAG
ACCCACCTCGGCTGGGCCGCCGCCGGCCTCGGCCGCAAGGTCGGGCTCGCGGTGGACGCC
TACCTGCGTTCCAACGACATCGCGCCCCTCAAGGCGGAGATGCAGGCGATCTACTCGCCG
TCGGA---GCTGGAGGGCTTGTCGGACGAGGACATGGCGGAGGCCGCTAACAACGTGCGC
CGCGGCGTGCCGATGGCCACCCCGGTGTTCAACGGAGCCAAGGAAGCCGACATCGAGACG
ATGCTGGAAATGGCCGGTCTCGACCGGTCGGCCCAGTCGACCCTCTACGATGGCCGCACC
GGCGAGCCCTTCGACCGCAAGGTGACGATGGGCTACATCTACATGCTGAAGCTGCACCAC
CTCGTGGACGACAAGATCCACGCCCGGTCGATCGGGCCGTACTCCCTCGTCACCCAGCAG
CCGCTGGGCGGAAAGGCGCAGTTCGGTGGCCAGCGCTTCGGCGAGATGGAGGTCTGGGCG
CTGGAGGCCTACGGTGCCGCCTACACGCTGCAGGAGATGCTGACGGTGAAGTCGGATGAC
GTCGCCGGCCGCACCAAGGTCTATGAGGCGATCGTGCGCGGCGACGACACCTTCGAGGCG
GGCATCCCCGAGTCGTTCAACGTGCTCGTCAAGGAGATGCGCTCGCTCGGCCTCAACGTG
GAGCTCACCTCCACCA------AGAAG---AGCGCCAACGACCAGCTCGAGCCGCCCGCC
GAGGCGGCCGAGTAG
>Methylobacterium_sp_Leaf466
---------------ATGGC-CAAT--ACGCTGGTCGGTCGCAAGCGCATTCGGAAGTTC
TTCGGAAAGATCAAGGAAGTGGCCGAGATGCCGAACCTCATCGAGGTTCAGAAGGCATCC
TACGACCAGTTCCTGATGATGGACGAGCCGGAGGGCGGCCGCGGCGACGAGGGCCTGCAG
ACCGTCTTCAAGTCGGTCTTCCCGATCTCGGACTTCTCGGCCACGGCCCTGCTCGAATTC
GTCAAGTACACCTTCGAACAGCCGAAATACGACGTCGACGAGTGCCGTCAGCGCGGCATC
ACCTTCGCGGCCCCGCTCAAGGTCACGTTGCGCCTCATCGTGTTCGATGTGGATCCCGAC
ACCGGCGCCAAGTCCGTCAAGGACATCAAGGAGCAGGACGTCTACATGGGCGACATGCCC
CTGATGACGGAGAACGGCACCTTCATCGTCAACGGCACCGAGCGCGTCATCGTTTCGCAG
ATGCACCGGTCGCCCGGCGTGTTCTTCGATCACGACAAGGGCAAGACCCACTCGTCGGGC
AAGCTGCTGTTCGCGGCGCGCATCATCCCCTATCGCGGCTCCTGGCTCGACGTCGAGTTC
GACGCCAAGGACATCGTCCATGTGCGCATCGATCGGAAGCGCAAGCTGCCGGTGACCTCG
CTGCTGTTCGCGCTCGGCCTCGACGGCGAAGAGATCCTGTCGACCTTCTACAACCGCGTG
ATCTACGATCGCGACGGCGCCGACTGGCGCGTGCCCTACGACGCCGAGCGCCTGAAGGGC
TTCAAGGCCTCGGTCGACCTCGTCGACGCCGAGTCCGGCGAAGTCGTGCTCGAAGCCGGC
AAGAAGCTGAACGCCCGCAACGCCCGGCAGATCGCCGAGCGCGGCGTCAACTTCCTCAAG
GCCACCGACGAGGACCTGATCGGCCAATACATCGCCGAGGATCTCGTCAACCCCAAGACC
GGCGAGATCTGGGCCGAGGCCGGCGACGAGATTTCCGACAAGCTCCTCAAGAGCCTGGAA
GAGGTCGGCATCACCGAACTGCCGCTGCTCGACATCGACCACGTCAACGTCGGTCCCTAC
ATCCGCAACACGCTGGCCGTGGACAAGAACTCGTCCCGCGAGGGCGCGCTGTTCGACATC
TACCGGGTCATGCGCCCGGGCGAGCCGCCGACGCTGGATACGGCCGAGGCGATGTTCCAC
TCGCTGTTCTTCGATTCCGAGCGCTACGACCTCTCCGCGGTCGGCCGCGTGAAGATGAAC
ATGCGCCTCGACCTCGACGCCGAGGACACCGTGCGCACGCTGCGCCGCGAGGACATGCTC
GCCGTCGTCAAGGCGCTGGTGGACCTGCGCGACGGCAAGGGCGAGATCGACGACATCGAC
CACCTCGGCAACCGCCGCGTGCGCTCCGTCGGCGAGCTCATGGAAAACCAGTACCGCCTC
GGCCTGCTGCGCATGGAGCGCGCCATCAAGGAGCGGATGTCCTCGGTCGATATCGACACG
GTGATGCCGCAGGACCTCATCAACGCCAAGCCCGCGGCGGCCGCGGTGCGCGAGTTCTTC
GGCTCGTCGCAGCTGTCGCAGTTCATGGACCAGACCAACCCGCTCTCGGAAGTGACGCAC
AAGCGTCGCCTCTCGGCGCTCGGCCCCGGCGGTCTCACCCGTGAGCGTGCCGGCTTCGAG
GTGCGCGACGTGCACCCGACCCACTACGGCCGCATCTGCCCGATCGAGACGCCGGAAGGC
CCCAACATCGGCCTGATCAACTCGCTCGCCACCTTCGCGCGGGTGAACAAGTACGGCTTC
ATCGAGACGCCGTTCCGCCGGGTCAAGGACGGGGTCGTCACCACCGAGGTGTCGTACCTC
TCGGCCATGGAGGAGGCGAAGTACTTCGTCGCCCAGGCCAACGCCCAGATGGACGAGAAC
TTCAAGCTCATCGAAGAGCTCGTGGTCTGCCGCCGGGCCGGCGACGTCATCGTCGTCGCC
CCCGACCGCGTCGACCTGATGGACGTGTCCCCCAAGCAGCTCGTCTCGGTGGCGGCGGCG
CTGATCCCGTTCCTCGAGAACGACGACGCCAACCGCGCGCTGATGGGCTCGAACATGCAG
CGCCAGGCGGTGCCGCTGGTCCGCGCCGACGCGCCTTTCGTCGGCACCGGCATGGAAGCT
GTCGTCGCCCGCGACTCGGGTGCGGCCATCGCGGCGCGGCGCTCGGGCATCATCGACCAG
GTCGATGCCACCCGTATCGTCATCCGCGCCACGGAAGAGGCCGACGCCACCAAGCCCGGC
GTCGACATCTATCGCCTGCAGAAGTTCCAGCGCTCCAACCAATCGACCTGCATCACGCAG
AAGCCGCTGGTGCGCGTCGGCGAGACCGTCAAGAAGGGCGAGATCATCGCCGACGGTCCC
TCGACGGAGTTCGGTGAACTCGCGCTCGGCCGCAACGTGCTCGTCGCGTTCATGCCGTGG
AACGGCTACAACTTCGAGGACTCGATCCTGCTCTCCGAGCGGATCGTGAAGGACGACGTG
TTCACCTCGATCCACATCGAGGAATTCGAGGTGATGGCCCGGGACACCAAGCTCGGTCCG
GAAGAGATCACCCGCGACATCCCGAACGTCTCGGAAGAGGCGCTCAAGAACCTCGACGAG
GCCGGCATCGTCTACATCGGCGCCGAGGTCCACGCGGGCGACATCCTGTGCGGCAAGATC
ACCCCGAAGGGCGAAAGCCCGATGACGCCGGAGGAGAAGCTCCTTCGCGCCATCTTCGGC
GAGAAGGCGTCGGACGTGCGCGACACCTCGCTGCGGGTTCCCCCGGGCGTGACCGGCACC
ATCGTCGAGGTGCGGGTGTTCAACCGGCACGGCGTCGACAAGGACGAGCGCGCCCAGGCG
ATCGAGCGCGAGGAGATCGAGCGCCTGGCCAAGGATCGCGACGACGAGCAGGCGATCCTC
GACCGCAACACCTACGCGCGCCTCGCCGGCGTGCTGATCGGCCAGGCGCCGATCGCCGGT
CCGAAGGGGTTCAAGAAGGAGACCACGCTGTCGCGGGAGATCCTCAACGAGTATCCCCGC
TCGCAGTGGTGGCAGTTCGCCGTGGTCGACGACCGTCTCATGACCGAGATGGAAGCGATG
CAGAAGCAGTACGACGAGTCGAAGAAGCGCCTGGAGCAGCGCTTCCTCGACAAGGTCGAG
AAGCTGCAGCGCGGCGACGAGCTGCCCCCCGGCGTCATGAAGATGGTCAAGGTCTTCGTG
GCGGTGAAGCGCAAGATCCAGCCGGGCGACAAGATGGCCGGCCGTCACGGCAACAAGGGT
GTCGTGTCGCGGATCGTGCCGATCGAGGACATGCCGTTCCTGGAGGACGGGACCCATGCC
GACATCGTGCTGAACCCGCTGGGCGTGCCCTCGCGCATGAACGTCGGCCAGATCCTCGAG
ACCCACCTCGGCTGGGCCGCCGCCGGCCTCGGCCGCAAGGTCGGGCTCGCGGTGGACGCC
TACCTGCGCTCCAACGACATCGCGCCCCTCAAGGCGGAGATGCAGGCGATCTACTCGCCG
TCGGA---GCTGGAGGGCCTGTCGGACGAGGACATGGCGGAGGCCGCCAACAACGTGCGC
CGCGGCGTGCCGATGGCCACCCCGGTGTTCAACGGTGCCAAGGAAGCCGACATCGAGACG
ATGCTGGAGATGGCCGGTCTCGACCGGTCGGCCCAGTCGACCCTCTACGACGGCCGCACC
GGCGAGCCCTTCGACCGCAAGGTGACGATGGGCTACATCTACATGCTGAAGCTGCACCAC
CTCGTGGACGACAAGATCCACGCCCGGTCGATCGGGCCGTACTCCCTCGTCACCCAGCAG
CCGCTGGGCGGAAAGGCGCAGTTCGGTGGCCAGCGCTTCGGCGAGATGGAGGTCTGGGCG
CTGGAGGCCTACGGTGCCGCCTACACGCTGCAGGAGATGCTGACGGTGAAGTCGGATGAC
GTCGCCGGCCGCACCAAGGTCTATGAGGCGATCGTGCGCGGCGACGACACCTTCGAGGCG
GGCATCCCCGAGTCGTTCAACGTGCTCGTCAAGGAGATGCGCTCGCTCGGCCTCAACGTG
GAGCTCACCTCCACCA------AGAAG---AGCGCCAACGACCAGCTCGAGCCGCCCGCC
GAGGCGGCCGAGTAG
>Methylobacterium_sp_Leaf399
---------------ATGGC-CAAT--ACGCTGGTCGGTCGCAAGCGCATTCGGAAGTTC
TTCGGAAAGATCAAGGAAGTGGCCGAGATGCCGAACCTCATCGAGGTTCAGAAGGCATCC
TACGACCAGTTCCTGATGATGGACGAGCCGGAGGGCGGCCGCGGCGACGAGGGCCTGCAG
ACCGTCTTCAAGTCGGTCTTCCCGATCTCGGACTTCTCGGCCACGGCCCTGCTCGAATTC
GTCAAGTACACCTTCGAACAGCCGAAATACGACGTCGACGAGTGCCGTCAGCGCGGCATC
ACCTTCGCGGCCCCGCTCAAGGTCACGTTGCGCCTCATCGTGTTCGATGTGGATCCCGAC
ACCGGCGCCAAGTCCGTCAAGGACATCAAGGAGCAGGACGTCTACATGGGCGACATGCCC
CTGATGACGGAGAACGGCACCTTCATCGTCAACGGCACCGAGCGCGTCATCGTCTCGCAG
ATGCACCGGTCGCCCGGCGTGTTCTTCGATCACGACAAGGGCAAGACCCACTCGTCGGGC
AAGCTGCTGTTCGCGGCGCGCATCATCCCCTATCGCGGCTCCTGGCTCGACGTCGAGTTC
GACGCCAAGGACATCGTCCACGTGCGCATCGACCGGAAGCGCAAGCTGCCGGTGACCTCG
CTGCTGTTCGCGCTCGGCCTCGACGGCGAAGAGATCCTGTCGACCTTCTACAACCGCGTG
ATCTACGATCGCGACGGCGCCGACTGGCGCGTGCCCTACGACGCCGAGCGCCTGAAGGGC
TTCAAGGCCTCGGTCGACCTCGTCGACGCCGAGTCCGGCGAAGTCGTGCTCGAAGCCGGC
AAGAAGCTGAACGCCCGCAACGCCCGGCAGATCGCCGAGCGCGGCGTCAACTTCCTCAAG
GCCACCGACGAGGACCTGATCGGCCAATACATCGCCGAGGATCTCGTCAACCCCAAGACC
GGCGAGATCTGGGCCGAGGCCGGCGACGAGATTTCCGACAAGCTCCTCAAGAGCCTGGAA
GAGGTCGGCATCACCGAACTGCCGCTGCTCGACATCGACCACGTCAACGTCGGTCCCTAC
ATCCGCAACACGCTGGCCGTGGACAAGAACTCGTCCCGCGAGGGCGCGCTGTTCGACATC
TACCGGGTCATGCGCCCGGGCGAGCCGCCGACGCTGGATACGGCCGAGGCGATGTTCCAC
TCGCTGTTCTTCGATTCCGAGCGCTACGACCTCTCCGCGGTCGGCCGCGTGAAGATGAAC
ATGCGCCTCGACCTCGACGCCGAGGACACCGTGCGCACGCTGCGCCGCGAGGACATGCTC
GCCGTCGTCAAGGCGCTGGTGGACCTGCGCGACGGCAAGGGCGAGATCGACGACATCGAC
CACCTCGGCAACCGCCGCGTGCGCTCCGTCGGCGAGCTCATGGAAAACCAGTACCGCCTC
GGCCTGCTGCGCATGGAGCGCGCCATCAAGGAGCGGATGTCCTCGGTCGATATCGACACG
GTGATGCCGCAGGACCTCATCAACGCCAAGCCCGCGGCGGCCGCGGTGCGCGAGTTCTTC
GGCTCGTCGCAGCTGTCGCAGTTCATGGACCAGACCAATCCGCTCTCGGAAGTGACGCAC
AAGCGTCGCCTCTCGGCGCTCGGCCCCGGCGGTCTCACCCGTGAGCGTGCCGGCTTCGAG
GTGCGCGACGTGCACCCGACCCACTACGGCCGCATCTGCCCGATCGAGACGCCGGAAGGC
CCCAACATCGGCCTGATCAACTCGCTCGCCACCTTCGCGCGGGTGAACAAGTACGGCTTC
ATCGAGACGCCGTTCCGCCGGGTCAAGGACGGGGTCGTCACCACCGAGGTGTCCTACCTC
TCGGCCATGGAGGAGGCGAAGTACTTCGTCGCCCAGGCCAACGCCCAGATGGATGAGAAC
TTCAAGCTCATCGAAGAGCTCGTGGTCTGCCGCCGGGCCGGCGACGTCATCGTCGTCGCC
CCCGACCGCGTCGACCTGATGGACGTGTCCCCCAAGCAGCTCGTCTCGGTGGCGGCGGCG
CTGATCCCGTTCCTCGAGAACGACGACGCCAACCGCGCGCTGATGGGCTCGAACATGCAG
CGCCAGGCGGTGCCGCTGGTCCGCGCCGACGCGCCTTTCGTCGGCACCGGCATGGAAGCC
GTCGTCGCCCGCGACTCGGGTGCGGCCATCGCGGCGCGGCGCTCGGGCATCATCGACCAG
GTCGATGCCACCCGTATCGTCATCCGCGCCACGGAAGAGGCCGACGCCACCAAGCCCGGC
GTCGACATCTATCGCCTGCAGAAGTTCCAGCGCTCCAACCAGTCGACCTGCATCACGCAG
AAGCCGCTGGTGCGCGTCGGCGAGACCGTCAAGAAGGGCGAGATCATCGCCGACGGTCCC
TCGACGGAGTTCGGTGAACTCGCGCTCGGCCGCAACGTGCTCGTCGCGTTCATGCCGTGG
AACGGCTACAACTTCGAGGACTCGATCCTGCTCTCCGAGCGGATCGTGAAGGATGACGTG
TTCACCTCGATCCACATCGAGGAATTCGAGGTGATGGCTCGGGACACCAAGCTCGGTCCG
GAAGAGATCACCCGCGACATCCCGAACGTCTCGGAAGAGGCGCTCAAGAACCTCGACGAG
GCCGGCATCGTCTACATCGGCGCCGAGGTCCACGCGGGCGACATCCTGTGCGGCAAGATC
ACCCCGAAGGGCGAAAGCCCGATGACGCCGGAGGAGAAGCTCCTTCGCGCCATCTTCGGC
GAGAAGGCGTCGGACGTGCGCGACACCTCGCTGCGGGTTCCCCCGGGCGTGACCGGCACC
ATCGTCGAGGTGCGGGTGTTCAACCGGCACGGCGTCGACAAGGACGAGCGCGCCCAGGCG
ATCGAGCGCGAGGAGATCGAGCGCCTGGCCAAGGATCGCGACGACGAGCAGGCGATCCTC
GACCGCAACACCTACGCGCGCCTCGCCGGCGTGCTGATCGGCCAGGCGCCGATCGCCGGT
CCGAAGGGGTTCAAGAAGGAGACCACGCTGTCGCGGGAGATCCTCAACGAGTATCCCCGC
TCGCAGTGGTGGCAGTTCGCCGTGGTCGACGACCGTCTCATGACCGAGATGGAAGCGATG
CAGAAGCAGTACGACGAGTCGAAGAAGCGCCTCGAGCAGCGCTTCCTCGACAAGGTCGAG
AAGCTGCAGCGCGGCGACGAGCTGCCCCCCGGCGTCATGAAGATGGTCAAGGTCTTCGTG
GCGGTGAAGCGCAAGATCCAGCCGGGCGACAAGATGGCCGGCCGTCACGGCAACAAGGGT
GTCGTGTCGCGGATCGTGCCGATCGAGGACATGCCGTTCCTCGAGGACGGGACCCATGCC
GACATCGTGCTGAACCCGCTGGGCGTGCCCTCGCGCATGAACGTCGGCCAGATCCTCGAG
ACCCACCTCGGCTGGGCCGCCGCCGGCCTCGGCCGCAAGGTCGGGCTCGCGGTGGACGCC
TACCTGCGCTCCAACGACATCGCGCCCCTCAAGGCGGAGATGCAGGCGATCTACTCGCCG
TCGGA---GCTGGAGGGCTTGTCGGACGAGGACATGGCGGAGGCCGCCAACAACGTGCGC
CGCGGCGTGCCGATGGCCACCCCGGTGTTCAACGGTGCCAAGGAAGCCGACATTGAGACG
ATGCTGGAGATGGCCGGTCTCGACCGGTCGGCCCAGTCGACCCTCTACGACGGCCGCACC
GGCGAGCCCTTCGACCGCAAGGTGACGATGGGCTACATCTACATGCTGAAGCTGCACCAC
CTCGTGGACGACAAGATCCACGCCCGGTCGATCGGGCCGTACTCCCTCGTCACCCAGCAG
CCGCTGGGCGGAAAGGCGCAGTTCGGTGGCCAGCGCTTCGGCGAGATGGAGGTCTGGGCG
CTGGAGGCCTACGGTGCCGCCTACACGCTGCAGGAGATGCTGACGGTGAAGTCGGACGAC
GTCGCCGGCCGCACCAAGGTCTATGAGGCGATCGTGCGCGGCGACGACACCTTCGAGGCG
GGCATTCCCGAGTCGTTCAACGTGCTCGTCAAGGAGATGCGCTCGCTCGGCCTCAACGTG
GAGCTCACCTCCACCA------AGAAG---AGCGCCAACGACCAGCTCGAGCCGCCCGCC
GAGGCGGCCGAGTAG
>Methylobacterium_sp_77
---------------ATGGC-CAAC--ACGCTGGTCGGTCGCAAGCGCATTCGCAAATTT
TTCGGCAAGATCAAGGAAGTCGCCGAGATGCCGAACCTCATCGAGGTTCAGAAGGCGTCC
TACGACCAGTTCTTGATGATGGACGAGCCGGAAGGCGGACGGGGCGACGAAGGCCTGCAG
ACCGTGTTCAAGTCGGTCTTCCCGATCTCCGACTTCTCGGCCACCGCCCTGCTCGAATTC
GTGAAGTACACGTTCGAGCAGCCGAAATACGACGTCGACGAGTGCCGTCAACGCGGCATC
ACCTTCGCGGCTCCCCTCAAGGTGACGCTGCGTCTCATCGTGTTCGATGTGGACCCGGAT
ACCGGTGCGAAGTCGGTCAAGGACATCAAGGAGCAGGACGTCTACATGGGCGACATGCCC
CTGATGACGGAGAACGGCACCTTCATCGTCAATGGCACAGAGCGCGTCATCGTCAGCCAG
ATGCACCGCTCCCCCGGCGTGTTCTTCGATCACGACAAGGGCAAGACCCACTCCTCGGGT
AAGCTGCTCTTCGCCGCTCGCATCATCCCGTATCGCGGCTCGTGGCTCGACGTCGAGTTC
GACGCCAAGGACATCGTGCATGTCCGTATCGACCGTAAGCGCAAGCTGCCGGCGACCTCG
TTGCTGTTCGCACTCGGACTCGACGGCGAGGAGATCCTCTCGACCTTCTACAACCGCGTC
ATCTACGACCGTGACGGCGCCGAGTGGCGCGTGCCGTTCGATGCCGACCGTCTGAAGGGC
TTCAAGGCCTCCGTCGATCTGGTCGACGCCGATTCCGGCGAGGTCGTGCTCGAAGCCGGA
AAGAAGCTCAACGCGCGTAACGCCCGCCAGATCGCCGAGCGCGGCGTCCAATTCCTGAAG
GCAACGGACGAAGACCTGATCGGCCAGTACATCGCCGAAGATCTGGTCAACCCGAAGACC
GGTGAGATCTGGGCCGAGGCCGGCGACGAGATTTCCGACAAGCTCCTCAAGAGCCTGGAG
GAAGTCGGTGTGTCCGAGCTTCCCGTTCTCGACATCGACCACGTCAACGTCGGTCCCTAC
ATCCGCAACACGCTCGCCGTGGACAAGAACTCGTCCCGTGAGGGCGCGCTGTTCGACATC
TACCGCGTCATGCGTCCCGGTGAGCCGCCGACGCTCGACACGGCGGAAGCGATGTTCCAC
TCGCTGTTCTTCGATTCCGAGCGCTACGATCTCTCGGCCGTCGGCCGCGTGAAGATGAAC
ATGCGCCTCGATCTCGACGCCGAGGACACCGTCCGTACGCTGCGCCGCGAGGACATGCTC
GCCGTGGTCAAGGCGTTGGTCGACCTGCGCGATGGCAAGGGCGAGATCGACGACATCGAT
CACCTCGGCAACCGCCGTGTCCGTTCCGTCGGCGAACTGATGGAGAACCAGTACCGCCTG
GGTCTGCTGCGCATGGAGCGCGCCATCAAGGAGCGTATGTCCTCCGTCGACATCGACACC
GTGATGCCGCAGGATCTCATCAACGCGAAGCCCGCGGCAGCCGCCGTGCGCGAGTTCTTC
GGCTCGTCGCAGCTGTCGCAGTTCATGGATCAGACCAATCCGCTTTCGGAAGTGACGCAT
AAGCGTCGCCTTTCGGCGCTTGGCCCCGGCGGTCTGACCCGCGAGCGCGCCGGCTTCGAA
GTGCGCGACGTGCACCCGACCCACTATGGCCGTATCTGCCCGATCGAGACGCCGGAAGGC
CCGAATATCGGTCTCATCAACTCCCTGGCGACCTTCGCTCGGGTGAACAAGTATGGCTTC
ATCGAGACCCCGTTCCGTCGTGTGAAGGACGGCGTGGTGACGAAGGAAGTCTCCTACCTC
TCCGCGATGGAGGAGGCGAAGTACTACGTCGCCCAGGCCAACGCTCAGATGGACGAGAGC
TTCAAGCTCATCGAAGATCTGGTGGTCTGCCGTCGCGCCGGTGACGTCATCGTGGTGCCT
CCGGACCGCGTCGACCTCATGGACGTGTCGCCGAAGCAGCTCGTTTCGGTGGCCGCCGCG
CTGATCCCGTTCCTCGAGAACGACGACGCGAACCGCGCGCTGATGGGATCGAACATGCAG
CGCCAGGCGGTGCCGCTGGTTCGTGCCGATGCGCCGTTCGTCGGCACCGGCATGGAAGCC
GTAGTCGCCCGCGATTCGGGTGCCGCCATCGCGGCCCGCCGGACCGGCATCGTCGATCAG
GTGGACGCGACCCGTATCGTCATCCGCGCCACGGAAGAGGCCGACGCCAACAAGCCCGGC
GTCGACATCTACCGCCTGCAGAAGTTCCAGCGCTCCAACCAGTCGACCTGCATCACGCAG
AAGCCGTTGGTTCGCGTCGGCGAGACCGTGAAGAAGGGCGAGATCATCGCCGACGGTCCC
TCGACGGAGTTCGGTGAGCTGGCGCTCGGCCGGAACGTGCTCGTCGCGTTCATGCCGTGG
AACGGCTACAACTTCGAGGATTCGATCCTGCTCTCCGAGCGGATCGTGAAGGATGACGTG
TTCACCTCGATCCATATCGAGGAATTCGAGGTGATGGCCCGAGACACCAAGCTCGGTCCC
GAGGAAATCACCCGCGACATCCCCAACGTCTCGGAAGAGGCGCTGAAGAACCTCGACGAG
GCCGGCATCGTCTATATCGGCGCCGAGGTGCATGCCGGCGACATCCTGTGCGGCAAGATC
ACTCCGAAGGGCGAAAGCCCGATGACGCCGGAAGAGAAGCTCCTGCGCGCCATCTTCGGT
GAGAAGGCGTCCGACGTGCGCGACACCTCGCTTCGGGTTCCCCCGGGCGTGACGGGTACA
ATCGTCGAGGTCCGGGTGTTCAACCGCCACGGCGTCGACAAGGACGAGCGCGCTCAGGCG
ATCGAGCGCGAAGAGATTGAGCGTCTCGCCAAGGATCGCGACGACGAGCAGGCGATCCTC
GACCGCAACACCTATGCCCGCCTCGCCGGCGTCCTGATCGGTCAGTCGCCGATCGCCGGT
CCGAAGGGCTTCAAGAAGGAGACCACGCTCAACCGTGAGCTCCTGAACGAGTACCCGCGC
TCGCAATGGTGGCAGTTCGCCGTCGTCGACGACCGTCTCATGACCGAGATGGAAGCGATG
CAGAAGCAGTACGACGAGTCGAAGAAGCGCCTCGAGCAGCGCTTCCTCGACAAGGTCGAG
AAGCTGCAGCGCGGCGACGAGTTGCCTCCGGGCGTGATGAAGATGGTCAAGGTCTTCGTC
GCGGTGAAGCGCAAGATCCAGCCGGGCGACAAGATGGCCGGCCGTCACGGCAACAAGGGT
GTCGTGTCGCGGATCGTGCCGATCGAGGACATGCCGTTCCTGGAAGACGGGACGCATGCC
GACATCGTGCTCAACCCGCTCGGCGTGCCCTCGCGTATGAACGTCGGGCAGATCCTCGAG
ACCCATCTGGGCTGGGCGGCGGCCGGCCTCGGCCGCAAGGTCGGGCTCGCGGTGGACGCG
TATCTGCGCAGCAACGACATCGCCCCCCTCAAGGCGGAGATGGAGGCGATCTACTCGCCG
TCGGA---GCTGGAAGGCCTCTCGGACGAGGAGATGGCGGAAGCCGCCAACAACGTACGC
CGCGGCGTGCCGATGGCGACCCCGGTGTTCAACGGCGCCAAGGAAGCCGACATCGAGACC
ATGCTGGAGATGGCCGGGCTCGACCGCTCGGCGCAGTCGACGCTCTATGACGGGCGCACG
GGCGAGCCTTTCGACCGCAAGGTGACGATGGGCTACATCTACATGCTCAAGCTCCACCAC
CTCGTGGACGACAAGATCCACGCGCGGTCGATCGGCCCGTACTCGCTCGTCACCCAGCAG
CCGCTGGGCGGAAAGGCGCAGTTCGGCGGTCAGCGCTTCGGCGAGATGGAAGTCTGGGCA
CTCGAAGCCTACGGTGCGGCCTACACGCTGCAGGAGATGCTCACGGTGAAGTCGGACGAT
GTCGCCGGCCGCACCAAGGTCTACGAGGCCATCGTCCGCGGCGACGACACCTTCGAGGCC
GGTATCCCGGAGAGCTTCAACGTGCTCGTGAAGGAAATGCGTTCGCTCGGCCTCAACGTG
GAGCTAACCTCCTCGA------AGAAG---CTTGCGAACGACCAGCTCGATCCGCCCGCA
GAAGCGGCCGAGTAA
>Methylobacterium_sp_Leaf86
---------------ATGGC-CAAC--ACGCTGGTCGGTCGCAAGCGCATTCGCAAGTTT
TTCGGCAAGATCAAGGAAGTCGCCGAGATGCCGAACCTCATCGAGGTTCAGAAGGCGTCC
TACGACCAGTTCCTGATGATGGACGAGCCGGAAGGCGGACGGGGCGACGAAGGCCTGCAG
ACCGTTTTCAAGTCGGTCTTCCCGATCTCCGACTTTTCGGCGACGGCCCTCCTCGAATTC
GTGAAGTACACGTTCGAGCAGCCGAAATACGATGTCGACGAGTGTCGCCAGCGTGGCATC
ACCTTCGCGGCTCCGCTCAAGGTGACGCTGCGCCTCATCGTGTTCGATGTGGACCCGGAT
ACCGGTGCCAAGTCCGTCAAGGACATCAAGGAGCAGGACGTCTACATGGGCGACATGCCC
CTGATGACGGAGAACGGCACCTTCATCGTCAACGGCACCGAGCGCGTCATCGTCTCGCAG
ATGCACCGCTCGCCAGGCGTGTTCTTCGACCACGACAAGGGCAAGACCCATTCCTCGGGC
AAGCTGCTCTTCGCCGCGCGCATCATCCCCTATCGCGGCTCGTGGCTCGATGTGGAGTTC
GACGCCAAGGACATCGTGCATGTGCGTATCGACCGTAAGCGCAAGCTTCCGGCGACGTCG
CTGCTGTTCGCCCTCGGCCTCGACGGCGAGGAGATCCTCTCCACCTTCTACAACCGCGTC
ATCTACGATCGCGACGGCGCCGAATGGCGCGTGCCGTTCGATGCCGACCGTCTGAAGGGC
TTCAAGGCCTCCGTCGATCTCGTCGACGCTGATTCGGGCGAAGTCGTCCTCGAAGCCGGC
AAGAAGCTCAACGCCCGCAACGCCCGCCAGATCAGCGAGCGCGGTGTCCAGTTCCTGAAG
GCCACCGACGAAGACCTGATCGGCCAGTACATCGCAGAAGATCTGGTCAATGCGAAGACC
GGCGAGATCTGGGCCGAGGCCGGCGACGAAATCTCCGACAAGCTCCTCAAGAGCCTGGAA
GAGGTCGGCGTTTCCGAGCTTCCCGTCCTCGACATCGACCACGTCAATGTCGGTCCCTAC
ATCCGCAACACCCTCGCCGTGGACAAGAACTCATCCCGCGAAGGCGCGCTGTTCGACATC
TACCGCGTCATGCGTCCCGGCGAGCCGCCGACGCTCGACACGGCAGAGGCGATGTTCCAC
TCGCTGTTCTTCGATTCCGAGCGCTACGACCTCTCGGCCGTCGGTCGCGTGAAGATGAAC
ATGCGTCTCGACCTCGATGCCGAGGATACCGTGCGCACCCTGCGCCGCGAGGACATGCTC
GCGGTCGTCAAGGCGCTGGTGGACCTGCGCGACGGCAAGGGCGAGATCGACGACATCGAT
CACCTCGGCAACCGCCGTGTGCGTTCGGTGGGCGAGCTCATGGAGAACCAGTACCGCCTG
GGTCTTCTCCGCATGGAGCGCGCCATCAAGGAGCGTATGTCCTCAGTCGATATCGACACG
GTGATGCCGCAGGACCTCATCAACGCGAAGCCGGCAGCGGCCGCGGTGCGTGAGTTCTTC
GGCTCGTCGCAGCTGTCGCAGTTCATGGATCAGACCAATCCGCTCTCGGAAGTGACGCAT
AAGCGTCGCCTCTCGGCGCTTGGCCCGGGCGGGCTCACCCGTGAGCGCGCCGGCTTCGAG
GTGCGCGACGTGCACCCGACCCATTACGGCCGCATCTGCCCGATCGAGACGCCGGAAGGT
CCGAATATCGGTCTCATCAATTCGCTCGCCACCTTCGCGCGGGTGAACAAGTACGGCTTC
ATCGAGACCCCGTTCCGTCGCGTGAAGGACGGCGTGGTCACGAAGGAGGTTTCCTACCTC
TCGGCGATGGAAGAGGCGAAGTACTACGTCGCCCAGGCCAACGCCCAGATGGACGAGAGC
TTCAAGCTGACGGAAGACCTCGTGGTCTGCCGTCGGGCCGGCGACGTCATCGTTGTGCCG
CCGGACCGCGTCGACCTCATGGACGTGTCGCCGAAGCAGCTCGTCTCGGTAGCTGCCGCA
CTCATCCCGTTCCTCGAGAACGACGATGCGAACCGCGCTTTGATGGGCTCGAACATGCAG
CGCCAGGCGGTGCCGCTGGTCCGCGCCGACGCGCCGTTTGTCGGCACCGGCATGGAAGCC
GTGGTCGCCCGCGATTCGGGTGCCGCCATCGCAGCGCGCCGCTCCGGCATCGTCGATCAG
GTCGATGCGACCCGTATCGTCATCCGCGCCACCGAAGAGGCCGATGCCAACAAGCCCGGC
GTCGACATCTACCGCCTGCAGAAGTTCCAGCGCTCCAACCAGTCGACCTGCATCACGCAG
AAGCCGCTGGTCCGCGTGGGCGAGCAGGTGAAGAAGGGCGAGATCATCGCCGATGGTCCG
TCGACGGAGTTCGGCGAGCTGGCACTCGGCCGGAACGTGCTCGTCGCGTTCATGCCGTGG
AACGGCTACAACTTCGAGGACTCGATCCTGCTCTCCGAGCGGATCGTGAAGGATGACGTG
TTCACCTCGATCCATATCGAGGAGTTCGAGGTGATGGCCCGAGACACCAAGCTCGGTCCG
GAAGAAATCACCCGCGACATCCCCAACGTCTCGGAAGAGGCGCTGAAGAACCTCGACGAA
GCCGGCATCGTCTATATCGGCGCCGAGGTCCATGCGGGCGACATCCTGTGCGGCAAGATC
ACCCCGAAGGGCGAGAGCCCGATGACGCCGGAGGAGAAGCTCCTCCGCGCCATCTTCGGC
GAGAAGGCCTCCGACGTGCGCGACACCTCGCTCCGGGTTCCCCCGGGCGTGACCGGCACG
ATCGTCGAAGTCCGGGTGTTCAACCGCCACGGCGTCGACAAGGACGAGCGCGCCCAGGCC
ATCGAGCGCGAAGAGATCGAGCGTCTCGCCAAGGATCGTGACGACGAGCAGGCGATCCTC
GACCGCAACACCTACGCCCGTCTCGCCGGCGTCCTGATCGGCCAGTCGCCGATCGCGGGT
CCGAAGGGCTTCAAGAAGGAGACCACGCTCAGCCGTGAGCTCCTGAACGAGTACCCGCGC
TCGCAATGGTGGCAGTTCGCCGTTGTCGACGACCGTCTCATGTCCGAGATGGAAGCGATG
CAGAAGCAGTACGACGAGTCGAAGAAGCGCCTCGAGCAGCGCTTCCTCGACAAGGTCGAG
AAGCTGCAGCGCGGCGACGAGTTGCCCCCCGGCGTGATGAAGATGGTCAAGGTCTTCGTT
GCGGTGAAGCGCAAGATCCAGCCGGGCGACAAGATGGCCGGCCGTCACGGCAACAAGGGT
GTCGTGTCGCGGATCGTGCCGATCGAAGACATGCCGTTCCTCGAAGACGGAACGCATGCC
GACATCGTGCTCAACCCGCTCGGCGTGCCGTCGCGCATGAACGTCGGTCAGATCCTGGAG
ACGCATCTGGGCTGGGCTGCCGCCGGTCTCGGCCGTAAGGTCGGGCTCGCCGTGGACGCC
TACCTCCGCAGCAACGACATCGCGCCCCTCAAGGCGGAGATGGAGGCGATCTACTCGCCG
TCGGA---GCTCGAAGGTTTGTCGGACGAGGACATGGCGGAGGCGGCCAACAACGTACGC
CGTGGCGTGCCGATGGCCACTCCGGTGTTCAACGGCGCCAAGGAAGCCGACATCGAGACG
ATGCTGGAGATGGCCGGGCTCGACCGCTCGGCACAGTCGACGCTCTATGACGGGCGTACG
GGTGAGCCTTTCGACCGCAAGGTGACGATGGGCTACATCTACATGCTGAAGCTCCACCAC
CTCGTGGACGACAAGATCCACGCTCGGTCGATCGGTCCGTACTCCCTCGTCACCCAGCAG
CCGCTGGGCGGTAAGGCGCAGTTCGGCGGCCAGCGCTTCGGCGAGATGGAGGTCTGGGCT
CTGGAGGCCTACGGCGCGGCCTACACGCTGCAGGAGATGCTCACGGTGAAGTCGGACGAT
GTCGCCGGCCGCACCAAGGTCTACGAGGCCATCGTCCGTGGCGACGATACCTTCGAGGCC
GGCATCCCCGAGTCCTTCAACGTGCTCGTCAAGGAAATGCGTTCGCTCGGCCTCAACGTG
GAGCTCACCTCCTCCA------AGAAG---CTCGCGAACGACCAGCTNNNNNNNNN----
-----------GTAA
>2Methylobacterium_sp_Leaf91
---------------ATGGC-CAAC--ACGCTGGTCGGTCGCAAGCGCATTCGCAAGTTT
TTCGGCAAGATCAAGGAAGTCGCCGAGATGCCGAACCTCATCGAGGTTCAGAAGGCGTCC
TACGACCAGTTCCTGATGATGGACGAGCCGGAAGGCGGACGGGGCGACGAAGGCCTGCAG
ACCGTTTTCAAGTCGGTCTTCCCGATCTCCGACTTTTCGGCGACGGCCCTCCTCGAATTC
GTGAAGTACACGTTCGAGCAGCCGAAATACGATGTCGACGAGTGTCGCCAGCGTGGCATC
ACCTTCGCGGCTCCGCTCAAGGTGACGCTGCGCCTCATCGTGTTCGATGTGGACCCGGAT
ACCGGTGCCAAGTCCGTCAAGGACATCAAGGAGCAGGACGTCTACATGGGCGACATGCCC
CTGATGACGGAGAACGGCACCTTCATCGTCAACGGCACCGAGCGCGTCATCGTCTCGCAG
ATGCACCGCTCGCCAGGCGTGTTCTTCGACCACGACAAGGGCAAGACCCATTCCTCGGGC
AAGCTGCTCTTCGCCGCGCGCATCATCCCCTATCGCGGCTCGTGGCTCGATGTGGAGTTC
GACGCCAAGGACATCGTGCATGTGCGTATCGACCGTAAGCGCAAGCTTCCGGCGACGTCG
CTGCTGTTCGCCCTCGGCCTCGACGGCGAGGAGATCCTCTCCACCTTCTACAACCGCGTC
ATCTACGATCGCGACGGCGCCGAATGGCGCGTGCCGTTCGATGCCGACCGTCTGAAGGGC
TTCAAGGCCTCCGTCGATCTCGTCGACGCTGATTCGGGCGAAGTCGTCCTCGAAGCCGGC
AAGAAGCTCAACGCCCGCAACGCCCGCCAGATCAGCGAGCGCGGTGTCCAGTTCCTGAAG
GCCACCGACGAAGACCTGATCGGCCAGTACATCGCAGAAGATCTGGTCAATGCGAAGACC
GGCGAGATCTGGGCCGAGGCCGGCGACGAAATCTCCGACAAGCTCCTCAAGAGCCTGGAA
GAGGTCGGCGTTTCCGAGCTTCCCGTCCTCGACATCGACCACGTCAATGTCGGTCCCTAC
ATCCGCAACACCCTCGCCGTGGACAAGAACTCATCCCGCGAAGGCGCGCTGTTCGACATC
TACCGCGTCATGCGTCCCGGCGAGCCGCCGACGCTCGACACGGCAGAGGCGATGTTCCAC
TCGCTGTTCTTCGATTCCGAGCGCTACGACCTCTCGGCCGTCGGTCGCGTGAAGATGAAC
ATGCGTCTCGACCTCGATGCCGAGGATACCGTGCGCACCCTGCGCCGCGAGGACATGCTC
GCGGTCGTCAAGGCGCTGGTGGACCTGCGCGACGGCAAGGGCGAGATCGACGACATCGAT
CACCTCGGCAACCGCCGTGTGCGTTCGGTGGGCGAGCTCATGGAGAACCAGTACCGCCTG
GGTCTTCTCCGCATGGAGCGCGCCATCAAGGAGCGTATGTCCTCAGTCGATATCGACACG
GTGATGCCGCAGGACCTCATCAACGCGAAGCCGGCAGCGGCCGCGGTGCGTGAGTTCTTC
GGCTCGTCGCAGCTGTCGCAGTTCATGGATCAGACCAATCCGCTCTCGGAAGTGACGCAT
AAGCGTCGCCTCTCGGCGCTTGGCCCGGGCGGGCTCACCCGTGAGCGCGCCGGCTTCGAG
GTGCGCGACGTGCACCCGACCCATTACGGCCGCATCTGCCCGATCGAGACGCCGGAAGGT
CCGAATATCGGTCTCATCAATTCGCTCGCCACCTTCGCGCGGGTGAACAAGTACGGCTTC
ATCGAGACCCCGTTCCGTCGCGTGAAGGACGGCGTGGTCACGAAGGAGGTTTCCTACCTC
TCGGCGATGGAAGAGGCGAAGTACTACGTCGCCCAGGCCAACGCCCAGATGGACGAGAGC
TTCAAGCTGACGGAAGACCTCGTGGTCTGCCGTCGGGCCGGCGACGTCATCGTTGTGCCG
CCGGACCGCGTCGACCTCATGGACGTGTCGCCGAAGCAGCTCGTCTCGGTAGCTGCCGCA
CTCATCCCGTTCCTCGAGAACGACGATGCGAACCGCGCTTTGATGGGCTCGAACATGCAG
CGCCAGGCGGTGCCGCTGGTCCGCGCCGACGCGCCGTTTGTCGGCACCGGCATGGAAGCC
GTGGTCGCCCGCGATTCGGGTGCCGCCATCGCAGCGCGCCGCTCCGGCATCGTCGATCAG
GTCGATGCGACCCGTATCGTCATCCGCGCCACCGAAGAGGCCGATGCCAACAAGCCCGGC
GTCGACATCTACCGCCTGCAGAAGTTCCAGCGCTCCAACCAGTCGACCTGCATCACGCAG
AAGCCGCTGGTCCGCGTGGGCGAGCAGGTGAAGAAGGGCGAGATCATCGCCGATGGTCCG
TCGACGGAGTTCGGCGAGCTGGCACTCGGCCGGAACGTGCTCGTCGCGTTCATGCCGTGG
AACGGCTACAACTTCGAGGACTCGATCCTGCTCTCCGAGCGGATCGTGAAGGATGACGTG
TTCACCTCGATCCATATCGAGGAGTTCGAGGTGATGGCCCGAGACACCAAGCTCGGTCCG
GAAGAAATCACCCGCGACATCCCCAACGTCTCGGAAGAGGCGCTGAAGAACCTCGACGAA
GCCGGCATCGTCTATATCGGCGCCGAGGTCCATGCGGGCGACATCCTGTGCGGCAAGATC
ACCCCGAAGGGCGAGAGCCCGATGACGCCGGAGGAGAAGCTCCTCCGCGCCATCTTCGGC
GAGAAGGCCTCCGACGTGCGCGACACCTCGCTCCGGGTTCCCCCGGGCGTGACCGGCACG
ATCGTCGAAGTCCGGGTGTTCAACCGCCACGGCGTCGACAAGGACGAGCGCGCCCAGGCC
ATCGAGCGCGAAGAGATCGAGCGTCTCGCCAAGGATCGTGACGACGAGCAGGCGATCCTC
GACCGCAACACCTACGCCCGTCTCGCCGGCGTCCTGATCGGCCAGTCGCCGATCGCGGGT
CCGAAGGGCTTCAAGAAGGAGACCACGCTCAGCCGTGAGCTCCTGAACGAGTACCCGCGC
TCGCAATGGTGGCAGTTCGCCGTTGTCGACGACCGTCTCATGACCGAGATGGAAGCGATG
CAGAAGCAGTACGACGAGTCGAAGAAGCGCCTCGAGCAGCGCTTCCTCGACAAGGTCGAG
AAGCTGCAGCGCGGCGACGAGTTGCCCCCCGGCGTGATGAAGATGGTCAAGGTCTTCGTT
GCGGTGAAGCGCAAGATCCAGCCGGGCGACAAGATGGCCGGCCGTCACGGCAACAAGGGT
GTCGTGTCGCGGATCGTGCCGATCGAAGACATGCCGTTCCTCGAAGACGGAACGCATGCC
GACATCGTGCTCAACCCGCTCGGCGTGCCGTCGCGCATGAACGTCGGTCAGATCCTGGAG
ACGCATCTGGGCTGGGCTGCCGCCGGTCTCGGCCGTAAGGTCGGGCTCGCCGTGGACGCC
TACCTCCGCAGCAACGACATCGCGCCCCTCAAGGCGGAGATGGAGGCGATCTACTCGCCG
TCGGA---GCTCGAAGGTTTGTCGGACGAGGACATGGCGGAGGCGGCCAACAACGTACGC
CGTGGCGTGCCGATGGCCACTCCGGTGTTCAACGGCGCCAAGGAAGCCGACATCGAGACG
ATGCTGGAGATGGCCGGGCTCGACCGCTCGGCACAGTCGACGCTCTATGACGGGCGTACG
GGTGAGCCTTTCGACCGCAAGGTGACGATGGGCTACATCTACATGCTGAAGCTCCACCAC
CTCGTGGACGACAAGATCCACGCTCGGTCGATCGGTCCGTACTCCCTCGTCACCCAGCAG
CCGCTGGGCGGTAAGGCGCAGTTCGGCGGCCAGCGCTTCGGCGAGATGGAGGTCTGGGCT
CTGGAGGCCTACGGCGCGGCCTACACGCTGCAGGAGATGCTCACGGTGAAGTCGGACGAT
GTCGCCGGCCGCACCAAGGTCTACGAGGCCATCGTCCGTGGCGACGATACCTTCGAGGCC
GGCATCCCCGAGTCCTTCAACGTGCTCGTCAAGGAAATGCGTTCGCTCGGCCTCAACGTG
GAGCTCACCTCCTCCA------AGAAG---CTCGCGAACGACCAGCTCGACCCGCCCGCC
GAGGCAGCCGAGTAA
>Methylobacterium_sp_10
---------------ATGGC-CAAC--ACGCTGGTCGGTCGCAAGCGCATTCGCAAATTC
TTCGGCAAGATCAAGGAAGTCGCCGAGATGCCGAACCTCATTGAGGTTCAAAAGGCATCC
TACGACCAATTCCTGATGATGGACGAGCCGGAAGGCGGACGGGGCGATGAAGGCCTGCAG
ACCGTGTTCAAGTCGGTCTTCCCGATCTCCGACTTCTCGGCGACCGCGCTCCTCGAATTC
GTCAAGTACACGTTCGAACAGCCGAAATACGACGTCGACGAGTGCCGCCAGCGCGGCATC
ACCTTCGCGGCTCCCCTCAAGGTGACGCTGCGCCTCATCGTGTTCGATGTCGACCCGGAT
ACCGGCGCGAAGTCCGTGAAGGACATCAAGGAGCAGGACGTCTACATGGGCGACATGCCC
CTGATGACGGAGAACGGCACCTTCATCGTCAACGGCACCGAGCGCGTCATCGTCTCGCAG
ATGCACCGTTCGCCGGGCGTGTTCTTCGATCACGACAAGGGCAAGACCCATTCGTCGGGC
AAGCTCCTGTTCGCCGCTCGCATCATTCCGTATCGCGGCTCCTGGCTCGACGTCGAATTC
GACGCCAAGGACATCGTGCACGTGCGTATCGACCGGAAGCGTAAGCTGCCCGCGACCTCG
CTGCTGTTCGCTCTCGGCCTCGACGGCGAAGAGATCCTCTCGACCTTCTACAACCGCGTC
ATCTACGACCGCGACGGCGCCGAATGGCGGGTTCCGTTCGATGCCGACCGCCTCAAGGGC
TTCAAGGCGTCCGTCGATCTCGTCGATGCCGATTCCGGCGAGGTCGTGCTCGAGGCTGGT
AAGAAGCTCAACGCCCGCAACGCCCGCCAGATCAGCGAGCGCGGCGTGCAGTTCCTTAAG
GCCACCGACGAGGATCTGATCGGCCAGTACATCGCCGAGGATCTCGTCAACCCGAAGACC
GGCGAGATCTGGGCCGAGGCCGGCGACGAGATCTCCGACAAGCTCCTCAAGAGCCTGGAA
GAGGTCGGCGTTTCCGAGCTTCCCGTCCTCGACATCGACCACGTCAATGTCGGTCCCTAC
ATCCGCAACACCCTCGCCGTGGACAAGAACTCGTCCCGCGAAGGCGCGCTGTTCGACATC
TACCGCGTCATGCGTCCCGGCGAGCCGCCGACGCTCGACACGGCCGAGGCGATGTTCCAC
TCGCTGTTCTTCGATTCGGAGCGCTACGATCTCTCGGCCGTCGGCCGCGTGAAGATGAAC
ATGCGCCTCGATCTCGACGCCGAGGACACCGTGCGCACCTTGCGCCGCGAGGACATGCTC
GCGGTGGTCAAGGCGCTGGTGGATCTCCGCGACGGCAAGGGCGAGATCGACGACATCGAT
CACCTCGGCAACCGTCGTGTGCGTTCGGTGGGCGAGCTCATGGAGAACCAGTATCGCCTG
GGTCTCCTGCGCATGGAGCGCGCCATCAAGGAGCGCATGTCCTCCGTCGATATCGACACG
GTCATGCCGCAGGATCTCATCAACGCGAAGCCCGCCGCGGCCGCGGTGCGTGAGTTCTTC
GGCTCGTCGCAGCTGTCGCAGTTCATGGATCAGACCAATCCGCTCTCGGAAGTGACGCAT
AAGCGTCGCCTCTCGGCGCTTGGCCCGGGCGGTCTCACCCGTGAGCGCGCCGGCTTCGAG
GTGCGCGACGTGCACCCGACCCATTACGGCCGCATCTGCCCGATCGAGACGCCGGAAGGC
CCGAATATCGGTCTCATCAACTCGCTCGCCACCTTCGCGCGGGTCAACAAGTACGGCTTC
ATCGAGACTCCGTTCCGTCGCGTGAAGGACGGAGTGGTGACGAAGGAGGTCTCCTACCTC
TCGGCAATGGAAGAGGCGAAGTACTACGTCGCCCAGGCCAACGCCCAGATGGACGAGAGC
TTCAAGCTGACGGAAGACCTCGTGGTCTGCCGTCGGGCCGGTGACGTCATCGTCGTCCCG
CCGGACCGCGTCGATCTCATGGACGTGTCGCCGAAGCAGCTGGTCTCGGTGGCCGCCGCG
CTGATCCCGTTCCTCGAGAACGACGACGCGAACCGTGCGCTGATGGGTTCGAACATGCAG
CGCCAGGCGGTGCCGCTGGTTCGCGCCGACGCGCCGTTCGTCGGCACCGGCATGGAAGCC
GTTGTCGCCCGCGATTCGGGGGCCGCCATCGCGGCGCGCCGCTCCGGCATCGTCGATCAG
GTGGACGCGACCCGTATCGTCATCCGCGCCACCGAAGAGGCCGATGCCAACAAGCCCGGC
GTCGACATCTACCGCCTGCAGAAGTTCCAGCGTTCCAACCAGTCGACCTGCATCACGCAG
AAGCCGCTGGTCCGCGTGGGCGAGCAGGTCAAGAAGGGCGAGATCATCGCCGATGGTCCG
TCGACGGAGTTCGGCGAGCTGGCGCTCGGCCGGAACGTGCTCGTCGCGTTCATGCCGTGG
AACGGCTACAACTTCGAGGATTCGATCCTGCTCTCCGAGCGGATCGTGAAGGATGACGTG
TTCACCTCGATCCATATCGAGGAGTTCGAGGTGATGGCCCGAGACACCAAGCTCGGTCCG
GAGGAAATCACCCGCGACATCCCCAACGTTTCGGAAGAAGCGCTGAAGAACCTCGACGAG
GCCGGCATCGTCTATATCGGCGCCGAGGTCCATGCGGGCGACATCCTGTGCGGCAAGATC
ACCCCGAAGGGCGAAAGCCCGATGACGCCGGAAGAAAAGCTTCTGCGCGCCATCTTCGGC
GAGAAGGCCTCCGACGTGCGCGACACCTCGCTCCGGGTTCCCCCGGGCGTCACCGGCACC
ATCGTCGAAGTCCGGGTGTTCAACCGCCACGGCGTCGACAAGGACGAGCGCGCCCAGGCC
ATCGAACGCGAAGAGATCGAGCGCCTCGCCAAGGATCGTGACGACGAACAGGCGATCCTC
GACCGCAACACCTATGCCCGCCTTGCCGGCGTCCTGATCGGCCAGTCGCCGATCGCCGGT
CCGAAGGGCTTCAAGAAGGAGACCACGCTTACCCGTGAGCTCCTGAACGAGTACCCGCGC
TCGCAATGGTGGCAGTTCGCCGTCGTCGAGGACCGTCTCATGACCGAGATGGAAGCGATG
CAGAAGCAGTACGACGAGTCGAAGAAGCGCCTCGAGCAGCGCTTCCTCGACAAGGTCGAG
AAGCTGCAGCGCGGCGACGAGCTGCCCCCCGGCGTGATGAAGATGGTCAAGGTCTTCGTC
GCCGTGAAGCGCAAGATCCAGCCGGGCGATAAGATGGCCGGCCGCCACGGCAACAAGGGC
GTCGTGTCCCGGATCGTGCCGATCGAGGACATGCCGTTCCTGGAAGACGGGACGCATGCC
GACATCGTGCTCAACCCGCTCGGCGTGCCCTCGCGCATGAACGTCGGTCAGATCCTCGAG
ACCCATCTGGGTTGGGCTGCTGCCGGTCTTGGCCGCAAGGTCGGGCTCGCCGTGGACGCC
TATCTCCGCAGCAACGACATCGCGCCCCTCAAGGCGGAGATGGAGGCGATCTACTCGCCG
TCGGA---GCTAGAAGGTCTTTCGGACGATGACATGGCGGAGGCGGCCAACAACGTGCGC
CGCGGCGTGCCGATGGCCACTCCGGTGTTCAACGGTGCCAAGGAAGCCGACATCGAGACG
ATGCTGGAGCTGGCCGGGCTCGACCGCTCGGCGCAGTCGACGCTCTACGACGGGCGTACG
GGCGAGCCTTTCGACCGCAAGGTGACGATGGGCTACATCTACATGCTGAAGCTCCACCAC
CTCGTGGACGACAAGATCCACGCGCGGTCGATCGGTCCGTACTCCCTCGTCACCCAGCAG
CCGCTGGGCGGAAAGGCGCAGTTCGGCGGCCAGCGCTTCGGCGAGATGGAGGTCTGGGCT
CTGGAGGCCTATGGCGCAGCCTACACGCTGCAGGAGATGCTGACGGTGAAGTCGGACGAC
GTCGCCGGCCGCACCAAGGTCTACGAGGCCATCGTCCGCGGCGACGATACCTTCGAAGCC
GGCATCCCCGAGTCGTTCAACGTGCTCGTCAAGGAAATGCGCTCGCTCGGCCTCAACGTG
GAGCTCACCTCCTCGA------AGAAG---CTCGCGAACGACCAGCTCGACCCGCCCGCC
GAGGCGGCCGAGTAG
>Methylobacterium_sp_Leaf93
---------------ATGGC-CAAC--ACGCTGGTCGGTCGCAAGCGCATTCGCAAATTC
TTCGGCAAGATCAAGGAAGTCGCCGAGATGCCGAACCTCATCGAGGTTCAGAAGGCATCC
TACGACCAATTCCTGATGATGGACGAGCCGGAAGGCGGACGGGGCGACGAAGGCCTGCAG
ACCGTGTTCAAATCGGTCTTCCCGATCTCCGATTTTTCGGCGACCGCGCTCCTCGAATTC
GTCAAGTACACGTTCGAACAGCCGAAATACGATGTCGACGAGTGTCGCCAGCGCGGCATC
ACCTTCGCGGCTCCCCTCAAGGTGACGCTGCGCCTCATCGTGTTCGATGTCGACCCCGAT
ACCGGGGCGAAGTCCGTCAAGGACATCAAGGAGCAGGACGTCTACATGGGCGACATGCCC
CTGATGACGGAGAACGGCACCTTCATCGTCAACGGCACCGAGCGCGTCATCGTCTCGCAG
ATGCACCGTTCGCCGGGCGTGTTCTTCGACCACGACAAGGGCAAGACCCACTCGTCGGGC
AAGCTCCTGTTCGCCGCCCGCATCATCCCGTATCGCGGCTCCTGGCTCGACGTCGAGTTC
GACGCCAAGGACATCGTGCATGTGCGTATCGACCGTAAGCGCAAGCTTCCGGCGACGTCG
CTGCTGTTCGCCCTCGGCCTCGACGGCGAAGAGATCCTCTCCACCTTCTACAACCGCGTC
GTCTACGACCGCGACGGCGCCGAATGGCGCGTGCCGTTCGATGCCGACCGCCTGAAGGGC
TTCAAGGCCTCCGTCGACTTGGTCGATGCCGATTCCGGTGAAGTCGTGCTCGAAGCTGGC
AAGAAGCTCAACGCCCGCAATGCCCGCCAGATCAGCGAGCGCGGCGTTCAGTTCCTGAAG
GCCACCGACGAGGACCTGATCGGCCAGTACATCGCCGAAGATCTGGTCAACGCGAAGACC
GGCGAGATCTGGGCCGAGGCCGGCGACGAAATCTCCGACAAGCTCCTCAAGAGCCTGGAA
GAGGTCGGCGTTTCCGAACTTCCGGTTCTCGACATCGATCACGTCAATGTCGGTCCCTAC
ATCCGCAATACCCTCGCCGTGGACAAGAACTCGTCCCGCGAAGGCGCGCTGTTCGACATC
TACCGCGTCATGCGTCCCGGCGAGCCGCCGACGCTCGACACCGCCGAGGCGATGTTCCAC
TCGCTGTTCTTCGATTCCGAGCGCTACGATCTCTCGGCCGTCGGCCGCGTGAAGATGAAC
ATGCGCCTCGACCTCGATGCCGAGGACACCGTGCGCACCCTGCGCCGCGAGGACATGCTC
GCGGTCGTCAAGGCGCTGGTGGATCTGCGCGACGGCAAGGGCGAGATCGACGACATCGAT
CACCTCGGCAACCGCCGTGTGCGTTCGGTGGGCGAGCTCATGGAGAACCAGTACCGCCTG
GGTCTCCTGCGCATGGAGCGCGCCATCAAGGAACGCATGTCCTCGGTCGATATCGACACG
GTCATGCCGCAGGACCTCATCAACGCGAAGCCCGCCGCGGCCGCGGTGCGTGAGTTCTTC
GGCTCGTCGCAGCTGTCGCAGTTCATGGATCAGACCAATCCGCTCTCGGAAGTGACGCAT
AAGCGTCGCCTCTCGGCGCTTGGCCCTGGCGGTCTCACCCGTGAGCGGGCCGGCTTCGAG
GTGCGCGACGTGCACCCGACCCATTACGGCCGCATCTGCCCGATCGAGACGCCGGAAGGC
CCGAACATCGGTCTCATCAACTCGCTCGCAACCTTCGCGCGGGTGAACAAGTACGGCTTC
ATCGAGACCCCGTTCCGTCGCGTGAAGGACGGCGTGGTGACGAAGGAGGTCTCCTACCTC
TCGGCGATGGAAGAGGCGAAGTACTACGTCGCCCAGGCCAACGCCCAGATGGACGAGAGC
TTCAAGCTGACGGAAGACCTCGTGGTCTGCCGTCGGGCCGGCGACGTCATCGTCGTGCCG
CCCGACCGCGTCGACCTCATGGACGTGTCGCCGAAGCAGCTCGTCTCGGTGGCCGCGGCC
CTCATCCCGTTCCTCGAGAACGACGACGCGAACCGCGCTCTGATGGGTTCGAACATGCAG
CGCCAGGCGGTGCCGCTGGTTCGCGCAGACGCGCCGTTCGTCGGTACCGGCATGGAAGCC
GTGGTCGCCCGCGATTCGGGTGCCGCCATCGCGGCGCGCCGCTCCGGCATCGTCGACCAG
GTGGATGCGACCCGTATCGTCATCCGCGCCACCGAAGAGGCCGATGCCAACAAGCCCGGC
GTCGACATCTACCGCCTGCAGAAGTTCCAGCGCTCCAACCAGTCGACCTGCATCACGCAG
AAGCCGCTGGTCCGCGTGGGTGAGCAGGTGAAGAAGGGCGAGATCATCGCCGATGGTCCG
TCGACGGAGTTCGGCGAGCTGGCGCTCGGCCGGAACGTGCTCGTCGCGTTCATGCCGTGG
AACGGCTACAACTTCGAGGACTCGATCCTGCTCTCCGAGCGGATCGTGAAGGATGACGTG
TTCACCTCGATCCATATCGAGGAATTCGAGGTGATGGCCCGAGACACCAAGCTCGGTCCG
GAGGAAATCACCCGCGACATCCCCAACGTCTCGGAAGAGGCGCTGAAGAACCTCGACGAG
GCCGGCATCGTCTATATCGGCGCCGAGGTCCACGCGGGCGACATCCTGTGCGGGAAGATC
ACCCCGAAGGGCGAGAGCCCGATGACGCCGGAAGAAAAGCTTCTGCGCGCCATCTTCGGT
GAGAAGGCCTCGGACGTGCGCGACACCTCGCTCCGGGTTCCCCCGGGCGTCACCGGCACC
ATCGTCGAAGTCCGGGTGTTCAACCGCCACGGCGTCGACAAGGACGAGCGCGCCCAGGCC
ATCGAGCGCGAGGAGATCGAGCGTCTCGCCAAGGATCGCGACGACGAGCAGGCGATCCTC
GACCGCAACACCTACGCCCGTCTCGCCGGCGTCCTGATCGGCCAGTCGCCGATCGCGGGT
CCGAAGGGTTTCAAGAAGGAGACCACGCTCAGCCGTGAGCTCCTGAACGAGTACCCGCGC
TCGCAATGGTGGCAGTTCGCCGTCGTCGAAGACCGTCTCATGACCGAGATGGAAGCGATG
CAGAAGCAGTACGACGAGTCGAAGAAGCGCCTCGAGCAGCGTTTCCTCGACAAGGTCGAG
AAGCTGCAGCGCGGCGACGAGTTGCCCCCCGGCGTCATGAAGATGGTCAAGGTCTTCGTC
GCCGTGAAGCGCAAGATCCAGCCGGGCGACAAGATGGCCGGCCGTCACGGCAACAAGGGC
GTCGTGTCGCGGATCGTGCCGATCGAGGACATGCCGTTCCTCGAAGACGGGACGCATGCC
GACATCGTGCTCAACCCGCTCGGCGTGCCGTCGCGCATGAACGTCGGTCAGATCCTCGAG
ACCCATCTGGGCTGGGCTGCCGCCGGTCTCGGCCGCAAGGTCGGGCTCGCCGTGGACGCC
TATCTCCGCAGCAACGACATCGCGCCCCTCAAGGCGGAGATGGAGGCGATCTACTCGCCG
TCGGA---GCTGGAAGGCCTCTCGGACGACGACATGGCGGAGGCGGCCAACAACGTCCGC
CGCGGCGTGCCGATGGCCACTCCGGTGTTCAACGGCGCCAAGGAGGCCGACATCGAGACG
ATGCTGGAGTTGGCCGGGCTCGACCGTTCGGCGCAGTCGACGCTCTACGACGGGCGCACC
GGCGAGCCTTTCGACCGCAAGGTGACGATGGGCTACATCTACATGCTGAAGCTCCACCAC
CTCGTGGACGACAAAATCCACGCACGGTCGATCGGTCCGTACTCCCTCGTCACCCAGCAG
CCGCTGGGCGGAAAGGCGCAGTTCGGCGGCCAGCGCTTCGGCGAGATGGAGGTCTGGGCT
CTGGAAGCCTACGGCGCGGCCTACACGCTGCAGGAGATGCTCACGGTGAAGTCGGACGAC
GTCGCGGGCCGCACCAAGGTCTACGAGGCCATCGTCCGCGGCGACGACACGTTCGAGGCC
GGCATCCCCGAGTCCTTCAACGTGCTCGTCAAGGAGATGCGCTCGCTCGGCCTCAACGTG
GAGCTCACCTCCTCGA------AGAAG---CTTGCGAACGACCAGCTCGACCCGCCCGCC
GAGGCGGCCGAGTAA
>Methylobacterium_sp_Leaf85
---------------ATGGC-CAAC--ACGCTGGTCGGTCGCAAGCGCATTCGCAAATTC
TTCGGCAAGATCAAGGAAGTCGCCGAGATGCCGAACCTCATCGAGGTTCAGAAGGCATCC
TACGACCAATTCCTGATGATGGACGAGCCGGAAGGCGGACGGGGCGACGAAGGCCTGCAG
ACCGTGTTCAAATCGGTCTTCCCGATCTCCGATTTCTCGGCGACCGCGCTCCTCGAATTC
GTCAAGTACACGTTCGAACAGCCGAAATACGACGTCGACGAGTGTCGCCAGCGCGGCATC
ACCTTCGCGGCTCCGCTCAAGGTGACGCTGCGCCTCATCGTGTTCGATGTCGACCCCGAT
ACCGGGGCGAAGTCCGTCAAGGACATCAAGGAGCAGGACGTCTACATGGGCGACATGCCC
CTGATGACGGAGAACGGCACCTTCATCGTCAACGGCACCGAGCGCGTCATCGTCTCGCAG
ATGCACCGTTCGCCGGGCGTGTTCTTCGATCACGACAAGGGCAAGACCCACTCGTCGGGC
AAGCTCCTGTTCGCCGCCCGCATCATCCCGTATCGCGGCTCCTGGCTCGACGTCGAGTTC
GACGCCAAGGACATCGTGCACGTGCGTATCGACCGGAAGCGCAAGCTGCCGGCGACCTCG
CTGCTGTTCGCGCTCGGCCTCGACGGTGAAGAGATCCTCTCCACCTTCTACAACCGCGTC
ATCTACGACCGCGACGGCGCCGAATGGCGGGTTCCGTTCGATGCCGACCGTCTCAAGGGC
TTCAAGGCATCCGTCGACCTGGTCGACGCCGATTCCGGCGAGGTCGTGCTCGAGGCCGGC
AAGAAGCTCAACGCCCGCAACGCCCGCCAGATCAGCGAGCGCGGCGTTCAGTTCCTTAAG
GCCACCGACGAGGACCTGATCGGCCAGTACATCGCCGAGGATCTCGTCAACCCGAAGACC
GGTGAGATCTGGGCCGAGGCCGGCGACGAGATTTCCGACAAGCTCCTCAAGAGCCTGGAA
GAGGTCGGCGTGTCCGAGCTCCCCGTGCTCGACATCGACCACGTCAATGTCGGTCCCTAC
ATCCGCAATACCCTCGCCGTGGACAAGAACTCGTCCCGCGAAGGCGCGCTGTTCGACATC
TACCGAGTCATGCGTCCCGGCGAGCCGCCGACGCTCGACACCGCCGAGGCGATGTTCCAC
TCGCTGTTCTTCGATTCCGAGCGCTACGATCTCTCGGCGGTCGGCCGTGTGAAGATGAAC
ATGCGCCTCGACCTCGACGCCGAGGACACCGTGCGCACCCTGCGCCGCGAGGACATGCTC
GCGGTCGTCAAGGCGCTGGTGGACCTGCGCGACGGCAAGGGCGAGATCGACGACATCGAT
CACCTCGGCAACCGCCGTGTGCGTTCGGTGGGCGAGCTCATGGAGAACCAGTACCGCCTG
GGTCTCCTGCGCATGGAGCGCGCCATCAAGGAGCGCATGTCCTCGGTCGATATCGACACG
GTCATGCCGCAGGACCTCATCAACGCGAAGCCCGCCGCGGCCGCGGTGCGTGAGTTCTTC
GGCTCGTCGCAGCTGTCGCAGTTCATGGATCAGACCAATCCGCTCTCGGAAGTGACGCAT
AAGCGTCGCCTCTCGGCGCTTGGCCCTGGCGGTCTCACACGTGAGCGCGCCGGCTTCGAG
GTGCGCGACGTGCACCCGACCCATTACGGCCGCATCTGCCCGATCGAGACGCCGGAAGGC
CCGAACATCGGTCTCATCAACTCGCTCGCAACCTTCGCGCGGGTGAACAAGTACGGCTTC
ATCGAGACCCCGTTCCGTCGCGTGAAGGACGGCGTGGTGACGAAGGAGGTCTCCTACCTC
TCGGCGATGGAAGAGGCGAAGTACTACGTCGCCCAGGCCAACGCCCAGATGGACGAGAGC
TTCAAGCTGACGGAAGACCTCGTGGTCTGCCGTCGGGCCGGCGACGTCATCGTCGTGCCG
CCCGACCGCGTCGACCTCATGGACGTGTCGCCGAAGCAGCTCGTCTCGGTGGCCGCGGCC
CTCATCCCGTTCCTCGAGAACGACGACGCGAACCGCGCCCTGATGGGTTCGAACATGCAG
CGCCAGGCGGTGCCGCTGGTTCGCGCCGACGCGCCGTTCGTCGGTACCGGCATGGAAGCC
GTGGTCGCCCGCGATTCGGGTGCCGCCATCGCGGCGCGCCGCTCCGGCATCGTCGACCAG
GTGGATGCGACCCGTATCGTCATCCGCGCCACCGAAGAGGCCGATGCCAACAAGCCCGGC
GTCGACATCTACCGCCTGCAGAAGTTCCAGCGCTCCAACCAGTCGACCTGCATCACGCAG
AAGCCGCTGGTCCGCGTGGGCGAGCAGGTGAAGAAGGGCGAGATCATCGCCGATGGTCCG
TCGACGGAGTTCGGCGAGCTGGCGCTCGGCCGGAACGTGCTCGTCGCGTTCATGCCGTGG
AACGGCTACAACTTCGAGGACTCGATCCTGCTCTCCGAGCGGATCGTGAAGGATGACGTG
TTCACCTCGATCCATATCGAGGAATTCGAGGTGATGGCCCGAGACACCAAGCTCGGTCCG
GAGGAAATCACCCGCGACATCCCCAACGTCTCGGAAGAGGCGCTGAAGAACCTCGACGAG
GCCGGCATCGTCTATATCGGTGCCGAGGTCCACGCGGGCGACATCCTCTGCGGCAAGATC
ACCCCGAAGGGCGAGAGCCCGATGACGCCGGAAGAGAAGCTTCTCCGCGCCATCTTCGGC
GAGAAGGCCTCGGACGTCCGCGACACCTCGCTCCGGGTTCCCCCGGGCGTCACCGGCACC
ATCGTCGAAGTCCGGGTGTTCAACCGCCACGGCGTCGACAAGGACGAGCGCGCCCAGGCC
ATCGAGCGCGAGGAGATCGAGCGTCTCGCCAAGGATCGTGACGACGAACAGGCGATCCTC
GACCGCAACACCTATGCCCGCCTTGCCGGCGTCCTGATCGGCCAGTCGCCGATCGCCGGT
CCGAAGGGCTTCAAGAAGGAGACCACGCTCAGCCGTGAACTCCTGAACGAGTACCCGCGC
TCGCAATGGTGGCAGTTCGCCGTCGTCGAAGACCGTCTCATGACCGAGATGGAAGCGATG
CAGAAGCAGTACGACGAGTCGAAGAAGCGCCTCGAGCAGCGCTTCCTCGACAAGGTCGAG
AAGCTGCAGCGCGGCGACGAGTTGCCCCCCGGCGTCATGAAGATGGTCAAGGTCTTCGTC
GCCGTGAAGCGCAAGATCCAGCCGGGCGACAAGATGGCCGGCCGTCACGGCAACAAGGGC
GTCGTGTCGCGGATCGTGCCGATCGAGGACATGCCGTTCCTTGAAGACGGGACGCATGCC
GACATCGTGCTCAACCCGCTCGGCGTGCCGTCGCGCATGAACGTCGGTCAGATCCTCGAG
ACCCATCTGGGCTGGGCTGCCGCCGGTCTCGGCCGCAAGGTCGGGCTCGCCGTGGACGCC
TATCTCCGCAGCAACGACATCGCGCCCCTCAAGGCGGAGATGGAGGCGATCTACTCGCCG
TCGGA---ACTGGAGGGCCTCTCGGACGACGACATGGCGGAGGCGGCCAACAACGTCCGC
CGCGGCGTGCCGATGGCCACTCCGGTGTTCAACGGCGCCAAGGAAGCCGACATCGAGACG
ATGCTGGAGTTGGCCGGGCTCGACCGTTCGGCGCAGTCGACGCTCTACGACGGGCGCACG
GGCGAGCCTTTCGACCGCAAGGTGACGATGGGCTACATCTACATGCTGAAGCTCCACCAC
CTCGTGGACGACAAAATCCACGCACGGTCTATCGGTCCGTACTCCCTGGTCACCCAGCAG
CCGCTGGGCGGAAAGGCGCAGTTCGGCGGCCAGCGCTTCGGCGAGATGGAGGTCTGGGCA
CTGGAAGCCTACGGCGCGGCCTACACGCTGCAGGAGATGCTCACGGTGAAGTCGGACGAC
GTCGCCGGCCGCACCAAGGTCTACGAGGCCATCGTCCGCGGCGACGATACCTTCGAGGCC
GGCATCCCCGAGTCCTTCAACGTGCTCGTCAAGGAGATGCGCTCGCTCGGCCTCAACGTG
GAGCTCACCTCCTCGA------AGAAG---CTCGCGAACGACCAGCTCGACCCGCCCGCC
GAGGCGGCCGAGTAA
>Methylobacterium_sp_Leaf106
---------------ATGGC-CAAC--ACGCTGGTCGGTCGCAAGCGCATTCGCAAATTC
TTCGGCAAGATCAAGGAAGTCGCCGAGATGCCGAACCTCATCGAGGTTCAGAAGGCATCC
TACGACCAATTCCTGATGATGGACGAGCCGGAAGGCGGACGGGGCGACGAAGGCCTGCAG
ACCGTGTTCAAATCGGTCTTCCCGATCTCCGATTTCTCGGCGACCGCGCTCCTCGAATTC
GTCAAGTACACGTTCGAACAGCCGAAATACGACGTCGACGAGTGTCGCCAGCGCGGCATC
ACCTTCGCGGCTCCCCTCAAGGTGACGCTGCGCCTCATCGTGTTCGATGTCGACCCCGAT
ACCGGGGCGAAGTCCGTCAAGGACATCAAGGAGCAGGACGTCTACATGGGCGACATGCCC
CTGATGACGGAGAACGGCACCTTCATCGTCAACGGCACCGAGCGTGTCATCGTCTCGCAG
ATGCACCGTTCGCCGGGCGTGTTCTTCGATCACGACAAGGGCAAGACCCATTCGTCGGGC
AAGCTCCTGTTCGCCGCCCGCATCATCCCCTATCGCGGCTCCTGGCTCGACGTCGAGTTC
GACGCCAAGGACATCGTGCACGTGCGTATCGACCGGAAGCGCAAGCTGCCGGCGACCTCG
CTGCTGTTCGCGCTCGGCCTCGACGGTGAAGAGATCCTCTCCACCTTCTACAACCGCGTC
ATCTACGACCGCGACGGCGCCGAATGGCGGGTTCCGTTCGATGCCGACCGTCTCAAGGGC
TTCAAGGCGTCCGTCGACCTGGTCGACGCCGATTCCGGCGAGGTCGTGCTCGAGGCCGGC
AAGAAGCTCAACGCCCGCAACGCCCGCCAGATCAGCGAGCGCGGCGTTCAGTTCCTGAAG
GCCACCGACGAGGATCTGATCGGCCAGTACATCGCCGAGGATCTCGTCAACCCGAAGACC
GGTGAGATCTGGGCCGAGGCCGGCGACGAGATTTCCGACAAGCTCCTCAAGAGCCTGGAA
GAGGTCGGCGTATCCGAGCTCCCCGTGCTCGACATCGACCACGTCAATGTCGGTCCCTAC
ATCCGCAATACCCTCGCCGTGGACAAGAACTCGTCCCGCGAAGGCGCGCTGTTCGATATC
TACCGCGTCATGCGTCCCGGCGAGCCGCCGACGCTCGACACCGCCGAGGCGATGTTCCAC
TCGCTGTTCTTCGATTCCGAGCGCTACGATCTCTCGGCGGTCGGCCGCGTGAAGATGAAC
ATGCGTCTCGACCTCGACGCCGAGGACACCGTACGCACCCTGCGCCGCGAGGACATGCTC
GCGGTCGTCAAGGCGCTGGTGGATCTGCGCGACGGCAAGGGCGAGATCGACGACATCGAT
CACCTCGGCAACCGCCGTGTGCGTTCGGTGGGCGAGCTCATGGAGAACCAGTACCGCCTG
GGTCTCCTGCGCATGGAGCGCGCTATCAAGGAGCGCATGTCCTCGGTCGATATCGACACG
GTCATGCCGCAGGACCTCATCAACGCGAAGCCCGCCGCGGCCGCGGTGCGTGAGTTCTTC
GGCTCGTCGCAGCTGTCACAGTTCATGGATCAGACCAATCCGCTCTCGGAAGTGACGCAT
AAGCGTCGCCTCTCGGCGCTTGGCCCGGGCGGTCTCACCCGTGAGCGCGCCGGCTTCGAG
GTGCGCGACGTGCACCCGACCCATTACGGCCGCATCTGCCCGATCGAGACGCCGGAAGGC
CCGAACATCGGTCTCATCAACTCGCTCGCCACCTTCGCGCGGGTGAACAAATACGGCTTC
ATCGAGACCCCCTTCCGTCGCGTGAAGGACGGCGTGGTGACGAAGGAGGTCTCCTACCTC
TCGGCGATGGAAGAGGCGAAGTACTACGTCGCCCAGGCCAACGCCCAGATGGACGAGAGC
TTCAAGCTGACGGAAGACCTCGTGGTCTGCCGTCGGGCCGGCGACGTCATCGTCGTGCCG
CCGGACCGCGTCGATCTCATGGACGTGTCGCCCAAGCAGCTCGTCTCGGTGGCCGCGGCG
CTCATCCCGTTCCTCGAGAACGACGACGCGAACCGCGCCCTGATGGGTTCGAACATGCAG
CGCCAGGCGGTGCCTCTGGTCCGCGCCGACGCGCCGTTCGTTGGTACCGGCATGGAAGCC
GTGGTCGCCCGCGATTCGGGTGCCGCCATCGCGGCGCGCCGCTCCGGCATCGTCGACCAG
GTGGACGCGACCCGTATCGTCATCCGCGCCACGGAAGAGGCCGATGCCAACAAGCCCGGC
GTCGACATCTACCGCCTGCAGAAGTTCCAGCGCTCCAACCAGTCGACCTGCATCACGCAG
AAGCCGCTGGTCCGCGTGGGCGAGCAGGTGAAGAAGGGCGAGATCATCGCCGATGGTCCG
TCGACGGAGTTCGGCGAGCTGGCGCTCGGCCGGAACGTGCTCGTCGCGTTCATGCCGTGG
AACGGCTACAACTTCGAGGACTCGATCCTGCTCTCCGAGCGGATCGTGAAGGATGACGTG
TTCACCTCGATCCATATCGAGGAGTTCGAGGTGATGGCCCGAGACACCAAGCTCGGTCCG
GAGGAAATCACCCGCGACATCCCCAACGTCTCGGAAGAGGCGCTGAAGAACCTCGACGAG
GCCGGCATCGTCTATATCGGCGCCGAGGTCCACGCGGGCGACATCCTGTGCGGGAAGATC
ACCCCGAAGGGCGAGAGCCCGATGACGCCGGAAGAAAAGCTTCTGCGCGCCATCTTCGGT
GAGAAGGCCTCGGACGTCCGCGACACCTCGCTCCGGGTTCCCCCGGGCGTCACCGGCACC
ATCGTCGAAGTCCGGGTGTTCAACCGCCACGGCGTCGACAAGGACGAGCGCGCCCAGGCC
ATCGAGCGCGAGGAGATCGAGCGTCTCGCCAAGGATCGTGACGACGAGCAGGCGATCCTC
GACCGCAACACCTATGCCCGCCTTGCCGGCGTCCTGATCGGCCAGTCGCCGATCGCCGGT
CCGAAGGGCTTCAAGAAGGAGACCACGCTCAGCCGTGAGCTCCTGAACGAGTACCCGCGC
TCGCAATGGTGGCAGTTCGCCGTCGTCGAAGACCGTCTCATGACCGAGATGGAAGCGATG
CAGAAGCAGTACGACGAGTCGAAGAAGCGCCTCGAGCAGCGCTTCCTCGACAAGGTCGAG
AAGCTGCAGCGCGGCGACGAGTTGCCCCCCGGCGTCATGAAGATGGTCAAGGTCTTCGTC
GCGGTGAAGCGCAAGATCCAGCCGGGCGACAAGATGGCCGGCCGTCACGGCAACAAGGGT
GTCGTGTCGCGGATCGTGCCGATCGAGGACATGCCGTTCCTCGAAGACGGGACGCATGCC
GACATCGTGCTCAACCCGCTCGGCGTGCCGTCGCGCATGAACGTCGGTCAGATCCTGGAG
ACCCATCTGGGCTGGGCTGCGGCAGGTCTCGGCCGCAAGGTCGGGCTCGCCGTGGACGCC
TATCTCCGCAGCAACGACATCGCGCCCCTCAAGGCGGAGATGGAGGCGATCTACTCGCCG
TCGGA---GCTGGAGGGCCTCTCGGACGACGACATGGCGGAGGCGGCCAACAACGTCCGC
CGCGGCGTGCCGATGGCCACTCCGGTGTTCAACGGCGCCAAGGAAGCCGACATCGAGACG
ATGCTGGAGTTGGCCGGGCTCGACCGTTCGGCGCAGTCGACGCTCTACGACGGGCGCACG
GGCGAGCCTTTCGACCGCAAGGTGACGATGGGCTACATCTACATGCTGAAGCTCCACCAC
CTCGTGGACGACAAGATCCACGCACGGTCGATCGGTCCGTACTCCCTCGTCACCCAGCAG
CCGCTGGGCGGAAAGGCGCAGTTCGGCGGCCAGCGCTTCGGCGAGATGGAGGTCTGGGCA
CTGGAAGCCTACGGCGCGGCCTACACGCTGCAGGAGATGCTCACGGTGAAGTCGGACGAC
GTCGCCGGCCGCACCAAGGTCTACGAGGCCATCGTCCGCGGCGACGACACGTTCGAGGCC
GGCATCCCCGAGTCCTTCAACGTGCTCGTCAAGGAAATGCGCTCGCTCGGCCTCAACGTG
GAGCTCACCTCCTCGA------AGAAG---CTCGCGAACGACCAGCTCGACCCGCCCGCC
GAGGCGGCCGAGTAA
>Methylobacterium_sp_88A
---------------ATGGC-CAAC--ACGCTGGTCGGTCGCAAGCGCATTCGCAAATTC
TTCGGCAAGATCAAGGAAGTCGCCGAGATGCCGAACCTCATCGAGGTTCAGAAGGCATCC
TACGACCAATTCCTGATGATGGACGAGCCGGAAGGCGGACGGGGCGACGAAGGCCTGCAG
ACCGTGTTCAAATCGGTCTTCCCGATCTCCGATTTCTCGGCGACCGCGCTCCTCGAATTC
GTCAAGTACACGTTCGAACAGCCGAAATACGACGTCGACGAGTGTCGCCAGCGCGGCATC
ACCTTCGCGGCTCCCCTCAAGGTGACGCTGCGCCTCATCGTGTTCGATGTCGACCCCGAT
ACCGGGGCGAAGTCCGTCAAGGACATCAAGGAGCAGGACGTCTACATGGGCGACATGCCC
CTGATGACGGAGAACGGCACCTTCATCGTCAACGGCACCGAACGCGTCATCGTCTCGCAG
ATGCACCGTTCGCCGGGCGTGTTCTTCGATCACGACAAGGGCAAGACCCACTCGTCGGGC
AAGCTCCTGTTCGCCGCCCGCATCATCCCGTATCGCGGCTCCTGGCTCGACGTCGAGTTC
GACGCCAAGGACATCGTGCACGTGCGTATCGACCGGAAGCGCAAGCTGCCGGCGACCTCG
CTGCTGTTCGCGCTCGGCCTCGACGGTGAAGAGATCCTCTCCACCTTCTACAACCGCGTC
ATCTACGACCGCGACGGCGCCGAATGGCGGGTTCCGTTCGATGCCGACCGTCTCAAGGGC
TTCAAGGCGTCCGTCGACCTGGTCGACGCCGATTCCGGCGAGGTCGTGCTCGAGGCCGGC
AAGAAGCTCAACGCCCGCAACGCCCGCCAGATCAGCGAGCGCGGCGTTCAGTTCCTGAAG
GCCACCGACGAGGACCTGATCGGCCAGTACATCGCCGAGGATCTCGTCAACCCGAAGACC
GGTGAGATCTGGGCCGAGGCCGGCGACGAGATTTCCGACAAGCTCCTCAAGAGCCTGGAG
GAGGTCGGCGTATCCGAGCTCCCCGTGCTCGACATCGACCACGTCAATGTCGGTCCCTAC
ATCCGCAATACCCTCGCCGTGGACAAGAACTCGTCCCGCGAAGGCGCGCTGTTCGATATC
TACCGCGTCATGCGTCCCGGCGAGCCGCCGACGCTCGACACCGCCGAGGCGATGTTCCAC
TCGCTGTTCTTCGATTCCGAGCGCTACGATCTCTCGGCGGTCGGCCGCGTGAAGATGAAC
ATGCGTCTCGACCTCGACGCCGAGGACACCGTACGCACCCTGCGCCGCGAGGACATGCTC
GCGGTCGTCAAGGCGCTGGTGGACCTGCGCGACGGCAAGGGCGAGATCGACGACATCGAT
CACCTCGGCAACCGCCGTGTGCGTTCGGTGGGCGAGCTCATGGAGAACCAGTACCGCCTG
GGTCTCCTGCGCATGGAGCGTGCCATCAAGGAACGCATGTCCTCGGTCGATATCGACACG
GTCATGCCGCAGGACCTCATCAACGCGAAGCCCGCCGCGGCCGCGGTGCGTGAGTTCTTC
GGCTCGTCGCAGCTGTCGCAGTTCATGGATCAGACCAATCCGCTCTCGGAAGTGACGCAT
AAGCGTCGCCTCTCGGCGCTTGGCCCTGGCGGTCTCACCCGTGAGCGCGCCGGCTTCGAG
GTGCGCGACGTGCACCCGACCCATTACGGCCGCATCTGCCCGATCGAGACGCCGGAAGGC
CCGAACATCGGTCTCATCAACTCGCTCGCCACCTTCGCGCGGGTGAACAAGTACGGCTTC
ATCGAGACCCCGTTCCGTCGCGTGAAGGACGGCGTGGTGACGAAGGAGGTCTCCTACCTC
TCGGCGATGGAAGAGGCGAAGTACTACGTCGCCCAGGCCAACGCCCAGATGGACGAGAGC
TTCAAGCTGACGGAAGACCTCGTGGTCTGCCGTCGGGCCGGCGACGTCATCGTCGTGCCG
CCGGACCGCGTCGATCTCATGGACGTGTCGCCGAAGCAGCTCGTCTCGGTGGCCGCGGCG
CTCATCCCGTTCCTCGAGAACGACGACGCGAACCGCGCCCTGATGGGTTCGAACATGCAG
CGCCAGGCGGTGCCTCTGGTCCGCGCCGACGCGCCGTTCGTCGGTACCGGCATGGAAGCC
GTGGTCGCCCGCGATTCGGGTGCCGCCATCGCGGCGCGCCGCTCCGGCATCGTCGACCAG
GTGGATGCGACCCGTATCGTCATCCGCGCCACGGAAGAGGCCGATGCCAACAAGCCCGGC
GTCGACATCTACCGCCTGCAGAAGTTCCAGCGCTCCAACCAGTCGACCTGCATCACGCAG
AAGCCGCTGGTCCGCGTGGGCGAGCAGGTGAAGAAGGGCGAGATCATCGCCGATGGTCCG
TCGACGGAGTTCGGCGAGCTGGCGCTCGGCCGGAACGTGCTCGTCGCGTTCATGCCGTGG
AACGGCTACAACTTCGAGGACTCGATCCTGCTCTCCGAGCGGATCGTGAAGGATGACGTG
TTCACCTCGATCCATATCGAGGAGTTCGAGGTGATGGCCCGAGACACCAAGCTCGGTCCG
GAGGAAATCACCCGCGACATCCCCAACGTCTCGGAAGAGGCGCTGAAGAACCTCGACGAG
GCCGGCATCGTCTATATCGGCGCCGAGGTCCACGCGGGCGACATCCTGTGCGGGAAGATC
ACCCCGAAGGGCGAGAGCCCGATGACGCCGGAAGAAAAGCTTCTGCGCGCCATCTTCGGT
GAGAAGGCCTCGGACGTCCGCGACACCTCGCTCCGGGTTCCCCCGGGCGTCACCGGCACC
ATCGTCGAAGTCCGGGTGTTCAACCGCCACGGCGTCGACAAGGACGAGCGCGCCCAGGCC
ATCGAGCGCGAGGAGATCGAGCGTCTCGCCAAGGATCGTGACGACGAACAGGCGATCCTC
GACCGCAACACCTATGCCCGCCTTGCCGGCGTCCTGATCGGCCAGTCGCCGATCGCCGGT
CCGAAGGGCTTCAAGAAGGAGACCACGCTCAGCCGTGAGCTCCTGAACGAGTACCCGCGC
TCGCAATGGTGGCAGTTCGCCGTCGTCGAAGACCGTCTCATGACCGAGATGGAAGCGATG
CAGAAGCAGTACGACGAGTCGAAGAAGCGCCTTGAGCAGCGCTTCCTCGACAAGGTCGAG
AAGCTGCAGCGCGGCGACGAGTTGCCCCCCGGCGTCATGAAGATGGTCAAGGTCTTCGTC
GCGGTGAAGCGCAAGATCCAGCCGGGCGACAAGATGGCCGGCCGTCACGGCAACAAGGGT
GTCGTGTCGCGGATCGTGCCGATCGAGGACATGCCGTTCCTCGAAGACGGGACGCATGCC
GACATCGTGCTCAACCCGCTCGGCGTGCCGTCGCGCATGAACGTCGGTCAGATCCTGGAG
ACCCATCTGGGCTGGGCTGCCGCAGGTCTCGGCCGCAAGGTCGGGCTCGCCGTGGACGCC
TATCTCCGCAGTAACGACATCGCGCCCCTCAAGGCGGAGATGGAGGCGATCTACTCGCCG
TCGGA---GCTGGAAGGCCTCTCGGACGACGACATGGCGGAGGCGGCCAACAACGTCCGC
CGCGGCGTGCCGATGGCCACTCCGGTGTTCAACGGCGCCAAGGAAGCCGACATCGAGACG
ATGCTGGAGTTGGCCGGGCTCGACCGTTCGGCGCAGTCGACGCTCTACGACGGGCGCACG
GGCGAGCCTTTCGACCGCAAGGTGACGATGGGCTACATCTACATGCTGAAGCTCCACCAC
CTCGTGGACGACAAGATCCACGCACGGTCGATCGGTCCGTACTCCCTCGTCACCCAGCAG
CCGCTGGGCGGAAAGGCGCAGTTCGGCGGCCAGCGCTTCGGCGAGATGGAGGTCTGGGCA
CTGGAAGCCTACGGCGCGGCCTACACGCTGCAGGAGATGCTCACGGTGAAGTCGGACGAC
GTCGCCGGCCGCACCAAGGTCTACGAGGCCATCGTCCGCGGCGACGACACGTTCGAGGCC
GGCATCCCCGAGTCCTTCAACGTGCTCGTCAAGGAAATGCGCTCGCTCGGCCTCAACGTG
GAGCTCACCTCCTCGA------AGAAG---CTCGCGAACGACCAGCTCGACCCGCCCGCC
GAGGCGGCCGAGTAA
>Methylobacterium_sp_CG09_land_8_20_14_0_10_71_15
---------------ATGGC-CAAC--ACGCTGGTCGGTCGCAAGCGCATTCGCAAGTTC
TTCGGCAAGATCCGGGAAGTCGCCGAGATGCCGAACCTCATCGAGGTTCAGAAGGCGTCC
TACGACCAGTTCCTGATGGTGGACGAGCCCGAGGGCGGGCGCGGCGACGAGGGCCTGCAG
AGCGTCTTCAAGTCCGTGTTCCCGATCTCGGACTTCTCCTCGACGGCGCTGCTCGAGTTC
GTCCGCTACACGTTCGAGCAGCCGAAATACGACGTCGACGAGTGCCGCCAGCGCGGCATC
ACCTTCGCGGCCCCGCTGAAGGTGACCCTGCGGCTCATCGTGTTCGACGTGGACCCGGAC
ACCGGCGCCAAGTCCGTCAAGGACATCAAGGAGCAGGACGTCTATATGGGCGACATGCCG
CTCATGACGGACAACGGCACCTTCATCGTCAACGGCACCGAGCGCGTCATCGTCTCGCAG
ATGCACCGCTCGCCGGGCGTGTTCTTCGACCACGACAAGGGCAAGACGCACTCCTCGGGC
AAGCTGCTCTTCGCCGCCCGCATCATCCCCTACCGGGGCTCCTGGCTCGACGTGGAGTTC
GACGCCAAGGACATCGTGCACGTGCGCATCGACCGGAAGCGCAAGCTGCCGGCGACCTCG
CTGCTCTACGCGCTCGGCCTCGACGGGGAGGAGATCCTCTCGACCTTCTACAAGCAGGTC
ACCTACACCCGCGACGGCGCCGACTGGCGCGTGCCGTTCGATGCCGAGCGCCTGAAGGGC
CTCAAGGCCTCGATCGACCTGATCGACGCCGATTCCGGCGAGGTGGTGCTGGAGGCGGGC
AAGAAGCTCAACGCCCGCAACGCCCGCCAGATCAGCGAGAAGGGCACCAAGTTCCTCAAG
GCGACCGACGAGGACCTCGTCGGGCAGTACATCGCCGAGGACCTCGTCAACATGAAGACC
GGCGAGATCTGGGCCGAGGCCGGCGACGAGATCTCCGAGAAGCTCCTCAAGAGCCTCGAG
GATGTCGGCGTCAGCGAGCTGCCGCTCCTCGACATCGACCACGTCAACGTCGGTCCTTAC
ATCCGCAACACGCTGGCCGTGGACAAGAACTCCGGCCGCGAGGGCGCGCTGTTCGACATC
TACCGCGTCATGCGCCCCGGCGAGCCGCCGACGCTCGACACGGCCGAGGCGATGTTCCAC
TCGCTGTTCTTCGACGCCGAGCGCTATGACCTCTCGGCGGTCGGCCGCGTGAAGATGAAC
ATGCGCCTCGACCTCGACGCCGCAGACACCGTGCGCACGCTCCGCAAGGAGGACATGCTC
GCCGTCGTCAAGGCGCTCGTGGACCTGCGCGACGGCAAGGGCGAGATCGACGACATCGAC
CACCTCGGCAACCGCCGGGTGCGCTCGGTCGGCGAGCTCATGGAGAACCAGTACCGTCTG
GGCCTGCTCCGCATGGAGCGCGCCATCAAGGAGCGCATGTCGTCGGTCGACATCGACACC
GTGATGCCGCAGGACCTCATCAACGCGAAGCCCGCGGCCGCCGCCGTGCGCGAGTTCTTC
GGCTCGTCGCAGCTCTCGCAGTTCATGGACCAGACGAACCCGCTCTCCGAGGTGACGCAC
AAGCGCCGCCTCTCGGCGCTGGGCCCGGGCGGTCTGACCCGCGAGCGCGCCGGCTTCGAG
GTGCGCGACGTGCACCCGACCCACTACGGCCGCATCTGCCCGATCGAGACGCCGGAAGGC
CCGAACATCGGCCTGATCAACTCGCTGGCGACCTTCGCCCGCGTGAACAAGTACGGCTTC
ATCGAGACGCCCTTCCGCCGCGTGCGCGACGGCGTCGTCACCGACGAGGTCGCCTACCTC
TCCGCGATGGAGGAGGCGAAGTACCACGTCGCCCAGGCCAACGCCGTCACCGACGAGAAC
CGCCGCCTCACAGAGGAGCTGGTGGTCTGCCGTCGCGCCGGCGAAGTCATCGTGGTCGGC
CCCGAGCGGGTCGACCTCATGGACGTGTCCCCGAAGCAGCTCGTCTCGGTCGCCGCGGCG
CTGATCCCGTTCCTTGAGAACGACGACGCCAACCGCGCGCTGATGGGCTCGAACATGCAG
CGCCAGGCGGTGCCGCTCGTTCGCGCCGACGCTCCCTTCGTCGGCACCGGCATGGAGGCC
GTGGTCGCCCGCGACTCCGGCGCCGCCATCGCCGCGCGGCGTTCGGGCATCGTCGATCAG
GTCGACGCGACCCGTATCGTCATCCGCGCGACGGAAGAGGCCGACGCCAACAAGCCGGGC
GTCGACATCTACCGCCTGCAGAAGTTCCAGCGCTCCAACCAGTCGACCTGCATCACGCAG
AAGCCGCTGGTGCGCGTCGGCGAGCCGGTGAAGAAGGGCGAGATCATCGCCGACGGTCCC
TCGACCGAATTCGGCGAGCTGGCGCTCGGCCGGAACGTGCTCGTCGCGTTCATGCCGTGG
AACGGCTACAACTTCGAGGACTCGATCCTGCTCTCCGAGCGGATCGTGAAGGATGACGTG
TTCACCTCGATCCACATCGAGGAGTTCGAGGTGATGGCCCGCGACACCAAGCTCGGGCCG
GAGGAGATCACCCGCGACATCCCGAACGTCTCCGAGGAGGCGCTCAAGAACCTCGACGAA
GCCGGCATCGTCTACATCGGCGCCGAGGTCCATGCCGGCGACATCCTCGTCGGCAAGATC
ACGCCGAAGGGCGAGAGCCCGATGACGCCGGAGGAGAAGCTCCTGCGCGCCATCTTCGGC
GAGAAGGCGTCGGACGTGCGCGACACCAGCTTGCGGGTGCCACCGGGCGTCACCGGCACG
ATCGTCGAGGTGCGGGTGTTCAACCGCCACGGCGTCGACAAGGACGAGCGCGCCCAGGCG
ATCGAGCGCGAGGAGATCGAGCGGCTCGCCAAGGATCGCGACGACGAGCAGGCGATCCTC
GACCGCAACACCTACGCGCGCCTCGCCGAGTCGCTGATCGGGCAGGCCCCGATCGCCGGC
CCGAAGGGCTTCAAGAAGGACACCACGCTCACCCGCGAGGTGCTCAACGACTACCCGCGC
TCGCAGTGGTGGCAGTTCGCCGTCGTCGACGACCGTCTCATGACCGAGATGGAGGCGATG
CAGAAGCAGTACGACGAGTCGAAGAAGCGCCTCGAGCAGCGCTTCCTCGACAAGGTCGAG
AAG---------------------------------------------------------
------------------------------------------------------------
------------------------------------------------------------
------------------------------------------------------------
------------------------------------------------------------
------------------------------------------------------------
------------------------------------------------------------
------------------------------------------------------------
------------------------------------------------------------
------------------------------------------------------------
------------------------------------------------------------
------------------------------------------------------------
------------------------------------------------------------
------------------------------------------------------------
------------------------------------------------------------
------------------------------------------------------------
---------------
>Methylobacterium_salsuginis_CGMCC_16474
---------------ATGGC-CAAC--ACGCTGGTCGGTCGCAAGCGCATTCGCAAGTTC
TTCGGCAAGATCCGGGAAGTCGCCGAGATGCCGAACCTCATCGAGGTTCAGAAGGCGTCC
TACGACCAGTTCCTGATGGTGGACGAGCCGGAGGGCGGGCGCGGCGACGAGGGCCTGCAG
AGCGTCTTCAAGTCGGTCTTCCCGATCTCCGACTTCGCCTCGACCGCTCTGCTCGAATTC
GTCCGCTACACCTTCGAGCAGCCGAAATACGACGTCGACGAGTGCCGCCAGCGCGGCATC
ACCTTCGCGGCCCCGCTCAAGGTGACGCTGCGCCTGATCGTGTTCGACGTGGACCCGGAT
ACCGGCGCCAAGTCCGTCAAGGACATCAAGGAGCAGGATGTCTACATGGGCGACATGCCG
CTCATGACGGACAACGGCACCTTCATCGTCAACGGCACCGAGCGCGTCATCGTCTCGCAG
ATGCACCGCTCGCCGGGCGTGTTCTTCGACCACGACAAGGGCAAGACGCACTCTTCGGGC
AAGCTGCTGTTCGCCGCCCGCATCATCCCGTATCGCGGCTCCTGGCTCGACGTCGAGTTC
GACGCCAAGGACATCGTGCACGTGCGCATCGACCGCAAGCGCAAGCTGCCGGTCACCTCG
CTGCTGTTCGCGCTGGGCCTCGACGGCGAGGAGATCCTCTCGACCTTCTACAACCGCGTG
GAATACGTCCGCGACGGCGCCGACTGGCGCGTGCCGTTCGATGCCGAGCGGCTGAAGGGC
TTCAAGGCCTCGGTCGATCTCATCGACGCCGATTCCGGCGAGGTGGTGCTGGAGGCCGGC
AAGAAGCTCAACGCCCGCAACGCCCGCCTCATCGGCGAGAAGGGCACCAAGTTCCTCAAG
GCGACCGACGAGGACCTCGTCGGGCAGTACATCGCCGAGGACCTCGTCAACATGAAGACG
GGCGAGATCTGGGCCGAGGCCGGCGACGAGATCTCCGAGAAGCTGCTCAAGGCGCTCGAC
GATGTCGGCGTCACCGAGCTGCCGGTGCTCGACATCGACCACGTCAATGTCGGCCCCTAC
ATCCGCAACACCCTGGCCGTGGACAAGAATTCCGGCCGCGAGGGCGCGCTGTTCGACATC
TACCGGGTCATGCGCCCGGGCGAGCCGCCGACCCTCGACACGGCCGAGGCGATGTTCCAC
TCGCTGTTCTTCGACGCCGAGCGCTACGACCTCTCGGCGGTCGGCCGCGTGAAGATGAAC
ATGCGCCTCGACCTCGACGCCGCCGACACCGTGCGCACGCTCCGCAAGGAGGACATGCTG
GCGGTCGTCAAGGCGCTGGTGGACCTGCGCGACGGCAAGGGCGAGATCGACGACATCGAT
CACCTCGGCAACCGCCGCGTCCGCTCGGTCGGCGAGCTGATGGAGAACCAGTACCGCCTG
GGCCTCCTGCGCATGGAGCGCGCCATCAAGGAGCGCATGTCGTCGGTCGATATCGACACG
GTGATGCCGCAGGACCTGATCAACGCGAAGCCGGCCGCCGCGGCCGTGCGCGAGTTCTTC
GGCTCGTCGCAGCTGTCGCAGTTCATGGACCAGACCAATCCGCTCTCCGAGGTGACGCAC
AAGCGCCGCCTGTCGGCGCTCGGCCCGGGCGGTCTGACCCGCGAGCGCGCCGGCTTCGAG
GTGCGCGACGTGCACCCGACGCATTATGGCCGCATCTGCCCGATCGAGACGCCGGAAGGC
CCGAACATCGGTCTGATCAACTCGCTCGCGACCTTCGCCCGCGTGAACAAGTACGGCTTC
ATCGAGACGCCGTTCCGCAAGGTGAAGGACGGCGTCGTCACCAACGAGGTGTCGTACCTC
TCTGCGATGGAGGAGGCGAAGTACTACGTCGCCCAGGCCAACGCGCAGATGGACGCCGAC
AAGCGCCTCACCGAGGAACTCGTGGTCTGCCGCCGCGCCGGTGAAGTGATCGTCGTCGGC
CCCGAGCGCGTCGATCTCATGGACGTGTCGCCCAAGCAGCTCGTCTCGGTCGCCGCGGCG
CTGATCCCGTTCCTTGAGAACGACGACGCCAACCGCGCGCTGATGGGCTCGAACATGCAG
CGCCAGGCGGTGCCGCTGGTTCGCGCCGATGCGCCCTTCGTCGGCACCGGCATGGAAGCC
GTGGTCGCCCGCGATTCGGGTGCCGCCATCGCGGCGCGCCGCTCGGGCATCATCGATCAG
GTGGACGCCACCCGTATCGTCATCCGCGCCAACGAGGAGACCGACCCGACCAAGCCCGGC
GTCGACATCTACCGCCTGCAGAAGTTCCAGCGCTCCAACCAGTCGACCTGCATCACGCAG
AAGCCGCTGGTGCGCGTCGGCGAGCAGGTGAAGAAGGGCGAGATCATCGCCGACGGTCCC
TCGACCGAGTTCGGCGAGCTCGCGCTCGGCCGCAACGTGCTCGTCGCGTTCATGCCGTGG
AACGGCTACAACTTCGAGGATTCGATCCTGCTCTCCGAGCGGATCGTGAAGGATGACGTG
TTCACCTCGATCCACATCGAGGAATTCGAGGTGATGGCCCGCGACACCAAGCTGGGTCCG
GAGGAGATCACCCGCGACATCCCGAACGTCTCGGAAGAGGCGCTCAAGAACCTCGACGAA
GCCGGCATCGTCTATATCGGCGCCGAGGTCCACGCGGGCGACATCCTGGTCGGCAAGATC
ACGCCGAAGGGCGAGAGCCCGATGACGCCGGAGGAGAAGCTGCTCCGCGCCATCTTCGGC
GAGAAGGCCTCGGACGTGCGCGACACCTCGCTGCGGGTGCCGCCGGGCGTCACCGGCACG
ATCGTCGAGGTGCGGGTGTTCAACCGCCACGGCGTCGACAAGGACGAGCGCGCCCAGGCC
ATCGAGCGCGAGGAGATCGAGCGTCTCGCCAAGGACCGCGACGACGAGCAGACCATCCTT
GACCGCAACACCTATGCGCGTCTCGCCGACGTCCTGATCGGCCAGTCGCCGATCGCCGGC
CCGAAGGGCTTCCGCAAGGACACCACCCTGACGCGGGAGATCATCAACGAGTATCCGCGC
TCGCAATGGTGGCAGTTCGCCGTCGTCGAGGACCGTCTGATGACGGAAATCGAGGCGATG
CAGAAGCAGTACGACGAGTCGAAGAAGCGCCTCGAGCAGCGCTTCCTCGACAAGGTCGAG
AAGCTGCAGCGCGGCGACGAGCTGCCCCCCGGCGTCATGAAGATGGTCAAGGTCTTCGTG
GCGGTGAAGCGCAAGATCCAGCCCGGCGACAAGATGGCCGGCCGCCACGGCAACAAGGGC
GTGGTGTCGCGCATCGTGCCGATCGAGGACATGCCGTTCCTCGAGGACGGCACGCATGCC
GACATCGTGCTCAACCCGCTCGGCGTGCCCTCGCGCATGAACGTCGGCCAGATCCTCGAG
ACCCACCTCGGCTGGGCGGCTGCGGGCTTAGGGCGCAAGGTGTCCAAGGCGGTCGATGCC
TATCTGAAGACGCAGGACATCGGTCCGCTGAAGGAGGAGATGCAGGCGATCTACTCCCCG
GCGGA---GCTGGAAGGCCTGTCGGACGAGGATCTGGCGGAGGCCGGCAACAACGTGCGG
CGCGGCGTGCCGATGGCGACCCCGGTGTTCAACGGCGCCAAGGAAGCCGACATCGAGACG
ATGCTGGAGATGGCCGGGCTCGACCGCTCGGCGCAGTCGACGCTCTACGACGGGCGCACC
GGCGAGCCCTTCGACCGCAAGGTCACCATGGGCTACATCTACATGCTGAAGCTCCACCAC
CTCGTGGACGACAAGATCCACGCCCGCTCGATCGGCCCCTACTCGCTCGTCACTCAGCAG
CCGCTGGGCGGCAAGGCGCAGTTCGGCGGCCAGCGCTTCGGCGAGATGGAGGTCTGGGCG
CTGGAGGCCTACGGCGCGGCCTACACGCTGCAGGAGATGCTCACGGTGAAGTCGGACGAC
GTGGCCGGCCGCACCAAGGTCTATGAGGCGATCGTGCGCGGCGACGACACCTTCGAGGCG
GGTATCCCCGAGTCGTTCAACGTGCTGGTCAAGGAGATGCGCTCGCTCGGCCTCAACGTC
GAGCTCACCTCCTCGA---AGCAGAAC---GCCAACAACGACCAGATCGAGCCGCCGGCC
GAGGCGGCCGAGTAA
>Methylobacterium_rhodinum_JCM_2811
---------------ATGGC-CAAT--ACGCTGGTCGGTCGCAAGCGCATTCGCAAGTTC
TTCGGCAAGATCCGGGAAGTCGCCGAGATGCCGAACCTCATCGAGGTTCAAAAGGCGTCC
TACGACCAGTTCCTGATGGTGGACGAGCCGGAGGGCGGACGCGGCGACGAGGGCCTGCAG
AGCGTCTTCAAGTCGGTCTTCCCGATCTCCGACTTCGCCTCGACCGCCCTGCTCGAATTT
GTCCGCTACACCTTCGAGAACCCGAAATACGACGTCGACGAGTGCCGCCAGCGCGGCATC
ACGTTCGCGGCCCCGCTCAAGGTCACGCTGCGCCTGATCGTGTTCGACGTGGACCCGGAT
ACGGGGGCCAAGTCGGTCAAGGACATCAAGGAGCAGGACGTCTACATGGGCGATATGCCG
CTCATGACGGACAACGGCACCTTCATCGTCAACGGCACCGAGCGCGTCATCGTCTCGCAG
ATGCACCGCTCGCCGGGCGTGTTCTTCGACCACGACAAGGGCAAGACGCACTCGAGCGGA
AAGCTGCTGTTCGCCGCCCGCATCATCCCGTATCGCGGCTCCTGGCTCGACGTCGAGTTC
GACGCCAAGGACATCGTGCACGTGCGCATCGACCGCAAGCGCAAGCTGCCGGTCACCTCG
CTGCTGTTCGCGCTCGGCCTCGACGGCGAGGAAATCCTCTCGACCTTCTACAACCGCGTG
GAATACGTCCGCGACGGTGCCGACTGGCGCGTGCCGTTCGATGCCGAGCGGCTGAAGGGC
TTCAAGGCCTCGGTCGACCTGATCGACGCCGATTCCGGCGAGGTCGTGCTGGAGGCCGGC
AAGAAGCTCAACGCCCGCAACGCCCGCCTCATCGGCGAGAAGGGCACCAAGTTCCTCAAG
GCGACCGACGAGGATCTCGTCGGGCAGTACATCGCCGAGGACCTCGTCAACATGAAGACC
GGCGAGATCTGGGCCGAGGCCGGCGACGAGATCTCCGAGAAGATGCTCAAGGCACTCGAA
GACGTCGGCGTCTCCGAGTTGCCGGTGCTCGACATCGACCACGTCAATGTCGGCCCCTAC
ATCCGCAACACGCTCGCCGTGGACAAGAACTCCGCCCGCGAGGGCGCGCTGTTCGACATC
TACCGCGTCATGCGCCCCGGCGAGCCGCCGACGCTCGACACCGCGGAGGCGATGTTCCAC
TCGCTGTTCTTCGATTCCGAGCGCTACGACCTCTCCGCGGTCGGCCGCGTGAAGATGAAC
ATGCGCCTCGACCTCGACGCCGCCGACACCGTGCGCACTTTGCGCAAGGAGGACATGCTG
GCGGTCGTCAAGGCCCTGGTGGACCTGCGCGACGGCAAGGGCGAGATCGACGACATCGAC
CATCTCGGCAACCGCCGCGTCCGCTCGGTCGGCGAATTGATGGAGAACCAGTACCGTCTG
GGCCTCCTGCGGATGGAGCGCGCCATCAAGGAGCGCATGTCGTCGGTCGATATCGACACG
GTGATGCCGCAGGACCTCATCAACGCGAAGCCCGCCGCTGCGGCGGTGCGCGAGTTCTTC
GGCTCGTCGCAGCTGTCGCAGTTCATGGATCAGACCAACCCGCTGTCGGAAGTGACGCAC
AAGCGCCGCCTGTCGGCGCTCGGCCCGGGCGGTCTGACCCGCGAGCGCGCCGGCTTCGAA
GTGCGCGACGTGCACCCGACCCATTACGGCCGCATCTGCCCGATCGAGACGCCGGAAGGC
CCCAACATCGGCCTGATCAACTCGCTCGCGACCTTCGCCCGCGTGAACAAGTACGGCTTC
ATCGAGACGCCGTTCCGCAAGGTGAAGGACGGCGTCGTGACGAACGACGTGTCGTACCTC
TCGGCGATGGAGGAGGCGAAGTACTACGTCGCCCAGGCCAACGCGCAGATGGACGCCGAC
AAGCGCCTCACCGAGGAGCTGGTGGTCTGCCGCCGCGCCGGTGAAGTCATCGTCGTCGGC
CCCGAGCGGGTCGACCTCATGGACGTGTCGCCGAAGCAGCTCGTCTCGGTCGCCGCGGCG
CTGATCCCGTTCCTCGAGAACGACGACGCCAACCGCGCGCTGATGGGCTCGAACATGCAG
CGCCAGGCGGTGCCGCTGGTTCGCGCCGACGCACCCTTCGTCGGCACCGGCATGGAGGCC
GTGGTCGCCCGCGATTCCGGTGCCGCCATCGCGGCGCGGCGCTCGGGCATCATCGATCAG
GTGGACGCCACCCGTATCGTCATCCGCGCCAACGAGGAGACCGACCCGACCAAGCCCGGC
GTCGACATCTATCGCCTGCAGAAGTTCCAGCGCTCCAACCAGTCGACCTGCATCACGCAG
AAGCCGCTGGTGCGCGTCGGCGAGCAGGTGAAGAAGGGCGAGATCATCGCCGACGGTCCC
TCGACCGAGTTCGGCGAGCTCGCGCTCGGCCGCAACGTGCTCGTCGCGTTCATGCCGTGG
AACGGCTACAACTTCGAGGACTCGATCCTGCTCTCCGAGCGGATCGTGAAGGATGACGTG
TTCACCTCGATCCACATCGAGGAATTCGAGGTGATGGCCCGCGACACCAAGCTGGGTCCG
GAGGAAATCACCCGCGACATCCCGAACGTCTCGGAGGAGGCGCTCAAGAACCTCGACGAG
GCCGGCATCGTCTATATCGGCGCCGAGGTCCACGCGGGCGACATCCTCGTCGGCAAGATC
ACGCCGAAGGGCGAGAGCCCGATGACGCCGGAGGAGAAGCTGCTCCGCGCCATCTTCGGC
GAGAAGGCCTCCGACGTGCGCGACACCTCGCTCCGGGTGCCGCCGGGCGTCACCGGCACG
ATCGTCGAGGTGCGGGTGTTCAACCGCCACGGCGTCGACAAGGACGAGCGGGCGCAAGCC
ATCGAGCGCGAGGAGATCGAGCGTCTCGCCAAGGACCGCGACGACGAGCAGACCATCCTC
GACCGCAATACCTACGCGCGTCTGGCCGACGTGCTGATCGGCCAGACGCCGGTCGCCGGC
CCGAAGGGCTTCCGCAAGGACACCACTCTGACGCGGGAGATCATCAACGATTATCCCCGC
TCGCAATGGTGGCAGTTCGCCGTGGTCGAGGACCGTCTGATGACGGAAATCGAGGCGATG
CAGAAGCAGTACGACGAGTCGAAGAAGCGCCTGGAGCAGCGCTTCCTCGACAAGGTCGAG
AAGCTGCAGCGCGGCGACGAGCTTCCGCCCGGCGTCATGAAGATGGTCAAGGTCTTCGTG
GCGGTGAAGCGCAAGATCCAGCCCGGCGACAAGATGGCCGGCCGCCACGGCAACAAGGGC
GTCGTGTCGCGCATCGTGCCGATCGAGGACATGCCGTTCCTCGAGGACGGCACGCATGCC
GACATCGTGCTCAACCCGCTCGGCGTGCCCTCGCGCATGAACGTCGGCCAGATCCTCGAG
ACCCACCTCGGCTGGGCGGCCGCGGGTCTGGGCCGCAAGGTGTCCAAGGCGGTCGATGCC
TACCTGAAGAATCAGGACATCGCCCCGCTGCGGACCGAGATGGAGGCGATCTACTCGCCG
TCCGA---GTTGGAGGGTCTCTCCGACGAGGATCTGGCGGAGGCCGGCAACAACGTGCGC
CGCGGCGTGCCGATGGCCACCCCGGTGTTCAACGGCGCCAAGGAAGCCGACATCGAGACG
ATGCTGGAGATGGCCGGGCTCGACCGCTCGGCGCAGTCGACGCTCTACGACGGGCGCACC
GGCGAGCCCTTCGACCGCAAGGTCACCATGGGCTACATCTACATGCTGAAGCTCCACCAC
CTCGTGGACGACAAGATCCACGCCCGCTCGATCGGCCCCTACTCGCTCGTCACCCAGCAG
CCGCTGGGCGGCAAGGCGCAGTTCGGCGGCCAGCGCTTCGGCGAGATGGAGGTCTGGGCG
CTGGAGGCCTACGGCGCGGCCTACACGCTACAGGAGATGCTGACGGTGAAGTCGGACGAC
GTGGCCGGCCGCACCAAGGTCTACGAGGCGATCGTGCGCGGCGACGACACCTTCGAGGCC
GGCATCCCCGAGTCGTTCAACGTGCTGGTCAAGGAGATGCGCTCGCTCGGCCTCAACGTC
GAGCTCACCTCCTCGA---AGCGGGAC---GCCAACAACGACCTGATCGAGCCGCCCGCC
GAGGCGGCCGAGTAA
>Methylobacterium_rhodinum_DSM_2163
---------------ATGGC-CAAT--ACGCTGGTCGGTCGCAAGCGCATTCGCAAGTTC
TTCGGCAAGATCCGGGAAGTCGCCGAGATGCCGAACCTCATCGAGGTTCAAAAGGCGTCC
TACGACCAGTTCCTGATGGTGGACGAGCCGGAGGGCGGACGCGGCGACGAGGGCCTGCAG
AGCGTCTTCAAGTCGGTCTTCCCGATCTCCGACTTCGCCTCGACCGCCCTGCTCGAATTT
GTCCGCTACACCTTCGAGAACCCGAAATACGACGTCGACGAGTGCCGCCAGCGCGGCATC
ACGTTCGCGGCCCCGCTCAAGGTCACGCTGCGCCTGATCGTGTTCGACGTGGACCCGGAT
ACGGGGGCCAAGTCGGTCAAGGACATCAAGGAGCAGGACGTCTACATGGGCGATATGCCG
CTCATGACGGACAACGGCACCTTCATCGTCAACGGCACCGAGCGCGTCATCGTCTCGCAG
ATGCACCGCTCGCCGGGCGTGTTCTTCGACCACGACAAGGGCAAGACGCACTCGAGCGGA
AAGCTGCTGTTCGCCGCCCGCATCATCCCGTATCGCGGCTCCTGGCTCGACGTCGAGTTC
GACGCCAAGGACATCGTGCACGTGCGCATCGACCGCAAGCGCAAGCTGCCGGTCACCTCG
CTGCTGTTCGCGCTCGGCCTCGACGGCGAGGAAATCCTCTCGACCTTCTACAACCGCGTG
GAATACGTCCGCGACGGTGCCGACTGGCGCGTGCCGTTCGATGCCGAGCGGCTGAAGGGC
TTCAAGGCCTCGGTCGACCTGATCGACGCCGATTCCGGCGAGGTCGTGCTGGAGGCCGGC
AAGAAGCTCAACGCCCGCAACGCCCGCCTCATCGGCGAGAAGGGCACCAAGTTCCTCAAG
GCGACCGACGAGGATCTCGTCGGGCAGTACATCGCCGAGGACCTCGTCAACATGAAGACC
GGCGAGATCTGGGCCGAGGCCGGCGACGAGATCTCCGAGAAGATGCTCAAGGCACTCGAA
GACGTCGGCGTCTCCGAGTTGCCGGTGCTCGACATCGACCACGTCAATGTCGGCCCCTAC
ATCCGCAACACGCTCGCCGTGGACAAGAACTCCGCCCGCGAGGGCGCGCTGTTCGACATC
TACCGCGTCATGCGCCCCGGCGAGCCGCCGACGCTCGACACCGCGGAGGCGATGTTCCAC
TCGCTGTTCTTCGATTCCGAGCGCTACGACCTCTCCGCGGTCGGCCGCGTGAAGATGAAC
ATGCGCCTCGACCTCGACGCCGCCGACACCGTGCGCACTTTGCGCAAGGAGGACATGCTG
GCGGTCGTCAAGGCCCTGGTGGACCTGCGCGACGGCAAGGGCGAGATCGACGACATCGAC
CATCTCGGCAACCGCCGCGTCCGCTCGGTCGGCGAATTGATGGAGAACCAGTACCGTCTG
GGCCTCCTGCGGATGGAGCGCGCCATCAAGGAGCGCATGTCGTCGGTCGATATCGACACG
GTGATGCCGCAGGACCTCATCAACGCGAAGCCCGCCGCTGCGGCGGTGCGCGAGTTCTTC
GGCTCGTCGCAGCTGTCGCAGTTCATGGATCAGACCAACCCGCTGTCGGAAGTGACGCAC
AAGCGCCGCCTGTCGGCGCTCGGCCCGGGCGGTCTGACCCGCGAGCGCGCCGGCTTCGAA
GTGCGCGACGTGCACCCGACCCATTACGGCCGCATCTGCCCGATCGAGACGCCGGAAGGC
CCCAACATCGGCCTGATCAACTCGCTCGCGACCTTCGCCCGCGTGAACAAGTACGGCTTC
ATCGAGACGCCGTTCCGCAAGGTGAAGGACGGCGTCGTGACGAACGACGTGTCGTACCTC
TCGGCGATGGAGGAGGCGAAGTACTACGTCGCCCAGGCCAACGCGCAGATGGACGCCGAC
AAGCGCCTCACCGAGGAGCTGGTGGTCTGCCGCCGCGCCGGTGAAGTCATCGTCGTCGGC
CCCGAGCGGGTCGACCTCATGGACGTGTCGCCGAAGCAGCTCGTCTCGGTCGCCGCGGCG
CTGATCCCGTTCCTCGAGAACGACGACGCCAACCGCGCGCTGATGGGCTCGAACATGCAG
CGCCAGGCGGTGCCGCTGGTTCGCGCCGACGCACCCTTCGTCGGCACCGGCATGGAGGCC
GTGGTCGCCCGCGATTCCGGTGCCGCCATCGCGGCGCGGCGCTCGGGCATCATCGATCAG
GTGGACGCCACCCGTATCGTCATCCGCGCCAACGAGGAGACCGACCCGACCAAGCCCGGC
GTCGACATCTATCGCCTGCAGAAGTTCCAGCGCTCCAACCAGTCGACCTGCATCACGCAG
AAGCCGCTGGTGCGCGTCGGCGAGCAGGTGAAGAAGGGCGAGATCATCGCCGACGGTCCC
TCGACCGAGTTCGGCGAGCTCGCGCTCGGCCGCAACGTGCTCGTCGCGTTCATGCCGTGG
AACGGCTACAACTTCGAGGACTCGATCCTGCTCTCCGAGCGGATCGTGAAGGATGACGTG
TTCACCTCGATCCACATCGAGGAATTCGAGGTGATGGCCCGCGACACCAAGCTGGGTCCG
GAGGAAATCACCCGCGACATCCCGAACGTCTCGGAGGAGGCGCTCAAGAACCTCGACGAG
GCCGGCATCGTCTATATCGGCGCCGAGGTCCACGCGGGCGACATCCTCGTCGGCAAGATC
ACGCCGAAGGGCGAGAGCCCGATGACGCCGGAGGAGAAGCTGCTCCGCGCCATCTTCGGC
GAGAAGGCCTCCGACGTGCGCGACACCTCGCTCCGGGTGCCGCCGGGCGTCACCGGCACG
ATCGTCGAGGTGCGGGTGTTCAACCGCCACGGCGTCGACAAGGACGAGCGGGCGCAAGCC
ATCGAGCGCGAGGAGATCGAGCGTCTCGCCAAGGACCGCGACGACGAGCAGACCATCCTC
GACCGCAATACCTACGCGCGTCTGGCCGACGTGCTGATCGGCCAGACGCCGGTCGCCGGC
CCGAAGGGCTTCCGCAAGGACACCACTCTGACGCGGGAGATCATCAACGATTATCCCCGC
TCGCAATGGTGGCAGTTCGCCGTGGTCGAGGACCGTCTGATGACGGAAATCGAGGCGATG
CAGAAGCAGTACGACGAGTCGAAGAAGCGCCTGGAGCAGCGCTTCCTCGACAAGGTCGAG
AAGCTGCAGCGCGGCGACGAGCTTCCGCCCGGCGTCATGAAGATGGTCAAGGTCTTCGTG
GCGGTGAAGCGCAAGATCCAGCCCGGCGACAAGATGGCCGGCCGCCACGGCAACAAGGGC
GTCGTGTCGCGCATCGTGCCGATCGAGGACATGCCGTTCCTCGAGGACGGCACGCATGCC
GACATCGTGCTCAACCCGCTCGGCGTGCCCTCGCGCATGAACGTCGGCCAGATCCTCGAG
ACCCACCTCGGCTGGGCGGCCGCGGGTCTGGGCCGCAAGGTGTCCAAGGCGGTCGATGCC
TACCTGAAGAATCAGGACATCGCCCCGCTGCGGACCGAGATGGAGGCGATCTACTCGCCG
TCCGA---GTTGGAGGGTCTCTCCGACGAGGATCTGGCGGAGGCCGGCAACAACGTGCGC
CGCGGCGTGCCGATGGCCACCCCGGTGTTCAACGGCGCCAAGGAAGCCGACATCGAGACG
ATGCTGGAGATGGCCGGGCTCGACCGCTCGGCGCAGTCGACGCTCTACGACGGGCGCACC
GGCGAGCCCTTCGACCGCAAGGTCACCATGGGCTACATCTACATGCTGAAGCTCCACCAC
CTCGTGGACGACAAGATCCACGCCCGCTCGATCGGCCCCTACTCGCTCGTCACCCAGCAG
CCGCTGGGCGGCAAGGCGCAGTTCGGCGGCCAGCGCTTCGGCGAGATGGAGGTCTGGGCG
CTGGAGGCCTACGGCGCGGCCTACACGCTACAGGAGATGCTGACGGTGAAGTCGGACGAC
GTGGCCGGCCGCACCAAGGTCTACGAGGCGATCGTGCGCGGCGACGACACCTTCGAGGCC
GGCATCCCCGAGTCGTTCAACGTGCTGGTCAAGGAGATGCGCTCGCTCGGCCTCAACGTC
GAGCTCACCTCCTCGA------AGCGGGACGCCAACAACGACCTGATCGAGCCGCCCGCC
GAGGCGGCCGAGTAA
>Methylobacterium_sp_Leaf456
---------------ATGGC-CAAT--ACGCTGGTCGGTCGCAAGCGCATTCGCAAGTTC
TTCGGCAAGATCAAGGAAGTCGCCGAGATGCCGAACCTCATCGAGGTTCAGAAGGCGTCC
TACGACCAATTCCTGATGGTGGACGAGCCGGAGGGCGGGCGCGGCGACGAGGGCCTGCAG
AGCGTCTTCAAGTCGGTCTTCCCGATCTCCGACTTTGCCTCGACCGCTCTGCTCGAGTTC
GTCCGCTACACTTTCGAAAACCCGAAATACGACGTCGATGAGTGCCGCCAGCGCGGCATC
ACCTTCGCGGCCCCGCTCAAGGTGACGCTGCGCCTGATCGTGTTCGATGTGGACCCGGAT
ACGGGTGCCAAGTCCGTCAAGGACATCAAGGAGCAGGATGTCTACATGGGCGACATGCCG
CTCATGACGGACAACGGCACCTTCATCGTCAACGGCACCGAGCGCGTCATCGTCTCGCAG
ATGCACCGTTCGCCGGGCGTGTTCTTCGACCACGACAAGGGCAAGACGCACTCCTCGGGC
AAGCTCCTGTTCGCCGCCCGCATCATCCCGTATCGCGGCTCCTGGCTCGACGTCGAGTTC
GACGCCAAGGACATCGTGCACGTCCGCATCGACCGCAAGCGCAAGCTGCCGGTCACCTCG
CTGCTGTTCGCGCTCGGCCTCGACGGCGAGGAGATCCTCTCGACCTTCTACAACCGCGTG
GAATACGTCCGCGACGGCGCCGACTGGCGCGTGCCGTTCGACGCCGAGCGCCTGAAGGGC
TTCAAGGCCTCCGTCGATCTCATCGACGCCGATTCCGGCGAGGTCGTGCTGGAGGCGGGC
AAGAAGCTCAACGCCCGCAACGCCCGCCTCATCGGCGAGAAGGGCACCAAGTTCCTCAAG
GCGACCGACGAGGATCTCGTCGGCCAGTACATCGCCGAGGACCTCGTCAACATGAAGACG
GGCGAGATCTGGGCCGAGGCCGGCGACGAGATCTCCGAGAAGATGCTCAAGGCGCTGGAA
GACGTCGGCGTCTCCGAGCTGCCGGTGCTCGACATCGACCACGTCAACGTCGGCCCCTAC
ATCCGCAACACGCTGGCCGTGGACAAGAACGCGGCCCGCGAGGGCGCGCTGTTCGACATC
TACCGGGTCATGCGCCCCGGCGAGCCGCCGACGCTCGACACCGCGGAGGCGATGTTCCAC
TCGCTGTTCTTCGATTCCGAGCGCTACGACCTCTCCGCGGTCGGCCGCGTGAAGATGAAC
ATGCGCCTCGACCTCGACGCCGCCGATACCGTGCGGACGCTGCGCAAGGAGGACATGCTG
GCGGTCGTCAAGGCGCTGGTGGACCTGCGCGACGGCAAGGGTGAGATCGACGACATCGAT
CACCTCGGTAACCGCCGCGTCCGCTCGGTCGGCGAGCTGATGGAGAACCAGTACCGCCTG
GGCCTCCTGCGCATGGAGCGCGCCATCAAGGAGCGCATGTCGTCGGTCGATATCGACACG
GTGATGCCGCAGGACCTCATCAACGCGAAGCCCGCCGCGGCCGCGGTGCGCGAGTTCTTC
GGCTCGTCGCAGCTGTCGCAGTTCATGGACCAGACCAACCCGCTCTCCGAGGTGACGCAC
AAGCGCCGCCTGTCGGCGCTCGGCCCGGGCGGTCTGACCCGCGAGCGCGCTGGCTTCGAG
GTGCGCGACGTGCACCCGACGCATTACGGCCGCATCTGCCCGATCGAGACGCCGGAAGGC
CCGAACATCGGCCTGATCAACTCGCTCGCGACGTTTGCCCGCGTGAACAAGTACGGCTTC
ATCGAGACGCCGTTCCGCAAGGTGAAGGACGGCGTCGTGACCAACGACGTATCGTACCTC
TCGGCGATGGAGGAGGCGAAGTACTACGTCGCCCAGGCCAACGCGCAGATGGATGCCGAC
AAGCGCCTCACCGAGGAGCTGGTGGTCTGCCGCCGCGCCGGTGAAGTCATAGTCGTCGGC
CCCGAGCGCGTCGACCTCATGGACGTGAGCCCGAAGCAGCTCGTCTCGGTCGCCGCCGCC
TTGATCCCGTTCCTCGAGAACGACGACGCCAACCGCGCGCTGATGGGCTCGAACATGCAG
CGCCAGGCGGTGCCGCTGGTTCGCGCCGACGCGCCCTTCGTCGGCACCGGCATGGAAGCC
GTGGTCGCCCGCGATTCGGGTGCCGCCATCGCGGCGCGCCGCTCGGGCATCATCGATCAG
GTGGACGCCACCCGTATCGTCATCCGCGCCAACGAGGAGACCGACCCGACCAAGCCCGGC
GTCGACATCTACCGCCTGCAGAAGTTCCAGCGCTCCAACCAGTCGACCTGCATCACGCAG
AAGCCGCTGGTGCGCGTCGGCGAGCAGGTGAAGAAGGGCGAGATCATCGCCGACGGTCCC
TCGACCGAGTTCGGCGAGCTCGCGCTCGGCCGCAACGTGCTCGTCGCGTTCATGCCGTGG
AACGGCTACAACTTCGAGGACTCGATCCTGCTCTCCGAGCGGATCGTGAAGGATGACGTG
TTCACCTCGATCCACATCGAGGAATTCGAGGTGATGGCCCGCGACACCAAGCTGGGTCCG
GAGGAGATCACCCGCGACATCCCGAACGTCTCGGAGGAGGCGCTCAAGAACCTCGACGAG
GCCGGCATCGTCTATATCGGCGCCGAGGTCCACGCGGGCGACATCCTCGTCGGCAAGATC
ACGCCGAAGGGCGAGAGCCCGATGACGCCGGAGGAGAAGCTGCTCCGCGCCATCTTCGGC
GAGAAGGCCTCCGACGTGCGCGACACCAGCTTGCGGGTGCCGCCGGGCGTCACCGGCACG
ATCGTCGAGGTGCGGGTGTTCAACCGCCACGGCGTCGACAAGGACGAGCGCGCCCAGGCC
ATCGAGCGCGAGGAGATCGAGCGTCTCGCCAAGGACCGTGACGACGAGCAGACCATCCTC
GACCGCAACACCTATGCGCGTCTGGCCGACGTGCTGATCGGTCAGTCGCCGGTCGCCGGC
CCGAAGGGCTTCCGCAAGGACACCACCCTGACGCGGGAGATCATCAACGATTACCCCCGC
TCGCAATGGTGGCAGTTCGCCGTCGTCGAGGACCGTCTGATGACGGAAATCGAGGCGATG
CAGAAGCAGTACGACGAGTCGAAGAAGCGCCTGGAGCAGCGCTTCCTCGACAAGGTCGAG
AAGCTGCAGCGCGGCGACGAGCTGCCGCCCGGCGTCATGAAGATGGTCAAGGTCTTCGTG
GCGGTGAAGCGCAAGATCCAGCCCGGCGACAAGATGGCCGGCCGTCATGGCAACAAGGGC
GTGGTCTCGCGCATCGTGCCGATCGAGGACATGCCGTTCCTCGAGGACGGCACGCATGCC
GACATCGTGCTCAACCCGCTCGGCGTGCCCTCGCGCATGAACGTCGGCCAGATCCTTGAG
ACCCACCTCGGCTGGGCGGCGGCGGGTCTGGGTCGCAAGGTCGCGAAGGCGGTCGATGCC
TACCTGAAGAACCAGGACATCGCGCCGCTGCGCACCGAGATGGAGGCGATCTACTCGCCC
AGCGA---GTTGGAAGGCCTGTCCGACGAGGATCTGGCGGAAGCCGGCAACAACGTGCGC
CGCGGCGTGCCGATGGCCACCCCGGTGTTCAACGGTGCCAAGGAAGCCGACATCGAGACG
ATGCTGGAGATGGCCGGGCTCGACCGCTCGGCGCAGTCGACGCTCTACGACGGGCGCACC
GGCGAGCCCTTCGACCGCAAGGTCACCATGGGCTACATCTACATGCTGAAGCTCCACCAC
CTCGTGGACGACAAGATCCACGCCCGCTCGATCGGCCCCTACTCGCTCGTCACCCAGCAG
CCGCTGGGCGGCAAGGCGCAGTTCGGCGGCCAGCGCTTCGGCGAGATGGAGGTCTGGGCG
CTGGAGGCCTACGGCGCGGCCTACACGCTGCAGGAGATGCTCACGGTGAAGTCGGACGAC
GTGGCCGGCCGCACCAAGGTCTACGAGGCGATCGTGCGCGGCGACGACACCTTCGAGGCC
GGCATCCCCGAGTCGTTCAACGTGCTGGTCAAGGAGATGCGCTCGCTCGGCCTCAACGTC
GAGCTCACCTCCTCGA------AGCGGGACGCCAACAACGACCAGATCGAGCCGCCGGCC
GAGGCGGCCGAGTAA
>Methylobacterium_sp_B4
---------------ATGGC-CAAT--ACGCTGGTCGGTCGCAAGCGCATTCGCAAGTTC
TTCGGCAAGATCCGGGAAGTCGCCGAGATGCCGAACCTCATCGAGGTTCAAAAGGCGTCC
TACGACCAGTTCCTGATGGTGGACGAGCCCGAGGGCGGGCGCGGCGACGAGGGCCTCCAG
AGCGTCTTCAAGTCGGTCTTCCCGATCTCGGACTTCGCCTCGACCGCGCTCCTCGAATTC
GTGCGCTACACCTTCGAGCAGCCGAAATACGACGTCGACGAGTGCCGCCAGCGCGGCATC
ACCTTCGCGGCCCCGCTCAAGGTGACGCTGCGCCTGATCGTGTTCGATGTGGACCCGGAC
ACGGGCGCCAAGTCCGTCAAGGACATCAAGGAGCAGGACGTCTACATGGGCGACATGCCG
CTCATGACGGACAACGGCACCTTCATCGTCAACGGCACCGAGCGCGTCATCGTCTCGCAG
ATGCACCGCTCGCCGGGCGTGTTCTTCGACCACGACAAGGGCAAGACCCACTCGTCCGGC
AAGCTGCTGTTCGCTGCCCGCATCATCCCCTACCGGGGCTCCTGGCTCGACGTCGAGTTC
GACGCCAAGGACATCGTGCACGTGCGCATCGACCGCAAGCGCAAGCTGCCGGTCACCTCG
CTGCTGTTCGCGCTCGGCCTCGACGGCGAAGAGATCCTCTCGACCTTCTACAACCGCGTC
ACCTACGAGCGTGACGGGGCGGATTGGCGCGTGCCGTTCGACGCCGAGCGTCTCAAGGGC
TTCAAGGCCTCCGTCGATCTCATCGACGCCGATTCCGGCGAGGTCGTGCTGGAGGCCGGC
AAGAAGCTCAACGCCCGCAACGCCCGCCTGATCGGCGAGAAGGGCACCAAGTTCCTCAAG
GCGACCGACGAGGATCTCGTCGGCCAGTACATCGCCGAGGACCTCGTCAACATGAAGACG
GGCGAGATCTGGGCCGAGGCCGGCGACGAGATCTCGGAGAAGATGCTCAAGGCGCTCGAC
GATGTCGGCGTCACCGAGATCCCGGTGCTCGACATCGACCACGTCAATGTCGGCCCCTAC
ATCCGCAACACCCTGGCCGTGGACAAGAACTCGGCCCGCGAGGGTGCGCTTTTCGACATC
TACCGCGTCATGCGCCCCGGCGAGCCGCCGACGCTCGACACTGCGGAGGCGATGTTCCAC
TCGCTGTTCTTCGATGCCGAGCGCTACGACCTCTCGGCGGTCGGCCGCGTGAAGATGAAC
ATGCGCCTCGACCTCGACGCCGCCGACACCGTGCGGACGCTCCGCCGCGAGGACATGCTC
GCGGTCGTCAAGGCGCTGGTGGACCTGCGCGACGGCAAGGGCGAGATCGACGACATCGAC
CACCTCGGCAACCGCCGCGTCCGCTCGGTCGGCGAGCTGATGGAGAACCAGTACCGCCTG
GGCCTCCTGCGCATGGAGCGCGCCATCAAGGAGCGCATGTCGTCGGTCGATATCGACACG
GTGATGCCGCAGGATCTCATCAACGCGAAGCCCGCCGCGGCGGCGGTGCGCGAGTTCTTC
GGCTCGTCGCAGCTCTCGCAGTTCATGGACCAGACCAACCCGCTCTCGGAAGTGACGCAC
AAGCGCCGCCTCTCGGCGCTTGGCCCGGGCGGTCTGACCCGCGAGCGCGCCGGCTTCGAG
GTGCGCGACGTGCACCCGACCCACTACGGCCGCATCTGCCCGATCGAGACCCCGGAAGGC
CCGAATATCGGCCTGATCAACTCGCTGGCGACCTTCGCCCGCGTGAACAAGTACGGCTTC
ATCGAGACGCCGTTCCGCCGGGTGAAGGACGGCGTGGTGACCGACGAGGTCGCCTACCTC
TCCGCGATGGAGGAGGCCAAGTACTACGTCGCCCAGGCCAATGCCGGCATGGACGAGGGC
CGCAAGCTGACGGACGACCTCGTGGTCTGCCGCCGCGCGGGTGAGGTCATCGTGGTCGCC
CCCGACCGCGTCGATCTCATGGACGTCTCGCCCAAGCAGCTCGTTTCGGTCGCCGCCGCG
CTGATCCCGTTCCTCGAGAACGACGACGCCAACCGCGCGCTGATGGGCTCGAACATGCAG
CGGCAGGCGGTGCCGCTGGTTCGCGCCGACGCGCCCTTCGTCGGCACCGGCATGGAGGCC
GTGGTCGCCCGCGACTCGGGTGCTGCCATCGCCGCCCGCCGCTCGGGCATCGTCGATCAG
GTGGACGCCACCCGTATCGTCATCCGCGCCACGGAAGAGACCGACCCGACCAAGCCCGGC
GTTGACATCTACCGCCTGCAGAAGTTCCAGCGCTCCAACCAGTCGACCTGCATCACGCAG
AAGCCGCTGGTGCGCGTCGGCGAGCCGGTGAAGAAGGGCGAGATCATCGCCGACGGTCCC
TCGACCGAGTTCGGCGAGCTCGCGCTCGGCCGCAACGTGCTCGTCGCGTTCATGCCCTGG
AACGGCTACAACTTCGAGGACTCGATCCTGCTCTCCGAGCGGATCGTGAAGGATGACGTG
TTCACCTCGATCCACATCGAGGAATTCGAGGTGATGGCCCGCGACACCAAGCTGGGTCCG
GAGGAGATCACCCGCGACATCCCGAACGTCTCGGAAGAGGCGCTCAAGAACCTCGACGAG
GCCGGCATCGTCTATATCGGCGCCGAGGTGCATGCCGGCGACATCCTCGTCGGCAAGATC
ACGCCGAAGGGCGAGAGCCCGATGACGCCGGAGGAGAAGCTCCTGCGCGCCATCTTCGGC
GAGAAGGCGTCCGACGTGCGCGACACGTCCCTGCGCGTGCCCCCCGGTGTCACGGGCACG
ATCGTCGAGGTCCGGGTGTTCAACCGCCACGGCGTCGACAAGGACGAGCGCGCCCAGGCG
ATCGAGCGCGAGGAGATCGAACGTCTCGCCAAGGACCGCGACGACGAGCAGACCATCCTC
GACCGCAACACCTACGCCCGTCTGGCCGAGGTGCTGATCGGTCAGTCGCCGGTGGCGGGC
CCGAAGGGCTTCCGCAAGGACACCACGCTGACCCGCGAGATCATCAGCGAGTATCCCCGC
TCGCAATGGTGGCAGTTCGCCGTAGTCGACGACCGTCTGATGACGGAAATCGAGGCGATG
CAGAAGCAGTACGACGAGTCGAAGAAGCGCCTCGAGCAGCGCTTCCTCGACAAGGTCGAG
AAGCTGCAGCGCGGCGACGAGCTTCCGCCCGGCGTCATGAAGATGGTCAAGGTCTTCGTG
GCGGTGAAGCGCAAGATCCAGCCCGGCGACAAGATGGCCGGCCGCCACGGCAACAAGGGC
GTCGTCTCGCGCATCGTGCCGATCGAGGACATGCCGTTCCTCGAGGACGGGACGCATGCC
GACATCGTGCTCAACCCGCTCGGCGTGCCCTCGCGCATGAACGTCGGCCAGATCCTGGAA
ACCCACCTGGGCTGGGCGGCTGCGGGCTTGGGTCGCAAGGTCTCCAAGGCGGTCGATGCC
TACCTGAGGAATCAGGACATCGCGCCGCTGCGGACCGAGATGGAAGCGATCTACTCCCCG
TCCGA---GCTGGAGGGGCTCTCCGACGAGGCTCTGGCGGAGGCCGGCAACAACGTGCGG
CGCGGCGTGCCGATGGCCACGCCCGTGTTCAACGGCGCCAAGGAAGCCGACATCGAGACG
ATGCTGGAGATGGCCGGGCTCGACCGCTCGGCGCAGTCGACGCTCTACGACGGGCGGACC
GGCGAGCCCTTCGACCGCAAGGTCACCATGGGCTACATCTACATGCTGAAGCTGCACCAC
CTCGTGGACGACAAGATCCACGCGCGCTCGATCGGCCCGTACTCGCTCGTCACCCAGCAG
CCGCTGGGCGGCAAGGCGCAGTTCGGCGGCCAGCGCTTCGGTGAAATGGAGGTCTGGGCG
CTGGAGGCCTACGGCGCGGCCTACACGCTGCAGGAGATGCTCACGGTGAAGTCGGACGAC
GTGGCCGGCCGCACCAAGGTCTACGAGGCGATCGTCCGCGGCGACGACACCTTCGAGGCC
GGCATCCCCGAATCCTTCAACGTGCTCGTCAAGGAGATGCGTTCGCTCGGCCTCAACGTC
GAGCTCACCTCCTCCAAGCAGCAGCAG---GCGGCCAACGACCAGATCGAGCCGCCGGCC
GACGCCGCCGAGTAA
>Methylobacterium_sp_AMS5
---------------ATGGC-CAAT--ACGCTGGTCGGTCGCAAGCGCATTCGCAAGTTC
TTCGGTAAGATCCGGGAAGTCGCCGAGATGCCGAACCTCATCGAGGTTCAAAAGGCGTCC
TACGACCAGTTCCTGATGGTGGACGAGCCCGAGGGCGGGCGGGCCGACGAGGGCCTGCAG
AGCGTCTTCAAGTCGGTCTTCCCGATCTCCGACTTCGCCTCGACGGCGCTGCTCGAGTTC
GTGCGGTACACCTTCGAACAGCCGAAATACGACGTCGACGAGTGCCGCCAGCGCGGCATC
ACCTTCGCGGCCCCGCTCAAGGTGACGCTGCGGCTCATCGTGTTCGATGTGGACCCCGAT
ACCGGCGCCAAGTCCGTCAAGGACATCAAGGAGCAGGATGTCTACATGGGCGACATGCCG
CTCATGACGGATAACGGCACCTTCATCGTCAACGGCACCGAGCGCGTCATCGTCTCGCAG
ATGCACCGCTCCCCGGGCGTGTTCTTCGACCACGACAAGGGCAAGACGCACTCGTCCGGC
AAGCTGCTGTTTGCCGCCCGCATCATCCCCTACCGGGGCTCCTGGCTCGACGTCGAGTTC
GACGCCAAGGACATCGTGCACGTCCGCATCGACCGCAAGCGCAAGCTGCCGGTCACCTCG
CTGCTGTTTGCGCTCGGCCTCGACGGCGAAGAGATCCTCTCGACCTTCTACAACCGTGTC
GCCTACCAGCGTGACGGGGCGGATTGGCGCGTGCCGTTCGACGCCGAGCGCCTCAAGGGC
TTCAAGGCCTCGGTCGATCTCGTCGACGCCGATTCCGGCGAGGTCGTGCTGGAGGCGGGC
AAGAAGCTCAACGCCCGCAACGCGCGTCTGATCGGCGAGAAGGGCACCAAGTTCCTGCGC
GCCGCGGACGAGGATCTGATCGGCCAGTACATCGCCGAAGACCTCGTCAACATGAAGACG
GGCGAGATCTGGGCCGAGGCCGGCGACGAGATCTCCGAAAAGCTCCTCAAGAGCCTCGAC
GATGTCGGTGTCACCGAACTGCCCGTGCTCGACATCGATCACGTCAATGTCGGCCCCTAC
ATCCGCAACACGCTTGCCGTGGACAAGAACTCCGCCCGCGAAGGCGCGCTGTTCGACATC
TACCGCGTGATGCGCCCCGGCGAGCCGCCGACGCTCGACACGGCGGAAGCGATGTTCCAC
TCGCTGTTCTTCGATTCCGAGCGCTACGACCTCTCGGCGGTCGGCCGCGTGAAGATGAAC
ATGCGCCTCGACCTCGACGCCGCCGACACCGTGCGGACGCTGCGGCGCGAGGACATGCTC
GCGGTCGTCAAGGCGCTCGTGGATCTCCGCGACGGCAAGGGCGAGATCGACGACATCGAC
CACCTCGGCAACCGCCGTGTCCGCTCGGTCGGCGAGCTGATGGAGAACCAGTACCGTCTG
GGCCTCCTGCGGATGGAGCGCGCCATCAAGGAGCGCATGTCCTCGGTCGATATCGACACG
GTGATGCCGCAGGACCTCATCAACGCGAAGCCCGCCGCGGCGGCGGTGCGCGAGTTCTTC
GGCTCGTCGCAGCTCTCGCAGTTCATGGACCAGACCAACCCGCTCTCGGAAGTGACGCAC
AAGCGCCGCCTCTCGGCGCTTGGCCCGGGCGGTCTGACCCGCGAGCGCGCCGGCTTCGAG
GTGCGCGACGTGCATCCGACCCATTACGGCCGCATCTGCCCGATCGAGACCCCGGAAGGC
CCGAATATCGGCCTGATCAACTCGCTGGCGACCTTCGCCCGCGTGAACAAGTACGGCTTC
ATCGAGACGCCGTTCCGCCGGGTGAAGGACGGTGTGGTGACCGACGAGGTCGCCTACCTC
TCCGCCATGGAAGAGGCGAAGTACTACGTCGCCCAGGCCAATGCCGGCATGGACGAGGGC
CGCAAGCTGACGGACGACCTCGTGGTCTGCCGCCGCGCGGGTGAAGTCATCGTGGTCGCC
CCCGACCGCGTCGATCTCATGGACGTGTCGCCGAAGCAGCTTGTGTCGGTCGCCGCGGCG
CTGATCCCGTTCCTCGAGAACGACGACGCCAACCGCGCGCTGATGGGCTCGAACATGCAG
CGCCAGGCGGTGCCGCTGGTTCGCGCCGACGCGCCCTTCGTCGGCACCGGCATGGAGGCC
GTGGTCGCCCGCGATTCCGGCGCCGCCATTGCCGCGCGCCGCTCCGGCATCGTCGATCAG
GTGGACGCCACCCGTATCGTCATCCGCGCCTCGGAGGAGACCGACCCGACCAAGCCCGGC
GTCGACATCTACCGCCTGCAGAAGTTCCAGCGCTCGAACCAGTCGACCTGCATCACGCAG
AAGCCGCTGGTGCGCGTCGGCGAGCCGGTGAAGAAGGGCGAGATCATCGCCGACGGACCG
TCCACCGAGTTCGGCGAGCTCGCGCTCGGCCGCAACGTGCTCGTCGCGTTCATGCCGTGG
AACGGCTACAACTTCGAGGACTCGATCCTGCTCTCCGAGCGGATCGTGAAGGATGACGTG
TTCACCTCGATCCACATCGAGGAATTCGAGGTGATGGCCCGCGACACCAAGCTGGGTCCG
GAGGAGATCACCCGCGACATCCCGAACGTCTCGGAAGAGGCGCTCAAGAACCTCGACGAG
GCCGGCATCGTCTATATCGGCGCCGAGGTGCATGCCGGCGACATCCTCGTCGGCAAGATC
ACGCCGAAGGGCGAGAGCCCGATGACGCCGGAGGAGAAGCTCCTGCGCGCCATCTTCGGC
GAGAAGGCCTCGGACGTGCGCGACACCTCGCTCCGGGTTCCCCCGGGCGTGACCGGCACG
ATCGTCGAGGTTCGGGTGTTCAACCGCCACGGCGTCGACAAGGACGAGCGCGCCCAGGCG
ATCGAGCGCGAGGAGATCGAGCGTCTCGCCAAGGACCGCGACGACGAGCAGACGATCCTC
GACCGCAACACCTATGCCCGCTTGGCCGAGGTGCTGATCGGTCAGTCGCCGATCGCCGGT
CCGAAGGGCTTCCGCAAGGACACCACGCTGACCCGCGAGATCATCAGCGAGTATCCCCGC
TCGCAATGGTGGCAGTTCGCCGTCGTCGACGACCGTCTGATGACGGAAATCGAGGCGATG
CAGAAGCAGTACGACGAGTCGAAGAAGCGCCTCGAGCAGCGCTTCCTCGACAAGGTCGAG
AAGCTGCAGCGCGGCGACGAGCTTCCGCCCGGCGTCATGAAGATGGTCAAGGTCTTCGTG
GCGGTGAAGCGCAAGATCCAGCCCGGCGACAAGATGGCCGGCCGCCACGGCAACAAGGGT
GTCGTGTCGCGCATCGTGCCGATCGAGGACATGCCGTTCCTCGAAGACGGCACGCATGCC
GACATCGTGCTCAACCCGCTCGGCGTGCCCTCGCGCATGAATGTCGGCCAGATCCTGGAA
ACCCATCTGGGCTGGGCGGCTGCGGGCTTGGGTCGCAAGGTCGCCAAGGCGGTCGATGCC
TATCTGAAGAATCAGGACATCGCGCCGCTGCGGGCCGAGATGGAAGCGATCTACTCGCCG
TCCGA---GATCGAGGGGCTGTCCGACGAGGCTCTGGCCGAGGCGGGCAACAACGTGCGC
CGCGGCGTGCCGATGGCCACCCCGGTGTTCAACGGCGCCAAGGAAGCCGATATCGAGACG
ATGCTGGAGATGGCCGGGCTCGACCGCTCGGCGCAGTCGACCCTCTACGACGGTCGCACC
GGCGAGCCCTTCGACCGCAAGGTCACCATGGGCTACATCTACATGCTGAAGCTGCACCAC
CTCGTGGACGACAAGATCCACGCGCGCTCGATCGGCCCGTACTCGCTCGTCACCCAGCAG
CCGCTGGGCGGCAAGGCGCAGTTCGGCGGTCAGCGCTTCGGTGAGATGGAGGTCTGGGCG
CTGGAGGCCTACGGCGCGGCCTACACGCTGCAGGAGATGCTCACGGTGAAGTCGGACGAC
GTGGCCGGCCGCACCAAGGTCTACGAGGCGATCGTCCGCGGCGACGACACCTTCGAGGCC
GGCATCCCCGAGAGCTTCAACGTGCTCGTCAAGGAGATGCGCTCGCTCGGCCTCAACGTC
GAGCTCACCTCCTCCAAGCAGCAGCAG---GCGGCCAACGACCAGATCGAGCCGCCGGCC
GACGCCGCCGAGTAA
>Methylobacterium_sp_Leaf123
---------------ATGGC-CAAT--ACGCTGGTCGGTCGCAAGCGCATTCGCAAGTTC
TTCGGTAAGATCCGGGAAGTCGCCGAGATGCCGAACCTCATTGAGGTTCAAAAGGCGTCC
TACGACCAGTTCCTGATGGTGGACGAGCCTGAGGGCGGGCGTGCCGACGAAGGCCTGCAG
AGCGTCTTCAAGTCGGTCTTCCCGATCTCCGACTTCGCCTCGACGGCGCTGCTCGAGTTC
GTGCGCTACACCTTCGAACAGCCGAAATACGACGTCGACGAGTGCCGTCAGCGCGGCATC
ACCTTCGCGGCTCCGCTCAAGGTGACGCTGCGCCTCATCGTGTTCGATGTGGACCCGGAT
ACCGGCGCCAAGTCGGTCAAGGACATCAAGGAGCAGGATGTCTACATGGGCGACATGCCG
CTCATGACGGATAACGGCACCTTCATCGTCAACGGCACCGAGCGCGTCATCGTCTCGCAG
ATGCACCGCTCGCCGGGCGTGTTCTTCGACCACGACAAGGGCAAGACGCACTCGTCCGGC
AAGTTGCTGTTTGCCGCCCGCATCATCCCCTACCGGGGCTCCTGGCTCGACGTCGAATTC
GACGCCAAGGACATCGTGCACGTGCGCATCGACCGCAAGCGCAAGCTGCCGGTCACCTCG
CTGCTGTTCGCGCTCGGCCTCGACGGCGAAGAGATCCTTTCGACCTTCTACAACCGCGTC
GCCTACCAGCGTGACGGGGCGGATTGGCGCGTGCCGTTCGACGCCGAGCGCCTCAAGGGC
TTCAAGGCCTCGGTCGATCTCATCGACGCCGATTCCGGCGAGGTCGTGCTGGAGGCGGGC
AAGAAGCTCAACGCCCGCAACGCGCGTCTGATCGGCGAGAAGGGCACCAAGTTCCTCCGC
GCCGCGGACGAGGATCTGATCGGCCAGTACATCGCCGAAGACCTCGTCAACATGAAGACA
GGCGAGATCTGGGCCGAGGCCGGCGACGAGATTTCCGAGAAGCTCCTCAAGAGCCTTGAC
GATGTCGGCGTCACCGAGTTGCCCGTGCTCGACATCGACCACGTCAATGTCGGCCCCTAC
ATCCGCAACACGCTGGCGGTGGACAAAAACTCGGCCCGCGAGGGTGCGCTGTTCGACATC
TACCGGGTCATGCGTCCCGGCGAGCCGCCGACGCTCGACACCGCCGAGGCGATGTTCCAC
TCGCTGTTCTTCGATTCCGAGCGCTACGACCTCTCGGCGGTCGGCCGCGTGAAGATGAAC
ATGCGCCTGGACCTCGACGCCGCCGACACGGTGCGGACCCTGCGCCGCGAGGACATGCTC
GCGGTCGTCAAGGCGCTGGTCGACCTGCGCGACGGCAAGGGCGAGATCGACGACATCGAC
CACCTCGGCAACCGCCGCGTCCGCTCGGTCGGCGAGCTGATGGAGAACCAGTACCGTCTG
GGCCTCCTGCGGATGGAGCGCGCCATCAAGGAGCGCATGTCCTCGGTCGATATCGACACG
GTGATGCCGCAGGATCTCATCAACGCGAAGCCCGCGGCAGCCGCGGTGCGCGAGTTCTTC
GGCTCGTCGCAGCTCTCGCAGTTCATGGACCAGACCAACCCGCTCTCGGAAGTGACGCAT
AAGCGCCGCCTCTCGGCGCTTGGCCCGGGCGGTCTGACCCGCGAGCGCGCCGGCTTCGAG
GTGCGCGACGTGCACCCGACCCATTACGGCCGCATCTGCCCGATCGAGACGCCCGAAGGC
CCGAATATCGGCCTCATCAACTCGCTGGCGACCTTCGCCCGCGTGAACAAATACGGCTTC
ATCGAGACGCCGTTCCGCCGGGTGAAGGACGGCGTGGTGACCGACGAAGTCGCCTACCTC
TCCGCCATGGAAGAGGCGAAGTACTACGTCGCCCAGGCCAATGCCGGCATGGACGAGGGC
CGCAAGCTGACGGACGACCTCGTGGTCTGCCGCCGCGCGGGTGAGGTCATCGTGGTCGCC
CCCGACCGCGTCGATCTCATGGACGTCTCGCCGAAGCAGCTCGTCTCGGTCGCCGCGGCG
CTGATCCCGTTCCTCGAGAACGACGACGCCAACCGCGCGCTGATGGGCTCGAACATGCAG
CGCCAGGCGGTGCCGCTGGTTCGCGCCGACGCGCCTTTCGTCGGCACCGGCATGGAAGCC
GTGGTCGCCCGCGACTCCGGCGCCGCCATCGCCGCCCGCCGCTCCGGCATCGTCGATCAG
GTGGACGCCACCCGTATCGTCATCCGCGCGACGGAAGAGACCGACCCGACCAAGCCCGGC
GTCGACATCTACCGCCTGCAGAAGTTCCAGCGCTCCAACCAGTCGACCTGCATCACGCAG
AAGCCGCTGGTGCGCGTCGGCGAGCCGGTGAAGAAGGGCGAGATCATCGCCGACGGTCCC
TCGACCGAGTTCGGTGAGCTCGCGCTCGGCCGCAACGTGCTCGTCGCGTTCATGCCGTGG
AACGGCTACAACTTCGAGGACTCGATCCTGCTCTCCGAGCGGATCGTGAAGGATGACGTG
TTCACCTCGATCCACATCGAGGAATTCGAGGTGATGGCCCGCGACACCAAGCTGGGTCCG
GAGGAAATCACCCGCGACATCCCGAACGTCTCGGAAGAGGCGCTCAAGAACCTCGACGAA
GCCGGCATCGTCTATATCGGCGCCGAGGTGCATGCCGGCGACATCCTCGTCGGCAAGATC
ACGCCGAAGGGCGAGAGCCCGATGACGCCGGAGGAGAAGCTCCTGCGCGCCATCTTCGGT
GAGAAGGCCTCGGACGTGCGCGACACCTCGCTCCGGGTTCCCCCGGGCGTGACCGGCACG
ATCGTCGAGGTGCGGGTGTTCAACCGCCACGGCGTCGACAAGGACGAGCGCGCCCAGGCG
ATCGAGCGCGAGGAGATCGAGCGTCTCGCCAAGGACCGCGACGACGAACAGACCATCCTC
GACCGCAACACCTATGCCCGCTTGGCCGAGGTGCTGATCGGTCAGTCGCCGATCGCTGGT
CCGAAGGGCTTCCGCAAGGACACCACGCTGACCCGCGAGATCATCAGCGAGTATCCCCGC
TCGCAATGGTGGCAGTTCGCCGTCGTCGACGACCGTATGATGACGGAAATCGAGGCGATG
CAGAAGCAGTACGACGAGTCGAAGAAGCGCCTCGAGCAGCGCTTCCTCGACAAGGTCGAG
AAGCTGCAGCGCGGCGACGAGCTTCCGCCCGGCGTCATGAAGATGGTCAAGGTCTTCGTG
GCGGTGAAGCGCAAGATCCAGCCCGGCGACAAGATGGCCGGCCGCCACGGCAACAAGGGT
GTCGTGTCGCGCATCGTGCCGATCGAGGACATGCCGTTCCTCGAAGACGGCACGCATGCC
GACATCGTGCTCAACCCGCTCGGCGTGCCCTCGCGCATGAATGTCGGCCAGATCCTGGAA
ACCCATCTGGGCTGGGCGGCTGCGGGCTTGGGTCGCAAGGTCTCCAAGGCGGTCGATGCC
TATCTGAAGAACCAGGACATCGCGCCGCTGCGGGCTGAGATGGAAGCGATCTACTCGCCG
TCCGA---AATCGAGGGGCTGTCCGACGAGGCTCTGGCCGAGGCGGGCAACAACGTGCGC
CGCGGCGTGCCGATGGCCACCCCGGTGTTCAACGGCGCCAAGGAAGCCGACATCGAGACG
ATGCTGGAGATGGCCGGGCTCGACCGCTCGGCGCAGTCGACCCTCTACGACGGTCGCACC
GGCGAGCCCTTCGACCGCAAGGTCACCATGGGCTACATCTACATGCTGAAGCTGCACCAC
CTCGTGGACGACAAGATCCACGCGCGTTCGATCGGCCCGTACTCGCTCGTCACCCAGCAG
CCGCTGGGCGGTAAGGCGCAGTTCGGCGGTCAGCGCTTCGGTGAGATGGAGGTCTGGGCG
CTGGAGGCCTACGGCGCGGCCTACACGCTGCAGGAGATGCTCACGGTGAAGTCGGACGAC
GTGGCCGGCCGCACCAAGGTCTACGAGGCGATCGTCCGCGGCGACGACACGTTCGAGGCC
GGCATCCCCGAATCCTTCAACGTGCTCGTCAAGGAGATGCGCTCGCTCGGACTCAACGTC
GAGCTCACCTCCTCCAAGCAGCAGCAG---GCGGCCAACGACCAGATCGAGCCGCCGGCC
GACGCCGCCGAGTAA
>Methylorubrum_extorquens_CP3
GTGGAGCGAGGTCTCATGGC-CAAT--ACGCTGGTCGGTCGCAAGCGCATTCGCAAGTTC
TTCGGTAAGATCCGGGAAGTCGCCGAGATGCCGAACCTCATCGAGGTTCAAAAGGCGTCC
TACGACCAGTTCCTGATGGTGGACGAGCCCGAGGGCGGGCGTGCCGACGAGGGCCTGCAG
AGCGTCTTCAAGTCGGTCTTCCCGATCTCCGACTTCGCCTCGACGGCGCTGCTCGAGTTC
GTGCGGTACACCTTCGAACAGCCGAAATATGACGTCGACGAGTGCCGTCAGCGCGGCATC
ACCTTCGCGGCCCCGCTCAAGGTGACGCTGCGGCTCATCGTGTTCGATGTGGACCCCGAT
ACCGGCGCCAAGTCGGTCAAGGACATCAAGGAGCAGGATGTCTACATGGGCGACATGCCG
CTCATGACGGATAACGGCACCTTCATCGTCAACGGCACCGAGCGCGTCATCGTCTCGCAG
ATGCACCGCTCGCCGGGCGTGTTCTTCGACCACGATAAGGGCAAGACCCACTCGTCCGGC
AAGCTGCTGTTCGCCGCCCGCATCATCCCCTACCGGGGCTCCTGGCTCGACGTCGAGTTC
GACGCCAAGGACATCGTGCACGTCCGCATCGACCGCAAGCGCAAGCTGCCGGTCACCTCG
CTGCTGTTCGCGCTCGGCCTCGACGGCGAAGAGATCCTCTCGACCTTCTACAACCGCGTC
GCCTACCAGCGTGACGGGGCGGATTGGCGCGTGCCGTTCGACGCCGAGCGCCTCAAGGGC
TTCAAGGCCTCGGTCGATCTCATCGACGCCGATTCCGGCGAGGTCGTGCTGGAGGCGGGC
AAGAAGCTCAACGCCCGCAACGCGCGTCTGATCGGCGAGAAGGGCACCAAGTTCCTGCGC
GCCGCGGACGAGGATCTGATCGGCCAGTACATCGCCGAAGACCTCGTCAACATGAAGACG
GGCGAGATCTGGGCCGAGGCCGGCGACGAGATCTCCGAGAAGCTCCTCAAGAGCCTCGAC
GATGTCGGCGTCACCGAGCTGCCCGTGCTCGACATCGACCACGTCAATGTCGGCCCCTAC
ATCCGCAACACGCTGGCGGTGGACAAGAACTCGGCCCGCGAGGGCGCGCTGTTCGACATC
TACCGCGTCATGCGTCCCGGCGAGCCGCCGACGCTCGACACCGCCGAGGCGATGTTCCAC
TCGCTGTTCTTCGATTCCGAGCGCTACGACCTCTCGGCGGTCGGCCGCGTGAAGATGAAC
ATGCGCCTCGACCTCGACGCCGCCGACACCGTGCGGACGCTGCGTCGCGAGGACATGCTC
GCGGTCGTCAAGGCGCTGGTCGACCTGCGCGACGGCAAGGGCGAGATCGACGACATCGAC
CACCTCGGCAACCGCCGTGTCCGCTCGGTTGGCGAGCTGATGGAGAACCAGTACCGTCTG
GGCCTCCTGCGGATGGAGCGCGCCATCAAGGAGCGCATGTCCTCGGTCGATATCGACACG
GTGATGCCGCAGGATCTCATCAACGCGAAGCCCGCCGCGGCGGCGGTGCGCGAGTTCTTC
GGCTCGTCGCAGCTCTCGCAGTTCATGGACCAGACCAACCCGCTGTCGGAAGTGACGCAC
AAGCGCCGCCTCTCGGCGCTTGGCCCGGGTGGTCTGACCCGCGAGCGCGCCGGCTTCGAA
GTGCGCGACGTGCACCCGACCCATTACGGCCGCATCTGCCCGATCGAAACCCCGGAAGGC
CCGAATATCGGCCTCATCAACTCGCTGGCGACCTTCGCCCGCGTGAACAAGTACGGCTTC
ATCGAGACGCCGTTCCGCCGGGTGAAAGACGGCGTGGTGACCGACGAGGTCGCCTACCTC
TCCGCCATGGAAGAGGCGAAGTACTACGTCGCCCAGGCCAATGCCGGCATGGACGAGGGC
CGCAAGCTGACGGACGACCTCGTGGTCTGCCGCCGCGCGGGTGAAGTCATCGTGGTCGCC
CCCGACCGCGTCGATCTCATGGACGTGTCGCCGAAGCAGCTCGTGTCGGTCGCCGCGGCG
CTGATCCCGTTCCTCGAGAACGACGACGCCAACCGCGCGCTGATGGGCTCGAACATGCAG
CGCCAGGCGGTGCCGCTGGTTCGCGCCGACGCGCCCTTCGTCGGCACCGGCATGGAGGCC
GTGGTCGCCCGTGACTCCGGTGCTGCCATCGCCGCCCGCCGCTCCGGCATCGTCGATCAG
GTGGACGCCACCCGTATCGTCATCCGCGCTTCGGAAGAGACCGACCCGACCAAGCCCGGC
GTCGACATCTACCGCCTGCAGAAGTTCCAGCGCTCCAACCAGTCGACCTGCATCACGCAG
AAGCCGCTGGTGCGCGTCGGCGAGCCGGTGAAGAAGGGCGAGATCATCGCCGACGGTCCC
TCGACCGAGTTCGGTGAGCTCGCGCTCGGCCGCAACGTGCTCGTCGCGTTCATGCCGTGG
AACGGCTACAACTTCGAGGACTCGATCCTGCTCTCCGAGCGGATCGTGAAGGATGACGTG
TTCACCTCGATTCACATCGAGGAATTCGAGGTGATGGCCCGCGACACCAAGCTGGGTCCG
GAGGAGATCACCCGCGACATCCCGAACGTCTCGGAAGAGGCGCTCAAGAACCTCGACGAG
GCCGGCATCGTCTATATCGGCGCCGAGGTGCATGCCGGCGACATCCTCGTCGGCAAGATC
ACGCCGAAGGGCGAGAGCCCGATGACGCCGGAGGAGAAGCTCCTGCGCGCCATCTTCGGC
GAGAAGGCCTCGGACGTGCGCGACACCTCGCTCCGGGTTCCCCCGGGCGTGACCGGCACG
ATCGTCGAGGTGCGGGTGTTCAACCGTCACGGCGTCGATAAGGACGAGCGCGCCCAGGCG
ATCGAGCGCGAGGAGATCGAGCGTCTCGCTAAGGACCGCGACGACGAGCAGACCATCCTC
GACCGTAACACCTATGCCCGCTTGGCCGAGGTGCTGATCGGTCAGTCGCCGATCGCCGGC
CCGAAGGGCTTCCGCAAGGACACCACGCTGACTCGCGAGATCATCAGCGAGTATCCCCGC
TCGCAATGGTGGCAGTTCGCCGTCGTCGACGACCGTATGATGACGGAAATCGAGGCGATG
CAGAAGCAGTACGACGAGTCGAAGAAGCGCCTTGAGCAGCGCTTCCTCGACAAGGTCGAG
AAGCTGCAGCGCGGTGACGAGCTTCCGCCCGGCGTCATGAAGATGGTCAAGGTCTTCGTG
GCGGTGAAGCGCAAGATCCAGCCCGGCGACAAGATGGCCGGCCGCCACGGCAACAAGGGT
GTCGTGTCGCGCATCGTGCCGATCGAGGACATGCCGTTCCTCGAAGACGGCACGCATGCT
GACATCGTGCTCAACCCGCTCGGCGTGCCCTCGCGCATGAATGTCGGCCAGATCCTGGAA
ACCCATCTGGGCTGGGCGGCTGCGGGCTTGGGTCGCAAGGTCTCCAAGGCAGTCGATGCC
TATCTGAAGAACCAGGACATCGCGCCGCTGCGGGCTGAGATGGAAGCGATCTACTCGCCG
TCCGA---ACTCGAGGGGCTGTCCGACGAGGCTCTGGCCGAGGCGGGCAACAACGTGCGC
CGCGGCGTGCCGATGGCCACCCCGGTGTTCAACGGCGCCAAGGAAGCCGACATCGAGACG
ATGCTGGAGATGGCCGGGCTTGACCGCTCGGCGCAGTCGACCCTCTACGACGGTCGCACC
GGCGAGCCCTTCGACCGCAAGGTCACCATGGGCTACATCTACATGCTGAAGCTGCACCAC
CTCGTGGACGACAAGATCCACGCGCGCTCGATCGGCCCGTACTCGCTCGTCACCCAGCAG
CCGCTGGGTGGCAAGGCGCAGTTCGGCGGTCAGCGCTTCGGTGAGATGGAGGTCTGGGCG
CTGGAGGCCTACGGCGCGGCCTACACGCTGCAGGAGATGCTCACGGTGAAGTCGGACGAC
GTGGCCGGCCGCACCAAGGTCTACGAGGCGATCGTCCGCGGCGACGACACGTTCGAGGCC
GGCATCCCCGAATCCTTCAACGTGCTCGTCAAGGAGATGCGCTCGCTCGGCCTCAACGTC
GAGCTCACCTCCTCCAAGCAGCAGCAG---GCGGCCAACGACCAGATCGAGCCGCCGGCC
GACGCCGCCGAGTAA
>Methylobacterium_zatmanii_PSBB041
---------------ATGGC-CAAT--ACGCTGGTCGGTCGCAAGCGCATTCGCAAGTTC
TTCGGTAAGATCCGGGAAGTCGCCGAGATGCCGAACCTCATCGAGGTTCAAAAGGCGTCC
TACGACCAGTTCCTGATGGTGGACGAGCCCGAGGGCGGGCGTGCCGACGAGGGCCTGCAG
AGCGTCTTCAAGTCGGTCTTCCCGATCTCCGACTTCGCCTCGACGGCGCTGCTCGAGTTC
GTGCGGTACACCTTCGAACAGCCGAAATACGACGTCGACGAGTGCCGTCAGCGCGGCATC
ACCTTCGCGGCCCCGCTCAAGGTGACGCTGCGGCTCATCGTGTTCGATGTGGACCCGGAT
ACCGGCGCCAAGTCGGTCAAGGACATCAAGGAGCAGGATGTCTACATGGGCGACATGCCG
CTCATGACGGACAACGGCACCTTCATCGTCAACGGCACCGAGCGCGTCATCGTCTCGCAG
ATGCACCGCTCGCCGGGCGTGTTCTTCGACCACGACAAGGGCAAGACCCACTCGTCCGGC
AAGCTGCTGTTCGCCGCCCGCATCATCCCCTACCGGGGCTCCTGGCTCGACGTCGAGTTC
GACGCCAAGGACATCGTGCACGTGCGTATCGACCGCAAGCGCAAGCTGCCGGTCACCTCG
CTGCTGTTCGCGCTCGGCCTCGACGGCGAAGAGATCCTCTCGACCTTCTACAACCGCGTC
GCCTACCAGCGTGACGGGGCGGATTGGCGCGTGCCGTTCGACGCCGAGCGCCTCAAGGGC
TTCAAGGCCTCGGTCGATCTCATCGACGCCGATTCCGGCGAGGTCGTGCTGGAGGCGGGC
AAGAAGCTCAACGCTCGCAATGCGCGTCTGATCGGCGAGAAGGGGACCAAGTTCCTGCGC
GCCGCGGACGAGGATCTGATCGGCCAGTACATCGCCGAAGACCTCGTCAACATGAAGACG
GGCGAGATCTGGGCCGAGGCCGGCGACGAGATCTCCGAGAAGCTCCTCAAGAGCCTCGAC
GACGTCGGCGTCACCGAGCTGCCCGTGCTCGACATCGACCACGTCAATGTCGGCCCCTAC
ATCCGCAACACGCTGGCGGTGGACAAGAACTCCGCCCGCGAAGGCGCGCTGTTCGACATC
TACCGGGTCATGCGTCCCGGCGAGCCGCCGACGCTCGACACCGCCGAGGCGATGTTCCAC
TCGCTGTTCTTCGATTCCGAGCGCTACGACCTCTCGGCGGTCGGCCGCGTGAAGATGAAC
ATGCGCCTCGACCTCGACGCCGCCGACACCGTGCGGACGCTGCGCCGCGAGGACATGCTC
GCGGTCGTCAAGGCGCTGGTCGACCTGCGCGACGGCAAGGGCGAGATCGACGACATCGAC
CACCTCGGCAACCGCCGTGTCCGCTCGGTCGGCGAGCTGATGGAGAACCAGTACCGTCTG
GGCCTCCTGCGGATGGAGCGCGCCATCAAGGAGCGCATGTCCTCGGTCGATATCGACACG
GTGATGCCGCAGGACCTCATCAACGCGAAGCCCGCCGCGGCGGCCGTGCGCGAGTTCTTC
GGCTCGTCGCAGCTCTCGCAGTTCATGGACCAGACCAACCCGCTGTCGGAAGTGACGCAC
AAGCGCCGCCTCTCGGCGCTTGGCCCAGGCGGTCTGACCCGCGAGCGCGCCGGCTTCGAG
GTGCGCGACGTGCACCCGACCCATTACGGCCGCATCTGCCCGATCGAGACCCCGGAAGGC
CCGAATATCGGCCTGATCAACTCGCTGGCGACCTTCGCCCGCGTGAACAAGTACGGCTTC
ATCGAGACGCCGTTCCGCCGGGTGAAGGACGGCGTGGTGACCGACGAGGTCGCCTACCTC
TCCGCCATGGAAGAGGCGAAGTACTACGTCGCCCAGGCCAATGCCGGCATGGACGAGGGC
CGCAAGCTGACGGACGACCTCGTGGTCTGCCGCCGCGCGGGTGAGGTCATCGTGGTCGCC
CCCGACCGCGTCGATCTCATGGACGTGTCGCCGAAGCAGCTCGTCTCGGTCGCAGCCGCG
CTGATCCCGTTCCTCGAGAACGACGACGCCAACCGCGCGCTGATGGGCTCGAACATGCAG
CGCCAGGCGGTGCCGCTGGTTCGCGCCGACGCGCCTTTCGTCGGCACCGGCATGGAGGCC
GTGGTCGCCCGCGACTCGGGTGCTGCCATCGCTGCCCGCCGCTCCGGCATCGTCGATCAG
GTGGACGCCACCCGTATCGTCATCCGCGCCTCGGAAGAGACCGACCCGACCAAGCCCGGC
GTCGACATCTACCGCCTGCAGAAGTTCCAGCGCTCCAACCAGTCGACCTGCATCACGCAG
AAGCCGCTGGTGCGCGTCGGCGAGCCGGTGAAGAAGGGCGAGATCATCGCCGACGGTCCC
TCGACAGAGTTCGGTGAGCTCGCGCTCGGCCGCAACGTGCTCGTCGCGTTCATGCCGTGG
AACGGCTACAACTTCGAGGACTCGATCCTGCTCTCCGAGCGGATCGTGAAGGATGACGTG
TTCACCTCGATCCACATCGAGGAATTCGAGGTGATGGCCCGCGACACCAAGCTGGGTCCG
GAGGAGATCACCCGCGACATCCCGAACGTCTCGGAAGAGGCGCTCAAGAACCTCGACGAG
GCCGGCATCGTCTATATCGGCGCCGAGGTGCATGCTGGCGACATCCTCGTCGGCAAGATC
ACGCCGAAGGGCGAGAGCCCGATGACGCCGGAGGAGAAGCTCCTTCGCGCCATCTTCGGC
GAGAAGGCCTCGGACGTACGCGACACCTCGCTCCGGGTTCCCCCGGGCGTGACCGGCACG
ATCGTCGAGGTGCGGGTGTTCAACCGCCACGGCGTCGACAAGGACGAGCGCGCCCAGGCG
ATCGAGCGCGAGGAGATCGAGCGTCTCGCCAAGGACCGCGACGACGAGCAGACCATCCTC
GACCGCAACACCTATGCCCGCTTGGCCGAGGTGCTGATCGGTCAGTCGCCGATCGCCGGC
CCGAAGGGCTTCCGCAAGGACACCACGCTGACCCGCGAGATCATCAGCGAGTATCCCCGC
TCGCAATGGTGGCAGTTCGCCGTCGTCGACGACCGTATGATGACGGAAATCGAGGCGATG
CAGAAGCAGTACGACGAGTCGAAGAAGCGCCTTGAGCAGCGCTTCCTCGACAAGGTCGAG
AAGCTGCAGCGCGGCGACGAGCTTCCGCCCGGCGTCATGAAGATGGTCAAGGTCTTCGTG
GCGGTGAAGCGCAAGATCCAGCCCGGCGACAAGATGGCCGGCCGCCACGGCAACAAGGGT
GTCGTGTCGCGTATCGTGCCGATCGAGGACATGCCGTTCCTCGAAGACGGCACGCATGCC
GACATCGTGCTCAACCCGCTCGGCGTGCCCTCGCGCATGAATGTCGGCCAGATCCTGGAA
ACCCATCTGGGCTGGGCGGCTGCGGGCTTGGGTCGCAAGGTCTCCAAGGCGGTCGATGCC
TATCTGAAGAACCAGGATATCGCGCCGCTGCGGGCTGAGATGGAAGCGATCTACTCGCCG
TCCGA---ACTCGAGGGGCTGTCCGACGAGGCTCTGGCCGAGGCGGGCAACAACGTGCGC
CGCGGCGTGCCGATGGCCACTCCGGTGTTCAACGGCGCCAAGGAAGCCGACATCGAGACG
ATGCTGGAGATGGCCGGGCTCGACCGCTCGGCGCAGTCGACGCTCTACGACGGGCGGACC
GGCGAGCCCTTCGACCGCAAGGTCACCATGGGCTACATCTACATGCTGAAGCTGCACCAC
CTCGTGGACGACAAGATCCACGCGCGCTCGATCGGTCCGTACTCGCTCGTCACCCAGCAG
CCGCTGGGCGGTAAGGCGCAGTTCGGCGGTCAGCGCTTCGGTGAGATGGAGGTCTGGGCG
CTGGAGGCCTATGGCGCGGCCTACACGCTGCAGGAGATGCTTACGGTGAAGTCGGACGAC
GTGGCCGGCCGTACCAAGGTCTACGAGGCGATCGTCCGCGGCGACGACACGTTCGAGGCC
GGCATCCCCGAATCCTTCAACGTGCTCGTCAAGGAGATGCGCTCGCTCGGCCTCAACGTC
GAGCTCACCTCCTCCAAGCAGCAGCAG---GCGGCCAACGACCAGATCGAGCCGCCGGCC
GACGCCGCCGAGTAA
>Methylobacterium_sp_Leaf121
---------------ATGGC-CAAT--ACGCTGGTCGGTCGCAAGCGCATTCGCAAGTTC
TTCGGTAAGATCCGGGAAGTCGCCGAGATGCCGAACCTCATCGAGGTTCAAAAGGCGTCC
TACGACCAGTTCCTGATGGTGGACGAGCCCGAGGGCGGGCGTGCCGACGAGGGCCTGCAG
AGCGTCTTCAAGTCGGTCTTCCCGATCTCCGACTTCGCCTCGACGGCGCTGCTCGAGTTC
GTGCGGTACACCTTCGAACAGCCGAAATACGACGTCGACGAGTGCCGTCAGCGCGGCATC
ACCTTCGCGGCCCCGCTCAAGGTGACGCTGCGGCTCATCGTGTTCGATGTGGACCCGGAT
ACCGGCGCCAAGTCGGTCAAGGACATCAAGGAGCAGGATGTCTACATGGGCGACATGCCG
CTCATGACGGACAACGGCACCTTCATCGTCAACGGCACCGAGCGCGTCATCGTCTCGCAG
ATGCACCGCTCGCCGGGCGTGTTCTTCGACCACGACAAGGGCAAGACCCACTCGTCCGGC
AAGCTGCTGTTCGCCGCCCGCATCATCCCCTACCGGGGCTCCTGGCTCGACGTCGAGTTC
GACGCCAAGGACATCGTGCACGTGCGTATCGACCGCAAGCGCAAGCTGCCGGTCACCTCG
CTGCTGTTCGCGCTCGGCCTCGACGGCGAAGAGATCCTCTCGACCTTCTACAACCGCGTC
GCCTACCAGCGTGACGGGGCGGATTGGCGCGTGCCGTTCGACGCCGAGCGCCTCAAGGGC
TTCAAGGCCTCGGTCGATCTCATCGACGCCGATTCCGGCGAGGTCGTGCTGGAGGCGGGC
AAGAAGCTCAACGCTCGCAATGCGCGTCTGATCGGCGAGAAGGGGACCAAGTTCCTGCGC
GCCGCGGACGAGGATCTGATCGGCCAGTACATCGCCGAAGACCTCGTCAACATGAAGACG
GGCGAGATCTGGGCCGAGGCCGGCGACGAGATCTCCGAGAAGCTCCTCAAGAGCCTCGAC
GACGTCGGCGTCACCGAGCTGCCCGTGCTCGACATCGACCACGTCAATGTCGGCCCCTAC
ATCCGCAACACGCTGGCGGTGGACAAGAACTCCGCCCGCGAAGGCGCGCTGTTCGACATC
TACCGGGTCATGCGTCCCGGCGAGCCGCCGACGCTCGACACCGCCGAGGCGATGTTCCAC
TCGCTGTTCTTCGATTCCGAGCGCTACGACCTCTCGGCGGTCGGCCGCGTGAAGATGAAC
ATGCGCCTCGACCTCGACGCCGCCGACACCGTGCGGACGCTGCGCCGCGAGGACATGCTC
GCGGTCGTCAAGGCGCTGGTCGACCTGCGCGACGGCAAGGGCGAGATCGACGACATCGAC
CACCTCGGCAACCGCCGTGTCCGCTCGGTCGGCGAGCTGATGGAGAACCAGTACCGTCTG
GGCCTCCTGCGGATGGAGCGCGCCATCAAGGAGCGCATGTCCTCGGTCGATATCGACACG
GTGATGCCGCAGGACCTCATCAACGCGAAGCCCGCCGCGGCGGCCGTGCGCGAGTTCTTC
GGCTCGTCGCAGCTCTCGCAGTTCATGGACCAGACCAACCCGCTGTCGGAAGTGACGCAC
AAGCGCCGCCTCTCGGCGCTTGGCCCAGGCGGTCTGACCCGCGAGCGCGCCGGCTTCGAG
GTGCGCGACGTGCACCCGACCCATTACGGCCGCATCTGCCCGATCGAGACCCCGGAAGGC
CCGAATATCGGCCTGATCAACTCGCTGGCGACCTTCGCCCGCGTGAACAAGTACGGCTTC
ATCGAGACGCCGTTCCGCCGGGTGAAGGACGGCGTGGTGACCGACGAGGTCGCCTACCTC
TCCGCCATGGAAGAGGCGAAGTACTACGTCGCCCAGGCCAATGCCGGCATGGACGAGGGC
CGCAAGCTGACGGACGACCTCGTGGTCTGCCGCCGCGCGGGTGAGGTCATCGTGGTCGCC
CCCGACCGCGTCGATCTCATGGACGTGTCGCCGAAGCAGCTCGTCTCGGTCGCAGCCGCG
CTGATCCCGTTCCTCGAGAACGACGACGCCAACCGCGCGCTGATGGGCTCGAACATGCAG
CGCCAGGCGGTGCCGCTGGTTCGCGCCGACGCGCCTTTCGTCGGCACCGGCATGGAGGCC
GTGGTCGCCCGCGACTCGGGTGCTGCCATCGCTGCCCGCCGCTCCGGCATCGTCGATCAG
GTGGACGCCACCCGTATCGTCATCCGCGCCTCGGAAGAGACCGACCCGACCAAGCCCGGC
GTCGACATCTACCGCCTGCAGAAGTTCCAGCGCTCCAACCAGTCGACCTGCATCACGCAG
AAGCCGCTGGTGCGCGTCGGCGAGCCGGTGAAGAAGGGCGAGATCATCGCCGACGGTCCC
TCGACAGAGTTCGGTGAGCTCGCGCTCGGCCGCAACGTGCTCGTCGCGTTCATGCCGTGG
AACGGCTACAACTTCGAGGACTCGATCCTGCTCTCCGAGCGGATCGTGAAGGATGACGTG
TTCACCTCGATCCACATCGAGGAATTCGAGGTGATGGCCCGCGACACCAAGCTGGGTCCG
GAGGAGATCACCCGCGACATCCCGAACGTCTCGGAAGAGGCGCTCAAGAACCTCGACGAG
GCCGGCATCGTCTATATCGGCGCCGAGGTGCATGCTGGCGACATCCTCGTCGGCAAGATC
ACGCCGAAGGGCGAGAGCCCGATGACGCCGGAGGAGAAGCTCCTTCGCGCCATCTTCGGC
GAGAAGGCCTCGGACGTACGCGACACCTCGCTCCGGGTTCCCCCGGGCGTGACCGGCACG
ATCGTCGAGGTGCGGGTGTTCAACCGCCACGGCGTCGACAAGGACGAGCGCGCCCAGGCG
ATCGAGCGCGAGGAGATCGAGCGTCTCGCCAAGGACCGCGACGACGAGCAGACCATCCTC
GACCGCAACACCTATGCCCGCTTGGCCGAGGTGCTGATCGGTCAGTCGCCGATCGCCGGC
CCGAAGGGCTTCCGCAAGGACACCACGCTGACCCGCGAGATCATCAGCGAGTATCCCCGC
TCGCAATGGTGGCAGTTCGCCGTCGTCGACGACCGTATGATGACGGAAATCGAGGCGATG
CAGAAGCAGTACGACGAGTCGAAGAAGCGCCTTGAGCAGCGCTTCCTCGACAAGGTCGAG
AAGCTGCAGCGCGGCGACGAGCTTCCGCCCGGCGTCATGAAGATGGTCAAGGTCTTCGTG
GCGGTGAAGCGCAAGATCCAGCCCGGCGACAAGATGGCCGGCCGCCACGGCAACAAGGGT
GTCGTGTCGCGTATCGTGCCGATCGAGGACATGCCGTTCCTCGAAGACGGCACGCATGCC
GACATCGTGCTCAACCCGCTCGGCGTGCCCTCGCGCATGAATGTCGGCCAGATCCTGGAA
ACCCATCTGGGCTGGGCGGCTGCGGGCTTGGGTCGCAAGGTCTCCAAGGCGGTCGATGCC
TATCTGAAGAACCAGGATATCGCGCCGCTGCGGGCTGAGATGGAAGCGATCTACTCGCCG
TCCGA---ACTCGAGGGGCTGTCCGACGAGGCTCTGGCCGAGGCGGGCAACAACGTGCGC
CGCGGCGTGCCGATGGCCACTCCGGTGTTCAACGGCGCCAAGGAAGCCGACATCGAGACG
ATGCTGGAGATGGCCGGGCTCGACCGCTCGGCGCAGTCGACGCTCTACGACGGGCGGACC
GGCGAGCCCTTCGACCGCAAGGTCACCATGGGCTACATCTACATGCTGAAGCTGCACCAC
CTCGTGGACGACAAGATCCACGCGCGCTCGATCGGTCCGTACTCGCTCGTCACCCAGCAG
CCGCTGGGCGGTAAGGCGCAGTTCGGCGGTCAGCGCTTCGGTGAGATGGAGGTCTGGGCG
CTGGAGGCCTATGGCGCGGCCTACACGCTGCAGGAGATGCTTACGGTGAAGTCGGACGAC
GTGGCCGGCCGTACCAAGGTCTACGAGGCGATCGTCCGCGGCGACGACACGTTCGAGGCC
GGCATCCCCGAATCCTTCAACGTGCTCGTCAAGGAGATGCGCTCGCTCGGCCTCAACGTC
GAGCTCACCTCCTCCAAGCAGCAGCAG---GCGGCCAACGACCAGATCGAGCCGCCGGCC
GACGCCGCCGAGTAA
>Methylobacterium_extorquens_TK_0001
---------------ATGGC-CAAT--ACGCTGGTCGGTCGCAAGCGCATTCGCAAGTTC
TTCGGTAAGATCCGGGAAGTCGCCGAGATGCCGAACCTCATCGAGGTTCAAAAGGCGTCC
TACGACCAGTTCCTGATGGTGGACGAGCCCGAGGGCGGGCGTGCCGACGAGGGCCTGCAG
AGCGTCTTCAAGTCGGTCTTCCCGATCTCCGACTTCGCCTCGACGGCGCTGCTCGAGTTC
GTGCGGTACACCTTCGAACAGCCGAAATACGACGTCGACGAGTGCCGTCAGCGCGGCATC
ACCTTCGCGGCCCCGCTCAAGGTGACGCTGCGGCTCATCGTGTTCGATGTGGACCCGGAT
ACCGGCGCCAAGTCGGTCAAGGACATCAAGGAGCAGGATGTCTACATGGGCGACATGCCG
CTCATGACGGACAACGGCACCTTCATCGTCAACGGCACCGAGCGCGTCATCGTCTCGCAG
ATGCACCGCTCGCCGGGCGTGTTCTTCGACCACGACAAGGGCAAGACCCACTCGTCCGGC
AAGCTGCTGTTCGCCGCCCGCATCATCCCCTACCGGGGCTCCTGGCTCGACGTCGAGTTC
GACGCCAAGGACATCGTGCACGTGCGTATCGACCGCAAGCGCAAGCTGCCGGTCACCTCG
CTGCTGTTCGCGCTCGGCCTCGACGGCGAAGAGATCCTCTCGACCTTCTACAACCGCGTC
GCCTACCAGCGTGACGGGGCGGATTGGCGCGTGCCGTTCGACGCCGAGCGCCTCAAGGGC
TTCAAGGCCTCGGTCGATCTCATCGACGCCGATTCCGGCGAGGTCGTGCTGGAGGCGGGC
AAGAAGCTCAACGCTCGCAATGCGCGTCTGATCGGCGAGAAGGGGACCAAGTTCCTGCGC
GCCGCGGACGAGGATCTGATCGGCCAGTACATAGCCGAAGACCTCGTCAACATGAAGACG
GGCGAGATCTGGGCCGAGGCCGGCGACGAGATCTCCGAGAAGCTCCTCAAGAGCCTCGAC
GACGTCGGCGTCACCGAGCTGCCCGTGCTCGACATCGACCACGTCAATGTCGGCCCCTAC
ATCCGCAACACGCTGGCGGTGGACAAGAACTCCGCCCGCGAAGGCGCGCTGTTCGACATC
TACCGGGTCATGCGTCCCGGCGAGCCGCCGACGCTCGACACCGCCGAGGCGATGTTCCAC
TCGCTGTTCTTCGATTCCGAGCGCTACGACCTCTCGGCGGTCGGCCGCGTGAAGATGAAC
ATGCGCCTCGACCTCGACGCCGCCGACACCGTGCGGACGCTGCGCCGCGAGGACATGCTC
GCGGTCGTCAAGGCGCTGGTCGACCTGCGCGACGGCAAGGGCGAGATCGACGACATCGAC
CACCTCGGCAACCGCCGTGTCCGCTCGGTCGGCGAGCTGATGGAGAACCAGTACCGTCTG
GGCCTCCTGCGGATGGAGCGCGCCATCAAGGAGCGCATGTCCTCGGTCGATATCGACACG
GTGATGCCGCAGGACCTCATCAACGCGAAGCCCGCCGCGGCGGCCGTGCGCGAGTTCTTC
GGCTCGTCGCAGCTCTCGCAGTTCATGGACCAGACCAACCCGCTGTCGGAAGTGACGCAC
AAGCGCCGCCTCTCGGCGCTTGGCCCAGGCGGTCTGACCCGCGAGCGCGCCGGCTTCGAG
GTGCGCGACGTGCACCCGACCCATTACGGCCGCATCTGCCCGATCGAGACCCCGGAAGGC
CCGAATATCGGCCTGATCAACTCGCTGGCGACCTTCGCCCGCGTGAACAAGTACGGCTTC
ATCGAGACGCCGTTCCGCCGGGTGAAGGACGGCGTGGTGACCGACGAGGTCGCCTACCTC
TCCGCCATGGAAGAGGCGAAGTACTACGTCGCCCAGGCCAATGCCGGCATGGACGAGGGC
CGCAAGCTGACGGACGACCTCGTGGTCTGCCGCCGCGCGGGTGAGGTCATCGTGGTCGCC
CCCGACCGCGTCGATCTCATGGACGTGTCGCCGAAGCAGCTCGTCTCGGTCGCAGCCGCG
CTGATCCCGTTCCTCGAGAACGACGACGCCAACCGCGCGCTGATGGGCTCGAACATGCAG
CGCCAGGCGGTGCCGCTGGTTCGCGCCGACGCGCCTTTCGTCGGCACCGGCATGGAGGCC
GTGGTCGCCCGCGACTCGGGTGCTGCCATCGCTGCCCGCCGCTCCGGCATCGTCGATCAG
GTGGACGCCACCCGTATCGTCATCCGCGCCTCGGAAGAGACCGACCCGACCAAGCCCGGC
GTCGACATCTACCGCCTGCAGAAGTTCCAGCGCTCCAACCAGTCGACCTGCATCACGCAG
AAGCCGCTGGTGCGCGTCGGCGAGCCGGTGAAGAAGGGCGAGATCATCGCCGACGGTCCC
TCGACAGAGTTCGGTGAGCTCGCGCTCGGCCGCAACGTGCTCGTCGCGTTCATGCCGTGG
AACGGCTACAACTTCGAGGACTCGATCCTGCTCTCCGAGCGGATCGTGAAGGATGACGTG
TTCACCTCGATCCACATCGAGGAATTCGAGGTGATGGCCCGCGACACCAAGCTGGGTCCG
GAGGAGATCACCCGCGACATCCCGAACGTCTCGGAAGAGGCGCTCAAGAACCTCGACGAG
GCCGGCATCGTCTATATCGGCGCCGAGGTGCATGCTGGCGACATCCTCGTCGGCAAGATC
ACGCCGAAGGGCGAGAGCCCGATGACGCCGGAGGAGAAGCTCCTTCGCGCCATCTTCGGC
GAGAAGGCCTCGGACGTACGCGACACCTCGCTCCGGGTTCCCCCGGGCGTGACCGGCACG
ATCGTCGAGGTGCGGGTGTTCAACCGCCACGGCGTCGACAAGGACGAGCGCGCCCAGGCG
ATCGAGCGCGAGGAGATCGAGCGTCTCGCCAAGGACCGCGACGACGAGCAGACCATCCTC
GACCGCAACACCTATGCCCGCTTGGCCGAGGTGCTGATCGGTCAGTCGCCGATCGCCGGC
CCGAAGGGCTTCCGCAAGGACACCACGCTGACCCGCGAGATCATCAGCGAGTATCCCCGC
TCGCAATGGTGGCAGTTCGCCGTCGTCGACGACCGTATGATGACGGAAATCGAGGCGATG
CAGAAGCAGTACGACGAGTCGAAGAAGCGCCTTGAGCAGCGCTTCCTCGACAAGGTCGAG
AAGCTGCAGCGCGGCGACGAGCTTCCGCCCGGCGTCATGAAGATGGTCAAGGTCTTCGTG
GCGGTGAAGCGCAAGATCCAGCCCGGCGACAAGATGGCCGGCCGCCACGGCAACAAGGGT
GTCGTGTCGCGTATCGTGCCGATCGAGGACATGCCGTTCCTCGAAGACGGCACGCATGCC
GACATCGTGCTCAACCCGCTCGGCGTGCCCTCGCGCATGAATGTCGGCCAGATCCTGGAA
ACCCATCTGGGCTGGGCGGCTGCGGGCTTGGGTCGCAAGGTCTCCAAGGCGGTCGATGCC
TATCTGAAGAACCAGGATATCGCGCCGCTGCGGGCTGAGATGGAAGCGATCTACTCGCCG
TCCGA---ACTCGAGGGGCTGTCCGACGAGGCTCTGGCCGAGGCGGGCAACAACGTGCGC
CGCGGCGTGCCGATGGCCACTCCGGTGTTCAACGGCGCCAAGGAAGCCGACATCGAGACG
ATGCTGGAGATGGCCGGGCTCGACCGCTCGGCGCAGTCGACGCTCTACGACGGGCGGACC
GGCGAGCCCTTCGACCGCAAGGTCACCATGGGCTACATCTACATGCTGAAGCTGCACCAC
CTCGTGGACGACAAGATCCACGCGCGCTCGATCGGTCCGTACTCGCTCGTCACCCAGCAG
CCGCTGGGCGGTAAGGCGCAGTTCGGCGGTCAGCGCTTCGGTGAGATGGAGGTCTGGGCG
CTGGAGGCCTATGGCGCGGCCTACACGCTGCAGGAGATGCTTACGGTGAAGTCGGACGAC
GTGGCCGGCCGTACCAAGGTCTACGAGGCGATCGTCCGCGGCGACGACACGTTCGAGGCC
GGCATCCCCGAATCCTTCAACGTGCTCGTCAAGGAGATGCGCTCGCTCGGCCTCAACGTC
GAGCTCACCTCCTCCAAGCAGCAGCAG---GCGGCCAACGACCAGATCGAGCCGCCGGCC
GACGCCGCCGAGTAA
>Methylobacterium_chloromethanicum_CM4_NC_011757
---------------ATGGC-CAAT--ACGCTGGTCGGTCGCAAGCGCATTCGCAAGTTC
TTCGGTAAGATCCGGGAAGTCGCCGAGATGCCGAACCTCATCGAGGTTCAAAAGGCGTCC
TACGACCAGTTCCTGATGGTGGACGAGCCCGAGGGCGGGCGTGCCGACGAGGGCCTGCAG
AGCGTCTTCAAGTCGGTCTTCCCGATCTCCGACTTCGCCTCGACGGCGCTGCTCGAGTTC
GTGCGGTACACCTTCGAACAGCCGAAATACGACGTCGACGAGTGCCGCCAGCGCGGCATC
ACCTTCGCGGCCCCGCTCAAGGTGACGCTGCGGCTCATCGTGTTCGATGTGGACCCCGAT
ACCGGCGCCAAGTCGGTCAAGGACATCAAGGAGCAGGATGTCTACATGGGCGACATGCCG
CTCATGACGGACAACGGTACCTTCATCGTCAACGGCACCGAGCGCGTCATCGTCTCGCAG
ATGCACCGCTCGCCGGGCGTGTTCTTCGACCACGACAAGGGCAAGACCCACTCGTCCGGC
AAGCTGCTGTTCGCCGCCCGCATCATCCCCTACCGGGGCTCCTGGCTCGACGTCGAATTC
GACGCCAAGGACATCGTGCACGTGCGCATCGACCGCAAGCGCAAGCTGCCGGTCACCTCG
CTGCTGTTCGCGCTCGGCCTCGACGGCGAAGAGATCCTCTCGACCTTCTACAACCGCGTC
GCCTACCAGCGTGACGGGGCGGATTGGCGCGTGCCGTTCGACGCCGAGCGCCTCAAGGGC
TTCAAGGCTTCGGTCGATCTCATCGACGCCGATTCCGGCGAGGTCGTGCTGGAGGCGGGC
AAGAAGCTCAACGCCCGCAACGCGCGTCTGATCGGCGAGAAGGGCACCAAGTTCCTGCGC
GCCGCCGACGAGGATCTGATCGGCCAGTACATCGCCGAAGACCTCGTCAACATGAAGACG
GGCGAGATCTGGGCCGAGGCCGGCGACGAGATCTCCGAGAAGCTCCTCAAGAGCCTCGAC
GACGTCGGCGTCACCGAGCTGCCCGTGCTCGACATCGACCACGTCAATGTCGGCCCCTAC
ATCCGCAATACGCTAGCTGTGGACAAGAACTCCGCCCGTGAAGGCGCGCTGTTCGACATC
TACCGCGTGATGCGTCCCGGTGAGCCGCCGACGCTCGACACCGCCGAGGCGATGTTCCAC
TCGCTGTTCTTCGATTCCGAGCGCTACGACCTCTCGGCGGTCGGCCGCGTGAAGATGAAC
ATGCGCCTCGACCTCGACGCCGCCGACACCGTGCGGACGCTGCGCCGCGAGGACATGCTC
GCGGTCGTCAAGGCGCTGGTCGACCTGCGCGACGGCAAGGGCGAGATCGACGACATCGAC
CACCTCGGCAACCGCCGTGTCCGCTCGGTCGGCGAGCTGATGGAGAACCAGTACCGTCTG
GGCCTCCTGCGGATGGAGCGCGCCATCAAGGAGCGCATGTCCTCGGTCGATATCGACACG
GTGATGCCGCAGGATCTCATCAACGCGAAGCCCGCCGCGGCGGCGGTGCGCGAGTTCTTC
GGCTCGTCGCAGCTCTCGCAGTTCATGGACCAGACCAACCCGCTGTCGGAAGTGACGCAC
AAGCGCCGCCTCTCGGCGCTTGGCCCGGGCGGTCTGACCCGCGAGCGCGCCGGCTTCGAG
GTGCGCGACGTGCACCCGACCCATTACGGCCGCATCTGCCCGATCGAGACCCCGGAAGGC
CCGAATATCGGCCTGATCAACTCGCTGGCGACCTTCGCCCGCGTGAACAAGTACGGCTTC
ATCGAGACGCCGTTCCGCCGGGTGAAGGACGGCGTGGTGACCGACGAGGTCGCCTACCTC
TCCGCCATGGAAGAGGCGAAGTACTACGTCGCCCAGGCCAATGCCGGCATGGACGAGGGC
CGTAAGCTGACGGACGACCTCGTGGTCTGCCGCCGCGCGGGTGAGGTCATCGTGGTCGCC
CCCGACCGCGTCGATCTCATGGACGTGTCGCCGAAGCAGCTCGTCTCGGTCGCCGCGGCG
CTGATCCCGTTCCTCGAGAACGACGACGCCAACCGCGCGCTGATGGGCTCGAACATGCAG
CGCCAGGCGGTGCCGCTGGTTCGCGCCGATGCGCCCTTCGTTGGCACGGGTATGGAGGCC
GTGGTCGCCCGCGACTCCGGTGCTGCCATCGCTGCCCGCCGCTCCGGCATCGTCGATCAG
GTGGACGCCACCCGTATCGTCATCCGCGCCTCGGAAGAGACCGACCCGACCAAGCCCGGC
GTCGACATCTACCGCCTGCAGAAGTTCCAGCGCTCCAACCAGTCGACCTGCATCACGCAG
AAGCCGCTGGTGCGCGTCGGCGAGCCGGTGAAGAAGGGCGAGATCATCGCCGACGGTCCC
TCGACCGAGTTCGGTGAGCTCGCGCTCGGCCGCAACGTGCTCGTCGCGTTCATGCCGTGG
AACGGCTACAACTTCGAGGACTCGATCCTGCTCTCCGAGCGGATCGTGAAGGATGACGTG
TTCACCTCGATCCACATCGAGGAATTCGAGGTGATGGCCCGCGACACCAAGCTGGGTCCG
GAGGAGATCACCCGCGACATCCCGAACGTCTCGGAAGAGGCGCTCAAGAACCTCGACGAG
GCCGGCATCGTCTATATCGGCGCCGAGGTGCATGCCGGCGACATCCTCGTCGGCAAGATC
ACGCCGAAGGGCGAGAGCCCGATGACGCCGGAGGAGAAGCTCCTGCGCGCCATCTTCGGC
GAGAAGGCCTCGGACGTGCGCGACACCTCGCTCCGGGTTCCCCCGGGCGTGACCGGCACG
ATCGTCGAGGTGCGGGTGTTCAACCGCCACGGCGTCGACAAGGACGAGCGCGCCCAGGCG
ATCGAGCGCGAGGAGATCGAGCGTCTCGCCAAGGACCGCGACGACGAGCAGACCATCCTC
GACCGCAACACCTACGCCCGCTTGGCCGAGGTGCTGATCGGTCAGTCGCCGATCGCCGGC
CCGAAGGGCTTCCGCAAGGACACCACGCTGACCCGCGAGATCATCAGCGAGTATCCCCGC
TCGCAATGGTGGCAGTTCGCCGTCGTCGACGACCGTATGATGACGGAAATCGAGGCGATG
CAGAAGCAGTACGACGAGTCGAAGAAGCGCCTTGAGCAGCGCTTCCTCGACAAGGTCGAG
AAGCTGCAGCGCGGCGACGAGCTTCCGCCCGGCGTCATGAAGATGGTCAAGGTCTTCGTG
GCGGTGAAGCGCAAGATCCAGCCCGGCGACAAGATGGCCGGCCGCCACGGCAACAAGGGT
GTCGTGTCGCGCATCGTGCCGATCGAGGACATGCCGTTCCTCGAAGACGGCACGCATGCC
GACATCGTGCTCAACCCGCTCGGCGTGCCCTCGCGCATGAATGTCGGCCAGATCCTGGAA
ACCCATCTGGGCTGGGCGGCTGCGGGCTTGGGTCGCAAGGTCTCCAAGGCGGTCGATGCC
TATCTGAAGAACCAGGATATCGCGCCGCTGCGGGCTGAGATGGAAGCGATCTACTCGCCG
TCCGA---ACTCGAGGGGCTGTCCGACGAGGCTCTGGCCGAGGCGGGCAACAACGTACGC
CGCGGCGTGCCGATGGCCACTCCGGTGTTCAACGGCGCCAAGGAAGCCGACATCGAGACG
ATGCTGGAGATGGCCGGGCTCGACCGCTCGGCGCAGTCGACGCTCTACGACGGGCGGACC
GGCGAGCCCTTCGACCGCAAGGTCACCATGGGCTACATCTACATGCTGAAGCTGCACCAC
CTCGTGGACGACAAGATCCACGCGCGCTCGATCGGCCCGTACTCGCTCGTCACCCAGCAG
CCGCTGGGCGGTAAGGCGCAGTTCGGCGGTCAGCGCTTCGGTGAGATGGAGGTCTGGGCG
CTGGAGGCCTATGGCGCGGCCTACACGCTGCAGGAGATGCTTACGGTGAAGTCGGACGAC
GTGGCCGGCCGCACCAAGGTCTACGAGGCGATCGTCCGCGGCGACGACACGTTCGAGGCC
GGCATCCCCGAATCCTTCAACGTGCTCGTCAAGGAGATGCGTTCGCTCGGCCTCAACGTC
GAGCTCACCTCCTCCAAGCAGCAGCAG---GCGGCCAACGACCAGATCGAGCCGCCGGCC
GACGCCGCCGAGTAA
>Methylobacterium_sp_Leaf92
---------------ATGGC-CAAT--ACGCTGGTCGGTCGCAAGCGCATTCGCAAGTTC
TTCGGTAAGATCCGGGAAGTCGCCGAGATGCCGAACCTCATCGAGGTTCAAAAGGCGTCC
TACGACCAGTTCCTGATGGTGGACGAGCCCGAGGGCGGGCGTGCCGACGAGGGCCTGCAG
AGCGTCTTCAAGTCGGTCTTCCCGATCTCCGACTTCGCCTCGACGGCGCTGCTCGAGTTC
GTGCGGTACACCTTCGAACAGCCGAAATACGACGTCGACGAGTGCCGTCAGCGCGGCATC
ACCTTCGCGGCCCCGCTCAAGGTGACGCTGCGGCTCATCGTGTTCGATGTGGACCCGGAT
ACCGGCGCCAAGTCGGTCAAGGACATCAAGGAGCAGGATGTCTACATGGGCGACATGCCG
CTCATGACGGACAACGGCACCTTCATCGTCAACGGCACCGAGCGCGTCATCGTCTCGCAG
ATGCACCGCTCGCCGGGCGTGTTCTTCGACCACGACAAGGGCAAGACCCACTCGTCCGGC
AAGCTGCTGTTCGCCGCCCGCATCATCCCCTACCGGGGCTCCTGGCTCGACGTCGAGTTC
GACGCCAAGGACATCGTGCACGTCCGCATCGACCGCAAGCGCAAGCTTCCGGTCACCTCG
CTGCTGTTCGCGCTCGGCCTCGACGGCGAAGAGATCCTCTCGACCTTCTACAACCGCGTC
GCCTACCAGCGTGACGGGGCGGATTGGCGCGTGCCGTTCGACGCCGAGCGCCTCAAGGGC
TTCAAGGCCTCGGTCGATCTCATCGACGCCGATTCCGGCGAGGTCGTGCTGGAGGCGGGC
AAGAAGCTCAACGCCCGCAATGCGCGTCTGATCGGCGAGAAGGGCACCAAGTTCCTGCGC
GCCGCGGACGAGGATCTGATCGGCCAGTACATCGCCGAAGACCTCGTCAACATGAAGACG
GGCGAGATTTGGGCCGAGGCCGGCGACGAGATCTCCGAGAAGCTCCTCAAGAGCCTCGAC
GACGTCGGCGTCACCGAGCTGCCCGTGCTCGACATCGACCACGTCAATGTCGGCCCCTAC
ATCCGCAACACGCTGGCGGTGGACAAGAACTCGGCCCGTGAAGGCGCGCTGTTCGACATC
TACCGGGTCATGCGTCCCGGCGAGCCGCCGACGCTCGACACCGCCGAGGCGATGTTCCAC
TCGCTGTTCTTCGATTCCGAGCGCTACGACCTCTCGGCGGTCGGCCGCGTGAAGATGAAC
ATGCGCCTCGACCTCGACGCCGCCGACACCGTGCGGACGCTGCGCCGCGAGGACATGCTT
GCGGTCGTCAAGGCGCTGGTCGACCTGCGCGACGGCAAGGGCGAAATCGACGACATCGAC
CACCTCGGCAACCGCCGTGTCCGCTCGGTCGGCGAGCTGATGGAGAACCAGTACCGTCTG
GGCCTCCTGCGGATGGAGCGCGCCATCAAGGAGCGCATGTCCTCGGTCGATATCGACACG
GTGATGCCGCAGGACCTCATCAACGCGAAGCCCGCCGCGGCCGCGGTGCGCGAGTTCTTC
GGCTCGTCGCAGCTCTCGCAGTTCATGGACCAGACCAACCCGCTGTCGGAAGTGACGCAC
AAGCGCCGCCTCTCGGCGCTTGGCCCGGGCGGTCTGACCCGCGAGCGCGCCGGCTTCGAG
GTGCGCGACGTGCACCCGACCCATTACGGCCGCATCTGCCCGATCGAGACCCCGGAAGGC
CCGAATATCGGCCTGATCAACTCGCTGGCGACCTTCGCCCGTGTGAACAAGTACGGCTTC
ATCGAGACGCCGTTCCGCCGGGTGAAGGACAGCGTGGTGACCGACGAGGTCGCCTACCTC
TCCGCCATGGAAGAGGCGAAGTACTACGTCGCCCAGGCCAATGCCGGCATGGACGAGGGC
CGCAAGCTGACGGACGACCTCGTGGTCTGCCGCCGCGCGGGTGAGGTCATCGTGGTCGCC
CCCGACCGCGTCGATCTCATGGACGTCTCGCCGAAGCAGCTCGTCTCGGTCGCCGCGGCG
CTGATCCCGTTCCTCGAGAACGACGACGCCAACCGCGCGCTGATGGGCTCGAACATGCAG
CGCCAGGCGGTGCCGCTGGTTCGCGCCGACGCGCCCTTCGTCGGCACCGGCATGGAGGCC
GTGGTCGCCCGCGACTCCGGTGCCGCCATCGCCGCCCGCCGTTCCGGCATCGTCGATCAG
GTGGACGCCACCCGTATCGTCATCCGCGCCTCGGAAGAGACCGACCCGACCAAGCCCGGC
GTCGACATCTACCGCCTGCAGAAGTTCCAGCGCTCCAACCAGTCGACCTGCATCACGCAG
AAGCCGCTGGTGCGCGTCGGCGAGCCGGTGAAGAAGGGCGAGATCATCGCCGACGGTCCC
TCGACCGAGTTCGGTGAGCTCGCGCTCGGCCGCAACGTGCTCGTCGCGTTCATGCCGTGG
AACGGCTACAACTTCGAGGACTCAATCCTGCTCTCCGAGCGGATCGTGAAGGATGACGTG
TTCACCTCGATCCACATCGAGGAATTCGAGGTGATGGCCCGCGACACCAAGCTGGGTCCG
GAGGAGATCACCCGCGACATCCCGAACGTCTCGGAAGAGGCGCTCAAGAACCTCGACGAG
GCCGGCATCGTCTATATCGGCGCCGAGGTGCATGCCGGCGACATCCTCGTCGGCAAGATC
ACGCCGAAGGGCGAGAGCCCGATGACGCCGGAGGAGAAGCTCCTTCGCGCCATCTTCGGC
GAGAAGGCCTCGGACGTGCGCGACACCTCGCTCCGGGTTCCCCCGGGCGTGACCGGCACG
ATCGTCGAGGTGCGGGTGTTCAACCGCCACGGCGTCGACAAGGACGAGCGTGCCCAGGCG
ATCGAGCGCGAGGAGATCGAGCGTCTCGCCAAGGACCGCGACGACGAGCAGACCATCCTC
GACCGCAACACCTATGCCCGCTTGGCCGAGGTGCTGATCGGTCAGTCGCCGATCGCCGGC
CCGAAGGGCTTCCGCAAGGACACCACGCTGACCCGCGAGATCATCAGCGAGTATCCCCGC
TCGCAATGGTGGCAGTTCGCCGTCGTCGACGACCGTATGATGACGGAAATCGAGGCGATG
CAGAAGCAGTACGACGAGTCGAAGAAGCGCCTTGAGCAGCGCTTCCTCGACAAGGTCGAG
AAGCTGCAGCGCGGCGACGAGCTCCCGCCCGGCGTCATGAAGATGGTCAAGGTCTTCGTG
GCGGTGAAGCGCAAGATCCAGCCCGGCGACAAGATGGCCGGCCGCCACGGCAACAAGGGT
GTCGTGTCGCGCATCGTGCCGATCGAGGACATGCCGTTCCTCGAAGACGGCACGCATGCC
GACATCGTGCTCAACCCGCTCGGCGTGCCTTCGCGCATGAATGTCGGCCAGATCCTGGAA
ACCCATCTGGGCTGGGCGGCTGCGGGCTTGGGTCGCAAGGTCTCCAAGGCGGTCGATGCC
TATCTGAAGAACCAGGATATCGCGCCGCTGCGGGCTGAGATGGAAGCGATCTACTCGCCG
TCCGA---ACTCGAGGGGCTGTCCGACGAGGCTCTGGCCGAGGCGGGCAACAACGTGCGC
CGCGGCGTGCCGATGGCCACCCCGGTGTTCAACGGCGCCAAGGAAGCCGACATCGAGACG
ATGCTGGAGATGGCCGGGCTCGACCGCTCGGCGCAGTCGACGCTCTACGACGGGCGCACC
GGCGAGCCCTTCGACCGCAAAGTCACCATGGGCTACATCTACATGCTGAAGCTGCACCAC
CTCGTGGACGACAAGATCCACGCGCGCTCGATCGGCCCGTACTCGCTCGTCACCCAGCAG
CCGCTGGGCGGTAAGGCGCAGTTCGGCGGTCAGCGCTTCGGTGAGATGGAGGTCTGGGCG
CTGGAGGCCTACGGCGCGGCCTACACGCTGCAGGAGATGCTCACGGTGAAGTCGGACGAC
GTGGCCGGCCGCACCAAGGTCTACGAGGCGATCGTCCGCGGCGACGACACGTTCGAGGCT
GGCATCCCCGAGTCCTTCAACGTGCTCGTCAAGGAGATGCGCTCGCTCGGCCTCAACGTC
GAGCTCACCTCCTCCAAGCAGCAGCAG---GCGGCCAACGACCAGATCGAGCCGCCGGCC
GACGCCGCCGAGTAA
>Methylobacterium_sp_Leaf122
---------------ATGGC-CAAT--ACGCTGGTCGGTCGCAAGCGCATTCGCAAGTTC
TTCGGTAAGATCCGGGAAGTCGCCGAGATGCCGAACCTCATCGAGGTTCAAAAGGCGTCC
TACGACCAGTTCCTGATGGTGGACGAGCCCGAGGGCGGGCGTGCCGACGAGGGCCTGCAG
AGCGTCTTCAAGTCGGTCTTCCCGATCTCCGACTTCGCCTCGACGGCGCTGCTCGAGTTC
GTGCGGTACACCTTCGAACAGCCGAAATACGACGTCGACGAGTGCCGTCAGCGCGGCATC
ACCTTCGCGGCCCCGCTCAAGGTGACGCTGCGGCTCATCGTGTTCGATGTGGACCCGGAT
ACCGGCGCCAAGTCGGTCAAGGACATCAAGGAGCAGGATGTCTACATGGGCGACATGCCG
CTCATGACGGACAACGGCACCTTCATCGTCAACGGCACCGAGCGCGTCATCGTCTCGCAG
ATGCACCGCTCGCCGGGCGTGTTCTTCGACCACGACAAGGGCAAGACCCACTCGTCCGGC
AAGCTGCTGTTCGCCGCCCGCATCATCCCCTACCGGGGCTCCTGGCTCGACGTCGAGTTC
GACGCCAAGGACATCGTGCACGTCCGCATCGACCGCAAGCGCAAGCTTCCGGTCACCTCG
CTGCTGTTCGCGCTCGGCCTCGACGGCGAAGAGATCCTCTCGACCTTCTACAACCGCGTC
GCCTACCAGCGTGACGGGGCGGATTGGCGCGTGCCGTTCGACGCCGAGCGCCTCAAGGGC
TTCAAGGCCTCGGTCGATCTCATCGACGCCGATTCTGGCGAGGTCGTGCTGGAGGCGGGC
AAGAAGCTCAACGCCCGCAATGCGCGTCTGATCGGCGAGAAGGGCACCAAGTTCCTGCGC
GCCGCGGACGAGGATCTGATCGGCCAGTACATCGCCGAAGACCTCGTCAACATGAAGACG
GGCGAGATTTGGGCCGAGGCCGGCGACGAGATCTCCGAGAAGCTCCTCAAGAGCCTCGAC
GACGTCGGCGTCACCGAGCTGCCCGTGCTCGACATCGACCACGTCAATGTCGGCCCCTAC
ATCCGCAACACGCTGGCGGTGGACAAGAACTCGGCCCGTGAAGGCGCGCTGTTCGACATC
TACCGGGTCATGCGTCCCGGCGAGCCGCCGACGCTCGACACCGCCGAGGCGATGTTCCAC
TCGCTGTTCTTCGATTCCGAGCGCTACGACCTCTCGGCGGTCGGCCGCGTGAAGATGAAC
ATGCGCCTCGACCTCGACGCCGCCGACACCGTGCGGACGCTGCGCCGCGAGGACATGCTT
GCGGTCGTCAAGGCGCTGGTCGACCTGCGCGACGGCAAGGGCGAAATCGACGACATCGAC
CACCTCGGCAACCGCCGTGTCCGCTCGGTCGGCGAGCTGATGGAGAACCAGTACCGTCTG
GGCCTCCTGCGGATGGAGCGCGCCATCAAGGAGCGCATGTCCTCGGTCGATATCGACACG
GTGATGCCGCAGGACCTCATCAACGCGAAGCCCGCCGCGGCCGCGGTGCGCGAGTTCTTC
GGCTCGTCGCAGCTCTCGCAGTTCATGGACCAGACCAACCCGCTGTCGGAAGTGACGCAC
AAGCGCCGCCTCTCGGCGCTTGGCCCGGGCGGTCTGACCCGCGAGCGCGCCGGCTTCGAG
GTGCGCGACGTGCACCCGACCCATTACGGCCGCATCTGTCCGATCGAGACCCCGGAAGGC
CCGAATATCGGCCTGATCAACTCGCTGGCGACCTTCGCCCGTGTGAACAAGTACGGCTTC
ATCGAGACGCCGTTCCGCCGGGTGAAGGACAGCGTGGTGACCGACGAGGTCGCCTACCTC
TCCGCCATGGAAGAGGCGAAGTACTACGTCGCCCAGGCCAATGCCGGCATGGACGAGGGC
CGCAAGCTGACGGACGACCTCGTGGTCTGCCGCCGCGCGGGTGAGGTCATCGTGGTCGCC
CCCGACCGCGTCGATCTCATGGACGTCTCGCCGAAGCAGCTCGTCTCGGTCGCCGCGGCG
CTGATCCCGTTCCTCGAGAACGACGACGCCAACCGCGCGCTGATGGGCTCGAACATGCAG
CGCCAGGCGGTGCCGCTGGTTCGCGCCGACGCGCCCTTCGTCGGCACCGGCATGGAGGCC
GTGGTCGCCCGCGACTCCGGTGCCGCCATCGCCGCCCGCCGTTCCGGCATCGTCGATCAG
GTGGACGCCACCCGTATCGTCATCCGCGCCTCGGAAGAGACCGACCCGACCAAGCCCGGC
GTCGACATCTACCGCCTGCAGAAGTTCCAGCGCTCCAACCAGTCGACCTGCATCACGCAG
AAGCCGCTGGTGCGCGTCGGCGAGCCGGTGAAGAAGGGCGAGATCATCGCCGACGGTCCC
TCGACCGAGTTCGGTGAGCTCGCGCTCGGCCGCAACGTGCTCGTCGCGTTCATGCCGTGG
AACGGCTACAACTTCGAGGACTCAATCCTGCTCTCCGAGCGGATCGTGAAGGATGACGTG
TTCACCTCGATCCACATCGAGGAATTCGAGGTGATGGCCCGCGACACCAAGCTGGGTCCG
GAGGAGATCACCCGCGACATCCCGAACGTCTCGGAAGAGGCGCTCAAGAACCTCGACGAG
GCCGGCATCGTCTATATCGGCGCCGAGGTGCATGCCGGCGACATCCTCGTCGGCAAGATC
ACGCCGAAGGGCGAGAGCCCGATGACGCCGGAGGAGAAGCTCCTGCGCGCCATCTTCGGC
GAGAAGGCCTCGGACGTGCGCGACACCTCGCTCCGGGTTCCCCCGGGCGTGACCGGCACG
ATCGTCGAGGTGCGGGTGTTCAACCGCCACGGCGTCGACAAGGACGAGCGTGCCCAGGCG
ATCGAGCGCGAGGAGATCGAGCGTCTCGCCAAGGACCGCGACGACGAGCAGACCATCCTC
GACCGCAACACCTATGCCCGCTTGGCCGAGGTGCTGATCGGTCAGTCGCCGATCGCCGGC
CCGAAGGGCTTCCGCAAGGACACCACGCTGACCCGCGAGATCATCAGCGAGTATCCCCGC
TCGCAATGGTGGCAGTTCGCCGTCGTCGACGACCGTATGATGACGGAAATCGAGGCGATG
CAGAAGCAGTACGACGAGTCGAAGAAGCGCCTTGAGCAGCGCTTCCTCGACAAGGTCGAG
AAGCTGCAGCGCGGCGACGAGCTCCCGCCCGGCGTCATGAAGATGGTCAAGGTCTTCGTG
GCGGTGAAGCGCAAGATCCAGCCCGGCGACAAGATGGCCGGCCGCCACGGCAACAAGGGT
GTCGTGTCGCGCATCGTGCCGATCGAGGACATGCCGTTCCTCGAAGACGGCACGCATGCC
GACATCGTGCTCAACCCGCTCGGCGTGCCTTCGCGCATGAATGTCGGCCAGATCCTGGAA
ACCCATCTGGGCTGGGCGGCTGCGGGCTTGGGTCGCAAGGTCTCCAAGGCGGTCGATGCC
TATCTGAAGAACCAGGATATCGCGCCGCTGCGGGCTGAGATGGAAGCGATCTACTCGCCG
TCCGA---ACTCGAGGGGCTGTCCGACGAGGCTCTGGCCGAGGCGGGCAACAACGTGCGC
CGCGGCGTGCCGATGGCCACCCCGGTGTTCAACGGCGCCAAGGAAGCCGACATCGAGACG
ATGCTGGAGATGGCCGGGCTCGACCGCTCGGCGCAGTCGACGCTCTACGACGGGCGCACC
GGCGAGCCCTTCGACCGCAAGGTCACCATGGGCTACATCTACATGCTGAAGCTGCACCAC
CTCGTGGACGACAAGATCCACGCGCGCTCGATCGGCCCGTACTCGCTCGTCACCCAGCAG
CCGCTGGGCGGTAAGGCGCAGTTCGGCGGTCAGCGCTTCGGTGAGATGGAGGTCTGGGCG
CTGGAGGCCTACGGCGCGGCCTACACGCTGCAGGAGATGCTCACGGTGAAGTCGGACGAC
GTGGCCGGCCGCACCAAGGTCTACGAGGCGATCGTCCGCGGCGACGACACGTTCGAGGCT
GGCATCCCCGAGTCCTTCAACGTGCTCGTCAAGGAGATGCGCTCGCTCGGCCTCAACGTC
GAGCTCACCTCCTCCAAGCAGCAGCAG---GCGGCCAACGACCAGATCGAGCCGCCGGCC
GACGCCGCCGAGTAA
>Methylobacterium_extorquens_AM1_NC_012808
---------------ATGGC-CAAT--ACGCTGGTCGGTCGCAAGCGCATTCGCAAGTTC
TTCGGTAAGATCCGGGAAGTCGCCGAGATGCCGAACCTCATCGAGGTTCAAAAGGCGTCC
TACGACCAGTTCCTGATGGTGGGCGAGCCCGAGGGCGGGCGTGCCGACGAGGGCCTGCAG
AGCGTCTTCAAGTCGGTCTTCCCGATCTCCGACTTCGCCTCGACGGCGCTGCTCGAGTTC
GTGCGGTACACCTTTGAACAGCCGAAATACGACGTCGACGAGTGCCGCCAGCGCGGCATC
ACCTTCGCGGCCCCGCTCAAGGTGACGCTGCGGCTCATCGTGTTCGATGTGGACCCCGAT
ACCGGCGCCAAGTCGGTCAAGGACATCAAGGAGCAGGATGTCTACATGGGCGACATGCCG
CTCATGACGGACAACGGCACCTTCATCGTCAACGGCACCGAGCGCGTCATCGTCTCGCAG
ATGCACCGCTCGCCGGGCGTGTTCTTCGACCACGACAAGGGCAAGACCCATTCGTCCGGC
AAGCTGCTGTTCGCCGCCCGCATCATCCCCTACCGGGGCTCCTGGCTCGACGTCGAGTTC
GACGCCAAGGACATCGTGCACGTCCGCATCGACCGCAAGCGCAAGCTGCCGGTCACCTCG
CTGCTGTTCGCGCTCGGCCTCGACGGCGAAGAGATCCTCTCGACCTTCTACAACCGCGTC
GCCTACCAGCGTGACGGGGCGGATTGGCGCGTGCCGTTCGACGCCGAGCGCCTCAAGGGC
TTCAAGGCCTCGGTCGATCTCATCGACGCCGATTCCGGCGAGGTCGTGCTGGAGGCGGGC
AAGAAGCTCAACGCCCGCAACGCGCGTCTGATCGGCGAGAAGGGCACCAAGTTCCTGCGC
GCCGCGGACGAGGATCTGATCGGCCAGTACATCGCTGAAGACCTCGTCAACATGAAGACG
GGCGAGATCTGGGCCGAGGCCGGCGACGAGATTTCCGAGAAGCTCCTCAAGAGCCTCGAC
GATGTCGGCGTCACCGAGCTGCCTGTGCTCGACATCGACCACGTCAATGTCGGCCCCTAC
ATCCGCAACACGCTGGCGGTGGACAAGAACTCCGCCCGCGAAGGCGCGCTGTTCGACATC
TACCGGGTCATGCGTCCCGGCGAGCCGCCGACGCTCGACACCGCCGAGGCGATGTTCCAC
TCGCTGTTCTTCGATTCCGAGCGCTACGACCTCTCGGCGGTCGGCCGCGTGAAGATGAAC
ATGCGCCTCGACCTCGACGCCGCCGACACCGTGCGGACGCTGCGCCGCGAGGACATGCTC
GCGGTCGTCAAGGCGCTGGTCGATCTGCGCGACGGCAAGGGCGAGATCGACGACATCGAC
CACCTCGGCAACCGCCGTGTCCGCTCGGTCGGCGAGCTGATGGAGAACCAGTACCGTCTG
GGCCTCCTGCGGATGGAGCGCGCCATCAAGGAGCGCATGTCCTCGGTCGATATCGACACG
GTGATGCCGCAGGATCTCATCAACGCGAAGCCCGCCGCGGCGGCGGTGCGCGAGTTCTTC
GGCTCGTCGCAGCTCTCGCGGTTCATGGACCAGACCAACCCGCTGTCGGAAGTGACGCAC
AAGCGCCGCCTCTCGGCGCTTGGCCCAGGCGGTCTGACCCGCGAGCGCGCCGGCTTCGAG
GTGCGCGACGTGCACCCGACCCATTACGGCCGCATCTGCCCGATCGAGACCCCGGAAGGC
CCGAATATCGGCCTGATCAACTCGCTGGCGACCTTCGCCCGCGTGAACAAGTACGGCTTC
ATCGAGACGCCGTTCCGCCGGGTGAAGGACGGCGTGGTGACCGACGAGGTCGCCTACCTC
TCCGCCATGGAAGAGGCGAAGTACTACGTCGCCCAGGCCAATGCTGGCATGGACGAGGGC
CGCAAGCTGACGGACGACCTCGTGGTCTGCCGCCGCGCGGGCGAGGTCATCGTGGTCGCC
CCCGACCGCGTCGATCTCATGGACGTCTCGCCGAAGCAGCTCGTCTCGGTCGCCGCGGCG
CTGATCCCGTTCCTTGAGAACGACGACGCCAACCGCGCGCTGATGGGCTCGAACATGCAG
CGCCAGGCGGTGCCGCTGGTTCGCGCCGACGCGCCCTTCGTCGGCACCGGCATGGAGGCC
GTGGTCGCCCGCGACTCGGGTGCTGCCATCGCCGCCCGCCGCTCCGGCATCGTCGATCAG
GTGGACGCCACCCGTATCGTCATCCGTGCCTCGGAAGAGACCGACCCGACCAAGCCCGGC
GTCGACATCTACCGCCTGCAGAAGTTCCAGCGCTCCAACCAGTCGACCTGCATCACGCAG
AAGCCGCTGGTGCGCGTCGGCGAGCCGGTGAAGAAGGGCGAGATCATCGCCGACGGTCCC
TCGACCGAGTTCGGTGAGCTCGCGCTCGGCCGCAACGTGCTCGTCGCGTTCATGCCGTGG
AACGGCTACAACTTCGAGGACTCGATCCTGCTCTCCGAGCGGATCGTGAAGGATGACGTG
TTCACCTCGATCCACATCGAGGAATTCGAGGTGATGGCCCGCGACACCAAGCTGGGTCCG
GAGGAGATCACCCGCGACATCCCGAACGTCTCGGAAGAGGCGCTCAAGAACCTCGACGAG
GCCGGCATCGTCTATATCGGCGCCGAGGTGCATGCCGGCGACATCCTCGTCGGCAAGATC
ACGCCGAAGGGCGAGAGCCCGATGACGCCGGAGGAGAAGCTCCTGCGCGCCATCTTCGGC
GAGAAGGCGTCGGACGTGCGCGACACCTCGCTCCGGGTTCCCCCGGGCGTGACCGGCACG
ATCGTCGAGGTGCGGGTGTTCAACCGCCACGGCGTCGACAAGGACGAGCGCGCCCAGGCG
ATTGAGCGCGAGGAGATCGAGCGTCTCGCCAAGGACCGCGACGACGAGCAGACCATCCTC
GACCGCAACACCTATGCCCGCTTGGCCGAGGTGCTGATCGGTCAGTCGCCGATCGCCGGC
CCGAAGGGCTTCCGCAAGGACACCACGCTGACCCGCGAGATCATCAGCGAGTATCCCCGC
TCGCAATGGTGGCAGTTCGCCGTCGTCGACGACCGTATGATGACGGAAATCGAGGCGATG
CAGAAGCAGTACGACGAGTCGAAGAAGCGCCTCGAGCAGCGCTTCCTCGACAAGGTCGAG
AAGCTGCAGCGCGGCGACGAGCTTCCGCCCGGCGTCATGAAGATGGTCAAGGTCTTCGTG
GCGGTGAAGCGCAAGATCCGGCCCGGCGACAAGATGGCCGGCCGCCACGGCAACAAGGGT
GTCGTGTCGCGCATCGTGCCGATCGAGGACATGCCGTTCCTCGAGGACGGCACGCATGCC
GACATCGTGCTCAACCCGCTCGGCGTGCCCTCGCGCATGAATGTCGGCCAGATCCTGGAA
ACCCATCTGGGCTGGGCGGCTGCGGGCTTGGGTCGCAAGGTCTCCAAGGCGGTCGATGCC
TATTTGAAGAACCAGGACATCGCGCCGCTGCGGGCTGAGATGGAAGCGATCTACTCGCCG
TCCGA---ACTCGAGGGGCTGTCCGACGAGGCTCTGGCCGAGGCGGGCAACAACGTGCGC
CGCGGCGTGCCGATGGCCACCCCGGTGTTCAACGGCGCCAAGGAAGCCGACATCGAGACG
ATGCTGGAGATGGCCGGGCTCGACCGCTCGGCGCAGTCGACGCTCTACGACGGTCGCACC
GGCGAGCCCTTCGACCGCAAGGTCACCATGGGCTACATCTACATGCTGAAGCTGCACCAC
CTCGTGGACGACAAGATCCACGCGCGCTCGATCGGCCCGTACTCGCTCGTCACCCAGCAG
CCGCTGGGCGGTAAGGCGCAGTTCGGCGGTCAGCGCTTCGGTGAGATGGAGGTTTGGGCG
CTGGAGGCCTATGGCGCGGCCTACACGCTGCAGGAGATGCTCACGGTGAAGTCGGACGAC
GTGGCCGGCCGCACCAAGGTCTACGAGGCGATCGTCCGCGGCGACGACACGTTCGAGGCC
GGCATCCCCGAATCCTTCAACGTGCTCGTCAAGGAAATGCGCTCGCTCGGCCTCAACGTC
GAGCTCACCTCCTCCAAGCAGCAGCAG---GCGGCCAACGACCAGATCGAGCCGCCGGCC
GACGCCGCCGAGTAA
>Methylobacterium_extorquens_DSM_13060
---------------ATGGC-CAAT--ACGCTGGTCGGTCGCAAGCGCATTCGCAAGTTC
TTCGGTAAGATCCGGGAAGTCGCCGAGATGCCGAACCTCATCGAGGTTCAAAAGGCGTCC
TACGACCAGTTCCTGATGGTGGACGAGCCCGAGGGCGGGCGTGCCGACGAGGGCCTGCAG
AGCGTCTTCAAGTCGGTCTTCCCGATCTCCGACTTCGCCTCGACGGCGCTGCTCGAGTTC
GTGCGGTACACCTTTGAACAGCCGAAATACGACGTCGACGAGTGCCGCCAGCGCGGCATC
ACCTTCGCGGCCCCGCTCAAGGTGACGCTGCGGCTCATCGTGTTCGATGTGGACCCCGAT
ACCGGCGCCAAGTCGGTCAAGGACATCAAGGAGCAGGATGTCTACATGGGCGACATGCCG
CTCATGACGGACAACGGCACCTTCATCGTCAACGGCACCGAGCGCGTCATCGTCTCGCAG
ATGCACCGCTCGCCGGGCGTGTTCTTCGACCACGACAAGGGCAAGACCCATTCGTCCGGC
AAGCTGCTGTTCGCCGCCCGCATCATCCCCTACCGGGGCTCCTGGCTCGACGTCGAGTTC
GACGCCAAGGACATCGTGCACGTCCGCATCGACCGCAAGCGCAAGCTGCCGGTCACCTCG
CTGCTGTTCGCGCTCGGCCTCGACGGCGAAGAGATCCTCTCGACCTTCTACAACCGCGTC
GCCTACCAGCGTGACGGGGCGGATTGGCGCGTGCCGTTCGACGCCGAGCGCCTCAAGGGC
TTCAAGGCCTCGGTCGATCTCATCGACGCCGATTCCGGCGAGGTCGTGCTGGAGGCGGGC
AAGAAGCTCAACGCCCGCAACGCGCGTCTGATCGGCGAGAAGGGCACCAAGTTCCTGCGC
GCCGCGGACGAGGATCTGATCGGCCAGTACATCGCTGAAGACCTCGTCAACATGAAGACG
GGCGAGATCTGGGCCGAGGCCGGCGACGAGATTTCCGAGAAGCTCCTCAAGAGCCTCGAC
GATGTCGGCGTCACCGAGCTGCCTGTGCTCGACATCGACCACGTCAATGTCGGCCCCTAC
ATCCGCAACACGCTGGCGGTGGACAAGAACTCCGCCCGCGAAGGCGCGCTGTTCGACATC
TACCGGGTCATGCGTCCCGGCGAGCCGCCGACGCTCGACACCGCCGAGGCGATGTTCCAC
TCGCTGTTCTTCGATTCCGAGCGCTACGACCTCTCGGCGGTCGGCCGCGTGAAGATGAAC
ATGCGCCTCGACCTCGACGCCGCCGACACCGTGCGGACGCTGCGCCGCGAGGACATGCTC
GCGGTCGTCAAGGCGCTGGTCGATCTGCGCGACGGCAAGGGCGAGATCGACGACATCGAC
CACCTCGGCAACCGCCGTGTCCGCTCGGTCGGCGAGCTGATGGAGAACCAGTACCGTCTG
GGCCTCCTGCGGATGGAGCGCGCCATCAAGGAGCGCATGTCCTCGGTCGATATCGACACG
GTGATGCCGCAGGATCTCATCAACGCGAAGCCCGCCGCGGCGGCGGTGCGCGAGTTCTTC
GGCTCGTCGCAGCTCTCGCAGTTCATGGACCAGACCAACCCGCTGTCGGAAGTGACGCAC
AAGCGCCGCCTCTCGGCGCTTGGCCCAGGCGGTCTGACCCGCGAGCGCGCCGGCTTCGAG
GTGCGCGACGTGCACCCGACCCATTACGGCCGCATCTGCCCGATCGAGACCCCGGAAGGC
CCGAATATCGGCCTGATCAACTCGCTGGCGACCTTCGCCCGCGTGAACAAGTACGGCTTC
ATCGAGACGCCGTTCCGCCGGGTGAAGGACGGCGTGGTGACCGACGAGGTCGCCTACCTC
TCCGCCATGGAAGAGGCGAAGTACTACGTCGCCCAGGCCAATGCTGGCATGGACGAGGGC
CGCAAGCTGACGGACGACCTCGTGGTCTGCCGCCGCGCGGGCGAGGTCATCGTGGTCGCC
CCCGACCGCGTCGATCTCATGGACGTCTCGCCGAAGCAGCTCGTCTCGGTCGCCGCGGCG
CTGATCCCGTTCCTTGAGAACGACGACGCCAACCGCGCGCTGATGGGCTCGAACATGCAG
CGCCAGGCGGTGCCGCTGGTTCGCGCCGACGCGCCCTTCGTCGGCACCGGCATGGAGGCC
GTGGTCGCCCGCGACTCGGGTGCTGCCATCGCCGCCCGCCGCTCCGGCATCGTCGATCAG
GTGGACGCCACCCGTATCGTCATCCGTGCCTCGGAAGAGACCGACCCGACCAAGCCCGGC
GTCGACATCTACCGCCTGCAGAAGTTCCAGCGCTCCAACCAGTCGACCTGCATCACGCAG
AAGCCGCTGGTGCGCGTCGGCGAGCCGGTGAAGAAGGGCGAGATCATCGCCGACGGTCCC
TCGACCGAGTTCGGTGAGCTCGCGCTCGGCCGCAACGTGCTCGTCGCGTTCATGCCGTGG
AACGGCTACAACTTCGAGGACTCGATCCTGCTCTCCGAGCGGATCGTGAAGGATGACGTG
TTCACCTCGATCCACATCGAGGAATTCGAGGTGATGGCCCGCGACACCAAGCTGGGTCCG
GAGGAGATCACCCGCGACATCCCGAACGTCTCGGAAGAGGCGCTCAAGAACCTCGACGAG
GCCGGCATCGTCTATATCGGCGCCGAGGTGCATGCCGGCGACATCCTCGTCGGCAAGATC
ACGCCGAAGGGCGAGAGCCCGATGACGCCGGAGGAGAAGCTCCTGCGCGCCATCTTCGGC
GAGAAGGCGTCGGACGTGCGCGACACCTCGCTCCGGGTTCCCCCGGGCGTGACCGGCACG
ATCGTCGAGGTGCGGGTGTTCAACCGCCACGGCGTCGACAAGGACGAGCGCGCCCAGGCG
ATTGAGCGCGAGGAGATCGAGCGTCTCGCCAAGGACCGCGACGACGAGCAGACCATCCTC
GACCGCAACACCTATGCCCGCTTGGCCGAGGTGCTGATCGGTCAGTCGCCGATCGCCGGC
CCGAAGGGCTTCCGCAAGGACACCACGCTGACCCGCGAGATCATCAGCGAGTATCCCCGC
TCGCAATGGTGGCAGTTCGCCGTCGTCGACGACCGTATGATGACGGAAATCGAGGCGATG
CAGAAGCAGTACGACGAGTCGAAGAAGCGCCTCGAGCAGCGCTTCCTCGACAAGGTCGAG
AAGCTGCAGCGCGGCGACGAGCTTCCGCCCGGCGTCATGAAGATGGTCAAGGTCTTCGTG
GCGGTGAAGCGCAAGATCCAGCCCGGCGACAAGATGGCCGGCCGCCACGGCAACAAGGGT
GTCGTGTCGCGCATCGTGCCGATCGAGGACATGCCGTTCCTCGAGGACGGCACGCATGCC
GACATCGTGCTCAACCCGCTCGGCGTGCCCTCGCGCATGAATGTCGGCCAGATCCTGGAA
ACCCATCTGGGCTGGGCGGCTGCGGGCTTGGGTCGCAAGGTCTCCAAGGCGGTCGATGCC
TATTTGAAGAACCAGGACATCGCGCCGCTGCGGGCTGAGATGGAAGCGATCTACTCGCCG
TCCGA---ACTCGAGGGGCTGTCCGACGAGGCTCTGGCCGAGGCGGGCAACAACGTGCGC
CGCGGCGTGCCGATGGCCACCCCGGTGTTCAACGGCGCCAAGGAAGCCGACATCGAGACG
ATGCTGGAGATGGCCGGGCTCGACCGCTCGGCGCAGTCGACGCTCTACGACGGTCGCACC
GGCGAGCCCTTCGACCGCAAGGTCACCATGGGCTACATCTACATGCTGAAGCTGCACCAC
CTCGTGGACGACAAGATCCACGCGCGCTCGATCGGCCCGTACTCGCTCGTCACCCAGCAG
CCGCTGGGCGGTAAGGCGCAGTTCGGCGGTCAGCGCTTCGGTGAGATGGAGGTTTGGGCG
CTGGAGGCCTATGGCGCGGCCTACACGCTGCAGGAGATGCTCACGGTGAAGTCGGACGAC
GTGGCCGGCCGCACCAAGGTCTACGAGGCGATCGTCCGCGGCGACGACACGTTCGAGGCC
GGCATCCCCGAATCCTTCAACGTGCTCGTCAAGGAGATGCGCTCGCTCGGCCTCAACGTC
GAGCTCACCTCCTCCAAGCAGCAGCAG---GCGGCCAACGACCAGATCGAGCCGCCGGCC
GACGCCGCCGAGTAA
>Methylobacterium_sp_RAS18
---------------ATGGC-CAAT--ACGCTGGTCGGTCGCAAGCGCATTCGCAAGTTC
TTCGGTAAGATCCGGGAAGTCGCCGAGATGCCGAACCTCATCGAGGTTCAAAAGGCGTCC
TACGACCAGTTCCTGATGGTGGACGAGCCCGAGGGCGGGCGTGCCGACGAGGGCCTGCAG
AGCGTCTTCAAGTCGGTCTTCCCGATCTCCGACTTCGCCTCGACGGCGCTGCTCGAGTTC
GTGCGGTACACCTTCGAACAGCCGAAATACGACGTCGACGAGTGCCGCCAGCGCGGCATC
ACCTTCGCGGCCCCGCTCAAGGTGACGCTGCGGCTCATCGTGTTCGATGTGGACCCGGAT
ACCGGCGCCAAGTCGGTCAAGGACATCAAGGAGCAGGATGTCTACATGGGCGACATGCCG
CTCATGACGGACAACGGCACCTTCATCGTCAACGGCACCGAGCGCGTCATCGTCTCGCAG
ATGCACCGCTCGCCGGGCGTGTTCTTCGACCACGACAAGGGCAAGACCCACTCGTCCGGC
AAGCTTCTGTTCGCCGCCCGCATCATCCCCTACCGGGGCTCCTGGCTCGACGTCGAGTTC
GACGCCAAGGACATCGTGCACGTGCGCATCGACCGCAAGCGCAAGCTGCCGGTCACCTCG
CTGCTGTTCGCGCTCGGCCTCGACGGCGAAGAGATCCTCTCGACCTTCTACAACCGCGTC
GCCTACCAGCGTGACGGGGCGGATTGGCGCGTGCCGTTCGACGCCGAGCGCCTCAAGGGC
TTCAAGGCCTCGGTCGATCTCATCGACGCCGATTCCGGCGAGGTCGTGCTGGAGGCGGGC
AAGAAGCTCAACGCCCGCAACGCGCGTCTGATCGGCGAGAAGGGCACCAAGTTCCTGCGC
GCCGCGGACGAGGATCTGATCGGCCAGTACATCGCCGAAGACCTCGTCAACATGAAGACG
GGCGAGATCTGGGCCGAGGCCGGCGACGAGATCTCCGAGAAGCTCCTCAAGAGCCTCGAC
GATGTCGGCGTCACCGAGCTGCCCGTGCTCGACATCGACCACGTCAATGTCGGCCCCTAC
ATCCGCAACACGCTGGCGGTGGACAAGAACTCCGCCCGCGAAGGCGCGCTGTTCGACATC
TACCGGGTCATGCGTCCCGGCGAGCCGCCGACGCTCGACACCGCCGAGGCGATGTTCCAC
TCGCTGTTCTTCGATTCCGAGCGCTACGACCTCTCGGCGGTCGGCCGCGTGAAGATGAAC
ATGCGCCTCGACCTCGACGCCGCCGACACCGTGCGGACGCTGCGTCGCGAGGACATGCTC
GCGGTCGTCAAGGCGCTAGTCGACCTGCGCGACGGCAAGGGCGAGATCGACGACATCGAC
CACCTCGGCAACCGCCGTGTCCGCTCGGTCGGCGAGCTGATGGAGAACCAGTACCGTCTG
GGCCTCCTGCGGATGGAGCGCGCCATCAAGGAGCGCATGTCCTCGGTCGATATCGACACG
GTGATGCCGCAGGATCTCATCAACGCGAAGCCCGCCGCGGCGGCGGTGCGCGAGTTCTTC
GGCTCGTCGCAGCTCTCGCAGTTCATGGACCAGACCAACCCGCTGTCGGAAGTGACGCAC
AAGCGCCGCCTCTCGGCGCTCGGCCCGGGCGGTCTGACCCGCGAGCGCGCCGGCTTCGAA
GTGCGCGACGTGCACCCGACCCATTACGGCCGCATCTGCCCGATCGAGACCCCGGAAGGC
CCGAATATCGGCCTGATCAACTCGCTGGCGACCTTCGCCCGCGTGAACAAGTACGGCTTC
ATCGAGACGCCGTTCCGCCGGGTGAAGGACGGCGTGGTGACCGACGAGGTCGCCTACCTC
TCCGCCATGGAAGAGGCGAAGTACTACGTCGCCCAGGCCAATGCCGGCATGGACGAGGGC
CGCAAGCTGACGGACGACCTCGTGGTCTGCCGCCGTGCGGGTGAGGTCATCGTGGTCGCC
CCCGACCGCGTCGATCTCATGGACGTGTCGCCGAAGCAGCTCGTCTCGGTCGCCGCGGCG
CTGATCCCGTTCCTCGAGAACGACGACGCCAACCGCGCGCTGATGGGCTCGAACATGCAG
CGCCAGGCGGTGCCGCTGGTTCGCGCCGATGCGCCCTTCGTCGGCACCGGCATGGAGGCC
GTGGTCGCCCGCGACTCGGGTGCCGCCATCGCCGCCCGCCGCTCCGGCATCGTCGATCAG
GTGGACGCCACCCGTATCGTCATCCGCGCCTCGGAAGAGACCGACCCGACCAAGCCCGGC
GTCGACATCTACCGCCTGCAGAAGTTCCAGCGCTCCAACCAGTCGACCTGCATCACGCAG
AAGCCGCTGGTGCGCGTCGGCGAGCCGGTGAAGAAGGGCGAGATCATCGCCGACGGTCCC
TCGACCGAGTTCGGTGAGCTCGCGCTCGGCCGCAACGTGCTCGTCGCGTTCATGCCGTGG
AACGGCTACAACTTCGAGGACTCGATCCTGCTCTCCGAGCGGATCGTGAAGGATGACGTG
TTCACCTCGATCCACATCGAGGAATTCGAGGTGATGGCCCGCGACACCAAGCTGGGTCCG
GAGGAGATCACCCGCGACATCCCGAACGTCTCGGAAGAGGCGCTCAAAAACCTCGACGAG
GCCGGCATCGTCTATATCGGCGCCGAGGTGCATGCCGGCGACATCCTCGTCGGCAAGATC
ACGCCGAAGGGCGAGAGCCCGATGACGCCGGAGGAGAAGCTCCTGCGCGCCATCTTCGGC
GAGAAGGCCTCGGACGTGCGCGACACCTCGCTCCGGGTTCCCCCGGGCGTGACCGGCACG
ATCGTCGAGGTGCGGGTGTTCAACCGCCACGGCGTCGACAAGGACGAGCGCGCCCAGGCG
ATCGAGCGCGAGGAGATCGAGCGTCTCGCCAAGGACCGCGACGACGAGCAGACCATCCTC
GACCGCAACACCTACGCCCGCTTGGCCGAGGTGCTGATCGGTCAGTCGCCGATCGCCGGC
CCGAAGGGCTTCCGCAAGGACACCACGCTGACCCGCGAGATCATCAGCGAGTATCCCCGC
TCGCAATGGTGGCAGTTCGCCGTCGTCGACGACCGTATGATGACGGAAATCGAGGCGATG
CAGAAGCAGTACGACGAGTCGAAGAAGCGCCTTGAGCAGCGCTTCCTCGACAAGGTCGAG
AAGCTGCAGCGCGGCGACGAGCTTCCGCCCGGCGTCATGAAGATGGTCAAGGTCTTCGTG
GCGGTGAAGCGCAAGATCCAGCCCGGCGACAAGATGGCCGGCCGCCACGGCAACAAGGGT
GTCGTGTCGCGCATCGTGCCGATCGAGGACATGCCGTTCCTCGAAGACGGCACGCATGCC
GACATCGTGCTCAACCCGCTCGGCGTGCCCTCGCGCATGAATGTCGGCCAGATCCTGGAA
ACCCATCTGGGCTGGGCGGCTGCGGGCTTGGGTCGCAAGGTTTCCAAGGCGGTCGATGCT
TATCTGAAGAACCAGGACATCGCGCCGCTGCGGGCTGAGATGGAAGCGATCTACTCGCCG
TCCGA---ACTCGAGGGGCTGTCCGACGAGGCTTTGGCCGAGGCGGGCAACAATGTGCGC
CGCGGCGTGCCGATGGCCACCCCGGTGTTCAACGGCGCCAAGGAAGCCGACATCGAGACG
ATGCTGGAGATGGCCGGGCTCGACCGCTCGGCGCAGTCGACGCTCTACGACGGGCGGACC
GGCGAGCCCTTCGACCGCAAGGTCACCATGGGCTACATCTACATGCTGAAGCTGCACCAC
CTCGTGGACGACAAGATCCACGCGCGCTCGATCGGCCCGTACTCGCTCGTCACCCAGCAG
CCGCTGGGCGGTAAGGCGCAGTTCGGCGGTCAGCGCTTCGGTGAGATGGAGGTCTGGGCG
CTGGAGGCCTACGGCGCGGCCTACACGCTGCAGGAGATGCTCACGGTGAAGTCGGACGAC
GTGGCCGGCCGCACCAAGGTCTACGAGGCGATCGTCCGCGGCGACGACACGTTCGAGGCC
GGCATCCCCGAATCCTTCAACGTGCTCGTCAAGGAGATGCGCTCGCTCGGCCTCAACGTC
GAGCTCACCTCCTCCAAGCAGCAGCAG---GCGGCCAACGACCAGATCGAGCCGCCGGCC
GACGCCGCCGAGTAA
>Methylobacterium_extorquens_PA1_NC_010172
---------------ATGGC-CAAT--ACGCTGGTCGGTCGCAAGCGCATTCGCAAGTTC
TTCGGTAAGATCCGGGAAGTCGCCGAGATGCCGAACCTCATCGAGGTTCAAAAGGCGTCC
TACGACCAGTTCCTGATGGTGGACGAGCCCGAGGGCGGGCGTGCCGACGAGGGCCTGCAG
AGCGTCTTCAAGTCGGTCTTCCCGATCTCCGACTTCGCCTCGACGGCGCTGCTCGAGTTC
GTGCGGTACACCTTCGAACAGCCGAAATACGACGTCGACGAGTGCCGCCAGCGCGGCATC
ACCTTCGCGGCCCCGCTCAAGGTGACGCTGCGGCTCATCGTGTTCGATGTGGACCCCGAT
ACCGGCGCCAAGTCGGTCAAGGACATCAAGGAGCAGGATGTCTACATGGGCGACATGCCG
CTCATGACGGACAACGGCACCTTCATCGTCAACGGCACCGAGCGCGTCATCGTCTCGCAG
ATGCACCGCTCGCCGGGCGTGTTCTTCGACCACGACAAGGGCAAGACCCACTCGTCCGGC
AAGCTGCTGTTCGCCGCCCGCATCATCCCCTACCGGGGCTCCTGGCTCGACGTCGAGTTC
GACGCCAAGGACATCGTGCACGTGCGTATCGACCGCAAGCGCAAGCTGCCGGTCACCTCG
CTGCTGTTCGCGCTCGGCCTCGACGGCGAAGAGATCCTCTCGACCTTCTACAACCGCGTC
GCCTACCAGCGTGACGGGGCGGATTGGCGCGTGCCGTTCGACGCCGAGCGCCTCAAGGGA
TTCAAGGCCTCGGTCGATCTCATCGACGCCGATTCCGGCGAGGTCGTGCTGGAGGCGGGC
AAGAAGCTCAACGCCCGCAACGCGCGTCTGATCGGCGAGAAGGGCACCAAGTTCCTGCGC
GCCGCGGACGAGGATCTGATCGGCCAGTACATCGCCGAAGACCTCGTCAACATGAAGACG
GGCGAGATCTGGGCCGAGGCCGGCGACGAGATCTCCGAGAAGCTCCTCAAGAGCCTCGAC
GACGTCGGCGTCACCGAGCTGCCCGTGCTCGACATCGACCACGTCAATGTCGGCCCCTAC
ATCCGCAACACGCTGGCGGTGGACAAGAACTCCGCCCGCGAGGGCGCGCTGTTCGACATC
TACCGCGTCATGCGCCCCGGCGAGCCGCCGACGCTCGACACCGCTGAGGCGATGTTCCAC
TCGCTGTTCTTCGATTCCGAGCGCTACGACCTCTCGGCGGTCGGCCGCGTGAAGATGAAC
ATGCGCCTCGACCTCGACGCCGCCGACACCGTGCGGACGCTGCGTCGCGAGGACATGCTC
GCGGTCGTCAAGGCGCTGGTCGACCTGCGCGACGGCAAGGGCGAGATCGACGACATCGAC
CACCTCGGCAACCGCCGTGTCCGCTCGGTCGGCGAGCTGATGGAGAACCAGTACCGTCTG
GGCCTCCTGCGGATGGAGCGCGCCATCAAGGAGCGCATGTCCTCGGTCGATATCGACACG
GTGATGCCGCAGGATCTCATCAACGCGAAGCCCGCCGCGGCCGCGGTGCGCGAGTTCTTC
GGCTCGTCGCAGCTCTCGCAGTTCATGGACCAGACCAACCCGCTGTCGGAAGTGACGCAC
AAGCGCCGCCTCTCGGCGCTTGGCCCGGGCGGTCTGACCCGCGAGCGCGCCGGCTTCGAG
GTGCGCGACGTGCACCCGACCCATTACGGCCGCATCTGCCCGATCGAGACCCCGGAAGGC
CCGAACATCGGCCTGATCAACTCGCTGGCGACCTTCGCCCGCGTGAACAAGTACGGCTTC
ATCGAGACGCCGTTCCGCCGGGTGAAGGACGGCGTGGTGACCGACGAGGTCGCCTACCTC
TCCGCCATGGAAGAGGCGAAGTACTACGTCGCCCAGGCCAATGCCGGCATGGACGAGGGC
CGCAAGCTGACGGACGACCTCGTGGTCTGCCGCCGCGCGGGTGAGGTCATCGTGGTCGCC
CCCGACCGCGTCGATCTTATGGACGTGTCGCCGAAGCAGCTCGTCTCGGTCGCCGCGGCG
CTGATCCCGTTCCTCGAGAACGACGACGCCAACCGCGCGCTGATGGGCTCGAACATGCAG
CGCCAGGCGGTGCCGCTGGTTCGCGCCGACGCGCCCTTCGTCGGCACCGGCATGGAGGCC
GTGGTCGCCCGCGACTCGGGTGCCGCCATCGCCGCCCGTCGCTCCGGCATCGTCGATCAG
GTGGACGCCACCCGTATCGTCATCCGCGCCTCGGAAGAGACCGACCCGACCAAGCCCGGC
GTCGACATCTACCGCCTGCAGAAGTTCCAGCGCTCCAACCAGTCGACCTGCATCACGCAG
AAGCCGCTGGTGCGCGTCGGCGAGCCGGTGAAGAAGGGCGAGATCATCGCCGACGGTCCC
TCGACCGAGTTCGGTGAGCTCGCGCTCGGCCGCAACGTGCTCGTCGCGTTCATGCCGTGG
AACGGCTACAACTTCGAGGACTCGATCCTGCTCTCCGAGCGGATCGTGAAGGATGACGTG
TTCACCTCGATCCACATCGAGGAATTCGAGGTGATGGCCCGCGACACCAAGCTGGGTCCG
GAGGAGATCACCCGCGACATCCCGAACGTCTCGGAAGAGGCGCTCAAGAACCTCGACGAG
GCCGGCATCGTCTATATCGGCGCCGAGGTGCATGCCGGCGACATCCTCGTCGGCAAGATC
ACGCCGAAGGGTGAGAGCCCGATGACGCCGGAGGAGAAGCTCCTGCGCGCCATCTTCGGC
GAGAAGGCCTCGGACGTGCGCGACACCTCGCTCCGGGTTCCCCCGGGCGTGACCGGCACG
ATCGTCGAGGTGCGGGTGTTCAACCGCCACGGCGTCGACAAGGACGAGCGCGCCCAGGCG
ATCGAGCGTGAGGAGATCGAGCGTCTCGCCAAGGACCGCGACGACGAGCAGACCATCCTC
GACCGCAACACCTATGCCCGCTTGGCCGAGGTGCTGATCGGTCAGTCGCCGATCGCCGGC
CCGAAGGGCTTCCGCAAGGACACCACGCTGACCCGCGAGATCATCAGCGAGTATCCCCGC
TCGCAATGGTGGCAGTTTGCCGTCGTCGACGACCGTATGATGACGGAAATCGAGGCGATG
CAGAAGCAGTACGACGAGTCGAAGAAGCGCCTCGAGCAGCGCTTCCTCGACAAGGTCGAG
AAGCTGCAGCGCGGCGACGAGCTTCCGCCCGGCGTCATGAAGATGGTCAAGGTCTTCGTG
GCGGTGAAGCGCAAGATCCAGCCCGGCGACAAGATGGCCGGCCGCCACGGCAACAAGGGT
GTCGTGTCGCGCATCGTGCCGATCGAGGACATGCCGTTCCTCGAAGACGGCACGCATGCC
GACATCGTGCTCAACCCGCTCGGCGTGCCCTCGCGCATGAATGTCGGCCAGATCCTGGAA
ACCCATCTGGGCTGGGCGGCTGCGGGCTTGGGTCGCAAGGTCTCCAAGGCGGTCGATGCC
TATCTGAAGAACCAGGATATCGCGCCGCTGCGGGCTGAGATGGAAGCGATCTACTCGCCG
TCCGA---ACTCGAGGGGCTGTCCGACGAGGCTCTGGCCGAGGCGGGCAACAACGTGCGC
CGCGGCGTGCCGATGGCCACCCCGGTGTTCAACGGCGCCAAGGAAGCCGACATCGAGACG
ATGCTGGAGATGGCCGGGCTCGACCGCTCGGCGCAGTCGACGCTCTACGACGGGCGCACC
GGCGAGCCCTTCGACCGCAAGGTCACCATGGGCTACATCTACATGCTGAAGCTGCACCAC
CTCGTGGACGACAAGATCCACGCGCGCTCGATCGGCCCGTACTCGCTCGTCACCCAGCAG
CCGCTGGGCGGTAAGGCGCAGTTCGGCGGTCAGCGCTTCGGTGAGATGGAGGTCTGGGCG
CTGGAGGCCTACGGCGCGGCCTACACGCTGCAGGAGATGCTCACGGTGAAGTCGGACGAC
GTGGCCGGCCGCACCAAGGTCTACGAGGCGATCGTCCGCGGCGACGACACGTTCGAGGCT
GGCATCCCCGAGTCCTTCAACGTGCTCGTCAAGGAGATGCGCTCGCTCGGCCTCAACGTC
GAGCTCACCTCCTCCAAGCAGCAGCAG---GCGGCCAACGACCAGATCGAGCCGCCGGCC
GACGCCGCCGAGTAA
>Methylobacterium_sp_Leaf119
---------------ATGGC-CAAT--ACGCTGGTCGGTCGCAAGCGCATTCGCAAGTTC
TTCGGTAAGATCCGGGAAGTCGCCGAGATGCCGAACCTCATCGAGGTTCAAAAGGCGTCC
TACGACCAGTTCCTGATGGTGGACGAGCCCGAGGGCGGGCGTGCCGACGAGGGCCTGCAG
AGCGTCTTCAAGTCGGTCTTCCCGATCTCCGACTTCGCCTCGACGGCGCTGCTCGAGTTC
GTGCGGTACACCTTCGAACAGCCGAAATACGACGTCGACGAGTGCCGCCAGCGCGGCATC
ACCTTCGCGGCCCCGCTCAAGGTGACGCTGCGGCTCATCGTGTTCGATGTGGACCCCGAT
ACCGGCGCCAAGTCGGTCAAGGACATCAAGGAGCAGGATGTCTACATGGGCGACATGCCG
CTCATGACGGACAACGGCACCTTCATCGTCAACGGCACCGAGCGCGTCATCGTCTCGCAG
ATGCACCGCTCGCCGGGCGTGTTCTTCGACCACGACAAGGGCAAGACCCACTCGTCCGGC
AAGCTGCTGTTCGCCGCCCGCATCATCCCCTACCGGGGCTCCTGGCTCGACGTCGAGTTC
GACGCCAAGGACATCGTGCACGTGCGTATCGACCGCAAGCGCAAGCTGCCGGTCACCTCG
CTGCTGTTCGCGCTCGGCCTCGACGGCGAAGAGATCCTCTCGACCTTCTACAACCGCGTC
GCCTACCAGCGTGACGGGGCGGATTGGCGCGTGCCGTTCGACGCCGAGCGCCTCAAGGGA
TTCAAGGCCTCGGTCGATCTCATCGACGCCGATTCCGGCGAGGTCGTGCTGGAGGCGGGC
AAGAAGCTCAACGCCCGCAACGCGCGTCTGATCGGCGAGAAGGGCACCAAGTTCCTGCGC
GCCGCGGACGAGGATCTGATCGGCCAGTACATCGCCGAAGACCTCGTCAACATGAAGACG
GGCGAGATCTGGGCCGAGGCCGGCGACGAGATCTCCGAGAAGCTCCTCAAGAGCCTCGAC
GACGTCGGCGTCACCGAGCTGCCCGTGCTCGACATCGACCACGTCAATGTCGGCCCCTAC
ATCCGCAACACGCTGGCGGTGGACAAGAACTCCGCCCGCGAGGGCGCGCTGTTCGACATC
TACCGCGTCATGCGCCCCGGCGAGCCGCCGACGCTCGACACCGCTGAGGCGATGTTCCAC
TCGCTGTTCTTCGATTCCGAGCGCTACGACCTCTCGGCGGTCGGCCGCGTGAAGATGAAC
ATGCGCCTCGACCTCGACGCCGCCGACACCGTGCGGACGCTGCGTCGCGAGGACATGCTC
GCGGTCGTCAAGGCGCTGGTCGACCTGCGCGACGGCAAGGGCGAGATCGACGACATCGAC
CACCTCGGCAACCGCCGTGTCCGCTCGGTCGGCGAGCTGATGGAGAACCAGTACCGTCTG
GGCCTCCTGCGGATGGAGCGCGCCATCAAGGAGCGCATGTCCTCGGTCGATATCGACACG
GTGATGCCGCAGGATCTCATCAACGCGAAGCCCGCCGCGGCCGCGGTGCGCGAGTTCTTC
GGCTCGTCGCAGCTCTCGCAGTTCATGGACCAGACCAACCCGCTGTCGGAAGTGACGCAC
AAGCGCCGCCTCTCGGCGCTTGGCCCGGGCGGTCTGACCCGCGAGCGCGCCGGCTTCGAG
GTGCGCGACGTGCACCCGACCCATTACGGCCGCATCTGCCCGATCGAGACCCCGGAAGGC
CCGAACATCGGCCTGATCAACTCGCTGGCGACCTTCGCCCGCGTGAACAAGTACGGCTTC
ATCGAGACGCCGTTCCGCCGGGTGAAGGACGGCGTGGTGACCGACGAGGTCGCCTACCTC
TCCGCCATGGAAGAGGCGAAGTACTACGTCGCCCAGGCCAATGCCGGCATGGACGAGGGC
CGCAAGCTGACGGACGACCTCGTGGTCTGCCGCCGCGCGGGTGAGGTCATCGTGGTCGCC
CCCGACCGCGTCGATCTTATGGACGTGTCGCCGAAGCAGCTCGTCTCGGTCGCCGCGGCG
CTGATCCCGTTCCTCGAGAACGACGACGCCAACCGCGCGCTGATGGGCTCGAACATGCAG
CGCCAGGCGGTGCCGCTGGTTCGCGCCGACGCGCCCTTCGTCGGCACCGGCATGGAGGCC
GTGGTCGCCCGCGACTCGGGTGCCGCCATCGCCGCCCGTCGCTCCGGCATCGTCGATCAG
GTGGACGCCACCCGTATCGTCATCCGCGCCTCGGAAGAGACCGACCCGACCAAGCCCGGC
GTCGACATCTACCGCCTGCAGAAGTTCCAGCGCTCCAACCAGTCGACCTGCATCACGCAG
AAGCCGCTGGTGCGCGTCGGCGAGCCGGTGAAGAAGGGCGAGATCATCGCCGACGGTCCC
TCGACCGAGTTCGGTGAGCTCGCGCTCGGCCGCAACGTGCTCGTCGCGTTCATGCCGTGG
AACGGCTACAACTTCGAGGACTCGATCCTGCTCTCCGAGCGGATCGTGAAGGATGACGTG
TTCACCTCGATCCACATCGAGGAATTCGAGGTGATGGCCCGCGACACCAAGCTGGGTCCG
GAGGAGATCACCCGCGACATCCCGAACGTCTCGGAAGAGGCGCTCAAGAACCTCGACGAG
GCCGGCATCGTCTATATCGGCGCCGAGGTGCATGCCGGCGACATCCTCGTCGGCAAGATC
ACGCCGAAGGGTGAGAGCCCGATGACGCCGGAGGAGAAGCTCCTGCGCGCCATCTTCGGC
GAGAAGGCCTCGGACGTGCGCGACACCTCGCTCCGGGTTCCCCCGGGCGTGACCGGCACG
ATCGTCGAGGTGCGGGTGTTCAACCGCCACGGCGTCGACAAGGACGAGCGCGCCCAGGCG
ATCGAGCGTGAGGAGATCGAGCGTCTCGCCAAGGACCGCGACGACGAGCAGACCATCCTC
GACCGCAACACCTATGCCCGCTTGGCCGAGGTGCTGATCGGTCAGTCGCCGATCGCCGGC
CCGAAGGGCTTCCGCAAGGACACCACGCTGACCCGCGAGATCATCAGCGAGTATCCCCGC
TCGCAATGGTGGCAGTTTGCCGTCGTCGACGACCGTATGATGACGGAAATCGAGGCGATG
CAGAAGCAGTACGACGAGTCGAAGAAGCGCCTCGAGCAGCGCTTCCTCGACAAGGTCGAG
AAGCTGCAGCGCGGCGACGAGCTTCCGCCCGGCGTCATGAAGATGGTCAAGGTCTTCGTG
GCGGTGAAGCGCAAGATCCAGCCCGGCGACAAGATGGCCGGCCGCCACGGCAACAAGGGT
GTCGTGTCGCGCATCGTGCCGATCGAGGACATGCCGTTCCTCGAAGACGGCACGCATGCC
GACATCGTGCTCAACCCGCTCGGCGTGCCCTCGCGCATGAATGTCGGCCAGATCCTGGAA
ACCCATCTGGGCTGGGCGGCTGCGGGCTTGGGTCGCAAGGTCTCCAAGGCGGTCGATGCC
TATCTGAAGAACCAGGATATCGCGCCGCTGCGGGCTGAGATGGAAGCGATCTACTCGCCG
TCCGA---ACTCGAGGGGCTGTCCGACGAGGCTCTGGCCGAGGCGGGCAACAACGTGCGC
CGCGGCGTGCCGATGGCCACCCCGGTGTTCAACGGCGCCAAGGAAGCCGACATCGAGACG
ATGCTGGAGATGGCCGGGCTCGACCGCTCGGCGCAGTCGACGCTCTACGACGGGCGCACC
GGCGAGCCCTTCGACCGCAAGGTCACCATGGGCTACATCTACATGCTGAAGCTGCACCAC
CTCGTGGACGACAAGATCCACGCGCGCTCGATCGGCCCGTACTCGCTCGTCACCCAGCAG
CCGCTGGGCGGTAAGGCGCAGTTCGGCGGTCAGCGCTTCGGTGAGATGGAGGTCTGGGCG
CTGGAGGCCTACGGCGCGGCCTACACGCTGCAGGAGATGCTCACGGTGAAGTCGGACGAC
GTGGCCGGCCGCACCAAGGTCTACGAGGCGATCGTCCGCGGCGACGACACGTTCGAGGCT
GGCATCCCCGAGTCCTTCAACGTGCTCGTCAAGGAGATGCGCTCGCTCGGCCTCAACGTC
GAGCTCACCTCCTCCAAGCAGCAGCAG---GCGGCCAACGACCAGATCGAGCCGCCGGCC
GACGCCGCCGAGTAA
>Methylobacterium_extorquens_DM4
---------------ATGGC-CAAT--ACGCTGGTCGGTCGCAAGCGCATTCGCAAGTTC
TTCGGTAAGATCCGGGAAGTCGCCGAGATGCCGAACCTCATCGAGGTTCAAAAGGCGTCC
TACGACCAGTTCCTGATGGTGGACGAGCCCGAGGGCGGGCGTGCCGACGAGGGCCTGCAG
AGCGTCTTCAAGTCGGTCTTCCCGATCTCCGACTTCGCCTCGACGGCGCTGCTCGAGTTC
GTGCGGTACACCTTCGAACAGCCGAAATACGACGTCGACGAGTGCCGCCAGCGCGGCATC
ACCTTCGCGGCCCCGCTCAAGGTGACGCTGCGGCTCATCGTGTTCGATGTGGACCCCGAT
ACCGGCGCCAAGTCGGTCAAGGACATCAAGGAGCAGGATGTCTACATGGGCGACATGCCG
CTCATGACGGACAACGGCACCTTCATCGTCAACGGCACCGAGCGCGTCATCGTCTCGCAG
ATGCACCGCTCGCCGGGCGTGTTCTTCGACCACGACAAGGGCAAGACCCACTCGTCCGGC
AAGCTGCTGTTCGCCGCCCGCATCATCCCCTACCGGGGCTCCTGGCTCGACGTCGAGTTC
GACGCCAAGGACATCGTGCACGTCCGCATCGACCGTAAGCGCAAGCTGCCGGTCACCTCG
CTGCTGTTCGCGCTCGGCCTCGACGGCGAAGAGATCCTCTCGACCTTCTACAACCGCGTC
GCCTACCAGCGTGACGGGGCGGATTGGCGCGTGCCGTTCGACGCCGAGCGCCTCAAGGGC
TTCAAGGCCTCGGTCGATCTCATCGACGCCGATTCCGGCGAGGTCGTGCTGGAGGCGGGC
AAGAAGCTCAACGCCCGCAACGCGCGTCTGATCGGCGAGAAGGGCACCAAGTTCCTGCGC
GCCGCGGACGAGGATCTGATCGGCCAGTACATCGCCGAAGACCTCGTTAACATGAAGACG
GGCGAGATCTGGGCCGAGGCCGGCGACGAGATCTCCGAGAAGCTCCTCAAGAGCCTCGAC
GACGTCGGCGTCACCGAGCTGCCCGTGCTCGACATCGACCACGTCAATGTCGGCCCCTAC
ATCCGCAACACGCTGGCGGTGGACAAGAACTCCGCCCGCGAAGGCGCGCTGTTCGACATC
TACCGCGTCATGCGTCCCGGCGAGCCGCCGACGCTCGACACCGCCGAGGCGATGTTCCAC
TCGCTGTTCTTCGATTCCGAGCGCTACGACCTCTCGGCGGTCGGCCGCGTGAAGATGAAC
ATGCGCCTCGACCTCGACGCCGCCGACACCGTGCGGACGCTGCGCCGCGAGGACATGCTG
GCGGTCGTCAAGGCGCTGGTCGACCTGCGCGACGGCAAGGGCGAGATCGACGACATCGAC
CACCTCGGCAACCGCCGTGTCCGCTCGGTCGGCGAGCTGATGGAGAACCAGTACCGTCTG
GGCCTCCTGCGGATGGAGCGCGCCATCAAGGAGCGCATGTCCTCGGTCGATATCGACACG
GTGATGCCGCAGGATCTCATCAACGCGAAGCCCGCCGCGGCGGCGGTGCGCGAGTTCTTC
GGCTCGTCGCAGCTCTCGCAGTTCATGGACCAGACCAACCCGCTGTCGGAAGTGACGCAC
AAGCGCCGCCTCTCGGCGCTTGGCCCGGGCGGTCTGACCCGCGAGCGCGCCGGCTTCGAG
GTGCGCGACGTGCACCCGACCCATTACGGCCGCATCTGCCCGATCGAGACCCCGGAAGGC
CCGAATATCGGCCTGATCAACTCGCTGGCGACCTTCGCCCGCGTGAACAAGTACGGCTTC
ATCGAGACGCCGTTCCGCCGGGTGAAGGACGGCGTGGTGACCGACGAGGTCGCCTACCTC
TCCGCCATGGAAGAGGCGAAGTACTACGTCGCCCAGGCCAACGCCGGCATGGACGAGGGC
CGCAAGCTGACGGACGACCTCGTGGTCTGCCGCCGCGCGGGTGAGGTCATCGTGGTCGCC
CCCGACCGCGTCGATCTCATGGACGTGTCGCCGAAGCAGCTCGTCTCGGTCGCCGCGGCG
CTGATTCCGTTCCTCGAGAACGACGACGCCAACCGCGCGCTGATGGGCTCGAACATGCAG
CGCCAGGCGGTGCCGCTGGTTCGTGCCGACGCGCCCTTCGTCGGCACCGGCATGGAGGCC
GTGGTCGCCCGCGACTCCGGTGCCGCCATCGCCGCCCGCCGCTCCGGCATCGTCGATCAG
GTGGACGCCACCCGTATCGTCATCCGCGCCTCGGAAGAGACCGACCCGACCAAGCCCGGC
GTCGACATCTACCGCCTGCAGAAGTTCCAGCGCTCCAACCAGTCGACCTGCATCACGCAG
AAGCCGCTGGTGCGCGTCGGCGAGCCGGTGAAGAAGGGCGAGATCATCGCCGACGGTCCC
TCGACCGAGTTCGGTGAGCTCGCGCTCGGCCGCAACGTGCTCGTCGCGTTCATGCCGTGG
AACGGCTACAACTTCGAGGACTCGATCCTGCTCTCCGAGCGGATCGTGAAGGATGACGTG
TTCACCTCGATCCACATCGAGGAATTCGAGGTGATGGCCCGCGACACCAAGCTGGGTCCG
GAGGAGATCACCCGCGACATCCCGAACGTCTCGGAAGAGGCGCTCAAGAACCTCGACGAG
GCCGGCATCGTCTATATCGGCGCCGAGGTGCATGCCGGCGACATCCTCGTCGGCAAGATC
ACGCCGAAGGGTGAGAGCCCGATGACGCCGGAGGAGAAGCTCCTGCGCGCCATCTTCGGC
GAGAAGGCCTCGGACGTGCGCGACACCTCGCTCCGGGTTCCCCCGGGCGTGACCGGCACG
ATCGTCGAGGTGCGGGTGTTCAACCGCCACGGCGTCGATAAGGACGAGCGCGCCCAGGCG
ATCGAGCGCGAGGAGATCGAGCGTCTCGCCAAGGACCGCGACGACGAGCAGACCATCCTC
GACCGCAACACCTATGCCCGCTTGGCCGAGGTGCTGATCGGTCAGTCGCCGATCGCCGGC
CCGAAGGGCTTCCGCAAGGACACCACGCTGACCCGCGAGATCATCAGCGAGTATCCCCGC
TCGCAATGGTGGCAGTTTGCCGTCGTCGACGACCGTATGATGACGGAAATCGAGGCGATG
CAGAAGCAGTACGACGAGTCGAAGAAGCGCCTCGAGCAGCGCTTCCTCGACAAGGTCGAG
AAGCTGCAGCGCGGCGACGAGCTTCCGCCCGGCGTCATGAAGATGGTCAAGGTCTTCGTG
GCGGTGAAGCGCAAGATCCAGCCCGGCGACAAGATGGCCGGCCGCCACGGCAACAAGGGC
GTCGTATCGCGCATCGTGCCGATCGAGGACATGCCGTTCCTCGAAGACGGCACGCATGCC
GACATCGTGCTCAACCCGCTCGGCGTGCCCTCGCGCATGAATGTCGGCCAGATCCTGGAA
ACCCATCTGGGCTGGGCGGCTGCGGGCTTGGGTCGCAAGGTCTCCAAGGCGGTCGATGCC
TATCTAAAGAACCAGGACATCGCGCCGCTGCGGGCTGAGATGGAAGCGATCTACTCGCCG
TCCGA---ACTCGAGGGGCTGTCCGACGAGGCTCTGGCCGAGGCGGGCAACAACGTGCGC
CGCGGCGTGCCGATGGCCACCCCGGTGTTCAACGGCGCCAAGGAAGCCGACATCGAGACG
ATGCTGGAGATGGCCGGGCTCGACCGCTCGGCGCAGTCGACGCTCTACGACGGGCGGACC
GGCGAGCCCTTCGACCGCAAGGTCACCATGGGCTACATCTACATGCTGAAGCTGCACCAC
CTCGTGGACGACAAGATCCACGCGCGCTCGATCGGCCCGTACTCGCTCGTCACCCAGCAG
CCGCTGGGCGGTAAGGCGCAGTTCGGCGGTCAGCGCTTCGGTGAGATGGAGGTCTGGGCG
CTGGAGGCCTATGGCGCGGCCTACACGCTGCAGGAGATGCTCACGGTGAAGTCGGACGAC
GTGGCCGGCCGCACCAAGGTCTACGAGGCGATCGTCCGCGGCGACGACACGTTCGAGGCC
GGCATCCCCGAATCCTTCAACGTGCTCGTCAAGGAGATGCGCTCGCTCGGCCTCAACGTC
GAGCTCACCTCCTCCAAGCAGCAGCAG---GCGGCCAACGACCAGATCGAGCCGCCGGCC
GACGCCGCCGAGTAA
>Methylobacterium_sp_Leaf90
---------------ATGGC-CAAT--ACGCTGGTCGGTCGCAAGCGCATTCGCAAGTTC
TTCGGTAAGATCCGGGAAGTCGCCGAGATGCCGAACCTCATCGAGGTTCAAAAGGCGTCC
TACGACCAGTTCCTGATGGTGGACGAGCCCGAGGGCGGGCGTGCCGACGAGGGCCTGCAG
AGCGTCTTCAAGTCGGTCTTCCCGATCTCCGACTTCGCCTCGACGGCGCTGCTCGAGTTC
GTGCGGTACACCTTCGAACAGCCGAAATACGACGTCGACGAGTGCCGCCAGCGCGGCATC
ACCTTCGCGGCCCCGCTCAAGGTGACGCTGCGGCTCATCGTGTTCGATGTGGACCCCGAT
ACCGGCGCCAAGTCGGTCAAGGACATCAAGGAGCAGGATGTCTACATGGGCGACATGCCG
CTCATGACGGACAACGGCACCTTCATCGTCAACGGCACCGAGCGCGTCATCGTCTCGCAG
ATGCACCGCTCGCCGGGCGTGTTCTTCGACCACGACAAGGGCAAGACCCACTCGTCCGGC
AAGCTGCTGTTCGCCGCCCGTATCATCCCCTACCGGGGCTCCTGGCTCGACGTCGAGTTC
GACGCCAAGGACATCGTGCACGTCCGCATCGACCGCAAGCGCAAGCTGCCGGTCACCTCG
CTGCTGTTCGCGCTCGGCCTCGACGGCGAAGAGATCCTCTCGACCTTCTACAACCGCGTC
GCCTACCAGCGTGACGGGGCGGATTGGCGCGTGCCGTTCGACGCCGAGCGCCTCAAGGGC
TTCAAGGCCTCGGTCGATCTCATCGACGCCGATTCCGGCGAGGTCGTGCTGGAGGCGGGC
AAGAAGCTCAACGCCCGCAACGCGCGTCTGATCGGCGAGAAGGGCACCAAGTTCCTGCGC
GCCGCCGACGAGGATCTGATCGGCCAGTACATCGCCGAAGACCTCGTCAACATGAAGACG
GGCGAGATCTGGGCCGAGGCCGGCGACGAAATCTCCGAGAAGCTCCTCAAGAGCCTCGAC
GACGTCGGCGTCACCGAGCTGCCCGTGCTCGACATCGACCACGTCAATGTCGGCCCCTAC
ATCCGCAACACGCTGGCGGTGGACAAGAACTCGGCCCGCGAGGGCGCGCTGTTCGACATC
TACCGCGTCATGCGTCCCGGCGAGCCGCCGACGCTCGACACCGCCGAGGCGATGTTCCAC
TCGCTGTTCTTCGATTCCGAGCGCTACGACCTCTCGGCGGTCGGCCGCGTGAAGATGAAC
ATGCGCCTCGACCTCGACGCCGCCGACACCGTGCGGACGCTGCGCCGCGAGGACATGCTC
GCGGTCGTCAAGGCGCTGGTCGACCTTCGCGACGGCAAGGGCGAGATCGACGACATCGAC
CACCTCGGCAACCGCCGTGTCCGCTCGGTCGGCGAGCTGATGGAGAACCAGTACCGTCTG
GGCCTCCTGCGGATGGAGCGCGCCATCAAGGAGCGCATGTCCTCGGTCGATATCGACACG
GTGATGCCGCAGGACCTCATCAACGCGAAGCCCGCCGCGGCCGCGGTGCGCGAGTTCTTC
GGCTCGTCGCAGCTCTCGCAGTTCATGGACCAGACCAACCCGCTGTCGGAAGTGACGCAC
AAGCGCCGCCTCTCGGCGCTTGGCCCGGGCGGTCTGACCCGCGAGCGCGCCGGCTTCGAG
GTGCGCGACGTGCACCCGACCCATTACGGCCGCATCTGCCCGATCGAGACCCCGGAAGGT
CCGAATATCGGCCTCATCAACTCGCTGGCGACCTTCGCCCGCGTGAACAAGTACGGCTTC
ATCGAGACGCCGTTCCGCCGGGTGAAGGACGGCGTGGTGACCGACGAGGTCGCCTACCTC
TCCGCCATGGAAGAGGCGAAGTACTACGTCGCCCAGGCCAATGCCGGCATGGACGAGGGC
CGCAAGCTGACGGACGACCTCGTGGTCTGCCGCCGCGCGGGTGAGGTCATCGTGGTCGCC
CCCGATCGCGTCGATCTCATGGACGTGTCGCCGAAGCAGCTCGTCTCGGTCGCCGCGGCG
CTGATCCCGTTCCTCGAGAACGACGACGCCAACCGCGCGCTGATGGGCTCGAACATGCAG
CGCCAGGCGGTGCCGCTGGTTCGCGCCGACGCGCCCTTCGTCGGCACCGGCATGGAGGCC
GTGGTCGCCCGCGACTCGGGTGCCGCCATCGCCGCCCGCCGCTCCGGCATCGTCGATCAG
GTGGACGCCACCCGTATCGTCATCCGCGCCTCGGAAGAGACCGACCCGACCAAGCCCGGC
GTCGACATCTACCGCCTGCAGAAGTTCCAGCGCTCCAACCAGTCGACCTGCATTACGCAG
AAGCCGCTGGTGCGCGTCGGCGAGCCGGTGAAGAAGGGCGAGATCATCGCCGACGGTCCC
TCGACCGAGTTCGGTGAGCTCGCGCTCGGCCGCAACGTGCTCGTCGCGTTCATGCCGTGG
AACGGCTACAACTTCGAGGACTCGATCCTGCTCTCCGAGCGGATCGTGAAGGATGACGTG
TTCACCTCGATCCACATCGAGGAATTCGAGGTGATGGCCCGCGACACCAAGCTGGGTCCG
GAGGAGATCACCCGCGACATCCCGAACGTCTCGGAAGAGGCGCTCAAGAACCTCGACGAG
GCCGGCATCGTCTATATCGGCGCCGAGGTGCATGCCGGCGACATCCTCGTCGGCAAGATC
ACGCCGAAGGGCGAGAGCCCGATGACGCCGGAGGAGAAGCTCCTGCGCGCCATCTTCGGC
GAGAAGGCCTCGGACGTGCGCGACACCTCGCTCCGGGTTCCCCCGGGCGTGACCGGCACG
ATCGTCGAGGTACGGGTGTTCAACCGCCACGGCGTCGACAAGGACGAGCGCGCCCAGGCG
ATCGAGCGCGAGGAGATCGAGCGTCTCGCCAAGGACCGCGACGACGAGCAGACCATCCTC
GACCGCAACACCTATGCCCGCTTGGCCGAGGTGCTGATCGGTCAGTCGCCGATCGCCGGC
CCGAAGGGCTTCCGCAAGGACACCACGCTGACCCGCGAGATCATCAGCGAGTATCCCCGC
TCGCAATGGTGGCAGTTCGCCGTCGTCGACGACCGTATGATGACGGAAATCGAGGCGATG
CAGAAGCAGTACGACGAGTCGAAGAAGCGCCTTGAGCAGCGCTTCCTCGACAAGGTCGAG
AAGCTGCAGCGCGGCGACGAGCTTCCGCCCGGCGTCATGAAGATGGTCAAGGTCTTCGTG
GCGGTGAAGCGCAAGATCCAGCCCGGCGACAAGATGGCCGGCCGCCACGGCAACAAGGGT
GTCGTGTCGCGCATCGTGCCGATCGAGGACATGCCGTTCCTCGAAGACGGCACGCATGCC
GACATCGTGCTCAACCCGCTCGGCGTGCCCTCGCGCATGAATGTCGGCCAGATCCTGGAA
ACCCATCTGGGCTGGGCGGCTGCGGGCTTGGGTCGCAAGGTCTCCAAGGCGGTCGATGCC
TATCTGAAGAACCAGGACATCGCGCCGCTGCGGGCTGAGATGGAAGCGATCTACTCGCCG
TCCGA---ACTCGAGGGGCTGTCCGACGAGGCTCTGGCCGAGGCGGGCAACAATGTGCGC
CGCGGCGTGCCGATGGCCACCCCGGTGTTCAACGGCGCCAAGGAAGCCGACATCGAGACC
ATGCTGGAGATGGCCGGGCTCGACCGCTCGGCGCAGTCGACCCTCTACGACGGTCGCACC
GGCGAGCCCTTCGACCGCAAGGTCACCATGGGCTACATCTACATGCTGAAGCTGCACCAC
CTCGTGGACGACAAGATCCACGCGCGCTCGATCGGCCCGTACTCGCTCGTCACCCAGCAG
CCGCTGGGCGGTAAGGCGCAGTTCGGCGGTCAGCGCTTCGGTGAGATGGAGGTCTGGGCG
CTGGAGGCCTACGGCGCGGCCTACACGCTGCAGGAGATGCTCACGGTAAAGTCGGACGAC
GTGGCCGGCCGCACCAAGGTCTACGAGGCGATCGTCCGCGGCGACGACACGTTCGAGGCC
GGCATCCCCGAATCCTTCAACGTGCTCGTCAAGGAGATGCGCTCGCTCGGCCTCAACGTC
GAGCTCACCTCCTCCAAGCAGCAGCAG---GCGGCCAACGACCAGATCGAGCCGCCGGCT
GACGCCGCCGAGTAA
>Methylobacterium_extorquens_PSBB040
---------------ATGGC-CAAT--ACGCTGGTCGGTCGCAAGCGCATTCGCAAGTTC
TTCGGTAAGATCCGGGAAGTCGCCGAGATGCCGAACCTCATCGAGGTTCAAAAGGCGTCC
TACGACCAGTTCCTGATGGTGGACGAGCCCGAGGGCGGGCGTGCCGACGAGGGCCTGCAG
AGCGTCTTCAAGTCGGTCTTCCCGATCTCCGACTTCGCCTCGACGGCGCTGCTCGAGTTC
GTGCGGTACACCTTCGAACAGCCGAAATACGACGTCGACGAGTGCCGTCAGCGCGGCATC
ACCTTCGCGGCCCCGCTCAAGGTGACGCTGCGGCTCATCGTGTTCGATGTGGACCCGGAT
ACCGGCGCCAAGTCGGTCAAGGACATCAAGGAGCAGGATGTCTACATGGGCGACATGCCG
CTCATGACGGACAACGGCACCTTCATCGTCAACGGCACCGAGCGCGTCATCGTCTCGCAG
ATGCACCGCTCGCCGGGCGTGTTCTTCGACCACGACAAGGGCAAGACCCACTCGTCCGGC
AAGCTGCTGTTCGCCGCCCGCATCATCCCCTACCGGGGCTCCTGGCTCGACGTCGAGTTC
GACGCCAAGGACATCGTGCACGTCCGCATCGACCGCAAGCGCAAGCTCCCGGTCACCTCG
CTGCTGTTCGCGCTCGGCCTCGACGGCGAAGAGATCCTCTCGACCTTCTACAACCGCGTC
GCCTACCAGCGTGACGGGGCGGATTGGCGCGTGCCGTTCGACGCCGAGCGCCTCAAGGGC
TTCAAGGCCTCGGTCGATCTCATCGACGCCGATTCCGGCGAGGTCGTGCTGGAGGCGGGC
AAGAAGCTCAACGCCCGCAACGCGCGTCTGATCGGCGAGAAAGGCACCAAGTTCCTGCGC
GCCGCGGACGAGGATCTGATCGGCCAGTACATCGCCGAAGACCTCGTCAACATGAAGACG
GGCGAGATCTGGGCCGAGGCCGGCGACGAGATCTCCGAGAAGCTCCTCAAGAGCCTCGAC
GACGTCGGCGTCACCGAGCTGCCCGTGCTCGACATCGACCACGTCAATGTCGGCCCCTAC
ATCCGCAACACGCTGGCGGTGGACAAGAACTCGGCCCGCGAGGGCGCGCTGTTCGACATC
TACCGCGTCATGCGCCCCGGTGAGCCGCCGACGCTCGACACCGCCGAGGCGATGTTCCAC
TCGCTGTTCTTCGATTCCGAGCGCTACGACCTCTCGGCGGTCGGCCGCGTGAAGATGAAC
ATGCGCCTCGACCTCGACGCCGCCGACACCGTGCGGACGCTGCGCCGCGAGGACATGCTC
GCGGTCGTCAAGGCGCTGGTCGACCTGCGCGATGGCAAGGGCGAGATCGACGACATCGAC
CACCTCGGCAACCGCCGTGTCCGCTCGGTCGGCGAGCTGATGGAGAACCAGTACCGTCTG
GGCCTCCTGCGGATGGAGCGCGCCATCAAGGAGCGCATGTCCTCGGTCGATATCGACACG
GTGATGCCGCAGGACCTCATCAACGCGAAGCCCGCCGCGGCCGCGGTGCGCGAGTTCTTC
GGCTCGTCGCAGCTCTCGCAGTTCATGGACCAGACCAACCCGCTGTCGGAAGTGACGCAC
AAGCGCCGCCTCTCGGCGCTTGGCCCGGGCGGTCTGACCCGCGAGCGCGCCGGCTTCGAG
GTGCGCGACGTGCACCCGACCCATTACGGCCGCATCTGCCCGATCGAGACCCCGGAAGGC
CCGAATATCGGCCTGATCAACTCGCTGGCGACCTTCGCCCGCGTGAACAAGTACGGCTTC
ATCGAGACGCCGTTCCGCCGGGTGAAGGACGGCGTGGTGACCGACGAGGTCGCCTACCTC
TCCGCCATGGAAGAGGCGAAGTACTACGTCGCCCAGGCCAATGCCGGCATGGACGAGGGC
CGCAAGCTGACGGACGACCTCGTGGTCTGCCGCCGCGCGGGTGAGGTCATCGTGGTCGCC
CCCGACCGCGTCGATCTCATGGACGTGTCGCCGAAGCAGCTCGTGTCGGTCGCCGCGGCG
CTGATCCCGTTCCTCGAGAACGACGACGCCAACCGCGCGCTGATGGGCTCGAACATGCAG
CGCCAGGCGGTGCCGCTGGTTCGCGCCGACGCGCCCTTCGTCGGCACCGGCATGGAGGCC
GTGGTCGCCCGCGACTCGGGTGCCGCCATCGCCGCCCGCCGCTCCGGCATCGTCGATCAG
GTGGACGCCACCCGTATCGTCATCCGCGCCTCGGAAGAGACCGACCCGACCAAGCCCGGC
GTCGACATCTACCGCCTGCAGAAGTTCCAGCGCTCCAACCAGTCGACCTGCATCACGCAG
AAGCCGCTGGTGCGCGTCGGCGAGCCGGTGAAGAAGGGCGAGATCATCGCCGACGGTCCC
TCGACCGAGTTCGGTGAGCTCGCGCTCGGCCGCAACGTGCTCGTCGCGTTCATGCCGTGG
AACGGCTACAACTTCGAGGACTCGATCCTGCTCTCCGAGCGGATCGTGAAGGATGACGTG
TTCACCTCGATCCACATCGAGGAATTCGAGGTGATGGCCCGCGACACCAAGCTGGGTCCG
GAGGAGATCACCCGCGACATCCCGAACGTCTCGGAAGAGGCGCTCAAGAACCTCGACGAG
GCCGGCATCGTCTATATCGGCGCCGAGGTGCATGCCGGCGACATCCTCGTCGGCAAGATC
ACGCCGAAGGGCGAGAGCCCGATGACGCCGGAGGAGAAGCTCCTGCGCGCCATCTTCGGC
GAGAAGGCCTCGGACGTGCGCGACACCTCGCTCCGGGTTCCCCCGGGCGTGACCGGCACG
ATCGTCGAGGTGCGGGTGTTCAACCGCCACGGCGTCGACAAGGACGAGCGCGCCCAGGCG
ATCGAGCGTGAGGAGATCGAGCGTCTCGCCAAGGACCGCGACGACGAGCAGACCATCCTC
GACCGCAACACCTATGCCCGCTTGGCCGAGGTGCTGATCGGTCAGTCGCCGATCGCCGGC
CCGAAGGGCTTCCGCAAGGACACCACGCTGACCCGCGAGATCATCAGCGAGTATCCCCGC
TCGCAATGGTGGCAGTTCGCCGTCGTCGACGACCGTATGATGACGGAAATCGAGGCGATG
CAGAAGCAGTACGACGAGTCGAAGAAGCGCCTTGAGCAGCGCTTCCTTGACAAGGTCGAG
AAGCTGCAGCGCGGCGACGAGCTTCCGCCCGGCGTCATGAAGATGGTCAAGGTCTTCGTG
GCGGTGAAGCGCAAGATCCAGCCCGGCGACAAGATGGCCGGCCGCCACGGCAACAAGGGT
GTCGTGTCGCGCATCGTGCCGATCGAGGACATGCCGTTCCTCGAAGACGGCACGCATGCC
GACATCGTGCTCAACCCGCTCGGCGTGCCCTCGCGCATGAATGTCGGCCAGATCCTGGAA
ACCCATCTGGGCTGGGCGGCTGCGGGCTTGGGTCGCAAGGTCTCCAAGGCGGTCGATGCC
TATCTGAAGAACCAGGACATCGCGCCGCTGCGGGCTGAGATGGAAGCGATCTACTCGCCG
TCCGA---ACTCGAGGGGCTGTCCGACGAGGCTCTGGCCGAGGCGGGCAACAATGTGCGC
CGCGGCGTGCCGATGGCCACCCCGGTGTTCAACGGCGCCAAGGAAGCCGACATCGAGACG
ATGCTGGAGATGGCCGGGCTCGACCGCTCGGCGCAGTCGACGCTCTACGACGGGCGGACC
GGCGAGCCCTTCGACCGCAAGGTCACCATGGGCTACATCTACATGCTGAAGCTGCATCAC
CTTGTGGACGACAAGATCCACGCGCGCTCGATCGGCCCGTACTCGCTCGTCACCCAGCAG
CCGCTGGGCGGCAAGGCGCAGTTCGGCGGTCAGCGCTTCGGTGAGATGGAGGTCTGGGCG
CTGGAGGCCTATGGCGCGGCCTACACGCTGCAGGAGATGCTCACGGTGAAGTCGGACGAC
GTGGCCGGCCGCACCAAGGTCTACGAGGCGATCGTCCGCGGCGACGACACGTTCGAGGCC
GGCATCCCCGAATCCTTCAACGTGCTCGTCAAGGAGATGCGTTCGCTCGGCCTCAACGTC
GAGCTCACCTCCTCCAAGCAGCAGCAG---GCGGCCAACGACCAGATCGAGCCGCCGGCC
GACGCCGCCGAGTAA
>Methylobacterium_sp_R2-1
---------------ATGGC-CAAT--ACGCTGGTCGGTCGCAAGCGCATTCGCAAGTTC
TTCGGCAAGATCCGGGAAGTCGCCGAGATGCCGAACCTCATTGAGGTTCAAAAGGCGTCC
TACGACCAGTTCCTGATGGTGGACGAGCCGGAAGGCGGACGTGCCGACGAAGGTCTTCAG
AGCGTCTTCAAGTCGGTCTTCCCGATCTCCGACTTCGCCTCGACGGCGCTCCTGGAGTTC
GTGCGCTACACCTTCGAGCAGCCGAAATACGACGTCGACGAGTGCCGCCAGCGCGGCATC
ACCTTCGCGGCCCCGCTCAAGGTGACGCTGCGCCTGATCGTGTTCGACGTGGACCCGGAT
ACCGGCGCCAAGTCGGTCAAGGACATCAAGGAGCAGGACGTCTACATGGGCGACATGCCG
CTCATGACGGACAACGGCACCTTCATCGTCAACGGCACCGAGCGCGTCATCGTCTCGCAG
ATGCACCGCTCGCCGGGTGTGTTCTTCGACCACGACAAGGGCAAGACCCACTCCTCGGGC
AAGCTCTTGTTTGCCGCCCGCATCATCCCCTACCGGGGCTCCTGGCTCGACGTCGAGTTC
GACGCCAAGGACATCGTGCACGTGCGCATCGACCGCAAGCGCAAGCTGCCGGTCACCTCG
CTCCTGTTCGCGCTCGGCCTCGACGGCGAAGAGATCCTCTCGACCTTCTACAACCGCGTC
TCGTACGAGCGGGACGGCGCGGACTGGCGCGTGCCGTTCGACGCCGAGCGTCTGAAGGGC
TTCAAGGCCTCCGTCGATCTCATCGACGCCGATTCCGGCGAGGTGGTGCTCGAGGCCGGC
AAGAAGCTCAACGCCCGCAACGCGCGCCTGATCGGCGAGAAGGGCACCAAGTTCCTCAAG
GCGACCGACGAGGATCTCGTCGGCCAGTACATCGCCGAGGATCTCGTCAACGCCAACACC
GGCGAGATCTGGGCCGAGGCCGGCGACGAGATCTCCGAGAAGCTGCTCAAGGCGCTCGAC
GATGTCGGCATCACCGAGATCCCGGTGCTCGACATCGACCACGTCAATGTCGGTCCCTAC
ATCCGCAACACGCTGGCGGTGGACAAGAATTCCGGCCGCGAGGGCGCGCTGTTCGACATC
TACCGCGTCATGCGCCCCGGCGAGCCGCCGACGCTCGACACCGCGGAGGCGATGTTCCAC
TCGCTGTTCTTCGACGCCGAGCGCTACGACCTCTCCGCCGTCGGCCGCGTGAAGATGAAC
ATGCGTCTCGACCTGGACGCCGCCGACACCGTGCGGACGCTGCGCCGCGAGGACATGCTC
GCGGTCGTCAAGGCGCTGGTGGACCTGCGCGACGGCAAGGGCGAGATCGACGACATCGAC
CACCTCGGCAACCGCCGCGTCCGCTCGGTCGGCGAGCTGATGGAGAACCAGTACCGCCTG
GGTCTCCTGCGGATGGAGCGCGCCATCAAGGAGCGTATGTCCTCGGTCGACATCGACACG
GTGATGCCGCAGGACCTGATCAACGCGAAGCCCGCGGCGGCGGCCGTGCGCGAGTTCTTC
GGCTCGTCGCAGCTCTCGCAGTTCATGGACCAGACCAATCCGCTGTCGGAAGTGACGCAC
AAGCGCCGCCTCTCAGCGCTCGGCCCGGGCGGTCTGACCCGCGAGCGCGCCGGCTTCGAG
GTGCGCGACGTGCACCCGACGCATTACGGCCGTATCTGCCCGATCGAGACGCCGGAAGGC
CCGAATATCGGCCTCATCAACTCGCTGGCGACGTTTGCCCGCGTGAACAAGTACGGCTTC
ATCGAGACGCCGTTCCGCCGGGTGAAGGACGGCGTGGTGACCGACGAGGTCGCCTACCTC
TCCGCCATGGAGGAGGCGAAGTACTACGTCGCCCAGGCCAATGCCGGCATGGACGAGGGT
CGCAAGCTGACGGATGATCTCGTCGTCTGCCGCCGCGCGGGTGAGGTCATCGTGGTCGCT
CCCGACCGCGTCGATCTCATGGACGTGTCGCCGAAGCAGCTCGTGTCGGTCGCCGCGGCG
CTGATCCCGTTCCTCGAGAACGACGACGCCAACCGCGCGCTGATGGGCTCGAACATGCAG
CGCCAGGCGGTGCCGCTGGTCCGCGCCGACGCGCCCTTCGTCGGCACCGGCATGGAGGCC
GTGGTCGCCCGTGACTCCGGCGCCGCCATCGCCGCCCGCCGCTCCGGCATCGTCGATCAG
GTGGACGCCACCCGTATCGTCATCCGCGCGACGGAAGAGACCGACCCGACCAAGCCCGGC
GTCGACATCTACCGCCTGCAGAAGTTCCAGCGCTCGAACCAGTCGACCTGCATCACGCAG
AAGCCGCTGGTGCGCGTCGGCGAGCCGGTGAAGAAGGGCGAGATCATCGCCGACGGTCCC
TCGACCGAGTTCGGTGAGCTCGCGCTCGGCCGCAACGTGCTCGTCGCGTTCATGCCGTGG
AACGGCTACAACTTCGAGGACTCGATCCTGCTCTCCGAGCGGATCGTGAAGGATGACGTG
TTCACCTCGATTCACATCGAGGAATTCGAGGTGATGGCCCGCGACACCAAGCTGGGTCCG
GAGGAGATCACCCGCGACATCCCGAACGTCTCGGAAGAGGCGCTCAAGAACCTCGACGAG
GCCGGCATCGTCTATATCGGCGCGGAGGTGCATGCCGGCGACATCCTCGTCGGCAAGATC
ACGCCGAAGGGCGAGAGCCCGATGACGCCGGAGGAGAAGCTGCTCCGCGCCATCTTCGGC
GAGAAGGCGTCCGACGTGCGCGACACGTCCTTGCGCGTGCCCCCCGGTGTCACGGGCACG
ATCGTCGAGGTCCGGGTGTTCAACCGCCACGGCGTCGACAAGGACGAGCGCGCCCAGGCG
ATCGAGCGCGAGGAGATCGAGCGTCTCGCCAAGGACCGCGACGACGAGCAGACCATCCTC
GACCGCAACACCTACGCGCGTCTAGCCGAGGTGCTGATCGGTCAGTCGCCGATCGCCGGT
CCGAAGGGCTTCCGCAAGGACACCACGCTGACCCGCGAGATCATCAGCGAGTATCCCCGC
TCGCAATGGTGGCAGTTCGCCGTCGTCGACGACCGTCTGATGACGGAGATCGAGGCGATG
CAGAAGCAGTACGACGAGTCGAAGAAGCGCCTTGAGCAGCGCTTCCTCGACAAGGTCGAG
AAGCTGCAGCGCGGCGACGAGCTTCCGCCCGGCGTCATGAAGATGGTCAAGGTCTTCGTG
GCGGTGAAGCGCAAGATCCAGCCCGGCGACAAGATGGCCGGCCGCCACGGCAACAAGGGT
GTGGTGTCGCGCATCGTGCCGATCGAGGACATGCCGTTCCTCGAGGACGGCACGCATGCC
GACATCGTGCTCAACCCGCTCGGCGTGCCCTCGCGCATGAATGTCGGCCAGATCCTGGAG
ACGCACCTCGGCTGGGCGGCTGCGGGCTTGGGTCGCAAGGTCTCGAAGGCGGTCGATGCC
TATCTGAGGAATCAGGACATCGCGCCGCTGCGGGCCGAAATGGAAGCGATCTACTCAGCC
AGCGA---ACTCGAAGGGCTCTCCGACGAGGCTCTGGCCGAGGCCGGCAACAACGTCCGC
CGCGGCGTGCCGATGGCGACGCCGGTGTTCAACGGCGCCAAGGAAGCCGACATCGAGACG
ATGCTGGAGATGGCCGGGCTCGACCGCTCGGCGCAGTCGACGCTCTACGACGGGCGGACC
GGCGAGCCCTTCGACCGCAAGGTCACCATGGGCTACATCTACATGCTGAAGCTGCACCAC
CTCGTGGACGACAAGATCCACGCGCGCTCGATCGGTCCGTACTCGCTCGTCACCCAGCAG
CCGCTGGGCGGTAAGGCGCAGTTCGGCGGCCAGCGCTTCGGTGAGATGGAGGTCTGGGCG
CTGGAGGCCTACGGTGCGGCCTACACGCTGCAGGAGATGCTCACGGTGAAGTCGGACGAC
GTGGCCGGCCGCACCAAGGTCTACGAGGCGATCGTCCGCGGCGACGACACCTTCGAGGCC
GGTATCCCCGAGTCCTTCAACGTGCTCGTCAAGGAGATGCGCTCGCTCGGCCTCAACGTC
GAGCTGACGAACTCCAAGCAGCAGCAG---GCGGCCAACGACCAGATCGAGCCGCCGGCC
GACGCCGCCGAGTAA
>Methylobacterium_populi_BJ001
---------------ATGGC-CAAT--ACGCTGGTCGGTCGCAAGCGCATTCGCAAGTTC
TTCGGGAAGATCCGGGAAGTCGCCGAGATGCCGAACCTCATCGAGGTTCAGAAGGCGTCC
TACGACCAGTTCCTGATGGTGGACGAGCCGGAAGGCGGACGCGCCGACGAAGGCCTGCAG
AGCGTCTTCAAGTCGGTGTTCCCGATCTCCGACTTCGCCTCGACGGCGCTGTTGGAGTTC
GTGCGCTACACCTTCGAGCAGCCGAAATACGACGTCGACGAGTGCCGCCAGCGCGGCATC
ACCTTCGCGGCCCCGCTCAAGGTGACGCTGCGCCTGATCGTGTTCGATGTGGACCCGGAT
ACCGGCGCCAAGTCCGTCAAGGACATCAAGGAGCAGGACGTCTACATGGGCGACATGCCG
CTCATGACGGATAACGGCACCTTCATCGTCAACGGCACCGAGCGCGTCATCGTCTCGCAG
ATGCACCGCTCGCCGGGCGTGTTCTTCGACCACGACAAGGGCAAGACGCACTCCTCGGGC
AAGCTGCTGTTTGCCGCCCGCATCATCCCCTACCGGGGCTCCTGGCTCGACGTCGAGTTC
GATGCCAAGGACATCGTGCACGTGCGCATCGACCGCAAGCGCAAGCTGCCGGTCACCTCG
CTGCTGTTCGCCCTCGGCCTCGACGGCGAAGAAATCCTCTCGACCTTCTACAACCGCGTC
TCCTACGAGCGGGACGGGGCGGACTGGCGCGTGCCGTTCGACGCCGAGCGTCTGAAGGGC
TTCAAGGCCTCCGTCGACCTCATCGACGCCGATTCCGGCGAGGTGGTGCTCGAAGCCGGC
AAGAAGCTGAACGCCCGCAACGCGCGGCTCATCGGCGAGAAGGGCACCAAGTTCCTCAAG
GCGACCGACGAGGATCTCGTCGGCCAGTACATCGCCGAGGATCTCGTCAACGCCAAGACC
GGCGAGATCTGGGCCGAGGCCGGCGACGAGATCTCCGAGAAGCTCCTGAAGGCGCTCGAC
GATGTCGGCGTCACCGAGATCCCGGTGCTCGACATCGACCACGTCAATGTCGGTCCCTAC
ATTCGCAACACGCTGGCCGTGGACAAGAACTCGGCCCGCGAGGGCGCGCTGTTCGACATC
TACCGCGTCATGCGCCCCGGCGAGCCGCCGACGCTCGACACCGCGGAGGCGATGTTCCAC
TCGCTGTTCTTCGATGCCGAGCGCTACGACCTCTCCGCGGTCGGCCGCGTGAAGATGAAC
ATGCGCCTCGACCTCGACGCCGCCGACACCGTGCGCACGCTGCGCCGCGAGGACATGCTC
GCGGTCGTCAAGGCGCTCGTCGACCTGCGCGACGGCAAGGGCGAGATCGACGATATCGAC
CACCTCGGCAACCGCCGCGTCCGCTCGGTCGGCGAGCTGATGGAGAACCAGTATCGCCTG
GGTCTCCTGCGGATGGAGCGCGCCATCAAGGAGCGCATGTCCTCGGTCGATATCGACACG
GTGATGCCGCAGGATCTCATCAATGCGAAGCCCGCGGCCGCCGCGGTGCGCGAGTTCTTC
GGCTCGTCGCAGCTTTCGCAGTTCATGGACCAGACCAACCCGCTGTCGGAAGTGACGCAC
AAGCGCCGTCTCTCGGCGCTCGGCCCGGGCGGTCTGACCCGCGAGCGCGCCGGCTTCGAG
GTGCGCGACGTGCACCCGACGCACTATGGCCGCATCTGCCCGATCGAGACGCCGGAAGGC
CCGAATATCGGCCTGATCAACTCGCTGGCGACGTTCGCCCGCGTGAACAAGTACGGCTTC
ATCGAGACGCCGTTCCGCCGGGTGAAGGACGGCGTGGTGACCGACGAGGTCGCCTACCTC
TCCGCCATGGAGGAGGCCAAGTACTACGTCGCCCAGGCCAATGCCGGCATGGACGCCGCC
CGCAAGCTGACGGACGACCTCGTGGTCTGCCGCCGCGCGGGTGAGGTCATCGTGGTCGCC
CCCGACCGCGTCGACCTCATGGACGTGAGCCCCAAGCAGCTCGTCTCGGTCGCCGCGGCC
TTGATCCCGTTCCTCGAGAACGACGACGCCAACCGCGCCCTGATGGGCTCGAACATGCAG
CGCCAGGCGGTGCCGCTGGTTCGCGCCGACGCACCCTTCGTCGGCACCGGCATGGAAGCC
GTGGTCGCCCGCGACTCCGGCGCGGCCATCGCCGCCCGCCGCTCCGGCATCGTCGATCAG
GTGGACGCCACCCGTATCGTCATCCGCGCGACGGAGGAAACCGACCCGACCAAGCCCGGC
GTCGACATCTACCGCCTCCAGAAGTTCCAGCGCTCCAACCAGTCGACCTGCATCACGCAG
AAGCCGCTGGTGCGCGTCGGCGAGCCGGTGAAGAAGGGCGAGATCATCGCCGACGGTCCC
TCGACCGAGTTCGGCGAACTCGCGCTCGGCCGCAACGTGCTCGTCGCGTTCATGCCGTGG
AACGGGTACAACTTCGAGGACTCGATCCTGCTCTCCGAGCGGATCGTGAAGGATGACGTG
TTCACCTCGATCCACATCGAGGAATTCGAGGTGATGGCCCGCGACACCAAGCTGGGTCCG
GAGGAGATCACCCGCGACATCCCGAACGTCTCGGAAGAGGCGCTCAAGAACCTCGACGAG
GCCGGCATCGTCTATATCGGCGCCGAGGTGCATGCCGGCGACATCCTCGTCGGCAAGATC
ACGCCGAAGGGCGAGAGCCCGATGACGCCGGAGGAGAAGCTGCTCCGCGCCATCTTCGGC
GAGAAGGCGTCCGACGTGCGCGACACCTCGCTCCGGGTCCCGCCCGGGGTCACCGGGACC
ATTGTCGAAGTTCGCGTGTTCAACCGCCACGGCGTCGACAAGGACGAGCGCGCGCAAGCC
ATCGAGCGCGAGGAGATCGAGCGTCTCGCCAAGGACCGCGACGACGAGCAGACCATCCTC
GACCGCAACACCTATGCGCGTCTCGCCGAGGTGCTGATCGGCCAGTCGCCGATCGCCGGT
CCGAAGGGCTTCCGCAAGGACACCACGCTGACCCGCGAGGGCATCAGCGAGTATCCCCGC
TCGCAATGGTGGCAGTTCGCCGTCGTCGACGACCGTCTGATGACGGAGATCGAGGCGATG
CAAAAGCAGTACGACGAGTCGAAGAAGCGCCTCGAGCAGCGCTTCCTCGACAAGGTCGAG
AAGCTGCAGCGCGGCGACGAGCTTCCGCCCGGCGTCATGAAGATGGTCAAGGTCTTCGTG
GCGGTGAAGCGCAAGATCCAGCCCGGCGACAAGATGGCCGGCCGCCACGGCAACAAGGGT
GTCGTGTCGCGCATCGTGCCGATCGAGGACATGCCGTTCCTCGAAGACGGCACGCATGCC
GACATCGTGCTCAACCCGCTCGGCGTGCCCTCGCGCATGAATGTCGGCCAAATCCTCGAG
ACCCACCTCGGCTGGGCGGCTGCGGGCTTGGGTCGCAAGGTCTCCAAGGCGGTCGATGCC
TACCTGAAGAACCAGGACATCGCGCCGCTGCGGGCCGAGATGGAAGCGATCTACTCGCCG
TCCGA---GCTGGAGGGTCTCTCCGACGAGGCTCTGGCGGAAGCCGGCAACAACGTGCGC
CGCGGCGTGCCGATGGCGACGCCGGTGTTCAACGGCGCCAAGGAAGCCGACATCGAGACG
ATGCTGGAGATGGCCGGGCTCGACCGCTCGGCGCAGTCGACGCTCTACGACGGGCGGACC
GGCGAGCCCTTCGACCGCAAGGTCACCATGGGCTACATCTACATGCTGAAGCTGCACCAC
CTCGTGGACGACAAGATCCACGCGCGCTCGATCGGCCCGTACTCGCTCGTCACCCAGCAG
CCGCTGGGCGGCAAGGCGCAGTTCGGCGGCCAGCGCTTCGGTGAGATGGAGGTCTGGGCG
CTGGAGGCCTACGGCGCGGCCTACACGCTGCAGGAGATGCTGACGGTGAAGTCGGACGAC
GTGGCCGGCCGCACCAAGGTCTACGAGGCGATCGTCCGCGGCGACGACACCTTCGAGGCC
GGCATCCCCGAATCCTTCAACGTGCTCGTCAAGGAGATGCGCTCGCTCGGCCTCAACGTC
GAGCTGACGAACTCCA---AGCAGCAG---GCGGCCAACGACCAGATCGAACCGCCGGCC
GACGCGGCCGAGTAA
>Methylobacterium_populi_CD11
---------------ATGGC-CAAT--ACGCTGGTCGGTCGCAAGCGCATTCGCAAGTTC
TTCGGGAAGATCCGGGAAGTCGCCGAGATGCCGAACCTCATCGAGGTTCAGAAGGCGTCC
TACGACCAGTTCCTGATGGTGGACGAGCCGGAAGGCGGACGCGCCGACGAAGGCCTGCAG
AGCGTCTTCAAGTCGGTGTTCCCGATCTCCGACTTCGCCTCGACGGCGCTGTTGGAGTTC
GTGCGCTACACCTTCGAGCAGCCGAAATACGACGTCGACGAGTGCCGCCAGCGCGGCATC
ACCTTCGCGGCCCCGCTCAAGGTGACGCTGCGCCTGATCGTGTTCGATGTGGACCCGGAT
ACCGGCGCCAAGTCCGTCAAGGACATCAAGGAGCAGGACGTCTACATGGGCGACATGCCG
CTCATGACGGATAACGGCACCTTCATCGTCAACGGCACCGAGCGCGTCATCGTCTCGCAG
ATGCACCGCTCGCCGGGCGTGTTCTTCGACCACGACAAGGGCAAGACGCACTCCTCGGGC
AAGCTGCTGTTTGCCGCCCGCATCATCCCCTACCGGGGCTCCTGGCTCGACGTCGAGTTC
GATGCCAAGGACATCGTGCACGTGCGCATCGACCGCAAGCGCAAGCTGCCGGTCACCTCG
CTGCTGTTCGCCCTCGGCCTCGACGGCGAAGAAATCCTCTCGACCTTCTACAACCGCGTC
TCCTACGAGCGGGACGGGGCGGACTGGCGCGTGCCGTTCGACGCCGAGCGTCTGAAGGGC
TTCAAGGCCTCCGTCGACCTCATCGACGCCGATTCCGGCGAGGTGGTGCTCGAAGCCGGC
AAGAAGCTGAACGCCCGCAACGCGCGGCTCATCGGCGAGAAGGGCACCAAGTTCCTCAAG
GCGACCGACGAGGATCTCGTCGGCCAGTACATCGCCGAGGATCTCGTCAACGCCAAGACC
GGCGAGATCTGGGCCGAGGCCGGCGACGAGATCTCCGAGAAGCTCCTGAAGGCGCTCGAC
GATGTCGGCGTCACCGAGATCCCGGTGCTCGACATCGACCACGTCAATGTCGGTCCCTAC
ATTCGCAACACGCTGGCCGTGGACAAGAACTCGGCCCGCGAGGGCGCGCTGTTCGACATC
TACCGCGTCATGCGCCCCGGCGAGCCGCCGACGCTCGACACCGCGGAGGCGATGTTCCAC
TCGCTGTTCTTCGATGCCGAGCGCTACGACCTCTCCGCGGTCGGCCGCGTGAAGATGAAC
ATGCGCCTCGACCTCGACGCCGCCGACACCGTGCGCACGCTGCGCCGCGAGGACATGCTC
GCGGTCGTCAAGGCGCTCGTCGACCTGCGCGACGGCAAGGGCGAGATCGACGATATCGAC
CACCTCGGCAACCGCCGCGTCCGCTCGGTCGGCGAGCTGATGGAGAACCAGTATCGCCTG
GGTCTCCTGCGGATGGAGCGCGCCATCAAGGAGCGCATGTCCTCGGTCGATATCGACACG
GTGATGCCGCAGGATCTCATCAATGCGAAGCCCGCGGCCGCCGCGGTGCGCGAGTTCTTC
GGCTCGTCGCAGCTTTCGCAGTTCATGGACCAGACCAACCCGCTGTCGGAAGTGACGCAC
AAGCGCCGTCTCTCGGCGCTCGGCCCGGGCGGTCTGACCCGCGAGCGCGCCGGCTTCGAG
GTGCGCGACGTGCACCCGACGCACTATGGCCGCATCTGCCCGATCGAGACGCCGGAAGGC
CCGAATATCGGCCTGATCAACTCGCTGGCGACGTTCGCCCGCGTGAACAAGTACGGCTTC
ATCGAGACGCCGTTCCGCCGGGTGAAGGACGGCGTGGTGACCGACGAGGTCGCCTACCTC
TCCGCCATGGAGGAGGCCAAGTACTACGTCGCCCAGGCCAATGCCGGCATGGACGCCGCC
CGCAAGCTGACGGACGACCTCGTGGTCTGCCGCCGCGCGGGTGAGGTCATCGTGGTCGCC
CCCGACCGCGTCGACCTCATGGACGTGAGCCCCAAGCAGCTCGTCTCGGTCGCCGCGGCC
TTGATCCCGTTCCTCGAGAACGACGACGCCAACCGCGCCCTGATGGGCTCGAACATGCAG
CGCCAGGCGGTGCCGCTGGTTCGCGCCGACGCACCCTTCGTCGGCACCGGCATGGAAGCC
GTGGTCGCCCGCGACTCCGGCGCGGCCATCGCCGCCCGCCGCTCCGGCATCGTCGATCAG
GTGGACGCCACCCGTATCGTCATCCGCGCGACGGAGGAAACCGACCCGACCAAGCCCGGC
GTCGACATCTACCGCCTCCAGAAGTTCCAGCGCTCCAACCAGTCGACCTGCATCACGCAG
AAGCCGCTGGTGCGCGTCGGCGAGCCGGTGAAGAAGGGCGAGATCATCGCCGACGGTCCC
TCGACCGAGTTCGGCGAACTCGCGCTCGGCCGCAACGTGCTCGTCGCGTTCATGCCGTGG
AACGGGTACAACTTCGAGGACTCGATCCTGCTCTCCGAGCGGATCGTGAAGGATGACGTG
TTCACCTCGATCCACATCGAGGAATTCGAGGTGATGGCCCGCGACACCAAGCTGGGTCCG
GAGGAGATCACCCGCGACATCCCGAACGTCTCGGAAGAGGCGCTCAAGAACCTCGACGAG
GCCGGCATCGTCTATATCGGCGCCGAGGTGCATGCCGGCGACATCCTCGTCGGCAAGATC
ACGCCGAAGGGCGAGAGCCCGATGACGCCGGAGGAGAAGCTGCTCCGCGCCATCTTCGGC
GAGAAGGCGTCCGACGTGCGCGACACCTCGCTCCGGGTCCCGCCCGGGGTCACCGGGACC
ATTGTCGAAGTTCGCGTGTTCAACCGCCACGGCGTCGACAAGGACGAGCGCGCGCAAGCC
ATCGAGCGCGAGGAGATCGAGCGTCTCGCCAAGGACCGCGACGACGAGCAGACCATCCTC
GACCGCAACACCTATGCGCGTCTCGCCGAGGTGCTGATCGGCCAGTCGCCGATCGCCGGT
CCGAAGGGCTTCCGCAAGGACACCACGCTGACCCGCGAGGGCATCAGCGAGTATCCCCGC
TCGCAATGGTGGCAGTTCGCCGTCGTCGACGACCGTCTGATGACGGAGATCGAGGCGATG
CAAAAGCAGTACGACGAGTCGAAGAAGCGCCTCGAGCAGCGCTTCCTCGACAAGGTCGAG
AAGCTGCAGCGCGGCGACGAGCTTCCGCCCGGCGTCATGAAGATGGTCAAGGTCTTCGTG
GCGGTGAAGCGCAAGATCCAGCCCGGCGACAAGATGGCCGGCCGCCACGGCAACAAGGGT
GTCGTGTCGCGCATCGTGCCGATCGAGGACATGCCGTTCCTCGAAGACGGCACGCATGCC
GACATCGTGCTCAACCCGCTCGGCGTGCCCTCGCGCATGAATGTCGGCCAAATCCTCGAG
ACCCACCTCGGCTGGGCGGCTGCGGGCTTGGGTCGCAAGGTCTCCAAGGCGGTCGATGCC
TACCTGAAGAACCAGGACATCGCGCCGCTGCGGGCCGAGATGGAAGCGATCTACTCGCCG
TCCGA---GCTGGAGGGTCTCTCCGACGAGGCTCTGGCGGAAGCCGGCAACAACGTGCGC
CGCGGCGTGCCGATGGCGACGCCGGTGTTCAACGGCGCCAAGGAAGCCGACATCGAGACG
ATGCTGGAGATGGCCGGGCTCGACCGCTCGGCGCAGTCGACGCTCTACGACGGGCGGACC
GGCGAGCCCTTCGACCGCAAGGTCACCATGGGCTACATCTACATGCTGAAGCTGCACCAC
CTCGTGGACGACAAGATCCACGCGCGCTCGATCGGCCCGTACTCGCTCGTCACCCAGCAG
CCGCTGGGCGGCAAGGCGCAGTTCGGCGGCCAGCGCTTCGGTGAGATGGAGGTCTGGGCG
CTGGAGGCCTACGGCGCGGCCTACACGCTGCAGGAGATGCTGACGGTGAAGTCGGACGAC
GTGGCCGGCCGCACCAAGGTCTACGAGGCGATCGTCCGCGGCGACGACACCTTCGAGGCC
GGCATCCCCGAATCCTTCAACGTGCTCGTCAAGGAGATGCGCTCGCTCGGCCTCAACGTC
GAGCTGACGAACTCCA---AGCAGCAG---GCGGCCAACGACCAGATCGAACCGCCGGCC
GACGCGGCCGAGTAA
>Methylobacterium_populi_P-1M
---------------ATGGC-CAAT--ACGCTGGTCGGTCGCAAGCGCATTCGCAAGTTC
TTCGGGAAGATCCGGGAAGTCGCCGAGATGCCGAACCTCATCGAGGTTCAGAAGGCGTCC
TACGACCAGTTCCTGATGGTGGACGAGCCGGAAGGCGGACGCGCCGACGAGGGCCTGCAG
AGCGTCTTCAAGTCGGTGTTCCCGATCTCCGACTTCGCCTCGACGGCGCTGTTGGAGTTC
GTGCGCTACACCTTCGAGCAGCCGAAATACGACGTCGACGAGTGCCGCCAGCGCGGCATC
ACCTTCGCGGCCCCGCTCAAGGTGACGCTGCGCCTGATCGTGTTCGATGTGGATCCCGAC
ACCGGCGCCAAGTCCGTCAAGGACATCAAGGAGCAGGATGTCTACATGGGCGACATGCCG
CTCATGACGGATAACGGCACCTTCATCGTCAACGGCACCGAGCGCGTCATCGTCTCGCAG
ATGCACCGCTCGCCGGGCGTGTTCTTCGACCACGACAAGGGCAAGACGCACTCGTCCGGC
AAGCTGCTGTTTGCCGCCCGCATCATCCCCTACCGGGGCTCCTGGCTCGACGTCGAGTTC
GACGCCAAGGACATCGTGCACGTGCGCATCGACCGCAAGCGCAAGCTGCCGGTCACCTCG
CTGCTGTTCGCCCTCGGCCTCGACGGCGAGGAAATCCTCTCGACCTTCTACAACCGCGTC
TCCTACGAGCGGGACGGGGCGGATTGGCGCGTGCCGTTCGACGCCGAGCGTCTGAAGGGC
TTCAAGGCCTCCGTCGATCTCATCGACGCCGATTCCGGCGAGGTGGTGCTCGAAGCCGGC
AAGAAGCTCAACGCCCGCAACGCGCGCCTCATCGGCGAGAAGGGCACCAAGTTCCTCAAG
GCGACCGACGAGGATCTCGTCGGCCAGTACATCGCCGAGGATCTCGTCAACGGGAAGACC
GGCGAGATCTGGGCCGAGGCCGGCGACGAGATCTCCGAGAAGCTGCTCAAGGCGCTCGAC
GATGTCGGCGTCACCGAGATCCCGGTGCTCGACATCGACCACGTCAATGTCGGTCCCTAC
ATCCGCAACACGCTGGCCGTGGACAAGAATTCCGGCCGCGAGGGCGCGCTGTTCGACATC
TACCGCGTCATGCGCCCCGGCGAGCCGCCGACGCTCGACACCGCGGAGGCGATGTTCCAC
TCGCTGTTCTTCGACGCCGAGCGCTACGACCTCTCCGCGGTCGGCCGCGTGAAGATGAAC
ATGCGCCTCGACCTCGACGCCGCCGACACCGTGCGCACGCTGCGCCGCGAGGACATGCTC
GCGGTCGTCAAGGCGCTGGTGGACCTGCGCGACGGCAAGGGCGAGATCGACGACATCGAC
CACCTTGGCAACCGCCGCGTCCGCTCGGTCGGCGAGCTGATGGAGAACCAGTACCGCCTG
GGTCTCCTGCGGATGGAGCGCGCCATCAAGGAGCGCATGTCCTCGGTCGATATCGACACG
GTGATGCCGCAGGACCTCATCAACGCGAAGCCCGCCGCGGCGGCGGTGCGCGAGTTCTTC
GGCTCGTCGCAGCTCTCGCAGTTCATGGACCAGACCAACCCGCTGTCGGAAGTGACGCAC
AAGCGCCGCCTCTCGGCGCTCGGCCCGGGCGGTCTGACCCGCGAGCGCGCCGGCTTCGAG
GTGCGCGACGTGCACCCGACCCATTACGGCCGCATCTGCCCGATCGAGACGCCGGAAGGC
CCGAATATCGGCCTGATCAACTCGCTGGCGACCTTCGCCCGCGTGAACAAGTACGGCTTC
ATCGAGACCCCGTTCCGCCGGGTGAAGGACGGCGTGGTGACCGACGAGGTCGCCTACCTC
TCCGCCATGGAGGAGGCGAAGTACTACGTCGCCCAGGCCAATGCCGGCATGGACGAGAAC
CGCAAGCTGACGGACGACCTCGTCGTCTGCCGCCGCGCCGGTGAGGTCATCGTGGTCGCC
CCCGACCGCGTCGATCTCATGGACGTGTCCCCGAAGCAGCTCGTGTCGGTCGCAGCCGCG
CTGATCCCGTTCCTCGAGAACGACGACGCCAACCGTGCGCTGATGGGCTCGAACATGCAG
CGCCAGGCGGTGCCGCTGGTTCGCGCCGACGCGCCCTTCGTCGGCACCGGCATGGAGGCC
GTGGTCGCCCGCGATTCCGGCGCCGCCATCGCCGCCCGCCGCTCCGGCATCGTCGATCAG
GTGGACGCCACCCGTATCGTCATCCGCGCCACGGAGGAGACCGACCCGACCAAGCCCGGC
GTCGACATCTACCGCCTGCAGAAGTTCCAGCGCTCGAACCAGTCGACCTGCATCACGCAG
AAGCCGCTGGTGCGCGTCGGCGAGCCGGTGAAGAAGGGCGAGATCATCGCCGACGGTCCC
TCGACCGAGTTCGGCGAGCTCGCGCTCGGCCGCAACGTGCTCGTCGCGTTCATGCCCTGG
AACGGCTACAACTTCGAGGACTCGATCCTGCTCTCCGAGCGGATCGTGAAGGATGACGTG
TTCACCTCGATCCACATCGAGGAATTCGAGGTGATGGCCCGCGACACCAAGCTGGGTCCG
GAGGAAATCACCCGCGACATCCCGAACGTCTCGGAAGAGGCGCTCAAGAACCTCGACGAG
GCCGGCATCGTCTATATCGGCGCCGAGGTCCATGCCGGCGACATCCTCGTCGGCAAGATC
ACGCCGAAGGGCGAGAGCCCGATGACGCCGGAGGAGAAGCTCCTGCGCGCCATCTTCGGC
GAGAAGGCGTCCGACGTGCGCGACACCTCGCTCCGGGTCCCCCCGGGCGTGACCGGCACG
ATCGTCGAGGTCCGGGTGTTCAACCGCCACGGCGTCGACAAGGATGAGCGCGCCCAGGCG
ATCGAGCGTGAGGAGATCGAGCGTCTCGCCAAGGACCGCGACGACGAGCAGACCATCCTC
GACCGCAACACCTATGCGCGTCTCGCCGAGGTTCTGATCGGCCAGTCGCCGATCGCCGGG
CCGAAGGGCTTCCGCAAGGACACCACGCTGACCCGTGAGATCATCAGCGAGTATCCCCGC
TCGCAATGGTGGCAGTTCGCCGTCGTCGACGACCGTCTGATGACGGAGATCGAGGCGATG
CAGAAGCAGTACGACGAGTCGAAGAAGCGCCTCGAGCAGCGCTTCCTCGACAAGGTCGAG
AAGCTGCAGCGCGGCGACGAGCTTCCGCCCGGCGTCATGAAGATGGTCAAGGTCTTCGTG
GCGGTGAAGCGCAAGATCCAGCCCGGCGACAAGATGGCCGGCCGCCACGGCAACAAGGGT
GTCGTGTCGCGCATCGTGCCGATCGAGGACATGCCGTTCCTCGAGGACGGCACGCATGCC
GACATCGTGCTCAACCCGCTCGGCGTGCCCTCGCGCATGAATGTCGGTCAGATCCTCGAG
ACCCACCTCGGCTGGGCGGCTGCGGGCTTGGGTCGCAAGGTCTCGAAGGCGGTCGATGCC
TATCTGAAGACGCAGGACATCAACCCGCTCAAGGAGGAGATGAAGGCGATCTACTCCCCC
GCCGA---GCTGGAAGGCCTGTCGGACGAGGATCTGGCGGAGGCCGGCAACAACGTCCGC
CGCGGCGTGCCGATGGCGACCCCCGTGTTCAACGGTGCCAAGGAAGCCGACATCGAGACG
ATGCTGGAGATGGCCGGGCTCGACCGCTCGGCGCAGTCGACGCTCTACGACGGGCGGACC
GGCGAGCCCTTCGACCGCAAGGTCACCATGGGCTACATCTACATGCTGAAGCTGCACCAC
CTCGTGGACGACAAGATCCACGCGCGCTCGATCGGTCCGTACTCGCTCGTCACCCAGCAG
CCCCTGGGCGGCAAGGCGCAGTTCGGCGGCCAGCGCTTCGGTGAGATGGAGGTCTGGGCG
CTGGAGGCCTACGGCGCGGCCTACACGCTGCAGGAGATGCTCACGGTGAAGTCGGACGAC
GTGGCCGGCCGCACCAAGGTCTACGAGGCGATCGTCCGCGGCGACGACACCTTCGAGGCC
GGCATCCCCGAGAGCTTCAACGTGCTCGTGAAGGAGATGCGCTCGCTCGGCCTCAACGTC
GAGCTGACGAACTCCAAGCAGCAGCAG---GCGGCCAACGACCAGATCGAGCCGCCGGCC
GACGCCGCCGAGTAA
>Methylobacterium_sp_MB200
---------------ATGGC-CAAT--ACGCTGGTCGGTCGCAAGCGCATTCGCAAGTTC
TTCGGGAAGATCCGGGAAGTCGCCGAGATGCCGAACCTCATCGAGGTTCAGAAGGCGTCC
TACGACCAGTTCCTGATGGTGGACGAGCCGGAAGGCGGGCGCGCCGACGAGGGGCTGCAG
AGCGTCTTCAAGTCGGTCTTCCCGATCTCCGATTTCGCCTCGACGGCGCTTCTGGAGTTC
GTGCGCTACACCTTCGAGCAGCCGAAATACGACGTCGACGAGTGCCGCCAGCGCGGCATC
ACCTTCGCGGCCCCGCTCAAGGTGACGCTGCGCCTGATCGTGTTCGACGTGGATCCCGAC
ACCGGCGCCAAGTCGGTCAAGGACATCAAGGAGCAGGACGTCTACATGGGCGACATGCCG
CTCATGACGGACAACGGCACCTTCATCGTCAACGGCACCGAGCGCGTCATCGTCTCGCAG
ATGCACCGCTCGCCGGGCGTGTTCTTCGACCACGACAAGGGCAAGACGCACTCCTCCGGC
AAGCTGCTGTTCGCCGCCCGCATCATCCCGTATCGCGGCTCCTGGCTCGACGTCGAGTTC
GACGCCAAGGACATCGTGCACGTGCGCATCGACCGCAAGCGCAAGCTGCCGGTCACCTCG
CTGCTGTTCGCCCTCGGCCTCGACGGTGAAGAGATCCTCTCGACCTTCTACAACCGCGTC
TCCTACGAGCGGGACGGGGCCGATTGGCGCGTGCCGTTCGACGCCGAGCGTCTGAAGGGC
TTCAAGGCCTCCGTCGACCTCATCGACGCCGATTCCGGCGAGGTGGTGCTGGAAGCCGGC
AAGAAGCTCAACGCCCGCAACGCGCGCCTCATCGCCGAGAAGGGCACCAAGTTCCTCAAG
GCGACCGACGAGGACCTCGTCGGCCAGTACATCGCCGAGGACCTCGTCAACGTGAACACC
GGCGAGATCTGGGCCGAGGCCGGCGACGAGATCTCCGAGAAGCTCCTCAAGAGCCTCGAC
GAGGTCGGCGTCACCGAGATCCCGGTGCTCGACATCGACCACGTCAATGTCGGTCCCTAC
ATCCGCAACACCCTGGCCGTGGACAAGAATTCCGGCCGCGAGGGTGCGCTGTTCGACATC
TACCGCGTCATGCGTCCCGGCGAGCCGCCGACGCTCGACACCGCGGAGGCGATGTTCCAC
TCGCTGTTCTTCGACGCCGAGCGCTACGATCTCTCCGCGGTCGGCCGCGTGAAGATGAAC
ATGCGCCTCGACCTCGACGCCGCCGACACCGTGCGCACGCTGCGCCGCGAGGACATGCTC
GCGGTCGTCAAGGCGCTCGTCGACCTGCGCGACGGCAAGGGCGAGATCGACGACATCGAC
CACCTCGGCAACCGCCGGGTCCGCTCGGTCGGCGAGCTGATGGAGAACCAGTACCGTCTG
GGCCTCCTGCGGATGGAGCGCGCCATCAAGGAGCGCATGTCCTCGGTCGATATCGACACG
GTGATGCCGCAGGACCTCATCAACGCGAAGCCCGCCGCGGCGGCCGTGCGCGAGTTCTTC
GGCTCGTCGCAGCTCTCGCAGTTCATGGACCAGACCAACCCGCTCTCGGAAGTGACGCAC
AAGCGCCGCCTCTCGGCGCTTGGCCCAGGCGGTCTGACCCGCGAGCGCGCCGGCTTCGAG
GTGCGCGACGTGCACCCGACGCATTACGGCCGCATCTGCCCGATCGAGACGCCGGAAGGC
CCGAATATCGGCCTGATCAACTCGCTGGCGACGTTTGCCCGCGTGAACAAGTACGGCTTC
ATCGAGACGCCGTTCCGCCGGGTGAAGGACGGCGTGGTGACCGACGAGGTCGCCTACCTC
TCCGCCATGGAGGAGGCGAAGTACTACGTCGCCCAGGCCAATGCCGGCATGGACGAGAAC
CGCAAGCTGACGGACGACCTCGTCGTCTGCCGCCGCGCCGGTGAGGTCATCGTGGTCGCC
CCCGACCGCGTCGATCTCATGGACGTGAGCCCGAAGCAGCTCGTCTCGGTCGCCGCGGCG
CTGATCCCGTTCCTCGAGAACGACGACGCCAACCGCGCGCTGATGGGCTCGAACATGCAG
CGCCAGGCGGTGCCGCTGGTTCGCGCCGACGCGCCCTTCGTCGGCACCGGCATGGAGGCC
GTGGTCGCCCGCGATTCCGGCGCCGCCATCGCCGCCCGCCGCTCCGGCATCGTCGATCAG
GTGGACGCCACCCGTATCGTCATCCGCGCCACGGAAGAGACCGACCCGACCAAGCCCGGC
GTCGACATCTACCGCCTGCAGAAGTTCCAGCGCTCCAACCAGTCGACCTGCATCACGCAG
AAGCCGCTGGTTCGCGTCGGCGAGCCGGTGAAGAAGGGCGAGATCATCGCCGACGGTCCC
TCGACCGAGTTCGGCGAACTCGCGCTCGGCCGCAACGTGCTCGTCGCGTTCATGCCCTGG
AACGGCTACAACTTCGAGGACTCGATCCTGCTCTCCGAGCGGATCGTGAAGGATGACGTG
TTCACCTCGATCCACATCGAGGAATTCGAGGTGATGGCCCGCGACACCAAGCTGGGTCCG
GAGGAGATCACCCGCGACATCCCGAACGTCTCGGAGGAGGCGCTCAAGAACCTCGACGAG
GCCGGCATCGTCTATATCGGCGCCGAGGTGCATGCCGGCGACATCCTCGTCGGCAAGATC
ACGCCGAAGGGCGAGAGCCCGATGACGCCGGAGGAGAAGCTCCTGCGCGCCATCTTCGGC
GAGAAGGCGTCCGACGTGCGCGACACCTCGCTTCGGGTTCCCCCGGGCGTGACCGGCACG
ATCGTCGAGGTGCGGGTGTTCAACCGCCACGGCGTCGACAAGGACGAGCGCGCCCAGGCG
ATCGAGCGCGAGGAGATCGAGCGTCTCGCCAAGGACCGCGACGACGAGCAGACCATCCTC
GACCGCAACACCTACGCCCGTCTGGCCGAGGTTCTGATCGGCCAGTCGCCGATCGCCGGG
CCGAAGGGCTTCCGCAAGGACACCACGCTGACCCGCGAGATCATCAGCGAGTATCCCCGC
TCGCAATGGTGGCAGTTCGCCGTCGTCGACGACCGTCTGATGACGGAGATCGAGGCGATG
CAGAAGCAGTACGACGAGTCGAAGAAGCGCCTCGAGCAGCGCTTCCTCGACAAGGTCGAG
AAGCTGCAGCGCGGCGACGAGCTTCCGCCCGGCGTCATGAAGATGGTCAAGGTCTTCGTG
GCGGTGAAGCGCAAGATCCAGCCCGGCGACAAGATGGCCGGCCGCCACGGCAACAAGGGT
GTCGTGTCGCGCATCGTGCCGATCGAGGACATGCCGTTCCTCGAGGACGGCACGCATGCC
GACATCGTGCTCAACCCGCTCGGCGTGCCCTCGCGCATGAACGTCGGTCAGATCCTCGAG
ACCCACCTCGGCTGGGCGGCTGCGGGCTTGGGTCGCAAGGTCTCGAAGGCGGTCGATGCC
TATCTGAAGACGCAGGACATCGGCCCGCTGAAGGAGGAGATGAAGGCGATCTACTCCCCC
GCCGA---GCTGGAAGGCCTGTCGGACGAGGATCTGGCGGAGGCCGGCAACAACGTCCGC
CGCGGCGTGCCGATGGCGACCCCGGTGTTCAACGGCGCCAAGGAAGCCGACATCGAGACG
ATGCTGGAGATGGCCGGGCTCGACCGCTCGGCGCAGTCGACGCTCTACGACGGGCGGACC
GGCGAGCCCTTCGACCGCAAGGTCACCATGGGCTACATCTACATGCTGAAGCTGCACCAC
CTCGTGGACGACAAGATCCACGCGCGCTCGATCGGCCCGTACTCGCTCGTCACCCAGCAG
CCCCTGGGCGGCAAGGCGCAGTTCGGCGGCCAGCGCTTCGGTGAGATGGAGGTGTGGGCG
CTGGAGGCCTACGGTGCGGCCTACACGCTGCAGGAGATGCTCACGGTGAAGTCGGACGAC
GTGGCCGGCCGCACCAAGGTCTACGAGGCGATCGTCCGCGGCGACGACACCTTCGAGGCC
GGCATCCCCGAATCCTTCAACGTGCTTGTCAAGGAGATGCGCTCGCTCGGCCTCAACGTC
GAGCTGACGAACTCCAAGCAGCAGCAG---GCGGCCAACGACCAGATCGAGCCGCCGGCC
GACGCCGCCGAGTAA
>Methylobacterium_rhodesianum_DSM_5687
---------------ATGGC-CAAT--ACGCTGGTCGGTCGCAAGCGCATTCGCAAGTTC
TTCGGGAAGATCCGGGAAGTCGCCGAGATGCCGAACCTCATCGAGGTTCAGAAGGCGTCC
TACGACCAGTTCCTGATGGTGGACGAGCCGGAAGGCGGGCGCGCCGACGAGGGGCTGCAG
AGCGTCTTCAAGTCGGTCTTCCCGATCTCCGATTTCGCCTCGACGGCGCTCCTGGAGTTC
GTGCGCTACACCTTCGAGCAGCCGAAATACGACGTCGACGAGTGCCGCCAGCGCGGCATC
ACCTTCGCGGCCCCGCTCAAGGTGACGCTGCGCCTGATCGTGTTCGACGTGGATCCCGAC
ACCGGCGCCAAGTCGGTCAAGGACATCAAGGAGCAGGACGTCTACATGGGCGACATGCCG
CTCATGACGGACAACGGCACCTTCATCGTCAACGGCACCGAGCGCGTCATCGTCTCGCAG
ATGCACCGCTCGCCGGGCGTGTTCTTCGACCACGACAAGAGCAAGACGCACTCCTCCGGC
AAGCTGCTGTTCGCCGCCCGCATCATCCCGTATCGCGGCTCCTGGCTCGACGTCGAGTTC
GACGCCAAGGACATCGTGCACGTGCGCATCGACCGCAAGCGCAAGCTGCCGGTCACCTCG
CTGCTGTTCGCGCTCGGCCTCGACGGTGAAGAAATCCTCTCGACCTTCTACAACCGCGTC
TCCTACGAGCGGGACGGGGCGGATTGGCGCGTGCCGTTCGACGCCGAGCGGCTGAAGGGC
TTCAAGGCCTCCGTCGACCTCATCGACGCCGATTCCGGCGAGGTGGTGCTGGAAGCCGGC
AAGAAGCTCAACGCCCGCAACGCGCGCCTCATCGCCGAGAAGGGCACCAAGTTCCTCAAG
GCGACCGACGAGGACCTCGTCGGCCAGTACATCGCCGAGGACCTCGTCAACGTGAACACC
GGCGAGATCTGGGCCGAGGCCGGCGACGAGATCTCCGAGAAGCTCCTCAAGAGCCTCGAC
GAGGTCGGCGTCACCGAGATCCCGGTGCTCGACATCGACCACGTCAATGTCGGTCCCTAC
ATCCGCAACACCCTCGCCGTGGACAAGAATTCCGGCCGCGAGGGCGCGCTGTTCGACATC
TACCGCGTCATGCGTCCCGGCGAGCCGCCGACGCTCGACACCGCGGAGGCGATGTTCCAC
TCGCTGTTCTTCGACGCCGAGCGCTACGATCTCTCCGCGGTCGGCCGCGTGAAGATGAAC
ATGCGCCTCGACCTCGACGCCGCCGACACCGTGCGCACGCTGCGCCGCGAGGACATGCTC
GCGGTCGTCAAGGCGCTCGTCGACCTGCGCGACGGCAAGGGCGAGATCGACGACATCGAC
CACCTCGGCAACCGCCGGGTCCGCTCGGTCGGCGAGCTGATGGAGAACCAGTACCGTCTG
GGCCTCCTGCGGATGGAGCGCGCCATCAAGGAGCGCATGTCCTCGGTCGATATCGACACG
GTGATGCCGCAGGACCTCATCAACGCGAAGCCCGCCGCGGCGGCCGTGCGCGAGTTCTTC
GGCTCGTCGCAGCTCTCGCAGTTCATGGACCAGACCAACCCGCTCTCGGAAGTGACGCAC
AAGCGCCGCCTCTCGGCGCTCGGCCCGGGCGGTCTGACCCGCGAGCGCGCCGGCTTCGAG
GTGCGCGACGTGCACCCGACCCATTACGGCCGCATCTGCCCGATCGAGACGCCGGAAGGC
CCGAATATCGGCCTGATCAACTCGCTGGCGACGTTTGCCCGCGTGAACAAGTACGGCTTC
ATCGAGACGCCGTTCCGCCGGGTGAAGGACGGCGTGGTGACCGACGAGGTCGCCTACCTC
TCCGCCATGGAGGAGGCGAAGTACTACGTCGCCCAGGCCAATGCCGGCATGGACGAGAAC
CGCAAGCTGACGGACGACCTCGTCGTCTGCCGCCGCGCGGGTGAGGTCATCGTGGTCGCC
CCCGACCGCGTCGATCTCATGGACGTGAGCCCGAAGCAGCTCGTCTCGGTCGCCGCGGCG
CTGATCCCGTTCCTCGAGAACGACGACGCCAACCGCGCGCTGATGGGCTCGAACATGCAG
CGCCAGGCGGTGCCGCTGGTTCGCGCCGACGCGCCCTTCGTCGGCACCGGCATGGAGGCC
GTGGTCGCCCGCGATTCCGGCGCCGCCATCGCCGCCCGTCGCTCCGGCATCGTCGATCAG
GTGGACGCCACCCGTATCGTCATCCGCGCCACGGAAGAGACCGACCCGACCAAGCCCGGC
GTCGACATCTACCGCCTGCAGAAGTTCCAGCGCTCCAACCAGTCGACCTGCATCACGCAG
AAGCCGCTGGTGCGCGTCGGCGAGCCGGTGAAGAAGGGCGAGATCATCGCCGATGGGCCG
TCCACGGAGTTCGGCGAGCTGGCGCTCGGCCGCAACGTGCTCGTCGCGTTCATGCCCTGG
AACGGCTACAACTTCGAGGACTCGATCCTGCTCTCCGAGCGGATCGTGAAGGATGACGTG
TTCACCTCGATCCATATCGAGGAATTCGAGGTGATGGCCCGCGACACCAAGCTGGGTCCG
GAGGAGATCACCCGCGACATCCCGAACGTCTCGGAGGAGGCGCTCAAGAACCTCGACGAG
GCCGGCATTGTCTATATCGGCGCCGAGGTTCATGCCGGCGACATCCTCGTCGGCAAGATC
ACGCCGAAGGGCGAGAGCCCGATGACGCCGGAGGAGAAGCTCCTGCGCGCCATCTTCGGC
GAGAAGGCGTCCGACGTGCGCGACACCTCGCTTCGGGTTCCCCCGGGCGTGACCGGCACG
ATCGTCGAGGTCCGGGTGTTCAACCGCCACGGCGTCGACAAGGACGAGCGCGCCCAGGCG
ATCGAGCGCGAGGAGATCGAGCGTCTCGCCAAGGACCGCGACGACGAGCAGACCATCCTC
GACCGCAACACCTATGCGCGTCTCGCCGAGGTTCTGATCGGCCAGTCGCCGATCGCCGGA
CCGAAGGGCTTCCGCAAGGACACCACGCTGACCCGCGAGATCATCAGCGAGTATCCCCGC
TCGCAATGGTGGCAGTTCGCCGTCGTCGACGACCGTCTGATGACGGAGATCGAGGCGATG
CAGAAGCAGTACGACGAGTCGAAGAAGCGCCTCGAGCAGCGCTTCCTCGACAAGGTCGAG
AAGCTGCAGCGCGGCGACGAGCTTCCGCCCGGCGTCATGAAGATGGTCAAGGTCTTCGTG
GCGGTGAAGCGCAAGATCCAGCCCGGCGACAAGATGGCCGGCCGCCACGGCAACAAGGGT
GTCGTGTCGCGCATCGTGCCGATCGAGGACATGCCGTTCCTCGAGGATGGCACGCATGCC
GACATCGTGCTCAACCCGCTCGGCGTGCCCTCGCGCATGAACGTCGGTCAGATCCTCGAG
ACCCACCTCGGCTGGGCGGCTGCGGGCTTGGGTCGCAAGGTCTCGAAGGCGGTCGATGCC
TATCTGAAGACGCAGGACATCGGCCCGCTGAAGGAGGAGATGAAGGCGATCTACTCCCCC
GCCGA---GCTGGAAGGCCTGTCGGACGAGGATCTGGCGGAGGCCGGCAACAACGTCCGC
CGCGGCGTGCCGATGGCGACCCCGGTGTTCAACGGCGCCAAGGAAGCCGACATCGAGACG
ATGCTGGAGATGGCCGGGCTCGACCGCTCGGCGCAGTCGACGCTCTACGACGGGCGGACC
GGCGAGCCCTTCGACCGCAAGGTCACCATGGGCTACATCTACATGCTGAAGCTGCACCAC
CTCGTGGACGACAAGATCCACGCGCGCTCGATCGGCCCGTACTCGCTCGTCACCCAGCAG
CCCCTGGGCGGCAAGGCGCAGTTCGGCGGCCAGCGCTTCGGTGAGATGGAGGTCTGGGCG
CTGGAGGCCTACGGTGCGGCCTACACGCTGCAGGAGATGCTCACGGTGAAGTCGGACGAC
GTGGCCGGCCGCACCAAGGTCTACGAGGCGATCGTCCGCGGCGACGACACCTTCGAGGCC
GGCATCCCCGAATCCTTCAACGTGCTCGTCAAGGAGATGCGCTCGCTCGGCCTCAACGTC
GAGCTGACGAACTCCAAGCAGCAGCAG---GCGGCCAACGACCAGATCGAGCCGCCGGCC
GACGCCGCCGAGTAA
>Methylobacterium_komagatae_DSM_19563
---------------ATGGC-CAAC--ACGCTGGTCGGTCGCAAGCGCATTCGGAAGTTC
TTTGGCAAGATCAAGGAAGTGACGCAGATGCCGAACCTCATTGAGGTTCAGAAGGCATCC
TACGAGCAGTTCCTGATGGTCGACGAGCCGGAGGGTGGCCGCGCCGACGAGGGCCTGCAG
AGCGTGTTCAAGTCGGTTTTCCCGATTTCGGACTTCGCCTCGACGGCCCTGCTCGAGTTC
GTCCGTTACACGTTCGAGCCGCCGAAGTACGACGTGGACGAGTGCCGTCAGCGCGGCATC
ACCTTCGCGGCTCCGCTGAAGGTGACGCTGCGTCTCATCGTGTTCGATGTCGATCCGGAC
ACGCAGGCCAAGTCGGTCAAGGATATCAAGGAGCAGGACGTCTACATGGGCGACATGCCC
CTGATGACGGAGAACGGCACCTTCATCGTCAACGGCACCGAGCGCGTCATCGTCTCGCAG
ATGCACCGCTCGCCGGGCGTGTTCTTCGACCACGACAAGGGCAAGACCCACTCGTCGGGC
AAGTTGCTCTTCGCTGCGCGCATCATTCCGTATCGCGGCTCGTGGCTCGATGTGGAGTTC
GATGCCAAGGACATCGTGCATGTCCGCATCGACCGGAAGCGCAAGCTGCCGGTGACGTCG
CTGCTCTACGCGCTGGGTCTCGACGGCGAAGAGATCCTGTCGACCTTCTACAACCGCGTG
GTCTACGACCGCGACGGCGCCGACTGGCGTGTGCCGTTCGATGCCGAGCGCATGAAGGGC
CTGAAGGCGACCACCGACCTGATCGACGCCGAGTCCGGTGAGGTCGTGCTGGAGGCGGGC
AAGAAGCTCAATGCCCGCAACGCCCGTCAGATCACCGAAAAGGGCGTGAAGTTCCTCAAG
GCGACCGACGAGGATCTCGTCAGCCAGTATATCGCCGAAGACCTCGTCAACATGCAGACG
GGTGAAATCTGGGCCGAGGCCGGCGAGGAGATCACCGAGAAGCTGCTCAAGGCGCTTGAC
GATGTCGGCGTGACCGAACTGCCCGTGCTCGATATCGACCACGTCAACATCGGCCCGTAC
ATCCGAAACACGCTGGCCGTGGACAAGAACTCGGGCCGCGAAGGCGCATTGTTCGACATC
TACCGCGTGATGCGTCCGGGCGAGCCGCCGACGCTCGACACCGCCGAGGCGATGTTCCAC
TCGCTGTTCTTCGATGCCGAGCGCTACGACCTCTCTGCGGTCGGCCGCGTGAAGATGAAC
ATGCGTCTCGACCTCGACGCCGCCGACACTGTGCGCACCCTCCGCAAGGAGGACATGCTG
GCGGTCGTCAAGGCGTTGGTGGAGCTGCGCGACGGCAAGGGTGAGATCGACGACATCGAC
CACCTCGGCAACCGCCGCGTGCGCTCGGTCGGCGAGCTCATGGAGAACCAGTACCGCCTG
GGCCTCCTGCGCATGGAGCGCGCCATCCGCGAGCGCATGAGCCAGGTCGATATCGACACG
GTCATGCCGCAGGACCTCATCAACGCGAAGCCCGCCGCTGCGGCGGTGCGCGAGTTCTTC
GGCTCGTCGCAGCTCTCGCAGTTCATGGACCAGACCAACCCGCTCTCCGAGGTCACGCAC
AAGCGTCGTCTCTCGGCGCTTGGCCCGGGCGGTCTGACCCGCGAGCGCGCCGGCTTCGAG
GTGCGCGACGTGCACCCGACCCATTACGGCCGCATCTGCCCGATCGAGACGCCGGAAGGC
CCGAATATCGGTCTGATCAACTCGCTGGCGACCTTCGCCCGCGTGAACAAGTACGGCTTC
ATCGAGACCCCGTTCCGCCGCGTGCGCGACGGCGTCGTCACCGATGAGGTCGCCTACCTC
TCGGCCATGGAGGAGGCGAAGTACTACGTCGCGCAGGCCAACGCGCAGATGGACGAGGCT
CGCAAGCTGACGGAAGACCTCGTGGTCTGCCGTCGCGCCGGTGAAGTCATCGTCGTGGGT
CCCGAGCGCGTCGACCTCATGGACGTGTCGCCGAAGCAGCTCGTGTCGGTCGCAGCGGCG
CTCATCCCGTTCCTCGAGAACGACGACGCCAACCGCGCCCTCATGGGCTCGAACATGCAG
CGCCAGGCGGTGCCGCTGGTCCGTGCCGACGCCCCGTTCGTGGGCACCGGCATGGAAGCG
GTGGTGGCCCGTGACTCCGGTGCCGCCATCGCGGCCCGCCGTGCGGGCATCATCGATCAG
GTGGACGCCACCCGTATCGTCATCCGCGCCACGGAAGAGGCCGACGCCAACAAGCCGGGC
GTCGACATCTACCGTCTTCAGAAGTTCCAGCGCTCCAACCAGTCGACCTGCATCACGCAG
AAGCCGCTGGTCCGCGTCGGCGAGTTCGTGAAGAAGGGCGAGATCATCGCTGACGGTCCC
TCGACCGAGTTCGGCGAGCTGGCGCTCGGCCGGAACGTGCTCGTCGCGTTCATGCCGTGG
AACGGCTACAACTTCGAGGACTCGATCCTGCTCTCCGAGCGGATCGTGAAGGATGACGTG
TTCACCTCGATCCACATCGAGGAATTCGAGGTGATGGCCCGCGACACCAAGCTGGGTCCG
GAAGAAATCACCCGCGACATCCCGAACGTCTCCGAAGAGGCGCTAAAGAACCTCGACGAA
GCGGGCATCGTCTACATCGGTGCCGAGGTCCATGCGGGCGACATCCTCGTCGGCAAGATC
ACGCCGAAGGGGGAGAGCCCGATGACGCCGGAGGAAAAGCTCCTCCGCGCCATCTTCGGC
GAGAAGGCCTCCGACGTGCGCGACACGTCCCTGCGTGTGCCCCCGGGCGTCACCGGCACC
ATCGTCGAGGTGCGGGTGTTCAACCGGCACGGCGTCGACAAGGACGAGCGCGCCCAGGCG
ATCGAGCGCGAGGAAATCGAGCGTCTCGCCAAGGACCGCGACGACGAGCAGGCGATCCTC
GACCGCAACACTTACGCCCGTCTGGCGGATGTGCTGATCGGTCAGGCGCCGGTGGCCGGG
CCGAAGGGCTTCAAGAAGGACACCACGCTCACCCGCGAGCTGATCAACGACTACCCGCGT
TCGCAGTGGTGGCAGTTCGCCGTCATCGACGACCGTCTCATGACCGAGATGGAAGCGATG
CAGAAGCAGTACGACGAGTCGAAGAAGCGCCTCGAGCAGCGCTTCCTCGATAAGGTCGAG
AAGCTGCAGCGCGGCGACGAGCTGCCGCCCGGCGTCATGAAGATGGTCAAGGTCTTCGTG
GCGGTGAAGCGCAAGATCCAGCCGGGCGACAAGATGGCTGGCCGTCACGGCAACAAGGGT
GTCGTGTCGCGGATCGTGCCGATCGAGGACATGCCGTTCCTGGAGGACGGGACGCATGCC
GACATCGTGCTCAACCCGCTGGGTGTGCCCTCGCGCATGAACGTCGGTCAGATCCTGGAG
ACGCACCTTGGCTGGGCGGCTGCGGGCCTGGGTCGCAAGGTGTCCAAGGCGGTTGATGCC
TATCTCAAGACGCAGGACATCGCCCCGCTGAAGCAGGAGATGGAGTCCATCTACTCCCCG
TCGGA---GTTGGAGGGCCTGTCCGATGAGGATCTGCTGGAGGCGGGCAACAACGTCCGT
CGCGGCGTGCCGATGGCCACTCCGGTGTTCAACGGCGCCAAGGAGGCCGACATCGAGCAG
ATGCTGGAGATGGCCGGGCTGGACCGCTCGGCGCAGTCGACGCTCTACGACGGGCGGACC
GGCGAGCCCTTCGACCGCAAGGTCACGATGGGCTACATCTACATGCTGAAGCTGCACCAC
CTCGTGGATGACAAGATCCACGCGCGGTCGATCGGCCCGTACTCCCTCGTCACCCAGCAG
CCGCTGGGCGGTAAGGCGCAGTTCGGCGGTCAGCGCTTCGGTGAGATGGAGGTCTGGGCT
CTGGAAGCTTACGGCGCCGCCTACACCCTGCAGGAGATGCTCACCGTCAAGTCGGACGAC
GTGGCCGGCCGCACCAAGGTCTACGAGGCCATCGTGCGCGGCGACGACACGTTCGAGGCG
GGCATCCCCGAGTCGTTCAACGTGCTCGTCAAGGAGATGCGTTCGCTCGGCCTCAACGTC
GAGCTGACGTCCTCCA------AGAAG---GCGGCGAACGACCAGCTGGAGCCCCCGGCC
GACGCGGCCGAGTAG
>Methylobacterium_sp_17Sr1-43
---------------ATGGC-CAAC--ACGCTGGTCGGTCGCAAGCGCATTCGGAAGTTC
TTCGGCAAGATCAAGGAAGTCGCCGAGATGCCGAACCTCATCGAGGTTCAGAAGGCGTCC
TACGACCAGTTCCTGATGGTGGACGAGCCCGAGGGCGGCCGCGGCGACGAGGGCCTCCAG
AGCGTGTTCAAGTCGGTGTTCCCGATCTCGGACTTCGCCTCGACCTCGCTGCTCGAGTTC
GTGCGCTACACCTTCGAGCCGCCGAAGTACGACGTCGACGAGTGCCGCCAGCGCGGCATC
ACCTTCGCGGCCCCGCTGAAGGTGACGCTGCGCCTCATCGTGTTCGACGTCGATCCGGAC
ACCCAGGCGAAGTCGGTCAAGGACATCAAGGAGCAGGACGTCTACATGGGCGACATGCCC
CTGATGACGGAGAACGGCACCTTCATCGTCAACGGCACTGAGCGCGTCATCGTCTCGCAG
ATGCACCGCTCCCCGGGCGTGTTCTTCGACCACGACAAGGGCAAGACGCACTCGAGCGGA
AAGCTGCTGTTTGCCGCCCGCATCATCCCGTACCGCGGCTCCTGGCTCGACGTCGAGTTC
GACGCCAAGGACATCGTGCACGTCCGCATCGACCGGAAGCGCAAGCTCCCCGTCACCTCG
CTGCTGTTCGCCCTCGGGCTCGACGGCGAGGAGATTCTGTCGACCTTCTACAACAAGGTG
ATCTACGACCGCGACGGCGCCGACTGGCGCGTGCCGTTCGACGCCGAGCGCCTGAAGGGC
TTCAAGGCCTCCGTCGACCTGATCGACGCCGATTCGGGCGAGGTGGTGCTCGAGGCGGGC
AAGAAGCTCAACGCCCGCAACGCCCGCCAGATCACCGAGAAGGGCACCAAGTTCCTCAAG
GCGACCGACGAGGACCTGATCGGCCAGTACGTGGCCGAGGACCTCGTCAACATGCAGACG
GGCGAGATCTGGGCCGAGGCCGGCGAGGAGATCACCGAGAAGCTGCTGAAGGCGCTCGAC
GAGGTCGGCATCACCGAGATGCCGGTGCTCGACATCGACCACGTCAATGTCGGTCCCTAC
ATCCGCAACACGCTCGCGGTGGACAAGAACTCGGGCCGCGAGGGCGCGCTGTTCGACATC
TACCGGGTCATGCGCCCGGGCGAGCCGCCGACGCTCGACACCGCCGAGGCGATGTTCCAC
TCGCTGTTCTTCGACGCCGAGCGCTACGACCTGTCCGCGGTCGGCCGCGTGAAGATGAAC
ATGCGCCTCGACCTCGACGCCGCCGACACCGTGCGCACGCTCCGCAAGGAGGACATGCTG
GCGGTCGTCAAGGCGCTCGTGGAGCTGCGCGACGGCAAGGGCGAGATCGACGACATCGAC
CACCTCGGCAACCGCCGCGTCCGCTCTGTCGGCGAGCTGATGGAGAACCAGTACCGTCTG
GGTCTGCTGCGCATGGAGCGCGCCATCCGCGAGCGCATGAGCCAGGTCGATATCGACACG
GTGATGCCGCAGGACCTGATCAACGCGAAGCCGGCCGCCGCCGCCGTGCGCGAGTTCTTC
GGCTCCAGCCAGCTCTCGCAGTTCATGGACCAGACCAACCCGCTCTCCGAGGTGACGCAC
AAGCGCCGCCTGTCGGCGCTCGGCCCGGGCGGTCTGACCCGCGAGCGCGCCGGCTTCGAG
GTGCGCGACGTGCACCCGACGCACTATGGCCGCATCTGCCCGATCGAGACGCCGGAAGGC
CCGAACATCGGTCTGATCAACTCGCTGGCGACCTTCGCCCGCGTAAACAAGTACGGCTTC
ATCGAGACCCCGTTCCGCCGCGTCCGCGACGGCGTGGTCACCGACGAGGTCGCCTACCTC
TCGGCCATGGAGGAGGCGAAGTACTACGTCGCGCAGGCCAACGCGCAGATGGACGAGAAT
CGCAAGCTCACGGAGGACCTCGTGGTCTGCCGGCGCGCGGGCGAGGTCATCGTCGTCGGC
CCCGAGCGGGTCGACCTCATGGACGTGTCGCCGAAGCAGCTCGTCTCGGTCGCCGCGGCG
CTGATCCCGTTCCTCGAGAACGACGACGCCAACCGCGCGCTGATGGGCTCGAACATGCAG
CGCCAGGCGGTGCCGCTGGTTCGCGCCGACGCGCCCTTCGTCGGCACCGGCATGGAGGCC
GTGGTCGCCCGCGACTCCGGCGCGGCCATCGCCGCGCGCCGCACCGGCATCATCGATCAG
GTGGACGCCACCCGTATCGTCATCCGGGCCACCGAGGAGGCCGACGCCAACAAGCCGGGC
GTCGACATCTACCGCCTGCAGAAGTTCCAGCGCTCCAACCAGTCGACCTGCATCACGCAG
AAGCCGCTGGTCCGCGTCGGCGAGTTCGTGAAGAAGGGCGAAATCATCGCCGACGGTCCC
TCGACCGAGTTCGGCGAGCTGGCGCTCGGCCGGAACGTGCTCGTCGCGTTCATGCCGTGG
AACGGCTACAACTTCGAGGACTCGATCCTGCTCTCCGAGCGGATCGTGAAGGATGACGTG
TTCACCTCGATCCACATCGAGGAATTCGAGGTGATGGCCCGCGACACCAAGCTCGGGCCG
GAGGAGATCACCCGCGACATCCCGAACGTCTCGGAGGAGGCGCTCAAGAACCTCGACGAG
GCCGGCATCGTCTATATCGGCGCCGAGGTGCATGCCGGCGACATCCTCGTCGGCAAGATC
ACGCCGAAGGGCGAGAGCCCGATGACGCCGGAGGAGAAACTGCTCCGCGCCATCTTCGGC
GAGAAGGCGTCCGACGTGCGCGACACCTCGCTCCGGGTTCCCCCGGGCGTGACCGGCACG
ATCGTCGAGGTCCGGGTGTTCAACCGCCACGGCGTCGACAAGGACGAGCGCGCCCAGGCG
ATCGAGCGCGAGGAGATCGAGCGCCTCGCCAAGGACCGCGACGACGAGCAGGCGATCCTC
GACCGCAACACCTACGCGCGTCTCTCGGACCTGCTGATCGGCCAGGCTCCGATCGCGGGC
CCGCGCGGCTTCCGCAAGGACACGGTGCTCACCCGCGAGGTGATCAGCGAGTACCCGCGC
TCGCAATGGTGGCAGTTCGCCGTCATCGACGACCGTCTCATGACCGAGATGGAGGCGATG
CAGAAGCAGTACGACGAATCGAAGAAGCGCCTCGAGCAGCGCTTCCTCGACAAGGTCGAG
AAGCTGCAGCGCGGCGACGAGCTTCCGCCCGGCGTCATGAAGATGGTCAAGGTCTTCGTG
GCGGTGAAGCGCAAGATCCAGCCCGGCGACAAGATGGCCGGCCGTCACGGCAACAAGGGT
GTCGTGTCGCGCATCGTGCCGATCGAGGACATGCCGTTCCTTGAGGACGGCACCCACGCC
GACATCGTGCTGAACCCGCTCGGCGTGCCGAGCCGCATGAACGTCGGCCAGATTCTCGAG
ACGCACCTCGGCTGGGCGGCTGCGGGCCTGGGTCGCAAGGTGTCCAAGGCGGTCGATGCC
TATCTGAAAACGCAGGACATCGCGCCGCTGAAGGAGGAGATGAAGGCGATCTACTCCCCC
CACGA---ACTCGAAGGCCTGACGGACGAGGAGTACGCCGAGGTCGGCAACAACCTGCGC
CGCGGCGTGCCGATGGCCACGCCCGTGTTCAACGGCGCCAAGGAAGCCGACATCGAGCAG
ATGCTGGAGATGGCCGGGCTGGACCGCTCGGCGCAGTCGACCCTCTACGACGGTCGCACC
GGCGAGCCCTTCGACCGCAAGGTCACCATGGGCTACATCTACATGCTGAAGCTCCACCAC
CTCGTGGACGACAAGATCCACGCGCGCTCCATCGGTCCCTACTCGCTCGTCACCCAGCAG
CCGCTGGGCGGCAAGGCGCAGTTCGGCGGCCAGCGCTTCGGCGAGATGGAGGTCTGGGCG
CTGGAGGCCTACGGCGCGGCCTACACGCTGCAGGAGATGCTGACCGTGAAGTCGGACGAC
GTGGCCGGCCGCACCAAGGTCTACGAGGCGATCGTCCGAGGCGACGACACCTTCGAGGCC
GGCATCCCCGAGTCCTTCAACGTGCTGGTGAAGGAGATGCGCTCGCTCGGCCTCAACGTC
GAGCTGACGAGCTCCAAGCAGCAGCAG---GCCGCCAACGACCAGATCGAGCCGCCCGCC
AACGCGGCCGAGTAA
>Methylobacterium_sp_CCH5-D2
---------------ATGGC-CAAC--ACGCTGGTCGGTCGCAAGCGCATTCGGAAGTTC
TTCGGCAAGATCAAGGAAGTCGCCGAGATGCCGAACCTCATCGAGGTTCAGAAGGCGTCC
TACGACCAGTTCCTGATGGTGGACGAGCCCGAGGGTGGCCGGGGCGACGAGGGCCTCCAG
AGCGTGTTCAAGTCGGTGTTCCCGATCTCGGACTTCGCCTCGACGTCGCTGCTCGAGTTC
GTGCGCTACACCTTCGAGCCGCCGAAGTACGACGTCGACGAGTGCCGCCAGCGCGGCATC
ACCTTCGCGGCCCCGCTGAAGGTGACGCTGCGCCTGATCGTGTTCGACGTCGATCCGGAC
ACCCAGGCGAAGTCGGTCAAGGACATCAAGGAGCAGGACGTCTACATGGGCGACATGCCC
CTGATGACGGAGAACGGCACCTTCATCGTCAACGGCACCGAGCGCGTCATCGTCTCGCAG
ATGCACCGGTCCCCGGGCGTGTTCTTCGACCACGACAAGGGCAAGACGCACTCGTCGGGC
AAGCTGCTGTTTGCCGCCCGCATCATCCCGTATCGCGGCTCCTGGCTCGACGTCGAGTTC
GACGCCAAGGACATCGTGCACGTGCGCATCGACCGGAAGCGCAAGCTTCCGGTCACCTCG
CTGCTGTTCGCGCTGGGCCTCGACGGCGAGGAGATCCTCTCGACCTTCTACAACCACGTG
ACCTACGACCGGGACGGCGCCGACTGGCGCGTGCCGTTCGACGCCGAGCGCCTGAAGGGC
TTCAAGGCCTCCGTAGACCTGATCGACGCCGATTCGGGCGAGGTGGTGCTGGAGGCGGGC
AAGAAGCTCAACGCCCGCAACGCCCGCCAGATCACCGAGAAGGGCACGAAGTTCCTGCGT
GCCACGGACGAGGACCTCGTCGGCCAGTACGTGGCCGAGGATCTCGTCAACATGCAGACC
GGCGAGATCTGGGCCGAGGCCGGCGAGGAGATCACCGAGAAGCTCCTCAAGGCGCTCGAC
GAGGTCGGCATCACCGCGCTGCCGGTGCTCGACATCGACCACGTCAACGTCGGCCCCTAC
ATCCGCAACACGCTCGCCGTGGACAAGAACTCGGCCCGCGAGGGCGCGCTGTTCGACATC
TACCGCGTGATGCGCCCGGGCGAGCCGCCGACGCTGGAGACGGCCGAGGCGATGTTCCAC
TCGCTGTTCTTCGACGCCGAGCGCTACGACCTCTCCGCGGTCGGCCGCGTGAAGATGAAC
ATGCGCCTCGACCTCGACGCCGCCGACACCGTCCGGACGCTCCGCAAGGAGGACATGCTG
GCGGTCGTCAAGGCGCTCGTCGAGCTGCGCGACGGCAAGGGCGAGATCGACGACATCGAC
CACCTCGGCAACCGCCGCGTCCGCTCGGTCGGCGAGCTGATGGAGAACCAGTACCGTCTG
GGCCTGCTCCGCATGGAGCGCGCCATCCGCGAGCGCATGAGCCAGGTCGACATCGACACG
GTGATGCCGCAGGACCTGATCAACGCGAAGCCCGCGGCCGCGGCCGTGCGCGAGTTCTTC
GGCTCCAGCCAGCTCTCGCAGTTCATGGACCAGACCAACCCGCTCTCCGAGGTGACGCAC
AAGCGCCGCCTGTCGGCCCTCGGCCCGGGCGGCCTGACCCGCGAGCGCGCCGGCTTCGAG
GTGCGCGACGTGCACCCGACGCACTATGGCCGCATCTGCCCGATCGAGACGCCGGAAGGC
CCGAACATCGGCCTGATCAACTCGCTGGCGACCTTCGCCCGCGTGAACAAGTACGGCTTC
ATCGAGACCCCGTTCCGCCGCGTGAAGGACGGCGTGGTCACCACCGAGGTCGCCTATCTG
TCGGCCATGGAGGAGGCGAAGTACTACGTCGCCCAGGCCAACGCCCAGATGGACGAGAAC
TTCAAGCTCACCGAGGAGCTGGTGGTCTGCCGTCGCGCCGGCGAGGTCATCGTCGTCGGC
CCCGAGCGCGTCGATCTCATGGACGTGTCGCCGAAGCAGCTCGTCTCGGTTGCCGCGGCG
CTGATCCCGTTCCTCGAGAACGACGACGCCAACCGGGCGCTGATGGGCTCGAACATGCAG
CGCCAGGCGGTGCCGCTGGTCCGCGCCGACGCGCCCTTCGTCGGCACCGGCATGGAGGCC
GTGGTCGCTCGCGACTCCGGCGCCGCCATCGCGGCGCGCCGCACCGGCATCATCGACCAG
GTGGACGCCACCCGTATCGTCATCCGGGCCACCGAGGAGGCCGACGCCAACAAGCCGGGC
GTCGACATCTACCGCCTGCAGAAGTTCCAGCGCTCCAACCAGTCGACCTGCATCACGCAG
AAGCCGTTGGTCCGCGTCGGCGAGTTCGTGAAGAAGGGCGAGATCATCGCCGACGGACCG
TCCACCGAGTTCGGCGAGCTGGCGCTCGGCCGGAACGTGCTCGTCGCGTTCATGCCGTGG
AACGGCTACAACTTCGAGGACTCGATCCTGCTCTCCGAGCGGATCGTGAAGGATGACGTG
TTCACCTCGATCCACATCGAGGAGTTCGAGGTGATGGCCCGCGACACCAAGCTGGGCCCG
GAGGAGATCACCCGCGACATCCCGAACGTCTCGGAGGAGGCGCTCAAGAACCTCGACGAG
GCCGGCATCGTCTATATCGGCGCCGAGGTGCACGCGGGCGACATCCTGGTCGGCAAGATC
ACGCCGAAGGGCGAGAGCCCGATGACGCCGGAGGAGAAGCTCCTTCGCGCCATCTTCGGC
GAGAAGGCGTCCGACGTGCGCGACACGTCCCTGCGCGTGCCCCCCGGCGTCACGGGCACG
ATCGTCGAGGTCCGGGTGTTCAACCGCCACGGCGTCGACAAGGACGAGCGCGCCCAGGCG
ATCGAGCGCGAGGAGATCGAGCGCCTCGCCAAGGACCGCGACGACGAGCAGGCGATCCTC
GACCGCAACACCTACGCGCGGCTCGCCGACACGCTCATCGGCCAGGCCCCGATCGCCGGT
CCGCGCGGCTTCCGCAAGGACACGGTGCTCACCCGCGAGGTGATGAGCGAGTACCCGCGC
TCGCAATGGTGGCAGTTCGCCGTCGTCGACGACCGTCTCATGACCGAGATGGAGGCGATG
CAGAAGCAGTACGACGAGTCGAAGAAGCGCCTCGAGCAGCGCTTCCTCGACAAGGTCGAG
AAGCTGCAGCGCGGCGACGAGCTCCCGCCCGGCGTCATGAAGATGGTCAAGGTCTTCGTG
GCGGTGAAGCGCAAGATCCAGCCCGGCGACAAGATGGCCGGCCGCCACGGCAACAAGGGC
GTGGTGTCGCGCATCGTGCCGATCGAGGACATGCCGTTCCTTGAGGACGGCACGCACGCC
GACATCGTGCTCAACCCGCTCGGCGTGCCGAGCCGCATGAACGTCGGTCAGATCCTCGAG
ACGCACCTCGGCTGGGCGGCTGCGGGCCTGGGTCGCAAGGTGTCCAAGGCGGTCGATGCC
TATCTGAAGACGCAGGACATCGCGCCGCTGAAGGAGGAGATGAAGGCGATCTACTCCCCC
CACGA---GCTCGAGGGCCTGACGGACGAGGAGTACGCCGAGGTCGGCAACAACCTCCGC
CGCGGCGTGCCGATGGCGACGCCGGTGTTCAACGGTGCCAAGGAAGCCGACATCGAGCAG
ATGCTGGAGATGGCCGGGCTCGACCGCTCGGCGCAGTCGACCCTCTACGACGGTCGCACC
GGCGAGCCCTTCGACCGCAAGGTCACCATGGGCTACATCTACATGCTGAAGCTCCACCAC
CTCGTGGACGACAAGATTCACGCGCGCTCGATCGGCCCGTACTCGCTCGTCACCCAGCAG
CCGCTGGGCGGCAAGGCGCAGTTCGGCGGCCAGCGCTTCGGCGAGATGGAGGTCTGGGCG
CTGGAGGCCTACGGCGCGGCCTACACGCTGCAGGAGATGCTCACGGTGAAGTCGGACGAC
GTGGCCGGCCGCACCAAGGTCTACGAGGCGATCGTCCGCGGCGACGACACCTTCGAGGCC
GGCATCCCCGAGAGCTTCAACGTGCTGGTGAAGGAGATGCGCTCGCTCGGCCTCAACGTC
GAGCTGACGAGCTCCAAGCAGCAGCAG---GCGGCCAACGACCAGCTCGAGCCGCCCGCC
AACGCCGCCGAGTAG
>Methylobacterium_sp_GXS13
---------------ATGGC-CAAC--ACGCTGGTCGGTCGCAAGCGCATTCGGAAGTTC
TTCGGCAAGATCAAGGAAGTCGCCGAGATGCCGAACCTCATCGAGGTTCAAAAGGCATCC
TACGATCAGTTCCTCATGGTCGACGAGCCGGAGGGCGGCCGCGGCGATGAAGGCCTCCAG
AGCGTGTTCAAGTCGGTGTTCCCGATCTCGGACTTCGCCTCGACGGCCCTGCTCGAATTC
GTGCGCTACACCTTCGAGCAGCCGAAATACGACGTCGACGAGTGTCGCCAGCGCGGCATC
ACCTTCGCGGCCCCGCTGAAGGTGACGCTGCGGCTGATCGTGTTCGATGTCGATCCGGAC
ACCCAGGCCAAGTCGGTCAAGGACATCAAGGAGCAGGACGTCTACATGGGCGACATGCCC
CTGATGACGGAGAACGGCACCTTCATCGTCAACGGCACCGAGCGCGTCATCGTCTCGCAG
ATGCACCGCTCGCCGGGCGTGTTCTTCGACCACGACAAGGGCAAGACCCACTCCTCGGGC
AAGCTCCTGTTCGCCGCCCGCATCATCCCGTATCGCGGCTCCTGGCTCGACGTCGAGTTC
GACGCTAAGGACATCGTCCACGTCCGCATCGACCGCAAGCGCAAGCTGCCGGCGACGTCG
CTGCTCTATGCGCTGGGCCTCGACGGCGAGGAGATCCTGTCGACCTTCTACAACCGCGTG
GTCTACGACCGCGACGGCGCCGAGTGGCGCGTGCCGTTCGACCCCGAGCGCATGAAGGGC
ATGAAGGCGACCGTCGACCTGATCGACGCCGATTCCGGCGAGGTCGTGCTCGAGGCCGGC
AAGAAGCTCAACGCCCGCAACGCCCGTCAGATCACCGACAAGGGCACCAAGTACCTCAAG
GCCACCGACGAGGATCTGGTCGGCCAGTACATCGCCGAGGACCTGGTCAACACCGAGACC
GGCGAGATCTGGGCCGAGGCCGGCGAGGAGATCTCCGAGAAGCTCCTGAAGAGCCTGGAG
GAGATCGGCATCTCCGAGCTTCCGGTGCTCGACATCGACCACGTCAACGTCGGCCCCTAC
ATCCGCAACACGCTGGCGGTGGACAAGAATTCCAATCGCGAAGGCGCGCTGTTCGACATC
TATCGGGTCATGCGTCCCGGCGAGCCGCCGACGCTCGACACCGCGGAGGCGATGTTCCAC
TCGCTGTTCTTCGATTCCGAGCGCTACGACCTCTCGGCGGTCGGCCGCGTGAAGATGAAC
ATGCGTCTCGACCTCGACGCCGCCGACACGGTCCGCACCCTCCGCAAGGAGGACATGCTG
GCGGTGGTCAAGGCGCTGGTCGAGCTGCGTGACGGCAAGGGCGAGATCGACGACATCGAT
CACCTCGGCAACCGCCGGGTGCGTTCGGTCGGCGAGCTGATGGAGAACCAGTACCGCCTC
GGCCTGCTCCGCATGGAGCGCGCGATCCGCGAGCGCATGAGCCAGGTCGATATCGACACG
GTGATGCCGCAGGACCTGATCAACGCCAAGCCGGCGGCGGCAGCGGTGCGCGAGTTCTTC
GGCTCGTCGCAGCTCTCGCAGTTCATGGACCAGACCAACCCGCTCTCCGAGGTCACGCAC
AAGCGCCGCCTCTCGGCGCTCGGCCCGGGCGGTCTGACCCGCGAGCGCGCCGGGTTCGAG
GTGCGCGACGTGCACCCGACCCATTACGGCCGCATCTGCCCGATCGAGACGCCGGAAGGC
CCGAACATCGGCCTGATCAACTCGCTGGCGACCTTCGCCCGGGTGAACAAGTACGGCTTC
ATCGAGACCCCGTTCCGCCGCGTCCGCGACGGCGTGGTCACCAATGAGGTCGCCTACCTC
TCGGCCATGGAGGAGGCGAAGTACTACGTCGCCCAGGCCAACGCCCAGATGGACGAGAAC
AAGAAGCTGACGGAAGACCTCGTGGTCTGCCGCCGGGCCGGCGACGTGATCGTCGTGGGC
CCCGAGCGCGTCGACCTCATGGACGTCTCGCCCAAGCAGCTCGTCTCGGTCGCCGCGGCG
CTGATCCCGTTCCTCGAGAACGACGACGCCAACCGCGCCCTTATGGGCTCGAACATGCAG
CGGCAGGCCGTGCCGGCGGTGCGGGCCGACGCGCCGTTCGTCGGCACCGGCATGGAGGCC
GTGGTCGCCCGCGATTCAGGCGCGGCCATCGCGGCGCGCCGCTCCGGCATCGTCGATCAG
GTGGACGCCACCCGTATCGTCATCCGGGCCACCGAGGAGGCCGACGCCACCAAGCCGGGC
GTCGACATCTACCGCCTGCAGAAGTTCCAGCGCTCCAACCAGTCGACCTGCATCACCCAG
AAGCCGCTGGTCCGCGTCGGCGAGCCGGTGAAGAAGGGCGAGATCATCGCCGACGGTCCG
TCGACGGAATTCGGCGAGCTGGCGCTCGGCCGGAACGTGCTCGTCGCGTTCATGCCGTGG
AACGGCTACAACTTCGAAGATTCGATCCTGCTCTCCGAGCGGATCGTGAAGGATGACGTG
TTCACCTCGATCCACATCGAGGAGTTCGAGGTGATGGCCCGCGACACCAAGCTCGGGCCG
GAGGAAATCACCCGCGACATCCCGAACGTCTCCGAGGAAGCGCTCAAGAACCTCGACGAG
GCCGGCATCGTCTATATCGGTGCCGAGGTGAATGCCGGCGACATCCTGGTCGGCAAGATC
ACCCCGAAGGGCGAGAGCCCGATGACGCCGGAGGAGAAGCTCCTGCGCGCCATCTTCGGC
GAGAAGGCCTCGGACGTGCGCGACACCTCCCTCCGGGTGCCGCCGGGCGTCACCGGCACG
ATCGTCGAGGTGCGGGTGTTCAACCGGCACGGCGTCGACAAGGACGAGCGCGCTCAGGCG
ATCGAGCGCGAGGAGATCGAGCGGCTCGCCAAGGACCGCGACGACGAGCAGGCGATCCTG
GACCGCAACACCTACGCCCGCCTGGCGGACGTGCTGATCGGCCAGGCGCCGGTGGCCGGC
CCGAAGGGCTTCAAGAAGGACACCACGCTCACCCGTGAGCTGATCAACGACTACCCGCGC
TCGCAATGGTGGCAGTTCGCCGTCATCGAAGACCGTCTCATGACCGAGATGGAGGCGATG
CAGAAGCAGTACGACGAGTCGAAGAAGCGCCTTGAGCAGCGCTTCCTCGACAAGGTCGAG
AAGCTGCAGCGCGGCGACGAGCTGCCCCCCGGCGTCATGAAGATGGTCAAGGTCTTCGTG
GCGGTGAAGCGCAAGATCCAGCCGGGCGACAAGATGGCCGGCCGTCACGGCAACAAGGGT
GTCGTGTCGCGGATCGTGCCGATCGAGGACATGCCGTTCCTGGAAGACGGGACCCATGCC
GACATCGTGCTGAACCCGCTGGGCGTGCCCTCGCGCATGAACGTCGGCCAGATCCTGGAG
ACCCATCTGGGCTGGGCGGCTGCGGGCCTGGGTCGCAAGGTCTCGAAGGCGGTGGATGCC
TATCTGAAGTCGCACGACATCGCGCCGCTGCGTCAGGAGATGGAGGCGATCTACTCGCCG
GGCGA---GCTCGACGGCCTGACCGACGAGGAGCTGGCCGAGGCCGGCAACAACGTCCGT
CGCGGCGTGCCGATGGCCACCCCGGTGTTCAACGGCGCCAAGGAGGCCGACATCGAGCAG
ATGCTCGAAATGGCCGGTCTCGACCGCTCGGCGCAGTCGACCCTCTACGATGGCCGCTCC
GGTGAGCCCTTCGACCGCAAGGTGACGATGGGCTACATCTACATGCTGAAGCTGCACCAC
CTGGTGGACGACAAGATCCACGCCCGGTCGATCGGCCCGTACTCGCTCGTCACCCAGCAG
CCGCTGGGCGGAAAGGCGCAGTTCGGCGGTCAGCGCTTCGGCGAGATGGAGGTCTGGGCG
CTGGAGGCCTACGGCGCGGCCTACACGCTGCAGGAGATGCTCACGGTGAAGTCGGACGAC
GTGGCCGGCCGCACCAAGGTCTACGAGGCGATCGTCCGTGGCGACGACACCTTCGAGGCC
GGCATCCCCGAATCGTTCAACGTGCTCGTCAAGGAGATGCGTTCGCTCGGCCTCAACGTC
GAGCTGACGTCCTCCA------AGAAG---GCCGCGAACGATCAGCTGGAGCCACCGGCC
GACGCCGCCGAGTAG
>Methylobacterium_pseudosasicola_BL36
---------------ATGGC-CAAC--ACGCTGGTCGGTCGCAAGCGCATTCGGAAGTTC
TTCGGCAAGATCAAGGAAGTCGCCGAGATGCCGAACCTCATCGAGGTTCAGAAGGCATCC
TACGATCAGTTCCTCATGGTCGACGAGCCGGAGGGCGGCCGCGGCGATGAAGGCCTCCAG
AGCGTGTTCAAGTCGGTGTTCCCGATCTCGGACTTCGCCTCGACGGCCCTGCTCGAGTTC
GTGCGCTACACGTTCGAGCAGCCGAAATACGACGTGGACGAGTGTCGCCAGCGCGGCATC
ACCTTCGCGGCCCCGCTGAAGGTGACCCTGCGGCTGATCGTGTTCGATGTCGATCCGGAC
ACCCAGGCCAAGTCGGTCAAGGACATCAAGGAGCAGGACGTCTACATGGGCGACATGCCC
CTGATGACGGAGAACGGCACCTTCATCGTCAACGGCACCGAGCGTGTGATCGTCTCGCAG
ATGCACCGCTCGCCGGGCGTGTTCTTCGATCACGACAAGGGCAAGACCCACTCCTCGGGC
AAGCTCCTGTTTGCCGCCCGCATCATCCCGTATCGCGGCTCCTGGCTCGACGTCGAGTTC
GACGCCAAGGACATCGTGCACGTCCGCATCGACCGGAAGCGCAAGCTGCCGGCGACCTCG
CTGCTCTACGCGCTCGGCCTCGATGGCGAAGAGATCCTGTCGACCTTCTACAACCGCGTG
GTCTACGACCGCGACGGCGCCGAGTGGCGCGTGCCGTTCGATCCCGAGCGGATGAAGGGC
ATGAAGGCCACCGTCGACCTGATCGACGCCGATTCCGGCGAGGTCGTGCTCGAGGCCGGC
AAGAAGCTCAACGCCCGCAACGCCCGTCAGATCACCGACAAGGGCACCAAGTTCCTCAAG
GCGACCGACGAGGATCTGGTCGGCCAGTACATCGCCGAGGACCTGGTCAACGCCGAGACC
GGCGAGATCTGGGCGGAGGCCGGTGAGGAGATTTCCGAGAAGCTCCTGAAGAGCCTGGAT
GAGGTCGGCATCACCGAGCTCCCGGTGCTCGACATCGACCACGTGAATGTCGGTCCCTAC
ATCCGCAACACGCTCGCGGTGGACAAGAACTCCAACCGCGAAGGCGCGCTGTTCGACATC
TACCGGGTCATGCGTCCCGGCGAGCCGCCGACGCTCGACACCGCCGAGGCGATGTTCCAC
TCGCTGTTCTTCGATTCCGAGCGCTACGACCTCTCCGCGGTTGGCCGCGTGAAGATGAAC
ATGCGCCTCGACCTCGACGCCGCCGACACCGTCCGGACCCTCCGCAAGGAGGACATGCTG
GCGGTGGTCAAGGCGCTGGTGGAGCTGCGCGACGGCAAGGGCGAGATCGACGACATCGAT
CACCTCGGCAACCGCCGGGTGCGCTCGGTCGGCGAGCTCATGGAGAACCAATACCGCCTC
GGGCTGCTCCGCATGGAGCGCGCGATCCGCGAGCGCATGAGCCAGGTCGATATCGACACG
GTGATGCCGCAGGACCTGATCAACGCCAAGCCGGCGGCGGCGGCGGTGCGCGAGTTCTTC
GGCTCGTCGCAGCTCTCGCAGTTCATGGATCAGACCAACCCGCTCTCCGAGGTGACGCAC
AAGCGCCGCCTCTCGGCGCTCGGCCCAGGCGGTCTGACCCGCGAGCGCGCCGGGTTCGAG
GTGCGCGACGTGCACCCGACCCACTATGGCCGCATCTGCCCGATCGAGACGCCGGAAGGC
CCGAACATCGGTCTGATCAACTCGCTGGCGACCTTCGCCCGGGTGAACAAGTACGGCTTC
ATCGAGACCCCGTTCCGCCGCGTGCGCGACGGCGTGGTCACCAATGAGGTCGCCTACCTC
TCGGCCATGGAGGAGGCGAAGTACTACGTCGCCCAGGCCAACGCCCAGATGGACGAGAAC
AAGAAGCTGACGGAAGACCTCGTGGTCTGCCGCCGGGCCGGCGACGTGATCGTCGTGGGG
CCTGAGCGCGTCGACCTCATGGACGTCTCGCCCAAGCAGCTCGTCTCGGTGGCCGCGGCG
CTGATCCCGTTCCTGGAGAACGACGACGCCAACCGCGCCCTCATGGGCTCGAACATGCAG
CGGCAGGCCGTGCCGCTGGTCCGCGCCGATGCGCCGTTCGTCGGCACCGGCATGGAGGCG
GTGGTCGCCCGCGATTCCGGCGCGGCCATCGCGGCGCGCCGCTCCGGCATCGTCGATCAG
GTGGATGCCACCCGTATCGTCATCCGGGCCACCGAGGAGGCCGACGCCACCAAGCCGGGC
GTCGACATCTACCGCCTGCAAAAGTTCCAGCGCTCCAACCAGTCGACCTGCATCACGCAG
AAGCCGCTGGTCCGCGTCGGTGAGCCGGTGAAGAAGGGCGAGATCATCGCCGACGGCCCG
TCGACGGAGTTCGGCGAGCTGGCGCTTGGCCGGAACGTGCTCGTCGCGTTCATGCCGTGG
AACGGCTACAACTTCGAAGATTCGATCCTGCTCTCCGAGCGGATCGTGAAGGATGACGTG
TTCACCTCGATCCACATCGAGGAGTTCGAGGTGATGGCTCGCGACACCAAGCTCGGGCCG
GAGGAAATCACCCGCGACATCCCGAACGTCTCCGAGGAAGCGCTCAAGAACCTCGACGAG
GCCGGCATCGTCTATATCGGTGCCGAGGTGAATGCCGGCGACATCCTGGTTGGCAAGATC
ACCCCGAAGGGCGAGAGCCCGATGACGCCGGAGGAGAAGCTCCTGCGCGCCATCTTCGGC
GAGAAGGCCTCGGACGTGCGCGACACCTCCCTGCGGGTGCCGCCGGGCGTCACCGGCACG
ATCGTCGAGGTCCGGGTGTTCAACCGCCACGGCGTGGACAAGGACGAGCGCGCCCAGGCG
ATTGAGCGCGAGGAGATCGAGCGGCTCGCCAAGGACCGCGACGACGAGCAGGCGATCCTC
GACCGCAACACCTACGCCCGCCTGGCGGACGTGCTGATCGGCCAGGCGCCGGTGGCCGGC
CCGAAGGGCTTCAAGAAGGACACCACGCTCACCCGCGAGCTGATCAACGACTACCCGCGC
TCGCAATGGTGGCAGTTCGCCGTCATCGACGACCGTCTCATGACCGAGATGGAAGCGATG
CAGAAGCAGTACGACGAGTCGAAGAAGCGCCTGGAGCAGCGCTTCCTCGACAAGGTCGAG
AAGCTGCAGCGCGGCGACGAGCTGCCCCCCGGCGTCATGAAGATGGTCAAGGTCTTCGTG
GCGGTGAAGCGCAAGATCCAGCCGGGCGACAAGATGGCCGGCCGTCACGGCAACAAGGGT
GTCGTGTCGCGGATCGTGCCGATCGAGGACATGCCGTTCCTGGAAGACGGGACCCATGCC
GACATCGTTCTCAACCCGCTGGGCGTGCCCTCGCGCATGAACGTTGGCCAGATCCTGGAA
ACCCATCTGGGCTGGGCGGCTGCGGGCCTGGGTCGCAAGGTCTCCAAGGCGGTGGATGCC
TATTTGAAGTCGCATGACATCGCACCGCTGCGTCAGGAGATGGAGGCGATCTACTCGCCG
GGCGA---GCTCGATGGCCTGACCGACGAGGAGTTGGCCGAGGCCGGCAACAACGTCCGT
CGCGGCGTGCCGATGGCCACGCCGGTGTTCAACGGGGCCAAGGAGGCCGACATCGAGCAG
ATGCTCGAGATGGCCGGCCTCGACCGCTCGGCGCAGTCGACGCTCTACGACGGCCGCACC
GGTGAGCCTTTCGACCGCAAGGTGACGATGGGCTACATCTACATGCTGAAGCTGCACCAC
CTCGTGGACGACAAGATCCACGCCCGGTCGATCGGCCCGTACTCGCTCGTCACCCAGCAG
CCGCTGGGCGGCAAGGCGCAGTTCGGCGGTCAGCGCTTCGGCGAGATGGAGGTCTGGGCG
CTGGAGGCCTACGGCGCGGCCTACACGCTGCAGGAGATGCTCACGGTGAAGTCGGACGAC
GTGGCCGGCCGCACCAAGGTCTACGAGGCGATCGTCCGCGGCGACGACACCTTCGAGGCC
GGCATCCCCGAATCGTTCAACGTGCTCGTCAAGGAGATGCGCTCGCTCGGCCTCAACGTC
GAGCTGACGTCCTCCA------AGAAG---GCCGCGAACGATCAGCTGGAGCCGCCGGCC
GACGCCGCCGAGTAG
>Methylobacterium_sp_ARG-1
---------------ATGGC-CAAC--ACGCTGGTCGGTCGCAAGCGCATTCGGAAGTTC
TTCGGCAAGATCAAGGAAGTCGCCGAGATGCCGAACCTCATCGAGGTTCAAAAGGCATCC
TACGACCAGTTCCTCATGGTCGACGAGCCGGAGGGCGGCCGCGGCGATGAGGGCCTCCAG
AGCGTGTTCAAGTCGGTGTTCCCGATCTCGGACTTCGCCTCGACGGCCCTGCTCGAATTC
GTGCGCTACACGTTCGAGCAGCCGAAATACGACGTCGACGAATGCCGCCAGCGCGGCATC
ACCTTCGCGGCCCCGCTGAAGGTCACCCTGCGGCTGATCGTGTTCGACGTCGATCCGGAC
ACCCAGGCCAAGTCGGTCAAGGACATCAAGGAGCAGGACGTCTACATGGGCGACATGCCC
CTGATGACGGAGAACGGCACCTTCATCGTCAACGGCACCGAGCGCGTCATCGTCTCGCAG
ATGCACCGCTCGCCGGGCGTGTTCTTCGACCACGACAAGGGGAAGACCCACTCCTCGGGC
AAGCTCCTGTTCGCCGCCCGCATCATCCCGTATCGCGGCTCCTGGCTCGACGTCGAGTTC
GACGCCAAGGACATCGTGCACGTCCGCATCGACCGCAAGCGCAAGCTGCCGGCGACGTCG
CTGCTCTACGCGCTCGGCCTCGACGGCGAGGAGATCCTGTCCACCTTCTACAACCGCGTG
GTCTACGACCGCGACGGCGCCGAGTGGCGCGTGCCGTTCGACCCCGAGCGGATGAAGGGC
ATGAAGGCCACCGTCGACCTGATCGACGCCGATTCCGGCGAGGTCGTGCTCGAGGCCGGC
AAGAAGCTCAATGCCCGCAACGCCCGGCAGATCACCGAGAAGGGCACCAAGTTCCTCAAG
GCGACCGACGAGGATCTCGTCGGCCAGTACATCGCCGAGGACCTGGTCAACACCGAGACC
GGCGAGATCTGGGCCGAGGCGGGTGAGGAGATCTCCGAGAAGCTCCTGAAGAGCCTCGAA
GAGGTCGGCATCACCGAGCTGCCGGTGCTCGACATCGACCACGTCAATGTCGGCCCTTAC
ATCCGCAACACGCTGGCGGTGGACAAGAACTCGAACCGCGAAGGCGCGCTGTTCGACATC
TACCGGGTCATGCGGCCCGGCGAGCCGCCGACGCTCGACACCGCCGAGGCGATGTTCCAC
TCGCTGTTCTTCGATTCCGAGCGCTACGACCTCTCCGCGGTCGGCCGCGTGAAGATGAAC
ATGCGCCTCGACCTCGACGCCGCCGACACGGTCCGCACCCTCCGCAAGGAGGACATGCTG
GCGGTCGTCAAGGCGCTGGTGGAGCTGCGCGACGGCAAGGGCGAAATCGACGACATCGAC
CATCTCGGCAACCGCCGGGTGCGCTCGGTCGGCGAGCTGATGGAGAACCAGTACCGCCTC
GGGCTGCTCCGCATGGAGCGCGCGATCCGCGAGCGCATGAGCCAGGTCGATATCGACACG
GTGATGCCGCAGGACCTGATCAACGCCAAGCCGGCGGCAGCGGCGGTGCGCGAGTTCTTC
GGCTCGTCGCAGCTCTCGCAGTTCATGGACCAGACCAACCCGCTCTCCGAGGTAACGCAC
AAGCGCCGCCTCTCGGCGCTTGGCCCGGGCGGTCTGACCCGCGAGCGCGCCGGGTTCGAG
GTGCGCGACGTGCACCCGACCCATTACGGCCGCATCTGCCCGATCGAGACGCCGGAAGGC
CCGAATATCGGCCTGATCAACTCGCTGGCGACCTTCGCCCGGGTGAACAAGTACGGCTTC
ATCGAGACCCCGTTCCGCCGCGTGCGCGACGGCGTGGTCACCGACGAGGTCGCCTACCTC
TCGGCCATGGAGGAGGCGAAGTACTACGTCGCCCAGGCCAACGCGCAGATGGACGAGAAC
AAGAAGCTGACGGAAGACCTCGTGGTCTGCCGCCGGGCCGGCGACGTGATCGTCGTGGGT
CCGGAGCGCGTCGACCTCATGGACGTCTCGCCCAAGCAGCTCGTCTCGGTGGCCGCGGCG
CTGATCCCGTTCCTCGAGAACGACGACGCCAACCGCGCCCTCATGGGCTCGAACATGCAG
CGGCAGGCCGTGCCGCTGGTGCGCGCCGACGCGCCGTTCGTCGGCACCGGCATGGAGGCC
GTGGTCGCCCGCGATTCCGGCGCAGCCATCGCGGCGCGCCGCTCCGGCATCGTCGATCAG
GTTGACGCCACCCGTATCGTCATCCGAGCCACCGAGGAGGCCGACGCCACCAAGCCGGGC
GTCGACATCTACCGCCTGCAGAAGTTCCAGCGTTCGAACCAGTCGACCTGCATCACGCAG
AAGCCGCTGGTCCGCGTCGGCGAGCCGGTGAAGAAGGGCGAGATCATCGCCGACGGTCCG
TCGACGGAATTCGGCGAGCTGGCCCTCGGCCGGAACGTGCTCGTCGCGTTCATGCCGTGG
AACGGCTACAACTTCGAGGACTCGATCCTGCTCTCCGAGCGGATCGTGAAGGATGACGTG
TTCACCTCGATCCACATCGAGGAATTCGAGGTGATGGCCCGCGACACCAAGCTCGGGCCG
GAAGAAATCACCCGCGACATCCCGAACGTCTCCGAGGAAGCGCTCAAGAACCTCGACGAG
GCCGGCATCGTCTATATCGGTGCCGAGGTGAATGCCGGCGACATCCTGGTCGGCAAGATC
ACCCCGAAGGGCGAGAGCCCGATGACGCCGGAGGAGAAGCTGCTCCGCGCCATCTTCGGC
GAGAAGGCCTCGGACGTGCGCGACACCTCCCTGCGGGTGCCGCCGGGCGTCACCGGCACG
ATCGTCGAGGTCCGGGTGTTCAACCGCCACGGCGTCGACAAGGACGAGCGTGCTCAGGCG
ATCGAGCGCGAGGAGATCGAGCGGCTCGCCAAGGACCGCGACGACGAGCAGGCGATCCTC
GACCGCAACACCTACGCCCGTCTGGCGGACGTGCTGATCGGTCAGGCGCCGGTGGCTGGC
CCGAAGGGCTTCAAGAAGGACACCACGCTCACCCGCGAGCTGATCAACGACTACCCGCGC
TCGCAATGGTGGCAGTTCGCCGTCATTGACGACCGTCTCATGACCGAGATGGAGGCGATG
CAGAAGCAGTACGACGAGTCGAAGAAGCGCCTCGAGCAGCGCTTCCTCGACAAGGTCGAG
AAGCTGCAGCGCGGCGACGAGCTGCCGCCCGGTGTCATGAAGATGGTCAAGGTCTTCGTG
GCGGTGAAGCGCAAGATCCAGCCGGGCGACAAGATGGCCGGCCGTCACGGCAACAAGGGT
GTCGTGTCGCGGATCGTGCCGATCGAGGACATGCCGTTCCTGGAAGACGGGACCCATGCC
GACATCGTGCTCAACCCGCTGGGCGTGCCCTCGCGCATGAATGTCGGCCAGATCCTGGAG
ACCCATCTGGGCTGGGCGGCTGCGGGCCTGGGTCGCAAGGTGTCGAAGGCGGTGGATGCC
TATCTGAAGACCCAGGACATCACCCCGCTGCGGGAGGAGATGACGGCGATCTACTCTCCG
GGCGA---GCTCGATGGCCTGACCGACGAGGAGCTGGCCGAGGCCGGCAACAACGTCCGT
CGCGGCGTGCCGATGGCCACGCCGGTGTTCAACGGCGCCAAGGAGGCCGACATCGAGCAG
ATGCTTGAGATGGCCGGCCTCGACCGCTCGGCGCAGTCGACGCTCTACGACGGGCGGACC
GGTGAGCCTTTCGACCGCAAGGTGACGATGGGCTACATCTACATGCTGAAGCTGCACCAC
CTGGTGGACGACAAGATCCACGCCCGGTCGATCGGCCCGTACTCGCTCGTCACCCAGCAG
CCGCTGGGCGGCAAGGCGCAGTTCGGCGGTCAGCGCTTCGGCGAGATGGAGGTCTGGGCG
CTGGAGGCCTACGGCGCGGCCTACACGCTGCAGGAGATGCTCACGGTGAAGTCGGACGAT
GTGGCCGGCCGCACCAAGGTCTACGAGGCGATCGTCCGCGGCGACGACACGTTCGAGGCC
GGCATCCCCGAATCGTTCAACGTGCTCGTCAAGGAGATGCGTTCGCTTGGCCTCAACGTC
GAGCTGACGTCCTCCA------AGAAG---GCCGCCAACGACCAGCTGGAGCCGCCCGCC
GACGCCGCCGAGTAG
>Methylobacterium_brachiatum_111MFTsu31M4
---------------ATGGC-CAAC--ACGCTGGTCGGTCGCAAGCGCATTCGGAAGTTC
TTCGGCAAGATCAAGGAAGTCGCCGAGATGCCGAACCTCATCGAGGTTCAGAAGGCATCC
TACGACCAGTTCCTCATGGTCGACGAGCCGGAGGGCGGCCGCGGCGATGAGGGCCTCCAG
AGCGTGTTCAAGTCGGTGTTCCCGATCTCGGACTTCGCCTCGACGGCCCTGCTCGAATTC
GTGCGCTACACGTTCGAGCAGCCGAAATACGACGTCGACGAGTGCCGCCAGCGCGGTATC
ACCTTCGCGGCCCCGCTGAAGGTGACCCTGCGGCTGATCGTGTTCGACGTCGATCCGGAC
ACCCAGGCCAAGTCGGTCAAGGACATCAAGGAGCAGGACGTCTACATGGGCGACATGCCC
CTGATGACGGAGAACGGCACCTTCATCGTCAACGGCACCGAGCGCGTCATCGTCTCGCAG
ATGCACCGCTCGCCGGGCGTGTTCTTCGACCACGACAAGGGCAAGACCCACTCCTCGGGC
AAGCTCCTGTTCGCCGCCCGCATCATCCCGTATCGCGGCTCCTGGCTCGACGTCGAGTTC
GACGCCAAGGACATCGTGCACGTCCGCATCGACCGCAAGCGCAAGCTGCCGGCGACGTCG
CTGCTCTACGCGCTCGGCCTCGACGGCGAGGAGATCCTGTCGACCTTCTACAACCGCGTG
GTCTACGACCGCGACGGCGCCGAGTGGCGCGTGCCGTTCGACCCCGAGCGGATGAAGGGT
ATGAAGGCCACCGTCGACCTGATCGACGCCGATTCCGGCGAGGTCGTGCTCGAGGCCGGC
AAGAAGCTTAACGCCCGCAACGCCCGGCAGATCACCGAGAAGGGCACCAAGTTCCTCAAG
GCCACCGACGAGGATCTCGTTGGCCAGTACATCGCCGAGGACTTGGTCAACACCGAGACC
GGCGAGATCTGGGCCGAGGCCGGCGAGGAGATCTCCGAGAAGCTCCTGAAGAGCCTCGAA
GAGGTCGGCATCACCGAGCTGCCGGTGCTCGACATCGACCACGTCAATGTCGGCCCCTAC
ATCCGCAACACGCTGGCGGTGGACAAGAACTCCAACCGCGAAGGCGCGCTGTTCGACATC
TACCGGGTCATGCGGCCCGGCGAGCCGCCGACGCTCGACACCGCCGAGGCGATGTTCCAC
TCGCTGTTCTTCGATTCCGAGCGCTACGACCTCTCCGCGGTCGGCCGCGTGAAGATGAAC
ATGCGCCTCGACCTCGACGCCGCCGACACGGTCCGCACCCTCCGCAAGGAGGACATGCTG
GCGGTCGTCAAGGCGCTGGTCGAGCTGCGCGACGGCAAGGGCGAGATCGACGACATCGAC
CACCTCGGCAACCGCCGGGTGCGCTCGGTCGGCGAGCTCATGGAGAACCAGTACCGCCTC
GGGCTGCTCCGCATGGAGCGCGCGATCCGCGAGCGCATGAGCCAGGTCGATATCGACACG
GTGATGCCGCAGGACCTGATCAACGCCAAGCCGGCGGCCGCGGCGGTGCGCGAGTTCTTC
GGCTCGTCGCAGCTCTCGCAGTTCATGGACCAGACCAACCCGCTCTCCGAGGTGACGCAC
AAGCGCCGCCTCTCGGCGCTTGGCCCGGGCGGTCTGACCCGCGAGCGCGCCGGGTTCGAG
GTGCGCGACGTGCACCCGACCCATTACGGCCGCATCTGCCCGATCGAGACGCCGGAAGGC
CCGAATATCGGCCTGATCAACTCGCTGGCGACCTTCGCCCGGGTGAACAAGTACGGCTTC
ATCGAGACCCCGTTCCGCCGCGTGCGCGACGGCGTGGTCACCGACGAGGTCGCCTACCTC
TCGGCCATGGAGGAGGCGAAGTACTACGTCGCCCAGGCCAACGCGCAGATGGACGAGAAC
AAGAAGCTGACGGAAGACCTCGTGGTCTGCCGCCGGGCCGGCGACGTGATCGTCGTGGGT
CCGGAGCGCGTCGACCTCATGGACGTCTCGCCCAAGCAGCTCGTCTCGGTGGCCGCGGCG
CTGATCCCGTTCCTCGAGAACGACGACGCCAACCGCGCCCTCATGGGCTCGAACATGCAG
CGGCAGGCCGTGCCGCTGGTGCGCGCCGACGCGCCGTTCGTCGGCACCGGCATGGAGGCC
GTGGTCGCCCGCGATTCCGGCGCGGCCATCGCGGCGCGCCGCTCCGGCATCGTCGATCAG
GTGGACGCCACCCGTATCGTCATCCGGGCCACCGAGGAGGCCGACGCCACCAAGCCGGGC
GTCGACATCTACCGCCTGCAGAAGTTCCAGCGCTCCAACCAGTCGACCTGCATCACGCAG
AAGCCGCTGGTCCGCGTCGGCGAGCCGGTGAAGAAGGGCGAGATCATCGCCGACGGTCCG
TCGACGGAATTCGGCGAGCTGGCCCTCGGCCGGAACGTGCTCGTCGCGTTCATGCCGTGG
AACGGCTACAACTTCGAAGATTCGATCCTGCTCTCCGAGCGGATCGTGAAGGATGACGTG
TTCACCTCGATCCACATCGAGGAGTTCGAGGTGATGGCCCGCGACACCAAGCTCGGGCCG
GAGGAAATCACCCGCGATATCCCGAACGTCTCCGAGGAAGCGCTCAAGAACCTCGACGAG
GCCGGCATCGTCTATATCGGTGCCGAGGTGAATGCCGGCGACATCCTGGTCGGTAAGATC
ACCCCGAAGGGCGAGAGCCCGATGACGCCGGAGGAGAAGCTCCTGCGCGCCATCTTCGGC
GAGAAGGCCTCGGACGTGCGCGACACCTCCCTGCGGGTGCCGCCGGGTGTCACCGGCACG
ATCGTCGAGGTCCGGGTGTTCAACCGCCACGGCGTCGACAAGGACGAGCGCGCCCAGGCG
ATCGAGCGCGAGGAGATCGAGCGGCTCGCCAAGGACCGCGACGATGAGCAGGCGATCCTC
GACCGCAACACCTACGCCCGTCTGGCGGATGTGTTGATCGGTCAGGCGCCGGTGGCCGGC
CCGAAGGGCTTCAAGAAGGACACCACGCTCACCCGCGAGCTGATCAACGACTACCCGCGC
TCGCAATGGTGGCAGTTCGCCGTCATCGACGACCGTCTCATGACCGAGATGGAGGCGATG
CAGAAGCAGTACGACGAATCGAAGAAGCGCCTCGAGCAGCGCTTCCTCGACAAGGTCGAG
AAGCTGCAGCGCGGCGACGAGCTGCCGCCCGGCGTCATGAAGATGGTCAAGGTCTTCGTG
GCGGTGAAGCGCAAGATCCAGCCGGGCGACAAGATGGCCGGCCGTCACGGCAACAAGGGT
GTCGTGTCGCGGATCGTGCCGATCGAGGACATGCCGTTCCTGGAAGACGGGACCCATGCC
GACATCGTGCTCAACCCGCTGGGCGTGCCCTCGCGCATGAATGTCGGCCAGATCCTGGAG
ACCCATTTGGGCTGGGCGGCTGCGGGCCTGGGTCGCAAGGTCTCCAAGGCGGTGGATGCC
TATCTGAAGACCCAGGACATCACCCCGCTGCGGGAGGAGATGACGGCGATCTACTCTCCG
GGCGA---GCTCGATGGCCTGACCGACGAGGAGCTGGCCGAGGCCGGCAACAACGTCCGT
CGCGGCGTGCCGATGGCCACGCCGGTGTTCAACGGCGCCAAGGAGGCCGACATCGAGCAG
ATGCTCGAGATGGCCGGCCTCGACCGCTCGGCGCAGTCGACGCTCTACGACGGGCGGACC
GGTGAGCCTTTCGACCGCAAGGTGACGATGGGCTACATCTACATGCTGAAGCTGCACCAC
CTGGTGGACGACAAGATCCACGCCCGGTCGATCGGCCCGTACTCGCTCGTCACCCAGCAG
CCGCTGGGCGGTAAGGCGCAGTTCGGCGGTCAGCGCTTCGGCGAGATGGAGGTCTGGGCG
CTGGAGGCCTACGGCGCGGCCTACACGCTGCAGGAGATGCTCACGGTGAAGTCGGACGAC
GTGGCCGGCCGCACCAAGGTCTACGAGGCGATCGTCCGCGGCGACGACACGTTCGAGGCC
GGCATCCCCGAATCGTTCAACGTGCTCGTCAAGGAGATGCGCTCGCTCGGCCTCAACGTC
GAGCTGACGTCCTCCA------AGAAG---GCCGCCAACGACCAGCTCGAGCCGCCCGCC
GACGCCGCCGAGTAG
>Methylobacterium_brachiatum_TX0642
---------------ATGGC-CAAC--ACGCTGGTCGGTCGCAAGCGCATTCGGAAGTTC
TTCGGCAAGATCAAGGAAGTCGCCGAGATGCCGAACCTCATCGAGGTTCAGAAGGCATCC
TACGACCAGTTCCTCATGGTCGACGAGCCGGAGGGCGGCCGCGGCGATGAGGGCCTCCAG
AGCGTGTTCAAGTCGGTGTTCCCGATCTCGGACTTCGCCTCGACGGCCCTGCTCGAATTC
GTGCGCTATACGTTCGAGCAGCCGAAATACGACGTCGACGAGTGCCGCCAGCGCGGCATC
ACCTTCGCGGCCCCGCTGAAGGTGACCTTGCGGCTGATCGTGTTCGACGTCGATCCGGAC
ACCCAGGCCAAGTCGGTCAAGGACATCAAGGAGCAGGACGTCTACATGGGCGACATGCCC
CTGATGACGGAGAACGGCACCTTCATCGTCAACGGCACCGAGCGCGTCATCGTCTCGCAG
ATGCACCGCTCGCCGGGCGTGTTCTTCGACCACGACAAGGGCAAGACCCACTCCTCGGGC
AAGCTCCTGTTCGCCGCCCGCATCATCCCGTATCGCGGCTCCTGGCTCGACGTCGAGTTC
GACGCCAAGGACATCGTGCACGTCCGCATCGACCGCAAGCGCAAGCTGCCGGCGACGTCG
CTGCTCTACGCGCTCGGCCTCGACGGCGAGGAGATCCTGTCGACCTTCTACAACCGCGTG
GTCTACGACCGCGACGGCGCCGAGTGGCGCGTGCCGTTCGACCCCGAGCGGATGAAGGGC
ATGAAGGCCACCGTCGACCTGATCGACGCCGATTCCGGCGAGGTCGTGCTCGAGGCCGGC
AAGAAGCTCAACGCCCGCAACGCCCGGCAGATCACCGAGAAGGGCACCAAGTTCCTCAAG
GCCACCGACGAGGATCTCGTCGGCCAGTACATCGCCGAGGACCTGGTCAACACCGAGACC
GGCGAGATCTGGGCCGAGGCCGGCGAGGAGATCTCCGAGAAGCTCCTGAAGAGCCTCGAA
GAGGTCGGCATCACCGAGCTGCCGGTGCTCGACATCGACCACGTCAATGTCGGCCCCTAC
ATCCGCAACACGCTGGCGGTGGACAAGAACTCCAACCGTGAAGGCGCGCTGTTCGACATC
TACCGGGTCATGCGGCCCGGCGAGCCGCCGACGCTCGACACCGCCGAGGCGATGTTCCAC
TCGCTGTTCTTCGATTCCGAGCGCTACGACCTCTCCGCGGTCGGCCGCGTGAAGATGAAC
ATGCGCCTCGACCTCGACGCCGCCGACACGGTCCGCACCCTCCGCAAGGAGGACATGCTG
GCGGTCGTCAAGGCGCTGGTGGAGCTGCGCGACGGCAAGGGCGAGATCGACGACATCGAC
CACCTCGGCAACCGCCGGGTGCGCTCGGTCGGCGAGCTCATGGAGAACCAGTACCGCCTC
GGGCTGCTCCGCATGGAGCGCGCGATCCGTGAGCGCATGAGCCAGGTCGATATCGACACG
GTGATGCCGCAGGACCTGATCAACGCCAAGCCGGCGGCGGCGGCGGTGCGCGAGTTCTTC
GGCTCGTCGCAGCTCTCGCAGTTCATGGACCAGACCAACCCGCTCTCCGAGGTGACGCAC
AAGCGCCGCCTCTCGGCGCTTGGCCCGGGCGGTCTGACCCGCGAGCGCGCCGGGTTCGAG
GTGCGCGACGTGCACCCGACCCATTACGGCCGCATCTGCCCGATCGAGACGCCGGAAGGC
CCGAATATCGGCCTGATCAACTCGCTGGCGACCTTCGCTCGGGTGAACAAGTACGGCTTC
ATCGAGACCCCGTTCCGCCGCGTGCGCGACGGCGTGGTCACCGACGAGGTCGCCTACCTC
TCGGCCATGGAGGAGGCGAAGTACTACGTCGCCCAGGCCAACGCGCAGATGGACGAGAAC
AAGAAGCTGACGGAAGACCTCGTGGTCTGCCGCCGGGCCGGCGACGTGATCGTCGTGGGT
CCGGAGCGCGTCGACCTCATGGACGTCTCGCCCAAGCAGCTCGTCTCGGTGGCCGCGGCG
CTGATCCCGTTCCTCGAGAACGACGACGCCAACCGCGCCCTCATGGGCTCGAACATGCAG
CGGCAGGCCGTGCCGCTGGTGCGCGCCGACGCGCCGTTCGTCGGCACCGGCATGGAGGCC
GTGGTCGCCCGCGATTCCGGCGCGGCCATCGCGGCGCGCCGCTCCGGCATCGTCGATCAG
GTGGACGCCACCCGTATCGTCATCCGGGCCACCGAGGAGGCCGACGCCACCAAGCCGGGC
GTCGACATCTACCGCCTGCAGAAGTTCCAGCGCTCCAACCAGTCGACCTGCATCACGCAG
AAGCCGCTGGTCCGCGTCGGCGAGCCGGTGAAGAAGGGCGAGATCATCGCCGACGGTCCG
TCGACGGAATTCGGCGAGCTGGCCCTCGGCCGGAACGTGCTCGTCGCGTTCATGCCGTGG
AACGGCTACAACTTCGAAGACTCGATCCTGCTCTCCGAGCGGATCGTGAAGGATGACGTG
TTCACCTCGATCCACATCGAGGAGTTCGAGGTGATGGCCCGCGACACCAAGCTCGGGCCT
GAGGAAATCACCCGCGACATCCCGAACGTCTCCGAGGAAGCGCTCAAGAACCTCGACGAG
GCCGGCATCGTCTATATCGGTGCCGAGGTGAATGCCGGCGACATCCTGGTCGGCAAGATC
ACCCCGAAGGGCGAGAGCCCGATGACGCCGGAGGAGAAGCTCCTGCGCGCCATCTTCGGC
GAGAAGGCCTCGGACGTGCGCGACACCTCCCTGCGGGTGCCGCCGGGCGTCACCGGCACG
ATCGTCGAGGTCCGGGTGTTCAACCGCCACGGCGTCGACAAGGACGAGCGCGCCCAGGCG
ATCGAGCGCGAGGAGATCGAGCGGCTCGCCAAGGACCGCGACGACGAGCAGGCGATCCTC
GACCGCAACACCTACGCCCGCCTGGCGGACGTGCTGATCGGTCAGGCGCCGGTGGCCGGC
CCGAAGGGCTTCAAGAAGGACACCACGCTCACCCGCGAGCTGATCAACGACTACCCGCGC
TCGCAATGGTGGCAGTTCGCCGTCATCGACGACCGTCTCATGACCGAGATGGAGGCGATG
CAGAAGCAGTACGACGAGTCGAAGAAGCGCCTCGAGCAGCGCTTCCTCGACAAGGTCGAG
AAGCTGCAGCGCGGCGACGAGCTGCCGCCCGGCGTCATGAAGATGGTCAAGGTCTTTGTG
GCGGTGAAGCGCAAGATCCAGCCGGGCGACAAGATGGCCGGCCGTCACGGCAACAAGGGT
GTCGTGTCGCGGATCGTGCCGATCGAGGACATGCCGTTCCTGGAAGACGGGACCCATGCC
GACATCGTGCTCAACCCGCTGGGCGTGCCCTCGCGCATGAATGTCGGCCAGATCCTGGAG
ACCCATCTGGGCTGGGCGGCTGCGGGCCTGGGTCGCAAGGTCTCCAAGGCGGTGGATGCC
TATCTGAAGACCCAGGACATCACCCCGCTGCGGGAGGAGATGACGGCGATCTACTCTCCG
GGCGA---GCTCGATGGCCTGACCGACGAGGAGCTGGCCGAGGCCGGCAACAACGTCCGT
CGCGGCGTGCCGATGGCCACGCCGGTCTTCAACGGCGCCAAGGAGGCCGACATCGAGCAG
ATGCTCGAGATGGCCGGCCTCGACCGCTCCGCGCAGTCGACGCTCTACGACGGGCGGACC
GGTGAGCCTTTCGACCGCAAGGTGACGATGGGCTACATCTACATGCTGAAGCTGCACCAC
CTGGTGGACGACAAGATCCACGCCCGGTCGATCGGCCCGTACTCGCTCGTCACCCAGCAG
CCGCTGGGCGGCAAGGCGCAGTTCGGCGGTCAGCGCTTCGGCGAGATGGAGGTCTGGGCG
CTGGAGGCCTACGGCGCGGCCTACACGCTGCAGGAGATGCTCACGGTGAAGTCGGACGAC
GTGGCCGGCCGCACCAAGGTCTACGAGGCGATCGTCCGCGGCGACGACACGTTCGAGGCC
GGCATCCCCGAATCGTTCAACGTGCTCGTCAAGGAGATGCGCTCGCTCGGCCTCAACGTC
GAGCTGACGTCCTCCA------AGAAG---GCCGCCAACGACCAGCTCGAGCCGCCCGCC
GACGCCGCCGAGTAG
>Methylobacterium_sp_GXF4
---------------ATGGC-CAAC--ACGCTGGTCGGTCGCAAGCGCATTCGGAAGTTC
TTCGGCAAGATCAAGGAAGTCGCCGAGATGCCGAACCTCATCGAGGTTCAAAAGGCATCC
TACGACCAGTTCCTCATGGTCGACGAGCCGGAGGGCGGCCGCGGCGATGAGGGCCTCCAG
AGCGTGTTCAAGTCGGTGTTCCCGATCTCGGACTTCGCCTCGACGGCCCTGCTCGAATTC
GTGCGCTACACGTTCGAGCAGCCGAAATACGACGTCGACGAGTGCCGCCAGCGCGGCATC
ACCTTCGCGGCCCCGCTGAAGGTGACCTTGCGGCTGATCGTGTTCGACGTCGATCCGGAC
ACCCAGGCCAAGTCGGTCAAGGACATCAAGGAGCAGGACGTCTACATGGGCGACATGCCC
CTGATGACGGAGAACGGCACCTTCATCGTCAACGGCACCGAGCGCGTCATCGTCTCGCAG
ATGCACCGCTCGCCGGGCGTGTTCTTCGACCACGACAAGGGCAAGACCCACTCCTCGGGC
AAGCTCCTGTTCGCCGCCCGCATCATCCCGTATCGCGGCTCCTGGCTCGACGTCGAGTTC
GACGCCAAGGACATCGTGCACGTCCGCATCGACCGCAAGCGCAAGCTGCCGGCGACGTCG
CTGCTCTACGCGCTCGGCCTCGACGGCGAGGAGATCCTGTCGACCTTCTACAACCGCGTG
GTCTACGACCGCGACGGCGCCGAGTGGCGCGTGCCGTTCGACCCCGAGCGGATGAAGGGC
ATGAAGGCCACCGTCGACCTGATCGACGCCGATTCCGGCGAGGTCGTGCTCGAGGCCGGC
AAGAAGCTCAACGCCCGCAACGCCCGGCAGATCACCGAGAAGGGCACCAAGTTCCTCAAG
GCCACCGACGAGGATCTCGTCGGCCAGTACATCGCCGAGGACCTGGTCAACACCGAGACC
GGCGAGATCTGGGCCGAGGCCGGCGAGGAGATCTCCGAGAAGCTCCTGAAGAGCCTCGAA
GAGGTCGGCATCACCGAGCTGCCGGTGCTCGACATCGACCACGTCAATGTCGGCCCCTAC
ATCCGCAACACGCTGGCGGTGGACAAGAACTCCAACCGCGAAGGCGCGCTGTTCGACATC
TACCGGGTCATGCGGCCCGGCGAGCCGCCGACGCTCGACACCGCCGAGGCGATGTTCCAC
TCGCTGTTCTTCGATTCCGAGCGCTACGACCTCTCCGCGGTCGGCCGCGTGAAGATGAAC
ATGCGCCTCGACCTCGACGCCGCCGACACGGTCCGCACCCTCCGCAAGGAGGACATGCTG
GCGGTCGTCAAGGCGCTGGTCGAGCTGCGCGACGGCAAGGGCGAGATCGACGACATCGAC
CACCTCGGCAACCGCCGGGTGCGCTCGGTCGGCGAGCTCATGGAGAACCAGTACCGCCTC
GGGCTGCTCCGCATGGAGCGCGCGATCCGCGAGCGCATGAGCCAGGTCGATATCGACACG
GTGATGCCGCAGGACCTGATCAACGCCAAGCCGGCGGCGGCGGCGGTGCGCGAGTTCTTC
GGCTCGTCGCAGCTCTCGCAGTTCATGGACCAGACCAACCCGCTCTCCGAGGTGACGCAC
AAGCGCCGCCTCTCGGCGCTTGGCCCGGGCGGTCTGACCCGCGAGCGCGCCGGGTTCGAG
GTGCGCGACGTGCACCCGACCCATTACGGCCGCATCTGCCCGATCGAGACGCCGGAAGGC
CCGAATATCGGCCTGATCAACTCGCTGGCGACCTTCGCCCGGGTGAACAAGTACGGCTTC
ATCGAGACCCCGTTCCGCCGCGTGCGCAACGGCGTGGTCACCGACGAGGTCGCCTACCTC
TCGGCCATGGAGGAGGCGAAGTACTACGTCGCCCAGGCCAACGCGCAGATGGACGAGAAC
AAGAAGCTGACGGAAGACCTCGTGGTCTGCCGCCGGGCCGGCGACGTGATCGTCGTGGGT
CCGGAGCGCGTCGACCTCATGGACGTCTCGCCCAAGCAGCTCGTGTCGGTAGCCGCGGCG
CTGATCCCGTTCCTCGAGAACGACGACGCCAACCGCGCCCTCATGGGCTCGAACATGCAG
CGGCAGGCCGTGCCGCTGGTGCGCGCCGACGCGCCGTTCGTCGGCACCGGCATGGAGGCC
GTGGTCGCCCGCGATTCCGGCGCGGCCATCGCGGCGCGCCGCTCCGGCATCGTCGATCAG
GTGGATGCCACCCGTATCGTCATCCGGGCCACCGAGGAGGCCGACGCCACCAAGCCGGGC
GTCGACATCTACCGCCTGCAGAAGTTCCAGCGCTCCAACCAGTCGACCTGCATCACGCAG
AAGCCGCTGGTCCGCGTCGGCGAGCCGGTGAAGAAGGGCGAGATCATCGCCGACGGTCCG
TCGACGGAATTCGGCGAGCTGGCCCTCGGCCGGAACGTGCTCGTCGCGTTCATGCCGTGG
AACGGCTACAACTTCGAAGACTCGATCCTGCTCTCCGAGCGGATCGTGAAGGATGACGTG
TTCACCTCGATCCACATCGAGGAGTTCGAGGTGATGGCCCGCGACACCAAGCTCGGGCCG
GAGGAGATCACCCGCGACATCCCGAACGTCTCCGAGGAAGCGCTCAAGAACCTCGACGAG
GCCGGCATCGTCTATATCGGTGCCGAGGTGAATGCCGGCGACATCCTGGTCGGCAAGATC
ACCCCGAAGGGCGAGAGCCCGATGACGCCGGAGGAGAAGCTCCTGCGCGCCATCTTCGGC
GAGAAGGCCTCGGACGTGCGCGACACCTCCCTGCGGGTGCCGCCGGGCGTCACCGGCACG
ATCGTCGAGGTCCGGGTGTTCAACCGCCACGGCGTCGACAAGGACGAGCGCGCCCAGGCG
ATCGAGCGCGAGGAGATCGAGCGGCTCGCCAAGGACCGCGACGACGAGCAGGCGATCCTC
GACCGCAACACCTACGCCCGCCTGGCGGATGTGCTGATCGGTCAGGCGCCGGTGGCCGGC
CCGAAGGGCTTCAAGAAGGACACCACGCTCACCCGCGAGCTGATCAACGACTACCCGCGC
TCGCAATGGTGGCAGTTCGCCGTCATTGACGACCGTCTCATGACCGAGATGGAGGCGATG
CAGAAGCAGTACGACGAGTCGAAGAAGCGCCTCGAGCAGCGCTTCCTCGACAAGGTCGAG
AAGCTGCAGCGCGGCGATGAGCTGCCGCCCGGCGTCATGAAGATGGTCAAGGTCTTCGTG
GCGGTGAAGCGCAAGATCCAGCCGGGCGACAAGATGGCCGGCCGTCACGGCAACAAGGGT
GTCGTGTCGCGGATCGTGCCGATCGAGGACATGCCGTTCCTGGAAGACGGGACCCATGCC
GACATCGTGCTCAACCCGCTGGGCGTGCCCTCACGCATGAATGTCGGCCAGATCCTGGAG
ACCCATCTGGGCTGGGCGGCTGCGGGCCTGGGTCGCAAGGTCTCCAAGGCGGTGGATGCC
TATCTGAAGACCCAGGACATCACCCCGCTGCGGGAGGAGATGACGGCGATCTACTCTCCG
GGCGA---GCTCGATGGCCTGACCGACGAGGAGCTGGCCGAGGCCGGCAACAACGTCCGT
CGCGGCGTGCCGATGGCCACGCCGGTCTTCAACGGCGCCAAGGAGGCCGACATCGAGCAG
ATGCTCGAGATGGCCGGCCTCGACCGCTCGGCGCAGTCGACGCTCTACGACGGGCGGACC
GGTGAGCCTTTCGACCGCAAGGTGACGATGGGCTACATCTACATGCTGAAGCTGCACCAC
CTGGTGGACGACAAGATCCACGCCCGGTCGATCGGCCCGTACTCGCTCGTCACCCAGCAG
CCGCTGGGCGGCAAGGCGCAGTTCGGCGGTCAGCGCTTCGGCGAGATGGAGGTCTGGGCG
CTGGAGGCCTACGGCGCGGCCTACACGCTACAGGAGATGCTCACGGTGAAGTCGGACGAC
GTGGCCGGCCGCACCAAGGTCTACGAGGCGATCGTCCGCGGCGACGACACGTTCGAGGCC
GGCATCCCCGAATCGTTTAACGTGCTCGTCAAGGAGATGCGCTCGCTCGGCCTCAACGTC
GAGCTGACGTCCTCCA------AGAAG---GCCGCCAACGACCAGCTCGAGCCGCCCGCC
GACGCCGCCGAGTAG
>Methylobacterium_sp_UNCCL136
---------------ATGGC-CAAC--ACGCTGGTCGGTCGCAAGCGCATTCGGAAGTTC
TTCGGCAAGATCAAGGAAGTTGCCGAGATGCCGAACCTCATCGAGGTTCAGAAGGCGTCC
TACGACCAGTTCCTGATGGTCGACGAGCCCGAAGGCGGGCGCGGCGACGAGGGACTGCAG
AGCGTGTTCAAGTCGGTGTTCCCGATCTCCGACTTCGCCGCCACGGCCCTTCTCGAATTC
GTGCGCTACACGTTCGAGGCGCCCAAATACGACGTGGACGAGTGCCGCCAGCGCGGCATC
ACCTTCGCGGCGCCGCTGAAGGTGACGCTCCGCCTCATCGTGTTCGATGTCGATCCCGAC
ACCCAGGCGAAGTCGGTCAAGGACATCAAGGAGCAGGACGTCTACATGGGCGACATGCCC
CTGATGACGGAGAACGGCACCTTCATCGTCAACGGCACCGAGCGCGTCATCGTCTCGCAG
ATGCACCGCTCGCCGGGCGTGTTCTTCGACCACGACAAGGGCAAGACCCACTCGTCGGGC
AAGCTCCTGTTCGCCGCCCGCATCATCCCCTACCGGGGCTCCTGGCTCGACGTCGAGTTC
GACGCCAAGGACATCGTGCATGTCCGCATCGACCGGAAGCGCAAGCTGCCGGCGACGTCG
CTGCTCTATGCCCTCGGGCTCGACGGCGAGGAGATCCTGTCGACCTTCTACAACAGGGTC
GTCTACGACCGGGACGGCGCCGATTGGCGCGTGCCGTTCGATGCCGAGCGCATGAAGGGC
ATGAAGGCCACCGTCGACCTGATCGACGCCGATTCCGGCGAGGTCGTGCTCGAGGCGGGC
AAGAAGCTCAACGCCCGCAACGCCCGTCAGATCACCGAGAAGGGCACCAAGTTCCTCAAG
GCGACCGACGAGGATCTCATCGGCCAGTACATCGCCGAGGATCTGGTCAACGCGCAGACC
GGCGAGATCTGGGCCGAGGCCGGCGAGGAGATCACCGACAAGCTCCTGAAGAGCCTGGAG
GAGGTCGGAATCACCGAGCTGCCGGTGCTCGACATCGACCACGTCAATGTCGGTCCCTAC
ATCCGCAACACGCTGGCGGTGGACAAGAATTCCAGCCGCGAGGGCGCGCTGTTCGACATC
TACCGGGTCATGCGCCCGGGCGAGCCGCCGACCCTCGAGACCGCCGAGGCGATGTTCCAC
TCGCTGTTCTTCGATTCCGAGCGCTACGACCTCTCGGCCGTCGGCCGCGTGAAGATGAAC
ATGCGCCTCGATCTCGACGCCGCCGACACGGTCCGCACCCTCCGCAAGGAGGATATGCTG
GCGGTGGTCAAGGCGCTCGTGGAGCTGCGCGACGGCAAGGGTGAGGTCGACGACATCGAC
CACCTCGGCAACCGCCGCGTCCGCTCGGTGGGCGAGCTCATGGAGAACCAGTACCGTCTG
GGCCTCCTGCGCATGGAGCGCGCCATCCGCGAGCGCATGAGCCAGGTCGACATCGACACG
GTCATGCCGCAGGACCTGATCAACGCGAAGCCCGCGGCCGCGGCCGTGCGCGAGTTCTTC
GGCTCGTCGCAGCTCTCGCAGTTCATGGATCAGACCAACCCGCTCTCCGAGGTGACGCAC
AAGCGCCGCCTCTCGGCGCTTGGCCCGGGCGGTCTGACCCGCGAGCGCGCCGGCTTCGAG
GTGCGCGACGTGCACCCGACCCATTACGGCCGCATCTGCCCGATCGAGACGCCGGAAGGC
CCGAACATCGGCCTGATCAACTCGCTCGCCACCTTCGCGCGGGTGAACAAGTACGGCTTC
ATCGAGACCCCGTTCCGGCGCGTGCGCGACGGCGTGGTCACCGACGAGGTCGCCTACCTG
TCGGCCATGGAGGAGGCGAAGTACTATGTCGCCCAGGCCAACGCCCAGATGGACGAGAAC
AAGAAGCTGACGGAGGACCTCGTGGTCTGCCGTCGGGCCGGCGACGTGATCGTCGTCGGG
CCTGAGCGCGTCGACCTCATGGACGTCTCGCCCAAGCAGCTCGTCTCGGTCGCCGCGGCT
TTGATCCCGTTCCTCGAGAACGACGACGCCAACCGCGCGCTCATGGGCTCGAACATGCAG
CGCCAGGCGGTGCCGCTGGTCCGCGCCGACGCCCCGTTCGTGGGCACCGGCATGGAGGCG
GTGGTCGCCCGCGATTCCGGCGCCGCCATCGCGGCCCGGCGTGCCGGCATCATCGATCAG
GTGGACGCCACCCGTATCGTCATCCGCGCCACCGAGGAGGCCGACGCCAACAAGCCGGGC
GTCGACATCTACCGCCTGCAGAAGTTCCAGCGCTCCAACCAGTCGACCTGCATCACGCAG
AAGCCGCTGGTCCGCGTCGGCGAGTTCGTGAAGAAGGGCGAGATCATCGCCGACGGTCCC
TCGACCGAGTTTGGCGAGCTGGCGCTCGGCCGGAACGTGCTCGTCGCGTTCATGCCGTGG
AACGGCTACAACTTCGAGGACTCGATCCTGCTCTCCGAGCGGATCGTGAAGGATGACGTG
TTCACCTCGATCCACATCGAGGAATTCGAGGTGATGGCCCGCGACACCAAGCTCGGGCCG
GAGGAGATCACCCGCGACATCCCGAACGTTTCGGAAGAAGCGCTCAAGAACCTCGACGAG
GCCGGGATCGTCTATATCGGTGCCGAGGTGAACGCGGGCGACATCCTCGTCGGCAAGATC
ACCCCGAAGGGCGAGAGCCCGATGACGCCGGAGGAGAAGCTGCTCCGCGCCATCTTCGGC
GAGAAGGCCTCGGACGTGCGCGACACCTCCCTGCGGGTGCCGCCGGGCGTCACCGGCACC
ATCGTCGAGGTCCGGGTGTTCAACCGCCACGGCGTCGACAAGGACGAGCGCGCCCAGGCG
ATCGAGCGCGAGGAGATCGAGCGGCTCGCCAAGGACCGCGACGACGAGCAGGCGATCCTC
GACCGCAACACCTACGCCCGTCTGGCGGATGTGCTGATCGGTCAGGCGCCGGTGGCCGGC
CCGAAGGGCTTCAAGAAGGACACCACGCTCACCCGCGAGCTGATCAACGACTATCCGCGC
TCGCAATGGTGGCAGTTCGCCGTCATCGAAGACCGTCTCATGACCGAGATGGAGGCGATG
CAGAAGCAATACGACGAGTCGAAGAAGCGCCTCGAGCAGCGCTTCCTCGACAAGGTCGAG
AAGCTGCAGCGCGGCGACGAGCTGCCGCCCGGCGTCATGAAGATGGTCAAGGTCTTCGTG
GCGGTGAAGCGCAAGATCCAGCCGGGCGACAAGATGGCCGGCCGTCACGGCAACAAGGGT
GTCGTGTCGCGGATCGTGCCGATCGAGGACATGCCGTTCCTGGAGGACGGGACGCATGCC
GACATCGTGCTCAACCCGCTGGGCGTGCCCTCGCGCATGAATGTCGGCCAGATCCTGGAG
ACGCATCTGGGCTGGGCGGCTGCGGGCCTGGGTCGCAAGGTGTCGAAGGCGGTGGACGCC
TATCTGAAGACGCAGGACATCGCGCCGCTGCGGGAGGAGATGACGGCGATCTACTCCCCG
GGCGA---GCTCGACGGCCTGACGGACGAGGAGCTGGCCGAGGCCGGCAACAACGTCCGC
CGCGGCGTGCCGATGGCCACCCCGGTGTTCAACGGCGCCAAGGAAGCCGACATCGAGCAG
ATGCTGGAGATGGCCGGTCTCGACCGCTCGGCGCAGTCGACGCTCTACGACGGGCGGACC
GGCGAGCCCTTCGACCGCAAGGTCACGATGGGCTACATCTACATGCTGAAGCTGCACCAC
CTCGTGGACGACAAGATCCACGCCCGGTCGATCGGCCCGTACTCGCTCGTCACTCAGCAG
CCGCTGGGCGGCAAGGCGCAGTTCGGCGGTCAGCGCTTCGGCGAGATGGAGGTCTGGGCG
CTGGAGGCCTACGGCGCGGCCTACACGCTGCAGGAGATGCTCACGGTGAAGTCGGACGAC
GTGGCCGGCCGCACCAAGGTCTACGAGGCGATCGTCCGCGGCGACGACACGTTCGAGGCC
GGCATCCCCGAGTCGTTCAACGTGCTCGTCAAGGAGATGCGCTCGCTCGGCCTCAACGTC
GAGCTGACGTCTTCGA------AGAAG---GCCGCGAACGATCAGCTGGAGCCGCCCGCG
GACGCGGCCGAGTAA
>Methylobacterium_sp_UNC378MF
---------------ATGGC-CAAC--ACGCTGGTCGGTCGCAAGCGCATTCGGAAGTTC
TTCGGCAAGATCAAGGAAGTTGCCGAGATGCCGAACCTCATCGAGGTTCAGAAGGCGTCC
TACGACCAGTTCCTGATGGTCGACGAGCCCGAAGGCGGGCGCGGCGACGAGGGACTGCAG
AGCGTGTTCAAGTCGGTGTTCCCGATCTCCGACTTCGCCGCCACGGCCCTTCTCGAATTC
GTGCGCTACACGTTCGAGGCGCCCAAATACGACGTGGACGAGTGCCGCCAGCGCGGCATC
ACCTTCGCGGCGCCGCTGAAGGTGACGCTCCGCCTCATCGTGTTCGATGTCGATCCCGAC
ACCCAGGCGAAGTCGGTCAAGGACATCAAGGAGCAGGACGTCTACATGGGCGACATGCCC
CTGATGACGGAGAACGGCACCTTCATCGTCAACGGCACCGAGCGCGTCATCGTCTCGCAG
ATGCACCGCTCGCCGGGCGTGTTCTTCGACCACGACAAGGGCAAGACCCACTCGTCGGGC
AAGCTCCTGTTCGCCGCCCGCATCATCCCCTACCGGGGCTCCTGGCTCGACGTCGAGTTC
GACGCCAAGGACATCGTGCATGTCCGCATCGACCGGAAGCGCAAGCTGCCGGCGACGTCG
CTGCTCTATGCCCTCGGGCTCGACGGCGAGGAGATCCTGTCGACCTTCTACAACAGGGTC
GTCTACGACCGGGACGGCGCCGATTGGCGCGTGCCGTTCGATGCCGAGCGCATGAAGGGC
ATGAAGGCCACCGTCGACCTGATCGACGCCGATTCCGGCGAGGTCGTGCTCGAGGCGGGC
AAGAAGCTCAACGCCCGCAACGCCCGTCAGATCACCGAGAAGGGCACCAAGTTCCTCAAG
GCGACCGACGAGGATCTCATCGGCCAGTACATCGCCGAGGATCTGGTCAACGCGCAGACC
GGCGAGATCTGGGCCGAGGCCGGCGAGGAGATCACCGACAAGCTCCTGAAGAGCCTGGAG
GAGGTCGGAATCACCGAGCTGCCGGTGCTCGACATCGACCACGTCAATGTCGGTCCCTAC
ATCCGCAACACGCTGGCGGTGGACAAGAATTCCAGCCGCGAGGGCGCGCTGTTCGACATC
TACCGGGTCATGCGCCCGGGCGAGCCGCCGACCCTCGAGACCGCCGAGGCGATGTTCCAC
TCGCTGTTCTTCGATTCCGAGCGCTACGACCTCTCGGCCGTCGGCCGCGTGAAGATGAAC
ATGCGCCTCGATCTCGACGCCGCCGACACGGTCCGCACCCTCCGCAAGGAGGATATGCTG
GCGGTGGTCAAGGCGCTCGTGGAGCTGCGCGACGGCAAGGGTGAGGTCGACGACATCGAC
CACCTCGGCAACCGCCGCGTCCGCTCGGTGGGCGAGCTCATGGAGAACCAGTACCGTCTG
GGCCTCCTGCGCATGGAGCGCGCCATCCGCGAGCGCATGAGCCAGGTCGACATCGACACG
GTCATGCCGCAGGACCTGATCAACGCGAAGCCCGCGGCCGCGGCCGTGCGCGAGTTCTTC
GGCTCGTCGCAGCTCTCGCAGTTCATGGATCAGACCAACCCGCTCTCCGAGGTGACGCAC
AAGCGCCGCCTCTCGGCGCTTGGCCCGGGCGGTCTGACCCGCGAGCGCGCCGGCTTCGAG
GTGCGCGACGTGCACCCGACCCATTACGGCCGCATCTGCCCGATCGAGACGCCGGAAGGC
CCGAACATCGGCCTGATCAACTCGCTCGCCACCTTCGCGCGGGTGAACAAGTACGGCTTC
ATCGAGACCCCGTTCCGGCGCGTGCGCGACGGCGTGGTCACCGACGAGGTCGCCTACCTG
TCGGCCATGGAGGAGGCGAAGTACTATGTCGCCCAGGCCAACGCCCAGATGGACGAGAAC
AAGAAGCTGACGGAGGACCTCGTGGTCTGCCGTCGGGCCGGCGACGTGATCGTCGTCGGG
CCTGAGCGCGTCGACCTCATGGACGTCTCGCCCAAGCAGCTCGTCTCGGTCGCCGCGGCT
TTGATCCCGTTCCTCGAGAACGACGACGCCAACCGCGCGCTCATGGGCTCGAACATGCAG
CGCCAGGCGGTGCCGCTGGTCCGCGCCGACGCCCCGTTCGTGGGCACCGGCATGGAGGCG
GTGGTCGCCCGCGATTCCGGCGCCGCCATCGCGGCCCGGCGTGCCGGCATCATCGATCAG
GTGGACGCCACCCGTATCGTCATCCGCGCCACCGAGGAGGCCGACGCCAACAAGCCGGGC
GTCGACATCTACCGCCTGCAGAAGTTCCAGCGCTCCAACCAGTCGACCTGCATCACGCAG
AAGCCGCTGGTCCGCGTCGGCGAGTTCGTGAAGAAGGGCGAGATCATCGCCGACGGTCCC
TCGACCGAGTTTGGCGAGCTGGCGCTCGGCCGGAACGTGCTCGTCGCGTTCATGCCGTGG
AACGGCTACAACTTCGAGGACTCGATCCTGCTCTCCGAGCGGATCGTGAAGGATGACGTG
TTCACCTCGATCCACATCGAGGAATTCGAGGTGATGGCCCGCGACACCAAGCTCGGGCCG
GAGGAGATCACCCGCGACATCCCGAACGTTTCGGAAGAAGCGCTCAAGAACCTCGACGAG
GCCGGGATCGTCTATATCGGTGCCGAGGTGAACGCGGGCGACATCCTCGTCGGCAAGATC
ACCCCGAAGGGCGAGAGCCCGATGACGCCGGAGGAGAAGCTGCTCCGCGCCATCTTCGGC
GAGAAGGCCTCGGACGTGCGCGACACCTCCCTGCGGGTGCCGCCGGGCGTCACCGGCACC
ATCGTCGAGGTCCGGGTGTTCAACCGCCACGGCGTCGACAAGGACGAGCGCGCCCAGGCG
ATCGAGCGCGAGGAGATCGAGCGGCTCGCCAAGGACCGCGACGACGAGCAGGCGATCCTC
GACCGCAACACCTACGCCCGTCTGGCGGATGTGCTGATCGGTCAGGCGCCGGTGGCCGGC
CCGAAGGGCTTCAAGAAGGACACCACGCTCACCCGCGAGCTGATCAACGACTATCCGCGC
TCGCAATGGTGGCAGTTCGCCGTCATCGAAGACCGTCTCATGACCGAGATGGAGGCGATG
CAGAAGCAATACGACGAGTCGAAGAAGCGCCTCGAGCAGCGCTTCCTCGACAAGGTCGAG
AAGCTGCAGCGCGGCGACGAGCTGCCGCCCGGCGTCATGAAGATGGTCAAGGTCTTCGTG
GCGGTGAAGCGCAAGATCCAGCCGGGCGACAAGATGGCCGGCCGTCACGGCAACAAGGGT
GTCGTGTCGCGGATCGTGCCGATCGAGGACATGCCGTTCCTGGAGGACGGGACGCATGCC
GACATCGTGCTCAACCCGCTGGGCGTGCCCTCGCGCATGAATGTCGGCCAGATCCTGGAG
ACGCATCTGGGCTGGGCGGCTGCGGGCCTGGGTCGCAAGGTGTCGAAGGCGGTGGACGCC
TATCTGAAGACGCAGGACATCGCGCCGCTGCGGGAGGAGATGACGGCGATCTACTCCCCG
GGCGA---GCTCGACGGCCTGACGGACGAGGAGCTGGCCGAGGCCGGCAACAACGTCCGC
CGCGGCGTGCCGATGGCCACCCCGGTGTTCAACGGCGCCAAGGAAGCCGACATCGAGCAG
ATGCTGGAGATGGCCGGTCTCGACCGCTCGGCGCAGTCGACGCTCTACGACGGGCGGACC
GGCGAGCCCTTCGACCGCAAGGTCACGATGGGCTACATCTACATGCTGAAGCTGCACCAC
CTCGTGGACGACAAGATCCACGCCCGGTCGATCGGCCCGTACTCGCTCGTCACTCAGCAG
CCGCTGGGCGGCAAGGCGCAGTTCGGCGGTCAGCGCTTCGGCGAGATGGAGGTCTGGGCG
CTGGAGGCCTACGGCGCGGCCTACACGCTGCAGGAGATGCTCACGGTGAAGTCGGACGAC
GTGGCCGGCCGCACCAAGGTCTACGAGGCGATCGTCCGCGGCGACGACACGTTCGAGGCC
GGCATCCCCGAGTCGTTCAACGTGCTCGTCAAGGAGATGCGCTCGCTCGGCCTCAACGTC
GAGCTGACGTCTTCGA------AGAAG---GCCGCGAACGATCAGCTGGAGCCGCCCGCG
GACGCGGCCGAGTAA
>Methylobacterium_phyllostachyos_BL47
---------------ATGGC-CAAC--ACGCTGGTCGGTCGCAAGCGCATTCGGAAGTTC
TTCGGCAAGATCAAGGAAGTTGCCGAGATGCCGAACCTCATCGAGGTTCAGAAGGCGTCC
TACGACCAGTTCCTTATGGTCGACGAGCCCGAGGGCGGGCGCGGCGACGAGGGGCTGCAG
AGCGTGTTCAAGTCGGTGTTCCCGATCTCCGACTTCGCCGCCACGGCGCTGCTGGAATTC
GTGCGCTACACCTTCGAGGCGCCGAAGTACGACGTCGACGAGTGCCGCCAGCGCGGCATC
ACCTTCGCGGCGCCGCTGAAGGTGACGCTCCGCCTGATCGTGTTCGATGTCGATCCCGAC
ACCCAGGCCAAGTCGGTCAAGGACATCAAGGAGCAGGACGTCTACATGGGCGACATGCCC
CTGATGACGGAGAACGGCACCTTCATCGTCAACGGCACCGAGCGCGTCATCGTCTCGCAG
ATGCACCGCTCGCCGGGCGTGTTCTTCGACCACGACAAGGGCAAGACCCACTCCTCGGGC
AAGCTCCTGTTCGCCGCCCGCATCATCCCGTACCGGGGCTCCTGGCTCGACGTCGAGTTC
GACGCCAAGGACATCGTGCACGTCCGCATCGACCGGAAGCGCAAGCTGCCGGCGACGTCG
CTGCTCTACGCGCTCGGCCTCGACGGTGAGGAGATCCTGTCGACCTTCTACAACAAGGTC
GTGTACGACCGGGACGGCGCCGAATGGCGCGTGCCGTTCGATGCCGAGCGCATGAAGGGC
ATGAAGGCCACCGTCGACCTGATCGACGCCGATTCCGGCGAGGTCGTGCTCGAGGCCGGC
AAGAAGCTCAACGCCCGCAACGCCCGTCAGATCACCGAGAAGGGCACCAAGTTCCTCAAG
GCGACCGACGAGGATCTCGTCGGCCAGTACATCGCCGAGGATCTGGTCAACGCCCAGACC
GGTGAGATCTGGGCCGAGGCCGGCGAGGAGATCTCCGAGAAGCTCCTCAAGAGCCTGGAG
GATGTCGGCATCACCGAGCTGCCGGTGCTCGACATCGACCACGTCAATGTCGGTCCCTAC
ATCCGCAACACGCTGGCGGTGGACAAGAATTCCGGCCGCGAGGGTGCGCTGTTCGACATC
TACCGGGTCATGCGCCCGGGCGAGCCGCCGACCCTCGATACCGCCGAGGCGATGTTCCAC
TCGCTGTTCTTCGATTCCGAGCGCTACGACCTCTCGGCGGTCGGCCGCGTGAAGATGAAC
ATGCGTCTCGATCTCGACGCCGCCGACACGGTCCGCACGCTCCGCAAGGAGGACATGCTG
GCTGTGGTCAAGGCGCTCGTGGAGCTGCGCGACGGCAAGGGTGAGGTCGACGACATCGAC
CACCTCGGCAACCGCCGCGTCCGCTCGGTGGGCGAGCTCATGGAGAACCAGTACCGCCTG
GGCCTCCTGCGCATGGAGCGCGCCATCCGTGAGCGCATGAGCCAGGTCGATATCGACACG
GTCATGCCGCAGGACCTGATCAACGCGAAGCCCGCGGCCGCGGCCGTGCGCGAGTTCTTC
GGCTCGTCGCAGCTGTCGCAGTTCATGGATCAGACCAACCCGCTCTCCGAGGTGACGCAC
AAGCGCCGCCTCTCGGCGCTTGGCCCGGGCGGTCTGACCCGTGAGCGCGCCGGCTTCGAG
GTGCGCGACGTGCACCCGACCCACTACGGTCGCATCTGCCCGATCGAGACGCCGGAAGGC
CCGAACATCGGCCTGATCAACTCGCTCGCCACCTTCGCGCGGGTGAACAAGTACGGCTTC
ATCGAGACCCCGTTCCGGCGCGTGCGCGACGGCGTGGTCACTGACGAGGTCGCCTACCTC
TCGGCCATGGAGGAGGCGAAGTACTACGTGGCCCAGGCCAACGCCCAGATGGACGAGAAC
AAGAAGCTGACGGAGGACCTCGTGGTCTGCCGCCGGGCCGGCGACGTGATCGTGGTGGGT
CCTGAGCGCGTCGATCTCATGGACGTCTCGCCCAAGCAGCTCGTCTCGGTCGCCGCGGCG
CTGATCCCGTTCCTCGAGAACGACGACGCCAACCGCGCGCTCATGGGCTCGAACATGCAG
CGCCAGGCGGTGCCGCTCGTCCGCGCCGACGCCCCATTCGTGGGCACCGGCATGGAGGCG
GTGGTCGCCCGGGATTCCGGCGCCGCCATCGCGGCCCGCCGCGCCGGCATCATCGATCAG
GTGGACGCCACCCGTATCGTTATCCGCGCCACGGAAGAGGCCGATGCCAACAAGCCCGGC
GTCGACATCTACCGCCTGCAGAAGTTCCAGCGCTCCAACCAGTCAACCTGCATCACGCAG
AAGCCGCTGGTCCGCGTCGGCGAGTTCGTAAAGAAGGGCGAGATCATCGCCGACGGTCCC
TCGACCGAGTTCGGCGAGCTGGCGCTCGGCCGGAACGTGCTCGTCGCGTTCATGCCGTGG
AACGGCTACAACTTCGAGGACTCGATCCTGCTCTCCGAGCGGATCGTGAAGGATGACGTG
TTCACCTCGATCCATATCGAGGAGTTCGAGGTGATGGCCCGCGACACCAAGCTCGGGCCG
GAGGAAATCACCCGCGACATCCCGAACGTTTCGGAAGAAGCACTCAAGAACCTCGATGAG
GCCGGCATCGTCTATATCGGTGCCGAGGTGAATGCGGGCGACATCCTCGTCGGCAAGATC
ACCCCGAAGGGCGAGAGCCCGATGACGCCGGAGGAGAAGCTGCTCCGCGCCATCTTCGGC
GAGAAGGCCTCGGACGTGCGCGACACCTCCCTTCGGGTGCCGCCGGGCGTCACCGGGACG
ATCGTCGAGGTCCGGGTGTTCAACCGCCACGGCGTCGACAAGGACGAGCGCGCCCAGGCG
ATCGAGCGCGAGGAGATCGAGCGGCTCGCTAAGGACCGCGACGACGAGCAGGCGATCCTC
GACCGCAACACCTACGCCCGTCTGGCGGATGTGCTGATCGGTCAGGCGCCGGTGGCCGGC
CCGAAGGGCTTCAAGAAGGACACCACGCTCACCCGCGAGCTGATCAACGACTACCCGCGC
TCGCAATGGTGGCAGTTCGCCGTCATCGACGACCGTCTCATGACCGAGATGGAGGCGATG
CAGAAGCAGTACGACGAGTCGAAGAAGCGCCTTGAGCAGCGCTTCCTCGACAAGGTCGAG
AAGCTGCAGCGCGGCGACGAGCTGCCCCCCGGCGTCATGAAGATGGTCAAGGTCTTCGTG
GCGGTGAAGCGCAAGATCCAGCCGGGCGACAAGATGGCCGGCCGTCACGGCAACAAGGGC
GTCGTGTCGCGGATTGTGCCGATCGAGGACATGCCGTTCCTGGAGGACGGGACGCATGCC
GACATCGTGCTCAACCCGCTGGGCGTGCCCTCGCGCATGAATGTCGGCCAGATCCTGGAG
ACGCACCTGGGCTGGGCGGCTGCGGGCCTGGGTCGCAAGGTGTCGAAGGCGGTGGATGCC
TATCTGAAGACGCAGGACATCACGCCGCTGCGGGAGGAGATGAAGGCGATCTACTCCCCG
AGCGA---GCTGGAGGGCCTGTCGGACGAGGAGCTGGCCGAGGCCGGCAACAACGTCCGC
CGCGGCGTGCCGATGGCCACTCCGGTGTTCAACGGCGCCAAGGAGGCCGACATCGAGCAG
ATGCTGGAGATGGCCGGTCTCGACCGCTCGGCGCAGTCGACGCTCTATGACGGGCGCACC
GGCGAGCCCTTCGACCGCAAGGTGACGATGGGCTACATCTACATGCTGAAGCTGCACCAC
CTCGTGGACGACAAGATCCACGCCCGGTCGATCGGCCCGTACTCGCTCGTCACCCAGCAG
CCGCTGGGCGGCAAGGCGCAGTTCGGCGGTCAGCGCTTCGGCGAGATGGAGGTCTGGGCG
CTGGAGGCCTACGGCGCAGCCTACACGCTGCAGGAGATGCTCACGGTGAAGTCGGACGAC
GTGGCCGGCCGCACCAAGGTCTACGAGGCGATCGTCCGCGGCGACGACACGTTCGAGGCC
GGCATCCCCGAGTCGTTCAACGTGCTCGTCAAGGAGATGCGCTCGCTCGGCCTCAACGTC
GAGCTGACGTCCTCCA------AGAAG---GCCGCGAACGACCAGCTGGAGCCGCCGGCC
GACGCGGCCGAGTAA
>Methylobacterium_oryzae_CBMB20
---------------ATGGC-CAAC--ACGCTGGTCGGTCGCAAGCGCATTCGGAAGTTC
TTCGGCAAGATCAAGGAAGTTGCCGAGATGCCGAACCTCATCGAGGTTCAGAAGGCGTCC
TACGACCAGTTCCTGATGGTCGACGAGCCCGAGGGTGGGCGCGCCGACGAGGGGCTGCAG
AGCGTGTTCAAGTCGGTCTTCCCGATTTCCGACTTCGCTTCCACGGCCCTGCTCGAGTTC
GTGCGCTACACCTTCGAGGCGCCCAAGTACGATGTCGACGAGTGCCGCCAGCGCGGCATC
ACCTTCGCGGCCCCGCTGAAGGTCACGCTGCGCCTCATCGTGTTCGATGTCGATCCCGAC
ACGCAGGCGAAGTCGGTCAAGGACATCAAGGAGCAGGACGTCTACATGGGCGACATGCCC
CTGATGACGGAGAACGGCACCTTCATCGTCAACGGCACCGAGCGCGTGATCGTCTCGCAG
ATGCACCGCTCGCCGGGCGTGTTCTTCGACCACGACAAGGGCAAGACCCATTCCTCGGGC
AAGCTCCTGTTCGCCGCCCGCATCATCCCGTACCGGGGCTCCTGGCTCGACGTCGAGTTC
GACGCCAAGGACATCGTCCACGTCCGCATCGACCGGAAGCGCAAGCTGCCGGCGACGTCG
CTGCTCTATGCCCTCGGCCTCGACGGCGAGGAGATCCTGTCGACCTTCTACAACAAGGTC
GTCTATGACCGCGACGGCGCCGACTGGCGCGTGCCCTTCGACGCCGAGCGCATGAAGGGC
ATGAAGGCCACCGTCGACCTGATCGACGCCGATTCCGGCGAGGTCGTGCTCGAGGCCGGC
AAGAAGCTCAACGCCCGCAACGCCCGTCAGATCACCGACAAGGGCACCAAGTTCCTCAAG
GCCACCGACGAGGATCTCGTCGGCCAGTACGTGGCCGAGGATCTCGTCAACGCGCAGACC
GGCGAGATCTGGGCCGAGGCCGGCGAGGAGATCACCGACAAGCTCCTGAAGAGCCTGGAT
GATGTCGGCATCACCGAGCTCCCGGTGCTCGACATCGACCACGTCAATGTCGGCCCCTAC
ATTCGCAACACGCTGGCGGTGGACAAGAACTCCAACCGCGAGGGCGCGCTGTTCGACATC
TACCGGGTCATGCGCCCGGGCGAGCCGCCGACCCTCGAGACCGCCGAGGCGATGTTCCAC
TCGCTGTTCTTCGACTCCGAGCGGTACGACCTCTCGGCCGTCGGCCGCGTGAAGATGAAC
ATGCGCCTCGACCTCGACGCCGCCGACACCGTGCGCACCCTCCGCAAGGAGGACATGCTC
GCGGTGGTGAAGGCGCTCGTGGAGCTGCGCGACGGCAAGGGCGAGGTCGACGACATCGAT
CACCTCGGCAACCGCCGCGTCCGCTCGGTGGGCGAGCTCATGGAGAACCAGTACCGCCTG
GGCCTTCTGCGCATGGAGCGCGCCATCCGCGAGCGCATGAGCCAGGTCGATATCGACACG
GTCATGCCGCAGGATCTGATCAACGCGAAGCCCGCGGCGGCGGCGGTGCGCGAGTTCTTC
GGCTCGTCGCAGCTCTCGCAGTTCATGGACCAGACCAACCCGCTCTCAGAGGTGACGCAC
AAGCGCCGCCTGTCGGCCCTCGGCCCGGGCGGTCTGACCCGCGAGCGCGCCGGCTTCGAG
GTGCGCGACGTGCACCCGACCCATTACGGCCGCATCTGCCCGATCGAGACGCCGGAAGGC
CCCAACATCGGTCTGATCAACTCGCTCGCGACCTTCGCGCGGGTGAACAAGTACGGCTTC
ATCGAGACCCCGTTCCGCCGCGTGCGCGACGGCGTGGTCACCGACGAGGTTGCCTACCTC
TCCGCCATGGAGGAGGCGAAGTACTACGTCGCCCAGGCGAACGCCCAGATGGACGAGGCC
CGCAAGCTCACGGAGGATCTCGTGGTCTGCCGCCGGGCCGGCGAGGTGATCGTCGTTGGG
CCTGAGCGCGTCGACCTCATGGACGTGTCGCCCAAGCAGCTGGTCTCGGTCGCCGCGGCG
CTGATCCCGTTCCTGGAGAACGACGACGCCAACCGCGCCCTCATGGGCTCGAACATGCAG
CGGCAAGCGGTGCCGCTGGTCCGCGCCGACGCCCCGTTCGTGGGCACCGGCATGGAGGCG
GTGGTCGCCCGGGATTCCGGCGCCGCCATCGCGGCCCGCCGGGCCGGCATCATCGATCAG
GTGGACGCCACCCGTATCGTCATCCGCGCCACCGAGGAGGCCGACGCCAACAAGCCTGGC
GTCGACATCTACCGCCTGCAGAAGTTCCAGCGCTCCAACCAGTCGACCTGCATCACGCAG
AAGCCGCTGGTCCGCGTCGGCGAGTTCGTGAAGAAGGGCGAGATCATCGCCGACGGTCCC
TCGACCGAGTTCGGCGAGCTGGCGCTCGGCCGGAACGTGCTCGTCGCGTTCATGCCGTGG
AACGGCTACAACTTCGAGGACTCGATCCTGCTCTCCGAGCGGATCGTGAAGGATGACGTG
TTCACCTCGATCCACATCGAGGAGTTCGAGGTGATGGCCCGCGACACCAAGCTCGGGCCG
GAGGAAATCACCCGCGACATCCCGAACGTCTCCGAGGAGGCGCTCAAGAACCTCGACGAG
GCCGGCATCGTCTATATCGGTGCCGAGGTGAATGCCGGCGACATCCTGGTCGGCAAGATC
ACCCCGAAGGGCGAGAGCCCGATGACGCCGGAGGAGAAGCTGCTCCGCGCCATCTTCGGC
GAGAAGGCCTCGGACGTGCGCGACACCTCCCTGCGGGTGCCGCCGGGCGTCACCGGCACG
ATCGTGGAAGTCCGCGTGTTCAACCGCCACGGCGTCGACAAGGACGAGCGCGCCCAGGCG
ATCGAGCGCGAGGAGATCGAGCGGCTCGCCAAGGACCGCGACGACGAGCAGGCGATCCTC
GACCGCAACACCTACGCCCGTCTGGCGGATGTGCTGATCGGTCAGGCGCCGGTGGCCGGC
CCGAAGGGCTTCAAGAAGGACACCACGCTCACCCGCGAGCTGATCAACGACTATCCGCGC
TCGCAATGGTGGCAGTTCGCCGTCATCGACGACCGTCTCATGACCGAGATGGAGGCGATG
CAGAAGCAGTACGACGAGTCGAAGAAGCGCCTGGAGCAGCGCTTCCTCGACAAGGTCGAG
AAGCTGCAGCGCGGTGACGAGCTGCCCCCCGGCGTCATGAAGATGGTCAAGGTCTTCGTG
GCGGTGAAGCGCAAGATCCAGCCGGGCGACAAGATGGCCGGCCGTCACGGCAACAAGGGT
GTCGTGTCGCGGATCGTGCCGATCGAGGACATGCCGTTCCTGGAGGACGGGACGCATGCC
GACATCGTGCTCAACCCGCTGGGCGTGCCCTCGCGCATGAACGTCGGCCAGATCCTCGAG
ACGCACCTGGGCTGGGCGGCTGCGGGCCTGGGTCGCAAGGTGTCGAAGGCGGTGGATGCC
TATCTGAAGTCGCAGGACATCGCGCCGCTGCGGGAGGAGATGAAGGCGATCTACTCCCCG
GGCGA---GCTCGACGGGCTGACGGACGAGGAGCTGGCCGAGGCCGGCAACAACGTCCGC
CGTGGCGTGCCGATGGCCACGCCGGTGTTCAACGGCGCCAAGGAAGCCGACATCGAGCAG
ATGCTGGAGATGGCCGGGCTGGACCGCTCGGCGCAGTCGACGCTCTACGACGGGCGGACC
GGCGAGCCCTTCGACCGCAAGGTCACGATGGGCTACATCTACATGCTGAAGCTCCACCAC
CTCGTGGACGACAAGATCCACGCGCGCTCGATCGGCCCGTACTCGCTCGTCACCCAGCAG
CCGCTGGGCGGCAAGGCGCAGTTCGGCGGCCAGCGCTTCGGTGAGATGGAGGTCTGGGCG
CTGGAGGCCTACGGCGCGGCCTACACGCTGCAGGAGATGCTCACGGTGAAGTCGGACGAC
GTGGCCGGCCGCACCAAGGTCTACGAGGCGATCGTCCGCGGCGACGACACCTTCGAGGCC
GGCATCCCCGAGAGCTTCAACGTGCTCGTCAAGGAGATGCGCTCGCTCGGCCTCAACGTC
GAGCTGACGTCTTCGA------AGAAG---GCCGCGAACGATCAGCTGGAGCCGCCGGCC
GACGCGGCCGAGTAG
>Methylobacterium_sp_B1_I53DRAFT_BACT01000245_1128
---------------ATGGC-CAAC--ACGCTGGTCGGTCGCAAGCGCATTCGGAAGTTC
TTCGGCAAGATCAAGGAAGTTGCCGAGATGCCGAACCTCATCGAGGTTCAGAAGGCGTCC
TACGACCAGTTCCTGATGGTCGACGAGCCCGAGGGTGGGCGCGCCGACGAGGGGCTGCAG
AGCGTGTTCAAGTCGGTGTTCCCGATTTCCGACTTCGCTTCCACGGCCCTGCTCGAGTTC
GTGCGCTACACCTTCGAGGCGCCCAAGTACGATGTCGACGAGTGCCGCCAGCGCGGCATC
ACCTTCGCGGCCCCGCTGAAGGTCACGCTGCGCCTCATCGTGTTCGATGTCGATCCCGAC
ACGCAGGCGAAGTCGGTCAAGGACATCAAGGAGCAGGACGTCTACATGGGCGACATGCCC
CTGATGACGGAGAACGGCACCTTCATCGTCAACGGCACCGAGCGCGTGATCGTCTCGCAG
ATGCACCGCTCGCCGGGCGTGTTCTTCGACCACGACAAGGGCAAGACCCATTCCTCGGGC
AAGCTCCTGTTCGCCGCCCGCATCATCCCGTACCGGGGCTCCTGGCTCGACGTCGAGTTC
GACGCCAAGGACATCGTCCACGTCCGCATCGACCGGAAGCGCAAGCTGCCGGCGACGTCG
CTGCTCTATGCCCTCGGCCTCGACGGCGAGGAGATCCTGTCGACCTTCTACAACAAGGTC
GTCTATGACCGCGACGGCGCCGACTGGCGCGTGCCCTTCGACGCCGAGCGCATGAAGGGC
ATGAAGGCCACCGTCGACCTGATCGACGCCGATTCCGGCGAGGTCGTGCTCGAGGCCGGC
AAGAAGCTCAACGCCCGCAACGCCCGTCAGATCACCGACAAGGGCACCAAATTCCTCAAG
GCCACCGACGAGGATCTCGTCGGCCAGTACGTGGCCGAGGATCTCGTCAACGCGCAGACC
GGCGAGATCTGGGCCGAGGCCGGCGAGGAGATCACCGACAAGCTCCTGAAGAGCCTGGAT
GATGTCGGCATCACCGAGCTCCCGGTGCTCGACATCGACCACGTCAATGTCGGCCCCTAC
ATTCGCAACACGCTGGCGGTGGACAAGAACTCCAACCGCGAGGGCGCGCTGTTCGACATC
TACCGGGTCATGCGCCCGGGCGAGCCGCCGACCCTCGAGACCGCCGAGGCGATGTTCCAC
TCGCTGTTCTTCGACTCCGAGCGGTACGACCTCTCGGCCGTCGGCCGCGTGAAGATGAAC
ATGCGCCTCGACCTCGACGCCGCCGACACCGTGCGCACCCTCCGCAAGGAGGACATGCTC
GCGGTTGTGAAGGCGCTCGTGGAGCTGCGCGACGGCAAGGGCGAGGTCGACGACATCGAC
CACCTCGGCAACCGCCGCGTCCGCTCGGTGGGCGAGCTCATGGAGAACCAGTACCGCCTG
GGCCTCCTGCGCATGGAGCGCGCGATCCGCGAGCGCATGAGCCAGGTCGATATCGACACG
GTCATGCCGCAAGATCTCATCAACGCGAAGCCCGCCGCCGCGGCCGTGCGCGAGTTCTTC
GGCTCGTCGCAGCTCTCGCAGTTCATGGACCAGACCAACCCGCTCTCCGAGGTGACGCAC
AAGCGCCGCCTGTCGGCGCTCGGCCCGGGCGGTCTGACCCGCGAGCGCGCCGCTTTCGAG
GTGCGCGACGTGCACCCGACCCATTACGGCCGCATCTGCCCGATCGAGACGCCGGAAGGC
CCGAACATCGGCCTGATCAACTCGCTCGCCACCTTCGCGCGGGTGAACAAGTACGGCTTC
ATCGAGACCCCGTTCCGCCGCGTCCGCGACGGCGTGGTCACCGACGAGGTCGCCTACCTC
TCGGCCATGGAGGAGGCGAAGTACTACGTCGCTCAGGCCAACGCCCAGATGGACGAGGCC
CGCAAGCTCACGGAGGACCTCGTGGTCTGCCGTCGGGCCGGCGAGGTGATCGTCGTGGGG
CCCGAGCGCGTCGATCTCATGGACGTGTCGCCGAAGCAGCTCGTCTCGGTCGCCGCGGCG
CTGATCCCGTTCCTTGAGAACGACGACGCCAATCGCGCCCTCATGGGCTCGAACATGCAG
CGCCAGGCGGTGCCGCTCGTCCGCGCCGACGCCCCGTTCGTGGGCACCGGCATGGAGGCG
GTGGTCGCCCGGGATTCCGGCGCCGCCATCGCGGCCCGCCGGGCCGGCATCATCGATCAG
GTGGACGCCACCCGTATCGTCATCCGCGCCACCGAGGAGGCCGACGCCAACAAGCCCGGC
GTCGACATCTACCGCTTGCAGAAGTTCCAGCGCTCCAACCAGTCGACCTGCATCACGCAG
AAGCCGCTGGTCCGCGTCGGCGAGTTCGTGAAGAAGGGCGAGATCATCGCCGACGGTCCC
TCGACCGAGTTCGGCGAGCTGGCGCTCGGCCGGAACGTGCTCGTCGCGTTCATGCCGTGG
AACGGCTACAACTTCGAAGACTCGATCTTGCTCTCCGAGCGGATCGTGAAGGATGACGTG
TTCACCTCGATCCACATCGAGGAGTTCGAGGTGATGGCCCGCGACACCAAGCTCGGGCCG
GAAGAGATCACCCGCGACATCCCGAACGTCTCCGAGGAGGCGCTCAAGAACCTCGACGAG
GCCGGCATCGTCTATATCGGTGCCGAGGTGAATGCGGGCGACATCCTCGTCGGCAAGATC
ACCCCGAAGGGCGAGAGCCCGATGACGCCGGAGGAGAAGCTCCTCCGCGCCATCTTCGGC
GAGAAGGCCTCGGACGTGCGCGACACCTCCCTGCGGGTGCCGCCGGGCGTCACCGGCACG
ATCGTCGAGGTGCGGGTGTTCAACCGCCACGGCGTCGACAAGGACGAGCGCGCCCAGGCG
ATCGAGCGCGAGGAGATCGAGCGGCTCGCCAAGGACCGCGACGACGAGCAGGCGATCCTC
GACCGCAACACCTACGCGCGCCTCGCGGACGTGCTGATCGGCCAGGCGCCGGTGGCCGGC
CCGAAGGGCTTCCGGAAGGACACGACGCTCACCCGCGAGCTGATCAACGACTACCCGCGT
TCGCAGTGGTGGCAGTTCGCCGTCATCGACGACCGTCTCATGACCGAGATGGAGGCGATG
CAGAAGCAATACGACGAGTCGAAGAAGCGCCTCGAGCAGCGCTTCCTCGACAAGGTCGAG
AAGCTGCAGCGCGGCGACGAGCTGCCCCCCGGCGTCATGAAGATGGTCAAGGTCTTCGTG
GCGGTGAAGCGCAAGATCCAGCCGGGCGACAAGATGGCCGGCCGTCACGGCAACAAGGGT
GTCGTGTCGCGGATCGTGCCGATCGAGGACATGCCGTTCCTGGAGGACGGGACGCATGCC
GACATCGTGCTCAACCCGCTGGGCGTGCCCTCGCGCATGAACGTCGGCCAGATCCTGGAG
ACGCATCTGGGCTGGGCGGCTGCGGGCCTGGGTCGCAAGGTGTCGAAGGCGGTGGATGCC
TATCTGAAGTCGCAGGACATCGCGCCGCTGCGGGAGGAGATGAAGGCGATCTACTCCCCG
GGCGA---GCTCGACGGGCTGACGGACGAGGAGCTGGCCGAGGCCGGCAACAACGTCCGC
CGTGGCGTGCCGATGGCCACGCCGGTGTTCAACGGCGCCAAGGAAGCCGACATCGAGCAG
ATGCTGGAGATGGCCGGGCTGGACCGCTCGGCGCAGTCGACGCTCTACGACGGGCGGACC
GGCGAGCCCTTCGACCGCAAGGTCACGATGGGCTACATCTACATGCTGAAGCTCCACCAC
CTCGTGGACGACAAGATCCACGCGCGCTCGATCGGCCCGTACTCGCTCGTCACCCAGCAG
CCGCTGGGCGGCAAGGCGCAGTTCGGCGGCCAGCGCTTCGGTGAGATGGAGGTCTGGGCG
CTGGAGGCCTACGGCGCGGCCTACACGCTGCAGGAGATGCTCACGGTGAAGTCGGACGAC
GTGGCCGGCCGCACCAAGGTCTACGAGGCGATCGTCCGCGGCGACGACACCTTCGAGGCC
GGCATCCCCGAGAGCTTCAACGTGCTCGTCAAGGAGATGCGCTCGCTCGGCCTCAACGTC
GAGCTGACGTCTTCGA------AGAAG---GCCGCGAACGATCAGCTGGAGCCGCCGGCC
GACGCGGCCGAGTAG
>Methylobacterium_sp_UNCCL126
---------------ATGGC-CAAC--ACGCTGGTCGGTCGCAAGCGCATTCGGAAGTTC
TTCGGCAAGATCAAGGAAGTTGCCGAGATGCCGAACCTCATCGAGGTTCAGAAGGCGTCC
TACGACCAGTTCCTGATGGTCGACGAGCCCGAGGGTGGGCGCGCCGACGAGGGGCTGCAG
AGCGTGTTCAAGTCGGTGTTCCCGATTTCCGACTTCGCTTCCACGGCCCTGCTCGAGTTC
GTGCGCTACACCTTCGAGGCGCCCAAGTACGATGTCGACGAGTGCCGCCAGCGCGGCATC
ACCTTCGCGGCCCCGCTGAAGGTCACGCTGCGCCTCATCGTGTTCGATGTCGATCCCGAC
ACGCAGGCGAAGTCGGTCAAGGACATCAAGGAGCAGGACGTCTACATGGGCGACATGCCC
CTGATGACGGAGAACGGCACCTTCATCGTCAACGGCACCGAGCGCGTGATCGTCTCGCAG
ATGCACCGCTCGCCGGGCGTGTTCTTCGACCACGACAAGGGCAAGACCCATTCCTCGGGC
AAGCTCCTGTTCGCCGCCCGCATCATCCCGTACCGGGGCTCCTGGCTCGACGTCGAGTTC
GACGCCAAGGACATCGTCCACGTCCGCATCGACCGGAAGCGCAAGCTGCCGGCGACGTCG
CTGCTCTACGCCCTCGGCCTCGACGGCGAGGAGATCCTGTCGACCTTCTACAACAAGGTC
GTCTATGACCGCGACGGCGCCGACTGGCGCGTGCCGTTCGACGCCGAGCGCATGAAGGGC
ATGAAGGCCACCGTCGACCTGATCGACGCCGATTCCGGCGAGGTCGTGCTCGAGGCCGGC
AAGAAGCTCAACGCCCGCAACGCCCGTCAGATCACCGACAAGGGCACCAAGTTTCTCAAG
GCCACCGACGAGGATCTCGTCGGCCAGTACGTGGCCGAGGATCTCGTCAACGCGCAGACC
GGCGAGATCTGGGCCGAGGCCGGCGAGGAGATCACCGACAAGCTCCTGAAGAGCCTGGAT
GATGTCGGCATCACCGAGCTCCCGGTGCTTGACATCGACCACGTCAATGTCGGCCCCTAC
ATCCGCAACACGCTGGCGGTGGACAAGAACTCCAACCGCGAAGGCGCGCTGTTCGACATC
TACCGGGTCATGCGCCCGGGCGAGCCGCCGACCCTCGAGACCGCCGAGGCGATGTTCCAC
TCGCTGTTCTTCGACTCCGAGCGGTACGACCTCTCGGCCGTCGGCCGCGTGAAGATGAAC
ATGCGCCTCGACCTCGACGCCGCCGACACCGTGCGCACCCTCCGCAAGGAGGACATGCTC
GCGGTGGTGAAGGCGCTCGTGGAGCTGCGCGACGGCAAGGGCGAGGTCGACGACATCGAC
CACCTCGGCAACCGCCGCGTCCGCTCGGTGGGCGAGCTCATGGAGAACCAGTACCGCCTG
GGCCTCCTGCGCATGGAGCGCGCGATCCGCGAGCGCATGAGCCAGGTCGATATCGACACG
GTCATGCCGCAGGATCTCATCAACGCGAAGCCCGCCGCCGCGGCCGTGCGCGAGTTCTTC
GGCTCGTCGCAGCTCTCGCAGTTCATGGACCAGACCAACCCGCTCTCCGAGGTGACGCAC
AAGCGCCGCCTGTCGGCGCTCGGCCCGGGCGGTCTGACCCGCGAGCGCGCCGGCTTCGAG
GTGCGCGACGTGCACCCGACCCATTACGGCCGCATCTGCCCGATCGAGACGCCGGAAGGC
CCGAACATCGGCCTGATCAACTCGCTCGCCACCTTCGCGCGGGTGAACAAGTACGGCTTC
ATCGAGACCCCGTTCCGCCGCGTCCGCGACGGCGTGGTCACCGATGAGGTCGCCTACCTC
TCGGCCATGGAGGAGGCGAAGTACTACGTCGCTCAGGCCAACGCCCAGATGGACGAGGCC
CGCAAGCTCACGGAGGATCTCGTGGTCTGCCGTCGGGCCGGCGAGGTGATCGTCGTGGGG
CCCGAGCGCGTCGATCTCATGGACGTGTCGCCGAAGCAGCTCGTCTCGGTCGCCGCTGCG
CTGATCCCGTTCCTTGAGAACGACGACGCCAACCGCGCCCTCATGGGCTCGAACATGCAG
CGCCAGGCGGTGCCGCTCGTCCGCGCCGACGCCCCGTTCGTGGGCACCGGCATGGAGGCG
GTGGTCGCCCGGGATTCCGGCGCCGCCATCGCGGCCCGCCGGGCCGGCATCATCGATCAG
GTGGACGCCACCCGTATCGTCATCCGCGCCACCGAGGAGGCCGACGCCAACAAGCCCGGC
GTCGACATCTACCGCCTGCAGAAGTTCCAGCGCTCCAACCAGTCGACCTGCATCACGCAG
AAGCCGCTGGTCCGCGTCGGCGAGTTCGTGAAGAAGGGCGAGATCATCGCCGACGGTCCC
TCGACCGAGTTCGGCGAGCTGGCGCTCGGCCGGAACGTGCTCGTCGCCTTCATGCCGTGG
AACGGCTACAACTTCGAGGACTCGATCCTGCTTTCCGAGCGGATCGTGAAGGATGACGTG
TTCACCTCGATCCACATCGAGGAGTTCGAGGTGATGGCCCGCGACACCAAGCTCGGGCCG
GAGGAGATCACCCGCGACATCCCGAACGTCTCCGAGGAGGCGCTCAAGAACCTCGACGAG
GCCGGCATCGTCTATATCGGCGCCGAGGTGAATGCGGGCGACATCCTCGTCGGCAAGATC
ACCCCGAAGGGCGAGAGCCCGATGACGCCGGAGGAGAAGCTCCTCCGCGCCATCTTCGGC
GAGAAGGCCTCGGACGTGCGCGACACCTCGCTGCGGGTGCCGCCGGGCGTCACCGGCACG
ATCGTCGAGGTGCGGGTGTTCAACCGCCACGGCGTCGACAAGGACGAGCGCGCCCAGGCG
ATCGAGCGCGAGGAGATCGAGCGGCTCGCCAAGGACCGCGACGACGAGCAGGCGATCCTC
GACCGCAACACCTACGCGCGCCTCGCGGACGTGCTGATCGGTCAGGCGCCGGTGGCCGGC
CCGAAGGGCTTCCGGAAGGACACCACGCTCACCCGCGAGCTGATCAACGACTACCCGCGC
TCGCAATGGTGGCAGTTCGCCGTCATCGAAGACCGTCTCATGACCGAGATGGAGGCGATG
CAGAAGCAGTACGACGAGTCGAAGAAGCGCCTCGAGCAGCGCTTCCTCGACAAGGTCGAG
AAGCTGCAGCGCGGCGACGAGCTGCCCCCCGGCGTCATGAAGATGGTCAAGGTCTTCGTG
GCGGTGAAGCGCAAGATCCAGCCGGGCGACAAGATGGCCGGCCGTCACGGCAACAAGGGT
GTCGTGTCGCGGATCGTGCCGATCGAGGACATGCCGTTCCTGGAGGACGGGACGCATGCC
GACATCGTGCTCAACCCGCTGGGCGTGCCCTCGCGCATGAACGTCGGCCAGATCCTGGAG
ACGCACCTGGGCTGGGCGGCTGCGGGCCTGGGTCGCAAGGTGTCGAAGGCGGTGGATGCC
TATCTGAAGTCGCAGGACATCGCGCCGCTGCGGGAGGAGATGAAGGCGATCTACTCCCCG
GGCGA---GCTCGACGGGCTGACGGACGAGGAGCTGGCCGAGGCCGGCAACAACGTCCGC
CGTGGCGTGCCGATGGCCACGCCGGTGTTCAACGGCGCCAAGGAAGCCGACATCGAGCAG
ATGCTGGAGATGGCCGGGCTGGACCGCTCGGCGCAGTCGACGCTCTACGACGGGCGGACC
GGCGAGCCCTTCGACCGCAAGGTCACGATGGGCTACATCTACATGCTGAAGCTCCACCAC
CTCGTGGACGACAAGATCCACGCGCGCTCGATCGGCCCGTACTCGCTCGTCACCCAGCAG
CCGCTGGGCGGCAAGGCGCAGTTCGGCGGCCAGCGCTTCGGTGAGATGGAGGTCTGGGCG
CTGGAGGCCTACGGCGCGGCCTACACGCTGCAGGAGATGCTCACGGTGAAGTCGGACGAC
GTGGCCGGCCGCACCAAGGTCTACGAGGCGATCGTCCGCGGCGACGACACCTTCGAGGCC
GGCATCCCCGAGAGCTTCAACGTGCTCGTCAAGGAGATGCGCTCGCTCGGCCTCAACGTC
GAGCTGACGTCTTCGA------AGAAG---GCCGCGAACGATCAGCTGGAGCCGCCGGCC
GACGCGGCCGAGTAG
>Methylobacterium_sp_UNCCL110
---------------ATGGC-CAAC--ACGCTGGTCGGTCGCAAGCGCATTCGGAAGTTC
TTCGGCAAGATCAAGGAAGTTGCCGAGATGCCGAACCTCATCGAGGTTCAGAAGGCGTCC
TACGACCAGTTCCTGATGGTCGACGAGCCCGAGGGTGGGCGCGCCGACGAGGGGCTGCAG
AGCGTGTTCAAGTCGGTGTTCCCGATTTCCGACTTCGCTTCCACGGCCCTGCTCGAGTTC
GTGCGCTACACCTTCGAGGCGCCCAAGTACGATGTCGACGAGTGCCGCCAGCGCGGCATC
ACCTTCGCGGCCCCGCTGAAGGTCACGCTGCGCCTCATCGTGTTCGATGTCGATCCCGAC
ACGCAGGCGAAGTCGGTCAAGGACATCAAGGAGCAGGACGTCTACATGGGCGACATGCCC
CTGATGACGGAGAACGGCACCTTCATCGTCAACGGCACCGAGCGCGTGATCGTCTCGCAG
ATGCACCGCTCGCCGGGCGTGTTCTTCGACCACGACAAGGGCAAGACCCATTCCTCGGGC
AAGCTCCTGTTCGCCGCCCGCATCATCCCGTACCGGGGCTCCTGGCTCGACGTCGAGTTC
GACGCCAAGGACATCGTCCACGTCCGCATCGACCGGAAGCGCAAGCTGCCGGCGACGTCG
CTGCTCTACGCCCTCGGCCTCGACGGCGAGGAGATCCTGTCGACCTTCTACAACAAGGTC
GTCTATGACCGCGACGGCGCCGACTGGCGCGTGCCGTTCGACGCCGAGCGCATGAAGGGC
ATGAAGGCCACCGTCGACCTGATCGACGCCGATTCCGGCGAGGTCGTGCTCGAGGCCGGC
AAGAAGCTCAACGCCCGCAACGCCCGTCAGATCACCGACAAGGGCACCAAGTTTCTCAAG
GCCACCGACGAGGATCTCGTCGGCCAGTACGTGGCCGAGGATCTCGTCAACGCGCAGACC
GGCGAGATCTGGGCCGAGGCCGGCGAGGAGATCACCGACAAGCTCCTGAAGAGCCTGGAT
GATGTCGGCATCACCGAGCTCCCGGTGCTTGACATCGACCACGTCAATGTCGGCCCCTAC
ATCCGCAACACGCTGGCGGTGGACAAGAACTCCAACCGCGAAGGCGCGCTGTTCGACATC
TACCGGGTCATGCGCCCGGGCGAGCCGCCGACCCTCGAGACCGCCGAGGCGATGTTCCAC
TCGCTGTTCTTCGACTCCGAGCGGTACGACCTCTCGGCCGTCGGCCGCGTGAAGATGAAC
ATGCGCCTCGACCTCGACGCCGCCGACACCGTGCGCACCCTCCGCAAGGAGGACATGCTC
GCGGTGGTGAAGGCGCTCGTGGAGCTGCGCGACGGCAAGGGCGAGGTCGACGACATCGAC
CACCTCGGCAACCGCCGCGTCCGCTCGGTGGGCGAGCTCATGGAGAACCAGTACCGCCTG
GGCCTCCTGCGCATGGAGCGCGCGATCCGCGAGCGCATGAGCCAGGTCGATATCGACACG
GTCATGCCGCAGGATCTCATCAACGCGAAGCCCGCCGCCGCGGCCGTGCGCGAGTTCTTC
GGCTCGTCGCAGCTCTCGCAGTTCATGGACCAGACCAACCCGCTCTCCGAGGTGACGCAC
AAGCGCCGCCTGTCGGCGCTCGGCCCGGGCGGTCTGACCCGCGAGCGCGCCGGCTTCGAG
GTGCGCGACGTGCACCCGACCCATTACGGCCGCATCTGCCCGATCGAGACGCCGGAAGGC
CCGAACATCGGCCTGATCAACTCGCTCGCCACCTTCGCGCGGGTGAACAAGTACGGCTTC
ATCGAGACCCCGTTCCGCCGCGTCCGCGACGGCGTGGTCACCGATGAGGTCGCCTACCTC
TCGGCCATGGAGGAGGCGAAGTACTACGTCGCTCAGGCCAACGCCCAGATGGACGAGGCC
CGCAAGCTCACGGAGGATCTCGTGGTCTGCCGTCGGGCCGGCGAGGTGATCGTCGTGGGG
CCCGAGCGCGTCGATCTCATGGACGTGTCGCCGAAGCAGCTCGTCTCGGTCGCCGCTGCG
CTGATCCCGTTCCTTGAGAACGACGACGCCAACCGCGCCCTCATGGGCTCGAACATGCAG
CGCCAGGCGGTGCCGCTCGTCCGCGCCGACGCCCCGTTCGTGGGCACCGGCATGGAGGCG
GTGGTCGCCCGGGATTCCGGCGCCGCCATCGCGGCCCGCCGGGCCGGCATCATCGATCAG
GTGGACGCCACCCGTATCGTCATCCGCGCCACCGAGGAGGCCGACGCCAACAAGCCCGGC
GTCGACATCTACCGCCTGCAGAAGTTCCAGCGCTCCAACCAGTCGACCTGCATCACGCAG
AAGCCGCTGGTCCGCGTCGGCGAGTTCGTGAAGAAGGGCGAGATCATCGCCGACGGTCCC
TCGACCGAGTTCGGCGAGCTGGCGCTCGGCCGGAACGTGCTCGTCGCCTTCATGCCGTGG
AACGGCTACAACTTCGAGGACTCGATCCTGCTTTCCGAGCGGATCGTGAAGGATGACGTG
TTCACCTCGATCCACATCGAGGAGTTCGAGGTGATGGCCCGCGACACCAAGCTCGGGCCG
GAGGAGATCACCCGCGACATCCCGAACGTCTCCGAGGAGGCGCTCAAGAACCTCGACGAG
GCCGGCATCGTCTATATCGGCGCCGAGGTGAATGCGGGCGACATCCTCGTCGGCAAGATC
ACCCCGAAGGGCGAGAGCCCGATGACGCCGGAGGAGAAGCTCCTCCGCGCCATCTTCGGC
GAGAAGGCCTCGGACGTGCGCGACACCTCGCTGCGGGTGCCGCCGGGCGTCACCGGCACG
ATCGTCGAGGTGCGGGTGTTCAACCGCCACGGCGTCGACAAGGACGAGCGCGCCCAGGCG
ATCGAGCGCGAGGAGATCGAGCGGCTCGCCAAGGACCGCGACGACGAGCAGGCGATCCTC
GACCGCAACACCTACGCGCGCCTCGCGGACGTGCTGATCGGTCAGGCGCCGGTGGCCGGC
CCGAAGGGCTTCCGGAAGGACACCACGCTCACCCGCGAGCTGATCAACGACTACCCGCGC
TCGCAATGGTGGCAGTTCGCCGTCATCGAAGACCGTCTCATGACCGAGATGGAGGCGATG
CAGAAGCAGTACGACGAGTCGAAGAAGCGCCTCGAGCAGCGCTTCCTCGACAAGGTCGAG
AAGCTGCAGCGCGGCGACGAGCTGCCCCCCGGCGTCATGAAGATGGTCAAGGTCTTCGTG
GCGGTGAAGCGCAAGATCCAGCCGGGCGACAAGATGGCCGGCCGTCACGGCAACAAGGGT
GTCGTGTCGCGGATCGTGCCGATCGAGGACATGCCGTTCCTGGAGGACGGGACGCATGCC
GACATCGTGCTCAACCCGCTGGGCGTGCCCTCGCGCATGAACGTCGGCCAGATCCTGGAG
ACGCACCTGGGCTGGGCGGCTGCGGGCCTGGGTCGCAAGGTGTCGAAGGCGGTGGATGCC
TATCTGAAGTCGCAGGACATCGCGCCGCTGCGGGAGGAGATGAAGGCGATCTACTCCCCG
GGCGA---GCTCGACGGGCTGACGGACGAGGAGCTGGCCGAGGCCGGCAACAACGTCCGC
CGTGGCGTGCCGATGGCCACGCCGGTGTTCAACGGCGCCAAGGAAGCCGACATCGAGCAG
ATGCTGGAGATGGCCGGGCTGGACCGCTCGGCGCAGTCGACGCTCTACGACGGGCGGACC
GGCGAGCCCTTCGACCGCAAGGTCACGATGGGCTACATCTACATGCTGAAGCTCCACCAC
CTCGTGGACGACAAGATCCACGCGCGCTCGATCGGCCCGTACTCGCTCGTCACCCAGCAG
CCGCTGGGCGGCAAGGCGCAGTTCGGCGGCCAGCGCTTCGGTGAGATGGAGGTCTGGGCG
CTGGAGGCCTACGGCGCGGCCTACACGCTGCAGGAGATGCTCACGGTGAAGTCGGACGAC
GTGGCCGGCCGCACCAAGGTCTACGAGGCGATCGTCCGCGGCGACGACACCTTCGAGGCC
GGCATCCCCGAGAGCTTCAACGTGCTCGTCAAGGAGATGCGCTCGCTCGGCCTCAACGTC
GAGCTGACGTCTTCGA------AGAAG---GCCGCGAACGATCAGCTGGAGCCGCCGGCC
GACGCGGCCGAGTAG
>Methylobacterium_sp_UNCCL125
---------------ATGGC-CAAC--ACGCTGGTCGGTCGCAAGCGCATTCGGAAGTTC
TTCGGCAAGATCAAGGAAGTTGCCGAGATGCCGAACCTCATCGAGGTTCAGAAGGCGTCC
TACGACCAGTTCCTGATGGTCGACGAGCCCGAGGGTGGGCGCGCCGACGAGGGGCTGCAG
AGCGTGTTCAAGTCGGTGTTCCCGATTTCCGACTTCGCTTCCACGGCCCTGCTCGAGTTC
GTGCGCTACACCTTCGAGGCGCCCAAGTACGATGTCGACGAGTGCCGCCAGCGCGGCATC
ACCTTCGCGGCCCCGCTGAAGGTCACGCTGCGCCTCATCGTGTTCGATGTCGATCCCGAC
ACGCAGGCGAAGTCGGTCAAGGACATCAAGGAGCAGGACGTCTACATGGGCGACATGCCC
CTGATGACGGAGAACGGCACCTTCATCGTCAACGGCACCGAGCGCGTGATCGTCTCGCAG
ATGCACCGCTCGCCGGGCGTGTTCTTCGACCACGACAAGGGCAAGACCCATTCCTCGGGC
AAGCTCCTGTTCGCCGCCCGCATCATCCCGTACCGGGGCTCCTGGCTCGACGTCGAGTTC
GACGCCAAGGACATCGTCCACGTCCGCATCGACCGGAAGCGCAAGCTGCCGGCGACGTCG
CTGCTCTACGCCCTCGGCCTCGACGGCGAGGAGATCCTGTCGACCTTCTACAACAAGGTC
GTCTATGACCGCGACGGCGCCGACTGGCGCGTGCCGTTCGACGCCGAGCGCATGAAGGGC
ATGAAGGCCACCGTCGACCTGATCGACGCCGATTCCGGCGAGGTCGTGCTCGAGGCCGGC
AAGAAGCTCAACGCCCGCAACGCCCGTCAGATCACCGACAAGGGCACCAAGTTTCTCAAG
GCCACCGACGAGGATCTCGTCGGCCAGTACGTGGCCGAGGATCTCGTCAACGCGCAGACC
GGCGAGATCTGGGCCGAGGCCGGCGAGGAGATCACCGACAAGCTCCTGAAGAGCCTGGAT
GATGTCGGCATCACCGAGCTCCCGGTGCTTGACATCGACCACGTCAATGTCGGCCCCTAC
ATCCGCAACACGCTGGCGGTGGACAAGAACTCCAACCGCGAAGGCGCGCTGTTCGACATC
TACCGGGTCATGCGCCCGGGCGAGCCGCCGACCCTCGAGACCGCCGAGGCGATGTTCCAC
TCGCTGTTCTTCGACTCCGAGCGGTACGACCTCTCGGCCGTCGGCCGCGTGAAGATGAAC
ATGCGCCTCGACCTCGACGCCGCCGACACCGTGCGCACCCTCCGCAAGGAGGACATGCTC
GCGGTGGTGAAGGCGCTCGTGGAGCTGCGCGACGGCAAGGGCGAGGTCGACGACATCGAC
CACCTCGGCAACCGCCGCGTCCGCTCGGTGGGCGAGCTCATGGAGAACCAGTACCGCCTG
GGCCTCCTGCGCATGGAGCGCGCGATCCGCGAGCGCATGAGCCAGGTCGATATCGACACG
GTCATGCCGCAGGATCTCATCAACGCGAAGCCCGCCGCCGCGGCCGTGCGCGAGTTCTTC
GGCTCGTCGCAGCTCTCGCAGTTCATGGACCAGACCAACCCGCTCTCCGAGGTGACGCAC
AAGCGCCGCCTGTCGGCGCTCGGCCCGGGCGGTCTGACCCGCGAGCGCGCCGGCTTCGAG
GTGCGCGACGTGCACCCGACCCATTACGGCCGCATCTGCCCGATCGAGACGCCGGAAGGC
CCGAACATCGGCCTGATCAACTCGCTCGCCACCTTCGCGCGGGTGAACAAGTACGGCTTC
ATCGAGACCCCGTTCCGCCGCGTCCGCGACGGCGTGGTCACCGATGAGGTCGCCTACCTC
TCGGCCATGGAGGAGGCGAAGTACTACGTCGCTCAGGCCAACGCCCAGATGGACGAGGCC
CGCAAGCTCACGGAGGATCTCGTGGTCTGCCGTCGGGCCGGCGAGGTGATCGTCGTGGGG
CCCGAGCGCGTCGATCTCATGGACGTGTCGCCGAAGCAGCTCGTCTCGGTCGCCGCTGCG
CTGATCCCGTTCCTTGAGAACGACGACGCCAACCGCGCCCTCATGGGCTCGAACATGCAG
CGCCAGGCGGTGCCGCTCGTCCGCGCCGACGCCCCGTTCGTGGGCACCGGCATGGAGGCG
GTGGTCGCCCGGGATTCCGGCGCCGCCATCGCGGCCCGCCGGGCCGGCATCATCGATCAG
GTGGACGCCACCCGTATCGTCATCCGCGCCACCGAGGAGGCCGACGCCAACAAGCCCGGC
GTCGACATCTACCGCCTGCAGAAGTTCCAGCGCTCCAACCAGTCGACCTGCATCACGCAG
AAGCCGCTGGTCCGCGTCGGCGAGTTCGTGAAGAAGGGCGAGATCATCGCCGACGGTCCC
TCGACCGAGTTCGGCGAGCTGGCGCTCGGCCGGAACGTGCTCGTCGCCTTCATGCCGTGG
AACGGCTACAACTTCGAGGACTCGATCCTGCTTTCCGAGCGGATCGTGAAGGATGACGTG
TTCACCTCGATCCACATCGAGGAGTTCGAGGTGATGGCCCGCGACACCAAGCTCGGGCCG
GAGGAGATCACCCGCGACATCCCGAACGTCTCCGAGGAGGCGCTCAAGAACCTCGACGAG
GCCGGCATCGTCTATATCGGCGCCGAGGTGAATGCGGGCGACATCCTCGTCGGCAAGATC
ACCCCGAAGGGCGAGAGCCCGATGACGCCGGAGGAGAAGCTCCTCCGCGCCATCTTCGGC
GAGAAGGCCTCGGACGTGCGCGACACCTCGCTGCGGGTGCCGCCGGGCGTCACCGGCACG
ATCGTCGAGGTGCGGGTGTTCAACCGCCACGGCGTCGACAAGGACGAGCGCGCCCAGGCG
ATCGAGCGCGAGGAGATCGAGCGGCTCGCCAAGGACCGCGACGACGAGCAGGCGATCCTC
GACCGCAACACCTACGCGCGCCTCGCGGACGTGCTGATCGGTCAGGCGCCGGTGGCCGGC
CCGAAGGGCTTCCGGAAGGACACCACGCTCACCCGCGAGCTGATCAACGACTACCCGCGC
TCGCAATGGTGGCAGTTCGCCGTCATCGAAGACCGTCTCATGACCGAGATGGAGGCGATG
CAGAAGCAGTACGACGAGTCGAAGAAGCGCCTCGAGCAGCGCTTCCTCGACAAGGTCGAG
AAGCTGCAGCGCGGCGACGAGCTGCCCCCCGGCGTCATGAAGATGGTCAAGGTCTTCGTG
GCGGTGAAGCGCAAGATCCAGCCGGGCGACAAGATGGCCGGCCGTCACGGCAACAAGGGT
GTCGTGTCGCGGATCGTGCCGATCGAGGACATGCCGTTCCTGGAGGACGGGACGCATGCC
GACATCGTGCTCAACCCGCTGGGCGTGCCCTCGCGCATGAACGTCGGCCAGATCCTGGAG
ACGCACCTGGGCTGGGCGGCTGCGGGCCTGGGTCGCAAGGTGTCGAAGGCGGTGGATGCC
TATCTGAAGTCGCAGGACATCGCGCCGCTGCGGGAGGAGATGAAGGCGATCTACTCCCCG
GGCGA---GCTCGACGGGCTGACGGACGAGGAGCTGGCCGAGGCCGGCAACAACGTCCGC
CGTGGCGTGCCGATGGCCACGCCGGTGTTCAACGGCGCCAAGGAAGCCGACATCGAGCAG
ATGCTGGAGATGGCCGGGCTGGACCGCTCGGCGCAGTCGACGCTCTACGACGGGCGGACC
GGCGAGCCCTTCGACCGCAAGGTCACGATGGGCTACATCTACATGCTGAAGCTCCACCAC
CTCGTGGACGACAAGATCCACGCGCGCTCGATCGGCCCGTACTCGCTCGTCACCCAGCAG
CCGCTGGGCGGCAAGGCGCAGTTCGGCGGCCAGCGCTTCGGTGAGATGGAGGTCTGGGCG
CTGGAGGCCTACGGCGCGGCCTACACGCTGCAGGAGATGCTCACGGTGAAGTCGGACGAC
GTGGCCGGCCGCACCAAGGTCTACGAGGCGATCGTCCGCGGCGACGACACCTTCGAGGCC
GGCATCCCCGAGAGCTTCAACGTGCTCGTCAAGGAGATGCGCTCGCTCGGCCTCAACGTC
GAGCTGACGTCTTCGA------AGAAG---GCCGCGAACGATCAGCTGGAGCCGCCGGCC
GACGCGGCCGAGTAG
>Methylobacterium_sp_CL129
---------------ATGGC-CAAC--ACGCTGGTCGGTCGCAAGCGCATTCGGAAGTTC
TTCGGCAAGATCAAGGAAGTTGCCGAGATGCCGAACCTCATCGAGGTTCAGAAGGCGTCC
TACGACCAGTTCCTGATGGTCGACGAGCCCGAGGGTGGGCGCGCCGACGAGGGGCTGCAG
AGCGTGTTCAAGTCGGTGTTCCCGATTTCCGACTTCGCTTCCACGGCCCTGCTCGAGTTC
GTGCGCTACACCTTCGAGGCGCCCAAGTACGATGTCGACGAGTGCCGCCAGCGCGGCATC
ACCTTCGCGGCCCCGCTGAAGGTCACGCTGCGCCTCATCGTGTTCGATGTCGATCCCGAC
ACGCAGGCGAAGTCGGTCAAGGACATCAAGGAGCAGGACGTCTACATGGGCGACATGCCC
CTGATGACGGAGAACGGCACCTTCATCGTCAACGGCACCGAGCGCGTGATCGTCTCGCAG
ATGCACCGCTCGCCGGGCGTGTTCTTCGACCACGACAAGGGCAAGACCCATTCCTCGGGC
AAGCTCCTGTTCGCCGCCCGCATCATCCCGTACCGGGGCTCCTGGCTCGACGTCGAGTTC
GACGCCAAGGACATCGTCCACGTCCGCATCGACCGGAAGCGCAAGCTGCCGGCGACGTCG
CTGCTCTACGCCCTCGGCCTCGACGGCGAGGAGATCCTGTCGACCTTCTACAACAAGGTC
GTCTATGACCGCGACGGCGCCGACTGGCGCGTGCCGTTCGACGCCGAGCGCATGAAGGGC
ATGAAGGCCACCGTCGACCTGATCGACGCCGATTCCGGCGAGGTCGTGCTCGAGGCCGGC
AAGAAGCTCAACGCCCGCAACGCCCGTCAGATCACCGACAAGGGCACCAAGTTTCTCAAG
GCCACCGACGAGGATCTCGTCGGCCAGTACGTGGCCGAGGATCTCGTCAACGCGCAGACC
GGCGAGATCTGGGCCGAGGCCGGCGAGGAGATCACCGACAAGCTCCTGAAGAGCCTGGAT
GATGTCGGCATCACCGAGCTCCCGGTGCTTGACATCGACCACGTCAATGTCGGCCCCTAC
ATCCGCAACACGCTGGCGGTGGACAAGAACTCCAACCGCGAAGGCGCGCTGTTCGACATC
TACCGGGTCATGCGCCCGGGCGAGCCGCCGACCCTCGAGACCGCCGAGGCGATGTTCCAC
TCGCTGTTCTTCGACTCCGAGCGGTACGACCTCTCGGCCGTCGGCCGCGTGAAGATGAAC
ATGCGCCTCGACCTCGACGCCGCCGACACCGTGCGCACCCTCCGCAAGGAGGACATGCTC
GCGGTGGTGAAGGCGCTCGTGGAGCTGCGCGACGGCAAGGGCGAGGTCGACGACATCGAC
CACCTCGGCAACCGCCGCGTCCGCTCGGTGGGCGAGCTCATGGAGAACCAGTACCGCCTG
GGCCTCCTGCGCATGGAGCGCGCGATCCGCGAGCGCATGAGCCAGGTCGATATCGACACG
GTCATGCCGCAGGATCTCATCAACGCGAAGCCCGCCGCCGCGGCCGTGCGCGAGTTCTTC
GGCTCGTCGCAGCTCTCGCAGTTCATGGACCAGACCAACCCGCTCTCCGAGGTGACGCAC
AAGCGCCGCCTGTCGGCGCTCGGCCCGGGCGGTCTGACCCGCGAGCGCGCCGGCTTCGAG
GTGCGCGACGTGCACCCGACCCATTACGGCCGCATCTGCCCGATCGAGACGCCGGAAGGC
CCGAACATCGGCCTGATCAACTCGCTCGCCACCTTCGCGCGGGTGAACAAGTACGGCTTC
ATCGAGACCCCGTTCCGCCGCGTCCGCGACGGCGTGGTCACCGATGAGGTCGCCTACCTC
TCGGCCATGGAGGAGGCGAAGTACTACGTCGCTCAGGCCAACGCCCAGATGGACGAGGCC
CGCAAGCTCACGGAGGATCTCGTGGTCTGCCGTCGGGCCGGCGAGGTGATCGTCGTGGGG
CCCGAGCGCGTCGATCTCATGGACGTGTCGCCGAAGCAGCTCGTCTCGGTCGCCGCTGCG
CTGATCCCGTTCCTTGAGAACGACGACGCCAACCGCGCCCTCATGGGCTCGAACATGCAG
CGCCAGGCGGTGCCGCTCGTCCGCGCCGACGCCCCGTTCGTGGGCACCGGCATGGAGGCG
GTGGTCGCCCGGGATTCCGGCGCCGCCATCGCGGCCCGCCGGGCCGGCATCATCGATCAG
GTGGACGCCACCCGTATCGTCATCCGCGCCACCGAGGAGGCCGACGCCAACAAGCCCGGC
GTCGACATCTACCGCCTGCAGAAGTTCCAGCGCTCCAACCAGTCGACCTGCATCACGCAG
AAGCCGCTGGTCCGCGTCGGCGAGTTCGTGAAGAAGGGCGAGATCATCGCCGACGGTCCC
TCGACCGAGTTCGGCGAGCTGGCGCTCGGCCGGAACGTGCTCGTCGCCTTCATGCCGTGG
AACGGCTACAACTTCGAGGACTCGATCCTGCTTTCCGAGCGGATCGTGAAGGATGACGTG
TTCACCTCGATCCACATCGAGGAGTTCGAGGTGATGGCCCGCGACACCAAGCTCGGGCCG
GAGGAGATCACCCGCGACATCCCGAACGTCTCCGAGGAGGCGCTCAAGAACCTCGACGAG
GCCGGCATCGTCTATATCGGCGCCGAGGTGAATGCGGGCGACATCCTCGTCGGCAAGATC
ACCCCGAAGGGCGAGAGCCCGATGACGCCGGAGGAGAAGCTCCTCCGCGCCATCTTCGGC
GAGAAGGCCTCGGACGTGCGCGACACCTCGCTGCGGGTGCCGCCGGGCGTCACCGGCACG
ATCGTCGAGGTGCGGGTGTTCAACCGCCACGGCGTCGACAAGGACGAGCGCGCCCAGGCG
ATCGAGCGCGAGGAGATCGAGCGGCTCGCCAAGGACCGCGACGACGAGCAGGCGATCCTC
GACCGCAACACCTACGCGCGCCTCGCGGACGTGCTGATCGGTCAGGCGCCGGTGGCCGGC
CCGAAGGGCTTCCGGAAGGACACCACGCTCACCCGCGAGCTGATCAACGACTACCCGCGC
TCGCAATGGTGGCAGTTCGCCGTCATCGAAGACCGTCTCATGACCGAGATGGAGGCGATG
CAGAAGCAGTACGACGAGTCGAAGAAGCGCCTCGAGCAGCGCTTCCTCGACAAGGTCGAG
AAGCTGCAGCGCGGCGACGAGCTGCCCCCCGGCGTCATGAAGATGGTCAAGGTCTTCGTG
GCGGTGAAGCGCAAGATCCAGCCGGGCGACAAGATGGCCGGCCGTCACGGCAACAAGGGT
GTCGTGTCGCGGATCGTGCCGATCGAGGACATGCCGTTCCTGGAGGACGGGACGCATGCC
GACATCGTGCTCAACCCGCTGGGCGTGCCCTCGCGCATGAACGTCGGCCAGATCCTGGAG
ACGCACCTGGGCTGGGCGGCTGCGGGCCTGGGTCGCAAGGTGTCGAAGGCGGTGGATGCC
TATCTGAAGTCGCAGGACATCGCGCCGCTGCGGGAGGAGATGAAGGCGATCTACTCCCCG
GGCGA---GCTCGACGGGCTGACGGACGAGGAGCTGGCCGAGGCCGGCAACAACGTCCGC
CGTGGCGTGCCGATGGCCACGCCGGTGTTCAACGGCGCCAAGGAAGCCGACATCGAGCAG
ATGCTGGAGATGGCCGGGCTGGACCGCTCGGCGCAGTCGACGCTCTACGACGGGCGGACC
GGCGAGCCCTTCGACCGCAAGGTCACGATGGGCTACATCTACATGCTGAAGCTCCACCAC
CTCGTGGACGACAAGATCCACGCGCGCTCGATCGGCCCGTACTCGCTCGTCACCCAGCAG
CCGCTGGGCGGCAAGGCGCAGTTCGGCGGCCAGCGCTTCGGTGAGATGGAGGTCTGGGCG
CTGGAGGCCTACGGCGCGGCCTACACGCTGCAGGAGATGCTCACGGTGAAGTCGGACGAC
GTGGCCGGCCGCACCAAGGTCTACGAGGCGATCGTCCGCGGCGACGACACCTTCGAGGCC
GGCATCCCCGAGAGCTTCAACGTGCTCGTCAAGGAGATGCGCTCGCTCGGCCTCAACGTC
GAGCTGACGTCTTCGA------AGAAG---GCCGCGAACGATCAGCTGGAGCCGCCGGCC
GACGCGGCCGAGTAG
>Methylobacterium_phyllosphaerae_CBMB27
---------------ATGGC-CAAC--ACGCTGGTCGGTCGCAAGCGCATTCGGAAGTTC
TTCGGCAAGATCAAGGAAGTTGCCGAGATGCCGAACCTCATCGAGGTTCAGAAGGCGTCC
TACGACCAGTTCCTGATGGTCGACGAGCCCGAGGGTGGGCGCGCCGACGAGGGGCTGCAG
AGCGTGTTCAAGTCGGTGTTCCCGATTTCCGACTTCGCCTCCACGGCCCTGCTCGAGTTC
GTGCGCTACACCTTCGAGGCGCCCAAGTACGATGTCGACGAGTGCCGCCAGCGCGGCATC
ACCTTCGCGGCCCCGCTGAAGGTCACGCTGCGCCTCATCGTGTTCGATGTCGATCCCGAC
ACGCAGGCGAAGTCGGTCAAGGACATCAAGGAGCAGGACGTCTACATGGGCGACATGCCC
CTGATGACGGAGAACGGCACCTTCATCGTCAACGGCACCGAGCGCGTGATCGTCTCGCAG
ATGCACCGCTCGCCGGGCGTGTTCTTCGACCACGACAAGGGCAAGACCCATTCCTCGGGC
AAGCTCCTGTTCGCCGCCCGCATCATCCCGTACCGGGGCTCCTGGCTCGACGTCGAGTTC
GACGCCAAGGACATCGTCCACGTCCGCATCGACCGGAAGCGCAAGCTGCCGGCGACGTCG
CTGCTCTACGCCCTCGGCCTCGACGGCGAGGAGATCCTGTCGACCTTCTACAACAAGGTC
GTCTATGACCGCGACGGCGCCGACTGGCGCGTGCCCTTCGACGCCGAGCGCATGAAGGGC
ATGAAGGCCACCGTCGACCTGATCGACGCCGATTCCGGCGAGGTCGTGCTCGAGGCCGGC
AAGAAGCTCAACGCCCGCAACGCCCGTCAGATCACCGACAAGGGCACCAAGTTCCTCAAG
GCCACCGATGAGGATCTCGTCGGCCAGTACGTGGCCGAGGATCTCGTCAACGCGCAGACC
GGCGAGATCTGGGCCGAGGCCGGCGAGGAGATTACCGACAAGCTCCTGAAGAGCCTGGAT
GATGTCGGCATCACCGAGCTCCCGGTGCTTGACATCGACCACGTCAATGTCGGCCCCTAC
ATTCGCAACACGCTGGCGGTGGATAAGAACTCCAACCGCGAGGGCGCGCTGTTCGACATC
TACCGGGTCATGCGCCCGGGCGAGCCGCCGACCCTCGAGACCGCCGAGGCGATGTTCCAC
TCGCTGTTCTTCGACTCCGAGCGGTACGACCTCTCGGCCGTCGGCCGCGTGAAGATGAAC
ATGCGCCTCGACCTCGACGCCGCCGACACCGTGCGCACCCTCCGCAAGGAGGACATGCTC
GCGGTGGTGAAGGCGCTCGTGGAGCTGCGCGACGGCAAGGGCGAGGTCGACGACATCGAC
CACCTCGGCAACCGCCGCGTCCGCTCGGTGGGCGAGCTCATGGAGAACCAGTACCGCCTG
GGCCTCCTGCGCATGGAGCGCGCGATCCGCGAGCGCATGAGCCAGGTCGATATCGACACG
GTCATGCCGCAGGATCTCATCAACGCGAAGCCCGCCGCCGCGGCCGTGCGCGAGTTCTTC
GGCTCGTCGCAGCTCTCGCAGTTCATGGATCAGACCAACCCGCTCTCCGAGGTGACGCAC
AAGCGCCGCCTGTCGGCGCTCGGCCCGGGCGGTCTGACCCGCGAGCGCGCCGGCTTCGAG
GTGCGCGACGTGCACCCGACCCATTACGGCCGCATCTGCCCGATCGAGACGCCGGAAGGC
CCGAACATCGGCCTGATCAACTCGCTCGCCACCTTCGCGCGGGTGAACAAGTACGGCTTC
ATCGAGACCCCGTTCCGCCGCGTCCGCGACGGCGTGGTCACCGACGAGGTCGCCTACCTC
TCGGCCATGGAGGAGGCGAAGTACTACGTCGCTCAGGCCAACGCCCAGATGGACGAGGCC
CGCAAGCTCACGGAGGATCTCGTGGTCTGCCGTCGGGCCGGCGAGGTGATCGTCGTGGGG
CCCGAGCGCGTCGATCTCATGGACGTGTCGCCGAAGCAGCTCGTCTCGGTCGCCGCGGCG
CTGATCCCGTTCCTTGAGAACGACGACGCCAACCGCGCGCTCATGGGCTCGAACATGCAG
CGCCAGGCGGTGCCGCTCGTCCGCGCCGACGCCCCGTTCGTGGGCACCGGCATGGAGGCG
GTGGTCGCCCGGGATTCCGGCGCCGCCATCGCGGCTCGCCGGGCCGGCATCATCGATCAG
GTGGACGCCACCCGTATCGTCATCCGCGCCACCGAGGAGGCCGACGCCAACAAGCCCGGC
GTCGACATCTACCGCTTGCAGAAGTTCCAGCGCTCCAACCAGTCGACCTGCATCACGCAG
AAGCCGCTGGTCCGCGTCGGCGAGTTCGTGAAGAAGGGCGAGATCATCGCCGACGGTCCC
TCGACCGAGTTCGGCGAGCTGGCGCTCGGCCGGAACGTGCTCGTCGCGTTCATGCCGTGG
AACGGCTACAACTTCGAGGACTCGATCCTGCTTTCCGAGCGGATCGTGAAGGATGACGTG
TTCACCTCGATCCACATCGAGGAGTTCGAGGTGATGGCCCGCGACACCAAGCTCGGGCCG
GAGGAGATCACCCGCGACATCCCGAACGTCTCCGAGGAGGCGCTCAAGAACCTCGACGAG
GCCGGCATCGTCTATATCGGCGCCGAGGTGAATGCGGGCGACATCCTCGTCGGCAAGATC
ACCCCGAAGGGCGAGAGCCCGATGACGCCGGAGGAGAAGCTCCTCCGCGCCATCTTCGGC
GAGAAGGCCTCGGACGTGCGCGACACCTCGCTGCGGGTGCCGCCGGGCGTCACCGGCACG
ATCGTCGAGGTCCGCGTGTTCAACCGGCATGGCGTCGACAAGGACGAGCGCGCCCAGGCG
ATCGAGCGCGAGGAGATCGAGCGGCTCGCCAAGGACCGCGACGACGAGCAGGCGATCCTC
GACCGCAACACCTACGCGCGCCTCGCGGACGTGCTGATCGGTCAGGCGCCGGTGGCCGGC
CCGAAGGGCTTCCGGAAGGACACCACGCTCACCCGCGAGCTGATCAACGACTACCCGCGC
TCGCAATGGTGGCAGTTCGCCGTCATCGAAGACCGTCTCATGACCGAGATGGAGGCGATG
CAGAAGCAGTACGACGAGTCGAAGAAGCGCCTCGAGCAGCGCTTCCTCGACAAGGTCGAG
AAGCTGCAGCGCGGCGACGAGCTGCCCCCCGGCGTCATGAAGATGGTCAAGGTCTTCGTG
GCGGTGAAGCGCAAGATCCAGCCGGGCGACAAGATGGCCGGCCGTCACGGCAACAAGGGT
GTCGTGTCGCGGATCGTGCCGATCGAGGACATGCCGTTCCTGGAGGACGGGACGCATGCC
GACATCGTGCTCAACCCGCTGGGCGTGCCCTCGCGCATGAACGTCGGCCAGATCCTGGAG
ACGCACCTGGGCTGGGCGGCTGCGGGCCTGGGTCGCAAGGTGTCGAAGGCGGTGGATGCC
TATCTGAAGTCGCAGGACATCGCGCCGCTGCGGGAGGAGATGAAGGCGATCTACTCCCCG
GGCGA---GCTCGACGGGCTGACGGACGAGGAGCTGGCCGAGGCCGGCAACAACGTCCGC
CGTGGCGTGCCGATGGCCACGCCGGTGTTCAACGGCGCCAAGGAAGCCGACATCGAGCAG
ATGCTGGAGATGGCCGGGCTGGACCGCTCGGCGCAGTCGACGCTCTACGACGGGCGGACC
GGCGAGCCCTTCGACCGCAAGGTCACGATGGGCTACATCTACATGCTGAAGCTCCACCAC
CTCGTGGACGACAAGATCCACGCGCGCTCGATCGGCCCGTACTCGCTCGTCACCCAGCAG
CCGCTGGGCGGCAAGGCGCAGTTCGGCGGCCAGCGCTTCGGTGAGATGGAGGTCTGGGCG
CTGGAGGCCTACGGCGCGGCCTACACGCTGCAGGAGATGCTCACGGTGAAGTCGGACGAC
GTGGCCGGCCGCACCAAGGTCTACGAGGCGATCGTCCGCGGCGACGACACCTTTGAGGCC
GGCATCCCCGAGAGCTTCAACGTGCTCGTCAAGGAGATGCGCTCGCTCGGCCTCAACGTC
GAGCTGACGTCTTCGA------AGAAG---GCCGCGAACGATCAGCTGGAGCCGCCGGCC
GACGCGGCCGAGTAG
>Methylobacterium_fujisawaense_DSM_5686
---------------ATGGC-CAAC--ACGCTGGTCGGTCGCAAGCGCATTCGGAAGTTC
TTCGGCAAGATCAAGGAAGTTGCCGAGATGCCGAACCTCATCGAGGTTCAGAAGGCGTCC
TACGACCAGTTCCTGATGGTCGACGAGCCCGAGGGTGGGCGCGCCGACGAGGGGCTGCAG
AGCGTGTTCAAGTCGGTGTTCCCGATTTCCGACTTCGCCTCCACGGCCCTGCTCGAGTTC
GTGCGCTACACCTTCGAGGCGCCCAAGTACGATGTCGACGAGTGCCGCCAGCGCGGCATC
ACCTTCGCGGCCCCGCTGAAGGTCACGCTGCGCCTCATCGTGTTCGATGTCGATCCCGAC
ACGCAGGCGAAGTCGGTCAAGGACATCAAGGAGCAGGACGTCTACATGGGCGACATGCCC
CTGATGACGGAGAACGGCACCTTCATCGTCAACGGCACCGAGCGCGTGATCGTCTCGCAG
ATGCACCGCTCGCCGGGCGTGTTCTTCGACCACGACAAGGGCAAGACCCATTCCTCGGGC
AAGCTCCTGTTCGCCGCACGCATCATCCCGTACCGGGGCTCCTGGCTCGACGTCGAGTTC
GACGCCAAGGACATCGTCCACGTCCGCATCGACCGGAAGCGCAAGCTGCCGGCGACGTCG
CTGCTCTATGCCCTCGGCCTCGACGGCGAGGAGATCCTGTCGACCTTCTACAACAAGGTC
GTCTATGACCGCGACGGCGCCGACTGGCGCGTGCCGTTCGACGCCGAGCGCATGAAGGGC
ATGAAGGCCACCGTCGACCTGATCGACGCCGATTCCGGCGAGGTCGTGCTCGAGGCCGGC
AAGAAGCTCAACGCCCGCAACGCCCGTCAGATCACCGACAAGGGCACCAAGTTCCTCAAG
GCCACCGACGAGGATCTCGTCGGCCAGTACGTGGCCGAGGATCTCGTCAACGCGCAGACC
GGCGAGATCTGGGCCGAGGCCGGCGAGGAGATCACCGACAAGCTCCTGAAGAGCCTGGAT
GATGTCGGCATCACCGAGCTCCCGGTGCTCGACATCGACCACGTCAATGTCGGCCCCTAC
ATTCGCAACACGCTGGCGGTGGACAAGAACTCCGACCGCGAGGGCGCGCTGTTCGACATC
TACCGGGTCATGCGCCCGGGCGAGCCGCCGACCCTCGAGACCGCCGAGGCGATGTTCCAC
TCGCTGTTCTTCGACTCCGAGCGGTACGATCTCTCGGCCGTCGGCCGCGTGAAGATGAAC
ATGCGCCTCGACCTCGACGCCGCCGACACCGTGCGCACCCTCCGCAAGGAGGACATGCTC
GCGGTGGTGAAGGCGCTCGTGGAGCTGCGCGACGGCAAGGGCGAGGTCGACGACATCGAC
CACCTCGGCAACCGCCGCGTCCGCTCGGTGGGCGAGCTCATGGAGAACCAGTACCGCCTG
GGCCTCCTGCGCATGGAGCGCGCGATCCGCGAGCGCATGAGCCAGGTCGATATCGACACG
GTCATGCCGCAGGATCTCATCAACGCGAAGCCCGCCGCCGCGGCCGTGCGCGAGTTCTTC
GGCTCGTCGCAGCTCTCGCAGTTCATGGACCAGACCAACCCGCTCTCCGAGGTGACGCAC
AAGCGCCGCCTGTCGGCGCTCGGCCCGGGCGGTCTGACCCGCGAGCGCGCCGGCTTCGAG
GTGCGCGACGTGCACCCGACCCATTACGGCCGCATCTGCCCGATCGAGACGCCGGAAGGC
CCGAACATCGGCCTGATCAACTCGCTCGCCACCTTCGCGCGGGTGAACAAGTACGGCTTC
ATCGAGACCCCGTTCCGCCGCGTCCGCGACGGCGTGGTCACCGACGAGGTCGCCTACCTC
TCGGCCATGGAGGAGGCGAAGTACTACGTCGCTCAGGCCAACGCCCAGATGGACGAGGCC
CGCAAGCTCACGGAGGACCTCGTGGTCTGCCGTCGGGCCGGCGAGGTGATCGTCGTGGGG
CCCGAGCGCGTCGATCTCATGGACGTGTCGCCGAAGCAGCTCGTCTCGGTCGCCGCGGCG
CTGATCCCGTTCCTTGAGAACGACGACGCCAACCGCGCCCTCATGGGCTCGAACATGCAG
CGCCAGGCGGTGCCGCTCGTCCGCGCCGACGCCCCGTTCGTGGGCACCGGCATGGAGGCG
GTGGTCGCCCGGGATTCCGGCGCCGCCATCGCGGCCCGCCGGGCCGGCATCATCGATCAG
GTGGACGCCACCCGTATCGTCATCCGCGCCACCGAGGAGGCCGACGCCAACAAGCCCGGC
GTCGACATCTACCGCTTGCAGAAGTTCCAGCGCTCCAACCAGTCGACCTGCATCACGCAG
AAGCCGCTGGTCCGCGTCGGCGAGTTCGTGAAGAAGGGCGAGATAATCGCCGACGGTCCT
TCGACCGAGTTCGGCGAGCTGGCGCTCGGTCGGAACGTGCTCGTCGCGTTCATGCCGTGG
AACGGCTACAACTTCGAGGACTCGATCCTGCTTTCCGAGCGGATCGTGAAGGATGACGTG
TTCACCTCGATCCACATCGAGGAGTTCGAGGTGATGGCCCGCGACACCAAGCTCGGGCCG
GAGGAGATCACCCGCGACATCCCGAACGTCTCCGAGGAGGCGCTCAAGAACCTCGACGAG
GCCGGCATCGTCTACATCGGTGCCGAGGTGAATGCGGGCGACATCCTCGTCGGCAAGATC
ACCCCGAAGGGCGAGAGCCCGATGACGCCGGAGGAGAAGCTCCTCCGCGCCATCTTCGGC
GAGAAGGCCTCGGACGTGCGCGACACCTCCCTGCGGGTGCCGCCGGGCGTCACCGGCACG
ATCGTCGAGGTGCGGGTGTTCAATCGGCATGGCGTCGACAAGGACGAGCGCGCCCAGGCG
ATCGAGCGGGAGGAGATCGAGCGGCTCGCCAAGGACCGCGACGACGAGCAGGCGATCCTC
GACCGCAACACCTACGCGCGCCTCGCGGACGTGCTGATCGGTCAGGCGCCGGTGGCCGGC
CCGAAGGGCTTCCGGAAGGACACCACGCTCACCCGCGAGCTGATCAACGACTACCCGCGC
TCGCAATGGTGGCAGTTCGCCGTCATCGAAGACCGTCTCATGACCGAGATGGAGGCGATG
CAGAAGCAGTACGACGAGTCGAAGAAGCGCCTCGAGCAGCGCTTCCTCGACAAGGTCGAG
AAGCTGCAGCGCGGCGACGAGCTGCCCCCCGGCGTCATGAAGATGGTCAAGGTCTTCGTG
GCGGTGAAGCGCAAGATCCAGCCGGGCGACAAGATGGCCGGCCGTCACGGCAACAAGGGT
GTCGTGTCGCGGATCGTGCCGATCGAGGACATGCCGTTCCTGGAGGACGGGACGCATGCC
GACATCGTGCTCAACCCGCTGGGCGTGCCGTCGCGCATGAACGTCGGCCAGATCCTGGAG
ACGCACCTGGGCTGGGCGGCTGCGGGCCTGGGTCGCAAGGTGTCGAAGGCGGTGGATGCC
TATCTGAAGTCGCAGGACATCGCGCCGCTGCGGGAGGAGATGACGGCGATCTACTCCCCG
GGCGA---GCTCGACGGGCTGACGGACGAGGAGCTGGCCGAGGCCGGCAACAACGTCCGC
CGTGGCGTGCCGATGGCCACGCCGGTGTTCAACGGCGCCAAGGAAGCCGACATCGAGCAG
ATGCTGGAGATGGCCGGGCTGGACCGCTCGGCGCAGTCGACGCTCTACGACGGGCGGACC
GGCGAGCCCTTCGACCGCAAGGTCACGATGGGCTACATCTACATGCTGAAGCTCCACCAC
CTCGTGGACGACAAGATCCACGCGCGCTCGATCGGCCCGTACTCGCTCGTCACCCAGCAG
CCGCTGGGCGGCAAGGCGCAGTTCGGCGGCCAGCGCTTCGGTGAGATGGAGGTCTGGGCG
CTGGAGGCCTACGGCGCGGCCTACACGCTGCAGGAGATGCTCACGGTGAAGTCGGACGAC
GTGGCCGGCCGCACTAAGGTCTACGAGGCGATCGTCCGCGGCGACGACACCTTCGAGGCC
GGCATCCCCGAGAGCTTCAACGTGCTCGTCAAGGAGATGCGCTCGCTCGGCCTCAACGTC
GAGCTGACGTCTTCGA------AGAAG---GCCGCGAACGATCAGCTGGAGCCGCCGGCC
GACGCGGCCGAGTAG
>Methylobacterium_sp_NP6
---------------ATGGC-CAAC--ACGCTGGTCGGTCGCAAGCGCATTCGGAAGTTC
TTCGGCAAGATCAAGGAAGTTGCCGAGATGCCGAACCTCATCGAGGTTCAGAAGGCGTCC
TACGACCAGTTCCTGATGGTCGACGAGCCCGAGGGTGGGCGCGCCGACGAGGGGCTGCAG
AGCGTGTTCAAGTCGGTCTTCCCGATTTCCGACTTCGCTTCCACGGCCCTGCTCGAGTTC
GTGCGCTACACCTTCGAGGCGCCCAAGTACGATGTCGATGAGTGCCGCCAGCGCGGCATC
ACCTTCGCGGCCCCGCTGAAGGTCACGCTGCGCCTCATCGTGTTCGATGTCGATCCCGAC
ACGCAGGCGAAGTCGGTCAAGGACATCAAGGAGCAGGACGTCTACATGGGCGACATGCCC
CTGATGACGGAGAACGGCACCTTCATCGTCAACGGCACCGAGCGCGTGATCGTCTCGCAG
ATGCACCGCTCGCCGGGCGTGTTCTTCGACCACGACAAGGGCAAGACCCATTCCTCGGGC
AAGCTCCTGTTCGCCGCCCGCATCATCCCGTACCGGGGCTCCTGGCTCGACGTCGAGTTC
GACGCCAAGGACATCGTCCATGTCCGCATCGACCGGAAGCGCAAGCTGCCGGCGACATCG
CTGCTCTATGCCCTCGGCCTCGACGGCGAGGAGATCCTGTCGACCTTCTACAACAAGGTC
GTCTATGACCGCGACGGCGCCGACTGGCGCGTGCCGTTCGACGCCGAGCGCATGAAGGGC
ATGAAGGCCACCGTCGACCTGATCGACGCCGATTCCGGCGAGGTCGTGCTCGAGGCCGGC
AAGAAGCTCAACGCCCGCAACGCCCGTCAGATCACCGACAAGGGCACCAAGTTCCTCAAG
GCCACCGACGAGGATCTCGTCGGCCAGTACGTGGCCGAGGATCTCGTCAACGCGCAGACC
GGCGAGATCTGGGCCGAGGCCGGCGAGGAGATCACCGACAAGCTCCTGAAGAGCCTGGAT
GATGTCGGCATCACCGAGCTCCCGGTGCTCGACATCGACCACGTCAATGTCGGCCCCTAC
ATTCGCAACACGCTGGCGGTGGACAAGAACTCCAACCGCGAGGGCGCGCTGTTCGACATC
TACCGGGTCATGCGCCCGGGCGAGCCGCCGACCCTCGAGACCGCCGAGGCGATGTTCCAC
TCGCTGTTCTTCGACTCCGAGCGGTACGACCTCTCGGCCGTCGGCCGCGTGAAGATGAAC
ATGCGCCTCGACCTCGACGCCGCCGACACCGTGCGCACCCTCCGCAAGGAGGACATGCTC
GCGGTGGTGAAGGCGCTCGTGGAGCTGCGCGACGGCAAGGGCGAGGTCGACGACATCGAC
CACCTCGGCAACCGCCGCGTCCGCTCGGTGGGCGAGCTCATGGAGAACCAGTACCGCCTG
GGCCTCCTGCGCATGGAGCGCGCGATCCGCGAGCGCATGAGCCAGGTCGATATCGACACG
GTCATGCCGCAGGATCTCATCAACGCGAAGCCCGCCGCCGCGGCCGTGCGCGAGTTCTTC
GGCTCGTCGCAGCTCTCGCAGTTCATGGACCAGACCAACCCGCTCTCCGAGGTGACGCAC
AAGCGCCGCCTGTCGGCGCTCGGCCCGGGCGGTCTGACCCGCGAGCGCGCCGGCTTCGAG
GTGCGCGACGTGCACCCGACCCATTACGGCCGCATCTGCCCGATCGAGACGCCGGAAGGC
CCGAACATCGGCCTGATCAACTCGCTCGCCACCTTCGCGCGGGTGAACAAGTACGGCTTC
ATCGAGACCCCGTTCCGCCGCGTCCGCGACGGCGTGGTCACCGACGAGGTCGCCTACCTC
TCGGCCATGGAGGAGGCGAAGTACTACGTCGCCCAGGCCAACGCCCAGATGGACGAGGCC
CGCAAGCTCACGGAGGACCTCGTGGTCTGCCGTCGGGCCGGCGAGGTGATCGTCGTGGGG
CCCGAGCGCGTCGATCTCATGGACGTGTCGCCGAAGCAGCTCGTCTCGGTCGCCGCGGCG
CTGATCCCGTTCCTCGAGAACGACGACGCCAACCGCGCCCTCATGGGCTCGAACATGCAG
CGCCAGGCGGTGCCGCTCGTCCGCGCCGACGCCCCGTTCGTGGGCACCGGCATGGAGGCG
GTGGTCGCCCGGGATTCCGGCGCCGCCATCGCGGCTCGCCGGGCCGGCATCATCGATCAG
GTGGACGCCACCCGTATCGTCATCCGCGCCACCGAGGAGGCCGACGCCAACAAGCCCGGC
GTCGACATCTACCGCTTGCAGAAGTTCCAGCGCTCCAACCAGTCGACCTGCATCACGCAG
AAGCCGCTGGTCCGCGTCGGCGAGTTCGTGAAGAAGGGCGAGATCATCGCCGACGGTCCT
TCGACCGAGTTCGGCGAGCTGGCGCTCGGCCGGAACGTGCTCGTCGCGTTCATGCCGTGG
AACGGCTACAACTTCGAGGACTCGATCCTGCTCTCCGAGCGGATCGTGAAGGATGACGTG
TTCACCTCGATCCACATCGAGGAGTTCGAGGTGATGGCCCGCGACACCAAGCTCGGGCCG
GAAGAGATCACCCGCGACATCCCGAACGTCTCCGAGGAGGCGCTCAAGAACCTCGACGAG
GCCGGCATCGTCTATATCGGCGCCGAGGTGAATGCGGGCGACATCCTCGTCGGCAAGATT
ACCCCGAAGGGCGAGAGCCCGATGACGCCGGAGGAGAAGCTCCTCCGCGCCATCTTCGGC
GAGAAGGCCTCGGACGTGCGCGACACCTCCCTGCGGGTGCCGCCGGGCGTCACCGGCACG
ATCGTCGAGGTGCGGGTGTTCAACCGGCATGGCGTCGACAAGGACGAGCGCGCCCAGGCG
ATCGAGCGGGAGGAGATCGAGCGGCTCGCCAAGGACCGCGACGACGAGCAGGCGATCCTC
GACCGCAACACCTACGCGCGCCTCGCGGACGTGCTGATCGGTCAGGCGCCGGTGGCCGGC
CCGAAGGGCTTCCGGAAGGACACCACGCTCACCCGCGAGCTGATCAACGACTACCCGCGC
TCGCAATGGTGGCAGTTCGCCGTCATCGAAGACCGTCTCATGACCGAGATGGAGGCGATG
CAGAAGCAGTACGACGAGTCGAAGAAGCGCCTCGAGCAGCGCTTCCTCGACAAGGTCGAG
AAGCTGCAGCGCGGCGACGAGCTGCCCCCCGGCGTCATGAAGATGGTCAAGGTCTTCGTG
GCGGTGAAGCGCAAGATCCAGCCGGGCGACAAGATGGCCGGCCGTCACGGCAACAAGGGT
GTCGTGTCGCGGATCGTGCCGATCGAGGACATGCCGTTCCTGGAGGACGGGACGCATGCC
GACATCGTGCTCAACCCGCTGGGCGTGCCGTCGCGCATGAACGTCGGCCAGATCCTGGAG
ACGCACCTGGGCTGGGCGGCTGCGGGCCTGGGTCGCAAGGTGTCGAAGGCGGTGGATGCC
TATCTGAAGTCGCAGGACATCGCGCCGCTGCGGGAGGAGATGAAGGCGATCTACTCCCCG
GGCGA---GCTCGACGGGCTGACGGACGAGGAGCTGGCCGAGGCCGGCAACAACGTCCGC
CGTGGCGTGCCGATGGCCACGCCGGTGTTCAACGGCGCCAAGGAAGCCGACATCGAGCAA
ATGCTGGAGATGGCCGGGCTGGACCGCTCGGCGCAGTCGACGCTCTACGACGGGCGGACC
GGCGAGCCCTTCGACCGCAAGGTCACGATGGGCTACATCTACATGCTGAAGCTCCACCAC
CTCGTGGACGACAAGATCCACGCGCGCTCGATCGGCCCGTACTCGCTCGTCACCCAGCAG
CCGCTGGGCGGCAAGGCGCAGTTCGGCGGCCAGCGCTTCGGCGAGATGGAGGTCTGGGCG
CTGGAGGCCTACGGCGCGGCCTACACGCTGCAGGAGATGCTCACGGTGAAGTCGGACGAC
GTGGCCGGCCGCACCAAGGTCTACGAGGCGATCGTCCGCGGCGACGACACCTTCGAGGCC
GGCATCCCCGAGAGCTTCAACGTGCTCGTCAAAGAGATGCGCTCGCTCGGCCTCAACGTC
GAGCTGACGTCTTCGA------AGAAG---GCCGCGAACGATCAGCTGGAGCCGCCGGCC
GACGCGGCCGAGTAG
>Methylobacterium_sp_YL-MPn5-2016
---------------ATGGC-CAAC--ACGCTGGTCGGTCGCAAGCGCATTCGGAAGTTC
TTCGGCAAGATCAAGGAAGTTGCCGAGATGCCGAACCTCATCGAGGTTCAGAAGGCGTCC
TACGACCAGTTCCTGATGGTCGACGAGCCCGAGGGTGGGCGCGCCGACGAGGGGCTGCAG
AGCGTGTTCAAGTCGGTCTTCCCGATTTCCGACTTCGCTTCCACGGCCCTGCTCGAGTTC
GTGCGCTACACCTTCGAGGCGCCCAAGTACGATGTCGATGAGTGCCGCCAGCGCGGCATC
ACCTTCGCGGCCCCGCTGAAGGTCACGCTGCGCCTCATCGTGTTCGATGTCGATCCCGAC
ACGCAGGCGAAGTCGGTCAAGGACATCAAGGAGCAGGACGTCTACATGGGCGACATGCCC
CTGATGACGGAGAACGGCACCTTCATCGTCAACGGCACCGAGCGCGTGATCGTCTCGCAG
ATGCACCGCTCGCCGGGCGTGTTCTTCGACCACGACAAGGGCAAGACCCATTCCTCGGGC
AAGCTCCTGTTCGCCGCCCGCATCATCCCGTACCGGGGCTCCTGGCTCGACGTCGAGTTC
GACGCCAAGGACATCGTCCATGTCCGCATCGACCGGAAGCGCAAGCTGCCGGCGACATCG
CTGCTCTATGCCCTCGGCCTCGACGGCGAGGAGATCCTGTCGACCTTCTACAACAAGGTC
GTCTATGACCGCGACGGCGCCGACTGGCGCGTGCCCTTCGACGCCGAGCGCATGAAGGGC
ATGAAGGCCACCGTCGACCTGATCGACGCCGATTCCGGCGAGGTCGTGCTCGAGGCCGGC
AAGAAGCTCAACGCCCGCAACGCCCGTCAGATCACCGACAAGGGCACCAAGTTCCTCAAG
GCCACCGACGAGGATCTCGTCGGCCAGTACGTGGCCGAGGATCTCGTCAACGCGCAGACC
GGCGAGATCTGGGCCGAGGCCGGCGAGGAGATCACCGACAAGCTCCTGAAGAGCCTGGAT
GATGTCGGCATCACCGAGCTCCCGGTGCTCGACATCGACCACGTCAATGTCGGCCCCTAC
ATTCGCAACACGCTGGCGGTGGACAAGAACTCCAACCGCGAGGGCGCGCTGTTCGACATC
TACCGGGTCATGCGCCCGGGCGAGCCGCCGACCCTCGAGACCGCCGAGGCGATGTTCCAC
TCGCTGTTCTTCGACTCCGAGCGGTACGACCTCTCGGCCGTCGGCCGCGTGAAGATGAAC
ATGCGCCTCGACCTCGACGCCGCCGACACCGTGCGCACCCTCCGCAAGGAGGACATGCTC
GCGGTGGTGAAGGCGCTCGTGGAGCTGCGCGACGGCAAGGGCGAGGTCGACGACATCGAC
CACCTCGGCAACCGCCGCGTCCGCTCGGTGGGCGAGCTCATGGAGAACCAGTACCGCCTG
GGCCTCCTGCGCATGGAGCGCGCGATCCGCGAGCGCATGAGCCAGGTCGATATCGACACG
GTCATGCCGCAGGATCTCATCAACGCGAAGCCCGCCGCCGCGGCCGTGCGCGAGTTCTTC
GGCTCGTCGCAGCTCTCGCAGTTCATGGACCAGACCAACCCGCTCTCCGAGGTGACGCAC
AAGCGCCGCCTGTCGGCGCTCGGCCCGGGCGGTCTGACCCGCGAGCGCGCCGGCTTCGAG
GTGCGCGACGTGCACCCGACCCATTACGGCCGCATCTGCCCGATCGAGACGCCGGAAGGC
CCGAACATCGGCCTGATCAACTCGCTCGCCACCTTCGCGCGGGTGAACAAGTACGGCTTC
ATCGAGACCCCGTTCCGCCGCGTCCGCGACGGCGTGGTCACCGACGAGGTCGCCTACCTC
TCGGCCATGGAGGAGGCGAAGTACTACGTCGCCCAGGCCAACGCCCAGATGGACGAGGCC
CGCAAGCTCACGGAGGACCTCGTGGTCTGCCGTCGGGCCGGCGAGGTGATCGTCGTGGGG
CCCGAGCGCGTCGATCTCATGGACGTGTCGCCGAAGCAGCTCGTCTCGGTCGCCGCGGCG
CTGATCCCGTTCCTCGAGAACGACGACGCCAACCGCGCCCTCATGGGCTCGAACATGCAG
CGCCAGGCGGTGCCGCTCGTCCGCGCCGACGCCCCGTTCGTGGGCACCGGCATGGAGGCG
GTGGTCGCCCGGGATTCCGGCGCCGCCATCGCGGCTCGCCGGGCCGGCATCATCGATCAG
GTGGACGCCACCCGTATCGTCATCCGCGCCACCGAGGAGGCCGACGCCAACAAGCCCGGC
GTCGACATCTACCGCTTGCAGAAGTTCCAGCGCTCCAACCAGTCGACCTGCATCACGCAG
AAGCCGCTGGTCCGCGTCGGCGAGTTCGTGAAGAAGGGCGAGATCATCGCCGACGGTCCT
TCGACCGAGTTCGGCGAGCTGGCGCTCGGCCGGAACGTGCTCGTCGCGTTCATGCCGTGG
AACGGCTACAACTTCGAGGACTCGATCCTGCTCTCCGAGCGGATCGTGAAGGATGACGTG
TTCACCTCGATCCACATCGAGGAGTTCGAGGTGATGGCCCGCGACACCAAGCTCGGGCCG
GAAGAGATCACCCGCGACATCCCGAACGTCTCCGAGGAGGCGCTCAAGAACCTCGACGAG
GCCGGCATCGTCTATATCGGCGCCGAGGTGAATGCGGGCGACATCCTCGTCGGCAAGATT
ACCCCGAAGGGCGAGAGCCCGATGACGCCGGAGGAGAAGCTCCTCCGCGCCATCTTCGGC
GAGAAGGCCTCGGACGTGCGCGACACCTCCCTGCGGGTGCCGCCGGGCGTCACCGGCACG
ATCGTCGAGGTGCGGGTGTTCAACCGGCATGGCGTCGACAAGGACGAGCGCGCCCAGGCG
ATCGAGCGGGAGGAGATCGAGCGGCTCGCCAAGGACCGCGACGACGAGCAGGCGATCCTC
GACCGCAACACCTACGCGCGCCTCGCGGACGTGCTGATCGGTCAGGCGCCGGTGGCCGGC
CCGAAGGGCTTCCGGAAGGACACCACGCTCACCCGCGAGCTGATCAACGACTACCCGCGC
TCGCAATGGTGGCAGTTCGCCGTCATCGAAGACCGTCTCATGACCGAGATGGAGGCGATG
CAGAAGCAGTACGACGAGTCGAAGAAGCGCCTCGAGCAGCGCTTCCTCGACAAGGTCGAG
AAGCTGCAGCGCGGCGACGAGCTGCCCCCCGGCGTCATGAAGATGGTCAAGGTCTTCGTG
GCGGTGAAGCGCAAGATCCAGCCGGGCGACAAGATGGCCGGCCGTCACGGCAACAAGGGT
GTCGTGTCGCGGATCGTGCCGATCGAGGACATGCCGTTCCTGGAGGACGGGACGCATGCC
GACATCGTGCTCAACCCGCTGGGCGTGCCGTCGCGCATGAACGTCGGCCAGATCCTGGAG
ACGCACCTGGGCTGGGCGGCTGCGGGCCTGGGTCGCAAGGTGTCGAAGGCGGTGGATGCC
TATCTGAAGTCGCAGGACATCGCGCCGCTGCGGGAGGAGATGAAGGCGATCTACTCCCCG
GGCGA---GCTCGACGGGCTGACGGACGAGGAGCTGGCCGAGGCCGGCAACAACGTCCGC
CGTGGCGTGCCGATGGCCACGCCGGTGTTCAACGGCGCCAAGGAAGCCGACATCGAGCAA
ATGCTGGAGATGGCCGGGCTGGACCGCTCGGCGCAGTCGACGCTCTACGACGGGCGGACC
GGCGAGCCCTTCGACCGCAAGGTCACGATGGGCTACATCTACATGCTGAAGCTCCACCAC
CTCGTGGACGACAAGATCCACGCGCGCTCGATCGGCCCGTACTCGCTCGTCACCCAGCAG
CCGCTGGGCGGCAAGGCGCAGTTCGGCGGCCAGCGCTTCGGCGAGATGGAGGTCTGGGCG
CTGGAGGCCTACGGCGCGGCCTACACGCTGCAGGAGATGCTCACGGTGAAGTCGGACGAC
GTGGCCGGCCGCACCAAGGTCTACGAGGCGATCGTCCGCGGCGACGACACCTTCGAGGCC
GGCATCCCCGAGAGCTTCAACGTGCTCGTCAAAGAGATGCGCTCGCTCGGCCTCAACGTC
GAGCTGACGTCTTCGA------AGAAG---GCCGCGAACGATCAGCTGGAGCCGCCGGCC
GACGCGGCCGAGTAG
>Methylobacterium_sp_YL-MPn6-2016
---------------ATGGC-CAAC--ACGCTGGTCGGTCGCAAGCGCATTCGGAAGTTC
TTCGGCAAGATCAAGGAAGTTGCCGAGATGCCGAACCTCATCGAGGTTCAGAAGGCGTCC
TACGACCAGTTCCTGATGGTCGACGAGCCCGAGGGTGGGCGCGCCGACGAGGGGCTGCAG
AGCGTGTTCAAGTCGGTCTTCCCGATTTCCGACTTCGCTTCCACGGCCCTGCTCGAGTTC
GTGCGCTACACCTTCGAGGCGCCCAAGTACGATGTCGATGAGTGCCGCCAGCGCGGCATC
ACCTTCGCGGCCCCGCTGAAGGTCACGCTGCGCCTCATCGTGTTCGATGTCGATCCCGAC
ACGCAGGCGAAGTCGGTCAAGGACATCAAGGAGCAGGACGTCTACATGGGCGACATGCCC
CTGATGACGGAGAACGGCACCTTCATCGTCAACGGCACCGAGCGCGTGATCGTCTCGCAG
ATGCACCGCTCGCCGGGCGTGTTCTTCGACCACGACAAGGGCAAGACCCATTCCTCGGGC
AAGCTCCTGTTCGCCGCCCGCATCATCCCGTACCGGGGCTCCTGGCTCGACGTCGAGTTC
GACGCCAAGGACATCGTCCATGTCCGCATCGACCGGAAGCGCAAGCTGCCGGCGACATCG
CTGCTCTATGCCCTCGGCCTCGACGGCGAGGAGATCCTGTCGACCTTCTACAACAAGGTC
GTCTATGACCGCGACGGCGCCGACTGGCGCGTGCCCTTCGACGCCGAGCGCATGAAGGGC
ATGAAGGCCACCGTCGACCTGATCGACGCCGATTCCGGCGAGGTCGTGCTCGAGGCCGGC
AAGAAGCTCAACGCCCGCAACGCCCGTCAGATCACCGACAAGGGCACCAAGTTCCTCAAG
GCCACCGACGAGGATCTCGTCGGCCAGTACGTGGCCGAGGATCTCGTCAACGCGCAGACC
GGCGAGATCTGGGCCGAGGCCGGCGAGGAGATCACCGACAAGCTCCTGAAGAGCCTGGAT
GATGTCGGCATCACCGAGCTCCCGGTGCTCGACATCGACCACGTCAATGTCGGCCCCTAC
ATTCGCAACACGCTGGCGGTGGACAAGAACTCCAACCGCGAGGGCGCGCTGTTCGACATC
TACCGGGTCATGCGCCCGGGCGAGCCGCCGACCCTCGAGACCGCCGAGGCGATGTTCCAC
TCGCTGTTCTTCGACTCCGAGCGGTACGACCTCTCGGCCGTCGGCCGCGTGAAGATGAAC
ATGCGCCTCGACCTCGACGCCGCCGACACCGTGCGCACCCTCCGCAAGGAGGACATGCTC
GCGGTGGTGAAGGCGCTCGTGGAGCTGCGCGACGGCAAGGGCGAGGTCGACGACATCGAC
CACCTCGGCAACCGCCGCGTCCGCTCGGTGGGCGAGCTCATGGAGAACCAGTACCGCCTG
GGCCTCCTGCGCATGGAGCGCGCGATCCGCGAGCGCATGAGCCAGGTCGATATCGACACG
GTCATGCCGCAGGATCTCATCAACGCGAAGCCCGCCGCCGCGGCCGTGCGCGAGTTCTTC
GGCTCGTCGCAGCTCTCGCAGTTCATGGACCAGACCAACCCGCTCTCCGAGGTGACGCAC
AAGCGCCGCCTGTCGGCGCTCGGCCCGGGCGGTCTGACCCGCGAGCGCGCCGGCTTCGAG
GTGCGCGACGTGCACCCGACCCATTACGGCCGCATCTGCCCGATCGAGACGCCGGAAGGC
CCGAACATCGGCCTGATCAACTCGCTCGCCACCTTCGCGCGGGTGAACAAGTACGGCTTC
ATCGAGACCCCGTTCCGCCGCGTCCGCGACGGCGTGGTCACCGACGAGGTCGCCTACCTC
TCGGCCATGGAGGAGGCGAAGTACTACGTCGCCCAGGCCAACGCCCAGATGGACGAGGCC
CGCAAGCTCACGGAGGACCTCGTGGTCTGCCGTCGGGCCGGCGAGGTGATCGTCGTGGGG
CCCGAGCGCGTCGATCTCATGGACGTGTCGCCGAAGCAGCTCGTCTCGGTCGCCGCGGCG
CTGATCCCGTTCCTCGAGAACGACGACGCCAACCGCGCCCTCATGGGCTCGAACATGCAG
CGCCAGGCGGTGCCGCTCGTCCGCGCCGACGCCCCGTTCGTGGGCACCGGCATGGAGGCG
GTGGTCGCCCGGGATTCCGGCGCCGCCATCGCGGCTCGCCGGGCCGGCATCATCGATCAG
GTGGACGCCACCCGTATCGTCATCCGCGCCACCGAGGAGGCCGACGCCAACAAGCCCGGC
GTCGACATCTACCGCTTGCAGAAGTTCCAGCGCTCCAACCAGTCGACCTGCATCACGCAG
AAGCCGCTGGTCCGCGTCGGCGAGTTCGTGAAGAAGGGCGAGATCATCGCCGACGGTCCT
TCGACCGAGTTCGGCGAGCTGGCGCTCGGCCGGAACGTGCTCGTCGCGTTCATGCCGTGG
AACGGCTACAACTTCGAGGACTCGATCCTGCTCTCCGAGCGGATCGTGAAGGATGACGTG
TTCACCTCGATCCACATCGAGGAGTTCGAGGTGATGGCCCGCGACACCAAGCTCGGGCCG
GAAGAGATCACCCGCGACATCCCGAACGTCTCCGAGGAGGCGCTCAAGAACCTCGACGAG
GCCGGCATCGTCTATATCGGCGCCGAGGTGAATGCGGGCGACATCCTCGTCGGCAAGATT
ACCCCGAAGGGCGAGAGCCCGATGACGCCGGAGGAGAAGCTCCTCCGCGCCATCTTCGGC
GAGAAGGCCTCGGACGTGCGCGACACCTCCCTGCGGGTGCCGCCGGGCGTCACCGGCACG
ATCGTCGAGGTGCGGGTGTTCAACCGGCATGGCGTCGACAAGGACGAGCGCGCCCAGGCG
ATCGAGCGGGAGGAGATCGAGCGGCTCGCCAAGGACCGCGACGACGAGCAGGCGATCCTC
GACCGCAACACCTACGCGCGCCTCGCGGACGTGCTGATCGGTCAGGCGCCGGTGGCCGGC
CCGAAGGGCTTCCGGAAGGACACCACGCTCACCCGCGAGCTGATCAACGACTACCCGCGC
TCGCAATGGTGGCAGTTCGCCGTCATCGAAGACCGTCTCATGACCGAGATGGAGGCGATG
CAGAAGCAGTACGACGAGTCGAAGAAGCGCCTCGAGCAGCGCTTCCTCGACAAGGTCGAG
AAGCTGCAGCGCGGCGACGAGCTGCCCCCCGGCGTCATGAAGATGGTCAAGGTCTTCGTG
GCGGTGAAGCGCAAGATCCAGCCGGGCGACAAGATGGCCGGCCGTCACGGCAACAAGGGT
GTCGTGTCGCGGATCGTGCCGATCGAGGACATGCCGTTCCTGGAGGACGGGACGCATGCC
GACATCGTGCTCAACCCGCTGGGCGTGCCGTCGCGCATGAACGTCGGCCAGATCCTGGAG
ACGCACCTGGGCTGGGCGGCTGCGGGCCTGGGTCGCAAGGTGTCGAAGGCGGTGGATGCC
TATCTGAAGTCGCAGGACATCGCGCCGCTGCGGGAGGAGATGAAGGCGATCTACTCCCCG
GGCGA---GCTCGACGGGCTGACGGACGAGGAGCTGGCCGAGGCCGGCAACAACGTCCGC
CGTGGCGTGCCGATGGCCACGCCGGTGTTCAACGGCGCCAAGGAAGCCGACATCGAGCAA
ATGCTGGAGATGGCCGGGCTGGACCGCTCGGCGCAGTCGACGCTCTACGACGGGCGGACC
GGCGAGCCCTTCGACCGCAAGGTCACGATGGGCTACATCTACATGCTGAAGCTCCACCAC
CTCGTGGACGACAAGATCCACGCGCGCTCGATCGGCCCGTACTCGCTCGTCACCCAGCAG
CCGCTGGGCGGCAAGGCGCAGTTCGGCGGCCAGCGCTTCGGCGAGATGGAGGTCTGGGCG
CTGGAGGCCTACGGCGCGGCCTACACGCTGCAGGAGATGCTCACGGTGAAGTCGGACGAC
GTGGCCGGCCGCACCAAGGTCTACGAGGCGATCGTCCGCGGCGACGACACCTTCGAGGCC
GGCATCCCCGAGAGCTTCAACGTGCTCGTCAAAGAGATGCGCTCGCTCGGCCTCAACGTC
GAGCTGACGTCTTCGA------AGAAG---GCCGCGAACGATCAGCTGGAGCCGCCGGCC
GACGCGGCCGAGTAG
>Methylobacterium_mesophilicum_SR16/6
---------------ATGGC-CAAC--ACGCTGGTCGGTCGCAAGCGCATTCGGAAGTTC
TTCGGCAAGATCAAGGAAGTTGCCGAGATGCCGAACCTCATCGAGGTTCAGAAGGCGTCC
TACGACCAGTTCCTGATGGTCGACGAGCCCGAGGGCGGGCGCGCCGACGAGGGGCTGCAG
AGCGTGTTCAAGTCGGTGTTCCCGATCTCCGACTTCGCCTCCACGGCGCTGCTCGAGTTC
GTACGCTACACCTTCGAGGCCCCGAAGTACGACGTCGACGAGTGCCGCCAGCGCGGCATC
ACCTTCGCGGCCCCGCTGAAGGTCACCCTGCGCCTCATCGTGTTCGACGTCGATCCCGAC
ACCCAGGCCAAGTCGGTCAAGGACATCAAGGAGCAGGACGTCTACATGGGCGACATGCCC
CTGATGACGGAGAACGGCACCTTCATCGTCAACGGCACCGAGCGCGTCATCGTCTCGCAG
ATGCACCGCTCGCCGGGCGTGTTCTTCGACCACGACAAGGGCAAGACCCATTCGTCGGGC
AAGCTCCTGTTCGCCGCCCGCATCATCCCGTACCGGGGCTCCTGGCTCGACGTCGAGTTC
GACGCCAAGGACATCGTGCACGTCCGCATCGACCGGAAGCGCAAGCTGCCGGCGACGTCG
CTGCTCTATGCCCTGGGGCTCGACGGTGAGGAAATCCTGTCGACCTTCTACAACAAGGTC
GTCTACGACCGCGACGGTGCCGACTGGCGCGTGCCCTTCGACGCCGAGCGCATGAAGGGC
ATGAAGGCCACGGTCGACCTAATCGACGCCGATTCCGGCGAGGTCGTCTTGGAGGCCGGC
AAGAAGCTCAACGCCCGCAACGCCCGCCAGATCACCGAGAAGGGCACCAAGTTCCTCAAG
GCGACCGACGAGGATCTCGTCGGCCAGTACATCGCCGAGGATCTGGTCAACACCCAGACC
GGCGAGATCTGGGCCGAGGCCGGCGAGGAGATCACCGAGAAGCTCCTGAAGAGCCTGGAG
GATGTCGGCACCGCCGAGCTGCCGGTGCTCGACATCGACCACGTCAATGTCGGTCCCTAC
ATCCGCAACACGCTGGCGGTGGACAAGAATTCCGGCCGCGAAGGCGCGCTGTTCGACATC
TACCGGGTCATGCGCCCGGGCGAGCCGCCGACCCTCGACACCGCCGAGGCGATGTTCCAC
TCGCTGTTCTTCGATTCCGAGCGCTACGACCTCTCGGCGGTCGGCCGCGTGAAGATGAAC
ATGCGGCTCGACCTCGACGCCGCCGACACGGTCCGCACGCTCCGCAAGGAGGACATGCTG
GCGGTGGTCAAGGCGCTGGTCGAGCTGCGCGACGGCAAGGGCGAGGTCGACGACATCGAC
CACCTCGGCAACCGCCGCGTCCGCTCGGTGGGCGAGCTCATGGAGAACCAGTACCGCCTG
GGCCTCCTGCGCATGGAGCGCGCCATCCGCGAGCGCATGAGCCAGGTCGATATCGACACG
GTCATGCCGCAGGACCTGATCAACGCGAAGCCGGCGGCCGCGGCCGTGCGCGAGTTCTTC
GGCTCGTCGCAGCTGTCGCAGTTCATGGACCAGACCAACCCGCTCTCCGAGGTGACGCAC
AAGCGCCGCCTCTCGGCGCTTGGCCCGGGCGGTCTGACGCGCGAACGCGCCGGCTTCGAG
GTGCGCGACGTGCACCCGACCCACTACGGCCGCATCTGCCCGATCGAGACGCCGGAAGGC
CCGAACATCGGCCTGATCAACTCGCTCGCCACCTTCGCGCGGGTGAACAAGTACGGCTTC
ATCGAGACCCCGTTCCGCCGCGTGCGCGACGGCGTGGTCACCGACGAGGTCGCCTACCTC
TCCGCCATGGAGGAGGCGAAGTACTACGTCGCCCAGGCGAACGCACAGATGGACGAGGCC
CGCAAGCTCACGGAGGACCTCGTGGTCTGCCGCCGGGCCGGCGAGGTGATCGTCGTGGGT
CCTGAGCGCGTCGACCTTATGGACGTGTCGCCGAAGCAGCTCGTCTCGGTGGCCGCGGCG
CTGATCCCGTTCCTGGAGAACGACGACGCCAACCGCGCGCTCATGGGCTCGAACATGCAG
CGCCAGGCGGTGCCGCTGGTCCGCGCCGACGCCCCGTTCGTGGGCACCGGCATGGAGGCG
GTGGTCGCCCGGGATTCCGGCGCCGCCATCGCGGCCCGCCGCGCCGGCATCATCGACCAG
GTGGACGCCACCCGTATCGTCATCCGCGCCACGGAAGAGGCCGACGCCAACAAGCCGGGC
GTCGACATCTACCGGCTGCAGAAGTTCCAGCGCTCCAACCAGTCGACCTGCATCACGCAG
AAGCCTCTGGTCCGCGTCGGCGAGTTCGTGAAGAAGGGCGAGATCATCGCCGACGGACCC
TCGACCGAGTTCGGCGAGCTGGCGCTGGGCCGGAACGTGCTCGTCGCGTTCATGCCGTGG
AACGGCTACAACTTCGAGGACTCGATTCTGCTCTCCGAGCGGATCGTGAAGGATGACGTG
TTCACCTCGATCCACATCGAGGAGTTCGAGGTGATGGCCCGCGACACCAAGCTCGGGCCT
GAGGAGATCACCCGCGACATCCCGAACGTTTCGGAAGAAGCGCTCAAGAACCTCGACGAG
GCCGGCATCGTCTATATCGGCGCCGAGGTGAACGCGGGCGACATCCTCGTCGGCAAGATC
ACCCCGAAGGGCGAGAGCCCGATGACGCCGGAGGAGAAGCTGCTCCGCGCCATCTTCGGC
GAGAAGGCCTCGGACGTGCGCGACACCTCGCTGCGGGTGCCGCCGGGCGTCACCGGCACC
ATCGTGGAAGTCCGCGTGTTCAACCGCCACGGCGTCGACAAGGACGAGCGCGCCCAGGCG
ATCGAGCGCGAGGAGATCGAGCGGCTCGCCAAGGACCGCGACGACGAGCAGGCGATCCTC
GACCGCAACACCTACGCCCGCCTCGCGGACGTGCTGATCGGTCAGGCGCCGGTGGCCGGC
CCGAAGGGCTTCAAGAAGGACACCACGCTCACCCGCGAGCTGATCAACGACTACCCGCGC
TCGCAATGGTGGCAGTTCGCCGTCATCGACGACCGTCTCATGACCGAGATGGAGGCGATG
CAGAAGCAGTACGACGAGTCGAAGAAGCGCCTCGAGCAGCGCTTCCTCGACAAGGTCGAG
AAGCTGCAGCGCGGCGACGAGCTGCCCCCCGGCGTCATGAAGATGGTCAAGGTCTTCGTG
GCGGTGAAGCGCAAGATCCAGCCGGGCGACAAGATGGCCGGCCGTCACGGCAACAAGGGT
GTCGTGTCGCGGATCGTGCCGATCGAGGACATGCCGTTCCTGGAGGACGGGACGCATGCC
GACATCGTGCTCAACCCGCTGGGCGTGCCCTCGCGCATGAATGTCGGCCAGATCCTGGAG
ACGCACCTGGGCTGGGCGGCTGCGGGCCTGGGTCGCAAGGTGTCGAAGGCGGTGGATGCC
TATCTGAAGTCGCAGGACATCGCGCCGCTGCGGGAGGAGATGAAGGCGATCTACTCCCCC
GGCGA---GCTCGACGGCCTGACGGACGAGGAGCTGGCCGAGGCCGGCAACAACGTCCGC
CGCGGCGTGCCGATGGCCACTCCGGTGTTCAACGGCGCCAAGGAGGCCGACATCGAGCAG
ATGCTGGAGATGGCCGGTCTCGACCGCTCGGCGCAGTCGACGCTCTATGACGGGCGCACC
GGCGAGCCCTTCGACCGCAAGGTGACGATGGGCTACATCTACATGCTGAAGCTGCACCAC
CTCGTGGACGACAAGATCCACGCCCGGTCGATCGGCCCGTACTCGCTCGTCACCCAGCAG
CCGCTGGGCGGCAAGGCGCAGTTCGGCGGTCAGCGCTTCGGCGAGATGGAGGTCTGGGCG
CTGGAGGCCTACGGCGCGGCCTACACGCTGCAGGAGATGCTCACGGTGAAGTCGGACGAC
GTGGCCGGCCGCACCAAGGTCTACGAGGCGATCGTCCGCGGCGACGACACCTTCGAGGCC
GGCATCCCCGAGTCGTTCAACGTGCTCGTCAAGGAGATGCGCTCCCTCGGCCTCAACGTC
GAGCTGACGTCCTCCA------AGAAG---GCCGCCAACGACCAGCTTGAGCCCCCGGCC
GACGCGGCCGAGTAA
>Methylobacterium_sp_EUR3_AL-11
---------------ATGGC-CAAC--ACGCTGGTCGGTCGCAAGCGCATTCGGAAGTTC
TTCGGCAAGATCAAGGAAGTTGCCGAGATGCCGAACCTCATCGAGGTTCAGAAGGCGTCC
TACGACCAGTTCCTGATGGTCGACGAGCCCGAGGGCGGGCGCGCCGACGAGGGGCTGCAG
AGCGTGTTCAAGTCGGTGTTCCCGATCTCCGACTTCGCCTCCACGGCGCTGCTGGAGTTC
GTGCGCTACACCTTCGAGGCGCCCAAGTACGACGTGGACGAGTGCCGCCAGCGCGGCATC
ACCTTCGCGGCGCCGCTGAAGGTCACGCTGCGCCTCATCGTGTTCGATGTCGATCCCGAC
ACCCAGGCCAAGTCGGTCAAGGACATCAAGGAGCAGGACGTCTACATGGGCGACATGCCC
CTGATGACGGAGAACGGCACCTTCATCGTCAACGGCACCGAGCGCGTCATCGTCTCGCAG
ATGCACCGCTCGCCGGGCGTGTTCTTCGACCACGACAAGGGCAAGACCCACTCCTCGGGC
AAGCTCCTGTTCGCCGCCCGCATCATCCCGTACCGGGGCTCCTGGCTCGACGTCGAGTTC
GACGCCAAGGACATCGTGCACGTCCGCATCGACCGGAAGCGCAAGCTGCCGGCGACGTCG
CTGCTCTACGCGCTCGGCCTCGACGGCGAGGAGATCCTGTCGACCTTCTACAACAAGGTC
GTCTACGACCGGGACGGCGCCGACTGGCGCGTGCCGTTCGACGCCGAGCGCATGAAGGGC
ATGAAGGCGACCGTCGACCTGATCGACGCCGATTCAGGCGAGGTCGTGCTCGAGGCCGGC
AAGAAGCTCAACGCCCGCAACGCCCGCCAGATCACCGAGAAGGGCACCAAGTTCCTCAAG
GCGACCGACGAGGATCTCGTCGGCCAGTACGTCGCCGAGGACCTCGTCAACGCCCAGACC
GGTGAGATCTGGGCCGAGGCCGGCGAGGAGGTCACCGACAAGCTCCTGAAGAGCCTGGAG
GAGGTCGGGATCACCGAGCTGCCGGTGCTCGACATCGACCACGTCAACATCGGCCCGTAC
ATCCGCAACACGCTGGCGGTGGACAAGAATTCCAACCGCGAGGGCGCGCTGTTCGACATC
TACCGGGTCATGCGCCCGGGCGAGCCGCCGACCCTCGAGACCGCCGAGGCGATGTTCCAC
TCGCTGTTCTTCGATTCCGAGCGCTACGACCTCTCGGCGGTCGGCCGCGTGAAGATGAAC
ATGCGTCTCGACCTCGACGCCGCCGACACCGTGCGCACGCTGCGCAAGGAGGACATGCTG
GCGGTGGTCAAGGCGCTCGTGGAGCTGCGCGACGGCAAGGGCGAGGTCGACGACATCGAC
CACCTCGGCAACCGCCGCGTCCGCTCGGTGGGCGAGCTCATGGAGAACCAGTACCGTCTG
GGCCTCCTGCGCATGGAGCGCGCCATCCGCGAGCGCATGAGCCAGGTCGACATCGACACG
GTCATGCCGCAGGACCTGATCAACGCGAAGCCCGCGGCCGCGGCCGTGCGCGAGTTCTTC
GGCTCGTCGCAGCTGTCGCAGTTCATGGACCAGACCAACCCGCTCTCCGAGGTGACGCAC
AAGCGCCGTCTCTCGGCCCTCGGCCCGGGCGGTCTGACCCGCGAGCGCGCCGGCTTCGAG
GTGCGCGACGTGCACCCGACGCACTACGGCCGCATCTGCCCGATCGAGACGCCGGAAGGC
CCGAACATCGGCCTGATCAACTCGCTCGCGACCTTCGCGCGGGTGAACAAGTACGGCTTC
ATCGAGACCCCGTTCCGCCGCGTGCGCGACGGCGTTGTCACCGACGAGGTCGCCTACCTC
TCGGCCATGGAGGAGGCGAAGTACTACGTCGCCCAGGCGAACGCCCAGATGGACGAGAAC
CGCAAGCTCACGGAGGACCTCGTGGTCTGCCGCCGGGCCGGCGAGGTGATCGTCGTGGGT
CCCGAGCGCGTCGACCTCATGGACGTGTCGCCGAAGCAGCTCGTCTCGGTGGCCGCGGCG
CTGATCCCGTTCCTCGAGAACGACGACGCCAACCGCGCGCTCATGGGCTCGAACATGCAG
CGCCAGGCGGTGCCGCTGGTCCGCGCCGACGCCCCGTTCGTGGGCACCGGCATGGAGGCG
GTGGTCGCCCGGGATTCCGGCGCCGCCATCGCGGCCCGCCGGGCCGGCATCATCGATCAG
GTGGACGCCACCCGTATCGTCATCCGCGCCACCGAGGAGGCCGACGCCAACAAGCCCGGC
GTCGACATCTACCGCCTGCAGAAGTTCCAGCGCTCCAACCAGTCGACCTGCATCACGCAG
AAGCCGCTGGTCCGCGTCGGCGAGTTCGTGAAGAAGGGCGAGATCATCGCCGACGGTCCC
TCGACCGAGTTCGGCGAGCTGGCGCTCGGCCGGAACGTGCTCGTCGCGTTCATGCCGTGG
AACGGCTACAACTTCGAGGACTCGATCCTGCTCTCCGAGCGGATCGTGAAGGATGACGTG
TTCACCTCGATCCACATCGAGGAGTTCGAGGTGATGGCCCGCGACACCAAGCTCGGGCCG
GAGGAGATCACCCGCGACATCCCGAACGTCTCCGAGGAGGCGCTCAAGAACCTCGACGAG
GCCGGCATCGTCTACATCGGTGCCGAGGTGAATGCCGGCGACATCCTCGTCGGCAAGATC
ACCCCGAAGGGCGAGAGCCCGATGACGCCGGAGGAGAAGCTGCTCCGCGCCATCTTCGGC
GAGAAGGCCTCGGACGTGCGCGACACCTCGCTGCGGGTGCCGCCGGGCGTCACCGGCACG
ATCGTCGAGGTCCGAGTGTTCAACCGCCACGGCGTCGACAAGGACGAGCGCGCCCAGGCG
ATCGAGCGCGAGGAGATCGAGCGGCTCGCCAAGGACCGCGACGACGAGCAGGCGATCCTC
GACCGCAACACCTACGCCCGCCTGGCGGACGTGCTGATCGGTCAGGCACCGGTGGCCGGC
CCGAAGGGCTTCAAGAAGGACACCACGCTCACCCGCGAGCTGATCAACGACTACCCGCGC
TCGCAGTGGTGGCAGTTCGCCGTCATCGACGACCGTCTCATGACCGAGATGGAGGCGATG
CAGAAGCAGTACGACGAGTCGAAGAAGCGCCTCGAGCAGCGCTTCCTCGACAAGGTCGAG
AAGCTGCAGCGCGGCGACGAGCTGCCCCCCGGCGTCATGAAGATGGTCAAGGTCTTCGTG
GCGGTGAAGCGCAAGATCCAGCCGGGCGACAAGATGGCCGGCCGTCACGGCAACAAGGGT
GTCGTGTCGCGGATCGTGCCGATCGAGGACATGCCGTTCCTGGAAGACGGGACGCACGCC
GACATCGTGCTCAACCCGCTGGGCGTGCCCTCGCGCATGAACGTCGGGCAGATCCTGGAG
ACGCACCTGGGCTGGGCGGCTGCGGGCCTGGGTCGCAAGGTGTCGAAGGCGGTGGATGCC
TATCTGAAGACCCAGGACATCGCGCCGCTGCGGGAGGAGATGAAGGCGATCTACTCCCCC
GGCGA---GCTCGACGGCCTGACGGACGAGGAGCTGGCCGAGGCTGGCAACAACGTCCGC
CGCGGCGTGCCGATGGCCACGCCGGTGTTCAACGGCGCCAAGGAAGCCGACATCGAGCAG
ATGCTGGAGATGGCCGGGCTGGACCGCTCGGCGCAGTCGACGCTCTACGACGGGCGGACC
GGCGAGCCCTTCGACCGCAAGGTCACGATGGGCTACATCTACATGCTGAAGCTCCACCAC
CTCGTGGACGACAAGATCCACGCGCGCTCGATCGGCCCGTACTCGCTCGTCACCCAGCAG
CCGCTGGGCGGCAAGGCGCAGTTCGGCGGCCAGCGCTTCGGCGAGATGGAGGTCTGGGCG
CTCGAGGCCTACGGCGCGGCCTACACGCTGCAGGAGATGCTCACGGTGAAGTCGGACGAC
GTGGCCGGCCGCACCAAGGTCTACGAGGCGATCGTCCGCGGCGACGACACGTTCGAGGCC
GGCATCCCCGAGTCGTTCAACGTGCTCGTCAAGGAGATGCGCTCGCTCGGCCTCAACGTC
GAGCTCACCTCCTCCA------AGAAG---GCGGCCAACGACCAGCTGGAGCCGCCGGCG
GACGCGGCCGAGTAA
>Methylobacterium_radiotolerans_78c
---------------ATGGC-CAAC--ACGCTGGTCGGTCGCAAGCGCATTCGGAAGTTC
TTCGGCAAGATCAAGGAAGTTGCCGAGATGCCGAACCTCATCGAGGTTCAGAAGGCGTCC
TACGACCAGTTCCTGATGGTCGACGAGCCCGAGGGCGGGCGCGCCGACGAGGGGCTGCAG
AGCGTGTTCAAGTCGGTGTTCCCGATCTCCGACTTCGCCTCCACGGCGCTGCTGGAGTTC
GTGCGCTACACCTTCGAGGCGCCCAAGTACGACGTGGACGAGTGCCGCCAGCGCGGCATC
ACCTTCGCGGCGCCGCTGAAGGTCACGCTGCGCCTCATCGTGTTCGATGTCGATCCCGAC
ACCCAGGCCAAGTCGGTCAAGGACATCAAGGAGCAGGACGTCTACATGGGCGACATGCCC
CTGATGACGGAGAACGGCACCTTCATCGTCAACGGCACCGAGCGCGTCATCGTCTCGCAG
ATGCACCGCTCGCCGGGCGTGTTCTTCGACCACGACAAGGGCAAGACCCACTCCTCGGGC
AAGCTCCTGTTCGCCGCCCGCATCATCCCGTACCGGGGCTCCTGGCTCGACGTCGAGTTC
GACGCCAAGGACATCGTGCACGTCCGCATCGACCGGAAGCGCAAGCTGCCGGCGACGTCG
CTGCTCTACGCGCTCGGCCTCGACGGCGAGGAGATCCTGTCGACCTTCTACAACAAGGTC
GTCTACGACCGGGACGGCGCCGACTGGCGCGTGCCGTTCGACGCCGAGCGCATGAAGGGC
ATGAAGGCGACCGTCGACCTGATCGACGCCGATTCCGGCGAGGTCGTGCTCGAGGCCGGC
AAGAAGCTCAACGCCCGCAACGCCCGCCAGATCACCGAGAAGGGCACCAAGTTCCTCAAG
GCGACCGACGAGGATCTCGTCGGCCAGTACGTCGCCGAGGACCTCGTCAACGCCCAGACC
GGTGAGATCTGGGCCGAGGCCGGCGAGGAGGTCACCGACAAGCTCCTGAAGAGCCTGGAG
GAGGTCGGGATCACCGAGCTGCCGGTGCTCGACATCGACCACGTCAACATCGGCCCGTAC
ATCCGCAACACGCTGGCGGTGGACAAGAATTCCAACCGCGAGGGCGCGCTGTTCGACATC
TACCGGGTCATGCGCCCGGGCGAGCCGCCGACCCTCGAGACCGCCGAGGCGATGTTCCAC
TCGCTGTTCTTCGATTCCGAGCGCTACGACCTCTCGGCGGTCGGCCGCGTGAAGATGAAC
ATGCGCCTCGACCTCGACGCCGCCGACACGGTCCGCACCCTCCGCAAGGAGGACATGCTG
GCGGTGGTCAAGGCGCTGGTCGAACTGCGCGACGGCAAGGGCGAGGTCGACGACATCGAC
CACCTCGGCAACCGCCGCGTCCGCTCGGTGGGCGAGCTCATGGAGAACCAGTACCGCCTG
GGCCTCCTGCGCATGGAGCGCGCCATCCGCGAGCGCATGAGCCAGGTCGATATTGACACG
GTCATGCCGCAGGACCTGATCAACGCGAAGCCGGCGGCCGCGGCCGTGCGCGAGTTCTTC
GGCTCGTCGCAGCTGTCGCAGTTCATGGACCAGACCAACCCGCTCTCCGAGGTGACGCAC
AAGCGCCGCCTCTCGGCCCTCGGCCCGGGCGGTCTGACCCGCGAGCGCGCCGGCTTCGAG
GTGCGCGACGTGCACCCGACGCACTACGGCCGCATCTGCCCGATCGAGACGCCGGAAGGC
CCGAACATCGGCCTGATCAACTCGCTCGCGACCTTCGCGCGGGTGAACAAGTACGGCTTC
ATCGAGACCCCGTTCCGCCGCGTGCGCGACGGCGTGGTCACCGACGAGGTCGCCTACCTC
TCGGCC-TGGAGGAGGCGAAGTACTACGTCGCCCAGGCGAACGCCCAGATGGACGAGAAC
CGCAAGCTCACGGAGGACCTCGTGGTCTGCCGCCGGGCCGGCGAGGTGATCGTCGTGGGT
CCCGAGCGCGTCGACCTCATGGACGTGTCGCCGAAGCAGCTCGTATCGGTGGCCGCGGCG
CTGATCCCGTTCCTCGAGAACGACGACGCCAACCGCGCGCTCATGGGCTCGAACATGCAG
CGCCAGGCGGTGCCGCTGGTCCGCGCCGACGCCCCGTTCGTGGGCACCGGCATGGAGGCG
GTGGTCGCCCGGGATTCCGGCGCCGCCATCGCGGCCCGCCGGGCCGGCATCATCGATCAG
GTGGACGCCACCCGTATCGTCATCCGCGCCACCGAGGAGGCCGACGCCAACAAGCCCGGC
GTCGACATCTACCGCCTGCAGAAGTTCCAGCGCTCCAACCAGTCGACCTGCATCACGCAG
AAGCCGCTGGTCCGCGTCGGCGAGTTCGTGAAGAAGGGCGAGATCATCGCCGACGGTCCC
TCGACCGAGTTCGGCGAGCTGGCGCTCGGCCGGAACGTGCTCGTCGCGTTCATGCCGTGG
AACGGCTACAACTTCGAGGACTCGATCCTGCTCTCCGAGCGGATCGTGAAGGATGACGTG
TTCACCTCGATCCACATCGAGGAGTTCGAGGTGATGGCCCGCGACACCAAGCTCGGGCCG
GAGGAGATCACCCGCGACATCCCGAACGTCTCCGAGGAGGCGCTCAAGAACCTCGACGAG
GCCGGCATCGTCTACATCGGTGCCGAGGTGAATGCCGGCGACATCCTCGTCGGCAAGATC
ACCCCGAAGGGCGAGAGCCCGATGACGCCGGAGGAGAAGCTGCTCCGCGCCATCTTCGGC
GAGAAGGCCTCGGACGTGCGCGACACCTCGCTGCGGGTGCCGCCGGGCGTCACCGGCACG
ATCGTCGAGGTCCGAGTGTTCAACCGCCACGGCGTCGACAAGGACGAGCGCGCCCAGGCG
ATCGAGCGCGAGGAGATCGAGCGGCTCGCCAAGGACCGCGACGACGAGCAGGCGATCCTC
GACCGCAACACCTACGCCCGCCTGGCGGACGTGCTGATCGGTCAGGCGCCGGTGGCCGGC
CCGAAGGGCTTCAAGAAGGACACCACGCTCACCCGCGAGCTGATCAACGACTACCCGCGC
TCGCAGTGGTGGCAGTTCGCCGTCATCGACGACCGTCTCATGACCGAGATGGAGGCGATG
CAGAAGCAGTACGACGAGTCGAAGAAGCGCCTCGAGCAGCGCTTCCTCGACAAGGTCGAG
AAGCTGCAGCGCGGCGACGAGCTGCCCCCCGGCGTCATGAAGATGGTCAAGGTCTTCGTG
GCGGTGAAGCGCAAGATCCAGCCGGGCGACAAGATGGCCGGCCGTCACGGCAACAAGGGT
GTCGTGTCGCGGATCGTGCCGATCGAGGACATGCCGTTCCTGGAGGACGGGACGCACGCC
GACATCGTGCTCAACCCGCTGGGCGTGCCCTCGCGCATGAACGTCGGGCAGATCCTGGAG
ACGCACCTGGGCTGGGCGGCTGCGGGCCTGGGTCGCAAGGTGTCGAAGGCGGTGGATGCC
TATCTGAAGACCCAGGACATCGCGCCGCTGCGGGAGGAGATGAAGGCGATCTACTCCCCC
GGCGA---GCTCGACGGCCTGACGGACGAGGAGCTGGCCGAGGCCGGCAACAACGTCCGC
CGCGGCGTGCCGATGGCCACCCCGGTCTTCAACGGCGCCAAGGAGGCCGACATCGAGCAG
ATGCTGGAGATGGCCGGGCTGGACCGCTCGGCGCAGTCGACGCTCTACGACGGGCGCACC
GGCGAGCCCTTCGACCGCAAGGTCACCATGGGCTACATCTACATGCTGAAGCTCCACCAC
CTCGTGGACGACAAGATCCACGCGCGCTCGATCGGCCCGTACTCGCTCGTCACCCAGCAG
CCGCTGGGCGGCAAGGCGCAGTTCGGCGGCCAGCGCTTCGGCGAGATGGAGGTCTGGGCG
CTCGAGGCCTACGGCGCGGCCTACACGCTGCAGGAGATGCTCACGGTGAAGTCGGACGAC
GTGGCCGGCCGCACCAAGGTCTACGAGGCGATCGTCCGCGGCGACGACACGTTCGAGGCC
GGCATCCCCGAGTCGTTCAACGTGCTCGTCAAGGAGATGCGCTCGCTCGGCCTCAACGTC
GAGCTCACCTCCTCCA------AGAAG---GCGGCCAACGACCAGCTGGAGCCGCCGGCG
GACGCGGCCGAGTAA
>Methylobacterium_radiotolerans_NDB3P7
---------------ATGGC-CAAC--ACGCTGGTCGGTCGCAAGCGCATTCGGAAGTTC
TTCGGCAAGATCAAGGAAGTTGCCGAGATGCCGAACCTCATCGAGGTTCAGAAGGCGTCC
TACGACCAGTTCCTGATGGTCGACGAGCCCGAGGGCGGGCGCGCCGACGAGGGGCTGCAG
AGCGTGTTCAAGTCGGTGTTCCCGATCTCCGACTTCGCCTCCACGGCGTTGCTGGAGTTC
GTGCGCTACACCTTCGAGGCGCCCAAGTACGACGTGGACGAGTGCCGCCAGCGCGGCATC
ACCTTCGCGGCGCCGCTGAAGGTCACGCTGCGCCTCATCGTGTTCGATGTCGATCCCGAC
ACCCAGGCCAAGTCGGTCAAGGACATCAAGGAGCAGGACGTCTACATGGGCGACATGCCC
CTGATGACGGAGAACGGCACCTTCATCGTCAACGGCACCGAGCGCGTCATCGTCTCGCAG
ATGCACCGCTCGCCGGGCGTGTTCTTCGACCACGACAAGGGCAAGACCCACTCCTCGGGC
AAGCTCCTGTTCGCCGCCCGCATCATCCCGTACCGGGGCTCCTGGCTCGACGTCGAGTTC
GACGCCAAGGACATCGTGCACGTCCGAATCGACCGGAAGCGCAAGCTGCCGGCGACGTCG
CTGCTCTACGCGCTCGGCCTCGACGGCGAGGAGATCCTGTCGACCTTCTACAACAAGGTC
GTCTACGACCGGGACGGCGCCGACTGGCGCGTGCCGTTCGACGCCGAGCGCATGAAGGGC
ATGAAGGCGACCGTCGACCTGATCGACGCCGATTCCGGCGAGGTCGTGCTCGAGGCCGGC
AAGAAGCTCAACGCCCGCAACGCCCGCCAGATCACCGAGAAGGGCACCAAGTTCCTCAAG
GCGACCGACGAGGATCTCGTCGGCCAGTACGTCGCCGAGGACCTCGTCAACGCCCAGACC
GGTGAGATCTGGGCCGAGGCCGGCGAGGAGGTCACCGACAAGCTCCTGAAGAGCCTGGAG
GAGGTCGGGATCACCGAGCTGCCGGTGCTCGACATCGACCACGTCAACATCGGCCCGTAC
ATCCGCAACACGCTGGCGGTGGACAAGAATTCCAACCGCGAGGGCGCGCTGTTCGACATC
TACCGGGTCATGCGCCCGGGCGAGCCGCCGACCCTCGAGACCGCCGAGGCGATGTTCCAC
TCGCTGTTCTTCGATTCCGAGCGCTACGACCTCTCGGCGGTCGGCCGCGTGAAGATGAAC
ATGCGTCTCGACCTCGACGCCGCCGACACCGTGCGCACGCTCCGCAAGGAGGACATGCTG
GCGGTGGTCAAGGCGCTCGTGGAGCTGCGCGACGGCAAGGGCGAGGTCGATGACATCGAC
CACCTCGGCAACCGCCGCGTCCGCTCGGTGGGCGAGCTCATGGAGAACCAGTACCGCCTG
GGCCTCCTGCGCATGGAGCGCGCCATCCGCGAGCGCATGAGCCAGGTCGACATCGACACG
GTCATGCCGCAGGACCTGATCAACGCGAAGCCCGCGGCCGCGGCCGTGCGCGAGTTCTTC
GGCTCGTCGCAGCTGTCGCAGTTCATGGACCAGACCAACCCGCTCTCCGAGGTGACGCAC
AAGCGCCGCCTCTCGGCCCTCGGCCCGGGCGGTCTGACCCGCGAGCGCGCCGGCTTCGAG
GTGCGCGACGTGCACCCGACGCACTACGGCCGCATCTGCCCGATCGAAACGCCGGAAGGC
CCGAACATCGGCCTGATCAACTCGCTCGCGACCTTCGCGCGGGTGAACAAGTACGGCTTC
ATCGAGACCCCGTTCCGCCGCGTACGCGACGGCGTGGTCACCGACGAGGTCGCCTACCTC
TCGGCCATGGAGGAGGCGAAGTACTACGTCGCCCAGGCGAACGCCCAGATGGACGAGAAC
CGCAAGCTCACGGAGGACCTCGTGGTCTGCCGCCGGGCCGGCGAGGTGATCGTCGTGGGT
CCCGAGCGCGTCGACCTCATGGACGTGTCGCCGAAGCAGCTCGTCTCGGTGGCCGCGGCG
CTGATCCCGTTCCTCGAGAACGACGACGCCAACCGCGCGCTCATGGGCTCGAACATGCAG
CGCCAGGCGGTGCCGCTGGTCCGCGCCGACGCCCCGTTCGTGGGCACCGGCATGGAGGCG
GTGGTCGCCCGGGATTCCGGCGCCGCCATCGCGGCCCGCCGCGCCGGCATCATCGATCAG
GTGGACGCCACCCGTATCGTCATCCGCGCCACCGAGGAGGCCGACGCCAACAAGCCCGGC
GTCGACATCTACCGCCTGCAGAAGTTCCAGCGCTCCAACCAGTCGACCTGCATCACGCAG
AAGCCGCTGGTCCGCGTCGGCGAGTTCGTGAAGAAGGGCGAGATCATCGCCGACGGTCCC
TCGACCGAGTTCGGCGAGCTGGCGCTCGGCCGGAACGTGCTCGTCGCGTTCATGCCGTGG
AACGGCTACAACTTCGAGGACTCGATCCTGCTCTCCGAGCGGATCGTGAAGGATGACGTG
TTCACCTCGATCCACATCGAGGAGTTCGAGGTGATGGCCCGCGACACCAAGCTCGGGCCG
GAGGAGATCACCCGCGACATCCCGAACGTCTCCGAGGAGGCGCTCAAGAACCTCGACGAG
GCCGGCATCGTCTACATCGGTGCCGAGGTGAATGCCGGCGACATCCTCGTCGGCAAGATC
ACCCCGAAGGGCGAGAGCCCGATGACGCCGGAGGAGAAGCTGCTCCGCGCCATCTTCGGC
GAGAAGGCCTCGGACGTGCGCGACACCTCCCTGCGGGTGCCGCCGGGCGTCACCGGCACG
ATCGTCGAGGTCCGGGTGTTCAACCGCCACGGCGTCGACAAGGACGAGCGCGCCCAGGCG
ATCGAGCGCGAGGAGATCGAGCGGCTCGCCAAGGACCGCGACGACGAGCAGGCGATCCTC
GACCGCAACACCTACGCCCGCCTGGCGGACGTGCTGATCGGTCAGGCGCCGGTGGCCGGC
CCGAAGGGCTTCAAGAAGGACACCACGCTCACCCGCGAGCTGATCAACGACTACCCGCGC
TCGCAGTGGTGGCAGTTCGCCGTCATCGACGACCGTCTCATGACCGAGATGGAGGCGATG
CAGAAGCAGTACGACGAGTCGAAGAAGCGCCTCGAGCAGCGCTTCCTCGACAAGGTCGAG
AAGCTGCAGCGCGGCGACGAGCTGCCCCCCGGCGTCATGAAGATGGTCAAGGTCTTCGTG
GCGGTGAAGCGCAAGATCCAGCCGGGCGACAAGATGGCCGGCCGTCACGGCAACAAGGGT
GTCGTGTCGCGGATCGTGCCGATCGAGGACATGCCGTTCCTGGAGGACGGGACGCATGCC
GACATCGTGCTCAACCCGCTGGGCGTGCCCTCGCGCATGAACGTCGGGCAGATCCTGGAG
ACGCACCTGGGCTGGGCGGCTGCGGGCCTGGGTCGCAAGGTGTCGAAGGCGGTGGATGCC
TATCTGAAGACCCAGGACATCGCGCCGCTGCGGGAGGAGATGAAGGCGATCTACTCCCCC
GGCGA---GCTCGACGGCCTGACGGACGAGGAGCTGGCCGAGGCCGGCAACAACGTCCGC
CGCGGCGTGCCGATGGCCACCCCGGTCTTCAACGGCGCCAAGGAAGCCGACATCGAGCAG
ATGCTGGAGATGGCCGGGCTGGACCGCTCGGCGCAGTCGACGCTCTACGACGGGCGCACC
GGCGAGCCCTTCGACCGCAAGGTCACCATGGGCTACATCTACATGCTGAAGCTCCACCAC
CTCGTGGACGACAAGATCCACGCGCGCTCGATCGGCCCGTACTCGCTCGTCACCCAGCAG
CCGCTGGGCGGCAAGGCGCAGTTCGGCGGCCAGCGCTTCGGCGAGATGGAGGTCTGGGCG
CTCGAGGCCTACGGCGCGGCCTACACGCTGCAGGAGATGCTCACGGTGAAGTCGGACGAC
GTGGCCGGCCGCACCAAGGTCTACGAGGCGATCGTCCGCGGCGACGACACGTTCGAGGCC
GGCATCCCCGAGTCGTTCAACGTGCTCGTCAAGGAGATGCGCTCGCTCGGCCTCAACGTC
GAGCTCACCTCCTCCA------AGAAG---GCGGCCAACGACCAGCTGGAGCCGCCGGCG
GACGCGGCCGAGTAA
>Methylobacterium_radiotolerans_MAMP_4754
---------------ATGGC-CAAC--ACGCTGGTCGGTCGCAAGCGCATTCGGAAGTTC
TTCGGCAAGATCAAGGAAGTTGCCGAGATGCCGAACCTCATCGAGGTTCAGAAGGCGTCC
TACGACCAGTTCCTGATGGTCGACGAGCCCGAGGGCGGGCGCGCCGACGAGGGGCTGCAG
AGCGTGTTCAAGTCGGTGTTCCCGATCTCCGACTTCGCCTCCACGGCGCTGCTGGAGTTC
GTGCGCTACACCTTCGAGGCGCCCAAGTACGACGTGGACGAGTGCCGCCAGCGCGGCATC
ACCTTCGCGGCGCCGCTGAAGGTCACGCTGCGCCTCATCGTGTTCGATGTCGATCCCGAC
ACCCAGGCCAAGTCGGTCAAGGACATCAAGGAGCAGGACGTCTACATGGGCGACATGCCC
CTGATGACGGAGAACGGCACCTTCATCGTCAACGGCACCGAGCGCGTCATCGTCTCGCAG
ATGCACCGCTCGCCGGGCGTGTTCTTCGACCACGACAAGGGCAAGACCCACTCCTCGGGC
AAGCTCCTGTTCGCCGCCCGCATCATCCCGTACCGGGGCTCCTGGCTCGACGTCGAGTTC
GACGCCAAGGACATCGTGCACGTCCGCATCGACCGGAAGCGCAAGCTGCCGGCGACGTCG
CTGCTCTACGCGCTCGGCCTCGACGGCGAGGAGATCCTGTCGACCTTCTACAACAAGGTC
GTCTACGACCGGGACGGCGCCGACTGGCGCGTGCCGTTCGACGCCGAGCGCATGAAGGGC
ATGAAGGCGACCGTCGACCTGATCGACGCCGATTCCGGCGAGGTCGTGCTCGAGGCCGGC
AAGAAGCTCAACGCCCGCAACGCCCGCCAGATCACCGAGAAGGGCACCAAGTTCCTCAAG
GCGACCGACGAGGATCTCGTCGGCCAGTACGTCGCCGAGGACCTCGTCAACGCCCAGACC
GGTGAGATCTGGGCCGAGGCCGGCGAGGAGGTCACCGACAAGCTCCTGAAGAGCCTGGAG
GAGGTCGGGATCACCGAGCTGCCGGTGCTCGACATCGACCACGTCAACATCGGCCCGTAC
ATCCGCAACACGCTGGCGGTGGACAAGAATTCCAACCGCGAGGGCGCGCTGTTCGACATC
TACCGGGTCATGCGCCCGGGCGAGCCGCCGACCCTCGAGACCGCCGAGGCGATGTTCCAC
TCGCTGTTCTTCGATTCCGAGCGCTACGACCTCTCGGCGGTCGGCCGCGTGAAGATGAAC
ATGCGTCTCGACCTCGACGCCGCCGACACCGTGCGCACGCTGCGCAAGGAGGACATGCTG
GCGGTGGTCAAGGCGCTCGTGGAGCTGCGCGACGGCAAGGGCGAGGTCGATGACATCGAC
CACCTCGGCAACCGCCGCGTCCGCTCGGTGGGCGAGCTCATGGAGAACCAGTACCGCCTG
GGCCTCCTGCGCATGGAGCGCGCCATCCGCGAGCGCATGAGCCAGGTCGATATTGACACG
GTCATGCCGCAGGACCTGATCAACGCGAAGCCGGCGGCCGCGGCCGTGCGCGAGTTCTTC
GGCTCGTCGCAGCTGTCGCAGTTCATGGACCAGACCAACCCGCTCTCCGAGGTGACGCAC
AAGCGCCGCCTCTCGGCCCTCGGCCCGGGCGGTCTGACCCGCGAGCGCGCCGGCTTCGAG
GTGCGCGACGTGCACCCGACGCACTACGGCCGCATCTGCCCGATCGAGACGCCGGAAGGC
CCGAACATCGGCCTGATCAACTCGCTCGCGACCTTCGCGCGGGTGAACAAGTACGGCTTC
ATCGAGACCCCGTTCCGCCGCGTGCGCGACGGCGTGGTCACCGACGAGGTCGCCTACCTC
TCGGCCATGGAGGAGGCGAAGTACTACGTCGCCCAGGCGAACGCCCAGATGGACGAGAAC
CGCAAGCTCACGGAGGACCTCGTGGTCTGCCGCCGGGCCGGCGAGGTGATCGTCGTGGGT
CCCGAGCGCGTCGACCTCATGGACGTGTCGCCGAAGCAGCTCGTATCGGTGGCCGCGGCG
CTGATCCCGTTCCTCGAGAACGACGACGCCAACCGCGCGCTCATGGGCTCGAACATGCAG
CGCCAGGCGGTGCCGCTGGTCCGCGCCGACGCCCCGTTCGTGGGCACCGGCATGGAGGCG
GTGGTCGCCCGGGATTCCGGCGCCGCCATCGCGGCCCGCCGGGCCGGCATCATCGATCAG
GTGGACGCCACCCGTATCGTCATCCGCGCCACCGAGGAGGCCGACGCCAACAAGCCCGGC
GTCGACATCTACCGCCTGCAGAAGTTCCAGCGCTCCAACCAGTCGACCTGCATCACGCAG
AAGCCGCTGGTCCGCGTCGGCGAGTTCGTGAAGAAGGGCGAGATCATCGCCGACGGTCCC
TCGACCGAGTTCGGCGAGCTGGCGCTCGGCCGGAACGTGCTCGTCGCGTTCATGCCGTGG
AACGGCTACAACTTCGAGGACTCGATCCTGCTCTCCGAGCGGATCGTGAAGGATGACGTG
TTCACCTCGATCCACATCGAGGAGTTCGAGGTGATGGCCCGCGACACCAAGCTCGGGCCG
GAGGAGATCACCCGCGACATCCCGAACGTCTCCGAGGAGGCGCTCAAGAACCTCGACGAG
GCCGGCATCGTCTACATCGGTGCCGAGGTGAATGCCGGCGACATCCTCGTCGGCAAGATC
ACCCCGAAGGGCGAGAGCCCGATGACGCCGGAGGAGAAGCTGCTCCGCGCCATCTTCGGC
GAGAAGGCCTCGGACGTGCGCGACACCTCGCTGCGGGTGCCGCCGGGCGTCACCGGCACG
ATCGTCGAGGTCCGGGTGTTCAACCGCCACGGCGTCGACAAGGACGAGCGCGCCCAGGCG
ATCGAGCGCGAGGAGATCGAGCGGCTCGCCAAGGACCGCGACGACGAGCAGGCGATCCTC
GACCGCAACACCTACGCCCGCTTGGCGGACGTGCTGATCGGTCAGGCGCCGGTGGCCGGC
CCGAAGGGCTTCAAGAAGGACACCACGCTCACCCGCGAGCTGATCAACGACTACCCGCGC
TCGCAGTGGTGGCAGTTCGCCGTCATCGACGACCGTCTCATGACCGAGATGGAGGCGATG
CAGAAGCAGTACGACGAGTCGAAGAAGCGCCTTGAGCAGCGCTTCCTCGACAAGGTCGAG
AAGCTGCAGCGCGGCGACGAGCTGCCCCCCGGCGTCATGAAGATGGTCAAGGTCTTCGTG
GCGGTGAAGCGCAAGATCCAGCCGGGCGACAAGATGGCCGGCCGTCACGGCAACAAGGGT
GTCGTGTCGCGGATCGTGCCGATCGAGGACATGCCGTTCCTGGAGGACGGGACGCACGCC
GACATCGTGCTCAACCCGCTGGGCGTGCCCTCGCGCATGAACGTCGGGCAGATCCTGGAG
ACGCACCTGGGCTGGGCGGCTGCGGGCCTGGGTCGCAAGGTGTCGAAGGCGGTGGATGCC
TATCTGAAGACCCAGGACATCGCGCCGCTGCGGGAGGAGATGAAGGCGATCTACTCCCCC
GGCGA---GCTCGACGGCCTGACGGACGAGGAGCTGGCCGAGGCCGGCAACAACGTCCGC
CGCGGCGTGCCGATGGCCACCCCGGTCTTCAACGGCGCCAAGGAGGCCGACATCGAGCAG
ATGCTGGAGATGGCCGGGCTGGACCGCTCGGCGCAGTCGACGCTCTACGACGGGCGCACC
GGCGAGCCCTTCGACCGCAAGGTCACCATGGGCTACATCTACATGCTGAAGCTCCACCAC
CTCGTGGACGACAAGATCCACGCGCGCTCGATCGGCCCGTACTCGCTCGTCACCCAGCAG
CCGCTGGGCGGCAAGGCGCAGTTCGGCGGCCAGCGCTTCGGCGAGATGGAGGTCTGGGCG
CTCGAGGCCTACGGCGCGGCCTACACGCTGCAGGAGATGCTCACGGTGAAGTCGGACGAC
GTGGCCGGCCGCACCAAGGTCTACGAGGCGATCGTCCGCGGCGACGACACGTTCGAGGCC
GGCATCCCCGAGTCGTTCAACGTGCTCGTCAAGGAGATGCGCTCGCTCGGCCTCAACGTC
GAGCTCACCTCCTCCA------AGAAG---GCGGCCAACGACCAGCTGGAGCCGCCGGCG
GACGCGGCCGAGTAA
>Methylobacterium_sp_ME121
---------------ATGGC-CAAC--ACGCTGGTCGGTCGCAAGCGCATTCGGAAGTTC
TTCGGCAAGATCAAGGAAGTTGCCGAGATGCCGAACCTCATCGAGGTTCAGAAGGCGTCC
TACGACCAGTTCCTGATGGTCGACGAGCCCGAGGGCGGGCGCGCCGACGAGGGGCTGCAG
AGCGTGTTCAAGTCGGTGTTCCCGATCTCCGACTTCGCCTCCACGGCGCTGCTGGAGTTC
GTGCGCTACACCTTCGAGGCGCCCAAGTACGACGTGGACGAGTGCCGCCAGCGCGGCATC
ACCTTCGCGGCGCCGCTGAAGGTCACGCTGCGCCTCATCGTGTTCGATGTCGATCCCGAC
ACCCAGGCCAAGTCGGTCAAGGACATCAAGGAGCAGGACGTCTACATGGGCGACATGCCC
CTGATGACGGAGAACGGCACCTTCATCGTCAACGGCACCGAGCGCGTCATCGTCTCGCAG
ATGCACCGCTCGCCGGGCGTGTTCTTCGACCACGACAAGGGCAAGACCCACTCCTCGGGC
AAGCTCCTGTTCGCCGCCCGCATCATCCCGTACCGGGGCTCCTGGCTCGACGTCGAGTTC
GACGCCAAGGACATCGTGCACGTCCGCATCGACCGGAAGCGCAAGCTGCCGGCGACGTCG
CTGCTCTACGCGCTCGGCCTCGACGGCGAGGAGATCCTGTCGACCTTCTACAACAAGGTC
GTCTACGACCGGGACGGCGCCGACTGGCGCGTGCCGTTCGACGCCGAGCGCATGAAGGGC
ATGAAGGCGACCGTCGACCTGATCGACGCCGATTCCGGCGAGGTCGTGCTCGAGGCCGGC
AAGAAGCTCAACGCCCGCAACGCCCGCCAGATCACCGAGAAGGGCACCAAGTTCCTCAAG
GCGACCGACGAGGATCTCGTCGGCCAGTACGTCGCCGAGGACCTCGTCAACGCCCAGACC
GGTGAGATCTGGGCCGAGGCCGGCGAGGAGGTCACCGACAAGCTCCTGAAGAGCCTGGAG
GAGGTCGGGATCACCGAGCTGCCGGTGCTCGACATCGACCACGTCAACATCGGCCCGTAC
ATCCGCAACACGCTGGCGGTGGACAAGAATTCCAACCGCGAGGGCGCGCTGTTCGACATC
TACCGGGTCATGCGCCCGGGCGAGCCGCCGACCCTCGAGACCGCCGAGGCGATGTTCCAC
TCGCTGTTCTTCGATTCCGAGCGCTACGACCTCTCGGCGGTCGGCCGCGTGAAGATGAAC
ATGCGTCTCGACCTCGACGCCGCCGACACCGTGCGCACGCTGCGCAAGGAGGACATGCTG
GCGGTGGTCAAGGCGCTCGTGGAGCTGCGCGACGGCAAGGGCGAGGTCGATGACATCGAC
CACCTCGGCAACCGCCGCGTCCGCTCGGTGGGCGAGCTCATGGAGAACCAGTACCGCCTG
GGCCTCCTGCGCATGGAGCGCGCCATCCGCGAGCGCATGAGCCAGGTCGATATTGACACG
GTCATGCCGCAGGACCTGATCAACGCGAAGCCGGCGGCCGCGGCCGTGCGCGAGTTCTTC
GGCTCGTCGCAGCTGTCGCAGTTCATGGACCAGACCAACCCGCTCTCCGAGGTGACGCAC
AAGCGCCGCCTCTCGGCCCTCGGCCCGGGCGGTCTGACCCGCGAGCGCGCCGGCTTCGAG
GTGCGCGACGTGCACCCGACGCACTACGGCCGCATCTGCCCGATCGAGACGCCGGAAGGC
CCGAACATCGGCCTGATCAACTCGCTCGCGACCTTCGCGCGGGTGAACAAGTACGGCTTC
ATCGAGACCCCGTTCCGCCGCGTGCGCGACGGCGTGGTCACCGACGAGGTCGCCTACCTC
TCGGCCATGGAGGAGGCGAAGTACTACGTCGCCCAGGCGAACGCCCAGATGGACGAGAAC
CGCAAGCTCACGGAGGACCTCGTGGTCTGCCGCCGGGCCGGCGAGGTGATCGTCGTGGGT
CCCGAGCGCGTCGACCTCATGGACGTGTCGCCGAAGCAGCTCGTATCGGTGGCCGCGGCG
CTGATCCCGTTCCTCGAGAACGACGACGCCAACCGCGCGCTCATGGGCTCGAACATGCAG
CGCCAGGCGGTGCCGCTGGTCCGCGCCGACGCCCCGTTCGTGGGCACCGGCATGGAGGCG
GTGGTCGCCCGGGATTCCGGCGCCGCCATCGCGGCCCGCCGGGCCGGCATCATCGATCAG
GTGGACGCCACCCGTATCGTCATCCGCGCCACCGAGGAGGCCGACGCCAACAAGCCCGGC
GTCGACATCTACCGCCTGCAGAAGTTCCAGCGCTCCAACCAGTCGACCTGCATCACGCAG
AAGCCGCTGGTCCGCGTCGGCGAGTTCGTGAAGAAGGGCGAGATCATCGCCGACGGTCCC
TCGACCGAGTTCGGCGAGCTGGCGCTCGGCCGGAACGTGCTCGTCGCGTTCATGCCGTGG
AACGGCTACAACTTCGAGGACTCGATCCTGCTCTCCGAGCGGATCGTGAAGGATGACGTG
TTCACCTCGATCCACATCGAGGAGTTCGAGGTGATGGCCCGCGACACCAAGCTCGGGCCG
GAGGAGATCACCCGCGACATCCCGAACGTCTCCGAGGAGGCGCTCAAGAACCTCGACGAG
GCCGGCATCGTCTACATCGGTGCCGAGGTGAATGCCGGCGACATCCTCGTCGGCAAGATC
ACCCCGAAGGGCGAGAGCCCGATGACGCCGGAGGAGAAGCTGCTCCGCGCCATCTTCGGC
GAGAAGGCCTCGGACGTGCGCGACACCTCGCTGCGGGTGCCGCCGGGCGTCACCGGCACG
ATCGTCGAGGTCCGGGTGTTCAACCGCCACGGCGTCGACAAGGACGAGCGCGCCCAGGCG
ATCGAGCGCGAGGAGATCGAGCGGCTCGCCAAGGACCGCGACGACGAGCAGGCGATCCTC
GACCGCAACACCTACGCCCGCTTGGCGGACGTGCTGATCGGTCAGGCGCCGGTGGCCGGC
CCGAAGGGCTTCAAGAAGGACACCACGCTCACCCGCGAGCTGATCAACGACTACCCGCGC
TCGCAGTGGTGGCAGTTCGCCGTCATCGACGACCGTCTCATGACCGAGATGGAGGCGATG
CAGAAGCAGTACGACGAGTCGAAGAAGCGCCTTGAGCAGCGCTTCCTCGACAAGGTCGAG
AAGCTGCAGCGCGGCGACGAGCTGCCCCCCGGCGTCATGAAGATGGTCAAGGTCTTCGTG
GCGGTGAAGCGCAAGATCCAGCCGGGCGACAAGATGGCCGGCCGTCACGGCAACAAGGGT
GTCGTGTCGCGGATCGTGCCGATCGAGGACATGCCGTTCCTGGAGGACGGGACGCACGCC
GACATCGTGCTCAACCCGCTGGGCGTGCCCTCGCGCATGAACGTCGGGCAGATCCTGGAG
ACGCACCTGGGCTGGGCGGCTGCGGGCCTGGGTCGCAAGGTGTCGAAGGCGGTGGATGCC
TATCTGAAGACCCAGGACATCGCGCCGCTGCGGGAGGAGATGAAGGCGATCTACTCCCCC
GGCGA---GCTCGACGGCCTGACGGACGAGGAGCTGGCCGAGGCCGGCAACAACGTCCGC
CGCGGCGTGCCGATGGCCACCCCGGTCTTCAACGGCGCCAAGGAGGCCGACATCGAGCAG
ATGCTGGAGATGGCCGGGCTGGACCGCTCGGCGCAGTCGACGCTCTACGACGGGCGCACC
GGCGAGCCCTTCGACCGCAAGGTCACCATGGGCTACATCTACATGCTGAAGCTCCACCAC
CTCGTGGACGACAAGATCCACGCGCGCTCGATCGGCCCGTACTCGCTCGTCACCCAGCAG
CCGCTGGGCGGCAAGGCGCAGTTCGGCGGCCAGCGCTTCGGCGAGATGGAGGTCTGGGCG
CTCGAGGCCTACGGCGCGGCCTACACGCTGCAGGAGATGCTCACGGTGAAGTCGGACGAC
GTGGCCGGCCGCACCAAGGTCTACGAGGCGATCGTCCGCGGCGACGACACGTTCGAGGCC
GGCATCCCCGAGTCGTTCAACGTGCTCGTCAAGGAGATGCGCTCGCTCGGCCTCAACGTC
GAGCTCACCTCCTCCA------AGAAG---GCGGCCAACGACCAGCTGGAGCCGCCGGCG
GACGCGGCCGAGTAA
>Methylobacterium_organophilum_DSM_760
---------------ATGGC-CAAC--ACGCTGGTCGGTCGCAAGCGCATTCGGAAGTTC
TTCGGCAAGATCAAGGAAGTTGCCGAGATGCCGAACCTCATCGAGGTTCAGAAGGCGTCC
TACGACCAGTTCCTGATGGTCGACGAGCCCGAGGGCGGGCGCGCCGACGAGGGGCTGCAG
AGCGTGTTCAAGTCGGTGTTCCCGATCTCCGACTTCGCCTCCACGGCGCTGCTGGAGTTC
GTGCGCTACACCTTCGAGGCGCCCAAGTACGACGTGGACGAGTGCCGCCAGCGCGGCATC
ACCTTCGCGGCGCCGCTGAAGGTCACGCTGCGCCTCATCGTGTTCGATGTCGATCCCGAC
ACCCAGGCCAAGTCGGTCAAGGACATCAAGGAGCAGGACGTCTACATGGGCGACATGCCC
CTGATGACGGAGAACGGCACCTTCATCGTCAACGGCACCGAGCGCGTCATCGTCTCGCAG
ATGCACCGCTCGCCGGGCGTGTTCTTCGACCACGACAAGGGCAAGACCCACTCCTCGGGC
AAGCTCCTGTTCGCCGCCCGCATCATCCCGTACCGGGGCTCCTGGCTCGACGTCGAGTTC
GACGCCAAGGACATCGTGCACGTCCGCATCGACCGGAAGCGCAAGCTGCCGGCGACGTCG
CTGCTCTACGCGCTCGGCCTCGACGGCGAGGAGATCCTGTCGACCTTCTACAACAAGGTC
GTCTACGACCGGGACGGCGCCGACTGGCGCGTGCCGTTCGACGCCGAGCGCATGAAGGGC
ATGAAGGCGACCGTCGACCTGATCGACGCCGATTCCGGCGAGGTCGTGCTCGAGGCCGGC
AAGAAGCTCAACGCCCGCAACGCCCGCCAGATCACCGAGAAGGGCACCAAGTTCCTCAAG
GCGACCGACGAGGATCTCGTCGGCCAGTACGTCGCCGAGGACCTCGTCAACGCCCAGACC
GGTGAGATCTGGGCCGAGGCCGGCGAGGAGGTCACCGACAAGCTCCTGAAGAGCCTGGAG
GAGGTCGGGATCACCGAGCTGCCGGTGCTCGACATCGACCACGTCAACATCGGCCCGTAC
ATCCGCAACACGCTGGCGGTGGACAAGAATTCCAACCGCGAGGGCGCGCTGTTCGACATC
TACCGGGTCATGCGCCCGGGCGAGCCGCCGACCCTCGAGACTGCCGAGGCGATGTTCCAC
TCGCTGTTCTTCGATTCCGAGCGCTACGACCTCTCGGCGGTCGGCCGCGTGAAGATGAAC
ATGCGTCTCGACCTCGACGCCGCCGACACCGTGCGCACGCTCCGCAAGGAGGACATGCTG
GCGGTGGTCAAGGCGCTCGTGGAGCTGCGCGACGGCAAGGGCGAGGTCGATGACATCGAC
CACCTCGGCAATCGCCGCGTCCGCTCGGTGGGCGAGCTCATGGAGAACCAGTACCGCCTG
GGCCTCCTGCGCATGGAGCGCGCCATCCGCGAGCGCATGAGCCAGGTCGATATTGACACG
GTCATGCCGCAGGACCTGATCAACGCGAAGCCGGCGGCCGCGGCCGTGCGCGAGTTCTTC
GGCTCGTCGCAGCTGTCGCAGTTCATGGACCAGACCAACCCGCTCTCCGAGGTGACGCAC
AAGCGCCGCCTCTCGGCCCTCGGCCCGGGCGGTCTGACCCGCGAGCGCGCCGGCTTCGAG
GTGCGCGACGTGCACCCGACGCACTACGGCCGCATCTGCCCGATCGAGACGCCGGAAGGC
CCGAACATCGGCCTGATCAACTCGCTCGCGACCTTCGCGCGGGTGAACAAGTACGGCTTC
ATCGAGACCCCGTTCCGCCGCGTGCGCGACGGCGTGGTCACCGACGAGGTCGCCTACCTC
TCGGCCATGGAGGAGGCGAAGTACTACGTCGCCCAGGCGAACGCCCAGATGGACGAGAAC
CGCAAGCTCACGGAGGACCTCGTGGTCTGCCGCCGGGCCGGCGAGGTGATCGTCGTGGGT
CCCGAGCGCGTCGACCTCATGGACGTGTCGCCGAAGCAGCTCGTATCGGTGGCCGCGGCG
CTGATCCCGTTCCTCGAGAACGACGACGCCAACCGCGCGCTCATGGGCTCGAACATGCAG
CGCCAGGCGGTGCCGCTGGTCCGCGCCGACGCCCCGTTCGTGGGCACCGGCATGGAGGCG
GTGGTCGCCCGGGATTCCGGCGCCGCCATCGCGGCCCGCCGGGCCGGCATCATCGATCAG
GTGGACGCCACCCGTATCGTCATCCGCGCCACCGAGGAGGCCGACGCCAACAAGCCCGGC
GTCGACATCTACCGCCTGCAGAAGTTCCAGCGCTCCAACCAGTCGACCTGCATCACGCAG
AAGCCGCTGGTCCGCGTCGGCGAGTTCGTGAAGAAGGGCGAGATCATCGCCGACGGTCCC
TCGACCGAGTTCGGCGAGCTGGCGCTCGGCCGGAACGTGCTCGTCGCGTTCATGCCGTGG
AACGGCTACAACTTCGAGGACTCGATCCTGCTCTCCGAGCGGATCGTGAAGGATGACGTG
TTCACCTCGATCCACATCGAGGAGTTCGAGGTGATGGCCCGCGACACCAAGCTCGGGCCG
GAGGAGATCACCCGCGACATCCCGAACGTCTCCGAGGAGGCGCTCAAGAACCTCGACGAG
GCCGGCATCGTCTACATCGGTGCCGAGGTGAATGCCGGCGACATCCTCGTCGGCAAGATC
ACCCCGAAGGGCGAGAGCCCGATGACGCCGGAGGAGAAGCTGCTCCGCGCCATCTTCGGC
GAGAAGGCCTCGGACGTGCGCGACACCTCGCTGCGGGTGCCGCCGGGCGTCACCGGCACG
ATCGTCGAGGTCCGAGTGTTCAACCGCCACGGCGTCGACAAGGACGAGCGCGCCCAGGCG
ATCGAGCGCGAGGAGATCGAGCGGCTCGCCAAGGACCGCGACGACGAGCAGGCGATCCTC
GACCGCAACACCTACGCCCGCCTGGCGGACGTGCTGATCGGTCAGGCGCCGGTGGCCGGC
CCGAAGGGCTTCAAGAAGGACACCACGCTCACCCGCGAGCTGATCAACGACTACCCGCGC
TCGCAGTGGTGGCAGTTCGCCGTCATCGACGACCGTCTCATGACCGAGATGGAGGCGATG
CAGAAGCAGTACGACGAGTCGAAGAAGCGCCTTGAGCAGCGCTTCCTCGACAAGGTCGAG
AAGCTGCAGCGCGGCGACGAGCTGCCCCCCGGCGTCATGAAGATGGTCAAGGTCTTCGTG
GCGGTGAAGCGCAAGATCCAGCCGGGCGACAAGATGGCCGGCCGTCACGGCAACAAGGGT
GTCGTGTCGCGGATCGTGCCGATCGAGGACATGCCGTTCCTGGAAGACGGGACGCACGCC
GACATCGTGCTCAACCCGCTGGGCGTGCCCTCGCGCATGAACGTCGGGCAGATCCTGGAG
ACGCACCTGGGCTGGGCGGCTGCGGGCCTGGGTCGCAAGGTGTCGAAGGCGGTGGATGCC
TATCTGAAGACCCAGGACATCGCGCCGCTGCGGGAGGAGATGAAGGCGATCTACTCCCCC
GGCGA---GCTCGACGGCCTGACGGACGAGGAGCTGGCCGAGGCCGGCAACAACGTCCGC
CGCGGCGTGCCGATGGCCACCCCGGTCTTCAACGGCGCCAAGGAGGCCGACATCGAGCAG
ATGCTGGAGATGGCCGGGCTGGACCGCTCGGCGCAGTCGACGCTCTACGACGGGCGCACC
GGCGAGCCCTTCGACCGCAAGGTCACCATGGGCTACATCTACATGCTGAAGCTCCACCAC
CTCGTGGACGACAAGATCCACGCGCGCTCGATCGGCCCGTACTCGCTCGTCACCCAGCAG
CCGCTGGGCGGCAAGGCGCAGTTCGGCGGCCAGCGCTTCGGCGAGATGGAGGTCTGGGCG
CTCGAGGCCTACGGCGCGGCCTACACGCTGCAGGAGATGCTCACGGTGAAGTCGGACGAC
GTAGCCGGCCGCACCAAGGTCTACGAGGCGATCGTCCGCGGCGACGACACGTTCGAGGCC
GGCATCCCCGAGTCGTTCAACGTGCTCGTCAAGGAGATGCGCTCGCTCGGCCTCAACGTC
GAGCTCACCTCCTCCA------AGAAG---GCGGCCAACGACCAGCTGGAGCCGCCGGCG
GACGCGGCCGAGTAA
>Methylobacterium_radiotolerans_ES_PA-B5
---------------ATGGC-CAAC--ACGCTGGTCGGTCGCAAGCGCATTCGGAAGTTC
TTCGGCAAGATCAAGGAAGTTGCCGAGATGCCGAACCTCATCGAGGTTCAGAAGGCGTCC
TACGACCAGTTCCTGATGGTCGACGAGCCCGAGGGCGGGCGCGCCGACGAGGGGCTGCAG
AGCGTGTTCAAGTCGGTGTTCCCGATCTCCGACTTCGCCTCCACGGCGCTGCTGGAGTTC
GTGCGCTACACCTTCGAGGCGCCCAAGTACGACGTGGACGAGTGCCGCCAGCGCGGCATC
ACCTTCGCGGCGCCGCTGAAGGTCACGCTGCGCCTCATCGTGTTCGATGTCGATCCCGAC
ACCCAGGCCAAGTCGGTCAAGGACATCAAGGAGCAGGACGTCTACATGGGCGACATGCCC
CTGATGACGGAGAACGGCACCTTCATCGTCAACGGCACCGAGCGCGTCATCGTCTCGCAG
ATGCACCGCTCGCCGGGCGTGTTCTTCGACCACGACAAGGGCAAGACCCACTCCTCGGGC
AAGCTCCTGTTCGCCGCCCGCATCATCCCGTACCGGGGCTCCTGGCTCGACGTCGAGTTC
GACGCCAAGGACATCGTGCACGTCCGCATCGACCGGAAGCGCAAGCTGCCGGCGACGTCG
CTGCTCTACGCGCTCGGCCTCGACGGCGAGGAGATCCTGTCGACCTTCTACAACAAGGTC
GTCTACGACCGGGACGGCGCCGACTGGCGCGTGCCGTTCGACGCCGAGCGCATGAAGGGC
ATGAAGGCGACCGTCGACCTGATCGACGCCGATTCCGGCGAGGTCGTGCTCGAGGCCGGC
AAGAAGCTCAACGCCCGCAACGCCCGCCAGATCACCGAGAAGGGCACCAAGTTCCTCAAG
GCGACCGACGAGGATCTCGTCGGCCAGTACGTCGCCGAGGACCTCGTCAACGCCCAGACC
GGTGAGATCTGGGCCGAGGCCGGCGAGGAGGTCACCGACAAGCTCCTGAAGAGCCTGGAG
GAGGTCGGGATCACCGAGCTGCCGGTGCTCGACATCGACCACGTCAACATCGGCCCGTAC
ATCCGCAACACGCTGGCGGTGGACAAGAATTCCAACCGCGAGGGCGCGCTGTTCGACATC
TACCGGGTCATGCGCCCGGGCGAGCCGCCGACCCTCGAGACCGCCGAGGCGATGTTCCAC
TCGCTGTTCTTCGATTCCGAGCGCTACGACCTCTCGGCGGTCGGCCGCGTGAAGATGAAC
ATGCGTCTCGACCTCGACGCCGCCGACACCGTGCGCACGCTCCGCAAGGAGGACATGCTG
GCGGTGGTCAAGGCGCTCGTGGAGCTGCGCGACGGCAAGGGCGAGGTCGATGACATCGAC
CACCTCGGCAATCGCCGCGTCCGCTCGGTGGGCGAGCTCATGGAGAACCAGTACCGTCTG
GGCCTCCTGCGCATGGAGCGCGCCATCCGCGAGCGCATGAGCCAGGTCGACATCGACACG
GTCATGCCGCAGGACCTGATCAACGCGAAGCCCGCGGCCGCGGCCGTGCGCGAGTTCTTC
GGCTCGTCGCAGCTGTCGCAGTTCATGGACCAGACCAACCCGCTCTCCGAGGTGACGCAC
AAGCGCCGCCTCTCGGCCCTCGGCCCGGGCGGTCTGACCCGCGAGCGCGCCGGCTTCGAG
GTGCGCGACGTGCACCCGACGCACTACGGCCGCATCTGCCCGATCGAGACGCCGGAGGGC
CCGAACATCGGCCTGATCAACTCGCTCGCCACCTTCGCGCGGGTGAACAAGTACGGCTTC
ATCGAGACCCCGTTCCGGCGCGTGCGCGACGGCGTGGTCACCGACGAGGTCGCCTACCTC
TCGGCCATGGAGGAGGCGAAGTACTACGTCGCCCAGGCGAACGCCCAGATGGACGAGAAC
CGCAAGCTCACGGAGGACCTCGTGGTCTGCCGTCGGGCCGGCGAGGTGATCGTCGTGGGT
CCCGAGCGCGTCGACCTCATGGACGTGTCGCCGAAGCAGCTCGTCTCGGTGGCCGCGGCG
CTGATCCCGTTCCTCGAGAACGACGACGCCAACCGCGCGCTCATGGGCTCGAACATGCAG
CGCCAGGCGGTGCCGCTGGTCCGCGCCGACGCCCCGTTCGTGGGCACCGGCATGGAGGCG
GTGGTCGCCCGGGATTCCGGCGCCGCCATCGCGGCCCGCCGGGCCGGCATCATCGATCAG
GTGGACGCCACCCGTATCGTCATCCGCGCCACCGAGGAGGCCGACGCCAACAAGCCCGGC
GTCGACATCTACCGCCTGCAGAAGTTCCAGCGCTCCAACCAGTCGACCTGCATCACGCAG
AAGCCGCTGGTCCGCGTCGGCGAGTTCGTGAAGAAGGGCGAGATCATCGCCGACGGTCCC
TCGACCGAGTTCGGCGAGCTGGCGCTCGGCCGGAACGTGCTCGTCGCGTTCATGCCGTGG
AACGGCTACAACTTCGAGGACTCGATCCTGCTCTCCGAGCGGATCGTGAAGGATGACGTG
TTCACCTCGATCCACATCGAGGAGTTCGAGGTGATGGCCCGCGACACCAAGCTCGGGCCG
GAGGAGATCACCCGCGACATCCCGAACGTCTCCGAGGAGGCGCTCAAGAACCTCGACGAG
GCCGGCATCGTCTACATCGGTGCCGAGGTGAATGCCGGCGACATCCTCGTCGGCAAGATC
ACCCCGAAGGGCGAGAGCCCGATGACGCCGGAGGAGAAGCTGCTCCGCGCCATCTTCGGC
GAGAAGGCCTCGGACGTGCGCGACACCTCGCTGCGGGTGCCGCCGGGCGTCACCGGCACG
ATCGTCGAGGTCCGAGTGTTCAACCGCCACGGCGTCGACAAGGACGAGCGCGCCCAGGCG
ATCGAGCGCGAGGAGATCGAGCGGCTCGCCAAGGACCGCGACGACGAGCAGGCGATCCTC
GACCGCAACACCTACGCCCGCCTGGCGGACGTGCTGATCGGTCAGGCGCCGGTGGCCGGC
CCGAAGGGCTTCAAGAAGGACACCACGCTCACCCGCGAGCTGATCAACGACTACCCGCGC
TCGCAGTGGTGGCAGTTCGCCGTCATCGACGACCGTCTCATGACCGAGATGGAGGCGATG
CAGAAGCAGTACGACGAGTCGAAGAAGCGCCTTGAGCAGCGCTTCCTCGACAAGGTCGAG
AAGCTGCAGCGCGGCGACGAGCTGCCCCCCGGCGTCATGAAGATGGTCAAGGTCTTCGTG
GCGGTGAAGCGCAAGATCCAGCCGGGCGACAAGATGGCCGGCCGTCACGGCAACAAGGGT
GTCGTGTCGCGGATCGTGCCGATCGAGGACATGCCGTTCCTGGAAGACGGGACGCATGCC
GACATCGTGCTCAACCCGCTGGGCGTGCCCTCGCGCATGAACGTCGGGCAGATCCTGGAG
ACGCACCTGGGCTGGGCGGCTGCGGGCCTGGGTCGCAAGGTGTCGAAGGCGGTGGATGCC
TATCTGAAGACCCAGGACATCGCGCCGCTGCGGGAGGAGATGAAGGCGATCTACTCCCCC
GGCGA---GCTCGACGGCCTGACGGACGAGGAGCTGGCCGAGGCCGGCAACAACGTCCGC
CGCGGCGTGCCGATGGCCACCCCGGTCTTCAACGGCGCCAAGGAGGCCGACATCGAGCAG
ATGCTGGAGATGGCCGGGCTGGACCGCTCGGCGCAGTCGACGCTCTACGACGGGCGCACC
GGCGAGCCCTTCGACCGCAAGGTCACCATGGGCTACATCTACATGCTGAAGCTCCACCAC
CTCGTGGACGACAAGATCCACGCGCGCTCGATCGGCCCGTACTCGCTCGTCACCCAGCAG
CCGCTGGGCGGCAAGGCGCAGTTCGGCGGCCAGCGCTTCGGCGAGATGGAGGTCTGGGCG
CTCGAGGCCTACGGCGCGGCCTACACGCTGCAGGAGATGCTCACGGTGAAGTCGGACGAC
GTGGCCGGCCGCACCAAGGTCTACGAGGCGATCGTCCGCGGCGACGACACGTTCGAGGCC
GGCATCCCCGAGTCGTTCAACGTGCTCGTCAAGGAGATGCGCTCGCTCGGCCTCAACGTC
GAGCTCACCTCCTCCA------AGAAG---GCGGCCAACGACCAGCTGGAGCCGCCGGCG
GACGCGGCCGAGTAA
>Methylobacterium_radiotolerans_RE12
---------------ATGGC-CAAC--ACGCTGGTCGGTCGCAAGCGCATTCGGAAGTTC
TTCGGCAAGATCAAGGAAGTTGCCGAGATGCCGAACCTCATCGAGGTTCAGAAGGCGTCC
TACGACCAGTTCCTGATGGTCGACGAGCCCGAGGGCGGGCGCGCCGACGAGGGGCTGCAG
AGCGTGTTCAAGTCGGTGTTCCCGATCTCCGACTTCGCCTCCACGGCGCTCCTGGAGTTC
GTGCGCTACACCTTCGAGGCGCCCAAGTACGACGTGGACGAGTGCCGCCAGCGCGGCATC
ACCTTCGCGGCGCCGCTGAAGGTCACGCTGCGCCTCATCGTGTTCGATGTCGATCCCGAC
ACCCAGGCCAAGTCGGTCAAGGACATCAAGGAGCAGGACGTCTACATGGGCGACATGCCC
CTGATGACGGAGAACGGCACCTTCATCGTCAACGGCACCGAGCGCGTCATCGTCTCGCAG
ATGCACCGCTCGCCGGGCGTGTTCTTCGACCACGACAAGGGCAAGACCCACTCCTCGGGC
AAGCTCCTGTTCGCCGCCCGCATCATCCCGTACCGGGGCTCCTGGCTCGACGTCGAGTTC
GACGCCAAGGACATCGTGCACGTCCGCATCGACCGGAAGCGCAAGCTGCCGGCGACGTCG
CTGCTCTACGCGCTCGGCCTCGACGGCGAGGAGATCCTGTCGACCTTCTACAACAAGGTC
GTCTACGACCGGGACGGCGCCGACTGGCGCGTGCCGTTCGACGCCGAGCGCATGAAGGGC
ATGAAGGCCACCGTCGACCTGATCGACGCCGATTCCGGCGAGGTCGTGCTCGAGGCCGGC
AAGAAGCTCAACGCCCGCAACGCCCGCCAGATCACCGAGAAGGGCACCAAGTTCCTCAAG
GCGACCGACGAGGATCTCGTCGGCCAGTACGTCGCCGAGGACCTCGTCAACGCCCAGACC
GGTGAGATCTGGGCCGAGGCCGGCGAGGAGGTCACCGACAAGCTCCTGAAGAGCCTGGAG
GAGGTCGGGATCACCGAGCTGCCGGTGCTCGACATCGACCACGTCAACATCGGCCCGTAC
ATCCGCAACACGCTGGCGGTGGACAAGAATTCCAACCGCGAGGGCGCGCTGTTCGACATC
TACCGGGTCATGCGCCCGGGCGAGCCGCCGACCCTCGAGACCGCCGAGGCGATGTTCCAC
TCGCTGTTCTTCGATTCCGAGCGCTACGACCTCTCGGCGGTCGGCCGCGTGAAGATGAAC
ATGCGTCTCGACCTCGACGCCGCCGACACCGTGCGCACGCTCCGCAAGGAGGACATGCTG
GCGGTGGTCAAGGCGCTCGTGGAGCTGCGCGACGGCAAGGGCGAGGTCGACGACATCGAC
CACCTCGGCAACCGCCGCGTCCGCTCGGTGGGCGAGCTCATGGAGAACCAGTACCGCCTG
GGCCTCCTGCGCATGGAGCGCGCCATCCGCGAGCGCATGAGCCAGGTCGACATCGACACG
GTCATGCCGCAGGACCTGATCAACGCGAAGCCCGCGGCCGCGGCCGTGCGCGAGTTCTTC
GGCTCGTCGCAGCTGTCGCAGTTCATGGACCAGACCAACCCGCTGTCCGAGGTGACGCAC
AAGCGCCGCCTCTCGGCCCTCGGCCCGGGCGGTCTGACCCGCGAGCGCGCCGGCTTCGAG
GTGCGCGACGTGCACCCGACGCACTACGGCCGCATCTGCCCGATCGAGACGCCGGAAGGC
CCGAACATCGGCCTGATCAACTCGCTCGCGACCTTCGCGCGGGTGAACAAGTACGGCTTC
ATCGAGACCCCGTTCCGGCGCGTGCGCGACGGCGTGGTCACCGACGAGGTCGCCTACCTC
TCGGCCATGGAGGAGGCGAAGTACTACGTCGCCCAGGCGAACGCCCAGATGGACGAGAAC
CGCAAGCTCACGGAGGACCTCGTGGTCTGCCGCCGGGCCGGCGAGGTGATCGTCGTGGGT
CCCGAGCGCGTCGACCTCATGGACGTGTCGCCGAAGCAGCTCGTCTCGGTGGCCGCGGCG
CTGATCCCGTTCCTCGAGAACGACGACGCCAACCGCGCGCTCATGGGCTCGAACATGCAG
CGCCAGGCGGTGCCGCTGGTCCGCGCCGACGCCCCGTTCGTGGGCACCGGCATGGAGGCG
GTGGTCGCCCGCGATTCCGGCGCCGCCATCGCGGCCCGCCGGGCCGGCATCATCGATCAG
GTGGACGCCACCCGTATCGTCATCCGCGCCACCGAGGAGGCCGACGCCAACAAGCCCGGC
GTCGACATCTACCGCCTGCAGAAGTTCCAGCGCTCCAACCAGTCGACCTGCATCACGCAG
[truncated: 155,097 more chars]
