# Supplementary material for: Aerobic Methoxydotrophy: Growth on Methoxylated Aromatic Compounds by Methylobacteriaceae
Source: Front Microbiol. 2022 Mar 11;13:849573. doi: 10.3389/fmicb.2022.849573 (PMC8963497; doi:10.3389/fmicb.2022.849573)
Supplement: Supplementary File 10 — Alignment of COG 4638 homologs (from Supplementary Figure 4). [file Data_Sheet_10.FASTA]

>643603644_Rieske_2Fe-2S_domain_protein_Methylobacterium_nodulans_ORS_2060_NC_011894
-------ATGACA---------------------------GGGGATCCGATCCGCCGCCC
GCTCG------------------------------ACGAC--------------------
-----------GTCTGGTACTGC--------------GTCGGGGAGAGCC--GCCGCTTC
CGCCCGGGGCGGT------TATCCGCCGT------------GACCCTCGGCGA-------
------------------------------------------------------------
--------GGAGGCGATCGTGGTCGGTCGCGCG---GAGACGGGTGCGCTCTTCGCCCTG
CGCGACCGCTGCCCGCACCGGGGCATG--------GCGCTCTCGGC------CGGGCGCC
TCGTCGAGGGC------------------AACCTCGT---CTGCCCCTTCCACGGCTGGC
AGTTCCGGCCGGACGGGCAATGCGCGGCGAT--CCCCGCCCTCGCCCGCCGGGACGACGC
G-GATTTCACCACGGTGCGGCTGCCG----------CGCTTCGC--GGTCG------CGG
AGGTCTCTGACCTCGTCTG---GATCG-------------------CGGCCGGG------
---------CCGA--ACCCGCAGGCCGCCCCGCCGATCCCCGAGGTGGACTTCC------
---CGTATT------------------------GC---------------GGGATGCTGG
TCGAGATCCTGGAGGTCGAGGCTTCCTTCGACCTCGTGGCGCTGAGC----TTCG-----
----------TCG-----------ATCCGGC------CC---------ATG---------
-TCGCCTACGTGCACGATTCCT----------------------GGTGGT----------
-----GGCGCCCGTCGAAGACCCTGAAGGAG-----------------------------
-------------------------------------------AAGGTGAAGCACTTCGC
CCCCTC----------GCCA--------------------------TTCGG---------
---------------------GTTCACCATGACGAGCCACACGGCCAAGACCGCCTCGGT
CGTCTACCGC-----------------------------------------------CTG
CTCGGCGCGGTGCCTCAGGTCGAGATC--------------------------G------
---------AGTTCCG-CCTGCCCGGCGTGCGCCTGGAACGGATCACGGCCGGGCGCAAG
CGCATCGCGAACTACA--CCTTCGCGTCG-------CCGCTCGGCCAGGGCC--------
--------------GCACGGCGCTCATC----------------------------AACG
CCATGTACT---------GGAAC--GTCCCGGCC---------------------CTGAA
C------------CTGCTCAAGCCGATCGCCCGCCCCCTGAT------------------
-----------------GCGCCAGTTCCTCGGCCAGGAC---CGGGACG---TGCTGCAG
ATCGCCCA-GAAGGGCCTCGACC------GGAAACCCG----------------------
--------------CCATGGTGCTGATGGGCG---AGA---------------------G
CGACGTGCAGTCCCAGTGGTATTTCAGCCTCAAGCGCGAGTTCCTG--CGCGCCCGCGAG
GCCG---------GAAGCGCCTTCGTCAATCCCCTGGCGTCGCGCGAGCTGCGCT--GGC
GCAGCTGA
>643600422_methanesulfonate_monooxygenase_hydrolase_component_alpha_subunit_EC_1.14.13.111_Methylobacterium_nodulans_ORS_2060_NC_011894
-------ATGCCCGCT------------------------AGGAACTCCAAGCAGTGGAC
CGCTAATCCGCCC----C-----------------TCCA---------------------
-----------GCGTGGGGAGTG---------GATCGACAGCAGAGTTTATACAGACGAC
GCGATTTTTGAGG------AAGAGCTGGA------------GCTGATTTTCAAGCGTACC
TGGATTCCGGTCTGCCACGAATCAGAGCTGCCGAAGCCATACGACTTCCGGACGACCAGC
ATCGCGCGTGAGCCGGTCATCATCTGCCGCGGC---CCAGACAATGTCGTGCGAGCATTC
CTCAACGTCTGCCCGCATCGCGGTATGATCATCGAACGCAGGCCGTC-----CGGCAGCT
TCTACGAAGGCCAACCTTCAGGCAATCCGAAGCGGATGACCTGCATGTTCCACGCCTGGC
AATTCGACATGAAGGGCAGCTGCGTCTACGTAAGCCG-----AGAGAAGGAAGGCTACCA
G-GACCGACTCTGCAAGGAGGATGTCGGGCTCCGCCGGCTCCGCTGCGAAG------TGA
AGTTCGGGGGATTTGTGTG---GGTCA---------GCCTGGCCGACGATCCCG------
---TTCCCCTCGAAGATTGGGCAGGAGCTCC------CTTCGAGTGCCTGCGCAAGACGC
TGGACGCCGAACCCCTGGAAGTTTTCCATTACCAC---------------AAGGCGATTG
TCGAC---------------ACAAATTATAAGCTTTGGCATGACACGAATTGCGAATTCT
ACCA------CGATTTCATGCATTATCATAA------CC---------GTG---------
-TCACTGGGTTCAACGATGCCTATTTTGCGAGAAAGAACGA---GGCGTT------CGAT
CACGGGCATATCGTGGTAGGAACTTTCGAGGTCAAC------------------------
---------TATGACC---------------------------AGTATGAAGGTTTCGAA
A---------------GCCG--------------------------CGCTG---------
-------------------------------GTTTGTCGTTCC-------CCCATCTTCC
GCCAAACCAGTGGTATAT-----------------------------------------G
ATCGATCTCTTCCCCGGGATGAATTTC---------------------------AATCTG
CGAGGATCCGCCCTTC-GCTGTGATGTCGTGACACCCCTCGGGCCGAACAAGACA-----
------ATGATCGAATTCCGTGGTTTAGG--------------------CCT--------
------------GAAGCGCGACACCAAG--------------------------------
------------------GAAGA--G-----------------------------CGCCA
G--------------ACCCGCATCAA-CCACCATAATTCGAT------------------
-----------------CTGGGGGCCGTTCGGCCGGAACCTGCATGAGGACCTCATCGGA
GTGCAGGG-ACAAGGGGTCACCA------TGCGACCTGGATCCGAGTCTCGTCGTATTCT
TCACGGGCGCCAGGAAAACCAGACCATTCATG---ACGAGAATGGTATGCGGCATTACTA
TGATGAGTGGGGCCGTTGGATGAATCGGCTTCCGAGCGATCCAGAG--------------
-----------------------AAATCTTACTCACCGCCGGCAACCATCGCAGC--TGA
G----TAG
>643597413_methanesulfonate_monooxygenase_hydrolase_component_alpha_subunit_EC_1.14.13.111_Methylobacterium_nodulans_ORS_2060_plasmid_pMNOD01_NC_011892
-------ATG-----------------CCCGCGAGAAACTACCAGCAATGGACCGCAAAT
CCACC------------------------------CCTGCA-------------------
-----------GACGGGTGAGTG---------GATCGACAGCCGACTCTACACCGATCAA
GAGATCTTCGAGG------AAGAGCTGGA------------GAAGATCTTCAAGCATACC
TGGGTCCCCGTCTGTCACGAGTCCGAGCTGCCGAAGCCCTACGACTTCCGCACCACCAGC
ATCGCCAATGAACCGATTGTCGTCTGCCGCGGT---CCCGACAACGTCGTACGTGCCTTC
CTCAATGTCTGCCCGCATCGTGGCATGATCATCGAGCGTCGTCCCTC-----CGGCAGCT
TCTACGAGGCCTCGGCTTCGGGCAATCCGAAGCGGATGACCTGCATGTTCCATGCCTGGC
AGTTCGACCTGAAGGGCAACTGCGTCTACGTCAGCCG-----CGAGAAGGAGGGCTACCA
G-GACCGCCTCAGCAAGGAGGATGTCGGGCTGCGGCGACTGCGCTGCGAGG------TGA
AGTTCGGCGGTTTCGTCTG---GGTGA---------GCCTGGACGACAATCCCG------
---TTCCCCTGGAGGATTGGGCGGGTGCCCC------ATTCGAATGCCTGCGCAAGACGC
TCGATGCGGAGCCTCTCGAGGTCTTCCACTACCAC---------------AAGGCTATCG
TCGAC---------------ACGAACTACAAGCTCTGGCACGATACGAACTGTGAATTCT
ATCA------CGACTTCATGCACTACCACAA------TC---------GTG---------
-TCACCGGCTTTAACGACGCGTACTTCGCCAGAAA---------GAACGAAGCCTTTGAA
CACGGTCATATCGTGGTCGGCACCTTCGAGGTGAAC------------------------
---------TACGATC---------------------------AATACGAAGGCTTCGAG
AGCCGC----------GCCG----------------------------------------
-----------------------------------GACTATCATTCCCGTATCTGCCGCC
GA---ACCAGTGGTACAT-----------------------------------------G
ATCGATCTGTTCCCCGGCATGAACTTC----------------------------AACCT
CCGGGGCTCGGCTCTGCGCTGCGACGTTGTCACGCCACTCGGTCCGAACAAGACG-----
------ATGATCGAGTTCCGCGGTCTGGG--------------------GCT--------
------------CAAGAGCGACACGAAG--------------------------------
------------------GAGGA--G-----------------------------CGTCA
G--------------ACCCGCATCAA-TCACCACAATTCGAT------------------
-----------------CTGGGGTCCGTTCGGCCGCAACCTGCACGAGGACCTGATCGGC
GTGCAGGG-GCAAGGCACCACGA------TGCGACCCGGCTCCGAACCGCGCCGCATTCT
GCACGGACGCCACGAGAATCAGACCATCCACG---ACGAGAACGGTATGCGCCACTACTA
CGACGAGTGGGGCCGGTGGATGAACCGTTTGCCGCGCGACCCGTCG--------------
--------------------------AAACCCTACGCGCCGCCGGCTGTCGCGGC--CGA
G----TAG
>641368609_Rieske_2Fe-2S_domain_protein_Methylobacterium_extorquens_PA1_NC_010172
-------ATGCTGCCTTGTGCAA-----------------ACTACTACCGTCCCGAGATC
CTTGC------CG----------------------ACGA---------------------
-----------GCTGGGCACTCT--------------GTTCGATCCACTCTGGCAGTTTG
GAGCGCTGGCAGG------AGAACTCGCC------------GCGGATC-GCGA-------
--------------------------------------------------TTTCGTCTGC
GTCGATTACAAGCACACGGCAACCGTCCTGCAGAACTTCCGCGGCGAGATCCGGGCATTC
GCCAATGTGTGCAGCCATCGATTCAAC--------CGCATCCAGCC------GGGCGAGC
GCGGCAACCGG------------------CCGCTGAT---GTGTGACTATCATGGCTGGA
GCTTCGATAGCACCGGTTTCCCGCATGGCAT--GCCG---------CGCCGCGACGGCTT
CGCGCTCGATGATCGCGAGCGATTAT----------GCCTGAGC--CGTTA-CGAAGTTG
AGACGTGTGGTATTTTCGT---ATTCTTTCGTAAGCGCAGGGG---CGGACCGT------
---CTCTGCGCGAGTATCTGGGCGCGTTC--------TATCCACTGCTTGAGCAGATCGG
ATCCTATTTCGGGCCAGAAAT-----------------------------TGATACTGGA
ACGATTTCGCACGC--G---GCCAATTGGAAGCTGCTCGTCGAGAACGTTCTCGAATGCT
ACCATT------------------GCTCGGTCGTCCATC---------AAG---------
-ACACCTTCGTGAAAACGCTCGGGATTGGCAGGGC---------AGGCAT------CGAG
CAGGAACGGTTCGACGGACCGCATTCCAGTAGCCACTT----------------------
-------------------CCCGCGCACC-----------------GCGACGGCCGGAGA
GGCGCG----------GCGG----------------------------CAG---------
---------------------------AAGGCGCTCGCCTATCTCGACACCCGCGCCTTC
AC----CCACGACTCGTT-----TTTC------------------------------CAC
ATTCACATCTTTCCCAACCTGTTCATC--------------------------------T
CATCGACGCAGGGTCT-GTCTTTTTATGTCGGCCACGCTTTGCCTCTGTCGGCGACGGAA
AC---------CGGACTGCGCTTTCGGCT--------------ATTCGAACC--------
------------GAAGCTCGACCTGACC--------------------------------
------------------CGTGC--GCAGCG------------------------CGCGG
C-----------------------------ACAGGATCTGAT---------CAACCAG--
TCGGGCAAGGCGCTGGGTCGCGCGGTGATCGACGAAGAT---CGCGCGA---TCCTGGAG
AATGTCCA-ACGGGGCGTCGAACTGTCGGAGAAGCCCGGTG-------------------
TCATCGGTCGCG--ACGAGATCCGGATCGCCGCGTTCATGCGCGCCTACAC--------G
CACCTCATGGGCG-GCGGGTCACTTGGCGGTATACCCCCCATCGAC-----GACCATGTT
GCTG--------------------------CCGGTGATCCAGCGCGAAGCATCGC--TGA
G----TAG
>2677218005_Phenylpropionate_dioxygenase_large_terminal_subunit_Methylobacterium_indicum_NS230_Ga0128910_1279
-------ATGACA---------------------------GGGGATCCGATACGCCGGGC
GCTCG------------------------------ACGAC--------------------
-----------GTCTGGTACTGC--------------GTCGGCGAGAGCC--GCAGCGTC
CGGCCCGGCGGCA------TGCGGTCGGT------------GAGCCTCGGCGA-------
------------------------------------------------------------
--------GGAGGCCGTGGTGGTCGGGCGCGAG---GAGTCGGGCGCGCTGTTCGCGCTG
CGCGACCGCTGCCCGCATCGCGGCATG--------GCGCTCTCGGC------CGGCCGCA
TCGTCGATGGC------------------AACCTCGT---CTGCCCGTTCCACGGCTGGC
AGTTCCGGCCCGACGGCGCCTGCGCGGCGAT--CCCGGCGCTCGCCCGCCGGGACGACGC
G-AACTTCGCGTCCGTCCGCCTCGCC----------CGCTTCGC--GGTGG------CGG
AGAAGTCCGGCCTGATCTG---GGTCC---------ATGCCAGCGCCAACCCGG------
---CGCATGCCA---GCCCCGAGGCGGCGCCGCCGATCCCGGAGGTCGAGTTCG-ACTAT
T--GCGGCCAGCTGGTCGAGATCC--------TGG---------------AGGTCGAG--
--------------------GCCTCGTTCGACCTCGTGGCGCTGAGC----TTCG-----
----------TCG-----------ATCCGGC------CC---------ACG---------
-TCGCCTACGTGCACGATTCCT----------------------GGTGGT----------
-----GGCGCCCCTCGAAGACCATGAAGGAGA----------------------------
-------------------------------------------AG-GTGAAGCACTTCGC
GCCCTC----------CCCC--------------------------TTCGG---------
---------------------CTTCACCATGACGAGCCACACGGCCAAGACCGCCTCCCT
CGCCTATCGC-----------------------------------------------CTG
CTCGGCTCGATTCCGGAGGTCGAGATC--------------------------G------
---------AGTTCCG-GCTGCCGGGCGTGCGGCTGGAGCGGATCACCGCCGGCGAGAAG
CG----GCTGGCGAACTACACCTTCGCCG--------CGCC--------GCT--------
---GGCGAACGGGCGCACCGCGCTCATC----------------------------AACG
CGATGTACT---------GGAAC--ATCCCGGCC---------------------CTCAA
C------------CTGCTCAAGCCCGTCGCCCGGCCGCTGAT------------------
-----------------GCGCCAGTTCCTCGGCCAGGAC---CGGGACG---TGCTCCAG
ATCGCCCA-GCGCGGCCTCGACC------GGAAGCCCG----------------------
--------------CGATGGTGCTGATGGGCG---AGA---------------------G
CGACGTGCAGTCGCAATGGTACTTCAGCCTCAAGCGCGAGTTCCTG--CGGGCGCGCGAG
GCGG---------CGGCGCCCTTCGTCAATCCGCTGGAGCCGCGGGAGCTGCGCT--GGC
GCAGTTGA
>2635496864_Phenylpropionate_dioxygenase_large_terminal_subunit_Methylobacterium_aquaticum_DSM_16371_Ga0080941_1381
-------ATGACA---------------------------GGGGATCCGATCCGCCGTGC
GCTCG------------------------------ACGAC--------------------
-----------GTCTGGTACTGC--------------GTCGGCGAGAGCC--GCAGCCTG
CGGCCCGGGGCGA------TGCGGTCCGT------------GAGCCTCGGCGA-------
------------------------------------------------------------
--------GGAGGCCGTGGTGATCGGGCGCGAG---GCTTCGGGCGCCCTGTTCGCGCTG
CGCGATCGCTGCCCGCATCGCGGCATG--------GCGCTGTCGGC------CGGCCGCC
TCGTCGACGGC------------------CACCTCGT---CTGCCCGTTCCACGGCTGGC
AATTCCGGCCCGACGGCGTCTGCGCGGCAAT--TCCGGCGCTCGCCCGGCGGGACGACGC
C-AACTTCGCCTCGGTCCGCCTCGCC----------CGCTTCGC--GGTGG------CCG
AAAAGTCCGGCCTGATCTG---GGTCC---------ATGCCAGCGCCAACCCGG------
---CGAGCGCGG---ATCCGGAGGCGGCACCGCCGATCCCGGAGGTCGAGTTCG-ATTAT
T--GCGGCCAACTGGTCGAGATCC--------TGG---------------AGGTCGAG--
--------------------GCTTCGTTCGACCTCGTGGCGCTGAGC----TTCG-----
----------TCG-----------ATCCGGC------CC---------ACG---------
-TCGCCTACGTGCACGATTCGT----------------------GGTGGT----------
-----GGCGCCCCTCGAAGACCATGAAGGAGA----------------------------
-------------------------------------------AG-GTGAAGCAGTTCGC
GCCGTC----------GCCT--------------------------TTCGG---------
---------------------TTTCACCATGACGAGTCACACGGCGAAGACCGCCTCCTT
CGCCTACCGC-----------------------------------------------CTG
CTCGGCTCGATCCCGGAGGTCGAGATC--------------------------G------
---------AGTTCCG-GCTGCCGGGGGTGCGGCTGGAGCGGATCACCGCCGGCGAGAAG
CGCCTGGCCAACTACA--CCTTCGCGTCG-------CCGCT--------GCC--------
------GAACGGACGCACCGCGCTCATC----------------------------AACG
CGATGTACT---------GGAAC--ATCTCAGGC---------------------CTCAC
T------------TTGCTCAAGCCCATCGCCCGGCCTCTGAT------------------
-----------------GCGCCAGTTCCTCGGCCAGGAC---CGGGACG---TGCTCCAG
ATTGCCCA-GCGCGGCCTCGACC------GGAAGCCCG----------------------
--------------CGATGGTGCTGATGGGCG---AGA---------------------G
CGACGTGCAGTCACAATGGTATTTCAGTCTCAAGCGCGAGTTCCTG--------CGCGCC
CGGGAGGCC---GGCACCGCCTTCGTCAACCCGCTCGAGCCGCGCGAGCTGCGCT--GGC
GCAGCTGA
>641366431_Rieske_2Fe-2S_domain_protein_Methylobacterium_extorquens_PA1_NC_010172
-------ATG-----TCCTCCGCCACCGCCCCGCGCATCTCCGCCGACGACGCCCTCGAT
CCGCG------CG----CCATGCGCGAGCCGTTGTCGAAC--------------------
-----------GCCTGGTACTGC--------------GCCGGCCGCGCCTCGGCGGTCTC
GGGC--GGAAAGA------TGCGGGCGGT------------GGCGCTCAACGG-------
------------------------------------------------------------
--------CGAGCAGGTCGTGCTCGGCCGGGCC---AAGGACGGTAGCCTGTTCGCGCTG
CGCGATCGCTGTCCCCATCGCGGCATG--------GCTTTGTCCAA------GGGCAAGT
TCGACGGCGAC------------------ACGCTGAT---GTGCCCGTTCCACGGCTGGC
GCTTCGGCACCGACGGGCGCTGCCGCGACGT--GCCGACGCTTTCCGCGCACGACGCCTC
G-GACTTCTCGCGCATCGCGGTCCAG----------CGCTTCCC--CATTG------TCG
AGAGCGCGGGCTTCCTCTG---GGTCA---------ACCCGCATCTCGGCCCCT------
---------CCG---ACCCCGGCGCCGTGCCCGCGGTGCCCTCCCTCGATTTCGAGCCGG
---CCGGCTGCCTCGTGCTCGAAC--------TGG---------------AGGTCGAA--
--------------------GCCTCGTTCGACCTGACGACGCTGAGC----CTCG-----
----------TTG-----------ATCCAGG------CC---------ACG---------
-TCGCCTTCGTCCACGACACGT----------------------GGTGGT----------
-----TCCGGCCCTCGAAGGAGCTGCGGGAGA----------------------------
--------------------------------------------AGGTGAAGACCTTCCA
GCCCGT----------GCCG--------------------------CACGG---------
---------------------CTTCGTCATGACGAGCCACGCGACCACGACGAGTTCGCC
GGTCTACCGC-----------------------------------------------CTG
CTCGGCGGCGCCCCGGAGGTCGAGATC--------------------------G------
---------AGTTCCG-CCTGCCCGGCGTGCGGCTGGAGCGGATCAAGGCGGGCACGAAG
CGCGTGGCCAACTACA--CCTTCGCCACG-------CCGATGGGCCCGAACC--------
--------------GGACGATGCTGACC----------------------------AACG
CGCTCTATT---------GGAGC--ATGCCGGCG---------------------CTCAA
C------------CTCCTGAAGCCGATCGCCCGGCCGCTGAT------------------
-----------------GCGCCAGTTCCTGACCCAGGAT---CAGCAGG---TGCTCCAG
CACGCGCA-GGCGGGCCTCGACC------GCAAGCCGA----------------------
--------------CCATGGTGCTGCTCGGCC---AGG---------------------G
CGATCTGCCCTCGCAATGGTATTTCCGCCTCAAGCGCGAGGCCCTG-----------GAG
GCGGCGCGCGAGAGCCGCTCCTTCGCCAACCCGCTGTCCCGCCAGGAGCTGCGCT--GGC
GCTCGTGA
>2656949811_Phenylpropionate_dioxygenase_large_terminal_subunit_Methylobacterium_pseudosasicola_BL36_Ga0075208_1001
-------ATGACGGGCGCTCCGAGGACAGCCCGAAAACCCTTGACCGCTCCCGTCACGTC
CCTGC------CGCGTCCCGCCGAGGATGCCGCCCTCGAC-CCCGAGGCCATGCGCCAGC
CGCTCGGCAACGCGTGGTACTGC--------------GTCGGCCAGTCCC--GCAGCCTC
GGCCGAACCGGGC------TTCGCGCCGT------------GGAGCTGAATGG-------
------------------------------------------------------------
--------CGAGCAGATCGTGCTGGGCCGCGCC---CCGGACGGCACCGCCTTCGCCCTG
CGCGATCGCTGCCCGCATCGGGGCATG--------GCCCTGTCGAA------GGGACGCT
TCGACGGCGAC------------------ACGCTGAT---GTGCCCGTTCCACGGCTGGC
GCTTCGGTACGGATGGGCGCTGCCGCGATGT--GCCGACCCTCTCCGAGCACGACGCCGC
C-GATTTCTCCCGCATCCAGGTCCAG----------CGCTTCCC--GGTCT------GCG
AGAGCGCCGGCTTCCTGTG---GGTGA---------ACCCGCATCTCGGCCCCG------
---------CCG------CCGGCGCGGTGCCGACGGTGCCGGAGCTGGATTTCGAGCCGG
---CGGGGTCTCTCGTCGTCG-----------------------------AGCTCGTG--
--------GTCGAG------GCCTCCTATGATCTCACCACCCTGAGC----CTGG-----
----------TCG-----------ATCCAGG------GC---------ACG---------
-TCGCCTTCGTGCATGACAGCT----------------------GGTGGT----------
--TTCGCCCCTCGAAGCAGCT---------------------------------------
----------------------ACGCGAG--------------AAGGTGAAGACCTTTCA
GCCGGT----------GCCG--------------------------CACGG---------
---------------------CTTCGTCATGACCAGCCATGCCACCACGACGAGTTCGCC
GGTCTACCGC-----------------------------------------------CTG
CTCGGCGGCGTGCCCGAGGTCGAGATC--------------------------G------
---------AGTTCCG-CCTGCCCGGCGTGCGGCTGGAGCGCATCCGCGCCGGCGCGAAA
CGCGTGGCCAACTACA--CCTTCGCGACG-------CCGCTCACGCCGGACC--------
--------------GCACCCTGCTCACC----------------------------AACG
CCCTCTACT---------GGAGC--ATGCCGGCG---------------------CTGAA
C------------CTGCTCAAACCCATCGCCCGGCCGCTGAT------------------
-----------------GCGGCAGTTCCTGACCCAGGAC---CAGCAGG---TGCTCCAG
CACGCGCA-GGACGGCCTCGACC------GCAAGCCGA----------------------
--------------CCATGGTGCTGTTCGGCC---AGG---------------------G
CGATCTGCCTTCGCAATGGTATTTCCGACTCAAGCGCGAGGCCCTG-----------GAA
TCGGCCCGAGCCGGTCGCGCGTTCGTGAACCCGCTGGAACAGCGCGAACTGCGCT--GGC
GCTCCTGA
>643601072_Rieske_2Fe-2S_domain_protein_Methylobacterium_nodulans_ORS_2060_NC_011894
-------ATG---CTCGACGTTACG---------------CCGACTCCGTTGCAGCGGCT
GCTTC---AGGAG----C-----------------GCCGC--------------------
-----------CCCGGCTACACG--------CTCCAGGCCCCCTTCTATA--CGAGCCCG
GAGATCTTCGAAG------CCGACATGGA------------AGTGATCTTTGGGCGGCAC
TGGATCTATGTCGGCGTCGAGCCGGACGTGCCGGAGCCGGGCGACGTCATGGTCGTCGAT
ATCGGCAAGACGTCGGTCGCGATCGTTCGCGAC---GACGACGAGCAGATCCGCGCCTTC
CACAATGTCTGCCGCCACCGGGGCGCC--------CGGCTCGTCCATGA---GGAAAAGA
GTACGGTCGGC------------------AATCTTGT---GTGCCGCTACCATTCCTGGA
CCTACGACCTCACCGGCAGCCTGATT--CAC--GCCG----------AGCACATGGGGCC
GAACTTCAGCAAGGGCTGCCACGGGCTGAAGCCGGTGCATGTCC--GTTCG---------
--CTGGCCGGCCTGCTCTT---CATCT---------GCCTCGC---GGAGCAGC------
---CGCCGGCAG---ATTTCGACGAGATGGCGGCAAAGCTCGGCCCCTATCTCGAGCCGC
ACAACGTCCGGAACACCAAGG------------TA---------------GCCTTCCAGA
AGGACATCGTGGAG--CCGGGCAAC-TGGAAGCTCACAATGGAGAACAATCGCGAGTGCT
ACCACTGCAACGCGAACCATCCCGAGCTGACCGTGCCGC---------------------
----TCTTCGCCTACGGCTTCGGCTTCGCGCCTCA---------GGAGAT---GGATGAG
ACCGACCGCGCCAATGCCGAGCGCTACGGCTGTCTCCT----------------------
---------GAAGACC----CGGCATGCC--------------GAGTGGGAGAGCGAGGG
GTTGCCCTCGAAGGAGATCGACGAGCTCGACACCAGGGTCACGGGCTTCCG---------
--CACCGAGCGGCTTCCGCTCGACGGCGAAGGCGAGTCCCACACCCTCGACACGAAGGCC
GC----CTGCAAGAAG-----------------------------------------CTC
CTGGGCAATTTCTCCAACGCCAAGCTC--------------------------GGCGGCC
TGTCCGTCTGGACGCA-GCCGAA--TTCGTGGCACCATTTCCTCGGCGACCAT-------
------ATCGTCA-----CGTTTTCGGTG-------CTGCC--------GCT--------
------------TGACGCGGAGCGCTCG----------------------------TTGC
TGCGCACCA---------AGTGG--CTGGTC------------------------CACAA
G--------GACGCGGTCGAGGGCGT-CGACTACGACCTCGA---------GAACCTG--
ACCAGCG------TCTGGCAGGCAACGAACGACCAGGAC---AGCGAGC---TCGTCGGC
TTCTGCCA-GCAGGGGGTGCACA------GC---CCGGCCTATCA---------------
GCCCGGCCCCT---ACTCTCCGCATACGGAGATGCTCG---------------------T
CGAGAAATTCTGCAATTGGTATGTCGGCCGCATGGCCGCG----------------CATC
TCGA-----------------------------------------------------GCG
C----TGA
>2656950552_Rieske_2Fe-2S_family_protein_Methylobacterium_pseudosasicola_BL36_Ga0075208_1003
-------ATG---CTCGACGTGACG---------------CCGACCCCTCTCCAGCGTCT
CCTGC---AGGAG----C-----------------GCCGT--------------------
-----------CGCGGCTACAGC--------CTGCCGGCCGCGTTCTATG--TCAGCCCC
GAGGTGTTCGAGG------CTGACATGGC------------GGTCATCTTCGGCCGCCAC
TGGATCTATGTCGGCGTCGAGCCGGACGTGCCGGAGGCCGGCGACGTGATGGTCGTCGAT
ATCGGCCGGACCTCGGTGGCGATCGTGCGCGAC---GACGACGGCGCGGTCCGGGCCTTC
CACAATGTCTGCCGCCACCGGGGCGCG--------CGGCTGGTCCACGA---GGAGAAGT
CGACGGTCGGC------------------AACCTCGT---CTGCCGCTACCATTCCTGGA
CCTACGACCTCACCGGCGCCCTCATC--CAT--GCCG----------AGCATATGGGGCC
GGATTTCAGGAGGGACTGCCACGGGCTGAAGCCGGTCCACATCC--GCTCG---------
--CTCGAAGGCCTGCTGTT---CATCT---------GCCTTTC---GGACGACC------
---CGCCTGCCG---ATTTCGACGCGATGGCCGCCCGTCTCGGCCCCTACATCGCGCCGC
ACAACGTGCGGGACACGAAGG------------TC---------------GCCTTCCAGA
AGGACATCATCGAG--CCCGGCAAC-TGGAAGCTCACGATGGAGAACAACCGCGAGTGCT
ATCACTGCGGTGCGAACCATCCCGAATTGACCGTCCCGC---------------------
----TCTTCGCCTACGGATTCGGCTTCGCCCCCGA---------GGAGAT---GGACGCG
CACGACCGCGCCAATGCCGAGCGCTACGGCTGCCTCCT----------------------
---------CAAGAGC----CGCCATGCC--------------GAGTGGGAGGCGGAGGG
GCTGCCCTCGCAGGAAGTCGAGGAGCTCGACACGATGATCACGGGCTTCCG---------
--CACCGAGCGCCTGCCGCTCGACGGCGAGGGCGAATCCCACACGCTCGACACCAAGGCC
GC----CTGCCGGAAG-----------------------------------------CTG
CTCGGCCAGTTCACGAACGCGAAGCTC--------------------------GGCGGCC
TGTCCGTGTGGACGCA-GCCGAA--TTCCTGGCACCACTTCCTCGGCGACCAC-------
------ATCGTCA-----CCTTCTCGGTG-------CTGCC--------GCT--------
------------CGATGCCGAGCGCTCG----------------------------CTCC
TGCGCACCA---------AGTGG--CTGGTG------------------------CACAA
G--------GATGCGGTCGAGGGCGT-GGACTACGACCTCGC---------CAACCTG--
ACCGGCG------TCTGGGACGCCACCAACGACCAGGAC---AGCGAAC---TCGTCGGC
TTCTGCCA-GCAGGGCGTTCGCA------GC---CCCGCCTACGA---------------
GCCCGGCCCGT---ACTCGCCCAACACCGAGATGCTCG---------------------T
CGAGAAGTTCTGCAACTGGTATGTCGGCCGCATGGCCGCG----------------CATC
TCGG-----------------------------------------------------GCG
C----TGA
>2677215008_Rieske_2Fe-2S_family_protein_Methylobacterium_indicum_NS230_Ga0128910_1087
-------ATG---CTCGACGTGACG---------------CCGACCCCCTTGCAGCGCCT
CCTGC---GGGAG----C-----------------GCCGT--------------------
-----------CGCGGCTACAGC--------CTGCCGGCCGCGTTCTATC--TCAGCCCG
GAGGTGTTCCAGG------CCGACATGGA------------TGTCATCTTCGGCCGGCAC
TGGATCTATGTCGGCGTCGAGCCGGACGTGCCGGAGGCCGGCGACGTGATGGTGGTCGAT
ATCGGCACCACCTCGGTGGCGATCGTGCGCGAC---GACGACGACCAGATCCGCGCCTTC
CACAACGTCTGCCGCCACCGCGGCGCG--------CGCCTCGTCCACGA---GGAGAAGT
CGACGGTCGGC------------------AACCTCGT---CTGCCGCTACCATTCCTGGA
CCTACGACCTGACCGGCGACCTCGTC--CAC--GCCG----------ATCACATGGGCCC
GGACTTCAAGAAGGGGTGCCACGGCCTCAAGCCGGTCCACATCC--GCTCC---------
--CTCGCCGGCCTGCTGTT---CATCT---------GCCTCGC---CGACGAGC------
---CGCCGGCGG---ATTTCGACGAGATGACGGCCCGCCTCGCCCCCTACATCGCGCCCC
ACGAGATCAAGAACACCAAGG------------TC---------------GCGTTCCAGA
AGGACATCATCGAG--CCGGGCAAC-TGGAAGCTCACGATGGAGAACAACCGCGAGTGCT
ATCACTGCGGCGGCAACCATCCCGAGCTGACCGTGCCGC---------------------
----TCTTCGCCTACGGCTTCGGTTTCGCCCCCGA---------GGAGAT---GAGCGAG
CACGACCGCGCCGAGGCCGAGCGCTACGGCTGCCTGCT----------------------
---------CAAGACC----CGGCACGCG--------------GAATGGGAGGCCGACGG
CCTGCCCTCGCGCGAGATCGACGAGCTCGACACGATGATCTCGGGCTTCCG---------
--CACCGAGCGTCTGCCGCTCGACGGCGAGGGCGAATCGCACACGATCGACACCAAGGCC
GC----CTGCAAGAAG-----------------------------------------CTG
CTCGGCACCCTGACCAACGCCAAGCTC--------------------------GGCGGCC
TCTCGGTCTGGACCCA-GCCGAA--TTCCTGGCACCACTTCCTCGGCGACCAC-------
------ATCGTCA-----CCTTCTCGGTG-------CTGCC--------GCT--------
------------CGATGCCGAGCGCTCG----------------------------CTCC
TGCGCACCA---------AGTGG--CTGGTC------------------------CACAA
G--------GACGCGGTCGAGGGCGT-CGATTACGACCTCGC---------CAACCTG--
ACCGGCG------TCTGGGAGGCCACCAACGACCAGGAC---AGCGAGC---TCGTCGGC
ATCTGCCA-GCAGGGCGTGAGGA------GC---CCGGCCTACGA---------------
GCCCGGTCCCT---ACTCGCCCAACACCGAGATGCTCG---------------------T
CGAGAAGTTCTGCAACTGGTATGTCGGCCGCATGGCCGCG----------------CATC
TCGA-----------------------------------------------------GCG
C----TGA
>641369538_Rieske_2Fe-2S_domain_protein_Methylobacterium_extorquens_PA1_NC_010172
-------ATG---CTCGATGTGACG---------------CCGACCCCGCTTCAGCGCCT
GCTGC---GCGAG----C-----------------GTCGC--------------------
-----------CCCGGCTACACC--------CTCGCGGCCCCGTTCTACC--TCAGCCCC
GAGGTGTTCGAGG------CCGACATGGA------------GATCATCTTCGGCCGCCAC
TGGATCTATGTCGGCGTCGAGCCCGACGTGCCGGAGGCCGGCGACGTCATGGTCGTCGAG
ATCGGCAAGACCTCGGTCGCGATCGTGCGCGAC---GACGACAACGCGATCCGCGCCTTC
CACAATGTCTGCCGCCACCGCGGCGCC--------CGGCTCGTCCATGA---CGAGAAGT
CCACGGTCGGC------------------AACCTCGT---CTGCCGCTACCATTCCTGGG
CCTACGACCTCACCGGCAACCTGATC--CAT--GCCG----------AGCATATGGGTCC
GGACTTCAAGAAGAGCTGCCACGGCCTCAAGCCCGTGCATATCC--GCTCG---------
--CTCGCCGGCCTGCTGTT---CATCT---------GCCTCGC---CGACCAGC------
---CCCCGGCCG---ATTTCGACGAGATGGCCGCGAAGCTCGGCCCCTATATCGAGCCGC
ACAACGTGCGCGACACCAAGA------------TC---------------GCCTTCCAGA
AGGACATCATCGAG--CCCGGCAAC-TGGAAGCTGACGATGGAGAACAACCGCGAGTGCT
ACCATTGCGGGGCCAACCATCCCGAGCTGACCGTGCCGC---------------------
----TCTTCGCCTACGGCTTCGGCTTCGCGCCGGA---------GGAGAT---GGACGAG
CACGACCGCGCCAACGCCGAGCGCTACGGCTGCCTGCT----------------------
---------CAAGACC----CGCCACGGC--------------GAGTGGGAGGCGGAAGG
CCTGCCGTCGAAGGAGATCGACGAGCTCGACACCATGATCACGGGCTTCCG---------
--CACCGAGCGGCTGCCGCTCGACGGTGAGGGCGAGTCCCACACCCTCGACACCAAGGCC
GC----CTGCAAGCGG-----------------------------------------CTG
CTCGGCAACCTCACCAGCGCCAAGCTC--------------------------GGCGGGC
TCTCGGTCTGGACGCA-GCCGAA--TTCCTGGCACCACTTCCTCGGCGACCAC-------
------ATCGTCA-----CCTTCTCGGTG-------CTGCC--------GCT--------
------------CGATGCCGAGCGCTCG----------------------------CTGC
TGCGCACCA---------AGTGG--CTCGTG------------------------CACAA
G--------GATGCGGTCGAGGGCGT-CGATTACGATCTCGC---------CAACCTC--
ACCGGCG------TCTGGGAAGCCACGAACGATCAGGAC---AGCGAAC---TCGTCGGC
ATCTGCCA-GCAGGGTGTCGCGA------GC---CCGGCCTACGA---------------
GCCCGGCCCCT---ACTCGCCGCATACCGAGATGCTCG---------------------T
GGAGAAGTTCTGCAACTGGTATGTCGGCCGCATGGCCGCG----------------CATC
TGGG-----------------------------------------------------GCG
C----TGA
>2635496251_Rieske_2Fe-2S_family_protein_Methylobacterium_aquaticum_DSM_16371_Ga0080941_1287
-------ATG---CTCGACGTCACG---------------CCGACCCCGCTGCAGCGCCT
CCTGC---GCGAG----C-----------------GTCGC--------------------
-----------CCCGGATACAGC--------CTCCCGGCGCCGTTCTATC--TCAGCCCC
GAGATCTTCGAGG------CTGACATGGA------------GGTCATCTTCGGCCGTCAC
TGGATCTATGTCGGTGTGGAGCCCGACGTGCCGGAGGCCGGCGACGTGATGGTCGTCGAT
ATCGGCAAGACCTCCGTGGCGATCCTGCGCGAC---GACGACGGCGAGATCCGCGCCTTC
CACAATGTCTGCCGCCATCGCGGCGCC--------CGGCTGGTCCACGA---CGAGAAGT
CGACGGTCGGC------------------AACCTGGT---CTGCCGCTATCATTCCTGGA
CCTACGACCTCACCGGCAACCTGATC--CAT--GCCG----------AGCATATGGGGCC
GGATTTCAAACGAGGCTGCCATGGCCTGAAGCCCGTGCATCTTC--GCTCG---------
--CTCGAAGGTCTGCTCTT---CCTCT---------GCCTCGC---CGACGAAG------
---CTCCGTCCG---ACTTCGACGAGATGGCGGCTCGGCTCGGCCCCTACATCGCGCCGC
ACAACCTGCGCGACACGAAGG------------TG---------------GCGTTCCAGA
AGGACATCATCGAG--CCGGGCAAC-TGGAAGCTCACGATGGAGAACAACCGCGAGTGCT
ATCATTGCGGGGCCAACCATCCCGAGCTGACCGTGCCGC---------------------
----TCTTCGCCTACGGCTTCGGCTTCGCGCCGGA---------GGAGAT---GGACGAG
CACGACCGGCACCAGGCCGAACGCTACGCCCGCCTGCG----------------------
---------GACGACC----CGGCACGCC--------------GAGTGGGAGGCCGAGGG
CCTGCCCTCCGCGGAGATCGACGAGCTTGACACGATGGTGACGGCCTTCCG---------
--CACCGAGCGCCTGCCGCTCGACGGCGAGGGCGAGTCCCACACGATCGACACCAAGGCC
GC----CTGCAAGACG-----------------------------------------CTG
CTCGGCGACTTCACCAACGCCAAGCTC--------------------------GGTGGCC
TCTCGGTCTGGACCCA-GCCGAA--TTCCTGGCACCACTTCCTCGGCGACCAC-------
------ATCGTCA-----CCTTCTCGGTG-------CTTCC--------GCT--------
------------CGATGCCGGGCGCTCG----------------------------CTCC
TGCGCACCA---------AGTGG--CTCGTC------------------------CACAA
G--------GACGCGGTGGAAGGCGT-CGATTACGATCTCGC---------CAACCTG--
ATCGGCG------TCTGGGACGCCACCAACGACCAGGAC---AGCGAAC---TCGTCGGC
ATCTGCCA-GCAGGGCGTCGCGA------GC---CCGGCCTACGA---------------
GCCCGGACCGT---ACTCGCCGAACACCGAGATGCTCG---------------------T
TGAAAAGTTCTGCAACTGGTATGTCGGCCGCATGGCCGCG----------------CATC
TGGG-----------------------------------------------------GCG
C----TAA
>2635494505_Phenylpropionate_dioxygenase_large_terminal_subunit_Methylobacterium_aquaticum_DSM_16371_Ga0080941_1169
-------ATGTCGTCGCACGCCTCG---------------CTCGACGCGCTGCTTCAGGC
CGCCC------------------------------GCCGT--------------------
-----------CCCTTCCACGAC-----------GCGGTCGCCATGCCGC--CCGGCGTC
TACAAGGACGAGG------CGTTCCTCCGGCGCGAACTCGAGACCATCTTCGCGCGGGAG
TGGCTGTGCGTCGGGCGTGCCAGCGCGCTTGCCGCGCCGGGCGACTACCTCACCTGCGAG
CTGGCAAACCAGCCGATCATCGTGCTGAGGGAT---CAGGCCGGTGCGCTGCGGGCCCTG
TCGAACGTCTGCCTGCACCGCATGTCG--------ACGCTGCTGGAAGGATCGGGCCGCG
CGCGCAGCATC------------------------GT---CTGCTCCTACCACGCCTGGA
CCTACAATCTCGACGGCACCCTGCGGGGCGC--GCCG------TTCATGAAGGAGACGAC
GGGCTTCTGCAAAGAGGCTTACAG------------GCTGCCGCAGATCCG------CTG
CGAGGAATGGC-TCGGCTG---GGTCT---------ACGTGACCCTCAATCCCG------
---------------ACGCGGCGAGCGTCCGCGAGCGCTTCCGCCCGGTCGAGGAACTGG
TCGCGCATTACGGCATGGAGAACTATGTCGAGTGC---------------TTCCGCGAGA
GCCATGTCTGGGAC------ACGAACTGGAAGGTGCTCGCCGAGAAC----TTCA-----
----------TGG--AGAGCTACCACCTGCCGGTCTGCC---------ACGCGGCGACGG
TGGGCCCGCATTCCCGGCTCGA----------------------AGAGAT------GATC
TGCCCGCCGGGCCTGCCGGACTTCAACTACCACTGGAT----------------------
-------------------------CACC-----------------AAGGAGGC------
GTCGCT----------GGCG--------------------------ATCGG---------
--------------------------------CAACGCCCATCCCGACAACACCCGGCTT
GA-GGGTCACTGGCGCAAGACGA----------------------------------CGG
CGCTCCTCGCCCTCTATCCCAGCCATC---------------------------------
---------TGATCAC-GCTG----ACACCGGGATATTTCTGGTATCTCTCGCTCCA---
------TCCCAAGGGGCCCGGCCAGGTCC-------ACATC--------ACC--------
------------TATGGCGGCGGACTCT----------------------------CGCC
GGAATTCAT---------GGCCG--ATC---------------------------CGAAG
G---------------CGGAGGACTA-CGTCCGCGACCTCAAGCGGCTCCTCGACGAG--
GTGAACGTCGAGGATCGCGGCTGCAC---CGAGAAGGTC-------------TATCGCGG
GCTGAACGCCGAGGCGGCCAAGG-----------CCGG----------------------
CCACCTCTCCTATCTGGAGCGCCCGATCTACGATTTCCT--------------------G
CAATACATCGCCGCGC-GCACCGGCGGATGCGAGCGCGAGGTCCAG--------------
-----------------------------------------------GTCGCGGC--CGA
A----TAA
>2635495138_Phenylpropionate_dioxygenase_large_terminal_subunit_Methylobacterium_aquaticum_DSM_16371_Ga0080941_1202
----------------------------------------ATGAATATCGCCGTTCCGAC
CCCGC---CAGCG----C-----------------TCGACA-------------------
-----------TGCTGGTCCAGAGCGACCGCGCCCGCACCACGCTCTACA--CCGACCGC
GCCCTGTTCGAGG------AGGAGATGGT------------CAAGGTGTTCGAGAACACT
TGGGTCTGGGTCGCCCATGCCAGCGAGCTCGCGAAGCCCGGCGACTTCAAGACCGCCCAT
GTCGGCCTTCAGCCGGTGATCGTGGTCCGCGAC---CGCAAGAACGCGGTCCACGTCCAC
GTCAACCGCTGCCGCCACCGCGC--TG--------CCACCGTCTGCGAGGT-CGCCCAGG
GCAAGACCAGC------------------TCCTTCGT---CTGCCCCTATCACGGTTGGG
CCTACGCGCTCGACGGCTCGTTGCGCGGCGT--GCCG------TTCGAGGCGGGCTATGA
C-GGCCAGCTCGACAAGACCCAGTTCTCGCTGCGCTCGCTGCGC---GTCG------AGG
AGTATAACGGGCTGATCTTCGCGACCT---------TCAAGGA---CGATATCG------
AGCCGCTCGTCGA--CTTCCTCGGCGGCGCCAAG-------AAGTGGATCGAC---CTGT
TCATAAAGCAGGGCGCCGGCTTTC--------CGCTCGTCTCGCTCGGCGAGCACAAG--
--TTCCGCTTCCCC--G---GCAAC-TGGAAGATCCAGCTCGAGAACACCACCGA-----
----------CGCCTATCACTTCCCGCTGGT------CC---------ACA---------
-AGTCGTTCCTGTCGGCCGCCGACCGGGAGACCGAGGATTCCTGGGACATCATGAACAAG
GGCGGCTTCGTCGAGGATCTCGGCAACGGCCACAGCGT----------------------
---------CATGGTG-----ATGATGCCCGAGCTCGTCGACCTC-GAGGAGAACCTCGA
CGCGCC------------GA--------------------------TCCCGGAGAAGTTC
GAGGCGCTCGCCGCGGAGTTGCGCGCCGATTACCCGGAGGAGCAGGTCCGTCGCATCGTC
CG--GGCGGTCGGCGG-------CTGC------------------------------GGC
TTCAAC---CTCAACCTCTTCCCGA----------------------------------A
TCTCGGC----TGCTC-GGCGGCGTTCTTCCGCGTGCTCCAGCCAGTCTCGGTGGACGAG
ACCGAGATCCGCCACGT-TGCCCTCGGCATGGCCGGCGGTCCGGCAGCAGCC--------
---------------AACCGCGCCCGCC-----------------------TTCGCATCC
ACGAGTTCTTCC------AGGGC--CCGATG---------------------------GG
C--------------TTCGGCACCCC-CGATGACGCCGAGATCTGGGACCGGGTGCAG--
CACGGCGCGCAAGGCGGCCGCGACCTTT-------GGGT---GATGCTG---CACCGGGG
CCTCAGCCACGAGGAGAGCCTGC------CCGAGG-------------------------
--------------GCGGCCGCCGCAGCGACG---TCA---------------------G
CGCCGAG-------ACCGGGATGCGGGCAGCCTACGCCCAGTGGAA--------------
-------------------------------------------GCGGCTGATGGG--AGC
C----TGA
>643597489_Rieske_2Fe-2S_domain_protein_Methylobacterium_nodulans_ORS_2060_plasmid_pMNOD01_NC_011892
-------ATG---ATGAGCCGGGAGCAGAACGACCATATCACCCGTAGTGGACCCGGGAC
GCCTC------TG----G-----------------GCA----------------------
-----------CGCTGATGCGCCGATATTGGCAGCCGGCCGCCCTCGTGG--ACGAACTC
CAG---GGCGAGCGCCCGGTGGTGCCGGT------------GCAACTCTTGGG-------
------------------------------------------------------------
--------CGAAAAATTCGTGCTGTTCCGCGAT---GAGGCTGGGCGGTACGGGCTCCTC
GACCGCGACTGCCCGCACCGCGGTGCG--------GACCTCGCCTT------CGGCCGGC
TTGAGCACGGC------------------GGACTACG---ATGCGCCTTTCACGGCTGGC
TGTTCGACGTGGAGGGGCGCTGCCTCGAGAC--GCCC------GCCGAGCCGGTCGGCAG
CAAGCTCTGCCGGAATATCCGGCAGCGT--------GCCTATCC--GGTGG------TTG
AGCGCAGCGGCATCCTGTT---CGCCT---------ACCTGGG---GGA-----------
-------GGGCG---AGCCTCCGGCGTTCCCGGA---ACTCGACTGCTTCCTCG------
---CGCCCAACGCCTACACCTTCG--------CGT----------TCAAGGGCCTGTT--
----------CGAG--T---GCAAC-TGGCTTCAGGCGCTCGAGGTC----GGAA-----
----------TCG-----------ATCCGGC------AC---------ATG---------
-CTTCGTTCCTGCACCGGTTCTTCGAGGACGAGGA---------CACGGCGTCGTCCTAC
GGCAAGCAATTCCGCGCCGCATCGGCCGACAGTGAATTGCCGATGACGAAGATCCTGCGC
GAG------TACGACC------GTCCGCTCATCAACGTCGAGCGC-ACGGAGTACGGCAT
GCGGCT---------GATCG--------------------------CCCTGCGCGAGATC
GACGAGGAGCGCACGCATGTGCGCGTCACGAACCAAGTGTTCCCGCACGCCTTC---GTC
ATTCCGATGTCGGCGGATATGACCATCACGCAGTGGCACGTGCCCGTCGATGACGAGCGT
TGCTACTGGTACGCGATCTTCACGAGCTACACGTCACCGGTGGACAAGAAGCGG-----A
TGCGGGAGCAGCGCCT-GGAGCT--GTACGAGCTTCCGGAATACCGCTCGCGGAAGAATA
GA----ACCAACGACTA-CGGCTTCGATCCGCA---CGAGC--AA----GCCCACGCGAC
CTACACGGGGATGGGGCTCGACATCAAC----------------------------GTCC
ACGACCAGT---------GGGCT--GTCGAG---------TCGATGGGACCGATCCAGGA
CCGGACTCGTGAGCATCTCGGGCAGTCCGACAAAGCGATCGT--GCTCTACCGCCGGATC
CTTCGTGAGCAGATTGACAAGGCCGTGAAGGGCGACGTTCCACTGATGG---TGCTCGAC
GGGCGGCACGCAAAAAGCATCCA------GGGTCCCGC----------------------
---------------------GACGATGGACG---GGA---------------------T
CGGTCCGTCCAAGGGATGGGAGACCTACTGGATGGAAGTGGACGTG----CGCCGCCGCC
GCGGAGCCCCGTGGATGCCCGCCGTCCCCACCGACGTGGCACGCCTGAACGCGGC--CGA
A----TAG
>641367517_Rieske_2Fe-2S_domain_protein_Methylobacterium_extorquens_PA1_NC_010172
----------------------------------------ATGCTGACGACCCGCCAGAA
GCTGT------GG----C-----------------GCCAT--------------------
-----------TACTGGTACGCG--------------ACCTTGCGCCTGT--CCGACCTT
GCC---GACGGCC------CCAAGCCCTT------------CACCCTGATGGG-------
------------------------------------------------------------
--------CGAGCGGATCGTGCTGTTTCTCGAC---GGCGAGGGCGAGCCCGCGGCGATG
ATGGACCGCTGCTGCCACCGCACCGCC--------CGGCTCTCCAA------GGGCTGGT
GCGAGGACGGC------------------CTGATCGT---GTGCGGCTATCACGGCTGGG
CCTATGACCGGCACGGCGCGCTCGCCCGCAT--CCCGCAATTCAGCCCGGAGCAGGTCGT
G-CCGCGGCTCGCGGTGAAG----------------AGCTACCA--CTGCA------CCG
CGAAGTACGGCTACGCCTG---GGTCT---------GCCTGGC---GGAGCCCTACGCCA
---CGATCCCCGAGATCCCCGAGGACACGATGCC---CGGCTACCGGCGCATCC-AGCAA
TTCCACGACGTGTGGAAGACCTCG--------CCCCTGCGGCTGATGGAGAACTCGTT--
-CGACAACGCGCAC--T---TCGCC-------TTCGTGCACCAGAACA---CGTT-----
----------CGGGCAGATCAGCCAGCCGAT------CCCGGAAAAGTACG---------
-AGATCACCGAAACCGAGTACGGCTTCGAGGCGGA---------GACGATCATCACCATC
GCCAACCCGCCGATGGCCCACCGCATCAGCGGCACCACCGAGCC----------------
---------GACCACC------AAGCGCC--------------AC-ATGCGCAACAAGTG
GTTCAT----------GCCG--------------------------TTCTG---------
---------------------------------CCGCCGGCTCGACATCGAATACCCGTC
GG------GCTTGCGGCA-----CATC------------------------------ATC
TTCAACTCGGCG------ACGCCGATC--------------------------G-----A
CGACGGCACGATCCGG-CTCG------CGCAGATCCTCTACCGCAACGACCGCGAGGAGG
------------------ATTGCTCGACGGAAGCGCTGATC--GC----CTG--------
------------GGATGCGGTGATCGTC--------------------------------
------------------GAGGA--GGACCG------------------------CGACA
T--------------CCTCGAATCGACCGACCCGGACGCCAC---------GGTCGAT--
ATGGGCCGCAAGGTCGAGAGCCACATGCCCTCCGACCGC---CCCGGCA---TGATCATG
CGCC----------------------------------------G---------------
CCGCCTGCTGG---CCGCCCTGCACGCCCATG---GCG---------------------A
GGAGGAG-GTGTCCGAGGCGGTGCCGGCGGTCTCCGTGCCGATGGC-----GCCGACGCT
G-------------------------------------ATGCCGCACGAGAGGGT--CGC
G----TGA
>Sulfolobus_tokodaii_str_7_vanA
------------------------------------------------------------
----A------TG----T-----------------ATAAT--------------------
-----------GAATGGTTACCA--------------GTTGCTTTTTCAG--ATGAGGTT
AAG-----GACGT------ATATGAAACA------------AACGTATTAGGA-------
------------------------------------------------------------
--------CAAGAC-ATAGTTATAATTAGA------AAAAATGAAAAGCTTTATGGATTA
AGTAATAGATGTCCCCATAGGTTAGCT--------AAGTTATCTAA------AGGAAAAA
TTATTGAGGAT------------------GAAATCCA---ATGCCCATATCACGGTTGGA
GATTTAATTTAGAAGGAAAATTAACTATTGT--GCCT------TCATTGGGTAAAAAGA-
-----TAAATGTAAATTTAA----------------GAAAATACTATATTA------AGG
AAAAATATGGCATTATTTG---GGTAT---------GTATCAA---TGAGCCAA------
------AAGATG---ATT---------TACCAGAAATTAAAGAGTGGGAAAGTT-TCA--
---------GAAAAATTAAAT------------GT---------------GGTCCTTA--
-CTATAT----AAA--C---GCAAATCCTTTTAGAGTATTAGAAAAT----TTAT-----
----------TTG-----------ATGTATC------CC---------ACT---------
-TCCCCTACGTTCATGAAAATTACTTAGGGGAC-------------------------CC
TAAATATCCTTATATACCA--------GAATATAATGT----------------------
---------TGAAATT----------ACT--------------A--ATGAAGGA------
-------------------A--------------------------TTGTA---------
--------GCAAAAAATATTAAGATATA----TCAACCAAATCCAGACGGTAGTCACGCT
GA----AAAGTATGAGAGCTATACTTA------------------------------CAT
TATATATAGACCACTATTCTTATACTT--------------------------T------
------------------------------------------ACAAAAACCGATGAGAGT
GA----AAGAACATTTTCCATGATTTTTG-------CGATT--AA----ACC--------
------------AGAAAGTAAGAATAAA-----------------------AGTGTAGTC
TTTGCTT-----------GGATC--TTCATGAAC---------------------TACGA
T--------------TACGAAACAGA-TGAAAATGTAATTAG------------------
--------AAATTTTGAAGATACAATAATTATGCAAGAT---AAAGAGG---TTTTAGAA
ACACAACCAGATATATATT-------------------------A---------------
CCTTGATTTATCAAAGGAAATTCATGTTAAAG---CAG---------------------A
TAAACTAT-----CAATATTTTACAGACATTATCTAAAAAGGAGAA--------------
------------------------------TTGGAAAGTTTCCAGAGTTGGGTTT--ACT
A----TGA
>Xanthomonas_campestris_pv_campestris_vanA
-------ATGGATGTCGCCGTCCCC---------------GCCCTGCCGCTGCACTGCAC
CTTTGAGGCCGCCGACTG-----------------GCAGC--------------------
-----------GCCTGGCCCAGC---ACTGGCACGCGGTGGCGCTGAGCA--GCGAGGTG
AGC---GAGGCGC------CGTTCAAGGC------------CATGCTGCTGGA-------
------------------------------------------------------------
--------CGAGCCGCTGGTGCTGTACCGG------CTGGGCGCCGAGCTGGTGGCCGCG
CGCGATGTCTGCCCGCACCGCGGCGTG--------CCGCTGAGCAT------GGGCAGCG
CCGACGGCGCC------------------GGGGTGGT---GTGCGCCTATCACGGGCTGC
GCTTCGGCAGCGGCGGGCGCTGCAACCACAT--CCCGGCCAGCCCGAATCAGAACATCCC
G-GCCAAGATGCGGTTGCAC----------------ACCTATGC--GGTGG------CCG
AGCGCTACGGGCTGATCTG---GGTGT---------GCCTGGC---CAAACCGG------
---CCGGGGTGA---GCGCGGCCGAGGTGCAGAT------------------CCCGCCGA
TGCCGGGTTGGGACGAAGACG------------GCTTCCAGCAGATCGTGTGCCCGGGCT
TCGACATCGCCG--------GCAGC-GCCGCGCGGCAGCTGGAAGGC----TTTA-----
----------TCG-----------ACGTGGC------GC---------ATT---------
-TCGCCTTCGTGCATACCGCCACCTTCGCCCAGCC---------GGACAA------GCGC
GAAGTGCCGGCCTACACCAC----------------------------------------
------------------------------------------------------CACCGA
AACGCC---------GACCG------------------------GTTTCAA---------
-----------------------CGCCGATTACCTCAGCAGCGTGGCCAACTATTCGGTG
GACATGCCGCTGCCCGACGTGGACCCC------------------------------GGC
TTCCAGTGGCTGCGGCACTTCG-------------------------------------A
AGTGCATCTGCCGTTC-ACCG--------CCACGCTCACCATCCACTTCCCGGTGCCGGG
CAAGCGGCTGGTGAT---CATGAACGCGG-------CCAGC---------CC--------
------------GGTGTCCAAGCACA------------------------------AAAC
CCGGCTACT---------GGTGCCGATCGCG------------------------CGCAA
C--------------TTCGACACCCATCTGCCGGTGGAGGAC------------------
GTGCATGCCTTCAACCTGCGCG---TATTCGAGGAAGAC---CGCGCCA---TGGTGGAA
GCGCAGCGCCCGGAATACCTGCC------GCTGGACCC----------------------
------GCTGC---TGGAAGTGCACATCCCCG---CCGA--------------------T
CGCAGTTCGATCGCCTATCGCCGTGGCCTGCGCAGCCAGGGCTATA--------------
--------------------------------------GCGACTTTTTCCTGCGT-----
-----TGA
>Comamonas_testosteroni_ATCC_11996_vanA
---ATGAACC---AGATTTCTCAAA-------------CCATGAGCGCAACTGCTCCGGC
CTTTC------CG----C-----------------TGGAT--------------------
-----------CAATGGTATGTA--------------GCGGGCTTTGCCT--GGGAACTG
AAG---GACCAGC------CGGTGGCGCG------------CACCTTGCTGGG-------
------------------------------------------------------------
--------TCAGCCGGTGGTCCTGTTCCGCACG---GCAGATGGCCGGGTCGCTGCGCTT
GAGGATCGCTGCTGCCACCGCGAGTTG--------CCGCTGTCCTG------CGGCACGG
TGGAAGCTGCG------------------GGTCTGCG---CTGCGGCTACCATGGCCTGC
TCTTCAGCCATGAGGGGCAGTGCCTCGAAAT--ACCG------GGCCAGGAAAGGATTCC
A-GCCAAGGCCTGCGTGAAG----------------TCCTTCGA--GCTGC------GCG
AGCGCGACCAGATTCTCTG---GATAT---------GGATGGG---CGCGACAC------
---CGGACTCCG---TGCCGGACACGGAGCCGCCTGCCTATGCCGTGCACAGCG-ACC--
---CGCAATATCGTTTTGGCG------------GT---------------GGCGTCTATC
ACTACGAC------------GCACCGTATCAGCTGATCCACGACAAC----CTGC-----
----------TGG-----------ATCTGAG------CC---------ATC---------
-TGGGCTATGTGCACCTCAAGACCATCGGCGGCAA---------CGCCAGGGTACATATG
AACGCGGATCTCAAGGTCAGCCAGGACGGGGACAGCGT----------------------
---------GAAGGTG------GTGCGCT--------------GG-ATGCCGGATTCCGA
TCCCCC----------GCCC--------------------------ACCT----------
--------------------ATGCACAG---GCCTGGCCTTTTCA--GGGCCGC---ATC
GA----CCGCTGGCAGGA-----AGTG------------------------------GAG
TTCCACCCCTCG---CATGTGCGTATC--------------------------T-----G
GACCGGTGCCATGGAT-GCGG----GCCAGGACAGGCTGGACAACCCGGCG--CGCGAAG
GA----TTCCATATGCG-CGGCTTTCACG-------GCGTG--AC----GCC--------
------------GGAGACGGAGACCAGC----------------------------GCGC
ATTACTTCT---------GGACG--ATTGCG------------------------ACCAA
T--------------CCGCATCCGCA-GATGCAGGACACGACACAGTTGGTGATCGATCA
GACGGCG--------------GCCACTTTCGAAGAAGAC---AAGGTGG---TCATCGAA
GCCCAGTT-CCGCAACCAGCAAC------GCTTT------GGCTC---------------
ACGCGCCGTGG---TGGATATCCACGTGGATG---TGG---------------------G
TCCCAATCGTGCGCGGCGCGTGATCGAGCGCTTGCGCAAGGCCGGC-----GCGCAAGCC
TCGC----A----------------------------------------GGCGCT--GGC
C----TAG
>Burkholderia_cepacia_UCB_717_ATCC_25416_vanA_1
---ATGGAGC---AACATGCCCGGG-------------CACCGATCAATACTACTCAG--
-TTCC------CG----G-----------------TCGAC--------------------
-----------CGATGGTGGGTC--------------GCCGCGCTGTCAT--CCGAACTG
ACG---GACAAAC------CCGTCGCCCG------------CACGCTCCTCGG-------
------------------------------------------------------------
--------CCGCCCGGTCGTCCTGTTCCGGTTG---CCGTCCGGGGAAGTCGGCGCGCTG
GAGGATCGCTGCTGCCACAAGTCGCTG--------CCGTTGTCGTG------CGGCTCGC
TCGAATCGCGC------------------GGCCTGCG---CTGCGGCTATCACGGCCTGT
TGTTCGACCGAGACGGCACGTGCGTGGAGAT--TCCC------GGCCAGGACCGGATTCC
G-GCGAAGGCGCGCGTGTCG----------------TCGTATCC--GGTAC------GGG
AACAGGACGCCATCGTGTG---GATCT---------GGATCGG---CGCCGACG------
---CGCACGCTC---AACCGACAAACGCGCCGCCACACTATGCGTTCCATGCCG-ATC--
---CGCAATACCGGTTCGGCG------------GC---------------GGCCACTACC
ACTACGAC------------GCACCGTATCAACTGATTCACGACAAC----CTGA-----
----------TGG-----------ACCTGAG------CC---------ACC---------
-TCGGCTATGTCCATCTGAAAACGATCGGCGGCAA---------CGCGGCGCTGCACATG
GGTGCGGAAACGCGCGTCAGCAGCGACGGCGATATCGT----------------------
---------GACGCTG------GTTCGCC--------------GA-ATGCCGGATTCCGA
CCCGCC----------GCCA--------------------------ACCT----------
--------------------ATACCGCC---GCGTGGCCGTTCGC--GGGCCGC---GTC
GA----TCGCTGGCAGGA-----AATC------------------------------GAA
TTCCACGTGTCG---CACATCCGGATC--------------------------T-----G
GACGGGCGCGATGGAC-GCCG----GCACCGGCGATCTGCACGATCCGGCA--CGCGGCG
GC----TTTCACATGCG-CGGCTTCCACG-------GCATC--AC----GCC--------
------------CGAGACGGATACGACG----------------------------ACGC
ACTACTTCT---------GGACC--GTCGCG------------------------ACCAA
T--------------CCGCAACACGA-CGTCGAGCGCGTCGCGCAGACGGTCATCGAGCA
ATCCGCG--------------GCGACGTTCGACGAGGAC---AAGACCG---TGATCGAA
GCGCAGTA-CCGGAACCAGCTGC------GGTTTCCGGGCGGC-----------------
---CGCCA-GA---TCGACATTCACGTCGACG---CGG---------------------G
CCCCAATCGCGCGCGGCGCGTGATCGAGC----------GGCTGCT-----GCTCGAACC
C---------------------------------------------------------GC
T----TAA
>643600099_benzoate_12-dioxygenase_alpha_subunit_Methylobacterium_nodulans_ORS_2060_NC_011894
GTGCTGGAAG---ATCTGCATCAGC-TTGTCGAGACCGCGGTCGAGGAGAACCCGGAAAC
CGGCG------TC----C-----------------ACCGC--------------------
-----------TGCCGGCGCGAC--------------ATCTTCACGGATC--CGGACATC
------TTCGAAC------TGGAGATGCA------------GCATATCTTCGAGGGGAAC
TGGATCTATCTCGCGCATGAGAGCCAGATCCCGAACCCGAACGACTACTTCACGACCTAT
ATGGGCCGCCAGCCGGTGGTCATCACGCGCAAC---CGCAAGGGCGAGCTCAACGCTTTC
GTCAATGCGTGCAGCCACCGGGGCGCG--------ATGATCTGCCG------GCACAAGC
GCGGCAACAAG------------------GCGACCTTCACCTGCCCGTTCCACGGCTGGA
CCTTCAGCAACGGCGGCAAGCTCCTCAAGGT--CAAG------GATCCGGAGGGGGCGGG
C-TATCCGGAGAGCTTCAACCGCGACGGCTCCCACGACCTCGCCCGGGTGGCGCGCTTCG
AGTCCTATCGCGGCTTCCT---GTTCG---------GCAGCCT---CAACCCGGAGGTGA
AGCCGCTCGCCGAGCATCTGGGCGAGGCGGCCAGGATCATCGACATGATCGTCG-ACCAG
TCGCCGGACGGCCTGGAGGTGCTG--------CGC---------------GGCTCCTCGA
GCTACATCTTCGAC--G---GCAAC-TGGAAGCTCCAGACCGAGAACGGCGCGGA-----
----------CGGCTACCACGTCAGCGCCAC------GC---------ACT---------
-GGAACTACGCGGCGACGACGAGCCGCCGCAAGGA---------GGCGCA------TGTG
GTCGACAAGACCCGCGCCATGGATGCGGGCGGCTGGGCCAAGCAGGGCGGCGGCTTCTAC
TCCTTCGAGCACGGCC------ACCTGCT--------------GCTCTGGACGACCTGGT
CGAACCCGGAGGACCGGCCG--------------------------CTCTG---------
--------GGA---------GCGCCGCGAGGAGCTGATCGCCCAGCACGGCCAGGCGATG
GC----GGACTGGATGAT-----CAGC------------------------------CGC
TCGCGCAACCTCTGCCTCTACCCGAAC--------------------------GTCTATC
TGATGGACCAGTTCTC-GTCGC---AGATCCGGACCTACCGGCCGATCGCGGTCGATAAG
AC---------CGAGGT-GACGATCTACT-------GCATC--GC----GCC--------
------------GAAGAACGAGAGCGCC-GAGGCGCGGGCGCGGCGGATCCGGCAATACG
AGGATTTCTTCAACGCGAGCGGC--ATGGCCACGCCCGACGACCTGGAAGAGTTCCGCGC
C--------------TGCCAGCTCGG-CTATCGCGGCCGGGCGGCGCGGTGGAACGAC--
CTCAGTCGGGGCGCCACCCACTGGATTTCGGGCGCCGAC---GAGGGCG---C-------
---------GAAGGCGATCGGCC------TCAAGCCGC----------------------
-----TGCTCA---GCGGCGCCAAGACCGAGG---ACG---------------------A
GGGCCTGTTCGGCATCCAGCACCGCTACTGGATGGAGACGATGCGC-----CGGCACATC
GCGG----CCG-------------------------------CGGACGCCAAGCA--GGG
C----TGA
>2677215307_benzoate/toluate_12-dioxygenase_alpha_subunit_Methylobacterium_indicum_NS230_Ga0128910_1101
ATGCTGGACG---ATCTGCATCAGG-TGGTCGAGGGCGCGGTCGAGGAGAACCCGGAGAC
CGGCG------TG----T-----------------ACCGC--------------------
-----------TGCCGGCGCGAC--------------ATCTTCACCGATC--CGACCATC
------TTTGAAC------TGGAGATGCA------------GCACATCTTCGAGGGCAAC
TGGATCTACCTGGCCCACGAGAGCCAGATCCCGAACCCGAACGACTACTTCACCACCTTC
ATGGGCCGCCAGCCGGTGGTCATCACCCGCAGC---CGCAAGGGCGAGCTGCAGGCCTTC
GTCAATGCGTGCAGCCACCGCGGCGCG--------ATGGTGTGCCG------GCACAAGC
GCGGCAACAAG------------------GCGACCTTCACCTGCCCGTTCCACGGCTGGA
CCTTCAGCAACGGCGGCAAGCTCCTGAAGGT--CAAG------GACCCGGACAACGCCGG
C-TATCCCGAGAGCTTCAATCGCGACGGCTCGCACGACCTGACCAAGGTGGCGCGCTTCG
AGAACTATCGCGGCTTCCT---GTTCG---------GCAGCCT---CAACCCCGACGTGA
AGCCGCTGACCGAGCATCTCGGGCAGGCGACGCGGATCATCGACATGATCGTCG-ACCAG
TCGCCGGACGGGCTGGAGGTGCTG--------CGC---------------GGCTCCTCGA
CCTACGTCTTCGAC--G---GAAAC-TGGAAGCTCCAGACCGAGAACGGTGCCGA-----
----------CGGCTACCACGTCAGCGCGAC------GC---------ACT---------
-GGAACTATGCCGCCACGACGAGCCGGCGCAAGGA---------ATCGCA------CGTC
GTCGACAAGACCCGCGCCATGGATGCCGGCGGCTGGGCGAAGCAAGGCGGCGGCTTCTAC
TCGTTCGAGCACGGCC------ACCTGCT--------------GCTCTGGACCACCTGGG
CCAACCCGGAGGACCGGCCG--------------------------AACTG---------
--------GGA---------CCGGCGCGGCGAATTGGCCGAGCAGCACGGGCAGGCGATG
GC----CGACTGGATGAT-----CAAC------------------------------CGG
TCGCGCAATCTCTGCCTCTACCCGAAC--------------------------GTCTACC
TGATGGACCAGTTCTC-GTCGC---AGATCCGGACCTACCGGCCGATCGCCGTCGATAAG
AC---------CGAGGT-GACGATCTACT-------GCATC--GC----CCC--------
------------CAAGGGCGAG-GCGCCGGATGCCCGGGCCCGGCGCATCCGCCAGTACG
AGGATTTCTTCAACGCCAGCGGC--ATGGCGACCCCGGACGACCTGGAAGAGTTCCGCGC
C--------------TGCCAGATCGG-CTATCGCGGCCGCGCGGCGCAGTGGAACGAC--
CTCTGCCGCGGCGCCCAGCACTGGATCGAGGGGGCGGAC---GAGGGGG---C-------
---------GAAGGCGATCGGGC------TGACGCCGC----------------------
-----TGCTCA---GCGGCGCCAAGACCGAGG---ACG---------------------A
GGGCCTGTTCGCGATCCAGCACCGCTACTGGATGGATACGATGCGG-----CGGCACTT-
---G----CCG-------------------------------------------------
-----TAA
>Streptomyces_coelicolor_A32_vanA
-------------ATGCCGCACATG---------------ACCG---------------C
CTTCG------CC----A-----------------GGAAC--------------------
-----------CAGTGGTACGTC--------------GCCGCCTACAGTC--ACGAGGTG
GGG---CGCGAGT------TGCTGGGGCG------------CACGGTCCTCGG-------
------------------------------------------------------------
--------CGAACCGCTCGTGCTCTACCGCGCCGAGGAGGACGGCGGCCCGGTGGTCCTG
CACGACCGCTGTGTGCACCGCCGCTAT--------CCGCTCTCGGAGGCGCCCACCCGGC
TGGACGGGGAC------------------CGGATCGT---GTGCGGGTACCACGGGTTCA
CCTACGACACGACCGGCACCTGCGTGTACGT--GCCG------GGCCAGAAGCGCGTCCC
G-CGCACCGCCCGCGTCGCC----------------TCCTACCC--GGTGG------CCG
AGCGGGACTCCCTGGTGTG---GGTGT---------GGATCGG---CGACCCGG------
---CGCTGGCCG---ACCCCGAGGCGGTGCCGCG---GGCCCGGCACCTGGACG-CGC--
---CGGGCTGGGTCACGGTCC------------GG---------------GGCATGGA--
-GCCGATC---GAC--G---CGGAC-TACGGGCTGCTGGTCGACAAC----CTGC-----
----------TCG-----------ACCTCTC------CC---------ACG---------
-AGACCTATCTGCACGGCGGTCACATCGGCACGCC---------CGAGGT------CGCC
GAGACGCCGATCACCACCGAGGTCGACGAGGGCGCGGG----------------------
---------CATCGTCCGGGTGAGCCGGC--------------AC-ATGGACGACGCCGA
ATGCCC----------GCCG--------------------------TTCT----------
--------------------ACGCCAGG-----TCGACGGGCATCGTCGGGCGC---ATC
GA----CCGCTGGCAGGA-----CATC------------------------------GAG
TACCACGCGCCCTGCCTGTACGTGCTG--------------------------C-----A
CAGCAGGGTCGCGCCG-ACCGG---GACCGTGCCCGCGCCCGACGGCGGTGATCCGGAGG
GC----TTCCACACCGA-GATCACCTACG-------CCATC--ACGCCGTCC--------
------------GGCGACGGGAAGGTGT----------------------------A---
-CGACTTCT---------GGGCG--GTCTCC------------------------CGGGA
C--------------TGGGCGACGGA-CGACGCCGAGGTCAC------------CGAG--
TTCCTGTACAAGAGCAACCGCACGGTCGTCATGCAGGAC---GTCGACG---CGCTCAAC
CTGCTCCA-GCGTACGCTCGGCG------GCGAGCGCGCCGGCTA---------------
CCAGGAGCTGA---GCA---TCAACATCGACA---CCG---------------------G
GGGCCTGGCCGCCCGCCGCATCCTGGCCCGCCTGGTCGAGGAGGGC-----GAGGGCGCC
GGGA----C-----------------------------CGG--GCCGCGGGTGGC--CCG
G----TGA
>Amycolatopsis_sp_75iv2_ATCC_39116_vanA
-------ATG------------------------------ACTGCGTTCGTGC-------
-----------------------------------GCGAC--------------------
-----------CAGTGGTACGTC--------------GCCGCCTACGGGA--GCGAGGTC
GGG---CGGGAGC------TGCTGGCGAG------------GACGATCCTGGG-------
------------------------------------------------------------
--------CGAGCCCATCGTCTTCTACCGCACC---GAAGCCGGGGAAGTCGTCGCGCTG
GCCGACCGCTGCGTGCACCGCCGCTAC--------CCGCTGTCGGA------GAGCCGCC
TGGACGGGGAC------------------CGCATCGT---CTGCGGCTACCACGGCTTCA
CCTACGAACCCTCCGGCAGCTGCGTGTTCGT--GCCC------GGCCAGTCCCGGATCCC
G-CGCACCGCGCGCGTGCCG----------------TCCTACCC--GGTCG------TCG
AGCAGGATTCGTTCGTGTG---GGTGT---------GGATCGG---CGACCCCG------
---CCCGCGCCG---ACGCCACGCTCATCCCGCG---CGCGCCGTGGCTCGCCG-ACC--
---CCGCCTACACCACCGTGT------------GC---------------GGCATGGAAC
CGCTCGCC------------GCGCGCTACGACCTGCTCGTGGACAAC----CTGA-----
----------TGG-----------ACCTGTC------CC---------ACG---------
-AGACCTACCTGCATGGCGGCTACATCGGCACGCC---------GGAGGT------GGCG
AACACCCCGATCACCACCGAGGTCGACGAGGACCGGCG----------------------
---------CATCATCTACGTCAGCCGCC--------------AC-ATGGACGACGCGGC
CTGCCC----------GCCG--------------------------TTCTA---------
--------------------------CGCGAAGTCGACCGGCATTCAGGGCCGC---ATC
AC----GCGCTGGCAGGA-----CATC------------------------------GAG
TACCACCCGCCGTGCCTGTACCTGCTG-------------------------------CA
CAGCCGCATCGCGCCG-GTCGGCGTG---CTGCCCAACGCCGACGGTACCGACCCGGAGG
GG----TTCCACGTCGA-GGTCGTCTACG-------CGATC--AC----CCC--------
------------GGAGACCGAGCACTCG----------------------------ACCC
ACGACTTCT---------GGGCA--GTGGCA------------------------CGGGA
C--------------TTCGCGCTCGA-CGACCAGGAGGTGTC---------CGAC-----
TTCCTCGCGCAGAGCAACCGGACGGTGGTGTTGCAGGAC---GTGGAGG---CGCTCGAC
ATCCTGGA-GCGGGTGATCCAGG------CCGAGCCGCAGGGCTA---------------
CCAGGAACTGT------CGGTCAACATCGACA---CCG---------------------G
CGGCCTCGCCGCGCGGCGCATCCTGAAGAAGATG---GCGGGCGAA--------------
--------------------------------------CCGGAGAAGGCCGCCAC--GCG
A----TGA
>Rhodococcus_sp_RHA1_vanA
-------ATG------------------------------TCCACGATCGCCC-------
-----------------------------------GCAAC--------------------
-----------CAGTGGTACGTC--------------GCAGCCTACGGCC--GTGAGGTC
GGA---CGCGAAC------TGTTCTCCCG------------CACCATCTGCGA-------
------------------------------------------------------------
--------GGAGCCGATCCTGTTCTGGCGGACC---GAGGCCGGCGAGGCCGTCGCGATG
AGCGACCGGTGCGTGCACCGCCGCTAC--------CCGCTGTCCGAAGCGCCGAGCCGGC
TCGACGGCGAC------------------AAGGTGGT---CTGCGGCTATCACGGTTTCA
CCTACGGCAGCGACGGCGGTTGCGTGTTCGT--GCCC------GGCCAGGCACGCGTCCC
C-CGCACCGCGCGGCTGCGC----------------TCGTACCA--GGTGG------TCG
AGCAGGACTCGTTCGTGTG---GGTCT---------GGATCGC---CGACCCGCAGAACC
CCCAGCAGGGCG---ACCCGACGCGCATCCCCCGCGCGCCGTGGATGGATTCCC------
---CCGACTACACCGTGGTCA------------GC---------------GGCATGGAAC
CGATCGACT-----------GCAAC-TACGGCCTGCTCGTCGACAAC----CTGA-----
----------TGG-----------ACCTGTC------GC---------ACG---------
-AGACGTACCTGCACGGCGGCTACATCGGCACCCC---------CGAGGT------GGCG
GAAACCCCGATCACCACGGAGATCGACGAGGACCGGAA----------------------
---------CGTCATCTACGTGTCCCGGC--------------AC-ATGGACGACGCCGA
GTGCCC----------GCCG--------------------------TTCTA---------
-----------------------------CTCCAAGTCCACGGGCATCGAGGGACGCATC
AC----CCGCTGGCAGGA-----CATC------------------------------GAG
TACACGCCGCCGTGCCTGTACCTGCTG-------------------------------CA
CAGCCGCATCGCCCCG-ATCGGCGCGCCCCTGCCCGGCGACGACGGCTCCGACCCGCACG
CG----TTCCACAGCGA-GATCGTCTACG-------CGATC--AC----CCC--------
------------GTCGACGGAGAATTCC----------------------------ACCC
TCGACTTCT---------GGGCC--GTGGCC------------------------CGCGA
C--------------TTCGCACTCGG-CGACGACGCCGTCACGACG--------------
TTCCTCGCCGAGAACAACCGGACCGTCGTGATGCAGGAC---GTCGTGG---CGCTGAAC
ATTCTGCA-CAAGGCGCTCGACA------CGGAGAAGGACGGCTA---------------
CCAGGAGCTGT------CGATCAACATCGACG---CCG---------------------G
CGGCCTCGGCGCTCGGCGGATCCTGAAGAAGCTGGTCGACGCGCCG--CAGGCCGTCACC
GCGG-----------------------------------------------CGGT--GGG
C----TGA
>Corynebacterium_glutamicum_MB001_vanA
-------ATG---ACACTGTCCGAA---CGCAAGCTCACCACCACCGCCAAGATTCTTCC
CCACC------CA----C-----------------TCAAC--------------------
-----------GCCTGGTACGTC--------------GCCGCTTGGGATT--ATGAAGTC
ACATCTAAAAAGC------CCATGGCCAG------------GACAATCGCCAA-------
------------------------------------------------------------
--------CAAACCACTCGCTTTGTACCGCACC---AAAGATGGCCGAGCCGTTGCCCTT
GCAGACGCCTGCTGGCACCGCCTCGCA--------CCGCTATCCAA------GGGAAAAC
TCGTGGGCACA------------------GACGGAATCCAATGCCCTTATCACGGCTTGG
AGTACAACTCCGCGGGCCGCTGCATGAAAAT--GCCC------GCGCAGGAAACCCTCAA
C-CCGTCAGCAGCCGTCAAC----------------TCCTACCC--CGTGG------TGG
AAGCCCACCGCTTTGTGTG---GGTGT---------GGCTGGG---CGATCCCA------
---CATTGGCAG---ATCCCACCCAAGTACCCGA---TATGCACCAGATGAGCC-ACC--
---CCGAATGGGCAGGCGATG------------GA---------------CGCACCAT--
-CTCCGCT---GAC--T---GCAAC-TACCAATTAGTGCTGGACAAC----TTGA-----
----------TGG-----------ACCTCAC------CC---------ACG---------
-AAGAGTTCGTGCACTCCTCCAGCATCGGACAAGA---------CGAACT------TAGT
GAATCAGAGTTCGTGGTCACCCACACTGAAGATTCCGT----------------------
---------GACGGTC------ACCCGCT--------------GG-ATGCATGACATAGA
TGCACC----------ACCG--------------------------TTTTG---------
--------GCAAAAGAACATGAATGATA---AGTTCCCAGGATTTGAAGGCAAG---GTG
GA----TCGTTGGCAGAT-----CATC------------------------------CAC
TACTACTACCCTTCCACCATCTGCATT--------------------------G-----A
TGTTGGTGTAGCAAAG-GCTG----GAACTGGCGCGCAGGAAG--GCGACCGCAGCCAGG
GC----GTTAATGGGTA-TGTCATGAACA-------CCATT--AC----CCC--------
------------AGATTCAGATCGTTCC----------------------------TCTC
ATTACTTCT---------GGGCA--TTCATG------------------------CGCAA
C--------------TACCGCCTGGA-AAGCCAAACCATCAC---------CACCCAG--
CTGCGCG---ACGGTGTATCCGGTGTATTCAAAGAAGAC---GAAGACA---TGCTGACC
GCTCAGCA-AGATGCCATCGACG------CCAACACCG------A---------------
CTACGAGTTTT---ACAGCCTCAACATTGATG---CCG---------------------G
TGGCATGTGGGTGCGCCGAATCCTCGAGGAAGCACTCTCCAAGGAA-----GGCCG----
---A----CTGGATATCCCCACCACATTCCCCCGCGCAACACCG---AAGCCGGA--GGC
A----TAA
>Rhodococcus_ruber_DSM_43338_vanA
-------ATG---ACCGATCTGGGGCCCGCCGGGGCGACCGCGAAGAACATGG------C
CTACC------CG----C-----------------TCGAC--------------------
-----------GCCTGGTACGTC--------------GCGGCCTGGGACC--ACGAGGTC
GGCAGACGCGAGA------TCCTGGCCCG------------CACCATCGCGGG-------
------------------------------------------------------------
--------CAAGCCGCTCGCGCTCTACCGCACC---GAGGACGGCCGGCCGGTGGCCCTC
GCCGACGCGTGCTGGCACCGCCTCGCC--------CCGCTCTCGAT------GGGCACCC
TCGTCGGCGCC------------------GACGGAATCCGGTGCCCCTACCACGGCCTGC
AGTTCAACTCCGCCGGCCGGTGCACCCACAT--GCCC------GCCCAGCAGACGATCAA
C-CCGTCCGCGATGGTGGCC----------------TCGTACCC--GGTCG------TCG
AGCGGCACCGCTTCGTGTG---GGTGT---------GGCCCGG---GGATCCGA------
---TGCTCGCCG---ACCCCGACACCATCCCCGA---CATGTTCCAGATGGATT-CAC--
---CCGACTGGGCCGGCGACG------------GA---------------CGCACCAT--
-CGACG---TGCAG--G---CCAAC-TACCAGCTCGTGCTCGACAAC----CTCA-----
----------TGG-----------ACCTCAC------CC---------ACG---------
-AGGAGTTCGTGCACTCGTCGTCGATCGGGCAGGA---------CGAACT------CAGC
GAGTCCGACTTCACCGTCACCCACGACGACCGCACCGT----------------------
---------CACCGTC------ACCCGGT--------------GG-ATGCTCGACATCGA
CGCGCC----------CCCG--------------------------TTCTG---------
--------GCAGAAGAACATGCGCGACA---AGTTCCCCGGCTTCAGCGGCAAG---GTC
GA----CCGCTGGCAGAT-----CATC------------------------------GAG
TTCCAGGCGCCGTCGACCATCCGCATC--------------------------G-----A
CGTCGGTGTCGCCAAG-GCCG----GCACCGGCGCCCCCGAGG--GGGACCGCAGCCAGG
GC----GTCAACGGATT-CGTGATGAACA-------CCATC--TC----CCC--------
------------GGTCGACGAGAAGACC----------------------------GCGC
TCTACTTCT---------GGGCG--TTCATG------------------------CGCAA
C--------------TACTGCCTCGA-CAGCCAGCTGATCAC---------CACCCAG--
ACCCGCG---ACGGCGTCCACGGCGTCTTCGGGGAGGAC---GAGGCGA---TGCTCACC
GCCCAGCA-GAAGGCGATCGAGG------CGAACCCCG------G---------------
CCACGAGTTCT---ACAACCTCAACATCGACG---CCG---------------------G
CGGCATGTGGGTGCGCAGGATCATCCAGCGCATGATCGAGGCCGAA-----CGGATCGTC
GCCA----CCGGCACC----------------------TCGATCCCCGAGGCGGT--GCG
C----TGA
>Rhizobium_undicola_ATCC_700741_vanA
-------ATG------------------------------------ACCGCACGACCGAC
TTTCC------CG----A-----------------TGAAT--------------------
-----------GCCTGGTACGCC--------------GCCGCTTACGATG--TGGAGGTA
AAG---CGCACGC------TTCTGGCGCG------------GACCATCTGCAA-------
------------------------------------------------------------
--------CAAGCCCGTGGTGCTTTATCGCAAG---GCGGATGGCAAGGCCGTGGCGCTG
GCCGATGCCTGTTGGCATCGCCTTGTG--------CCTTTGTCCCT------TGGGCGGC
TGGAGGGTGAT------------------AATGTCAT---CTGTGGCTATCACGGGCTTG
AATTCGACGATACGGGGCGCTGCGTCTACAT--GCCT------TCGCAGCACACCATCAA
T-CCCTCGGCCTGCGTCAAA----------------TCCTATCC--GGTCG------CCG
AAAAACATCGCTTTATCTG---GATTT---------GGCCGGG---CGACCCGG------
---CCCTTGCCG---ATCCGGCCCTCATTCCCGA---TCTGCACTGGAACGACG-ATC--
---CAGATTGGGCAGCGGACGGAA--------AGC---------------TGATCGAG--
--------GTGAAA--T---GCGAT-TATCGCCTCGTGGTCGATAAT----CTCA-----
----------TGG-----------ACCTGAC------GC---------ATG---------
-AAACCTTCGTCCATGGTTCGTCCATCGGTGACAG---------GGCGGT------TGCC
GAATCGCCCTTCGAAGCAACCCACAGCGATCGCTTCGC----------------------
---------CTATATC------ACCCGCT--------------GG-ATGGAGGGCATTCA
CCCACC----------GCCC--------------------------TTCTG---------
----------------------GGCCAAGCAGTATGGCCGGTC----CGGCCCC---GTC
GA----TCGCTGGCAGAT-----CATC------------------------------CGC
TTCGAAGCGCCTTGCACGGTTGCCATC--------------------------G-----A
TGTGGGTGTGGCAGAG-GCCG----GAACCGGCGCGAAAGAGG--GCAACAGGTCTAAGG
GT----GTCAATGGTTA-TGTGCTGAACA-------CTATC--AC----GCC--------
------------CTCCACGGACAAGACC----------------------------TGTC
TTTACTTTT---------GGGCC--TTTGCC------------------------CGCAA
T--------------TACGACCTCAA-GAACCAGGCCCGGAC---------CCATGAA--
TTGCGCG---AGGGGGTTGCCGGTGTCTTCCGGGAGGAT---GAGGTGG---TGCTGGAG
GCGCAGCA-GCGGGCCATTGATG------CCAATCCCG------A---------------
TCATCGCTTCT---ATAACCTCAACATCGATG---CGG---------------------G
TTCCATGTGGGCGCGCAAGCTGATCGATCGGATGATCGATGAGGAG--CTGGGCATCGGG
ACGG-----------------------------------GTTTGCCCGTTGCGGC--GGA
G----TAG
>Azospirillum_halopraeferens_DSM_3675_vanA
-------AT---------------G---------------GTGCAGACCCCCA------C
CTATC------CG----C-----------------TGAAC--------------------
-----------GCCTGGTATCCC--------------GCGGCCTGGGGCC--ACGAGGTG
GGG---CGTGCGC------TGACGGCGCG------------CACCATCTGCGA-------
------------------------------------------------------------
--------CACCGACATGGTGCTCTACCGCCGG---ACCGACGGCGCGGTGGCGGCGCTG
GAGGATGCGTGCTGGCACCGGCTGCTG--------CCGCTGTCCAT------GGGGCGCC
TGGAGGGCGAT------------------CAGGTGGT---GTGCGGCTACCACGGGCTGG
TGTTCGACGCCGGCGGACGCTGCACCCACAT--GCCG------GCGCAGGAGACCATCAA
C-CCCTCCGCCTGCGTGCGC----------------GCCTATCC--GGCGG------TGG
AGAAGCACCGGCTGATCTG---GGTCT---------GGCCGGG---CGACCCGG------
---CGAAGGCCG---ATCCGGCCCGGGTGCCCGA---CTTCCACTGGAACGACA-ACG--
---ACGAATGGGTGGGCGAGG------------GC---------------GGCACCTT--
-CTACAGCCTGAAG--T---GCGAC-TACCGCCTGGTAGCCGACAAC----CTGA-----
----------TGG-----------ACCTGAC------GC---------ACG---------
-AGACCTACGTGCACGCCGGATCGATCGGCGACGA---------GGCGAT------CACC
CGCGTGCCGTTCGAGGTCACCCACACCGACCGCACCGT----------------------
---------CACCGTG------ACCCGCT--------------GG-ATGGAGGGCATCCA
CCCGCC----------GCCC--------------------------TTCTG---------
--------G-----------GCGCGCAT---GCTGGGCCGGCC----CGGCACC---GTC
GA----CCGCTGGCAGAT-----CATC------------------------------CGC
TTCGAGGCGCCGTGCGTCATCGCCGGC--------------------------G-----A
CGTGGGCGTGGCGATG-GCCG----GCACCGGGGCGCGGCGGG--GCGACCGCAGCCGGG
GC----GTCAACGGCCA-TTTCCTGGCGG-------CGCTG--GC----GCC--------
------------GGAGACGGCCACCACC----------------------------TGCC
ATTACTTCT---------GGAAC--TTCGTG------------------------CGCAA
C--------------TTCCGCAAGGA-CGACGCGGAGCTGACGCGGGCGCTCAACCTG--
GGCCACGTCAACGACGGCAAGGGCGTCTACGACCAGGAC---TACGTGG---TGCTGGAG
GCGCAGCA-GCGCGCCATCGACC------GCCGCGCCC------G---------------
CCAGCCCTTCT---ACGACCTGAACATCGACG---CCG---------------------G
TGCCCTGTGGGCGCGCCGTCTGATCGAGCGGATGATCGCGGCGGAA-----CACGGCGGT
--------------------------------------TCGCCGCGCCTGGCGGC--GGA
G----TGA
>Methylobacterium_sp_AMS5_vanA
-------AT---------------G---------------ACTGCGCCGAAGC------C
GTTCC------CG----A-----------------TGAAC--------------------
-----------GCATGGTACGCC--------------GCGGCCTGGGATT--ACGAGATC
AAG---CGCGCGC------TGACCCCGCG------------CCGGATCTGCGA-------
------------------------------------------------------------
--------CACCCCGGTGGTGCTCTACCGCCGC---GGCGACGGCGGCGTCGCCGCGCTG
GAGGATGCCTGCTGGCACCGCCTTCTG--------CCGCTGTCGCT------CGGCCATC
TCCGGGGAGAC------------------GAGGTGGT---GTGCGGCTATCACGGTCTGG
TCTTCAACCCGGCCGGGCGCTGCACCTTCAT--GCCG------GCGCAGGAGACCATCAA
C-CCCTCGGCCTGCGTCCGC----------------GCCTTCCC--TGTCG------TCG
AGAAGTACCGGCTGATCTG---GGTCT---------GGATGGG---CGACCCGG------
---CGCTTGCCG---ACCCCGCGACGGTGCCGGA---TTTCCACTGGAACAGCG-ACG--
---CGCCGTGGGTCGGCGAGG------------GC---------------GGGACCTA--
-TTACGGCCTGAAA--T---GCGAT-TACCGGCTGGTGGTCGACAAC----CTTA-----
----------TGG-----------ACCTCAC------GC---------ACG---------
-AGACCTACGTCCATGCCGGCTCGATCGGCGACGA---------GGCCAT------CACC
CGCAACCCCTTCGACGTTACCCATGCCGGCCGCAAGGC----------------------
---------CGTGGTG------GAGCGCT--------------GG-ATGGAAGGCATCGA
GCCCCC----------GCCG--------------------------TTCTG---------
--------G-----------GCTCGGAT---GCTCGGCCGCCC----CGGCCCC---GTG
GA----CCGCTGGCAGAT-----CATC------------------------------CAT
TTCGAGGCGCCCGGCATCGTGGCGGGC--------------------------G-----A
TGTCGGCGTGGCTCCG-GCCG----GGACCGGCGCGCGGACGG--GCGACCGCTCGCAAG
GC----GTGAACGGCTT-CTTCCTGGCAG-------CGATC--AC----GCC--------
------------CGAGACCGAGACGAGC----------------------------TGCC
ACTATTTCT---------GGAAC--TTCGTC------------------------CGCAA
C--------------TTCCGCACCGA-CGACCAGTCCCTCACCAAGACGCTCAACCTC--
GCCCATGTCAACGACGGCAACGGCGTCTACGATCAGGAC---TTCGCCG---TGCTGGAG
GCGCAGCA-GCGGGCGATCGACC------GCAACCCGC------G---------------
CCAGCCCTTCT---ACAACCTGAACATCGATG---CCG---------------------G
CGCGCTCTGGGCCCGCCGCCTGATCGACACGATGCTGGCGGCCGAG-----CAGGGCGGC
CCGG----CCGGGGAC----------------------CCGCCGCGCCTCGCGGC--CGA
G----TAG
>643604657_vanillate_demethylase_subunit_A_EC_1.14.13.82_Methylobacterium_nodulans_ORS_2060_NC_011894
-------AT---------------G---------------GCCGGAGCGAAAC------C
CTATC------CG----C-----------------TGAAC--------------------
-----------GCTTGGTACGCC--------------GTGGCCTGGGACC--ATGAGATC
AAG---CGCGAGC------TGACCGCGCG------------GACGATCTGCGA-------
------------------------------------------------------------
--------CACCGGCATCGTGCTCTACCGCCGG---ACGGACGGACAAGTCGCCGCCCTG
GAGGATGCGTGCTGGCACCGGCTGCTG--------CCGCTCTCCCT------CGGCCACC
TCCACGGCGAC------------------GAGGTGGT---CTGCGGCTATCATGGGCTCA
TCTTCAACCCGGCCGGCCGCTGCACCTTCAT--GCCG------GCGCAGGAGACGATCAA
C-CCCTCCGCCTGCGTGCGG----------------GCCTTCCC--CGTGG------TGG
AGCGCTACCGCCTCATCTG---GGTCT---------GGATGGG---CGATCCGG------
---CGCTCGCGG---ACCCGGACACTGTGCCGGA---TTTCCACTGGAACAGCG-ACG--
---CGCCCTGGGTCGGCGAGG------------GC---------------GGCACCTT--
-CTACAGCCTGCAA--T---GCGAT-TACCGGCTGGTGATCGACAAC----CTGA-----
----------TGG-----------ACCTCAC------CC---------ACG---------
-AGACCTACGTCCATGCGGGCAGCATCGGGGACGA---------GGCGAT------CACC
CGCAATCCGTTCGAGGTGACCCACACCGACCGCAAGGT----------------------
---------CACCGTC------GAGCGCT--------------GG-ATGGAGAACATCGA
GCCGCC----------GCCG--------------------------TTCTG---------
--------G-----------GCGCGCCT---CCTCGGCCGGCC----CGGCCAT---GTC
GA----CCGCTGGCAGAT-----CATC------------------------------CAT
TTCGAGGCGCCCTGCGTGGTCGCGGGC--------------------------G-----A
TGTCGGCGTGGCGCTG-ACCG----GAACCGGCGCCCGGCAGG--GCGACCGCTCGCAGG
GG----GTGAACGGCTT-CTTCCTCGCCG-------CGATC--AC----GCC--------
------------GGAGACCGGGACAAGC----------------------------TGCC
ATTACTTCT---------GGAAC--TTCGTG------------------------CGTAA
C--------------TTCCGCACCGA-CGACGCCGAGCTGACGCGATCGCTCAACCTC--
GCCCACGTCAATCAGGGCCGCGGCGTCTACGACCAGGAC---CACGACG---TGCTGGAG
GCGCAGCA-ACGGGCGATCAGCA------AGAATCCGC------G---------------
CCAGCCGTTCT---ACAACCTGAACATCGATG---CCG---------------------G
CGCCCTGTGGGCCCACCGCCTGATCGACGGGATGTGCGCAGCCGAG-----GGCAGGACG
CAAG----C------------------GGGCACCTCGTCCGACC-TTGCGGCGGC--GGA
G----TGA
>2677216051_vanillate_O-demethylase_monooxygenase_subunit_Methylobacterium_indicum_NS230_Ga0128910_1129
-------AT---------------G---------------ACCGAGGCGACGG------G
CTTTC------CC----C-----------------TGAAT--------------------
-----------GCGTGGTACGCC--------------GCGGCCTGGGACC--ACGAGATC
GGC---CGGGCCC------TGACGCCGCG------------GCGGATCTGCGA-------
------------------------------------------------------------
--------CAAGGACGTGGTGCTCTACCGCCGC---ACCGACGGCGGCGTGGCGGCGCTC
GAGGATGCGTGCTGGCACCGGCTGATG--------CCGCTCTCGCT------CGGCCACC
TGAAGGGTGAC------------------CAGGTGAT---GTGCGGCTATCACGGCCTCG
TTTTCGACGCCGCCGGCCGCTGCACCCACAT--GCCG------GCCCAGGAGACCATCAA
T-CCCTCGGCCTGCGTGCGC----------------GCCTTCCC--GGCGG------TGG
AGCGCTACCGCCTGGTCTG---GCTCT---------GGATGGG---CGATCCGG------
---CGCTCGCCG---ATCCCGACCTCGTGCCGGA---TTTCCACTGGAACAGCG-ATG--
---CGCCCTGGGTCGGCGAGG------------GC---------------GGTACCTT--
-CTACGGCCTCAAG--T---GCAAT-TACCGGCTGGTCATCGACAAC----CTGA-----
----------TGG-----------ACCTGAC------CC---------ACG---------
-AGACCTACGTCCATGCCGGCAGCATCGGCGACGA---------CGCGAT------CACC
CGCAGCCCGTTCGAGGTGACGCATACGGAGACCTGCGT----------------------
---------CACCGTC------GAGCGCT--------------GG-ATGGAGGGCATCGA
GCCGCC----------GCCG--------------------------TTCTG---------
--------G-----------GCGCGCAA---CCTCGGGCGGCC----CGGCCAT---GTC
GA----CCGCTGGCAGAT-----CATC------------------------------CGG
TTCGAGGCGCCGAGCGTGGTGGCGGGC--------------------------G-----A
TGTCGGCGTGGCGCTC-GCCG----GCACCGGGGCGCGCCGGG--GCGACCGGTCCCAGG
GC----GTCAACGGCTT-CTTCCTGGCGG-------CGATC--AC----GCC--------
------------GGAGACCGCGACGAGC----------------------------TGCC
ACTATTTCT---------GGAAC--TTCGTG------------------------CGCAG
C--------------TTCCGCACCGA-CGACGAGGAACTGACGAAGCGCCTCACCCTG--
GCTCACGTCAACGACGGCAAGGGCGTCTACGACCAGGAC---CACGACG---TGCTGGAG
GCCCAGCA-GCGGGCGATCGACC------GCCAGCCGC------G---------------
CCAGCCCTTCT---ACAATCTCAACATCGATG---CCG---------------------G
CTCCCTGTGGGCGCACCGCCTGATCGACGGGATGATGGCGGCCGAG-----GGCAGGGGG
CCGG----CCGGGAGG---GCGGTGAAGGATCCGGCCGCGGCCG-GCATGGCGGC--GGA
G----TAG
>Methylobacterium_indicum_NS229_vanA
-------AT---------------G---------------ACCGAGGCGACGG------G
CTTTC------CC----C-----------------TGAAT--------------------
-----------GCGTGGTACGCC--------------GCGGCCTGGGACC--ACGAGATC
GGC---CGGGCCC------TGACGCCGCG------------GCGGATCTGCGA-------
------------------------------------------------------------
--------CAAGGACGTGGTGCTCTACCGCCGC---ACCGACGGCGGCGTGGCGGCGCTC
GAGGATGCGTGCTGGCACCGGCTGATG--------CCGCTCTCGCT------CGGCCACC
TGAAGGGTGAC------------------CAGGTGAT---GTGCGGCTATCACGGCCTCG
TTTTCGACGCCGCCGGCCGCTGCACCCACAT--GCCG------GCCCAGGAGACCATCAA
T-CCCTCGGCCTGCGTGCGC----------------GCCTTCCC--GGCGG------TGG
AGCGCTACCGCCTGGTCTG---GCTCT---------GGATGGG---CGATCCGG------
---CGCTCGCCG---ATCCCGACCTCGTGCCGGA---TTTCCACTGGAACAGCG-ATG--
---CGCCCTGGGTCGGCGAGG------------GC---------------GGTACCTT--
-CTACGGCCTCAAG--T---GCAAT-TACCGGCTGGTCATCGACAAC----CTGA-----
----------TGG-----------ACCTGAC------CC---------ACG---------
-AGACCTACGTCCATGCCGGCAGCATCGGCGACGA---------CGCGAT------CACC
CGCAGCCCGTTCGAGGTGACGCATACGGAGACCTGCGT----------------------
---------CACCGTC------GAGCGCT--------------GG-ATGGAGGGCATCGA
GCCGCC----------GCCG--------------------------TTCTG---------
--------G-----------GCGCGCAA---CCTCGGGCGGCC----CGGCCAT---GTC
GA----CCGCTGGCAGAT-----CATC------------------------------CGG
TTCGAGGCGCCGAGCGTGGTGGCGGGC--------------------------G-----A
TGTCGGCGTGGCGCTC-GCCG----GCACCGGGGCGCGCCGGG--GCGACCGGTCCCAGG
GC----GTCAACGGCTT-CTTCCTGGCGG-------CGATC--AC----GCC--------
------------GGAGACCGCGACGAGC----------------------------TGCC
ACTATTTCT---------GGAAC--TTCGTG------------------------CGCAG
C--------------TTCCGCACCGA-CGACGAGGAACTGACGAAGCGCCTCACCCTG--
GCTCACGTCAACGACGGCAAGGGCGTCTACGACCAGGAC---CACGACG---TGCTGGAG
GCCCAGCA-GCGGGCGATCGACC------GCCAGCCGC------G---------------
CCAGCCCTTCT---ACAATCTCAACATCGATG---CCG---------------------G
CTCCCTGTGGGCGCACCGCCTGATCGACGGGATGATGGCGGCCGAG-----GGCAGGGGG
CCGG----CCGGGAGG---GCGGTGAAGGATCCGGCCGCGGCCG-GCATGGCGGC--GGA
G----TAG
>Methylobacterium_indicum_NS228_vanA
-------AT---------------G---------------ACCGAGGCGACGG------G
CTTTC------CC----C-----------------TGAAT--------------------
-----------GCGTGGTACGCC--------------GCGGCCTGGGACC--ACGAGATC
GGC---CGGGCCC------TGACGCCGCG------------GCGGATCTGCGA-------
------------------------------------------------------------
--------CAAGGACGTGGTGCTCTACCGCCGC---ACCGACGGCGGCGTGGCGGCGCTC
GAGGATGCGTGCTGGCACCGGCTGATG--------CCGCTCTCGCT------CGGCCACC
TGAAGGGTGAC------------------CAGGTGAT---GTGCGGCTATCACGGCCTCG
TTTTCGACGCCGCCGGCCGCTGCACCCACAT--GCCG------GCCCAGGAGACCATCAA
T-CCCTCGGCCTGCGTGCGC----------------GCCTTCCC--GGCGG------TGG
AGCGCTACCGCCTGGTCTG---GCTCT---------GGATGGG---CGATCCGG------
---CGCTCGCCG---ATCCCGACCTCGTGCCGGA---TTTCCACTGGAACAGCG-ATG--
---CGCCCTGGGTCGGCGAGG------------GC---------------GGTACCTT--
-CTACGGCCTCAAG--T---GCAAT-TACCGGCTGGTCATCGACAAC----CTGA-----
----------TGG-----------ACCTGAC------CC---------ACG---------
-AGACCTACGTCCATGCCGGCAGCATCGGCGACGA---------CGCGAT------CACC
CGCAGCCCGTTCGAGGTGACGCATACGGAGACCTGCGT----------------------
---------CACCGTC------GAGCGCT--------------GG-ATGGAGGGCATCGA
GCCGCC----------GCCG--------------------------TTCTG---------
--------G-----------GCGCGCAA---CCTCGGGCGGCC----CGGCCAT---GTC
GA----CCGCTGGCAGAT-----CATC------------------------------CGG
TTCGAGGCGCCGAGCGTGGTGGCGGGC--------------------------G-----A
TGTCGGCGTGGCGCTC-GCCG----GCACCGGGGCGCGCCGGG--GCGACCGGTCCCAGG
GC----GTCAACGGCTT-CTTCCTGGCGG-------CGATC--AC----GCC--------
------------GGAGACCGCGACGAGC----------------------------TGCC
ACTATTTCT---------GGAAC--TTCGTG------------------------CGCAG
C--------------TTCCGCACCGA-CGACGAGGAACTGACGAAGCGCCTCACCCTG--
GCTCACGTCAACGACGGCAAGGGCGTCTACGACCAGGAC---CACGACG---TGCTGGAG
GCCCAGCA-GCGGGCGATCGACC------GCCAGCCGC------G---------------
CCAGCCCTTCT---ACAATCTCAACATCGATG---CCG---------------------G
CTCCCTGTGGGCGCACCGCCTGATCGACGGGATGATGGCGGCCGAG-----GGCAGGGGG
CCGG----CCGGGAGG---GCGGTGAAGGATCCGGCCGCGGCCG-GCATGGCGGC--GGA
G----TAG
>Methylobacterium_indicum_SE3-6_vanA
-------AT---------------G---------------ACCGAGGCGACGG------G
CTTTC------CC----C-----------------TGAAT--------------------
-----------GCGTGGTACGCC--------------GCGGCTTGGGACC--ACGAGATC
GGC---CGGGCCC------TGACGCCGCG------------GCGGATCTGCGA-------
------------------------------------------------------------
--------CAAGGACGTGGTGCTCTACCGCCGT---ACCGACGGCGGCGTGGCGGCGCTC
GAGGATGCGTGCTGGCACCGGCTGATG--------CCGCTCTCGCT------CGGCCACC
TCAAGGGCGAC------------------CAGGTGAT---GTGCGGCTATCACGGCCTCG
TTTTCGACGCCGCCGGCCGCTGCACCCACAT--GCCG------GCCCAGGAGACCATCAA
T-CCCTCGGCCTGCGTGCGC----------------GCCTTCCC--GGCGG------TGG
AGCGCTACCGCCTGGTCTG---GCTCT---------GGATGGG---CGATCCGG------
---CGCTCGCCG---ATCCCGACCTCGTGCCGGA---TTTCCACTGGAACAGCG-ATG--
---CGCCCTGGGTCGGCGAGG------------GC---------------GGCACCTT--
-CTACGGCCTCAAG--T---GCAAT-TACCGGCTGGTCATCGACAAC----CTGA-----
----------TGG-----------ACCTGAC------CC---------ACG---------
-AGACCCACGTCCATGCCGGCAGCATCGGGGACGA---------CGCGAT------CACC
CGCAGCCCGTTCGAGGTGACGCATACGGAGACCTGCGT----------------------
---------CACCGTG------GAGCGCT--------------GG-ATGGAGGGCATCGA
GCCGCC----------GCCG--------------------------TTCTG---------
--------G-----------GCGCGCAA---CCTCGGGCGGCC----CGGCCAT---GTC
GA----CCGCTGGCAGAT-----CATC------------------------------CGG
TTCGAGGCGCCGAGCGTGGTGGCGGGC--------------------------G-----A
TGTCGGCGTGGCGCTC-GCCG----GCACCGGGGCGCGCCGGG--GCGACCGGTCCCAGG
GC----GTCAACGGCTT-CTTCCTGGCGG-------CGATC--AC----GCC--------
------------GGAGACCGCGACGAGC----------------------------TGCC
ACTATTTCT---------GGAAC--TTCGTG------------------------CGCAG
C--------------TTCCGCACCGA-CGACGAGGAACTGACGAAGCGCCTCACCCTG--
GCTCACGTCAACGACGGCAAGGGCGTCTACGACCAGGAC---CACGACG---TGCTGGAG
GCCCAGCA-GCGGGCGATCGACC------GCCAGCCGC------G---------------
CCAGCCCTTCT---ACAACCTCAACATCGATG---CCG---------------------G
CTCCCTGTGGGCGCACCGCCTGATCGACGGGATGATGGCGGCCGAG-----GGCAGGGGG
CCGG----CCGGGAGG---GCGGTGAAGGATCCGGCCGCGGCCG-GCATGGCGGC--GGA
G----TAG
>Methylobacterium_indicum_SE2-11_vanA
-------AT---------------G---------------ACCGAGGCGACGG------G
CTTTC------CC----C-----------------TGAAT--------------------
-----------GCGTGGTACGCC--------------GCGGCTTGGGACC--ACGAGATC
GGC---CGGGCCC------TGACGCCGCG------------GCGGATCTGCGA-------
------------------------------------------------------------
--------CAAGGACGTGGTGCTCTACCGCCGT---ACCGACGGCGGCGTGGCGGCGCTC
GAGGATGCGTGCTGGCACCGGCTGATG--------CCGCTCTCGCT------CGGCCACC
TCAAGGGCGAC------------------CAGGTGAT---GTGCGGCTATCACGGCCTCG
TTTTCGACGCCGCCGGCCGCTGCACCCACAT--GCCG------GCCCAGGAGACCATCAA
T-CCCTCGGCCTGCGTGCGC----------------GCCTTCCC--GGCGG------TGG
AGCGCTACCGCCTGGTCTG---GCTCT---------GGATGGG---CGATCCGG------
---CGCTCGCCG---ATCCCGACCTCGTGCCGGA---TTTCCACTGGAACAGCG-ATG--
---CGCCCTGGGTCGGCGAGG------------GC---------------GGCACCTT--
-CTACGGCCTCAAG--T---GCAAT-TACCGGCTGGTCATCGACAAC----CTGA-----
----------TGG-----------ACCTGAC------CC---------ACG---------
-AGACCCACGTCCATGCCGGCAGCATCGGGGACGA---------CGCGAT------CACC
CGCAGCCCGTTCGAGGTGACGCATACGGAGACCTGCGT----------------------
---------CACCGTG------GAGCGCT--------------GG-ATGGAGGGCATCGA
GCCGCC----------GCCG--------------------------TTCTG---------
--------G-----------GCGCGCAA---CCTCGGGCGGCC----CGGCCAT---GTC
GA----CCGCTGGCAGAT-----CATC------------------------------CGG
TTCGAGGCGCCGAGCGTGGTGGCGGGC--------------------------G-----A
TGTCGGCGTGGCGCTC-GCCG----GCACCGGGGCGCGCCGGG--GCGACCGGTCCCAGG
GC----GTCAACGGCTT-CTTCCTGGCGG-------CGATC--AC----GCC--------
------------GGAGACCGCGACGAGC----------------------------TGCC
ACTATTTCT---------GGAAC--TTCGTG------------------------CGCAG
C--------------TTCCGCACCGA-CGACGAGGAACTGACGAAGCGCCTCACCCTG--
GCTCACGTCAACGACGGCAAGGGCGTCTACGACCAGGAC---CACGACG---TGCTGGAG
GCCCAGCA-GCGGGCGATCGACC------GCCAGCCGC------G---------------
CCAGCCCTTCT---ACAACCTCAACATCGATG---CCG---------------------G
CTCCCTGTGGGCGCACCGCCTGATCGACGGGATGATGGCGGCCGAG-----GGCAGGGGG
CCGG----CCGGGAGG---GCGGTGAAGGATCCGGCCGCGGCCG-GCATGGCGGC--GGA
G----TAG
>Methylobacterium_sp_AP11_vanA
-------AT---------------G---------------ACGGATCCCAAGG------G
CTTTC------CC----C-----------------TGAAC--------------------
-----------GCGTGGTACGCC--------------GCGGCCTGGGACC--ACGAGATC
GGC---CGGGCGC------TCACGCCGCG------------TCGGATCTGCGA-------
------------------------------------------------------------
--------CAAGGACGTGGTGCTCTACCGCCGC---ACCGACGGCGGCGTGGCGGCGCTC
GAGGATGCGTGCTGGCACCGGCTGATG--------CCGCTGTCGCT------CGGCCACC
TCAAGGGCGAC------------------CAGGTGAT---GTGCGGCTATCACGGCCTCG
TGTTCGACGCCGCCGGCCGCTGCACCCACAT--GCCG------GCGCAGGAGACCATCAA
C-CCGTCCGCCTGCGTGCGC----------------GCCTTCCC--GGCGG------TGG
AGCGCTACCGCCTGGTCTG---GCTCT---------GGATGGG---CGATCCAG------
---CGCTCGCCG---ATCCCGACCTCGTGCCCGA---TTTCCACTGGAACAGCG-ACG--
---CGCCCTGGGTCGGGGAGG------------GC---------------GGCACCTT--
-CTACGGGCTGAAG--T---GCAAT-TACCGGCTGGTCATCGACAAC----CTGA-----
----------TGG-----------ACCTGAC------CC---------ACG---------
-AGACCTACGTCCATGCCGGCAGCATCGGCGACGA---------CGCGAT------CACC
CGCAGCCCGTTCGAGGTGACGCATACCGAGACCTGCGT----------------------
---------CACCGTG------GAACGCT--------------GG-ATGGAGGGCATCGA
GCCGCC----------GCCG--------------------------TTCTG---------
--------G-----------GCGCGTAA---CCTCGGGCGGCC----CGGTCGT---GTC
GA----CCGCTGGCAGAT-----CATC------------------------------CGC
TTCGAGGCGCCGAGCGTGGTGGCGGGC--------------------------G-----A
TGTCGGGGTGGCGCTC-GCCG----GCACCGGGGCGCGCCGGG--GCGACCGGTCCCAGG
GC----GTCAACGGCTT-CTTCCTGGCGG-------CGATC--AC----CCC--------
------------GGAGACCGCGACGAGC----------------------------TGCC
ACTATTTCT---------GGAAC--TTCGTG------------------------CGCAG
C--------------TTCCGGACCGA-CGACGAGGAGCTGACGAAGCGCCTCAACCTG--
GCTCACGTCAACGACGGCAAGGGCGTCTACGACCAGGAC---CACAACG---TGCTGGAG
GCCCAGCA-GCGGGCGATCGACC------GCCAGCCGC------G---------------
CCAGCCGTTCT---ACAACCTCAACATCGATG---CCG---------------------G
CTCCCTGTGGGCGCACCGCCTGATCGACGGGATGATGGCCGCCGAG-----GGCAGGGGG
CCGG----CGAGGGAT---CCTGGCGGGGACCCGGCCTTCGTCG-GCATGGCGGC--GGA
G----TAG
>Methylobacterium_aquaticum_MA-22A_vanA
-------AT---------------G---------------ACGGATCCCAAGG------G
CTTCC------CC----C-----------------TGAAC--------------------
-----------GCGTGGTACGCC--------------GCGGCCTGGGGCC--ACGAGATC
GGC---CGGGCGC------TCACGCCGCG------------TCGGATCTGCGA-------
------------------------------------------------------------
--------CAAGGACGTGGTGCTCTACCGCCGC---ACCGACGGCGGCGTGGCGGCGCTC
GAGGATGCGTGCTGGCACCGGCTGATG--------CCGCTGTCGCT------CGGCCACC
TCAAGGGCGAC------------------CAGGTGAT---GTGCGGCTATCACGGCCTCG
TCTTCGATGCCGCCGGCCGCTGCACCCACAT--GCCG------GCGCAGGAGACCATCAA
C-CCGTCCGCCTGCGTGCGC----------------GCCTTCCC--GGCGG------TGG
AGCGCTACCGCCTGGTCTG---GCTCT---------GGATGGG---CGATCCGG------
---CGCTCGCCG---ATCCCGACCTCGTGCCGGA---TTTCCACTGGAACAGCG-ACG--
---CGCCCTGGGTCGGCGAGG------------GC---------------GGCACCTT--
-CTACGGGCTGAAG--T---GCAAT-TACCGGCTGGTCATCGACAAC----CTGA-----
----------TGG-----------ACCTGAC------CC---------ACG---------
-AGACCTACGTCCATGCCGGCAGCATCGGCGACGA---------CGCGAT------CACC
CGCAGCCCGTTCGAGGTGACGCATACCGAGACCTGCGT----------------------
---------CACCGTC------GAGCGCT--------------GG-ATGGAGGGCATCGA
GCCGCC----------GCCG--------------------------TTCTG---------
--------G-----------GCGCGCAA---CCTCGGGCGGCC----CGGCCAT---GTC
GA----CCGCTGGCAGAT-----CATC------------------------------CGC
TTCGAGGCGCCGAGCGTGGTCGCGGGC--------------------------G-----A
TGTCGGCGTGGCCCTC-GCCG----GCACCGGCGCGCGCCGGG--GCGACCGGTCCCAGG
GC----GTCAACGGCTT-CTTCCTCGCGG-------CGATC--AC----CCC--------
------------GGAGACCGCGACGAGC----------------------------TGCC
ACTATTTCT---------GGAAC--TTCGTG------------------------CGCAG
C--------------TTCCGCACCGA-CGACGAGGAGCTGACGAAGCGCCTCACGCTC--
GCCCACGTCAACGACGGCAAGGGCGTCTACGACCAGGAC---CACGACG---TGCTGGAG
GCCCAGCA-GCGGGCGATCGACC------GCCAGCCGC------G---------------
CCAGCCGTTCT---ACAACCTCAACATCGACG---CCG---------------------G
TTCCCTGTGGGCGCACCGCCTGATCGACGGAATGATGGCCGCCGAG-----GGCAGGGGG
CCGG----TCAAGGAT---CCTGGCAGGGACACGGCCTCGGTCG-GCATGGCGGC--GGA
G----TAG
>Methylobacterium_sp_YR596_vanA
-------AT---------------G---------------ACGGATCCCAAGG------G
CTTCC------CC----C-----------------TGAAC--------------------
-----------GCCTGGTACGCC--------------GCGGCCTGGGACC--ACGAGATC
GGC---CGGGCGC------TCACGCCGCG------------TCGGATCTGCGA-------
------------------------------------------------------------
--------CAAGGACGTGGTGCTCTACCGCCGC---ACCGACGGCGGCGTGGCGGCGCTC
GAGGATGCGTGCTGGCACCGGCTGATG--------CCGCTGTCGCT------CGGCCACC
TCAAGGGCGAC------------------CAGGTGAT---GTGCGGCTATCACGGCCTCG
TCTTCGATGCCGCCGGCCGCTGCACCCACAT--GCCG------GCGCAGGAGACCATCAA
C-CCGTCCGCGTGCGTGCGC----------------GCCTTCCC--GGCGG------TGG
AGCGCTACCGCTTGGTCTG---GCTCT---------GGATGGG---CGATCCGG------
---CGCTCGCCG---ATCCCGACCTCGTGCCGGA---TTTCCACTGGAACAGCG-ACG--
---CGCCCTGGGTCGGCGAGG------------GC---------------GGCACCTT--
-CTACGGGCTGAAG--T---GCAAT-TACCGGCTGGTCATCGACAAC----CTGA-----
----------TGG-----------ACCTGAC------CC---------ACG---------
-AGACCTACGTCCATGCCGGCAGCATCGGCGACGA---------CGCGAT------CACC
CGCAGCCCGTTCGAGGTGACGCATACCGAGACCTGCGT----------------------
---------CACCGTG------GAGCGCT--------------GG-ATGGAGGGCATCGA
GCCGCC----------GCCG--------------------------TTCTG---------
--------G-----------GCGCGCAA---CCTCGGGCGGCC----CGGCCAT---GTC
GA----CCGCTGGCAGAT-----CATC------------------------------CGC
TTCGAGGCGCCGAGCGTGGTCGCGGGC--------------------------G-----A
TGTCGGCGTGGCCCTC-GCCG----GCACCGGCGCGCGCCGGG--GCGACCGGTCCCAGG
GC----GTCAACGGCTT-CTTCCTCGCGG-------CGATC--AC----GCC--------
------------GGAGACCGCGACGAGC----------------------------TGCC
ACTATTTCT---------GGAAC--TTCGTG------------------------CGCAG
C--------------TTCCGCACCGA-CGACGAGGAGCTGACGAAGCGCCTCACGCTC--
GCCCACGTCAACGACGGCAAGGGCGTCTACGACCAGGAC---CACGACG---TGCTGGAG
GCCCAGCA-GCGGGCGATCGACC------GCCAGCCGC------G---------------
CCAGCCGTTCT---ACAACCTCAACATCGACG---CCG---------------------G
TTCCCTGTGGGCGCACCGCCTGATCGACGGGATGATGGCCGCCGAG-----GGCAGGGGG
CCGG----TCAAGGAT---CCTGGCAGGGACACGGCCTCGGTCG-GCATGGCGGC--GGA
G----TAG
>2635495459__vanillate_demethylase_subunit_A_Methylobacterium_aquaticum_DSM_16371_Ga0080941_1220
-------AT---------------G---------------AGCGACCCGAACG------G
CTTCC------CG----C-----------------TGAAC--------------------
-----------GCCTGGTACGCC--------------GCCGCCTGGGGCC--ACGAGATC
GGC---CGGGCGC------TGACGCCGCG------------GCGGATCTGCGA-------
------------------------------------------------------------
--------CAAGGACGTGGTGCTCTACCGCCGC---ACCGATGGCGGGGTCGCGGCCCTG
GAAGATGCGTGCTGGCACCGGCTGATG--------CCGCTGTCGCT------GGGCCACC
TGAAGGGGGAC------------------CAGGTGAT---GTGCGGCTATCACGGTCTGG
TCTTCGACGCGGCGGGCCGCTGCACCTTCAT--GCCG------GCGCAGGAGACCATCAA
C-CCCTCGGCCTGCGTGCGC----------------GCCTTCCC--GGCGG------TCG
AGCGCTACCGCCTGGTCTG---GCTCT---------GGATGGG---CGACCCGG------
---CGCTCGCCG---ATCCCGACCTCGTGCCGGA---TTTCCACTGGAACAGCG-ACG--
---CGCCGTGGGTCGGCGAGG------------GC---------------GGCACCTT--
-CTACAGTTTGAAG--T---GCAAT-TACCGGCTGGTCATCGACAAC----CTGA-----
----------TGG-----------ACCTGAC------CC---------ACG---------
-AAACCTATGTCCATGCCGGCAGCATCGGCGACGA---------GGCGAT------CACC
CGCAGCCCGTTCGAGGTGACGCATACCGACCGCTGCGT----------------------
---------CACGGTG------GAGCGCT--------------GG-ATGGAGGCCATCGA
GGCGCC----------GCCG--------------------------TTCTG---------
--------G-----------GCGCGGAA---CCTGGGCAAGCC----CGGCCTC---GTC
GA----CCGCTGGCAGAT-----CATC------------------------------CGC
TTCGAGGCGCCGACCGTGGTGGCGGGC--------------------------G-----A
TGTCGGGGTGGCGCTC-GCCG----GCACCGGCGCCCGCCAGG--GCGACCGCTCCCAGG
GC----GTGAACGGCTT-CTTCCTGGCGG-------CGATC--AC----GCC--------
------------GGAGACCGCGACGAGC----------------------------TGCC
ACTATTTCT---------GGAAC--TTCGTG------------------------CGCAG
C--------------TTCCGCACCGA-CGACGAGGACCTGACCCGGTCCCTCAATCGG--
GCGCACGTCAATGACGGCAAGGGCGTCTACGACCAGGAC---CACGACG---TGCTGGAG
GCCCAGCA-GCGGGCGATCGACC------GCCAGCCGC------G---------------
CCAGCCGTTCT---ACAACCTGAACATCGATG---CCG---------------------G
CTCCCTGTGGGCGCACCGCCTGATCGACGGGATGATGGCGAAGGAG-----GGCCGTGAT
CCGG----CCAAACGCCTCCCGT---------------CCGTCG-GCATCGCGGC--GGA
A----TGA
>Methylobacterium_platani_PMB02_vanA
-------AT---------------G---------------ACGGACGCCAAGG------G
CTTCC------CC----C-----------------TGAAC--------------------
-----------GCCTGGTACGCC--------------GCCGCCTGGGGCC--ACGAGATC
GGC---CGCGAAC------TGACGCCGCG------------CCGGATCTGCGA-------
------------------------------------------------------------
--------CAAGGACGTGGTGCTCTACCGCCGC---ACCGACGGCGCCGTCGCGGCGCTC
GAGGATGCCTGCTGGCACCGGCTGCTG--------CCGCTCTCGCT------CGGCCACC
TCAAGGGCGAC------------------CAGGTGAT---GTGCGGCTATCACGGCCTCG
TCTTCGACGCGACCGGCCGCTGCACCTTCAT--GCCG------GCGCAGGAGACGATCAA
C-CCCTCGGCCTGCGTGCGC----------------GCCTTCCC--GGCGG------TGG
AGCGCTACCGCCTGGTCTG---GCTCT---------GGATGGG---CGACCCGG------
---CGCTCGCCG---ATCCCGACCTCGTGCCGGA---CTTCCACTGGAACAGCG-ACG--
---CGCCGTGGGTCGGCGAGG------------GC---------------GGCACCTT--
-CTATGGCCTGAAG--T---GCAAT-TACCGCCTCGTCATCGACAAC----CTGA-----
----------TGG-----------ACCTGAC------CC---------ACG---------
-AGACCTACGTCCATGCCGGCAGCATCGGCGACGA---------CGCCAT------CACC
CGCAGCCCGTTCGAGGTGACGCATACCGACCGTTGCGT----------------------
---------CACGGTC------GAGCGCT--------------GG-ATGGAGAACATCGA
GCCGCC----------GCCG--------------------------TTCTG---------
--------G-----------GCGCGGAA---CCTGGGCCGGCC----CGGCCAT---GTC
GA----CCGCTGGCAGGT-----CATC------------------------------CGG
TTCGAGGCGCCGACGGTGGTGGCCGGC--------------------------G-----A
TGTCGGCGTGGCGCTC-GCCG----GCACCGGCGCCCGCCAGG--GCGACCGCAGCCAGG
GC----GTCAACGGCTT-CTTCCTGGCCG-------CCATC--AC----CCC--------
------------GGAGACCGCGACGAGC----------------------------TGCC
ACTATTTCT---------GGAAC--TTCGTG------------------------CGCAG
C--------------TGGCGCACCGA-CGACGAGGAGCTGACGAAGGCCCTCAACCGC--
GCCCACGTCAACGACGGCAAGGGCGTCTACGACCAGGAC---CACGACG---TGCTGGAG
GCCCAGCA-GCGGGCGATCGACC------GCCAGCCGC------G---------------
CCAGCCGTTCT---ACAACCTCAACATCGATG---CCG---------------------G
CGCCCTGTGGGCGCATCGCCTGATCGACGGCATGATGGCGCGGGAG-----GGCCGCGAC
CCGG----CCAAG------------GCGTCCGCGC---CTGTCG-GCCTCGCCGC--GGA
G----TAG
>Methylobacterium_platani_JCM_14648_vanA
-------AT---------------G---------------ACGGACGCCAAGG------G
CTTCC------CC----C-----------------TGAAC--------------------
-----------GCCTGGTACGCC--------------GCCGCCTGGGGCC--ACGAGATC
GGC---CGCGAAC------TGACGCCGCG------------CCGGATCTGCGA-------
------------------------------------------------------------
--------CAAGGACGTGGTGCTCTACCGCCGC---ACCGACGGCGCCGTCGCGGCGCTC
GAGGATGCCTGCTGGCACCGGCTGCTG--------CCGCTCTCGCT------CGGCCACC
TCAAGGGCGAC------------------CAGGTGAT---GTGCGGCTATCACGGCCTCG
TCTTCGACGCGACCGGCCGCTGCACCTTCAT--GCCG------GCGCAGGAGACGATCAA
C-CCCTCGGCCTGCGTGCGC----------------GCCTTCCC--GGCGG------TGG
AGCGCTACCGCCTGGTCTG---GCTCT---------GGATGGG---CGACCCGG------
---CGCTCGCCG---ATCCCGACCTCGTGCCGGA---CTTCCACTGGAACAGCG-ACG--
---CGCCGTGGGTCGGCGAGG------------GC---------------GGCACCTT--
-CTATGGCCTGAAG--T---GCAAT-TACCGCCTCGTCATCGACAAC----CTGA-----
----------TGG-----------ACCTGAC------CC---------ACG---------
-AGACCTACGTCCATGCCGGCAGCATCGGCGACGA---------CGCCAT------CACC
CGCAGCCCGTTCGAGGTGACGCATACCGACCGTTGCGT----------------------
---------CACGGTC------GAGCGCT--------------GG-ATGGAGAACATCGA
GCCGCC----------GCCG--------------------------TTCTG---------
--------G-----------GCGCGGAA---CCTGGGCCGGCC----CGGCCAT---GTC
GA----CCGCTGGCAGGT-----CATC------------------------------CGG
TTCGAGGCGCCGACGGTGGTGGCCGGC--------------------------G-----A
TGTCGGCGTGGCGCTC-GCCG----GCACCGGCGCCCGCCAGG--GCGACCGCAGCCAGG
GC----GTCAACGGCTT-CTTCCTGGCCG-------CCATC--AC----CCC--------
------------GGAGACCGCGACGAGC----------------------------TGCC
ACTATTTCT---------GGAAC--TTCGTG------------------------CGCAG
C--------------TGGCGCACCGA-CGACGAGGAGCTGACGAAGGCCCTCAACCGC--
GCCCACGTCAACGACGGCAAGGGCGTCTACGACCAGGAC---CACGACG---TGCTGGAG
GCCCAGCA-GCGGGCGATCGACC------GCCAGCCGC------G---------------
CCAGCCGTTCT---ACAACCTCAACATCGATG---CCG---------------------G
CGCCCTGTGGGCGCATCGCCTGATCGACGGCATGATGGCGCGGGAG-----GGCCGCGAC
CCGG----CCAAG------------GCGTCCGCGC---CTGTCG-GCCTCGCCGC--GGA
G----TAG
>Methylobacterium_tarhaniae_DSM_25844_vanA
-------AT---------------G---------------ACGGACCCGAAGG------G
CTTCC------CC----C-----------------TGAAT--------------------
-----------GCCTGGTACGCC--------------GCCGCCTGGGGCC--ACGAGATC
GGC---CGCGAAC------TGACGCCGCG------------CCGGATCTGCGA-------
------------------------------------------------------------
--------CAAGGACGTGGTGCTCTACCGCCGC---ACCGACGGCGCCGTCGCGGCCCTG
GAGGATGCCTGCTGGCACCGGCTGCTG--------CCGCTGTCGCT------GGGCCACC
TCAAGGGCGAC------------------CAGGTGAT---GTGCGGCTATCACGGCCTCG
TCTTCGACGCGACCGGCCGCTGCACCTTCAT--GCCG------GCGCAGGAGACCATCAA
C-CCGTCCGCCTGCGTGCGC----------------GCCTTCCC--GGCGG------TCG
AGCGCTACCGCCTGGTCTG---GCTCT---------GGATGGG---CGACCCGG------
---CGCTCGCCG---ATCCGGACCTCGTGCCGGA---TTTCCACTGGAACAGCG-ACG--
---CGCCCTGGGTCGGCGAGG------------GC---------------GGCACGTT--
-CTACAGCCTGAAG--T---GCAAT-TACCGGCTGGTCATCGACAAC----CTGA-----
----------TGG-----------ACCTGAC------CC---------ACG---------
-AGACCTACGTCCATGCCGGCAGCATCGGCGACGA---------CGCGAT------CACC
CGCAGCCCGTTCGAGGTGACGCATACCGACACGTGCGT----------------------
---------CACGGTG------GAGCGCT--------------GG-ATGGAGAACATCGA
GCCGCC----------GCCG--------------------------TTCTG---------
--------G-----------GCCCGGAA---CCTGGGCAAGCC----CGGCCAT---GTC
GA----CCGCTGGCAGAT-----CATC------------------------------CGG
TTCGAGGCGCCGACGGTGGTGGCGGGC--------------------------G-----A
TGTCGGGGTGGCGCTC-ACCG----GCACCGGCGCGCGGCAGG--GCGACCGGAGCCAAG
GC----GTCAACGGCTT-CTTCCTGGCGG-------CCATC--AC----CCC--------
------------CGAGACCGCGACGAGC----------------------------TGCC
ATTATTTCT---------GGAAC--TTCGTG------------------------CGCAG
C--------------TGGCGCACCGA-CGACGAGGAGCTGACGAAGGCGCTCAACCGT--
GCCCACGTCAATGACGGCAAGGGCGTCTACGACCAGGAC---CACGACG---TGCTGGAG
GCGCAGCA-GCGGGCGATCGACC------GCCAGCCGC------G---------------
CCAGCCCTTCT---ACAACCTCAACATCGATG---CCG---------------------G
CGCCCTGTGGGCCCATCGCCTGATCGACGGCATGATGGCGAAGGAG-----GGACGCGAT
CCGG----CCAAGAGCGGTCCGGCCAAGGCCGCGCCGGCGGCCG-GCATCGCGGC--GGA
A----TGA
>Methylobacterium_sp_174MFSha1-1_vanA
----------------------------------------ATGAGCGACAAGG------G
TTTTC------CC----C-----------------TGAAC--------------------
-----------GCCTGGTACGCC--------------GCGGCCTGGGACC--ACGAGATC
GGC---CGGGCGC------TGACGCCGCG------------GCGGATCTGCGA-------
------------------------------------------------------------
--------CAAGGACGTGGTGCTCTACCGCCGC---ACCGACGGGGCCGTGGCGGCCCTC
GAGGATGCCTGCTGGCACCGGCTGATG--------CCGCTGTCGCT------CGGCCACC
TCAAGGGCGAC------------------CAAGTGAT---GTGCGGCTATCACGGCCTCG
TCTTCGATGCGACCGGCCGCTGCACCTTCAT--GCCG------GCGCAGGAGACCATCAA
C-CCCTCGGCCTGCGTGCGC----------------GCCTTCCC--GGCTT------TGG
AGCGCTACCGCCTGATCTG---GCTCT---------GGATGGG---CGACCCGG------
---CGCTCGCCG---ATCCCGACCTCGTGCCGGA---CTTCCACTGGAACAGCG-ACG--
---CGCCGTGGGTCGGCGAGG------------GC---------------GGCACCTT--
-CTACGGCCTCAAA--T---GCAAT-TACCGGCTGGTCATCGACAAC----CTGA-----
----------TGG-----------ACCTGAC------CC---------ACG---------
-AGACCTACGTGCATGCCGGCAGCATCGGCGACGA---------GGCCAT------CACC
CGCAGCCCGTTCGAGGTGACCCACACCGACCGTTGCGT----------------------
---------GACGGTG------GAGCGCT--------------GG-ATGGAAAACATCGA
GCCGCC----------GCCG--------------------------TTCTG---------
--------G-----------GCGCGGAA---CCTGGGCAGGCC----CGGCCATCACGTC
GA----CCGCTGGCAGAT-----CATC------------------------------CGG
TTCGAGGCGCCGACCGTGGTGGCGGGC--------------------------G-----A
TGTCGGGGTGGCGGTC-GCCG----GCACGGGCGCCCGCCAGG--GCGACCGGAGCCAGG
GC----GTCAACGGCTT-CTTCCTCGCGG-------CGATC--AC----GCC--------
------------GGAGACCGCCACGAGC----------------------------TGCC
ACTATTTCT---------GGAAC--TTCGTG------------------------CGCAG
C--------------TGGCGCACCGA-CGACGAGGAGCTGACGAAGTCCCTCAACCGG--
GCCCACGTCAACGACGGCAAGGGCGTCTACGACCAGGAC---CACGCCG---TGCTGGAG
GCCCAGCA-GCGGGCGATCGACC------GCCAGCCGC------G---------------
CCAGCCGTTCT---ACAACCTCAACATCGATG---CCG---------------------G
CTCCCTGTGGGCCCACCGCCTGATCGACGGGATGATCGCCAGGGAG-----GCCCCCAAG
GAAG----CC---------CCGGGCGAGGCGAAGC---CCGTCG-GCGTGGCGGC--GGA
G----TAG
>Methylobacterium_variabile_DSM_16961_vanA
-------AT---------------G---------------ACGGACGCGAAGG------C
CTTCC------CC----C-----------------TGAAC--------------------
-----------GCCTGGTACGCC--------------GCGGCGTGGGATC--ACGAGATC
GGC---CGGGCGC------TGACGCCGCG------------GCGGATCTGCGA-------
------------------------------------------------------------
--------CAGGGACGTGGTGCTCTATCGCCGT---ACCGACGGCGGCGTGGCGGCGCTC
GAGGATGCCTGCTGGCACCGGCTGCTG--------CCGCTCTCGCT------GGGCCACC
TCAAGGGCGAC------------------CAGGTGAT---GTGCGGCTATCACGGCCTCG
TCTTCGACGCGGCGGGCCGCTGCACCTTCAT--GCCG------GCGCAGGAGACCATCAA
C-CCCTCGGCCTGCGTGCGC----------------GCCTTCCC--GGCGG------TGG
AGCGCTACCGCCTGGTCTG---GCTCT---------GGATGGG---CGACCCGG------
---CGCTCGCCG---ACCCCGACCTCGTGCCGGA---CTTCCACTGGAACAGCG-ACG--
---CGCCCTGGGTCGGCGAGG------------GC---------------GGCACCTT--
-CTACGGCCTGAAA--T---GCGAC-TACCGGCTGGTCATCGACAAC----CTGA-----
----------TGG-----------ACCTGAC------CC---------ACG---------
-AGACCTACGTCCATGCCGGCAGCATCGGCGACGA---------CGCCAT------CACC
CGCAGCCCGTTCGAGGTCACCCACACCGACCGGCAGGT----------------------
---------CACGGTG------GAGCGCT--------------GG-ATGGAGGGCATCGA
GCCGCC----------GCCG--------------------------TTCTG---------
--------G-----------GCCCGGCT---GCTGGGCAAGCC----CGGCCAC---GTC
GA----CCGCTGGCAGAT-----CATC------------------------------CGG
TTCGAGGCGCCGAGCGTGGTCGCGGGC--------------------------G-----A
TGTCGGGGTGGCCCTC-GCCG----GCACCGGCGCCCGGACGG--GCGACCGCGCCCAAG
GC----GTGAACGGCTT-CTTCCTCGCCG-------CGATC--AC----GCC--------
------------GGAGACCGCCACCAGC----------------------------TGCC
ACTACTTCT---------GGAAC--TTCGTG------------------------CGCAA
C--------------TTCCGCACCGA-CGACGCGGAGCTGACGAAGGCCCTCACCCGC--
GCCCACGTCAACGACGGCAAGGGCGTCTACGACCAGGAC---CACGACG---TGCTCGAG
GCCCAGCA-GCGGGCGATCGACC------GCCAGCCGC------G---------------
CCAGCCGTTCT---ACAACCTCAACATCGATG---CCG---------------------G
CGCCCT------------------------------------------------------
------------------------------------------------------------
G----TAG
>Methylobacterium_currus_PR1016A_vanA
----------------------------------------ATGAGCGACAAGG------C
CTTTC------CC----T-----------------TGAAC--------------------
-----------GCCTGGTACGCC--------------GCAGCCTGGGACC--ACGAGATC
GGC---CGGGCGC------TGACGCCGCG------------GCGGATCTGCGA-------
------------------------------------------------------------
--------CAAGGACGTGGTGCTCTACCGCCGC---ACCGACGGCATTGTCGCGGCCCTG
GAGGATGCCTGCTGGCACCGGCTGCTG--------CCGCTGTCGCT------GGGCCATC
TCAAGGGCGAC------------------CAGGTGAT---GTGCGGCTATCACGGCCTCG
TCTTCGATTCTGCCGGCCGCTGCACCTTCAT--GCCG------GCGCAGGAGACCATCAA
C-CCCTCGGCCTGCGTGCGC----------------GCCTTCCC--GGCGG------TGG
AGCGCTACCGCCTGATCTG---GCTCT---------GGATGGG---CGACCCGG------
---CCTTGGCCG---ATCCCGACCTCGTGCCGGA---CTTCCACTGGAACAGCG-ACG--
---CGCCGTGGGTCGGCGACG------------GC---------------GGCACCTT--
-CTATAGCCTGAAA--T---GCGAT-TACCGGCTGGTCATCGACAAC----CTGA-----
----------TGG-----------ACCTGAC------CC---------ACG---------
-AGACCTATGTGCATGCCGGCAGCATCGGCGACGA---------CGCCAT------CACC
CGCAGCCCGTTCGAGGTGACGCACACCGACCGGTGCGT----------------------
---------GACGGTG------GAGCGCT--------------GG-ATGGAGAACATCGA
GCCGCC----------GCCG--------------------------TTCTG---------
--------G-----------GCCCGGAA---CCTGGGCAAGCC----CGGCCACCATGTC
GA----CCGCTGGCAGAT-----CATC------------------------------CGC
TTCGAGGCGCCGACGGTGGTGGCGGGC--------------------------G-----A
TGTCGGGGTGGCGATC-GCCG----GGACCGGGGCGCGGCAGG--GCGACCGGAGCCAGG
GC----GTCAACGGCTT-CTTCCTCGCGG-------CGATC--AC----GCC--------
------------GGAGACGGCCACGAGC----------------------------TGCC
ACTATTTCT---------GGAAC--TTCGTG------------------------CGCAG
C--------------TTCCGCACCGA-CGACGAGGCGCTGACCGAGTCCCTCACCCTT--
GCCCACGTCAATGACGGCAAGGGCGTCTACGACCAGGAT---CACGACG---TGCTGGAG
GCCCAGCA-ACGGGCGATCGACC------GGCAGCCGC------G---------------
CCAGCCGTTCT---ACAACCTCAACATCGATG---CCG---------------------G
CGCCCTGTGGGCGCGCCGCCTGATCGACGGGATGATCGCCAAGGAA-----GCCCCGAGC
GACG----CCAAG------ACGGCCGAGACCAAGC---CCGTCG-GCGTGGCGGC--CGA
G----TAG
>Methylobacterium_frigidaeris_IER25-16_vanA
------------------------------------------------------------
------------------------------------------------------------
------------------------------------------------------------
------------------------------------------------------------
------------------------------------------------------------
------------------------------------------------------------
------------------------------------------------------------
------------------------------------------------------------
------------------------------------------------------------
--CCCTCGGCCTGCGTGCGC----------------GCCTTCCC--GGCGG------TGG
AGCGCCACCGCCTGATCTG---GCTCT---------GGATGGG---CGACCCGG------
---CGCTCGCCG---ACCCCGACCTCGTGCCGGA---CTTCCACTGGAACAGCG-ACG--
---CGCCGTGGGTCGGCGAGG------------GC---------------GGCACCTT--
-CTACAGCCTGAAA--T---GCGAT-TACCGGCTGGTCATCGACAAC----CTGA-----
----------TGG-----------ACCTGAC------CC---------ACG---------
-AGACCTACGTGCACGCCGGCAGCATCGGCGACGA---------CGCCAT------CACC
CGCAGCCCGTTCGAGGTGACCCACACCGACCGGTGCGT----------------------
---------GACGGTG------GAGCGCT--------------GG-ATGGAGAACATCGA
GCCGCC----------GCCG--------------------------TTCTG---------
--------G-----------GCCCGGAA---CCTCGGCAAGCC----CGGCCACCACGTC
GA----CCGCTGGCAGAT-----CATC------------------------------CGG
TTCGAGGCGCCGACGGTGGTGGCAGGC--------------------------G-----A
TGTCGGGGTGGCGGTC-GCCG----GCACCGGGGCGCGCCAGG--GCGACCGCTCCCAGG
GC----GTCAACGGCTT-CTTCCTCGCGG-------CGATC--AC----GCC--------
------------GGAGACCGCCACGAGC----------------------------TGCC
ACTACTTCT---------GGAAC--TTCGTG------------------------CGCAA
C--------------TTCCGCACCGA-CGACGCGGAGCTGACCAAGTCCCTCAACCGC--
GCCCACGTCAATGACGGCAAGGGCGTCTACGACCAGGAC---CACGACG---TGCTCGAA
GCCCAGCA-GCGGGCGATCGACC------GCCAGCCGC------G---------------
CCAGCCGTTCT---ACAACCTCAACATCGATG---CCG---------------------G
GGCGCTCTGGGCGCGGCGCCTGATCGACGGGATGCTCGCCAAAGAA-----ACCCCAGGC
GAGA----CCAAG------CCCGCCGAGACCAAGC---CCGTCG-GCCTGGCGGC--CGA
G----TAG
>Roseomonas_gilardii_rosea_ATCC_BAA-691_vanA
----------------------------------------ATGGGCAACAAAACCCCGAC
CTTTC------CC----C-----------------TGAAT--------------------
-----------GCCTGGTACGCA--------------GCCGCCTGGGATG--CGGAAGTG
AAG---CGGGAGC------TCCTCGCCCG------------CACGATCTGCAA-------
------------------------------------------------------------
--------CAAGAAGATCGTGCTCTACCGCACC---CAGGATGATCGCGCCGTGGCGCTG
GAGGATGCCTGCTGGCACCGCCTCGTC--------CCGCTCTCCAT------GGGCAGGC
TCAAGGGTGAC------------------GAGGTGCA---GTGCGCCTATCATGGCCTAC
GCTTTAACGCGCGTGGGCGCTGCACTTTCAT--GCCA------TCTCAGGATACGATCAA
T-CCTTCCGCGAATGTGCGG----------------TCCTTCCC--TGTGG------TGG
AGAAGCATCGCTTCGTCTG---GATCT---------GGCCAGG---CGACCCGG------
---CTCTGGCTG---ATCCGGCTCTGGTGCCGGA---CCTGCACTGGAACCATG-ACC--
---CGGCCTGGGCCGGCGACG------------GC---------------AAGGTGAT--
-CCATGCCGCCT--------GCGAT-TACCGCCTGATCTTGGACAAT----CTCA-----
----------TGG-----------ACCTGAC------CC---------ATG---------
-AGACCTATATCCATGGCAGCAGCATCGGCAACGA---------TGCGGT------GGCG
GAAGCGCCCTTCGACGTCACGCATGGCGAAAGGACGGC----------------------
---------GACGGTC------ACGCGCT--------------GG-ATGGTCGATATCGA
GCCGCC----------GCCC--------------------------TTCTG---------
--------------------GCGCGCCCA--GCTCGGCAAACC----CGGCAAC---GTG
GA----CCGCTGGCAGAT-----CATC------------------------------CGC
TTCGAGGCGCCCTGCACGGTGGCCATC--------------------------G-----A
TGTGGGCGTGGCTCCG-ACCG----GGAGCGGCGCGCCGGAGG--GGGACCGCAAGGAGG
GC----GTCAGCATGGT-CGTGATCAACA-------CGATC--AC----CCC--------
------------CGCGACCGACAAGACC----------------------------TGCC
ACTATTTCT---------GGGCC--AATGTG------------------------CGGGA
C--------------TACCGCATCCA-CGAGCAGCGCGTGAC---------GACCGAT--
ATCCGCG---ATGCCATCACCAAGGTCTTCCGGGAGGAC---GAAATCA---TCGTCGAG
GCGCAGCA-GCGCGCGATCGACG------AGCATCCGG------A---------------
CCATGTCTTCT---ACAACCTGAACATCGATG---CCG---------------------G
CGCGCTCTGGGCACGGCGACTGATCGACCGCCTGATCGAGGCCGAG-----ACGGGCGGC
GCAC--------------------------------CTTCCCTGCCGGTCGCGGC--CGA
G----TAG
>Bradyrhizobium_diazoefficiens_USDA_110_vanA
-------GTGGGA---------------------------GTGAGACCGATGACAAAACC
CTTCC------CG----A-----------------TGAAC--------------------
-----------GCCTGGTACGCC--------------GCCGCCTGGGACG--CTGAGGTG
AAG---CCGGCGC------TGTTGCCGCG------------GACGATCTGCGG-------
------------------------------------------------------------
--------CAAGCACGTCGTGATGTACCGCAAG---GCCGACGGCGCGGTGGCAGCTCTC
GAGGATGCCTGCTGGCATCGCCTGGTG--------CCGCTGTCCAA------GGGCCGGC
TCGAGGGCGAC------------------ACCGTCGT---CTGCGGCTATCACGGCCTGA
AGTACAATGCGCAGGGGCGCTGCACCTTCAT--GCCC------TCGCAGGAGACCATCAA
T-CCCTCGGCCTGCGTGCGC----------------GCCTATCC--CGTGG------TCG
AGCGGCATCGCTACATCTG---GCTCT---------GGATGGG---CGACCCCG------
---CGCTGGCCG---ATCCCGCGCTCGTGCCCGA---CATGCACTGGAATCACG-ATC--
---CGGCCTGGGCCGGCGACG------------GC---------------AAGACCAT--
----CCGCGTCAAT--T---GCGAC-TACCGCCTCGTGCTCGACAAT----CTCA-----
----------TGG-----------ACCTCAC------CC---------ACG---------
-AGACCTTCGTGCACGGCTCCTCGATCGGAAACGA---------CGCGGT------CGCC
GAAGCCCCGTTCGACGTCACCCATGGCGAGAAGACGGT----------------------
---------GACGGTG------ACGCGCT--------------GG-ATGCGGAACATCGA
GCCGCC----------GCCG--------------------------TTCTG---------
----------------------GGCCAAGCAGCTCGGCAAGCC----CGGCCTT---GTC
GA----CCGCTGGCAGAT-----CATC------------------------------CGC
TTCGAGGCGCCCTGCACCATCGCTATC--------------------------G-----A
CGTCGGCGTGGCGCCG-ACAG----GCACCGGCGCGCCGGAAG--GCGACCGCTCGCAGG
GC----GTCAACGGCTT-CGTGCTCAACA-------CCATC--AC----GCC--------
------------GGAGACGGAGAAGACC----------------------------TGTC
ACTATTTCT---------GGGCC--TTCGTC------------------------CGCAA
C--------------TATCAGATCGG-CGAGCAGCGCATCAC---------CACCGAA--
ATCCGCG---AGGGCGTCTCCGGCATCTTCCACGAGGAC---GAGCTGA---TCCTCGAA
GCGCAGCA-GCGCGCGATGGACG------AGAACCCGG------A---------------
TCGCGTCTTCT---ACAACCTCAACATCGACG---CCG---------------------G
CGCGATGTGGACGCGCAAGCTGATCGACAAGATGGTGGCGAAGGAA------AACGCGCC
GCAG-------------------------------------CACCTTCAGGCCGC--GGA
G----TAG
>Rhodopseudomonas_palustris_TIE-1_vanA
-------ATG---------------------------------------------CCCGC
CTTTC------CG----C-----------------TCAAC--------------------
-----------GCCTGGTATGCG--------------GCGGCCTGGGACG--CCGACATC
AAG---CACGCGC------TGTTTCCGCG------------CACGATCTGCGG-------
------------------------------------------------------------
--------CAAGCATGTCGTGATGTATCGAAAG---GCGGACGGGAACGTCGCTGCTCTT
GAGGACGCCTGCTGGCATCGCCTGGTG--------CCTCTGTCGAA------AGGCCGGC
TCGAAGGCGAC------------------ACCGTCGT---CTGCGGTTATCACGGGCTGA
AGTTCAATCCGCAGGGCCGCTGCACCTACAT--GCCG------TCGCAGGAGACGATCAA
T-CCGTCGGCCTGCGTGCGC----------------TCCTATCC--GGTGG------TCG
AGCGGCATCGCTTTGTCTG---GCTGT---------GGATGGG---CGATCCGG------
---TGCTGGCCG---ATCCGGCGCTGGTCCCCGA---CATGCACTGGAACGACG-ATC--
---CGGCCTGGGCCGGCGACG------------GC---------------AAGACGAT--
-CTACGCCAAAT--------GCGAC-TGGCGCCTCGTCGTCGACAAT----CTGA-----
----------TGG-----------ACCTCAC------CC---------ACG---------
-AGACCTATGTACACGGCTCGTCGATCGGCAACGA---------GGCGGT------GGCC
GAAGCGCCGTTCGATGTCACGCACGGCGACCGCACCGT----------------------
---------CACCGTG------ACACGCT--------------GG-ATGAAGGGCATCGA
ACCGCC----------GCCG--------------------------TTCTG---------
---------------------GGCCGCG-CAGCTCGGCAAGCC----CGGCCTG---GTC
GA----TCGTTGGCAGAT-----CATC------------------------------CGC
TTCGAGGCGCCCGGCACCGTGACGATC--------------------------G-----A
TGTCGGCGTGGCGCCG-GCCG----GCACCGGCGCGCCGGAAG--GCGACCGCTCGCAGG
GC----GTCAACGGCTT-CGTGCTCAACA-------CCATG--AC----GCC--------
------------GGAAACCGACACCACC----------------------------TGTC
ACTACTTCT---------GGGCT--TTCGTG------------------------CGCAA
C--------------TATCGGCTCAG-CGACCAGCGCCTCAC---------CACCGAG--
ATCCGCG---AAGGCGTCTCCGGCATCTTTCGCGAGGAC---GAAATCA---TCCTCGAA
GCGCAGCA-GCGCGCGATGCTCG------AGAACCCGG------A---------------
CCGGGTGTTCT---ACAATCTCAACATCGACG---CCG---------------------G
CGCGATGTGGTCGCGCAAGCTGATCGACCGCATGGTCGCGCAGGAAAGCGCGCCAAAGCT
GCAG----------------------------------------------GCGGC--GGA
G----TAA
>Rhodopseudomonas_palustris_CGA009_vanA
-------ATG---------------------------------------------CCCGC
CTTTC------CG----C-----------------TCAAC--------------------
-----------GCCTGGTATGCG--------------GCGGCGTGGGACG--CCGACATC
AAG---CACGCGC------TGTTTCCGCG------------CACGATCTGCGG-------
------------------------------------------------------------
--------CAAGCATGTCGTGATGTATCGAAAG---GCAGACGGGACCGTCGCTGCTCTT
GAGGACGCCTGCTGGCATCGCCTGGTG--------CCGTTGTCGAA------AGGCCGGC
TCGAAGGCGAC------------------ACTGTCGT---CTGCGGCTATCATGGGCTGA
AGTTCAATCCGCAGGGCCGCTGCACCTACAT--GCCG------TCGCAGGAGACGATCAA
T-CCCTCGGCCTGCGTGCGC----------------TCCTATCC--GGTGG------TCG
AGCGGCACCGCTTCGTCTG---GCTGT---------GGATGGG---CGATCCGG------
---TGCTGGCCG---ATCCGGCACTGGTCCCCGA---CATGCACTGGAACGACG-ATC--
---CGGCCTGGGCCGGCGACG------------GC---------------AAGACGAT--
-CTACGCCAAAT--------GCGAC-TGGCGCCTCGTCGTCGACAAT----CTGA-----
----------TGG-----------ACCTCAC------CC---------ACG---------
-AGACCTACGTGCACGGCTCGTCGATCGGCAACGA---------GGCGGT------GGCC
GAAGCCCCGTTCGACGTCACCCATGGCGACCGCACCGT----------------------
---------CACGGTG------ACGCGCT--------------GG-ATGAAGGGCATCGA
ACCGCC----------GCCG--------------------------TTCTG---------
---------------------GGCCGCG-CAGCTCGGCAAGCC----CGGCCTG---GTC
GA----TCGTTGGCAGAT-----CATC------------------------------CGC
TTCGAGGCGCCCGGCACCGTGACGATC--------------------------G-----A
TGTCGGCGTGGCGCCG-GCCG----GCACCCGTGCGCCGGAGG--GCGACCGCTCGCAGG
GC----GTCAACGGTTT-CGTGCTCAACA-------CCATG--AC----GCC--------
------------GGAAACCGACACCACC----------------------------TGTC
ACTACTTCT---------GGGCT--TTCGTG------------------------CGCAA
C--------------TATCGGCTCAG-CGAACAGCGCCTCAC---------CACCGAG--
ATCCGCG---AAGGCGTCTCCGGCATCTTTCGCGAGGAC---GAGATCA---TCCTCGAA
GCGCAGCA-GCGCGCGATGCTCG------AGAACCCGG------A---------------
CCGGGTGTTCT---ACAATCTCAACATCGACG---CCG---------------------G
CGCGATGTGGTCGCGCAAGCTGATCGACCGCATGGTCGCGCAGGAAAGCGCGCCGAAGCT
GCAG----------------------------------------------GCGGC--GGA
G----TAA
>Acinetobacter_sp_ADP1_vanA
-------ATGTTTATTA-------------------------------------------
-----------------------------------AAAAT--------------------
-----------GCCTGGTATGTC--------------GCTTGCCGCCCAG--AAGAAATT
CAA---GATAAAC------CATTAGGCCG------------TACGATTTGTGG-------
------------------------------------------------------------
--------TGAAAAAATCGTATTTTATCGTGGC---AAAGAAAATAAAGTCGCAGCGGTA
GAAGATTTCTGTCCTCATCGTGGCGCG--------CCATTGTCTTT------GGGTTATG
TTGAAGATGGT------------------CATCTAGT---TTGCGGTTATCATGGTTTAG
TTATGGGATGTGAAGGAAAGACCATTGCTAT--GCCT------GCGCAGCGTGTAGGCGG
CTTCCCCTGCAATAAA--------------------GCATATGC--TGTTG------TCG
AAAAATACGGATTTATTTG---GGTTT---------GGCCAGG---TGAAAAAT------
---CTCTGGCAA---ATGAAGCAGACTTACCCAC---ACTCGAATGGGCAGATC-ATC--
---CAGAGTGGAGTTATGGCG------------GT---------------GGGCTGTT--
-TCATATCCAGT--------GTGAT-TATCGTCTCATGATTGATAAC----CTGA-----
----------TGG-----------ATTTGAC------TC---------ATG---------
-AAACTTATGTTCATTCGAGCAGTATCGGTCAAAA---------AGAAAT------TGAT
GAAGCATTGCCAGTAACCAAAGTCGATGGAGACCATGT----------------------
---------GGTAACT------GAACGCT--------------AC-ATGGAAAATATTAT
TGCGCC----------ACCA--------------------------TTCTG---------
--------GCAAATGGCGTTACGTGGAAATCATTTAGCTGA------TGATGTGCCTGTG
GA----TCGTTGGCAACG-----TTGT------------------------------CAC
TTCTTTGCACCTAGTAATGTCCATATT--------------------------G-----A
AGTGGGTGTGGCTCAT-GCGG----GTCATGGTGGTTATAACGCACCAAAAGACAAAAAA
------GTCGCTTCAGT-GGTTGTCGATT-------TTATT--AC----GCC--------
------------TGAAACAGAAACGTCT----------------------------CACT
GGTATTTTT---------GGGGC--ATGGCA------------------------CGTAA
T--------------TTCCAGCCAGA-AAACCAACAACTGAC---------CGACCAG--
ATTCGTG---AAGGACAAGGCAAGATTTTTACCGAAGAT---TTAGAAA---TGCTGGAA
CAGCAGCA-GCAAAATATTCTAC------GTAACCCAC------A---------------
GCGCCAATTAT---TGATGCTGAATATCGATG---CTG---------------------G
CGGGGTTCAATCACGCAAGATTATTGATCGGTTACTGGCAAAAGAAAATAGCCCGTCACC
TCAAGATACACAACGAAAATTTCCCAATATTC-------------------------GTG
TAATTTAA
>Acinetobacter_sp_ANC_3811_vanA
-------ATGTTTATTA-------------------------------------------
-----------------------------------AAAAT--------------------
-----------GCTTGGTATGTT--------------GCCTGCCGCCCAG--AAGAAATC
CAA---GACAAAC------CATTAGGTCG------------CACCATCTGTGG-------
------------------------------------------------------------
--------TGAAAAAATTGTTTTTTATCGTGGT---AAAGAAAACCAAGTTGCAGCCGTT
GAAGATTTTTGTCCCCATCGCGGTGCC--------CCACTTTCACT------TGGCTATG
TAGAAGATGGC------------------AACCTTGT---ATGTGGTTATCATGGTTTAG
TCATGGGCTGTGACGGAAAGACGGTTTCAAT--GCCA------GTCCAACGTGTAAATGG
TTTCCCTTGTAACAAA--------------------GCATATGC--AGTTG------TCG
AAAAATTTGGTTTTATTTG---GATAT---------GGCCAGG---CGAGAAAG------
---CTTTAGCAG---ATGAAGAAAAACTCCCAAC---TTTAGAATGGGCAGATC-ATC--
---CTGAATGGAGCTATGGCG------------GA---------------GGCCTATT--
-TCACATTCAGT--------GTGAT-TATCGCTTGATGGTCGATAAC----CTCA-----
----------TGG-----------ATTTAAC------CC---------ATG---------
-AGACGTATGTTCACTCAAGCAGCATCGGACAAAA---------AGAAAT------TGAT
GAATCATTACCAGTCACTAAAGTTGATGGCGACCATGT----------------------
---------CATTACT------GAACGCT--------------AC-ATGGAAAATGTGAT
CGCACC----------TCCA--------------------------TTTTG---------
--------GCAAATGGCCCTTCGGGGTAATCACTTGGCAGA------TGACGTTCCTGTT
GA----TCGTTGGCAACG-----TTGC------------------------------CAC
TTCTTTGCGCCAAGTAATGTGCATATT--------------------------G-----A
AGTGGGTGTAGCGCAT-GCTG----GACATGGCGGTTATGACGCACCAAAAGACAAGAAA
GT----TTCCTCAAT---TGTGGTCGATT-------TTATT--AC----GCC--------
------------AGAGACTGAAACGTCA----------------------------CATT
GGTATTTCT---------GGGGA--ATGGCA------------------------CGTAA
C--------------TTCCAGCCAGA-TAATGCAGAACTCAC---------TGATCAA--
ATTCGTG---AAGGCCAAGGTAAAATCTTTACCGAAGAT---TTAGAAA---TGCTTGAG
CAACAGCA-GCAAAATATTTTAA------ACAATCCAC------A---------------
TCGCAAGTTAC---TAATGCTCAACATCGACG---CAG---------------------G
CGGTGTACAGTCTCGCAAAGTGATTGAGCGCCTACTTGCCGAAGAAAATAAAACACCTCC
TGAAACATCCGCACAGAAGTTTCCAAACATAC-------------------------GGA
TTATTTAA
>Acidocella_facilis_ATCC_35904_vanA
-------ATG--------------------------------------------------
-TTCC------TG----A-----------------AAAAT--------------------
-----------GCGTGGTATGTG--------------GCGGCGATGCCGG--ACGAGCTG
GCG---GACAAGC------CGCTGGGCCG------------GACGATCTGCGG-------
------------------------------------------------------------
--------CGAAAAAATGGTGTTTTACCGTGGC---GCCGGTGGCAAGGTGGCGGCGGTG
GAGGATTTCTGCCCGCATCGCGGCGCC--------CCGCTCTCTCT------GGGCTATG
TCGAGGATGGC------------------AAGCTCGT---CTGCGGCTATCACGGGCTGG
CGATGGGCTGCGAGGGCAAGGCGCTGGAGAT--GCCG------GGCCAGCGCGTGAACGG
C-TTCCCCGCGATCAAA-------------------TCCTACGC--GGTGG------AGG
AGCGCTACGGCTTCATCTG---GGTCT---------GGCCGGG---CGACAAGG------
---CCAAGGCCG---ATCCCGCGACCATCCATCA---TCTCGAATGGG-CGGTGAATC--
---CGGAATGGGCCTATGGCG------------GC---------------GGGCTCTA--
-CCATATCAATT--------GCGAT-TATCGGCTGATGATCGATAAT----CTGA-----
----------TGG-----------ATCTCAC------AC---------ACG---------
-AAACCTATGTGCATGCCGGCTCCATCGGCCAGAA---------GGAGAT------CGAC
GAAGCGCCGGTTTCCACCAGGCTCGAAGGCGATCACGT----------------------
---------CATCACC------AGCCGTT--------------TC-ATGGAAAATATCAA
GGCGCC----------GCCT--------------------------TTCTG---------
--------GCAGATGGCGCTGCGGATGAATGATCTGGCGCC------GGATGTGGCGGTT
GA----TCGCTGGCAGAT-----CTGC------------------------------CAT
TTCCATCCGCCCTCGCATGTGTTGATC--------------------------G-----A
GGTTGGCGTGGCGCAT-GCCG----GGCATGGCGGCTACCAGGCGCCGGAGGCGGTGAAG
------GCCTCCAGCAT-CGTGGTCGATT-------TCATC--AC----CCC--------
------------GGAAACCGAGACCTCG----------------------------CATT
GGTATTTCT---------GGGGC--ATGGCG------------------------CGGCA
C--------------TTCAAGCCCGG-CGATGCCGAACTCAC---------CGCCAAG--
ATCCGCG---AGGGCCAGGGCAAGATCTTCAACGAGGAC---CGGGAGA---TGCTGGAA
CAGCAGCA-GCAAAATCTGCTGC------GCTGGCCGG------A---------------
GCGGGCCTTGC---TGAAGCTGAATATTGACG---CGG---------------------G
GGGCGTGCAGTCCCGCCGGATCATCGAGCGGCTGCTGGCCGCGCAG--------------
-----------------------------------------------------GC--GGC
G----TGA
>Burkholderia_cepacia_UCB_717_ATCC_25416_vanA_2
-------GTG------------------------------------------------TT
TCTCA------------------------------AGAAC--------------------
-----------GCTTGGTATGTG--------------GCATGCACGCCCG--ATGAAATC
GAC---GGCAAGC------CGCTGGGCCG------------CAAGATCTGCAA-------
------------------------------------------------------------
--------CGAGTCGATGGTGTTTTACCGCGCG---GCGGACGGCCGGGTCGCCGCGCTC
GAGGACTTCTGCCCGCACCGCGGCGCG--------CCGCTGTCGTT------GGGATTCG
TGCGCGACGGC------------------GTGCTCGT---GTGCGGTTATCACGGGCTGG
AAATGGGCTGCGACGGCAAGGCGTCCGGCAT--GCCG------GGCCAGCGCGTCGGCGG
CTTCCCGCCGATTCGC--------------------AGCTTCCC--GGTGA------TCG
AGCGGTACGGATTCGTCTG---GGTCT---------GGCCGGG---CAATGCGT------
---CGGAAGCCG---ATCCCGCCAAACTGCCCGC---GCTGGCCTGGGCCGAAG-ACC--
---CGGCCTGGGCGCACGGTG------------GC---------------GGCCTCTA--
-TCACATCCGTT--------GCGAT-TACCGGCTGATGATCGACAAC----CTGA-----
----------TGG-----------ACCTCAC------GC---------ACG---------
-AAACCTACGTGCATGCGTCGAGCATCGGCCAGAA---------GGAAAT------CGAC
GAAGCGCCGCCGAAGACGGTCAGCCGCGGCGACGAAGT----------------------
---------CGTCACG------AGCCGCT--------------TC-ATGGAGAACGTGAT
GCCGCC----------GCCG--------------------------TTCTG---------
--------GCGAATGGCGCTGCGCGGCAACGGGCTCGCCGA------CGACGTGCCGGTC
GA----CCGCTGGCAGAT-----CTGC------------------------------CGC
TTCACGCCGCCGAGCCACGTGATGATC--------------------------G-----A
AGTGGGCGTCGCCCAT-GCGG----GCCACGGCGGCTACGACGCGCCGGCCGAGTTGAAG
GC----GTCGTCGAT---CGTGGTCGACT-------TCATC--AC----GCC--------
------------CGAGACGGACACCTCG----------------------------ATCT
GGTATTTCT---------GGGGC--ATGGCG------------------------CGCAA
C--------------TTCCGGCCCGA-CGATCACGCGCTGAC---------CGCCGAA--
ATCCGCG---AAGGCCAGGGCAAGATCTTCGCCGAGGAT---CTCGAGA---TGCTCGAA
CGCCAGCA-GCTCAACCTCGAGC------AGTGGCCGG------A---------------
CCGCAAGCTGC---TCAAACTCAACATCGACG---CCG---------------------G
CGGCGTGCTGTCGCGCAAGGTGATCGAACGGCTGCTCGCCGAAGAAAACGCGGCGAGCCC
GCAGCGGCCCGTGATTCCGGTC----------------GCGCAAATCAAGGAGGC--GTC
A----TGA
>Caulobacter_vibroides_NA1000_vanA
-------ATGGGTACCGAAACCGTG---------------GCCAAGGCTGCGCCATGGCC
GCTTG---------------------------------AC--------------------
-----------GCCTGGTATGTC--------------GCCTGCACGCCAG--ACGAGATC
GCC---GACAGGC------CCCTGGGCCG------------TCGCATCTGCGG-------
------------------------------------------------------------
--------CAAGGCCATGGTGTTCCATCGCGGC---AAGGACGACCGCCCGGTCGCGCTG
GAGGACTTCTGCCCCCATCGCGGCGCG--------CCTCTGTCGCT------GGGCTTCG
TCCGCGACGGC------------------GAATTGGT---CTGCGGCTATCACGGCTTGA
CCATGGGCTGCGAAGGCCGCGCCACGGCGAT--GCCG------GGGCAGCGCGTCGCCGC
CTTCCCTGCCATCCGC--------------------GCCTTCCC--GGTGC------TGG
AGCGCTACGGCTTCATCTG---GGTCT---------GGCCCGG---CGATCCGG------
---CTCAGGCCG---ACCCGGCGAAGCTGCATCC---GCTGTTCTGGGCCGACA-GCC--
---CGGACTGGGCCTATGGCG------------GC---------------GGCCTCTA--
-TCACATCGCCT--------GCGAC-TACCGACTGATGGTCGACAAT----CTGA-----
----------TGG-----------ACCTGAC------CC---------ACG---------
-AGACCTATGTCCACGCCACCAGCATCGGCCAGAA---------GGAGAT------CGAT
GAGGCGCCGGTCACCACCCGCCTCGAGGGCGAAGAAGT----------------------
---------TGTCACC------AGTCGCT--------------TC-ATGGAAGGCATCCA
CGCCCC----------GCCC--------------------------TTCTG---------
--------GCGCATGGCGCTGCGCGGCGCCGGCCTGCCGGA------GAACGCGCTGGTC
GA----CCGCTGGCAGAT-----CTGC------------------------------CGC
TTCTCTCTGCCCAGCCACGTCATGATC--------------------------G-----A
GGTGGGCGTGGCCCTG-GCGG----GACACGGCGGCTATCACGCCCCGGCGGACAAGAAG
------GTCTCCAGCGT-GGTGGTCGACT-------TCATC--AC----CCC--------
------------TGAAACCGAGACCTCG----------------------------CACC
ACTACTTCT---------GGGGT--ATGGCC------------------------CGCAG
C--------------TTCGCGGTTGG-CGACGCCGCGCTGAC---------CGACACC--
ATCCGCG---AGGGCCAGGGCAAGATCTTCTCCGAAGAC---CTGGAGA---TGCTGGAG
CGGCAGCA-GAAGAACCTGCTGG------CCTATCCTG------A---------------
TCGTAAGCTGC---TGAAGCTGAACATCGACG---CCG---------------------G
CGGCGTGCGTTCGCGCATGGCCATCGACAAGGCGATCGCCGCCGAGACCGCCTTGGCGGC
GCAA-------------------------------------------------GC--GAA
A----TGA
>Caulobacter_segnis_ATCC_21756_vanA
-------ATG---ATGGGC---------------------ACCGAACTGGCGACTTCCCT
CCCCCCTTGGCCG----C-----------------TCGAC--------------------
-----------GCCTGGTACGTT--------------GCCTGCACGCCAG--GAGAGATC
GCC---GACAAGC------CGTTGGGCCG------------GCGCATCTGCGG-------
------------------------------------------------------------
--------CCAGGCCATGGTCATTCACCGCGGC---AGAGACGGCCAGGCGGTGGCCTTG
GAGGATTTCTGCCCTCACCGCGGCGCG--------CCTCTCTCCCT------GGGCTTCG
TACGGGACGGC------------------GAACTCGT---CTGCGGCTACCACGGCCTGG
CCATGGGGTGCGATGGTCGAGCGGCCTCCAT--GCCC------GGCCAGCGCGTTATCGG
C-TTTCCGGCG---ATCCGC----------------GCCTTTCC--GGTGC------TGG
AACGCTACGGCTTCATCTG---GGTCT---------GGCCGGG---CGATCCCG------
---CCCAGGCCG---ATCCGGCCAAGCTGCACCC---GCTGTTCTGGGCCGAAA-GCC--
---CCGATTGGACCTACGGCG------------GC---------------GGGCTCTA--
-TCACATCGCCT--------GCGAC-TATCGGCTGATGGTCGACAAC----CTGA-----
----------TGG-----------ACCTGAC------CC---------ACG---------
-AGACCTACGTCCACGCCACCAGCATCGGTCAGAA---------GGAGAT------CGAC
GAGGCGCCGGTGACCACCAAGCTCGAGGGCGACGAAGT----------------------
---------GGTGACC------AGCCGCT--------------TC-ATGGAGGGAATCCA
CGCCCC----------GCCG--------------------------TTCTG---------
--------GCGCATGGCCCTGCGCGGCGCGGGCCTGCCCGA------GGACGCCCTGGTC
GA----CCGTTGGCAGAT-----CTGT------------------------------CGC
TTCTCATTGCCCAGCCACGTCATGATC--------------------------G-----A
GGTCGGCGTGGCCCTG-GCGG----GCCATGGCGGCTACCAGGCGCCCGCCGACAAGAAG
------GTCTCCAGCGT-CGTCGTGGACT-------TCATC--AC----GCC--------
------------GGAGACCGAGACCTCT----------------------------CACT
GGTATTTCT---------GGGGC--ATGGCC------------------------CGCAG
C--------------TTCGCGGTTTC-CGACGCGGCCCTGAC---------CGACACC--
ATCCGCG---AAGGCCAGGGCAAGATCTTCTCCGAAGAC---CTGGAAA---TGCTGGAA
CGCCAGCA-GAAGAACCTGCTGG------CCTGGCCCG------A---------------
CCGCAAGCTGC---TCAAGCTGAATATCGACG---CCG---------------------G
CGGCGTGCGCTCGCGCATGGCGATCGACAAGGCCATCGCGCAAGAA--------------
----------------------------------------GTCGCGGCGCGCGCC--GGA
-----TGA
>Pseudomonas_putida_KT2440_vanA
-------------ATGTACCCCAAA---------------A-------------------
--------------------------------------AC--------------------
-----------ACCTGGTACGTC--------------GCCTGCACCCCCG--ATGAGATC
GCC---ACCAAAC------CCCTGGGCCG------------GCAGATCTGCGG-------
------------------------------------------------------------
--------GGAAAAAATCGTGTTCTACCGCGCC---CGCGAGAACCAAGTAGCCGCCGTC
GAGGACTTCTGCCCGCACCGCGGCGCA--------CCGTTGTCGTT------GGGCTATG
TCGAGGACGGC------------------AACCTGGT---GTGCGGCTACCACGGCCTGG
TGATGGGTTGCGACGGCAAGACCGTGTCGAT--GCCG------GGCCAACGGGTGCGTGG
C-TTCC---CCTGCAACAAG----------------ACCTTTGC--GGCCG------TCG
AGCGCTATGGCTTCATCTG---GGTCT---------GGCCCGG---TGACCAGG------
---CGCAGGCCG---ACCCGGCGCTGATTCCGCA---TCTGGAATGGGCGGTGA-GTG--
---ATGAGTGGGCCTACGGCG------------GC---------------GGGCTGTT--
-CCACATC---GGT--T---GCGAC-TACCGCCTGATGATCGACAAC----CTCA-----
----------TGG-----------ACCTCAC------CC---------ATG---------
-AAACCTATGTGCACGCCTCCAGCATCGGCCAGAA---------GGAGAT------CGAC
GAGGCACCGCCGGTCACCACCGTCACCGGCGACGAAGT----------------------
---------GGTCACC------GCCCGGC--------------AC-ATGGAAAACATCAT
GGCGCC----------ACCG--------------------------TTCTG---------
--------GCGCATGGCCTTGCGTGGCAATGGCCTGGCCGA------CGATGTACCAGTG
GA----CCGCTGGCAGAT-----CTGC------------------------------CGT
TTCACCCCACCTAGCCATGTGCTGATC--------------------------G-----A
AGTGGGTGTAGCGCAT-GCCG----GCAAGGGCGGCTACCACGCCGAGGCACAGCATAAG
GC----GTCGAGCA--T-CGTGGTCGACT-------TCATC--AC----CCC--------
------------TGAGAGCGATACCTCT----------------------------ATCT
GGTACTTCT---------GGGGC--ATGGCG------------------------CGCAA
C--------------TTCGCTGCGCA-CGACCAGACCCTGAC---------CGACAAC--
ATTCGTG---AGGGCCAGGGCAAGATTTTCAGCGAAGAC---CTGGAAA---TGCTCGAA
CGCCAGCA-GCAGAACCTGCTGG------CCCACCCCG------A---------------
GCGCAACTTGC---TGAAGCTGAATATCGACG---CCG---------------------G
CGGCGTGCAGTCACGCAAAGTGCTGGAGCGGATCATCGCCCAAGAGCGTGCGCCGCAGCC
GCAA----------------------------CTGATCGCCACCAGCGCCAACCC--TGC
C----TGA
>Pseudomonas_aeruginosa_PAO1_Orsay_vanA
-------ATG--------------------------------------------------
-TTTC------CG----A-----------------AGAAC--------------------
-----------GCCTGGTACGTG--------------GCCTGCACCCCCG--ACGAACTG
GCC---GGCAAGC------CGCTCGGCCG------------ACGCATCTGCGA-------
------------------------------------------------------------
--------CGAGCCGATGGTTTTCTACCGAGGC---GAGGACGGCCGCGTGGCGGCCCTC
GAGGATTTCTGCCCGCACCGTGGCGCG--------CCGCTGTCGCT------GGGCTTCG
TCGAGGACGGC------------------GTGCTGGT---CTGCGGCTACCACGGCCTGG
CAATGGGCGAGGACGGTCGCACCCGCGCGAT--GCCC------GGCCAGCGGGTCCGCGG
CTTCCCCTGCATCCGT--------------------CGCTTCCC--GGTGC------AGG
AGCGGCACGGCTTCGTCTG---GGTCT---------GGCCGGG---CGCGGAAG------
---AACAGGCCG---ACGACGCGCTGATACCCCG---CCTGGAATGGGCGGAAA-GCC--
---CCGATTGGGCCTATGGCG------------GC---------------GGGCTGTA--
-CCACATCCACT--------GCGAC-TATCGCCTGATGATCGATAAC----CTGA-----
----------TGG-----------ACCTGAC------CC---------ACG---------
-AGACCTATGTCCATGCGTCCAGCATCGGCCAGAA---------GGAAAT------CGAC
GAGGCCGCGCCGACCACGCGGGTGGAAGGCGACGAGGT----------------------
---------GATCACC------AGCCGCC--------------AC-ATGCAGAATGTCAT
GGCCCC----------GCCG--------------------------TTCTG---------
--------GCGCATGGCTCTGCGCGGCAACGGCCTGGCCGA------CGACGTGGCGGTG
GA----CCGCTGGCAGAT-----CTGC------------------------------CGC
TTCACGCCGCCCAGCCACGTGCTGATC--------------------------G-----A
GGTCGGCGTGGCCCAC-GCCG----GCCACGGCGGCTACCAGGCGCCGGCGGAGCGCAAG
GC-------GGCGAGCATCGTGGTCGACT-------TCATC--AC----CCC--------
------------GGAGAGCGCCACTTCC----------------------------ATCT
GGTACTTCT---------GGGGA--ATGGCG------------------------CGCAA
C--------------TTCCAGGCCCA-CGACCAGGCGCTCAC---------CGAGAGC--
ATTCGCG---AAGGCCAGGGAAAGATCTTCGGCGAAGAC---CTGGAAA---TGCTCGAA
AGCCAGCA-GCGCAACCTGCTGC------GCCATCCAC------G---------------
GCGCGACCTGC---TGAAACTGAACATCGACG---CCG---------------------G
CGGCGTGCAGGCCCGACGCATCATCGAGCGCCTGCTGGCGGACGAG--------CGCCAG
GCCG----------------------------------CCGCCCCCAACCGCGCCCAGGC
C----TGA
